# Supplementary material for: Transformer fault identification based on GWO-optimized Dual-channel M-A method
Source: PLoS One. 2024 Oct 28;19(10):e0312474. doi: 10.1371/journal.pone.0312474 (PMC11516005; doi:10.1371/journal.pone.0312474)
Supplement: S1 Data — (ZIP) [file pone.0312474.s001.zip]

Archive with 1,501 entries (1,501 files):
- Data description.txt
- data1.csv
- data10.csv
- data100.csv
- data1000.csv
- data1001.csv
- data1002.csv
- data1003.csv
- data1004.csv
- data1005.csv
- data1006.csv
- data1007.csv
- data1008.csv
- data1009.csv
- data101.csv
- data1010.csv
- data1011.csv
- data1012.csv
- data1013.csv
- data1014.csv
- data1015.csv
- data1016.csv
- data1017.csv
- data1018.csv
- data1019.csv
- data102.csv
- data1020.csv
- data1021.csv
- data1022.csv
- data1023.csv
- data1024.csv
- data1025.csv
- data1026.csv
- data1027.csv
- data1028.csv
- data1029.csv
- data103.csv
- data1030.csv
- data1031.csv
- data1032.csv
- data1033.csv
- data1034.csv
- data1035.csv
- data1036.csv
- data1037.csv
- data1038.csv
- data1039.csv
- data104.csv
- data1040.csv
- data1041.csv
- data1042.csv
- data1043.csv
- data1044.csv
- data1045.csv
- data1046.csv
- data1047.csv
- data1048.csv
- data1049.csv
- data105.csv
- data1050.csv
- data1051.csv
- data1052.csv
- data1053.csv
- data1054.csv
- data1055.csv
- data1056.csv
- data1057.csv
- data1058.csv
- data1059.csv
- data106.csv
- data1060.csv
- data1061.csv
- data1062.csv
- data1063.csv
- data1064.csv
- data1065.csv
- data1066.csv
- data1067.csv
- data1068.csv
- data1069.csv
- data107.csv
- data1070.csv
- data1071.csv
- data1072.csv
- data1073.csv
- data1074.csv
- data1075.csv
- data1076.csv
- data1077.csv
- data1078.csv
- data1079.csv
- data108.csv
- data1080.csv
- data1081.csv
- data1082.csv
- data1083.csv
- data1084.csv
- data1085.csv
- data1086.csv
- data1087.csv
- data1088.csv
- data1089.csv
- data109.csv
- data1090.csv
- data1091.csv
- data1092.csv
- data1093.csv
- data1094.csv
- data1095.csv
- data1096.csv
- data1097.csv
- data1098.csv
- data1099.csv
- data11.csv
- data110.csv
- data1100.csv
- data1101.csv
- data1102.csv
- data1103.csv
- data1104.csv
- data1105.csv
- data1106.csv
- data1107.csv
- data1108.csv
- data1109.csv
- data111.csv
- data1110.csv
- data1111.csv
- data1112.csv
- data1113.csv
- data1114.csv
- data1115.csv
- data1116.csv
- data1117.csv
- data1118.csv
- data1119.csv
- data112.csv
- data1120.csv
- data1121.csv
- data1122.csv
- data1123.csv
- data1124.csv
- data1125.csv
- data1126.csv
- data1127.csv
- data1128.csv
- data1129.csv
- data113.csv
- data1130.csv
- data1131.csv
- data1132.csv
- data1133.csv
- data1134.csv
- data1135.csv
- data1136.csv
- data1137.csv
- data1138.csv
- data1139.csv
- data114.csv
- data1140.csv
- data1141.csv
- data1142.csv
- data1143.csv
- data1144.csv
- data1145.csv
- data1146.csv
- data1147.csv
- data1148.csv
- data1149.csv
- data115.csv
- data1150.csv
- data1151.csv
- data1152.csv
- data1153.csv
- data1154.csv
- data1155.csv
- data1156.csv
- data1157.csv
- data1158.csv
- data1159.csv
- data116.csv
- data1160.csv
- data1161.csv
- data1162.csv
- data1163.csv
- data1164.csv
- data1165.csv
- data1166.csv
- data1167.csv
- data1168.csv
- data1169.csv
- data117.csv
- data1170.csv
- data1171.csv
- data1172.csv
- data1173.csv
- data1174.csv
- data1175.csv
- data1176.csv
- data1177.csv
- data1178.csv
- data1179.csv
- data118.csv
- data1180.csv
- data1181.csv
- data1182.csv
- data1183.csv
- data1184.csv
- data1185.csv
- data1186.csv
- data1187.csv
- data1188.csv
- data1189.csv
- data119.csv
- data1190.csv
- data1191.csv
- data1192.csv
- data1193.csv
- data1194.csv
- data1195.csv
- data1196.csv
- data1197.csv
- data1198.csv
- data1199.csv
- data12.csv
- data120.csv
- data1200.csv
- data1201.csv
- data1202.csv
- data1203.csv
- data1204.csv
- data1205.csv
- data1206.csv
- data1207.csv
- data1208.csv
- data1209.csv
- data121.csv
- data1210.csv
- data1211.csv
- data1212.csv
- data1213.csv
- data1214.csv
- data1215.csv
- data1216.csv
- data1217.csv
- data1218.csv
- data1219.csv
- data122.csv
- data1220.csv
- data1221.csv
- data1222.csv
- data1223.csv
- data1224.csv
- data1225.csv
- data1226.csv
- data1227.csv
- data1228.csv
- data1229.csv
- data123.csv
- data1230.csv
- data1231.csv
- data1232.csv
- data1233.csv
- data1234.csv
- data1235.csv
- data1236.csv
- data1237.csv
- data1238.csv
- data1239.csv
- data124.csv
- data1240.csv
- data1241.csv
- data1242.csv
- data1243.csv
- data1244.csv
- data1245.csv
- data1246.csv
- data1247.csv
- data1248.csv
- data1249.csv
- data125.csv
- data1250.csv
- data1251.csv
- data1252.csv
- data1253.csv
- data1254.csv
- data1255.csv
- data1256.csv
- data1257.csv
- data1258.csv
- data1259.csv
- data126.csv
- data1260.csv
- data1261.csv
- data1262.csv
- data1263.csv
- data1264.csv
- data1265.csv
- data1266.csv
- data1267.csv
[truncated: 1,201 more entries]
