# Supplementary material for: Transformer fault identification based on GWO-optimized Dual-channel M-A method
Source: PLoS One. 2024 Oct 28;19(10):e0312474. doi: 10.1371/journal.pone.0312474 (PMC11516005; doi:10.1371/journal.pone.0312474)
Supplement: S1 Data — (ZIP) [file pone.0312474.s001.zip › Data description.txt]

Data obtained from simulations using the DDRTS system, with a total of 10 types of faults, each type 150 groups, totaling 1500 groups, named as data1-data1500.
