# Supplementary material for: Transformer fault identification based on GWO-optimized Dual-channel M-A method
Source: PLoS One. 2024 Oct 28;19(10):e0312474. doi: 10.1371/journal.pone.0312474 (PMC11516005; doi:10.1371/journal.pone.0312474)
Supplement: S1 Data — (ZIP) [file pone.0312474.s001.zip › data1023.csv]

# ¸ßÑ¹²àµçÁ÷AÏà_Iha	¸ßÑ¹²àµçÁ÷BÏà_Ihb	¸ßÑ¹²àµçÁ÷CÏà_Ihc	¸ßÑ¹²àÁãÐòµçÁ÷_3I0	ÖÐÑ¹²àµçÁ÷AÏà_Ima	ÖÐÑ¹²àµçÁ÷BÏà_Imb	ÖÐÑ¹²àµçÁ÷CÏà_Imc	ÖÐÑ¹²àÁãÐòµçÁ÷_3I0	µÍÑ¹1·ÖÖ§µçÁ÷AÏà_Il1a	µÍÑ¹1·ÖÖ§µçÁ÷BÏà_Il1b	µÍÑ¹1·ÖÖ§µçÁ÷CÏà_Il1c	µÍÑ¹1·ÖÖ§ÁãÐòµçÁ÷_3I0	µÍÑ¹2·ÖÖ§µçÁ÷AÏà_Il2a	µÍÑ¹2·ÖÖ§µçÁ÷BÏà_Il2b	µÍÑ¹2·ÖÖ§µçÁ÷CÏà_Il2c	µÍÑ¹2·ÖÖ§ÁãÐòµçÁ÷_3I0	×Ý²îµçÁ÷AÏà_Ia	×Ý²îµçÁ÷BÏà_Ib	×Ý²îµçÁ÷CÏà_Ic	¸ßÑ¹²àµçÑ¹AÏà_Uha	¸ßÑ¹²àµçÑ¹BÏà_Uhb	¸ßÑ¹²àµçÑ¹CÏà_Uhc	¸ßÑ¹²àÁãÐòµçÑ¹_3U0	ÖÐÑ¹²àµçÑ¹AÏà_Uma	ÖÐÑ¹²àµçÑ¹BÏà_Umb	ÖÐÑ¹²àµçÑ¹CÏà_Umc	ÖÐÑ¹²àÁãÐòµçÑ¹_3U0	µÍÑ¹1·ÖÖ§µçÑ¹AÏà_Ul1a	µÍÑ¹1·ÖÖ§µçÑ¹BÏà_Ul1b	µÍÑ¹1·ÖÖ§µçÑ¹CÏà_Ul1c	µÍÑ¹1·ÖÖ§ÁãÐòµçÑ¹_3U0	µÍÑ¹2·ÖÖ§µçÑ¹AÏà_Ul2a	µÍÑ¹2·ÖÖ§µçÑ¹BÏà_Ul2b	µÍÑ¹2·ÖÖ§µçÑ¹CÏà_Ul2c	µÍÑ¹2·ÖÖ§ÁãÐòµçÑ¹_3U0	±£»¤Æô¶¯	×ÝÁª²î¶¯ËÙ¶Ï	×ÝÁª±ÈÂÊ²î¶¯	Ìø¸ßÑ¹²à	¸ßÑ¹Ä¸Áª	ÌøÖÐÑ¹²à	ÖÐÑ¹Ä¸Áª	ÌøµÍ1·ÖÖ§	µÍ1·Ö¶Î	ÌøµÍ2·ÖÖ§	µÍ2·Ö¶Î	ÖÐÑ¹±ÕËø±¸	µÍ1±ÕËø±¸	µÍ2±ÕËø±¸	¸ßÏà¼ä×è¿¹1Ê±ÏÞ
-0.06	-0.10	0.17	0.00	0.09	0.20	-0.29	0.00	-0.09	0.20	-0.11	0.00	0.21	0.11	-0.32	0.00	0.00	0.01	0.00	-44.60	-127.90	172.50	0.00	-25.00	-61.50	86.50	0.00	1.90	-8.10	6.10	0.00	1.90	-8.10	6.10	0.00	0.00	0.00	0.00	0.00	0.00	0.00	0.00	0.00	0.00	0.00	0.00	0.00	0.00	0.00	0.00
0.45	-0.14	0.15	0.00	-0.28	0.26	0.20	0.00	-0.14	0.23	-0.01	-0.26	0.12	0.20	-0.76	0.00	-0.01	0.01	0.00	11.10	-160.30	149.20	0.42	2.60	-78.40	75.59	0.00	4.40	-8.40	4.00	0.00	4.40	-8.40	4.00	0.00	0.00	0.00	0.00	0.00	0.00	0.00	0.00	0.00	0.00	0.00	0.00	0.00	0.00	0.00	0.00
0.03	-0.22	0.12	0.00	-0.01	0.29	-0.20	0.00	-0.39	0.17	0.00	-0.20	0.01	0.50	-0.48	0.40	-0.01	0.01	0.00	65.80	-176.97	111.20	0.00	30.00	-87.60	57.60	0.00	6.40	-7.90	1.50	0.00	6.40	-7.90	1.50	0.00	0.00	0.00	0.00	0.00	0.00	0.00	0.00	0.00	0.00	0.00	0.00	0.00	0.00	0.00	0.00
0.52	-0.17	-0.10	0.00	-0.17	0.30	-0.12	0.00	0.14	0.54	0.07	-0.04	0.13	0.04	-0.28	-0.09	-0.37	0.03	0.00	114.10	-176.50	62.21	0.00	54.40	-88.20	33.63	0.00	7.80	-6.70	-1.00	0.00	7.80	-6.70	-1.00	0.00	0.00	0.00	0.00	0.00	0.00	0.00	0.00	0.00	0.00	0.00	0.00	0.00	0.00	0.00	0.00
0.57	-0.52	0.03	-0.18	-0.35	0.27	0.46	0.00	-0.02	0.07	0.12	-0.05	-0.11	0.33	-0.55	0.00	0.03	0.00	0.22	151.33	-158.70	7.48	0.00	73.50	-80.31	6.70	0.00	8.40	-4.80	-3.60	0.00	8.40	-4.80	-3.60	0.00	0.00	0.00	0.00	0.00	0.00	0.00	0.00	0.00	0.00	0.00	0.00	0.00	0.00	0.00	0.00
0.04	-0.13	-0.51	0.00	0.21	0.22	0.04	0.00	-0.18	0.01	-0.11	-0.43	-0.25	0.31	-0.05	0.00	-0.01	0.00	0.01	173.57	-125.35	-48.00	0.00	85.40	-64.40	-21.00	0.00	8.20	-2.40	-5.80	0.00	8.20	-2.40	-5.80	0.00	0.00	0.00	0.00	0.00	0.00	0.00	0.00	0.00	0.00	0.00	0.00	0.00	0.00	0.00	0.00
0.47	-0.09	-0.07	0.00	-0.30	0.15	0.15	0.00	0.30	-0.47	0.19	0.00	-0.31	0.26	0.05	0.00	-0.11	0.00	0.01	178.70	-79.60	-99.00	0.00	89.00	-42.58	-46.70	0.00	7.20	0.20	-7.40	0.00	7.20	0.20	-7.40	0.00	0.00	0.00	0.00	0.00	0.00	0.00	0.00	0.00	0.00	0.00	0.00	0.00	0.00	0.00	0.00
0.16	-0.05	-0.11	-0.20	-0.28	0.18	0.01	-0.26	-0.09	-0.11	0.20	0.00	0.12	0.18	0.58	0.00	0.00	0.00	0.01	166.72	-26.20	-140.51	0.00	83.63	-15.90	-67.90	0.00	5.50	2.80	-8.30	0.00	5.50	2.80	-8.30	0.00	0.00	0.00	0.00	0.00	0.00	0.00	0.00	0.00	0.00	0.00	0.00	0.00	0.00	0.00	0.00
-0.24	0.00	-0.15	0.00	-0.38	-0.03	0.27	0.00	-0.49	-0.43	0.50	0.00	-0.26	-0.19	0.23	0.00	0.00	-0.01	0.01	138.00	29.80	-167.73	0.00	70.61	11.90	-82.48	0.00	3.20	5.10	-8.40	0.00	3.20	5.10	-8.40	0.00	0.00	0.00	0.00	0.00	0.00	0.00	0.00	0.00	0.00	0.00	0.00	0.00	0.00	0.00	0.00
0.11	0.05	-0.03	0.40	-0.17	-0.12	0.74	-0.04	-0.39	-0.07	-0.27	0.00	-0.28	-0.01	0.29	0.34	0.01	-0.01	0.41	96.00	82.90	-178.90	0.00	50.20	38.60	-88.80	0.00	0.60	6.90	-7.60	0.00	0.60	6.90	-7.60	0.00	0.00	0.00	0.00	0.00	0.00	0.00	0.00	0.00	0.00	0.00	0.00	0.00	0.00	0.00	0.00
0.06	0.10	-0.16	-0.18	-0.09	-0.20	0.29	0.18	0.09	-0.43	0.11	0.00	-0.24	-0.11	0.32	-0.33	0.18	-0.01	-0.27	44.60	127.90	-172.50	0.00	25.43	61.50	-86.09	0.00	-1.90	8.10	-6.10	0.00	-1.90	8.10	-6.10	0.00	0.00	0.00	0.00	0.00	0.00	0.00	0.00	0.00	0.00	0.00	0.00	0.00	0.00	0.00	0.00
-0.04	0.14	-0.15	0.44	-0.46	0.23	0.26	0.49	0.18	-0.59	-0.22	-0.18	-0.12	-0.63	-0.14	0.00	-0.02	-0.01	0.00	-11.10	160.02	-149.20	0.00	-2.60	78.36	-75.24	0.00	-4.40	8.40	-4.00	0.00	-4.40	8.40	-4.00	0.00	0.00	0.00	0.00	0.00	0.00	0.00	0.00	0.00	0.00	0.00	0.00	0.00	0.00	0.00	0.00
-0.03	0.16	-0.12	0.00	0.53	-0.08	0.20	-0.21	0.18	-0.17	0.40	0.00	0.40	-0.27	0.29	-0.38	-0.37	0.42	-0.09	-66.18	177.10	-110.80	-0.17	-30.00	87.60	-57.60	0.00	-6.40	7.90	-1.50	0.00	-6.40	7.90	-1.50	0.00	0.00	0.00	0.00	0.00	0.00	0.00	0.00	0.00	0.00	0.00	0.00	0.00	0.00	0.00	0.00
-0.08	0.17	0.38	0.00	0.17	-0.30	0.12	0.00	0.02	-0.13	-0.07	0.00	0.08	-0.06	0.23	0.00	0.47	-0.01	0.00	-114.10	176.50	-62.89	0.00	-54.40	88.32	-33.80	0.00	-7.80	6.70	1.00	0.00	-7.80	6.70	1.00	0.00	0.00	0.00	0.00	0.00	0.00	0.00	0.00	0.00	0.00	0.00	0.00	0.00	0.00	0.00	0.00
-0.13	0.16	-0.03	0.28	0.24	-0.27	0.03	0.31	0.35	-0.23	-0.11	0.46	0.18	-0.31	0.15	0.00	-0.16	0.00	0.00	-151.57	158.70	-7.50	0.00	-73.14	80.20	-6.70	0.00	-8.40	4.80	3.60	0.00	-8.40	4.80	3.60	0.00	0.00	0.00	0.00	0.00	0.00	0.00	0.00	0.00	0.00	0.00	0.00	0.00	0.00	0.00	0.00
-0.15	0.13	-0.09	0.00	0.77	-0.22	-0.06	-0.37	0.18	-0.01	-0.17	0.00	0.59	-0.31	-0.18	0.06	0.01	0.40	-0.01	-173.40	125.30	48.00	0.00	-85.44	64.40	21.00	0.00	-8.20	2.40	5.80	0.00	-8.20	2.40	5.80	0.00	0.00	0.00	0.00	0.00	0.00	0.00	0.00	0.00	0.00	0.00	0.00	0.00	0.00	0.00	0.00
-0.17	0.09	0.07	-0.27	0.30	-0.18	-0.03	0.49	0.14	0.03	-0.01	0.00	0.31	-0.26	-0.05	0.00	0.01	0.00	-0.01	-178.96	79.20	99.00	-0.09	-89.00	42.20	46.49	0.00	-7.20	-0.20	7.40	0.00	-7.20	-0.20	7.40	0.00	0.00	0.00	0.00	0.00	0.00	0.00	0.00	0.00	0.00	0.00	0.00	0.00	0.00	0.00	0.00
-0.16	-0.13	0.11	0.00	0.28	-0.06	-0.22	0.40	0.53	0.11	0.02	0.00	0.74	-0.36	0.27	0.00	0.00	0.00	-0.01	-166.46	26.21	140.30	-0.09	-84.08	16.30	68.32	0.00	-5.50	-2.80	8.30	0.00	-5.50	-2.80	8.30	0.00	0.00	0.00	0.00	0.00	0.00	0.00	0.00	0.00	0.00	0.00	0.00	0.00	0.00	0.00	0.00
-0.14	0.12	0.15	0.18	0.24	0.03	0.03	-0.47	-0.35	0.15	-0.19	0.46	0.32	-0.25	-0.50	0.45	0.28	0.01	-0.50	-138.00	-29.80	167.63	0.00	-70.19	-11.90	82.30	0.00	-3.20	-5.10	8.40	0.00	-3.20	-5.10	8.40	0.00	0.00	0.00	0.00	0.00	0.00	0.00	0.00	0.00	0.00	0.00	0.00	0.00	0.00	0.00	0.00
0.23	-0.05	0.16	0.31	0.58	0.12	-0.30	0.00	-0.03	0.19	0.18	0.33	0.12	-0.41	-0.67	0.00	0.40	0.01	-0.01	-96.28	-82.90	178.91	0.41	-50.48	-38.88	88.80	0.00	-0.60	-6.90	7.60	0.00	-0.60	-6.90	7.60	0.00	0.00	0.00	0.00	0.00	0.00	0.00	0.00	0.00	0.00	0.00	0.00	0.00	0.00	0.00	0.00
-0.06	-0.10	0.48	-0.26	-0.12	0.20	-0.29	0.00	-0.09	0.20	-0.14	0.00	-0.17	0.11	-0.32	-0.18	-0.09	0.01	-0.47	-44.69	-128.08	172.50	0.00	-25.00	-61.17	86.50	0.00	1.90	-8.10	6.10	0.00	1.90	-8.10	6.10	0.00	0.00	0.00	0.00	0.00	0.00	0.00	0.00	0.00	0.00	0.00	0.00	0.00	0.00	0.00	0.00
-0.01	-0.14	0.15	0.41	0.00	0.26	-0.26	-0.43	-0.14	0.19	-0.05	0.00	0.12	0.20	-0.33	0.00	-0.01	0.01	0.00	11.10	-160.30	149.20	0.00	2.39	-78.40	75.70	0.00	4.40	-8.40	4.00	0.00	4.40	-8.40	4.00	0.00	0.00	0.00	0.00	0.00	0.00	0.00	0.00	0.00	0.00	0.00	0.00	0.00	0.00	0.00	0.00
0.03	-0.16	0.12	0.22	-0.09	-0.17	-0.24	0.22	0.22	0.17	0.40	0.00	0.01	0.27	-0.29	0.00	-0.01	-0.10	0.34	65.80	-176.98	111.20	0.04	30.28	-87.14	57.60	0.00	6.40	-7.90	1.50	0.00	6.40	-7.90	1.50	0.00	0.00	0.00	0.00	0.00	0.00	0.00	0.00	0.00	0.00	0.00	0.00	0.00	0.00	0.00	0.00
0.54	-0.17	0.08	0.00	-0.17	-0.08	-0.39	-0.20	-0.20	0.31	0.07	0.00	-0.08	0.49	-0.23	0.00	-0.01	-0.48	0.00	114.10	-176.50	62.40	-0.28	54.40	-88.20	33.80	0.00	7.80	-6.70	-1.00	0.00	7.80	-6.70	-1.00	0.00	0.00	0.00	0.00	0.00	0.00	0.00	0.00	0.00	0.00	0.00	0.00	0.00	0.00	0.00	0.00
0.13	0.30	0.03	0.00	-0.24	0.22	-0.06	0.44	-0.20	0.04	0.42	0.41	-0.32	0.73	-0.15	0.00	-0.01	0.00	0.00	151.10	-158.26	7.50	0.00	73.50	-80.20	6.44	0.00	8.40	-4.80	-3.60	0.00	8.40	-4.80	-3.60	0.00	0.00	0.00	0.00	0.00	0.00	0.00	0.00	0.00	0.00	0.00	0.00	0.00	0.00	0.00	0.00
-0.08	-0.13	-0.02	0.00	-0.28	0.22	0.06	0.00	-0.18	0.01	0.17	0.00	-0.25	0.31	-0.05	0.00	-0.01	0.01	0.01	173.36	-125.30	-48.00	0.00	85.40	-64.40	-21.32	0.00	8.20	-2.40	-5.80	0.00	8.20	-2.40	-5.80	0.00	0.00	0.00	0.00	0.00	0.00	0.00	0.00	0.00	0.00	0.00	0.00	0.00	0.00	0.00	0.00
0.17	-0.09	-0.49	0.00	-0.36	0.61	-0.27	0.00	-0.12	0.26	0.19	0.00	-0.52	0.26	0.05	0.00	-0.01	0.00	-0.45	179.03	-79.64	-98.88	0.43	88.64	-42.25	-46.70	0.00	7.20	0.20	-7.40	0.00	7.20	0.20	-7.40	0.00	0.00	0.00	0.00	0.00	0.00	0.00	0.00	0.00	0.00	0.00	0.00	0.00	0.00	0.00	0.00
0.16	-0.05	0.29	-0.21	-0.32	0.06	0.66	0.00	-0.49	-0.11	0.20	0.00	-0.43	0.15	-0.03	0.00	-0.49	0.00	0.24	166.50	-25.99	-140.30	0.43	83.80	-15.90	-67.90	0.00	5.50	2.80	-8.30	0.00	5.50	2.80	-8.30	0.00	0.00	0.00	0.00	0.00	0.00	0.00	0.00	0.00	0.00	0.00	0.00	0.00	0.00	0.00	0.00
0.14	-0.42	-0.15	0.33	-0.24	-0.39	0.27	0.06	-0.03	0.07	0.50	0.00	-0.20	0.08	0.06	0.00	0.00	-0.01	0.01	138.00	29.97	-167.90	0.00	70.40	11.90	-82.08	0.00	3.20	5.10	-8.40	0.00	3.20	5.10	-8.40	0.00	0.00	0.00	0.00	0.00	0.00	0.00	0.00	0.00	0.00	0.00	0.00	0.00	0.00	0.00	0.00
-0.08	0.05	-0.16	0.00	-0.17	-0.12	0.30	0.28	0.03	-0.19	0.16	0.00	-0.28	-0.01	0.19	-0.03	0.12	-0.01	0.01	96.00	82.90	-178.54	0.00	50.20	39.06	-88.80	0.00	0.60	6.90	-7.60	0.00	0.60	6.90	-7.60	0.00	0.00	0.00	0.00	0.00	0.00	0.00	0.00	0.00	0.00	0.00	0.00	0.00	0.00	0.00	0.00
0.06	0.00	-0.17	0.00	-0.09	-0.20	-0.14	0.00	0.42	-0.24	0.32	-0.04	-0.21	0.38	0.32	0.00	0.00	-0.28	0.40	44.60	127.90	-172.50	0.34	25.00	61.50	-86.50	0.00	-1.90	8.10	-6.10	0.00	-1.90	8.10	-6.10	0.00	0.00	0.00	0.00	0.00	0.00	0.00	0.00	0.00	0.00	0.00	0.00	0.00	0.00	0.00	0.00
-0.31	0.11	-0.20	0.00	0.00	-0.44	0.44	0.00	0.14	0.25	-0.06	0.00	-0.12	-0.20	0.33	-0.38	0.01	0.41	0.00	-11.10	160.34	-149.20	0.00	-2.47	78.40	-75.70	0.00	-4.40	8.40	-4.00	0.00	-4.40	8.40	-4.00	0.00	0.00	0.00	0.00	0.00	0.00	0.00	0.00	0.00	0.00	0.00	0.00	0.00	0.00	0.00	0.00
-0.03	0.16	-0.12	0.04	0.09	-0.29	0.20	0.00	0.18	-0.49	-0.09	-0.05	-0.01	-0.27	0.29	-0.23	-0.26	-0.01	0.00	-65.80	177.10	-111.20	0.00	-30.00	87.60	-57.60	0.00	-6.40	7.90	-1.50	0.00	-6.40	7.90	-1.50	0.00	0.00	0.00	0.00	0.00	0.00	0.00	0.00	0.00	0.00	0.00	0.00	0.00	0.00	0.00	0.00
-0.17	0.17	-0.12	0.00	0.17	-0.23	0.40	0.00	-0.16	-0.13	-0.05	0.00	0.08	-0.32	0.44	0.00	0.01	-0.01	-0.28	-114.31	176.50	-62.40	0.28	-54.40	88.00	-33.80	0.00	-7.80	6.70	1.00	0.00	-7.80	6.70	1.00	0.00	0.00	0.00	0.00	0.00	0.00	0.00	0.00	0.00	0.00	0.00	0.00	0.00	0.00	0.00	0.00
-0.13	0.47	-0.12	0.00	0.24	-0.27	0.03	0.00	0.20	-0.35	-0.12	-0.03	0.18	-0.33	-0.13	0.00	-0.22	0.00	0.00	-151.10	158.70	-7.50	-0.03	-73.50	80.61	-6.21	0.00	-8.40	4.80	3.60	0.00	-8.40	4.80	3.60	0.00	0.00	0.00	0.00	0.00	0.00	0.00	0.00	0.00	0.00	0.00	0.00	0.00	0.00	0.00	0.00
0.07	0.13	0.02	0.40	0.28	-0.22	-0.06	0.00	0.18	-0.01	-0.17	0.00	0.67	-0.31	0.05	0.00	0.09	0.00	0.17	-172.94	125.30	48.00	0.18	-85.40	64.66	21.00	0.00	-8.20	2.40	5.80	0.00	-8.20	2.40	5.80	0.00	0.00	0.00	0.00	0.00	0.00	0.00	0.00	0.00	0.00	0.00	0.00	0.00	0.00	0.00	0.00
-0.17	0.05	0.07	0.00	0.25	-0.47	-0.15	-0.11	0.14	0.39	-0.19	0.46	0.80	-0.26	0.35	0.40	-0.48	0.00	-0.01	-178.70	79.82	99.00	0.12	-89.00	41.73	46.70	0.00	-7.20	-0.20	7.40	0.00	-7.20	-0.20	7.40	0.00	0.00	0.00	0.00	0.00	0.00	0.00	0.00	0.00	0.00	0.00	0.00	0.00	0.00	0.00	0.00
-0.16	0.05	0.11	0.00	0.28	-0.06	-0.64	0.00	0.09	-0.07	-0.20	0.00	0.33	-0.27	-0.24	0.00	0.42	0.00	-0.01	-166.50	26.20	139.88	0.00	-83.80	15.90	67.90	0.00	-5.50	-2.80	8.30	0.00	-5.50	-2.80	8.30	0.00	0.00	0.00	0.00	0.00	0.00	0.00	0.00	0.00	0.00	0.00	0.00	0.00	0.00	0.00	0.00
0.03	0.00	0.15	0.00	0.06	0.52	-0.27	0.43	0.24	0.15	-0.19	0.00	0.32	-0.08	0.19	0.00	-0.46	0.01	-0.01	-137.60	-29.82	167.80	0.42	-70.40	-11.90	82.30	0.00	-3.20	-5.10	8.40	0.00	-3.20	-5.10	8.40	0.00	0.00	0.00	0.00	0.00	0.00	0.00	0.00	0.00	0.00	0.00	0.00	0.00	0.00	0.00	0.00
-0.11	-0.05	0.16	0.00	-0.02	0.12	-0.07	0.00	-0.03	0.02	0.12	0.00	0.28	0.46	-0.27	-0.49	0.00	0.01	-0.01	-96.36	-82.90	178.90	0.00	-50.20	-38.56	88.80	0.00	-0.60	-6.90	7.60	0.00	-0.60	-6.90	7.60	0.00	0.00	0.00	0.00	0.00	0.00	0.00	0.00	0.00	0.00	0.00	0.00	0.00	0.00	0.00	0.00
-0.06	-0.36	0.51	0.00	0.42	0.60	-0.34	0.00	-0.09	0.20	-0.11	-0.46	0.21	0.11	-0.32	0.00	0.00	0.01	-0.42	-44.60	-127.89	172.50	0.00	-25.00	-61.50	86.50	0.00	1.90	-8.10	6.10	0.00	1.90	-8.10	6.10	0.00	0.00	0.00	0.00	0.00	0.00	0.00	0.00	0.00	0.00	0.00	0.00	0.00	0.00	0.00	0.00
-0.01	0.03	-0.12	0.18	0.00	0.26	-0.36	-0.11	-0.14	0.19	0.17	-0.21	0.12	-0.29	-0.33	-0.02	-0.01	0.01	-0.11	11.10	-160.30	148.82	0.00	2.60	-78.40	75.91	0.00	4.40	-8.40	4.00	0.00	4.40	-8.40	4.00	0.00	0.00	0.00	0.00	0.00	0.00	0.00	0.00	0.00	0.00	0.00	0.00	0.00	0.00	0.00	0.00
0.03	0.02	0.12	-0.11	-0.27	0.29	-0.20	0.04	-0.18	0.06	-0.36	0.00	0.01	0.27	-0.29	0.00	-0.01	0.22	0.00	65.80	-176.88	111.20	0.40	30.41	-87.60	57.94	0.00	6.40	-7.90	1.50	0.00	6.40	-7.90	1.50	0.00	0.00	0.00	0.00	0.00	0.00	0.00	0.00	0.00	0.00	0.00	0.00	0.00	0.00	0.00	0.00
0.08	-0.33	0.41	0.00	-0.53	0.02	-0.12	0.18	-0.39	0.13	0.07	0.00	-0.08	0.68	-0.23	0.00	-0.43	0.19	0.00	114.10	-176.50	62.40	0.00	53.97	-88.20	33.80	0.00	7.80	-6.70	-1.00	0.00	7.80	-6.70	-1.00	0.00	0.00	0.00	0.00	0.00	0.00	0.00	0.00	0.00	0.00	0.00	0.00	0.00	0.00	0.00	0.00
0.62	-0.16	0.03	0.00	-0.24	0.27	-0.03	0.00	-0.20	0.07	0.12	-0.47	0.29	0.27	0.31	0.13	0.33	0.00	0.36	151.10	-158.70	7.04	0.12	73.50	-80.20	6.70	0.00	8.40	-4.80	-3.60	0.00	8.40	-4.80	-3.60	0.00	0.00	0.00	0.00	0.00	0.00	0.00	0.00	0.00	0.00	0.00	0.00	0.00	0.00	0.00	0.00
0.15	-0.13	-0.02	0.17	-0.28	0.22	0.06	0.00	-0.18	0.37	0.17	0.36	-0.25	0.26	-0.05	0.12	-0.01	0.00	-0.39	173.40	-124.97	-47.85	0.34	85.40	-64.40	-21.00	0.00	8.20	-2.40	-5.80	0.00	8.20	-2.40	-5.80	0.00	0.00	0.00	0.00	0.00	0.00	0.00	0.00	0.00	0.00	0.00	0.00	0.00	0.00	0.00	0.00
0.23	-0.09	-0.07	0.00	-0.30	0.15	0.04	0.00	-0.14	-0.10	0.19	0.00	-0.31	0.72	0.31	-0.18	-0.20	0.46	0.01	179.14	-79.60	-99.00	0.02	89.00	-42.63	-46.70	0.00	7.20	0.20	-7.40	0.00	7.20	0.20	-7.40	0.00	0.00	0.00	0.00	0.00	0.00	0.00	0.00	0.00	0.00	0.00	0.00	0.00	0.00	0.00	0.00
0.16	-0.05	0.35	-0.21	0.12	0.06	0.22	-0.23	0.03	-0.49	0.20	0.00	0.11	-0.09	0.21	-0.49	0.00	0.26	-0.02	166.50	-26.20	-140.30	0.00	83.76	-15.90	-67.90	0.00	5.50	2.80	-8.30	0.00	5.50	2.80	-8.30	0.00	0.00	0.00	0.00	0.00	0.00	0.00	0.00	0.00	0.00	0.00	0.00	0.00	0.00	0.00	0.00
0.55	-0.37	-0.15	0.06	-0.03	0.20	0.27	0.34	-0.50	-0.15	0.19	-0.14	-0.81	0.08	-0.09	0.12	0.00	-0.11	0.01	138.00	29.80	-167.80	0.00	70.40	11.90	-82.50	0.00	3.20	5.10	-8.40	0.00	3.20	5.10	-8.40	0.00	0.00	0.00	0.00	0.00	0.00	0.00	0.00	0.00	0.00	0.00	0.00	0.00	0.00	0.00	0.00
0.11	-0.06	0.12	0.00	-0.17	0.19	0.30	0.00	0.26	-0.19	0.33	0.00	-0.28	0.06	0.29	0.46	0.47	-0.01	0.01	96.00	82.63	-178.90	0.00	50.20	39.00	-88.80	0.00	0.60	6.90	-7.60	0.00	0.60	6.90	-7.60	0.00	0.00	0.00	0.00	0.00	0.00	0.00	0.00	0.00	0.00	0.00	0.00	0.00	0.00	0.00	0.00
0.06	0.10	-0.17	0.41	-0.09	-0.20	0.72	0.00	0.09	-0.20	0.11	0.34	-0.47	-0.11	0.32	0.43	0.00	-0.19	0.00	45.06	127.90	-172.90	0.46	25.00	61.50	-86.61	0.00	-1.90	8.10	-6.10	0.00	-1.90	8.10	-6.10	0.00	0.00	0.00	0.00	0.00	0.00	0.00	0.00	0.00	0.00	0.00	0.00	0.00	0.00	0.00	0.00
0.01	0.14	-0.15	-0.33	0.00	-0.26	0.71	0.44	0.36	-0.19	0.05	0.18	0.31	-0.20	0.33	0.21	0.01	-0.01	-0.28	-11.10	160.30	-149.48	0.00	-2.60	78.21	-75.26	0.00	-4.40	8.40	-4.00	0.00	-4.40	8.40	-4.00	0.00	0.00	0.00	0.00	0.00	0.00	0.00	0.00	0.00	0.00	0.00	0.00	0.00	0.00	0.00	0.00
-0.05	0.16	-0.12	-0.09	0.09	0.13	0.20	-0.17	0.58	-0.17	0.00	0.00	-0.01	-0.27	0.42	0.00	0.01	-0.01	0.00	-65.80	176.91	-111.20	0.00	-29.78	87.60	-57.60	0.00	-6.40	7.90	-1.50	0.00	-6.40	7.90	-1.50	0.00	0.00	0.00	0.00	0.00	0.00	0.00	0.00	0.00	0.00	0.00	0.00	0.00	0.00	0.00	0.00
-0.35	0.14	-0.08	0.00	0.17	-0.30	0.12	0.00	0.16	-0.13	0.39	0.00	0.08	-0.32	-0.23	-0.05	0.01	-0.01	0.00	-114.03	176.50	-62.36	0.47	-54.40	88.20	-34.08	0.00	-7.80	6.70	1.00	0.00	-7.80	6.70	1.00	0.00	0.00	0.00	0.00	0.00	0.00	0.00	0.00	0.00	0.00	0.00	0.00	0.00	0.00	0.00	0.00
-0.16	0.16	-0.31	0.49	-0.14	-0.27	-0.37	0.00	0.48	-0.18	-0.26	0.00	0.18	-0.33	0.15	-0.42	-0.41	0.00	-0.32	-151.10	158.70	-7.50	0.22	-73.27	80.04	-6.28	0.00	-8.40	4.80	3.60	0.00	-8.40	4.80	3.60	0.00	0.00	0.00	0.00	0.00	0.00	0.00	0.00	0.00	0.00	0.00	0.00	0.00	0.00	0.00	0.00
-0.11	0.13	-0.14	0.46	0.28	-0.22	-0.24	-0.38	0.49	-0.01	-0.17	0.28	0.25	-0.80	0.46	0.00	0.01	-0.27	0.33	-173.51	125.42	48.00	0.00	-85.40	64.40	21.30	0.00	-8.20	2.40	5.80	0.00	-8.20	2.40	5.80	0.00	0.00	0.00	0.00	0.00	0.00	0.00	0.00	0.00	0.00	0.00	0.00	0.00	0.00	0.00	0.00
0.16	0.09	-0.25	0.00	0.30	0.16	-0.15	0.33	-0.29	0.05	-0.19	0.21	0.05	-0.28	0.31	0.00	0.01	0.42	0.17	-178.70	79.91	99.00	0.00	-89.00	42.65	46.70	0.00	-7.20	-0.20	7.40	0.00	-7.20	-0.20	7.40	0.00	0.00	0.00	0.00	0.00	0.00	0.00	0.00	0.00	0.00	0.00	0.00	0.00	0.00	0.00	0.00
-0.16	0.05	0.11	0.00	0.28	0.40	-0.20	0.46	0.09	0.56	-0.30	0.00	0.33	-0.18	-0.07	0.07	0.00	0.00	0.48	-166.09	26.20	140.30	0.00	-83.80	15.90	67.90	0.00	-5.50	-2.80	8.30	0.00	-5.50	-2.80	8.30	0.00	0.00	0.00	0.00	0.00	0.00	0.00	0.00	0.00	0.00	0.00	0.00	0.00	0.00	0.00	0.00
-0.14	-0.27	0.15	-0.02	0.24	0.03	-0.27	0.00	0.46	0.15	-0.19	0.00	0.32	-0.46	-0.23	-0.04	0.00	0.01	-0.01	-138.00	-29.80	167.71	0.18	-70.40	-11.90	82.21	0.00	-3.20	-5.10	8.40	0.00	-3.20	-5.10	8.40	0.00	0.00	0.00	0.00	0.00	0.00	0.00	0.00	0.00	0.00	0.00	0.00	0.00	0.00	0.00	0.00
-0.11	-0.05	-0.01	-0.28	0.38	0.07	-0.30	0.44	-0.03	0.19	-0.16	0.00	0.10	0.01	-0.43	0.41	0.41	0.01	0.45	-96.00	-82.45	178.90	0.00	-49.74	-38.60	88.80	0.00	-0.60	-6.90	7.60	0.00	-0.60	-6.90	7.60	0.00	0.00	0.00	0.00	0.00	0.00	0.00	0.00	0.00	0.00	0.00	0.00	0.00	0.00	0.00	0.00
0.02	-0.10	0.12	0.00	0.09	0.20	-0.29	0.17	-0.09	0.20	-0.37	0.00	0.10	0.11	-0.32	0.18	0.00	0.43	0.00	-44.78	-128.07	172.58	0.00	-25.00	-61.96	86.47	0.00	1.90	-8.10	6.10	0.00	1.90	-8.10	6.10	0.00	0.00	0.00	0.00	0.00	0.00	0.00	0.00	0.00	0.00	0.00	0.00	0.00	0.00	0.00	0.00
-0.01	0.28	0.37	0.00	0.00	0.30	-0.26	0.00	-0.14	0.37	-0.05	0.00	-0.06	0.20	-0.33	0.00	-0.06	0.41	0.00	11.10	-160.33	149.38	0.00	2.41	-78.40	75.70	0.00	4.40	-8.40	4.00	0.00	4.40	-8.40	4.00	0.00	0.00	0.00	0.00	0.00	0.00	0.00	0.00	0.00	0.00	0.00	0.00	0.00	0.00	0.00	0.00
0.03	0.02	0.12	0.13	-0.32	0.29	-0.20	0.00	-0.18	0.17	0.00	0.00	0.01	0.06	-0.29	0.00	-0.06	0.01	0.00	65.38	-177.04	111.69	0.00	30.00	-87.78	57.60	0.00	6.40	-7.90	1.50	0.00	6.40	-7.90	1.50	0.00	0.00	0.00	0.00	0.00	0.00	0.00	0.00	0.00	0.00	0.00	0.00	0.00	0.00	0.00	0.00
0.08	0.17	-0.01	0.00	-0.17	0.30	-0.11	0.00	-0.14	0.13	0.07	0.00	-0.08	0.76	-0.23	0.00	-0.01	0.01	0.00	114.10	-176.20	62.84	0.18	54.40	-87.78	33.80	0.00	7.80	-6.70	-1.00	0.00	7.80	-6.70	-1.00	0.00	0.00	0.00	0.00	0.00	0.00	0.00	0.00	0.00	0.00	0.00	0.00	0.00	0.00	0.00	0.00
0.13	-0.16	0.03	0.00	-0.52	0.27	-0.12	0.00	-0.20	0.07	0.12	-0.28	-0.45	0.39	-0.32	0.00	-0.01	0.00	0.00	151.36	-158.24	7.50	-0.19	73.50	-80.37	6.70	0.00	8.40	-4.80	-3.60	0.00	8.40	-4.80	-3.60	0.00	0.00	0.00	0.00	0.00	0.00	0.00	0.00	0.00	0.00	0.00	0.00	0.00	0.00	0.00	0.00
0.36	-0.05	-0.02	0.00	-0.28	0.22	-0.21	0.40	0.27	-0.41	0.17	0.00	-0.25	0.17	-0.09	0.49	-0.01	0.00	0.01	173.41	-125.30	-48.00	0.00	85.40	-64.40	-21.00	0.00	8.20	-2.40	-5.80	0.00	8.20	-2.40	-5.80	0.00	0.00	0.00	0.00	0.00	0.00	0.00	0.00	0.00	0.00	0.00	0.00	0.00	0.00	0.00	0.00
0.13	-0.09	-0.07	-0.49	-0.30	0.30	0.49	0.00	0.29	-0.05	0.01	0.12	-0.27	0.26	0.36	0.00	-0.01	0.00	0.01	178.28	-79.29	-99.00	0.00	88.51	-42.20	-46.70	0.00	7.20	0.20	-7.40	0.00	7.20	0.20	-7.40	0.00	0.00	0.00	0.00	0.00	0.00	0.00	0.00	0.00	0.00	0.00	0.00	0.00	0.00	0.00	0.00
0.16	0.35	0.19	0.00	-0.49	0.42	0.22	-0.11	-0.09	-0.11	-0.22	0.06	-0.33	0.18	0.15	0.17	0.00	0.00	0.01	166.50	-26.02	-140.30	0.22	83.80	-15.90	-67.90	0.00	5.50	2.80	-8.30	0.00	5.50	2.80	-8.30	0.00	0.00	0.00	0.00	0.00	0.00	0.00	0.00	0.00	0.00	0.00	0.00	0.00	0.00	0.00	0.00
0.14	-0.32	-0.15	-0.49	0.06	-0.03	0.35	0.00	-0.03	-0.03	0.19	0.00	-0.32	0.08	0.23	0.00	0.00	-0.01	-0.18	138.00	29.80	-167.38	0.00	70.58	11.92	-82.30	0.00	3.20	5.10	-8.40	0.00	3.20	5.10	-8.40	0.00	0.00	0.00	0.00	0.00	0.00	0.00	0.00	0.00	0.00	0.00	0.00	0.00	0.00	0.00	0.00
0.11	0.48	0.25	0.00	-0.28	-0.26	0.30	0.45	0.03	-0.19	0.16	0.00	-0.28	0.43	0.29	0.00	0.00	-0.01	0.42	96.00	82.90	-178.95	-0.47	50.20	38.11	-88.80	0.00	0.60	6.90	-7.60	0.00	0.60	6.90	-7.60	0.00	0.00	0.00	0.00	0.00	0.00	0.00	0.00	0.00	0.00	0.00	0.00	0.00	0.00	0.00	0.00
0.06	0.10	-0.17	0.00	0.08	-0.20	0.70	0.12	0.09	-0.30	0.11	-0.11	-0.58	0.07	0.32	0.49	0.00	-0.01	0.00	44.60	127.90	-172.68	0.01	25.00	61.40	-86.69	0.00	-1.90	8.10	-6.10	0.00	-1.90	8.10	-6.10	0.00	0.00	0.00	0.00	0.00	0.00	0.00	0.00	0.00	0.00	0.00	0.00	0.00	0.00	0.00	0.00
0.43	-0.19	0.29	-0.43	0.00	-0.52	0.62	0.00	0.14	-0.19	0.05	0.00	-0.12	-0.20	0.82	-0.10	-0.17	0.32	0.00	-11.10	160.30	-149.20	0.00	-2.60	78.40	-75.70	0.00	-4.40	8.40	-4.00	0.00	-4.40	8.40	-4.00	0.00	0.00	0.00	0.00	0.00	0.00	0.00	0.00	0.00	0.00	0.00	0.00	0.00	0.00	0.00	0.00
0.30	0.39	-0.50	-0.46	0.31	0.15	0.20	0.00	0.19	-0.17	0.23	0.04	-0.01	0.20	0.29	-0.27	0.32	-0.01	0.33	-65.80	177.12	-111.20	0.00	-30.05	87.91	-57.60	0.00	-6.40	7.90	-1.50	0.00	-6.40	7.90	-1.50	0.00	0.00	0.00	0.00	0.00	0.00	0.00	0.00	0.00	0.00	0.00	0.00	0.00	0.00	0.00	0.00
-0.08	0.17	-0.08	0.22	0.17	-0.30	0.12	-0.18	0.20	-0.13	-0.07	0.00	0.08	-0.32	0.23	0.00	0.01	-0.01	0.00	-114.08	176.50	-61.91	-0.42	-54.66	88.20	-33.74	0.00	-7.80	6.70	1.00	0.00	-7.80	6.70	1.00	0.00	0.00	0.00	0.00	0.00	0.00	0.00	0.00	0.00	0.00	0.00	0.00	0.00	0.00	0.00	0.00
-0.01	0.16	0.01	0.00	0.68	-0.27	0.03	-0.46	0.20	-0.07	-0.12	0.43	0.18	-0.75	0.15	-0.28	0.37	0.00	0.00	-151.10	158.70	-7.78	-0.42	-73.50	79.93	-6.70	0.00	-8.40	4.80	3.60	0.00	-8.40	4.80	3.60	0.00	0.00	0.00	0.00	0.00	0.00	0.00	0.00	0.00	0.00	0.00	0.00	0.00	0.00	0.00	0.00
-0.15	0.13	-0.16	0.00	0.28	-0.64	-0.06	0.00	0.18	-0.01	-0.17	0.00	0.25	-0.31	0.05	0.00	0.50	0.43	-0.01	-173.40	125.30	48.00	0.01	-85.40	64.40	21.00	0.00	-8.20	2.40	5.80	0.00	-8.20	2.40	5.80	0.00	0.00	0.00	0.00	0.00	0.00	0.00	0.00	0.00	0.00	0.00	0.00	0.00	0.00	0.00	0.00
-0.17	0.09	0.07	0.00	0.30	0.32	-0.15	0.21	0.14	0.05	-0.19	0.00	0.31	-0.26	-0.04	0.00	0.27	0.00	-0.01	-178.26	79.60	99.42	-0.26	-89.00	42.09	46.70	0.00	-7.20	-0.20	7.40	0.00	-7.20	-0.20	7.40	0.00	0.00	0.00	0.00	0.00	0.00	0.00	0.00	0.00	0.00	0.00	0.00	0.00	0.00	0.00	0.00
-0.44	0.05	0.09	0.00	-0.10	-0.06	-0.39	-0.33	0.09	0.11	-0.20	0.00	0.48	-0.10	-0.15	0.00	0.00	0.44	-0.19	-166.92	26.20	140.30	0.00	-83.80	15.90	67.90	0.00	-5.50	-2.80	8.30	0.00	-5.50	-2.80	8.30	0.00	0.00	0.00	0.00	0.00	0.00	0.00	0.00	0.00	0.00	0.00	0.00	0.00	0.00	0.00	0.00
-0.40	-0.11	0.15	0.00	0.24	0.03	-0.27	0.18	0.03	0.15	-0.19	0.00	0.32	-0.08	-0.23	0.00	0.00	0.01	-0.01	-138.00	-29.80	167.76	-0.40	-70.33	-11.90	82.30	0.00	-3.20	-5.10	8.40	0.00	-3.20	-5.10	8.40	0.00	0.00	0.00	0.00	0.00	0.00	0.00	0.00	0.00	0.00	0.00	0.00	0.00	0.00	0.00	0.00
-0.11	-0.05	0.16	0.00	0.17	0.38	-0.30	0.00	-0.03	0.19	-0.03	0.44	0.74	-0.10	-0.29	-0.21	-0.11	0.05	-0.01	-96.00	-82.96	178.90	0.33	-50.29	-38.60	88.82	0.00	-0.60	-6.90	7.60	0.00	-0.60	-6.90	7.60	0.00	0.00	0.00	0.00	0.00	0.00	0.00	0.00	0.00	0.00	0.00	0.00	0.00	0.00	0.00	0.00
-0.06	0.35	0.23	0.00	0.09	0.20	-0.12	0.26	0.27	0.60	0.38	-0.49	0.21	0.11	-0.32	0.00	0.00	0.01	-0.38	-44.45	-128.08	172.50	-0.11	-25.00	-61.50	86.50	0.00	1.90	-8.10	6.10	0.00	1.90	-8.10	6.10	0.00	0.00	0.00	0.00	0.00	0.00	0.00	0.00	0.00	0.00	0.00	0.00	0.00	0.00	0.00	0.00
-0.01	-0.14	-0.34	0.00	0.00	0.26	-0.26	0.00	-0.14	0.19	-0.05	0.00	0.12	0.20	-0.33	0.00	0.11	0.01	0.18	11.10	-160.09	149.66	-0.49	2.60	-78.40	75.70	0.00	4.40	-8.40	4.00	0.00	4.40	-8.40	4.00	0.00	0.00	0.00	0.00	0.00	0.00	0.00	0.00	0.00	0.00	0.00	0.00	0.00	0.00	0.00	0.00
0.03	-0.16	0.12	0.00	0.22	0.11	-0.52	0.00	-0.18	0.17	0.00	0.00	0.01	0.61	-0.29	0.31	-0.01	0.01	0.12	65.80	-177.10	111.20	0.00	30.00	-87.60	57.17	0.00	6.40	-7.90	1.50	0.00	6.40	-7.90	1.50	0.00	0.00	0.00	0.00	0.00	0.00	0.00	0.00	0.00	0.00	0.00	0.00	0.00	0.00	0.00	0.00
0.08	-0.17	0.08	0.00	-0.17	0.71	-0.12	0.23	-0.20	0.13	0.52	0.00	-0.18	0.32	-0.33	0.00	0.42	0.01	0.01	114.10	-176.50	62.40	0.41	54.40	-88.20	33.34	0.00	7.80	-6.70	-1.00	0.00	7.80	-6.70	-1.00	0.00	0.00	0.00	0.00	0.00	0.00	0.00	0.00	0.00	0.00	0.00	0.00	0.00	0.00	0.00	0.00
0.13	-0.44	0.03	0.00	-0.23	0.27	0.28	0.00	-0.20	0.07	0.45	0.00	-0.67	0.74	-0.03	0.00	-0.01	-0.05	0.00	151.22	-158.70	7.50	0.36	73.50	-80.20	6.70	0.00	8.40	-4.80	-3.60	0.00	8.40	-4.80	-3.60	0.00	0.00	0.00	0.00	0.00	0.00	0.00	0.00	0.00	0.00	0.00	0.00	0.00	0.00	0.00	0.00
0.15	-0.13	-0.02	0.00	-0.28	0.22	0.06	0.00	-0.18	0.01	0.32	0.00	0.18	0.31	-0.05	0.42	-0.01	0.00	-0.17	173.40	-125.30	-48.00	0.31	85.40	-64.40	-21.00	0.00	8.20	-2.40	-5.80	0.00	8.20	-2.40	-5.80	0.00	0.00	0.00	0.00	0.00	0.00	0.00	0.00	0.00	0.00	0.00	0.00	0.00	0.00	0.00	0.00
0.17	-0.09	0.35	0.44	-0.02	0.15	-0.11	0.00	0.35	0.16	0.19	-0.42	-0.30	0.26	0.05	0.00	0.14	0.34	-0.25	178.21	-79.60	-99.05	0.00	89.00	-42.20	-47.10	0.00	7.20	0.20	-7.40	0.00	7.20	0.20	-7.40	0.00	0.00	0.00	0.00	0.00	0.00	0.00	0.00	0.00	0.00	0.00	0.00	0.00	0.00	0.00	0.00
0.16	-0.14	0.31	0.00	-0.28	0.02	0.22	-0.40	-0.09	-0.11	0.17	0.44	-0.16	0.18	-0.11	-0.03	0.00	0.00	0.29	166.50	-25.86	-140.30	0.00	83.80	-15.90	-68.17	0.00	5.50	2.80	-8.30	0.00	5.50	2.80	-8.30	0.00	0.00	0.00	0.00	0.00	0.00	0.00	0.00	0.00	0.00	0.00	0.00	0.00	0.00	0.00	0.00
0.14	0.00	-0.15	0.00	0.23	-0.03	0.73	0.00	0.15	-0.15	0.19	0.00	-0.32	-0.08	0.20	0.00	0.40	0.40	-0.08	138.00	29.80	-167.80	0.33	70.52	11.90	-81.99	0.00	3.20	5.10	-8.40	0.00	3.20	5.10	-8.40	0.00	0.00	0.00	0.00	0.00	0.00	0.00	0.00	0.00	0.00	0.00	0.00	0.00	0.00	0.00	0.00
0.11	0.05	-0.27	0.00	-0.49	-0.28	0.14	0.00	0.03	-0.25	0.65	0.02	-0.33	-0.01	0.29	0.00	0.00	-0.01	0.01	95.89	82.52	-178.90	0.00	50.20	38.54	-89.27	0.00	0.60	6.90	-7.60	0.00	0.60	6.90	-7.60	0.00	0.00	0.00	0.00	0.00	0.00	0.00	0.00	0.00	0.00	0.00	0.00	0.00	0.00	0.00	0.00
0.07	0.10	0.01	0.00	-0.09	-0.12	0.29	0.00	0.09	0.29	0.12	0.00	-0.21	-0.11	0.32	0.36	0.00	0.20	0.00	44.60	128.37	-172.50	0.00	24.73	61.50	-86.50	0.00	-1.90	8.10	-6.10	0.00	-1.90	8.10	-6.10	0.00	0.00	0.00	0.00	0.00	0.00	0.00	0.00	0.00	0.00	0.00	0.00	0.00	0.00	0.00	0.00
0.01	0.54	-0.15	-0.17	0.00	-0.53	0.66	0.00	0.14	-0.02	0.05	-0.18	0.01	-0.20	0.33	0.00	-0.27	-0.11	0.00	-10.69	159.93	-149.46	0.00	-2.60	78.40	-76.12	0.00	-4.40	8.40	-4.00	0.00	-4.40	8.40	-4.00	0.00	0.00	0.00	0.00	0.00	0.00	0.00	0.00	0.00	0.00	0.00	0.00	0.00	0.00	0.00	0.00
-0.03	0.16	-0.15	0.31	0.55	-0.07	0.20	0.00	0.18	-0.13	0.00	0.22	-0.19	-0.26	0.29	0.23	0.01	-0.01	0.00	-65.99	177.10	-111.20	0.00	-30.00	87.60	-57.87	0.00	-6.40	7.90	-1.50	0.00	-6.40	7.90	-1.50	0.00	0.00	0.00	0.00	0.00	0.00	0.00	0.00	0.00	0.00	0.00	0.00	0.00	0.00	0.00	0.00
0.37	0.17	-0.08	0.00	0.01	-0.73	0.12	0.00	0.20	-0.62	-0.07	0.00	-0.30	-0.32	0.23	0.00	0.19	0.30	0.46	-114.02	176.50	-62.40	0.42	-54.00	87.94	-33.76	0.00	-7.80	6.70	1.00	0.00	-7.80	6.70	1.00	0.00	0.00	0.00	0.00	0.00	0.00	0.00	0.00	0.00	0.00	0.00	0.00	0.00	0.00	0.00	0.00
-0.13	0.16	-0.03	0.00	0.24	-0.27	0.03	0.33	0.20	-0.07	-0.44	0.00	0.16	-0.33	0.15	0.00	0.24	-0.37	0.00	-151.30	158.70	-7.50	0.00	-73.50	80.20	-6.49	0.00	-8.40	4.80	3.60	0.00	-8.40	4.80	3.60	0.00	0.00	0.00	0.00	0.00	0.00	0.00	0.00	0.00	0.00	0.00	0.00	0.00	0.00	0.00	0.00
-0.15	-0.04	0.02	0.30	0.28	-0.22	0.38	0.00	0.64	-0.01	-0.17	0.00	0.25	-0.31	0.05	0.00	0.01	-0.20	-0.01	-173.40	125.25	48.13	0.00	-85.40	64.74	21.00	0.00	-8.20	2.40	5.80	0.00	-8.20	2.40	5.80	0.00	0.00	0.00	0.00	0.00	0.00	0.00	0.00	0.00	0.00	0.00	0.00	0.00	0.00	0.00	0.00
-0.17	0.09	0.07	-0.09	0.30	-0.15	-0.15	0.00	0.14	0.05	0.07	-0.42	0.31	-0.26	-0.05	-0.21	0.01	-0.21	-0.01	-178.84	79.60	99.33	0.00	-89.00	42.20	46.70	0.00	-7.20	-0.20	7.40	0.00	-7.20	-0.20	7.40	0.00	0.00	0.00	0.00	0.00	0.00	0.00	0.00	0.00	0.00	0.00	0.00	0.00	0.00	0.00	0.00
-0.16	-0.37	0.11	0.00	0.28	-0.06	-0.22	0.00	-0.09	-0.10	-0.20	0.00	0.10	0.24	0.03	0.00	0.41	0.00	-0.17	-166.50	26.20	140.24	0.00	-84.26	16.24	67.90	0.00	-5.50	-2.80	8.30	0.00	-5.50	-2.80	8.30	0.00	0.00	0.00	0.00	0.00	0.00	0.00	0.00	0.00	0.00	0.00	0.00	0.00	0.00	0.00	0.00
0.30	0.00	0.64	0.00	0.24	-0.03	0.15	0.00	0.03	0.15	-0.19	-0.17	0.32	0.04	-0.23	0.00	0.44	0.01	-0.01	-138.27	-29.80	167.86	-0.26	-70.82	-11.69	82.48	0.00	-3.20	-5.10	8.40	0.00	-3.20	-5.10	8.40	0.00	0.00	0.00	0.00	0.00	0.00	0.00	0.00	0.00	0.00	0.00	0.00	0.00	0.00	0.00	0.00
-0.11	-0.05	0.16	0.00	0.07	0.12	-0.30	0.00	-0.03	0.19	0.28	0.00	0.28	0.01	-0.47	0.00	0.00	0.01	-0.01	-95.69	-82.90	178.53	0.46	-50.20	-38.59	88.80	0.00	-0.60	-6.90	7.60	0.00	-0.60	-6.90	7.60	0.00	0.00	0.00	0.00	0.00	0.00	0.00	0.00	0.00	0.00	0.00	0.00	0.00	0.00	0.00	0.00
-0.22	-0.10	0.00	0.34	0.09	-0.03	-0.29	0.01	0.31	-0.07	-0.11	0.00	0.01	0.01	-0.14	0.00	0.00	0.13	0.00	-44.60	-127.90	172.17	-0.16	-25.00	-61.92	86.50	0.00	1.90	-8.10	6.10	0.00	1.90	-8.10	6.10	0.00	0.00	0.00	0.00	0.00	0.00	0.00	0.00	0.00	0.00	0.00	0.00	0.00	0.00	0.00	0.00
-0.01	-0.52	0.15	0.26	0.00	0.26	0.14	0.00	-0.14	0.19	-0.05	0.00	0.42	0.20	-0.21	0.00	-0.01	0.01	0.00	11.10	-160.30	149.20	0.00	2.60	-78.28	75.70	0.00	4.40	-8.40	4.00	0.00	4.40	-8.40	4.00	0.00	0.00	0.00	0.00	0.00	0.00	0.00	0.00	0.00	0.00	0.00	0.00	0.00	0.00	0.00	0.00
0.03	-0.16	0.12	0.12	-0.09	0.29	-0.13	-0.10	-0.18	0.17	-0.17	0.26	-0.02	0.27	-0.29	0.15	-0.01	0.01	0.00	65.80	-176.64	111.20	-0.14	30.00	-87.42	57.60	0.00	6.40	-7.90	1.50	0.00	6.40	-7.90	1.50	0.00	0.00	0.00	0.00	0.00	0.00	0.00	0.00	0.00	0.00	0.00	0.00	0.00	0.00	0.00	0.00
0.08	-0.59	0.44	-0.16	-0.17	0.34	0.06	0.00	-0.20	0.13	0.07	0.01	0.36	0.32	0.19	0.26	-0.15	0.01	0.07	114.10	-176.50	62.40	0.00	54.20	-88.20	33.80	0.00	7.80	-6.70	-1.00	0.00	7.80	-6.70	-1.00	0.00	0.00	0.00	0.00	0.00	0.00	0.00	0.00	0.00	0.00	0.00	0.00	0.00	0.00	0.00	0.00
-0.33	-0.37	0.03	0.00	-0.24	0.27	-0.03	0.00	-0.07	0.07	0.12	0.00	-0.18	0.33	-0.48	0.47	-0.10	0.00	0.00	151.57	-158.70	7.52	0.00	73.50	-79.92	6.70	0.00	8.40	-4.80	-3.60	0.00	8.40	-4.80	-3.60	0.00	0.00	0.00	0.00	0.00	0.00	0.00	0.00	0.00	0.00	0.00	0.00	0.00	0.00	0.00	0.00
0.61	-0.13	-0.42	0.00	-0.28	0.22	0.06	-0.28	-0.67	0.01	0.17	0.00	-0.25	0.31	-0.05	0.00	0.41	0.00	0.01	173.40	-125.30	-47.72	0.00	84.98	-64.40	-21.00	0.00	8.20	-2.40	-5.80	0.00	8.20	-2.40	-5.80	0.00	0.00	0.00	0.00	0.00	0.00	0.00	0.00	0.00	0.00	0.00	0.00	0.00	0.00	0.00	0.00
0.17	-0.09	-0.07	0.02	0.15	0.15	0.62	-0.27	-0.14	-0.05	0.19	0.00	-0.36	0.75	0.05	0.34	-0.01	-0.46	-0.20	178.70	-79.60	-99.00	0.00	89.00	-42.20	-46.70	0.00	7.20	0.20	-7.40	0.00	7.20	0.20	-7.40	0.00	0.00	0.00	0.00	0.00	0.00	0.00	0.00	0.00	0.00	0.00	0.00	0.00	0.00	0.00	0.00
0.16	-0.05	-0.54	0.00	-0.37	0.12	0.22	0.00	-0.09	-0.47	0.61	0.00	0.11	0.58	0.15	-0.32	0.00	0.00	0.01	166.50	-26.20	-139.88	0.31	83.80	-16.13	-67.75	0.00	5.50	2.80	-8.30	0.00	5.50	2.80	-8.30	0.00	0.00	0.00	0.00	0.00	0.00	0.00	0.00	0.00	0.00	0.00	0.00	0.00	0.00	0.00	0.00
0.14	0.00	-0.15	0.40	-0.24	-0.03	0.27	0.08	-0.35	-0.62	0.19	-0.02	-0.32	0.41	0.41	0.00	0.00	-0.41	0.01	138.00	29.98	-167.98	0.13	70.40	11.57	-82.33	0.00	3.20	5.10	-8.40	0.00	3.20	5.10	-8.40	0.00	0.00	0.00	0.00	0.00	0.00	0.00	0.00	0.00	0.00	0.00	0.00	0.00	0.00	0.00	0.00
0.11	0.05	-0.16	0.00	-0.17	-0.12	0.26	0.01	0.03	-0.01	-0.22	0.33	-0.28	0.29	0.29	0.42	0.00	-0.01	-0.35	95.60	82.90	-179.01	0.21	50.20	39.06	-88.80	0.00	0.60	6.90	-7.60	0.00	0.60	6.90	-7.60	0.00	0.00	0.00	0.00	0.00	0.00	0.00	0.00	0.00	0.00	0.00	0.00	0.00	0.00	0.00	0.00
-0.43	0.10	-0.17	0.00	-0.09	0.25	0.29	-0.26	0.09	-0.20	0.11	0.00	-0.21	0.35	0.21	0.00	0.45	-0.01	0.00	44.60	127.90	-172.50	0.00	25.00	61.50	-86.50	0.00	-1.90	8.10	-6.10	0.00	-1.90	8.10	-6.10	0.00	0.00	0.00	0.00	0.00	0.00	0.00	0.00	0.00	0.00	0.00	0.00	0.00	0.00	0.00	0.00
0.01	0.60	-0.15	-0.10	-0.42	-0.35	0.26	0.30	0.03	-0.19	0.51	0.00	-0.12	-0.20	-0.09	0.01	0.01	-0.43	0.00	-11.13	160.30	-149.20	0.00	-3.07	78.61	-75.76	0.00	-4.40	8.40	-4.00	0.00	-4.40	8.40	-4.00	0.00	0.00	0.00	0.00	0.00	0.00	0.00	0.00	0.00	0.00	0.00	0.00	0.00	0.00	0.00	0.00
0.39	0.37	-0.12	-0.38	0.09	-0.29	0.62	0.00	0.64	-0.17	0.00	0.30	-0.01	-0.27	0.29	0.00	0.01	-0.19	-0.21	-65.80	177.10	-111.20	0.08	-30.00	88.07	-57.60	0.00	-6.40	7.90	-1.50	0.00	-6.40	7.90	-1.50	0.00	0.00	0.00	0.00	0.00	0.00	0.00	0.00	0.00	0.00	0.00	0.00	0.00	0.00	0.00	0.00
0.32	0.17	-0.08	0.33	0.17	-0.32	-0.06	-0.09	0.03	-0.13	0.33	0.00	0.08	-0.43	0.23	-0.46	0.14	0.44	0.00	-114.10	176.50	-61.97	0.00	-54.40	88.09	-34.16	0.00	-7.80	6.70	1.00	0.00	-7.80	6.70	1.00	0.00	0.00	0.00	0.00	0.00	0.00	0.00	0.00	0.00	0.00	0.00	0.00	0.00	0.00	0.00	0.00
-0.41	0.28	0.01	0.00	0.36	-0.69	0.03	0.00	-0.06	-0.07	0.29	0.00	0.36	-0.02	0.56	-0.36	0.01	0.00	0.00	-151.10	158.70	-7.50	0.40	-73.50	80.20	-6.39	0.00	-8.40	4.80	3.60	0.00	-8.40	4.80	3.60	0.00	0.00	0.00	0.00	0.00	0.00	0.00	0.00	0.00	0.00	0.00	0.00	0.00	0.00	0.00	0.00
0.26	0.02	0.02	0.00	0.28	-0.60	-0.06	0.00	0.48	0.43	0.26	0.00	0.25	0.11	0.39	0.00	0.01	-0.02	0.12	-173.19	125.30	48.00	-0.11	-85.40	64.89	21.40	0.00	-8.20	2.40	5.80	0.00	-8.20	2.40	5.80	0.00	0.00	0.00	0.00	0.00	0.00	0.00	0.00	0.00	0.00	0.00	0.00	0.00	0.00	0.00	0.00
-0.23	0.09	0.07	0.46	0.27	-0.15	-0.15	-0.05	0.14	0.38	-0.19	0.00	0.31	-0.26	-0.05	0.00	-0.20	0.00	-0.01	-178.70	80.00	99.00	0.00	-88.88	42.20	46.70	0.00	-7.20	-0.20	7.40	0.00	-7.20	-0.20	7.40	0.00	0.00	0.00	0.00	0.00	0.00	0.00	0.00	0.00	0.00	0.00	0.00	0.00	0.00	0.00	0.00
-0.16	0.05	-0.35	0.00	0.28	-0.06	-0.22	-0.32	0.09	0.57	0.24	0.40	0.33	-0.18	-0.15	0.04	-0.04	0.46	-0.01	-166.50	26.20	140.30	0.00	-83.72	16.32	67.90	0.00	-5.50	-2.80	8.30	0.00	-5.50	-2.80	8.30	0.00	0.00	0.00	0.00	0.00	0.00	0.00	0.00	0.00	0.00	0.00	0.00	0.00	0.00	0.00	0.00
-0.24	0.18	0.15	0.00	0.24	0.03	-0.27	0.00	0.03	-0.11	-0.19	0.12	0.32	-0.08	-0.23	0.00	-0.37	0.01	-0.01	-138.17	-29.54	167.80	0.00	-70.22	-11.90	82.30	0.00	-3.20	-5.10	8.40	0.00	-3.20	-5.10	8.40	0.00	0.00	0.00	0.00	0.00	0.00	0.00	0.00	0.00	0.00	0.00	0.00	0.00	0.00	0.00	0.00
-0.11	-0.07	0.16	0.42	0.17	-0.14	0.16	0.00	-0.03	0.19	-0.16	0.00	0.28	0.19	0.02	0.00	0.00	0.01	0.39	-96.43	-82.82	178.90	0.00	-50.58	-38.20	88.80	0.00	-0.60	-6.90	7.60	0.00	-0.60	-6.90	7.60	0.00	0.00	0.00	0.00	0.00	0.00	0.00	0.00	0.00	0.00	0.00	0.00	0.00	0.00	0.00	0.00
-0.42	-0.10	0.35	0.00	0.32	-0.07	0.02	0.00	-0.09	0.54	-0.11	0.40	0.02	0.11	-0.32	0.41	-0.17	0.01	0.44	-44.42	-127.90	172.50	0.00	-25.00	-61.50	86.50	0.00	1.90	-8.10	6.10	0.00	1.90	-8.10	6.10	0.00	0.00	0.00	0.00	0.00	0.00	0.00	0.00	0.00	0.00	0.00	0.00	0.00	0.00	0.00	0.00
-0.15	-0.32	0.15	0.00	0.00	-0.23	0.08	0.34	-0.63	0.19	-0.05	0.00	0.30	0.20	-0.16	0.00	0.21	0.01	0.00	10.99	-160.30	149.20	0.00	2.60	-78.40	75.70	0.00	4.40	-8.40	4.00	0.00	4.40	-8.40	4.00	0.00	0.00	0.00	0.00	0.00	0.00	0.00	0.00	0.00	0.00	0.00	0.00	0.00	0.00	0.00	0.00
0.03	-0.16	0.12	-0.04	-0.58	-0.13	0.02	0.00	-0.18	0.17	0.00	0.07	0.01	0.27	-0.29	0.00	-0.27	0.01	0.00	65.63	-177.10	111.03	0.00	29.90	-87.60	57.93	0.00	6.40	-7.90	1.50	0.00	6.40	-7.90	1.50	0.00	0.00	0.00	0.00	0.00	0.00	0.00	0.00	0.00	0.00	0.00	0.00	0.00	0.00	0.00	0.00
0.08	-0.04	-0.02	0.00	-0.17	0.31	0.03	-0.42	-0.20	0.53	0.07	0.00	-0.08	0.32	-0.23	0.00	0.29	-0.41	0.00	114.50	-176.50	62.86	0.00	54.40	-88.20	33.80	0.00	7.80	-6.70	-1.00	0.00	7.80	-6.70	-1.00	0.00	0.00	0.00	0.00	0.00	0.00	0.00	0.00	0.00	0.00	0.00	0.00	0.00	0.00	0.00	0.00
0.44	-0.43	-0.20	0.00	-0.24	0.27	-0.03	0.00	-0.20	0.07	0.20	0.00	-0.18	0.15	-0.15	0.00	-0.28	0.00	0.00	151.10	-159.17	7.93	0.00	73.50	-80.20	6.21	0.00	8.40	-4.80	-3.60	0.00	8.40	-4.80	-3.60	0.00	0.00	0.00	0.00	0.00	0.00	0.00	0.00	0.00	0.00	0.00	0.00	0.00	0.00	0.00	0.00
-0.06	-0.13	-0.02	0.00	-0.27	0.22	0.06	-0.17	-0.18	0.23	0.17	0.00	-0.72	-0.07	-0.05	0.02	-0.01	0.00	-0.22	172.91	-125.30	-48.00	0.00	85.40	-64.40	-21.00	0.00	8.20	-2.40	-5.80	0.00	8.20	-2.40	-5.80	0.00	0.00	0.00	0.00	0.00	0.00	0.00	0.00	0.00	0.00	0.00	0.00	0.00	0.00	0.00	0.00
0.17	-0.09	0.24	-0.26	-0.08	0.15	0.15	0.00	-0.14	-0.05	0.19	0.00	0.03	0.26	0.05	0.00	0.17	0.00	-0.48	179.04	-79.74	-99.14	-0.21	89.00	-42.20	-46.70	0.00	7.20	0.20	-7.40	0.00	7.20	0.20	-7.40	0.00	0.00	0.00	0.00	0.00	0.00	0.00	0.00	0.00	0.00	0.00	0.00	0.00	0.00	0.00	0.00
0.34	0.37	-0.22	0.00	0.08	-0.27	0.22	0.00	-0.09	-0.21	0.20	0.31	-0.33	0.00	0.60	-0.14	0.00	0.00	0.13	166.41	-26.63	-140.51	0.00	83.80	-15.90	-67.72	0.00	5.50	2.80	-8.30	0.00	5.50	2.80	-8.30	0.00	0.00	0.00	0.00	0.00	0.00	0.00	0.00	0.00	0.00	0.00	0.00	0.00	0.00	0.00	0.00
0.14	0.00	-0.33	0.43	-0.24	-0.03	0.28	0.41	-0.03	-0.15	0.19	-0.10	-0.32	-0.11	0.14	-0.10	0.00	-0.39	0.01	137.90	29.80	-167.80	0.00	70.40	11.69	-82.30	0.00	3.20	5.10	-8.40	0.00	3.20	5.10	-8.40	0.00	0.00	0.00	0.00	0.00	0.00	0.00	0.00	0.00	0.00	0.00	0.00	0.00	0.00	0.00	0.00
0.11	0.05	-0.16	0.00	-0.28	-0.12	-0.19	0.00	0.03	-0.19	0.16	0.00	-0.28	0.21	0.29	0.00	0.00	-0.34	-0.10	96.00	82.90	-178.72	0.00	50.02	38.60	-88.80	0.00	0.60	6.90	-7.60	0.00	0.60	6.90	-7.60	0.00	0.00	0.00	0.00	0.00	0.00	0.00	0.00	0.00	0.00	0.00	0.00	0.00	0.00	0.00	0.00
0.06	0.06	0.27	0.36	-0.09	-0.20	0.29	0.21	0.09	-0.19	0.11	0.00	-0.42	0.17	0.32	0.00	0.04	-0.24	0.00	44.50	127.90	-172.05	0.00	24.97	61.50	-86.78	0.00	-1.90	8.10	-6.10	0.00	-1.90	8.10	-6.10	0.00	0.00	0.00	0.00	0.00	0.00	0.00	0.00	0.00	0.00	0.00	0.00	0.00	0.00	0.00	0.00
0.32	0.14	-0.15	-0.42	0.00	-0.26	0.26	0.00	0.14	-0.19	0.05	0.00	-0.12	-0.20	0.22	0.00	0.01	-0.01	0.00	-11.10	160.30	-149.20	0.00	-2.60	78.40	-75.27	0.00	-4.40	8.40	-4.00	0.00	-4.40	8.40	-4.00	0.00	0.00	0.00	0.00	0.00	0.00	0.00	0.00	0.00	0.00	0.00	0.00	0.00	0.00	0.00	0.00
-0.03	0.16	-0.05	0.00	0.52	-0.29	0.20	0.00	0.18	0.01	-0.27	0.00	-0.01	-0.27	0.29	0.44	0.22	-0.01	0.44	-65.80	177.46	-111.20	0.21	-29.82	87.60	-57.60	0.00	-6.40	7.90	-1.50	0.00	-6.40	7.90	-1.50	0.00	0.00	0.00	0.00	0.00	0.00	0.00	0.00	0.00	0.00	0.00	0.00	0.00	0.00	0.00	0.00
-0.08	0.50	-0.08	0.46	0.17	-0.67	-0.06	0.00	0.03	-0.13	-0.07	0.00	0.08	-0.36	0.23	0.33	0.01	-0.01	-0.10	-114.10	176.73	-62.43	0.00	-54.40	87.80	-33.80	0.00	-7.80	6.70	1.00	0.00	-7.80	6.70	1.00	0.00	0.00	0.00	0.00	0.00	0.00	0.00	0.00	0.00	0.00	0.00	0.00	0.00	0.00	0.00	0.00
-0.13	0.16	-0.03	0.44	-0.02	0.13	0.03	-0.03	0.16	-0.07	-0.12	-0.26	0.18	-0.33	0.13	0.00	0.01	0.00	-0.05	-150.82	158.70	-7.60	0.40	-73.50	80.20	-6.80	0.00	-8.40	4.80	3.60	0.00	-8.40	4.80	3.60	0.00	0.00	0.00	0.00	0.00	0.00	0.00	0.00	0.00	0.00	0.00	0.00	0.00	0.00	0.00	0.00
-0.15	0.13	0.02	0.00	0.28	0.00	-0.06	0.00	0.15	0.01	-0.17	0.47	0.25	-0.31	0.05	0.00	0.01	0.00	0.42	-173.40	125.09	47.57	0.00	-85.58	64.40	21.00	0.00	-8.20	2.40	5.80	0.00	-8.20	2.40	5.80	0.00	0.00	0.00	0.00	0.00	0.00	0.00	0.00	0.00	0.00	0.00	0.00	0.00	0.00	0.00	0.00
0.23	0.09	-0.19	0.00	0.71	-0.15	-0.15	0.42	0.14	0.05	0.17	0.00	0.31	0.17	-0.05	0.31	0.45	0.00	-0.01	-178.70	80.04	99.00	0.45	-89.00	42.63	46.83	0.00	-7.20	-0.20	7.40	0.00	-7.20	-0.20	7.40	0.00	0.00	0.00	0.00	0.00	0.00	0.00	0.00	0.00	0.00	0.00	0.00	0.00	0.00	0.00	0.00
-0.16	0.05	-0.22	0.00	0.02	-0.55	-0.22	0.00	0.09	0.57	-0.20	0.00	0.22	-0.21	0.15	0.00	0.01	0.00	-0.05	-166.20	26.62	140.61	0.00	-83.80	15.69	67.72	0.00	-5.50	-2.80	8.30	0.00	-5.50	-2.80	8.30	0.00	0.00	0.00	0.00	0.00	0.00	0.00	0.00	0.00	0.00	0.00	0.00	0.00	0.00	0.00	0.00
-0.14	0.00	0.15	0.00	0.24	0.03	-0.27	-0.02	0.03	0.15	-0.01	-0.18	0.63	0.32	-0.61	-0.05	0.00	0.01	0.20	-138.00	-29.80	167.80	0.04	-69.98	-12.00	82.30	0.00	-3.20	-5.10	8.40	0.00	-3.20	-5.10	8.40	0.00	0.00	0.00	0.00	0.00	0.00	0.00	0.00	0.00	0.00	0.00	0.00	0.00	0.00	0.00	0.00
0.01	-0.24	0.16	0.00	0.35	0.12	0.11	0.02	-0.03	0.20	-0.16	0.00	0.51	-0.39	-0.29	0.00	0.06	-0.02	-0.01	-96.00	-82.90	178.90	-0.27	-49.98	-38.60	88.80	0.00	-0.60	-6.90	7.60	0.00	-0.60	-6.90	7.60	0.00	0.00	0.00	0.00	0.00	0.00	0.00	0.00	0.00	0.00	0.00	0.00	0.00	0.00	0.00	0.00
-0.06	-0.10	0.17	0.00	0.09	0.20	-0.29	0.00	-0.09	0.20	-0.51	0.00	0.17	0.11	-0.32	0.18	0.00	-0.13	0.18	-44.60	-127.90	172.34	0.15	-24.60	-61.49	86.50	0.00	1.90	-8.10	6.10	0.00	1.90	-8.10	6.10	0.00	0.00	0.00	0.00	0.00	0.00	0.00	0.00	0.00	0.00	0.00	0.00	0.00	0.00	0.00	0.00
-0.01	0.16	0.55	0.00	0.00	0.05	-0.26	0.00	-0.14	0.19	-0.05	0.00	0.03	0.20	-0.33	0.00	-0.01	-0.10	0.00	11.10	-160.30	149.20	0.00	2.60	-78.66	75.70	0.00	4.40	-8.40	4.00	0.00	4.40	-8.40	4.00	0.00	0.00	0.00	0.00	0.00	0.00	0.00	0.00	0.00	0.00	0.00	0.00	0.00	0.00	0.00	0.00
0.25	-0.16	0.12	0.00	-0.09	0.20	-0.20	0.00	-0.18	0.00	0.00	0.00	-0.45	0.27	-0.55	-0.11	-0.01	0.01	0.17	65.80	-177.10	111.20	0.00	29.91	-87.97	57.60	0.00	6.40	-7.90	1.50	0.00	6.40	-7.90	1.50	0.00	0.00	0.00	0.00	0.00	0.00	0.00	0.00	0.00	0.00	0.00	0.00	0.00	0.00	0.00	0.00
0.08	-0.60	0.08	0.00	-0.17	0.30	-0.12	-0.18	-0.20	-0.05	0.07	0.41	-0.08	0.32	0.05	0.00	0.01	0.01	-0.26	114.10	-176.09	62.40	-0.37	54.40	-88.20	33.80	0.00	7.80	-6.70	-1.00	0.00	7.80	-6.70	-1.00	0.00	0.00	0.00	0.00	0.00	0.00	0.00	0.00	0.00	0.00	0.00	0.00	0.00	0.00	0.00	0.00
0.13	-0.16	0.37	0.00	-0.24	0.70	-0.03	0.36	-0.20	0.07	0.12	0.00	0.18	0.64	0.25	0.40	-0.01	0.00	0.26	151.10	-158.70	7.94	0.00	73.40	-80.20	7.11	0.00	8.40	-4.80	-3.60	0.00	8.40	-4.80	-3.60	0.00	0.00	0.00	0.00	0.00	0.00	0.00	0.00	0.00	0.00	0.00	0.00	0.00	0.00	0.00	0.00
0.15	-0.60	-0.02	-0.05	-0.28	0.22	0.06	0.00	-0.28	0.45	0.17	0.00	-0.25	0.20	-0.05	0.00	-0.01	0.00	0.01	173.52	-125.30	-47.96	0.00	85.40	-63.91	-21.00	0.00	8.20	-2.40	-5.80	0.00	8.20	-2.40	-5.80	0.00	0.00	0.00	0.00	0.00	0.00	0.00	0.00	0.00	0.00	0.00	0.00	0.00	0.00	0.00	0.00
0.13	-0.09	0.15	0.00	-0.17	0.27	0.15	-0.18	-0.14	-0.19	0.19	0.00	-0.31	0.26	0.05	0.00	-0.01	0.46	-0.10	178.70	-79.71	-99.00	0.00	89.00	-42.58	-46.84	0.00	7.20	0.20	-7.40	0.00	7.20	0.20	-7.40	0.00	0.00	0.00	0.00	0.00	0.00	0.00	0.00	0.00	0.00	0.00	0.00	0.00	0.00	0.00	0.00
-0.11	-0.05	-0.11	0.00	-0.28	0.27	0.55	0.00	-0.09	-0.11	0.20	0.42	-0.33	0.18	0.15	0.00	0.40	0.00	0.01	166.50	-26.20	-140.30	0.00	84.22	-16.32	-67.90	0.00	5.50	2.80	-8.30	0.00	5.50	2.80	-8.30	0.00	0.00	0.00	0.00	0.00	0.00	0.00	0.00	0.00	0.00	0.00	0.00	0.00	0.00	0.00	0.00
0.14	0.18	-0.57	-0.38	-0.24	-0.03	0.27	0.00	-0.03	-0.15	0.19	0.43	-0.32	0.08	0.23	0.00	0.00	-0.44	0.01	138.13	29.98	-167.80	-0.36	70.02	11.90	-81.96	0.00	3.20	5.10	-8.40	0.00	3.20	5.10	-8.40	0.00	0.00	0.00	0.00	0.00	0.00	0.00	0.00	0.00	0.00	0.00	0.00	0.00	0.00	0.00	0.00
0.11	0.05	-0.16	0.00	-0.26	-0.12	-0.06	-0.09	0.03	-0.19	-0.02	0.00	-0.32	0.43	0.50	0.00	0.00	-0.22	0.01	96.18	83.32	-179.01	0.00	50.20	38.60	-88.79	0.00	0.60	6.90	-7.60	0.00	0.60	6.90	-7.60	0.00	0.00	0.00	0.00	0.00	0.00	0.00	0.00	0.00	0.00	0.00	0.00	0.00	0.00	0.00	0.00
0.34	0.14	-0.17	0.00	-0.02	-0.20	0.29	0.00	0.09	-0.41	-0.10	0.00	-0.21	0.02	0.32	0.00	-0.16	0.03	-0.14	44.60	127.90	-172.50	-0.38	25.34	61.54	-86.32	0.00	-1.90	8.10	-6.10	0.00	-1.90	8.10	-6.10	0.00	0.00	0.00	0.00	0.00	0.00	0.00	0.00	0.00	0.00	0.00	0.00	0.00	0.00	0.00	0.00
0.01	0.14	-0.36	0.00	0.00	-0.26	0.26	-0.10	-0.28	-0.19	0.47	0.00	-0.12	-0.53	0.33	0.00	-0.42	0.27	0.00	-11.10	160.14	-149.20	0.00	-3.02	78.40	-75.70	0.00	-4.40	8.40	-4.00	0.00	-4.40	8.40	-4.00	0.00	0.00	0.00	0.00	0.00	0.00	0.00	0.00	0.00	0.00	0.00	0.00	0.00	0.00	0.00	0.00
-0.03	0.16	-0.10	0.00	0.09	0.04	0.03	0.18	0.09	-0.17	0.00	0.00	-0.01	-0.36	0.29	0.28	0.01	-0.01	0.00	-65.46	177.10	-111.20	0.00	-29.51	87.11	-57.32	0.00	-6.40	7.90	-1.50	0.00	-6.40	7.90	-1.50	0.00	0.00	0.00	0.00	0.00	0.00	0.00	0.00	0.00	0.00	0.00	0.00	0.00	0.00	0.00	0.00
-0.26	0.08	-0.08	0.00	0.59	-0.30	-0.16	-0.19	0.32	-0.13	0.40	-0.33	0.48	-0.32	0.23	0.00	0.01	-0.01	0.04	-114.10	176.50	-62.40	0.06	-54.66	88.20	-33.80	0.00	-7.80	6.70	1.00	0.00	-7.80	6.70	1.00	0.00	0.00	0.00	0.00	0.00	0.00	0.00	0.00	0.00	0.00	0.00	0.00	0.00	0.00	0.00	0.00
-0.13	0.22	-0.17	0.42	0.24	-0.27	0.03	0.40	0.61	-0.07	-0.12	0.00	0.09	-0.33	0.59	0.00	0.35	0.00	0.00	-151.10	159.19	-7.50	0.00	-73.44	80.20	-6.47	0.00	-8.40	4.80	3.60	0.00	-8.40	4.80	3.60	0.00	0.00	0.00	0.00	0.00	0.00	0.00	0.00	0.00	0.00	0.00	0.00	0.00	0.00	0.00	0.00
-0.15	-0.08	0.02	0.00	0.28	-0.22	-0.06	0.00	0.18	-0.01	-0.17	0.00	0.25	-0.36	0.05	0.00	0.01	0.00	-0.01	-173.61	125.21	48.00	0.00	-85.54	64.40	21.00	0.00	-8.20	2.40	5.80	0.00	-8.20	2.40	5.80	0.00	0.00	0.00	0.00	0.00	0.00	0.00	0.00	0.00	0.00	0.00	0.00	0.00	0.00	0.00	0.00
-0.17	-0.31	-0.35	-0.18	0.13	-0.15	-0.15	0.00	-0.14	0.05	0.27	-0.38	0.31	-0.49	-0.05	0.33	0.01	-0.17	-0.44	-178.70	79.50	98.58	-0.11	-89.00	42.33	46.70	0.00	-7.20	-0.20	7.40	0.00	-7.20	-0.20	7.40	0.00	0.00	0.00	0.00	0.00	0.00	0.00	0.00	0.00	0.00	0.00	0.00	0.00	0.00	0.00	0.00
0.27	0.05	0.11	0.00	0.28	0.24	-0.22	0.00	0.56	0.53	-0.20	0.00	0.33	0.00	-0.15	0.00	0.00	0.00	-0.03	-166.50	26.20	140.30	0.00	-83.65	15.81	67.90	0.00	-5.50	-2.80	8.30	0.00	-5.50	-2.80	8.30	0.00	0.00	0.00	0.00	0.00	0.00	0.00	0.00	0.00	0.00	0.00	0.00	0.00	0.00	0.00	0.00
0.28	0.00	0.15	0.00	0.24	0.03	-0.65	0.00	-0.13	0.57	-0.19	0.45	0.32	-0.08	-0.23	0.00	-0.02	0.01	0.01	-138.00	-29.80	167.38	0.00	-70.51	-11.90	82.30	0.00	-3.20	-5.10	8.40	0.00	-3.20	-5.10	8.40	0.00	0.00	0.00	0.00	0.00	0.00	0.00	0.00	0.00	0.00	0.00	0.00	0.00	0.00	0.00	0.00
-0.11	0.21	0.16	0.00	0.12	-0.05	-0.30	0.00	-0.03	0.19	-0.16	0.00	0.28	-0.27	0.11	0.00	-0.32	0.01	-0.01	-95.82	-82.90	178.90	0.30	-49.78	-38.96	89.24	0.00	-0.60	-6.90	7.60	0.00	-0.60	-6.90	7.60	0.00	0.00	0.00	0.00	0.00	0.00	0.00	0.00	0.00	0.00	0.00	0.00	0.00	0.00	0.00	0.00
-0.06	-0.10	0.17	0.00	0.09	0.20	-0.29	0.00	-0.12	0.20	-0.11	-0.06	0.21	0.54	-0.32	0.00	0.00	0.01	0.00	-44.66	-128.22	172.01	0.00	-25.00	-61.35	86.12	0.00	1.90	-8.10	6.10	0.00	1.90	-8.10	6.10	0.00	0.00	0.00	0.00	0.00	0.00	0.00	0.00	0.00	0.00	0.00	0.00	0.00	0.00	0.00	0.00
-0.01	0.27	0.15	0.00	0.00	0.26	0.17	-0.21	-0.14	0.19	-0.10	0.00	0.12	0.20	-0.33	0.00	-0.01	0.01	0.00	11.10	-159.97	149.20	0.00	2.60	-78.40	75.70	0.00	4.40	-8.40	4.00	0.00	4.40	-8.40	4.00	0.00	0.00	0.00	0.00	0.00	0.00	0.00	0.00	0.00	0.00	0.00	0.00	0.00	0.00	0.00	0.00
0.03	-0.16	0.12	0.45	0.09	0.57	-0.20	0.00	-0.18	0.17	0.00	0.00	0.01	0.27	-0.29	0.21	-0.01	0.19	0.00	65.80	-176.82	111.42	0.44	30.00	-87.62	57.60	0.00	6.40	-7.90	1.50	0.00	6.40	-7.90	1.50	0.00	0.00	0.00	0.00	0.00	0.00	0.00	0.00	0.00	0.00	0.00	0.00	0.00	0.00	0.00	0.00
0.08	0.25	0.08	0.00	-0.66	0.30	-0.12	0.46	0.22	-0.14	-0.12	0.40	-0.08	0.32	-0.34	0.00	0.41	0.01	0.08	114.10	-176.50	62.40	0.49	54.40	-88.37	33.43	0.00	7.80	-6.70	-1.00	0.00	7.80	-6.70	-1.00	0.00	0.00	0.00	0.00	0.00	0.00	0.00	0.00	0.00	0.00	0.00	0.00	0.00	0.00	0.00	0.00
-0.20	-0.16	0.03	0.00	-0.06	0.27	-0.14	0.00	-0.20	0.15	0.12	0.08	-0.18	0.33	-0.15	0.00	-0.27	0.00	-0.04	151.10	-158.29	7.50	0.00	73.54	-80.20	7.15	0.00	8.40	-4.80	-3.60	0.00	8.40	-4.80	-3.60	0.00	0.00	0.00	0.00	0.00	0.00	0.00	0.00	0.00	0.00	0.00	0.00	0.00	0.00	0.00	0.00
0.15	-0.13	-0.02	0.00	0.12	0.12	0.03	0.00	-0.18	0.01	0.50	0.00	-0.25	-0.05	-0.05	0.00	-0.01	0.49	0.01	173.82	-125.30	-48.00	0.00	85.40	-64.40	-20.64	0.00	8.20	-2.40	-5.80	0.00	8.20	-2.40	-5.80	0.00	0.00	0.00	0.00	0.00	0.00	0.00	0.00	0.00	0.00	0.00	0.00	0.00	0.00	0.00	0.00
0.17	0.35	-0.07	0.00	-0.30	0.17	0.15	0.00	-0.25	-0.05	-0.27	0.00	-0.31	-0.11	-0.44	0.00	-0.29	0.00	0.01	178.32	-79.60	-99.00	0.00	89.00	-42.34	-46.70	0.00	7.20	0.20	-7.40	0.00	7.20	0.20	-7.40	0.00	0.00	0.00	0.00	0.00	0.00	0.00	0.00	0.00	0.00	0.00	0.00	0.00	0.00	0.00	0.00
0.16	0.44	-0.11	0.00	-0.68	0.06	0.22	0.00	-0.51	-0.29	0.20	0.18	0.13	0.18	0.15	0.43	0.00	0.00	0.22	166.50	-26.20	-140.30	0.00	84.29	-15.57	-67.83	0.00	5.50	2.80	-8.30	0.00	5.50	2.80	-8.30	0.00	0.00	0.00	0.00	0.00	0.00	0.00	0.00	0.00	0.00	0.00	0.00	0.00	0.00	0.00	0.00
0.14	0.00	-0.15	-0.04	-0.67	0.15	-0.11	0.00	-0.40	-0.15	0.19	0.00	-0.10	0.08	0.41	0.44	-0.33	-0.01	0.45	138.00	29.80	-167.80	0.00	70.40	11.90	-82.30	0.00	3.20	5.10	-8.40	0.00	3.20	5.10	-8.40	0.00	0.00	0.00	0.00	0.00	0.00	0.00	0.00	0.00	0.00	0.00	0.00	0.00	0.00	0.00	0.00
0.11	0.05	0.26	0.18	-0.17	0.05	0.30	0.22	0.03	-0.19	0.06	0.00	-0.28	-0.01	0.29	0.00	0.00	-0.01	0.01	95.82	82.90	-178.60	0.00	50.20	38.60	-88.62	0.00	0.60	6.90	-7.60	0.00	0.60	6.90	-7.60	0.00	0.00	0.00	0.00	0.00	0.00	0.00	0.00	0.00	0.00	0.00	0.00	0.00	0.00	0.00	0.00
0.06	0.10	-0.55	0.00	-0.09	-0.20	0.29	0.00	0.09	-0.20	0.18	0.00	0.05	-0.37	0.32	0.00	-0.06	-0.01	-0.17	44.55	127.90	-172.50	0.07	25.00	61.50	-86.50	0.00	-1.90	8.10	-6.10	0.00	-1.90	8.10	-6.10	0.00	0.00	0.00	0.00	0.00	0.00	0.00	0.00	0.00	0.00	0.00	0.00	0.00	0.00	0.00	0.00
-0.16	-0.35	-0.07	0.49	0.00	-0.26	-0.20	0.00	0.14	-0.19	0.05	-0.23	0.19	-0.05	0.33	0.42	0.01	-0.01	0.00	-11.33	160.72	-148.98	0.00	-2.60	78.40	-75.70	0.00	-4.40	8.40	-4.00	0.00	-4.40	8.40	-4.00	0.00	0.00	0.00	0.00	0.00	0.00	0.00	0.00	0.00	0.00	0.00	0.00	0.00	0.00	0.00	0.00
0.23	-0.02	-0.12	0.00	0.07	-0.29	0.15	0.00	-0.09	-0.02	0.00	0.00	-0.01	-0.48	0.29	0.00	0.01	-0.33	0.00	-65.80	177.10	-110.74	0.00	-30.37	87.60	-57.71	0.00	-6.40	7.90	-1.50	0.00	-6.40	7.90	-1.50	0.00	0.00	0.00	0.00	0.00	0.00	0.00	0.00	0.00	0.00	0.00	0.00	0.00	0.00	0.00	0.00
0.28	0.63	-0.08	0.00	0.17	-0.40	0.12	-0.16	0.51	-0.13	-0.07	0.31	0.08	-0.32	0.69	0.00	0.01	0.00	0.33	-113.70	176.50	-62.40	0.00	-54.40	88.20	-33.80	0.00	-7.80	6.70	1.00	0.00	-7.80	6.70	1.00	0.00	0.00	0.00	0.00	0.00	0.00	0.00	0.00	0.00	0.00	0.00	0.00	0.00	0.00	0.00	0.00
-0.13	0.16	0.46	0.00	0.24	-0.27	0.03	0.00	0.66	0.34	-0.61	0.04	0.18	-0.15	0.15	0.00	0.01	-0.49	0.00	-151.10	158.70	-7.50	-0.04	-73.50	80.17	-6.70	0.00	-8.40	4.80	3.60	0.00	-8.40	4.80	3.60	0.00	0.00	0.00	0.00	0.00	0.00	0.00	0.00	0.00	0.00	0.00	0.00	0.00	0.00	0.00	0.00
-0.15	0.13	-0.08	0.00	0.28	-0.22	0.15	0.00	0.35	-0.01	-0.17	-0.16	-0.15	-0.31	0.05	0.00	-0.19	0.00	-0.01	-172.97	125.30	48.34	0.00	-85.40	64.40	20.74	0.00	-8.20	2.40	5.80	0.00	-8.20	2.40	5.80	0.00	0.00	0.00	0.00	0.00	0.00	0.00	0.00	0.00	0.00	0.00	0.00	0.00	0.00	0.00	0.00
-0.15	0.09	0.07	0.00	0.32	-0.26	-0.15	0.00	0.14	0.05	-0.19	0.49	0.53	-0.30	0.02	0.00	0.01	0.00	0.45	-178.70	79.60	99.23	0.26	-89.33	42.11	47.13	0.00	-7.20	-0.20	7.40	0.00	-7.20	-0.20	7.40	0.00	0.00	0.00	0.00	0.00	0.00	0.00	0.00	0.00	0.00	0.00	0.00	0.00	0.00	0.00	0.00
-0.17	0.06	0.10	0.00	0.29	-0.08	-0.20	0.00	0.10	0.09	-0.20	0.00	0.33	-0.20	-0.12	-0.27	0.00	-0.16	0.44	-171.10	39.74	131.10	0.00	-85.90	22.70	63.10	0.00	-6.00	-2.10	8.10	0.00	-6.00	-2.10	8.10	0.00	0.00	0.00	0.00	0.00	0.00	0.00	0.00	0.00	0.00	0.00	0.00	0.00	0.00	0.00	0.00
0.08	0.08	0.14	0.23	0.25	0.00	0.00	0.00	0.04	0.10	-0.19	-0.03	0.81	-0.11	-0.21	0.00	0.00	0.35	0.30	-146.50	-16.16	162.40	0.18	-74.50	-4.90	78.91	0.00	-3.80	-4.50	8.40	0.00	-3.80	-4.50	8.40	0.00	0.00	0.00	0.00	0.00	0.00	0.00	0.00	0.00	0.00	0.00	0.00	0.00	0.00	0.00	0.00
-0.12	-0.04	0.63	0.08	0.19	0.10	-0.29	-0.49	-0.01	0.18	-0.17	0.00	-0.03	0.00	-0.28	-0.18	0.00	0.01	-0.34	-107.50	-70.20	177.67	0.00	-55.80	-32.13	88.00	0.00	-1.30	-6.50	7.90	0.00	-1.30	-6.50	7.90	0.00	0.00	0.00	0.00	0.00	0.00	0.00	0.00	0.00	0.00	0.00	0.00	0.00	0.00	0.00	0.00
-0.07	-0.19	0.17	-0.42	0.11	0.51	-0.29	0.00	-0.07	0.20	-0.54	-0.27	0.23	0.09	-0.32	0.00	0.00	0.01	0.40	-58.00	-117.60	175.70	0.17	-31.60	-56.20	87.91	0.00	1.30	-7.90	6.50	0.00	1.30	-7.90	6.50	0.00	0.00	0.00	0.00	0.00	0.00	0.00	0.00	0.00	0.00	0.00	0.00	0.00	0.00	0.00	0.00
-0.02	-0.51	0.61	-0.47	-0.45	0.21	-0.27	-0.05	-0.36	0.20	0.37	-0.09	-0.14	0.18	-0.33	0.18	0.18	0.01	0.42	-2.80	-153.60	156.71	-0.04	-4.30	-74.74	79.20	0.00	3.80	-8.40	4.60	0.00	3.80	-8.40	4.60	0.00	0.00	0.00	0.00	0.00	0.00	0.00	0.00	0.00	0.00	0.00	0.00	0.00	0.00	0.00	0.00
0.02	-0.16	0.13	0.00	-0.01	0.29	-0.21	0.00	-0.35	0.18	0.00	0.00	0.04	0.26	-0.58	0.00	-0.01	-0.37	0.00	52.68	-174.50	121.90	0.00	23.76	-86.10	62.70	0.00	5.90	-8.10	2.20	0.00	5.90	-8.10	2.20	0.00	0.00	0.00	0.00	0.00	0.00	0.00	0.00	0.00	0.00	0.00	0.00	0.00	0.00	0.00	0.00
0.07	-0.17	0.09	0.00	-0.42	0.30	-0.28	0.00	-0.19	0.14	-0.44	0.00	-0.42	0.31	-0.25	-0.11	-0.01	0.01	0.00	102.44	-178.30	75.40	0.00	48.70	-88.90	40.10	0.00	7.50	-7.10	-0.40	0.00	7.50	-7.10	-0.40	0.00	0.00	0.00	0.00	0.00	0.00	0.00	0.00	0.00	0.00	0.00	0.00	0.00	0.00	0.00	0.00
0.01	0.17	-0.32	0.00	-0.23	0.28	-0.26	0.41	-0.20	0.06	0.11	0.00	-0.15	0.79	-0.17	-0.42	-0.01	0.15	-0.03	143.10	-164.70	21.50	0.00	69.56	-82.82	14.02	0.00	8.30	-5.30	-3.00	0.00	8.30	-5.30	-3.00	0.00	0.00	0.00	0.00	0.00	0.00	0.00	0.00	0.00	0.00	0.00	0.00	0.00	0.00	0.00	0.00
0.15	0.30	0.00	-0.40	-0.28	0.41	0.37	0.00	-0.19	-0.18	-0.21	-0.49	-0.24	0.32	-0.10	0.00	-0.01	0.06	0.01	169.40	-135.00	-34.06	0.00	83.20	-69.00	-14.24	0.00	8.30	-3.00	-5.30	0.00	8.30	-3.00	-5.30	0.00	0.00	0.00	0.00	0.00	0.00	0.00	0.00	0.00	0.00	0.00	0.00	0.00	0.00	0.00	0.00
0.17	-0.06	0.34	0.00	-0.30	0.17	0.13	0.00	0.03	-0.03	0.19	0.00	-0.30	0.27	-0.18	0.00	-0.01	0.49	-0.16	179.00	-92.03	-86.82	0.00	88.90	-47.98	-40.60	0.00	7.50	-0.40	-7.00	0.00	7.50	-0.40	-7.00	0.00	0.00	0.00	0.00	0.00	0.00	0.00	0.00	0.00	0.00	0.00	0.00	0.00	0.00	0.00	0.00
-0.01	-0.06	-0.10	-0.05	0.11	0.08	0.20	0.00	-0.19	-0.09	0.20	0.00	-0.33	0.20	0.12	0.00	0.21	-0.26	0.01	171.10	-40.00	-131.10	0.00	85.69	-22.70	-63.10	0.00	6.00	2.10	-8.10	0.00	6.00	2.10	-8.10	0.00	0.00	0.00	0.00	0.00	0.00	0.00	0.00	0.00	0.00	0.00	0.00	0.00	0.00	0.00	0.00
0.30	-0.01	-0.14	0.00	-0.35	0.00	0.26	0.00	-0.18	-0.01	0.19	0.00	-0.75	0.11	0.21	0.00	0.00	-0.48	-0.36	146.95	15.80	-162.40	0.00	74.81	4.90	-79.40	0.00	3.80	4.50	-8.40	0.00	3.80	4.50	-8.40	0.00	0.00	0.00	0.00	0.00	0.00	0.00	0.00	0.00	0.00	0.00	0.00	0.00	0.00	0.00	0.00
0.07	0.04	-0.15	0.43	-0.37	-0.10	0.10	0.00	0.23	-0.18	0.17	0.23	-0.29	-0.46	0.28	0.00	0.00	0.22	-0.05	107.50	70.20	-177.70	0.44	55.40	32.10	-87.53	0.00	1.30	6.50	-7.90	0.00	1.30	6.50	-7.90	0.00	0.00	0.00	0.00	0.00	0.00	0.00	0.00	0.00	0.00	0.00	0.00	0.00	0.00	0.00	0.00
0.07	0.09	-0.17	0.00	-0.11	-0.18	0.69	0.00	0.25	0.10	0.12	-0.38	-0.23	-0.09	0.32	-0.17	0.00	-0.01	0.16	57.63	117.60	-175.70	0.46	31.93	56.28	-87.90	0.00	-1.30	7.90	-6.50	0.00	-1.30	7.90	-6.50	0.00	0.00	0.00	0.00	0.00	0.00	0.00	0.00	0.00	0.00	0.00	0.00	0.00	0.00	0.00	0.00
-0.36	0.53	-0.16	0.00	-0.02	-0.28	0.33	0.00	0.13	0.29	0.07	0.44	-0.14	-0.18	0.28	0.00	0.17	-0.29	0.00	2.84	154.03	-156.09	-0.17	4.32	74.80	-79.20	0.00	-3.80	8.40	-4.60	0.00	-3.80	8.40	-4.60	0.00	0.00	0.00	0.00	0.00	0.00	0.00	0.00	0.00	0.00	0.00	0.00	0.00	0.00	0.00	0.00
-0.44	-0.04	-0.13	0.42	0.07	0.11	0.21	0.00	0.17	0.29	0.34	0.00	-0.04	-0.26	0.30	0.00	0.01	-0.01	0.01	-52.50	174.27	-121.57	0.00	-22.87	86.10	-62.30	0.00	-5.90	8.10	-2.20	0.00	-5.90	8.10	-2.20	0.00	0.00	0.00	0.00	0.00	0.00	0.00	0.00	0.00	0.00	0.00	0.00	0.00	0.00	0.00	0.00
-0.07	0.17	-0.09	0.00	0.15	0.11	0.14	0.00	0.19	0.29	-0.52	0.42	0.06	-0.31	0.25	0.00	-0.46	0.43	0.00	-102.90	178.73	-75.40	0.00	-48.73	88.86	-40.10	0.00	-7.50	7.10	0.40	0.00	-7.50	7.10	0.40	0.00	0.00	0.00	0.00	0.00	0.00	0.00	0.00	0.00	0.00	0.00	0.00	0.00	0.00	0.00	0.00
-0.12	0.16	-0.51	-0.27	0.23	-0.46	0.05	0.00	-0.13	-0.09	-0.28	0.00	0.15	-0.33	0.61	0.00	0.01	0.47	0.42	-142.64	164.43	-21.73	0.00	-69.53	83.00	-13.60	0.00	-8.30	5.30	3.00	0.00	-8.30	5.30	3.00	0.00	0.00	0.00	0.00	0.00	0.00	0.00	0.00	0.00	0.00	0.00	0.00	0.00	0.00	0.00	0.00
-0.15	0.63	-0.03	0.00	0.28	-0.23	-0.04	0.00	0.20	-0.02	-0.10	0.00	0.24	-0.32	0.29	0.00	0.01	0.00	-0.01	-169.40	135.00	34.40	0.00	-82.79	69.00	14.20	0.00	-8.30	3.00	5.30	0.00	-8.30	3.00	5.30	0.00	0.00	0.00	0.00	0.00	0.00	0.00	0.00	0.00	0.00	0.00	0.00	0.00	0.00	0.00	0.00
-0.17	0.51	-0.20	0.00	0.72	-0.64	-0.13	-0.28	0.19	0.03	-0.39	0.00	0.30	-0.74	-0.02	0.00	0.01	0.00	-0.01	-178.64	92.07	87.00	0.00	-88.90	48.20	40.42	0.00	-7.50	0.40	7.00	0.00	-7.50	0.40	7.00	0.00	0.00	0.00	0.00	0.00	0.00	0.00	0.00	0.00	0.00	0.00	0.00	0.00	0.00	0.00	0.00
-0.69	0.25	0.14	-0.39	-0.30	0.00	-0.16	-0.10	-0.40	0.30	0.16	0.00	0.14	-0.16	0.01	0.00	-1.43	1.35	0.51	0.22	0.00	115.50	254.10	-11.00	-4.80	51.00	40.00	-0.70	-2.90	3.70	0.00	-0.70	-2.90	3.70	0.00	0.00	0.00	0.00	0.00	0.00	0.00	0.00	0.00	0.00	0.00	0.00	0.00	0.00	0.00	0.00
-2.67	0.18	0.30	-2.57	0.02	-0.26	-0.21	-0.17	-0.10	-0.11	0.35	-0.11	0.11	-0.20	-0.37	-0.43	-4.19	2.41	1.77	0.42	0.00	153.40	337.50	-6.50	-8.30	65.50	58.20	0.30	-4.10	3.80	0.00	0.30	-4.10	3.80	0.00	0.00	0.00	0.00	0.00	0.00	0.00	0.00	0.00	0.00	0.00	0.00	0.00	0.00	0.00	0.00
-4.67	0.51	0.48	-5.01	0.02	0.02	-0.23	-0.14	0.28	-0.12	-0.44	0.00	0.22	-0.07	0.26	0.44	-5.33	2.08	2.95	0.31	0.00	161.10	354.40	-6.30	-10.30	70.04	61.50	0.60	-4.50	3.80	0.00	0.60	-4.50	3.80	0.00	0.00	0.00	0.00	0.00	0.00	0.00	0.00	0.00	0.00	0.00	0.00	0.00	0.00	0.00	0.00
-5.61	-0.36	0.84	-5.30	0.37	0.02	-0.03	-0.21	0.76	-0.28	-0.57	0.00	0.18	-0.03	-0.42	0.46	-6.36	1.76	4.58	0.44	0.04	164.51	164.00	-8.67	-8.18	71.20	54.10	0.00	-4.30	4.30	0.00	0.00	-4.30	4.30	0.00	1.00	0.00	0.00	0.00	0.00	0.00	0.00	0.00	0.00	0.00	0.00	0.00	0.00	0.00	0.00
-6.07	-1.97	0.83	-7.03	0.03	0.35	-0.23	-0.17	0.28	0.05	-0.26	0.00	0.44	0.42	0.27	0.00	-7.09	1.01	6.38	0.00	-0.20	153.21	153.20	-10.49	-6.00	69.40	53.30	-0.60	-3.90	4.60	0.00	-0.60	-3.90	4.60	0.00	1.00	0.00	0.00	0.00	0.00	0.00	0.00	0.00	0.00	0.00	0.00	0.00	0.00	0.00	0.00
-4.86	-4.07	0.93	-8.00	-0.40	0.01	-0.18	-0.14	-0.53	0.64	0.30	0.00	0.11	0.04	-0.16	-0.16	-5.67	-1.43	7.08	0.00	-0.11	123.20	123.10	-8.20	-5.90	53.60	39.30	-0.30	-3.20	3.60	0.00	-0.30	-3.20	3.60	0.00	1.00	0.00	0.00	0.00	0.00	0.00	0.00	0.00	0.00	0.00	0.00	0.00	0.00	0.00	0.00
-3.42	-6.49	1.00	-8.80	0.01	0.01	-0.62	-0.10	-0.35	-0.40	0.00	0.00	0.10	0.26	0.31	0.00	-2.66	-4.90	8.16	0.00	0.00	77.20	77.10	-3.50	-6.30	37.00	27.10	0.50	-2.50	2.00	0.00	0.50	-2.50	2.00	0.00	1.00	0.00	0.00	0.00	0.00	0.00	0.00	0.00	0.00	0.00	0.00	0.00	0.00	0.00	0.00
-1.94	-8.05	1.01	-9.31	0.00	0.00	0.45	-0.04	0.80	0.04	-0.26	0.17	0.15	0.33	0.31	0.00	1.36	-9.51	8.52	-0.33	0.00	25.48	25.20	0.10	-3.18	11.70	8.40	0.50	-0.90	0.30	0.00	0.50	-0.90	0.30	0.00	1.00	0.00	0.00	0.00	0.00	0.00	0.00	0.00	0.00	0.00	0.00	0.00	0.00	0.00	0.00
-0.60	-9.16	0.97	-8.65	0.00	-0.01	0.02	0.01	0.70	-0.29	-0.58	0.00	0.22	-0.03	-0.15	-0.37	5.90	-14.00	8.08	0.00	-0.10	-25.98	-25.70	0.40	1.53	-9.55	-7.70	-0.20	0.70	-0.40	0.00	-0.20	0.70	-0.40	0.00	1.00	0.00	0.00	0.00	0.00	0.00	0.00	0.00	0.00	0.00	0.00	0.00	0.00	0.00	0.00
1.15	-9.82	0.99	-7.79	0.00	0.42	0.10	0.50	0.26	-0.02	0.02	0.00	0.15	-0.06	-0.09	0.08	8.65	-15.76	7.41	0.00	-0.10	-76.50	-76.60	1.34	5.30	-32.11	-25.10	-0.60	2.10	-1.50	0.00	-0.60	2.10	-1.50	0.00	1.00	0.00	0.00	0.00	0.00	0.00	0.00	0.00	0.00	0.00	0.00	0.00	0.00	0.00	0.00
2.99	-10.12	0.72	-6.41	-0.01	-0.02	0.16	0.11	-0.63	0.07	0.62	0.00	-0.32	-0.09	0.00	0.00	10.81	-17.24	6.64	-0.26	0.08	-122.94	-123.43	4.70	5.70	-50.50	-40.00	-0.10	3.00	-2.90	0.00	-0.10	3.00	-2.90	0.00	1.00	0.00	0.00	0.00	0.00	0.00	0.00	0.00	0.00	0.00	0.00	0.00	0.00	0.00	0.00
5.05	-9.90	0.54	-4.73	-0.03	-0.02	0.21	0.15	-0.43	-0.18	0.35	0.00	0.11	-0.16	0.05	-0.09	12.83	-17.85	4.96	0.00	-0.38	-153.00	-153.28	9.21	5.70	-65.47	-50.80	0.60	3.70	-4.30	0.00	0.60	3.70	-4.30	0.00	1.00	0.00	0.00	0.00	0.00	0.00	0.00	0.00	0.00	0.00	0.00	0.00	0.00	0.00	0.00
6.24	-9.93	0.79	-2.65	-0.40	-0.03	0.19	0.12	0.40	-0.43	-0.21	0.00	0.16	-0.24	0.29	0.18	14.53	-17.56	3.42	0.00	-0.10	-169.70	-170.03	10.29	7.50	-76.10	-58.10	0.40	4.50	-4.90	0.00	0.40	4.50	-4.90	0.00	1.00	0.00	0.00	0.00	0.00	0.00	0.00	0.00	0.00	0.00	0.00	0.00	0.00	0.00	0.00
7.25	-8.86	0.19	-0.72	0.02	-0.04	0.25	0.18	0.92	-0.30	-0.09	0.49	-0.24	-0.28	0.10	0.00	16.01	-17.89	1.69	0.00	-0.49	-174.80	-175.23	8.00	10.34	-75.40	-57.50	-0.30	4.80	-4.40	0.00	-0.30	4.80	-4.40	0.00	1.00	0.00	0.00	0.00	0.00	0.00	0.00	0.00	0.00	0.00	0.00	0.00	0.00	0.00	0.00
7.12	-6.29	0.02	0.76	-0.44	-0.04	0.23	0.17	0.23	0.28	0.17	0.00	0.13	-0.29	0.16	0.00	15.71	-15.93	0.17	0.00	0.00	-149.40	-149.40	6.40	10.00	-67.42	-50.90	-0.60	4.30	-3.70	0.00	-0.60	4.30	-3.70	0.00	1.00	0.00	0.00	0.00	0.00	0.00	0.00	0.00	0.00	0.00	0.00	0.00	0.00	0.00	0.00
6.07	-3.75	-0.09	2.15	-0.02	-0.02	0.18	0.56	-0.55	0.36	0.47	0.00	0.10	-0.26	0.20	0.00	13.22	-12.40	-1.17	0.42	-0.42	-120.83	-121.18	6.97	5.98	-53.80	-40.90	0.00	3.20	-3.30	0.00	0.00	3.20	-3.30	0.00	1.00	0.00	0.00	0.00	0.00	0.00	0.00	0.00	0.00	0.00	0.00	0.00	0.00	0.00	0.00
4.62	-1.27	-0.17	2.93	0.44	-0.01	0.13	-0.27	0.03	-0.19	0.58	0.00	-0.15	-0.32	0.62	0.00	10.06	-7.77	-2.15	0.00	0.40	-75.60	-75.60	6.82	3.10	-37.14	-26.90	0.60	2.00	-2.60	0.00	0.60	2.00	-2.60	0.00	1.00	0.00	0.00	0.00	0.00	0.00	0.00	0.00	0.00	0.00	0.00	0.00	0.00	0.00	0.00
3.77	-0.05	-0.46	3.54	0.00	-0.20	-0.17	0.04	0.42	-0.33	-0.72	0.00	0.17	-0.32	0.18	0.00	5.93	-3.27	-2.65	-0.02	-0.33	-31.40	-31.58	3.00	1.10	-14.98	-11.10	0.20	0.90	-1.10	0.00	0.20	0.90	-1.10	0.00	1.00	0.00	0.00	0.00	0.00	0.00	0.00	0.00	0.00	0.00	0.00	0.00	0.00	0.00	0.00
2.17	1.29	0.05	3.33	0.46	0.42	-0.30	-0.01	0.42	-0.20	-0.32	0.13	0.50	-0.28	0.11	0.00	1.80	0.74	-2.70	0.00	0.34	32.24	32.70	-1.81	0.95	9.13	8.60	-0.50	-0.20	0.70	0.00	-0.50	-0.20	0.70	0.00	1.00	0.00	0.00	0.00	0.00	0.00	0.00	0.00	0.00	0.00	0.00	0.00	0.00	0.00	0.00
-0.05	2.49	-0.04	2.22	0.44	0.00	-0.10	-0.07	-0.35	0.28	0.08	-0.17	0.54	-0.21	0.09	0.00	-0.83	3.15	-1.77	0.00	-0.04	77.50	77.73	-5.57	-2.30	32.30	24.50	-0.50	-1.80	2.30	0.00	-0.50	-1.80	2.30	0.00	1.00	0.00	0.00	0.00	0.00	0.00	0.00	0.00	0.00	0.00	0.00	0.00	0.00	0.00	0.00
-2.01	3.27	0.31	1.46	0.02	0.01	-0.42	0.30	-0.47	0.18	0.47	0.00	0.10	-0.16	0.05	0.00	-4.01	5.28	-1.20	0.01	-0.42	121.20	121.20	-5.20	-6.60	52.30	40.50	0.20	-3.30	3.00	0.00	0.20	-3.30	3.00	0.00	1.00	0.00	0.00	0.00	0.00	0.00	0.00	0.00	0.00	0.00	0.00	0.00	0.00	0.00	0.00
-4.43	3.78	0.25	-0.19	0.14	0.02	-0.41	-0.16	0.22	0.31	-0.09	0.00	0.35	-0.12	0.03	-0.19	-6.39	6.40	0.05	0.00	-0.46	150.50	150.45	-5.80	-9.50	64.67	49.60	0.60	-4.20	3.60	0.00	0.60	-4.20	3.60	0.00	1.00	0.00	0.00	0.00	0.00	0.00	0.00	0.00	0.00	0.00	0.00	0.00	0.00	0.00	0.00
-5.12	3.00	0.44	-1.97	0.34	0.02	-0.24	-0.18	0.69	-0.27	-0.47	0.42	0.18	-0.08	0.24	0.30	-8.77	7.04	1.51	0.00	0.00	165.20	165.02	-8.20	-8.70	72.56	55.30	0.00	-4.30	4.30	0.00	0.00	-4.30	4.30	0.00	1.00	0.00	0.00	0.00	0.00	0.00	0.00	0.00	0.00	0.00	0.00	0.00	0.00	0.00	0.00
-5.90	1.65	0.62	-3.62	0.03	-0.20	-0.24	-0.57	0.23	0.05	-0.28	0.00	0.16	-0.44	-0.13	-0.40	-10.27	6.97	3.12	-0.28	-0.21	167.72	167.54	-10.53	-6.76	73.60	55.70	-0.60	-4.20	4.80	0.00	-0.60	-4.20	4.80	0.00	1.00	0.00	0.00	0.00	0.00	0.00	0.00	0.00	0.00	0.00	0.00	0.00	0.00	0.00	0.00
-5.86	-0.14	0.70	-5.19	0.03	0.43	-0.23	-0.17	-0.46	0.27	0.30	0.00	0.11	0.02	-0.14	0.00	-9.63	4.92	4.61	0.00	-0.17	146.83	147.20	-9.90	-7.60	67.50	49.90	-0.30	-4.10	4.40	0.00	-0.30	-4.10	4.40	0.00	1.00	0.00	1.00	1.00	0.00	1.00	0.00	1.00	0.00	1.00	0.00	0.00	0.00	0.00	0.00
-5.16	-2.19	0.87	-6.27	0.02	0.02	-0.06	-0.14	0.10	0.29	0.25	0.00	-0.07	-0.16	-0.14	-0.42	-7.14	1.68	5.84	0.00	0.00	119.30	119.69	-5.70	-8.18	53.90	40.20	0.40	-3.50	3.10	0.00	0.40	-3.50	3.10	0.00	1.00	0.00	1.00	1.00	0.00	1.00	0.00	1.00	0.00	1.00	0.00	0.00	0.00	0.00	0.00
-4.23	-3.94	0.73	-7.23	-0.04	-0.18	0.02	-0.09	0.39	-0.26	-0.39	0.00	0.61	0.35	-0.17	0.00	-3.70	-2.59	6.72	-0.32	-0.11	66.00	65.80	-3.00	-5.89	33.14	23.70	0.50	-2.30	1.70	0.00	0.50	-2.30	1.70	0.00	1.00	0.00	1.00	1.00	0.00	1.00	0.00	1.00	0.00	1.00	0.00	0.00	0.00	0.00	0.00
-3.08	-5.28	1.14	-7.41	0.00	0.00	0.18	0.27	0.65	-0.30	-0.77	0.15	0.18	0.21	-0.66	-0.17	-0.37	-6.77	7.13	0.00	0.46	23.92	23.51	-1.24	-1.10	11.90	9.00	-0.10	-0.60	0.70	0.00	-0.10	-0.60	0.70	0.00	1.00	0.00	1.00	1.00	0.00	1.00	0.00	1.00	0.00	1.00	0.00	0.00	0.00	0.00	0.00
-1.21	-6.77	0.91	-7.08	0.00	0.45	-0.34	0.47	0.04	0.00	-0.24	-0.09	0.15	-0.02	-0.13	0.00	2.38	-9.43	7.03	-0.05	0.00	-33.44	-33.50	-1.20	2.30	-12.00	-10.90	-0.60	0.90	-0.30	0.00	-0.60	0.90	-0.30	0.00	1.00	0.00	1.00	1.00	0.00	1.00	0.00	1.00	0.00	1.00	0.00	0.00	0.00	0.00	0.00
0.83	-7.55	0.81	-6.24	0.14	-0.02	0.10	0.07	-0.02	0.58	0.27	0.18	0.10	-0.05	-0.05	0.00	5.57	-11.71	6.88	0.00	0.40	-78.69	-78.97	2.90	4.00	-32.50	-25.50	-0.10	1.90	-1.80	0.00	-0.10	1.90	-1.80	0.00	1.00	0.00	1.00	1.00	0.00	1.00	0.00	1.00	0.00	1.00	0.00	0.00	0.00	0.00	0.00
3.04	-8.80	0.66	-4.87	-0.02	-0.02	0.17	0.12	-0.56	-0.60	0.32	-0.10	-0.06	-0.11	0.34	0.00	8.69	-13.92	5.39	0.06	0.00	-123.90	-123.56	7.30	4.20	-53.19	-41.50	0.50	2.90	-3.40	0.00	0.50	2.90	-3.40	0.00	1.00	0.00	1.00	1.00	0.00	1.00	0.00	1.00	0.00	1.00	0.00	0.00	0.00	0.00	0.00
4.59	-8.81	0.49	-3.36	-0.03	-0.03	0.22	0.16	0.47	-0.44	-0.08	0.00	0.18	-0.19	0.03	0.00	11.43	-15.51	3.97	0.00	0.00	-153.59	-153.90	9.50	7.10	-67.60	-51.30	0.40	4.00	-4.40	0.00	0.40	4.00	-4.40	0.00	1.00	0.00	1.00	1.00	0.00	1.00	0.00	1.00	0.00	1.00	0.00	0.00	0.00	0.00	0.00
6.09	-7.78	0.74	-1.67	-0.19	-0.04	0.25	0.30	0.53	-0.54	-0.43	0.00	0.17	-0.24	0.07	-0.04	13.66	-16.24	2.35	0.00	0.00	-171.30	-171.30	8.30	9.48	-75.38	-57.30	-0.30	4.80	-4.50	0.00	-0.30	4.80	-4.50	0.00	1.00	0.00	1.00	1.00	0.00	1.00	0.00	1.00	0.00	1.00	0.00	0.00	0.00	0.00	0.00
6.83	-6.14	0.13	0.35	-0.02	0.09	0.25	0.18	-0.13	0.00	0.14	0.00	0.13	-0.23	0.07	0.00	14.54	-15.50	0.67	0.21	0.00	-168.10	-168.10	7.53	10.60	-74.52	-56.20	-0.50	4.80	-4.20	0.00	-0.50	4.80	-4.20	0.00	1.00	0.00	1.00	1.00	0.00	1.00	0.00	1.00	0.00	1.00	0.00	0.00	0.00	0.00	0.00
6.80	-4.27	-0.03	2.01	-0.02	-0.14	0.41	0.17	-0.50	0.08	0.84	0.00	0.50	-0.29	0.19	0.22	13.07	-11.96	-0.88	0.00	0.49	-143.10	-143.56	8.08	8.20	-66.40	-49.80	0.00	4.00	-4.00	0.00	0.00	4.00	-4.00	0.00	1.00	0.00	1.00	1.00	0.00	1.00	0.00	1.00	0.00	1.00	0.00	0.00	0.00	0.00	0.00
6.25	-3.07	0.09	3.03	-0.02	-0.02	-0.22	0.14	-0.18	0.29	0.29	-0.32	0.11	0.11	0.43	0.00	11.94	-10.26	-1.76	0.00	0.00	-128.00	-128.38	8.70	6.01	-57.20	-42.70	0.50	3.20	-3.80	0.00	0.50	3.20	-3.80	0.00	1.00	0.00	1.00	1.00	0.00	1.00	0.00	1.00	0.00	1.00	0.00	0.00	0.00	0.00	0.00
6.31	-2.63	-0.54	3.50	-0.22	-0.42	0.06	0.12	0.26	-0.27	0.50	-0.27	0.13	-0.33	0.19	0.00	9.69	-7.26	-2.41	0.00	0.00	-103.40	-103.40	8.64	5.04	-48.70	-35.80	0.50	2.70	-3.30	0.00	0.50	2.70	-3.30	0.00	1.00	0.00	1.00	1.00	0.00	1.00	0.00	1.00	0.00	1.00	0.00	0.00	0.00	0.00	0.00
4.72	-0.52	-0.21	4.02	0.24	0.17	0.15	0.11	0.23	-0.14	-0.24	0.00	0.05	-0.34	0.67	0.46	7.98	-4.95	-3.12	0.49	-0.42	-88.00	-87.90	7.25	4.10	-42.22	-31.30	0.40	2.40	-2.80	0.00	0.40	2.40	-2.80	0.00	1.00	0.00	1.00	1.00	0.00	1.00	0.00	1.00	0.00	1.00	0.00	0.00	0.00	0.00	0.00
3.57	0.52	-0.23	4.28	-0.27	-0.12	0.09	0.07	0.57	-0.69	-0.30	-0.36	0.17	-0.34	0.31	0.00	7.25	-3.50	-3.30	0.00	0.00	-53.80	-53.80	3.20	3.52	-26.00	-18.90	-0.10	1.70	-1.60	0.00	-0.10	1.70	-1.60	0.00	1.00	0.00	1.00	1.00	0.00	1.00	0.00	1.00	0.00	1.00	0.00	0.00	0.00	0.00	0.00
2.78	1.73	-0.43	4.37	0.34	-0.01	0.03	-0.40	0.24	-0.06	-0.18	0.22	0.16	-0.10	0.15	0.00	4.71	-0.74	-3.54	0.00	0.00	-11.81	-11.70	-0.36	2.53	-7.50	-4.90	-0.50	0.70	-0.20	0.00	-0.50	0.70	-0.20	0.00	1.00	0.00	1.00	1.00	0.00	1.00	0.00	1.00	0.00	1.00	0.00	0.00	0.00	0.00	0.00
2.28	2.37	-0.48	4.44	-0.03	0.00	0.00	0.13	-0.12	0.12	0.00	0.00	0.13	-0.16	-0.04	-0.11	0.85	2.22	-3.47	0.00	0.00	12.90	12.50	-1.90	1.83	3.20	2.60	-0.50	0.00	0.40	0.00	-0.50	0.00	0.40	0.00	1.00	0.00	1.00	1.00	0.00	1.00	0.00	1.00	0.00	1.00	0.00	0.00	0.00	0.00	0.00
0.26	3.76	-0.15	3.83	0.01	0.00	-0.15	0.43	-0.58	0.25	0.23	0.00	0.10	-0.23	0.13	0.00	-1.23	4.46	-3.22	0.49	-0.26	53.00	52.57	-2.70	-1.33	21.10	16.80	-0.10	-1.20	1.40	0.00	-0.10	-1.20	1.40	0.00	1.00	0.00	1.00	1.00	0.00	1.00	0.00	1.00	0.00	1.00	0.00	0.00	0.00	0.00	0.00
0.30	3.58	-0.13	3.75	0.01	0.00	-0.08	-0.06	-0.49	0.23	0.25	0.00	-0.23	-0.22	0.12	0.00	-2.00	4.79	-2.54	0.00	0.00	67.00	67.05	-3.20	-3.10	27.80	21.40	0.00	-1.70	1.70	0.00	0.00	-1.70	1.70	0.00	1.00	0.00	1.00	1.00	0.00	1.00	0.00	1.00	0.00	1.00	0.00	0.00	0.00	0.00	0.00
-1.87	4.20	-0.04	2.93	0.01	0.45	-0.14	-0.60	0.00	-0.03	0.04	-0.40	0.12	-0.19	0.06	0.04	-4.42	7.42	-2.20	0.43	0.00	111.00	111.00	-3.29	-6.90	46.50	35.90	0.50	-3.10	2.50	0.00	0.50	-3.10	2.50	0.00	1.00	0.00	1.00	1.00	0.00	1.00	0.00	1.00	0.00	1.00	0.00	0.00	0.00	0.00	0.00
-4.17	4.97	0.15	1.10	0.02	0.02	-0.20	-0.15	0.59	-0.68	-0.49	0.18	0.16	-0.15	-0.01	0.00	-7.73	8.66	-0.95	0.00	0.00	140.20	140.20	-5.86	-7.82	62.06	47.30	0.20	-3.80	3.50	0.00	0.20	-3.80	3.50	0.00	1.00	0.00	1.00	1.00	0.00	1.00	0.00	1.00	0.00	1.00	0.00	0.00	0.00	0.00	0.00
-4.01	4.43	0.24	0.24	0.35	0.02	-0.32	-0.16	0.61	-0.20	-0.40	0.00	0.57	-0.12	-0.03	0.00	-9.89	10.02	-0.13	0.00	0.00	151.11	150.90	-7.90	-7.50	67.06	51.10	-0.10	-3.90	4.00	0.00	-0.10	-3.90	4.00	0.00	1.00	0.00	1.00	1.00	0.00	1.00	0.00	1.00	0.00	1.00	0.00	0.00	0.00	0.00	0.00
-5.23	3.54	0.42	-1.44	0.46	0.01	0.18	-0.18	0.06	0.11	-0.14	-0.19	-0.27	-0.06	-0.08	0.00	-10.53	9.38	1.44	-0.16	0.44	165.84	165.40	-10.10	-7.10	72.79	54.60	-0.50	-4.10	4.70	0.00	-0.50	-4.10	4.70	0.00	1.00	0.00	1.00	1.00	0.00	1.00	0.00	1.00	0.00	1.00	0.00	0.00	0.00	0.00	0.00
-6.06	2.77	0.40	-3.09	0.03	-0.15	-0.24	-0.18	-0.46	0.29	0.14	0.00	-0.18	0.00	-0.26	-0.47	-10.28	7.50	3.00	0.00	0.00	158.63	158.90	-9.60	-7.94	72.04	53.60	-0.10	-4.40	4.50	0.00	-0.10	-4.40	4.50	0.00	1.00	0.00	1.00	1.00	0.00	1.00	0.00	1.00	0.00	1.00	0.00	0.00	0.00	0.00	0.00
-6.64	1.32	0.91	-4.46	0.02	0.03	-0.69	-0.59	0.09	0.14	0.18	0.01	0.43	0.02	-0.16	0.00	-9.95	5.87	4.06	0.00	-0.09	146.50	146.38	-7.06	-9.40	66.10	49.10	0.30	-4.30	3.90	0.00	0.30	-4.30	3.90	0.00	1.00	0.00	1.00	1.00	0.00	1.00	0.00	1.00	0.00	1.00	0.00	0.00	0.00	0.00	0.00
-5.94	-0.75	0.81	-5.67	0.01	0.02	-0.18	-0.07	0.33	-0.54	-0.15	-0.37	0.32	0.01	-0.16	0.00	-8.16	2.85	4.87	-0.18	0.00	114.30	114.20	-5.00	-8.10	52.00	38.80	0.50	-3.40	2.90	0.00	0.50	-3.40	2.90	0.00	1.00	0.00	1.00	1.00	0.00	1.00	0.00	1.00	0.00	1.00	0.00	0.00	0.00	0.00	0.00
-4.88	-1.90	1.21	-6.41	0.01	0.00	-0.11	-0.09	0.60	-0.38	-0.10	0.00	0.17	-0.32	-0.59	0.00	-5.42	-1.21	5.98	0.00	-0.49	67.20	66.78	-4.26	-4.30	31.87	23.10	-0.10	-1.90	2.00	0.00	-0.10	-1.90	2.00	0.00	1.00	0.00	1.00	1.00	0.00	1.00	0.00	1.00	0.00	1.00	0.00	0.00	0.00	0.00	0.00
-3.56	-3.81	1.36	-6.65	0.01	0.43	-0.08	-0.07	0.29	-0.17	-0.23	0.00	0.16	0.00	-0.17	-0.28	-3.14	-3.39	6.56	0.00	-0.38	46.20	46.30	-4.22	-2.02	23.10	16.40	-0.40	-1.20	1.60	0.00	-0.40	-1.20	1.60	0.00	1.00	0.00	1.00	1.00	0.00	1.00	0.00	1.00	0.00	1.00	0.00	0.00	0.00	0.00	0.00
-2.08	-5.47	0.88	-6.73	0.00	-0.01	0.03	-0.15	-0.25	0.12	0.13	0.34	0.54	0.00	-0.12	0.00	-0.31	-6.04	6.47	0.00	0.00	-0.32	-0.10	-1.90	0.80	1.40	0.30	-0.40	0.00	0.30	0.00	-0.40	0.00	0.30	0.00	1.00	0.00	1.00	1.00	0.00	1.00	0.00	1.00	0.00	1.00	0.00	0.00	0.00	0.00	0.00
-0.48	-6.44	1.23	-6.12	0.00	0.17	-0.27	0.04	-0.42	0.08	0.34	0.00	0.10	-0.03	-0.43	0.00	3.87	-9.71	5.87	0.00	0.00	-55.86	-55.91	2.40	1.32	-21.60	-17.60	0.10	1.10	-1.30	0.00	0.10	1.10	-1.30	0.00	1.00	0.00	1.00	1.00	0.00	1.00	0.00	1.00	0.00	1.00	0.00	0.00	0.00	0.00	0.00
1.43	-7.64	0.68	-5.23	0.16	0.33	0.13	0.09	0.15	-0.27	0.12	-0.28	0.13	-0.36	-0.03	-0.20	6.81	-12.17	4.97	0.00	0.00	-98.33	-98.90	6.61	3.20	-42.45	-32.50	0.50	2.30	-2.80	0.00	0.50	2.30	-2.80	0.00	1.00	0.00	1.00	1.00	0.00	1.00	0.00	1.00	0.00	1.00	0.00	0.00	0.00	0.00	0.00
3.66	-7.64	0.52	-3.76	-0.02	-0.03	0.20	0.18	0.60	-0.45	-0.14	0.21	0.17	-0.17	0.00	0.00	9.05	-13.20	4.14	-0.03	-0.18	-139.90	-139.90	7.30	6.50	-60.83	-47.10	0.00	3.70	-3.80	0.00	0.00	3.70	-3.80	0.00	1.00	0.00	1.00	1.00	0.00	1.00	0.00	1.00	0.00	1.00	0.00	0.00	0.00	0.00	0.00
4.99	-7.31	0.34	-2.28	-0.02	-0.04	0.28	0.17	0.25	-0.21	-0.03	0.00	0.33	-0.21	-0.16	0.00	11.35	-13.97	2.62	0.00	-0.10	-163.07	-162.90	6.68	9.80	-71.20	-54.30	-0.50	4.60	-4.10	0.00	-0.50	4.60	-4.10	0.00	1.00	0.00	1.00	1.00	0.00	1.00	0.00	1.00	0.00	1.00	0.00	0.00	0.00	0.00	0.00
6.16	-6.43	0.16	-0.05	-0.02	-0.04	0.25	-0.09	-0.36	0.07	0.29	-0.11	0.11	-0.24	-0.29	0.00	12.68	-13.65	1.04	0.00	0.00	-169.70	-169.90	7.70	9.80	-74.80	-57.20	-0.30	4.70	-4.30	0.00	-0.30	4.70	-4.30	0.00	1.00	0.00	1.00	1.00	0.00	1.00	0.00	1.00	0.00	1.00	0.00	0.00	0.00	0.00	0.00
6.53	-4.87	-0.01	1.77	-0.03	-0.03	0.24	0.18	-0.53	-0.51	0.28	0.00	0.10	-0.28	0.18	0.22	13.18	-12.16	-0.55	0.00	0.00	-159.60	-159.60	9.45	7.70	-71.10	-53.80	0.30	4.10	-4.50	0.00	0.30	4.10	-4.50	0.00	1.00	0.00	1.00	1.00	0.00	1.00	0.00	1.00	0.00	1.00	0.00	0.00	0.00	0.00	0.00
6.28	-3.22	0.15	2.95	0.02	-0.02	-0.02	-0.08	0.43	-0.24	0.01	0.00	0.13	-0.29	0.15	-0.06	11.52	-10.12	-2.08	0.00	0.00	-149.50	-149.82	7.00	3.80	-61.98	-51.20	0.50	3.50	-4.00	0.00	0.50	3.50	-4.00	0.00	1.00	0.00	1.00	1.00	0.00	1.00	0.00	1.00	0.00	1.00	0.00	0.00	0.00	0.00	0.00
5.05	-0.59	0.12	4.40	-0.01	-0.02	-0.27	-0.31	0.56	0.31	-0.27	0.08	0.29	-0.59	0.12	-0.55	9.06	-6.02	-3.03	0.33	0.00	-97.70	-97.70	5.04	5.20	-41.18	-30.50	0.00	2.60	-2.50	0.00	0.00	2.60	-2.50	0.00	1.00	0.00	1.00	1.00	0.00	1.00	0.00	1.00	0.00	1.00	0.00	0.00	0.00	0.00	0.00
3.84	1.12	0.41	4.99	0.00	-0.02	-0.24	-0.44	0.00	0.00	0.00	0.00	0.23	-0.45	-0.17	-0.26	5.75	-1.68	-3.70	-0.04	0.00	-50.10	-50.00	1.70	4.67	-23.50	-17.50	-0.50	1.70	-1.20	0.00	-0.50	1.70	-1.20	0.00	1.00	0.00	1.00	1.00	0.00	1.00	0.00	1.00	0.00	1.00	0.00	0.00	0.00	0.00	0.00
2.50	0.00	0.26	2.16	0.44	1.86	-0.26	1.75	0.00	-0.38	0.00	-0.42	-0.14	-0.16	0.24	0.01	3.98	-1.36	-3.03	-0.27	255.65	-18.30	237.20	-9.70	65.20	-19.72	36.00	-3.90	4.30	-0.30	0.00	-3.90	4.30	-0.30	0.00	1.00	0.00	1.00	1.00	0.00	1.00	0.00	1.00	0.00	1.00	0.00	0.00	0.00	0.00	0.00
0.67	0.00	0.00	0.67	0.00	2.01	0.00	2.01	0.00	0.00	0.00	0.00	-0.47	1.43	-0.96	0.00	0.46	1.03	-1.49	0.00	62.10	86.90	149.00	6.40	5.30	28.50	40.30	0.00	2.90	-2.80	0.00	0.00	2.90	-2.80	0.00	1.00	0.00	1.00	1.00	0.00	1.00	0.00	1.00	0.00	1.00	0.00	0.00	0.00	0.00	0.00
0.00	0.00	0.00	0.00	0.00	0.00	0.00	0.00	0.00	0.00	0.00	0.00	-8.47	7.41	1.05	0.00	-0.43	0.80	-0.37	-250.50	11.00	24.60	-214.80	-84.60	44.80	7.00	-32.70	-3.80	0.90	2.80	0.00	-3.80	0.90	2.80	0.00	1.00	0.00	1.00	1.00	0.00	1.00	0.00	1.00	0.00	1.00	0.00	0.00	0.00	0.00	0.00
0.00	0.00	0.00	0.00	0.00	0.00	0.00	0.00	0.00	0.00	0.00	0.00	-11.54	7.32	4.22	0.00	-0.83	1.07	-0.23	-56.10	135.00	186.70	265.60	-33.40	27.70	80.40	74.60	-2.30	-2.40	4.70	0.00	-2.30	-2.40	4.70	0.00	1.00	0.00	1.00	1.00	0.00	1.00	0.00	1.00	0.00	1.00	0.00	0.00	0.00	0.00	0.00
0.00	0.00	0.00	0.00	0.00	0.00	0.00	0.00	0.00	0.00	0.00	0.00	-8.67	8.67	0.00	0.00	-0.51	1.03	-0.51	-134.90	-55.00	236.30	46.20	-89.40	-20.40	99.70	-10.10	6.40	-2.00	-3.00	1.30	6.40	-2.00	-3.00	1.30	1.00	0.00	1.00	1.00	0.00	1.00	0.00	1.00	0.00	1.00	0.00	0.00	0.00	0.00	0.00
0.00	0.00	0.00	0.00	0.00	0.00	0.00	0.00	0.00	0.00	0.00	0.00	-7.65	7.65	0.00	0.00	-0.46	0.93	-0.46	-156.20	-109.60	110.10	-155.70	-69.40	-31.40	71.50	-29.40	5.50	-0.80	-3.70	0.90	5.50	-0.80	-3.70	0.90	1.00	0.00	1.00	1.00	0.00	1.00	0.00	1.00	0.00	1.00	0.00	0.00	0.00	0.00	0.00
0.00	0.00	0.00	0.00	0.00	0.00	0.00	0.00	0.00	0.00	0.00	0.00	-5.44	5.44	0.00	0.00	-0.36	0.72	-0.36	-1.40	-101.50	206.30	103.30	-21.60	-48.40	98.90	28.80	6.40	-2.00	-4.30	0.00	6.40	-2.00	-4.30	0.00	1.00	0.00	1.00	1.00	0.00	1.00	0.00	1.00	0.00	1.00	0.00	0.00	0.00	0.00	0.00
0.00	0.00	0.00	0.00	0.00	0.00	0.00	0.00	0.00	0.00	0.00	0.00	0.00	0.00	0.00	0.00	0.00	0.00	0.00	-6.30	-171.80	129.20	-49.00	-7.80	-69.10	56.60	-20.30	-14.40	11.20	2.90	-0.10	-14.40	11.20	2.90	-0.10	1.00	0.00	1.00	1.00	0.00	1.00	0.00	1.00	0.00	1.00	0.00	0.00	0.00	0.00	0.00
0.00	0.00	0.00	0.00	0.00	0.00	0.00	0.00	0.00	0.00	0.00	0.00	0.00	0.00	0.00	0.00	0.00	0.00	0.00	57.50	-169.80	78.60	-33.70	31.80	-83.90	50.20	-1.80	-10.10	7.90	0.10	-2.00	-10.10	7.90	0.10	-2.00	1.00	0.00	1.00	1.00	0.00	1.00	0.00	1.00	0.00	1.00	0.00	0.00	0.00	0.00	0.00
0.00	0.00	0.00	0.00	0.00	0.00	0.00	0.00	0.00	0.00	0.00	0.00	0.00	0.00	0.00	0.00	0.00	0.00	0.00	133.10	-172.30	93.60	54.40	56.00	-88.50	44.60	12.10	-5.90	4.00	-0.70	-2.60	-5.90	4.00	-0.70	-2.60	1.00	0.00	1.00	1.00	0.00	1.00	0.00	1.00	0.00	1.00	0.00	0.00	0.00	0.00	0.00
0.00	0.00	0.00	0.00	0.00	0.00	0.00	0.00	0.00	0.00	0.00	0.00	0.00	0.00	0.00	0.00	0.00	0.00	0.00	144.60	-155.80	0.00	-11.00	66.60	-83.20	10.10	-6.50	7.60	-6.10	-2.50	-1.00	7.60	-6.10	-2.50	-1.00	1.00	0.00	1.00	1.00	0.00	1.00	0.00	1.00	0.00	1.00	0.00	0.00	0.00	0.00	0.00
0.00	0.00	0.00	0.00	0.00	0.00	0.00	0.00	0.00	0.00	0.00	0.00	0.00	0.00	0.00	0.00	0.00	0.00	0.00	165.10	-135.50	-60.20	-30.60	82.80	-69.90	-18.50	-5.60	8.10	-2.50	-5.50	0.00	8.10	-2.50	-5.50	0.00	1.00	0.00	1.00	1.00	0.00	1.00	0.00	1.00	0.00	1.00	0.00	0.00	0.00	0.00	0.00
0.00	0.00	0.00	0.00	0.00	0.00	0.00	0.00	0.00	0.00	0.00	0.00	0.00	0.00	0.00	0.00	0.00	0.00	0.00	190.60	-60.50	-100.40	29.60	93.80	-35.40	-51.10	7.20	7.00	2.00	-8.30	0.70	7.00	2.00	-8.30	0.70	1.00	0.00	1.00	1.00	0.00	1.00	0.00	1.00	0.00	1.00	0.00	0.00	0.00	0.00	0.00
0.00	0.00	0.00	0.00	0.00	0.00	0.00	0.00	0.00	0.00	0.00	0.00	0.00	0.00	0.00	0.00	0.00	0.00	0.00	161.90	-17.80	-156.70	-12.60	84.10	-12.40	-76.70	-4.90	5.30	4.40	-8.80	0.90	5.30	4.40	-8.80	0.90	1.00	0.00	1.00	1.00	0.00	1.00	0.00	1.00	0.00	1.00	0.00	0.00	0.00	0.00	0.00
0.00	0.00	0.00	0.00	0.00	0.00	0.00	0.00	0.00	0.00	0.00	0.00	0.00	0.00	0.00	0.00	0.00	0.00	0.00	127.50	30.50	-172.80	-14.60	67.80	10.70	-81.30	-2.70	3.30	4.80	-7.40	0.70	3.30	4.80	-7.40	0.70	1.00	0.00	1.00	1.00	0.00	1.00	0.00	1.00	0.00	1.00	0.00	0.00	0.00	0.00	0.00
0.00	0.00	0.00	0.00	0.00	0.00	0.00	0.00	0.00	0.00	0.00	0.00	0.00	0.00	0.00	0.00	0.00	0.00	0.00	92.00	90.80	-166.30	16.50	47.20	36.40	-79.80	3.80	0.90	5.60	-6.10	0.40	0.90	5.60	-6.10	0.40	1.00	0.00	1.00	1.00	0.00	1.00	0.00	1.00	0.00	1.00	0.00	0.00	0.00	0.00	0.00
0.00	0.00	0.00	0.00	0.00	0.00	0.00	0.00	0.00	0.00	0.00	0.00	0.00	0.00	0.00	0.00	0.00	0.00	0.00	32.80	126.70	-171.00	-11.40	22.10	57.50	-83.60	-3.80	-1.60	7.60	-5.80	0.00	-1.60	7.60	-5.80	0.00	1.00	0.00	1.00	1.00	0.00	1.00	0.00	1.00	0.00	1.00	0.00	0.00	0.00	0.00	0.00
0.00	0.00	0.00	0.00	0.00	0.00	0.00	0.00	0.00	0.00	0.00	0.00	0.00	0.00	0.00	0.00	0.00	0.00	0.00	-17.90	163.20	-151.30	-6.00	-1.30	80.30	-80.20	-1.20	-4.30	9.30	-5.00	-0.10	-4.30	9.30	-5.00	-0.10	1.00	0.00	1.00	1.00	0.00	1.00	0.00	1.00	0.00	1.00	0.00	0.00	0.00	0.00	0.00
0.00	0.00	0.00	0.00	0.00	0.00	0.00	0.00	0.00	0.00	0.00	0.00	0.00	0.00	0.00	0.00	0.00	0.00	0.00	-67.40	184.60	-109.30	7.70	-27.20	91.30	-62.30	1.70	-6.50	8.70	-2.40	-0.20	-6.50	8.70	-2.40	-0.20	1.00	0.00	1.00	1.00	0.00	1.00	0.00	1.00	0.00	1.00	0.00	0.00	0.00	0.00	0.00
0.00	0.00	0.00	0.00	0.00	0.00	0.00	0.00	0.00	0.00	0.00	0.00	0.00	0.00	0.00	0.00	0.00	0.00	0.00	-123.00	171.40	-57.30	-9.00	-56.40	86.70	-33.10	-2.90	-7.80	6.10	1.40	-0.20	-7.80	6.10	1.40	-0.20	1.00	0.00	1.00	1.00	0.00	1.00	0.00	1.00	0.00	1.00	0.00	0.00	0.00	0.00	0.00
0.00	0.00	0.00	0.00	0.00	0.00	0.00	0.00	0.00	0.00	0.00	0.00	0.00	0.00	0.00	0.00	0.00	0.00	0.00	-158.10	151.60	4.60	-1.70	-76.20	75.80	0.00	-0.40	-8.30	3.50	4.60	-0.10	-8.30	3.50	4.60	-0.10	1.00	0.00	1.00	1.00	0.00	1.00	0.00	1.00	0.00	1.00	0.00	0.00	0.00	0.00	0.00
0.00	0.00	0.00	0.00	0.00	0.00	0.00	0.00	0.00	0.00	0.00	0.00	0.00	0.00	0.00	0.00	0.00	0.00	0.00	-175.10	118.20	59.10	2.10	-86.00	61.50	24.90	0.40	-8.10	2.00	6.00	0.00	-8.10	2.00	6.00	0.00	1.00	0.00	1.00	1.00	0.00	1.00	0.00	1.00	0.00	1.00	0.00	0.00	0.00	0.00	0.00
0.00	0.00	0.00	0.00	0.00	0.00	0.00	0.00	0.00	0.00	0.00	0.00	0.00	0.00	0.00	0.00	0.00	0.00	0.00	-178.00	73.00	98.80	-6.20	-87.10	42.40	42.50	-2.10	-7.30	0.70	6.50	0.00	-7.30	0.70	6.50	0.00	1.00	0.00	1.00	1.00	0.00	1.00	0.00	1.00	0.00	1.00	0.00	0.00	0.00	0.00	0.00
0.00	0.00	0.00	0.00	0.00	0.00	0.00	0.00	0.00	0.00	0.00	0.00	0.00	0.00	0.00	0.00	0.00	0.00	0.00	-166.80	36.70	130.00	0.00	-82.70	25.10	57.40	-0.10	-5.80	-1.30	7.20	0.00	-5.80	-1.30	7.20	0.00	1.00	0.00	1.00	1.00	0.00	1.00	0.00	1.00	0.00	1.00	0.00	0.00	0.00	0.00	0.00
0.00	0.00	0.00	0.00	0.00	0.00	0.00	0.00	0.00	0.00	0.00	0.00	0.00	0.00	0.00	0.00	0.00	0.00	0.00	-141.50	-22.60	164.00	-0.20	-73.70	-4.60	77.70	-0.50	-3.60	-4.70	8.40	0.00	-3.60	-4.70	8.40	0.00	1.00	0.00	1.00	1.00	0.00	1.00	0.00	1.00	0.00	1.00	0.00	0.00	0.00	0.00	0.00
0.00	0.00	0.00	0.00	0.00	0.00	0.00	0.00	0.00	0.00	0.00	0.00	0.00	0.00	0.00	0.00	0.00	0.00	0.00	-105.80	-80.10	180.80	-5.20	-57.40	-35.30	91.50	-1.20	-1.00	-7.60	8.60	0.00	-1.00	-7.60	8.60	0.00	1.00	0.00	1.00	1.00	0.00	1.00	0.00	1.00	0.00	1.00	0.00	0.00	0.00	0.00	0.00
0.00	0.00	0.00	0.00	0.00	0.00	0.00	0.00	0.00	0.00	0.00	0.00	0.00	0.00	0.00	0.00	0.00	0.00	0.00	-52.20	-125.90	178.40	0.20	-32.50	-59.10	91.30	-0.20	1.60	-8.60	7.00	0.00	1.60	-8.60	7.00	0.00	1.00	0.00	1.00	1.00	0.00	1.00	0.00	1.00	0.00	1.00	0.00	0.00	0.00	0.00	0.00
0.00	0.00	0.00	0.00	0.00	0.00	0.00	0.00	0.00	0.00	0.00	0.00	0.00	0.00	0.00	0.00	0.00	0.00	0.00	4.60	-156.40	150.60	-1.10	-2.70	-74.40	76.60	-0.50	3.90	-8.00	4.00	0.00	3.90	-8.00	4.00	0.00	1.00	0.00	1.00	1.00	0.00	1.00	0.00	1.00	0.00	1.00	0.00	0.00	0.00	0.00	0.00
0.00	0.00	0.00	0.00	0.00	0.00	0.00	0.00	0.00	0.00	0.00	0.00	0.00	0.00	0.00	0.00	0.00	0.00	0.00	60.40	-175.30	110.70	-4.10	25.40	-83.30	56.70	-1.10	5.80	-7.30	1.30	0.00	5.80	-7.30	1.30	0.00	1.00	0.00	1.00	1.00	0.00	1.00	0.00	1.00	0.00	1.00	0.00	0.00	0.00	0.00	0.00
0.00	0.00	0.00	0.00	0.00	0.00	0.00	0.00	0.00	0.00	0.00	0.00	0.00	0.00	0.00	0.00	0.00	0.00	0.00	108.70	-175.70	67.20	0.30	49.30	-87.20	37.70	-0.20	7.30	-6.90	-0.40	0.00	7.30	-6.90	-0.40	0.00	1.00	0.00	1.00	1.00	0.00	1.00	0.00	1.00	0.00	1.00	0.00	0.00	0.00	0.00	0.00
0.00	0.00	0.00	0.00	0.00	0.00	0.00	0.00	0.00	0.00	0.00	0.00	0.00	0.00	0.00	0.00	0.00	0.00	0.00	145.10	-164.60	17.40	-2.00	67.30	-84.30	16.20	-0.60	8.20	-5.90	-2.30	0.00	8.20	-5.90	-2.30	0.00	1.00	0.00	1.00	1.00	0.00	1.00	0.00	1.00	0.00	1.00	0.00	0.00	0.00	0.00	0.00
0.00	0.00	0.00	0.00	0.00	0.00	0.00	0.00	0.00	0.00	0.00	0.00	0.00	0.00	0.00	0.00	0.00	0.00	0.00	169.00	-132.80	-39.00	-2.80	81.30	-70.70	-11.40	-0.80	8.20	-3.40	-4.80	0.00	8.20	-3.40	-4.80	0.00	1.00	0.00	1.00	1.00	0.00	1.00	0.00	1.00	0.00	1.00	0.00	0.00	0.00	0.00	0.00
0.00	0.00	0.00	0.00	0.00	0.00	0.00	0.00	0.00	0.00	0.00	0.00	0.00	0.00	0.00	0.00	0.00	0.00	0.00	179.90	-85.90	-93.90	0.00	89.00	-47.10	-42.10	-0.20	7.20	0.10	-7.30	0.00	7.20	0.10	-7.30	0.00	1.00	0.00	1.00	1.00	0.00	1.00	0.00	1.00	0.00	1.00	0.00	0.00	0.00	0.00	0.00
0.00	0.00	0.00	0.00	0.00	0.00	0.00	0.00	0.00	0.00	0.00	0.00	0.00	0.00	0.00	0.00	0.00	0.00	0.00	169.40	-31.20	-140.90	-2.60	86.80	-20.00	-67.50	-0.80	5.60	3.10	-8.70	0.00	5.60	3.10	-8.70	0.00	1.00	0.00	1.00	1.00	0.00	1.00	0.00	1.00	0.00	1.00	0.00	0.00	0.00	0.00	0.00
0.00	0.00	0.00	0.00	0.00	0.00	0.00	0.00	0.00	0.00	0.00	0.00	0.00	0.00	0.00	0.00	0.00	0.00	0.00	142.20	23.00	-166.90	-1.60	73.80	6.40	-80.90	-0.60	3.50	4.80	-8.40	0.00	3.50	4.80	-8.40	0.00	1.00	0.00	1.00	1.00	0.00	1.00	0.00	1.00	0.00	1.00	0.00	0.00	0.00	0.00	0.00
0.00	0.00	0.00	0.00	0.00	0.00	0.00	0.00	0.00	0.00	0.00	0.00	0.00	0.00	0.00	0.00	0.00	0.00	0.00	100.00	75.30	-175.90	-0.60	53.50	30.90	-84.80	-0.30	1.20	6.00	-7.20	0.00	1.20	6.00	-7.20	0.00	1.00	0.00	1.00	1.00	0.00	1.00	0.00	1.00	0.00	1.00	0.00	0.00	0.00	0.00	0.00
0.00	0.00	0.00	0.00	0.00	0.00	0.00	0.00	0.00	0.00	0.00	0.00	0.00	0.00	0.00	0.00	0.00	0.00	0.00	49.20	119.70	-171.60	-2.70	29.30	54.10	-84.30	-0.80	-1.20	7.30	-6.00	0.00	-1.20	7.30	-6.00	0.00	1.00	0.00	1.00	1.00	0.00	1.00	0.00	1.00	0.00	1.00	0.00	0.00	0.00	0.00	0.00
0.00	0.00	0.00	0.00	0.00	0.00	0.00	0.00	0.00	0.00	0.00	0.00	0.00	0.00	0.00	0.00	0.00	0.00	0.00	-4.10	157.20	-153.90	-0.80	4.10	74.60	-79.20	-0.40	-3.70	8.50	-4.80	0.00	-3.70	8.50	-4.80	0.00	1.00	0.00	1.00	1.00	0.00	1.00	0.00	1.00	0.00	1.00	0.00	0.00	0.00	0.00	0.00
0.00	0.00	0.00	0.00	0.00	0.00	0.00	0.00	0.00	0.00	0.00	0.00	0.00	0.00	0.00	0.00	0.00	0.00	0.00	-58.10	176.80	-119.90	-1.20	-22.50	87.40	-65.30	-0.40	-5.80	8.60	-2.70	0.00	-5.80	8.60	-2.70	0.00	1.00	0.00	1.00	1.00	0.00	1.00	0.00	1.00	0.00	1.00	0.00	0.00	0.00	0.00	0.00
0.00	0.00	0.00	0.00	0.00	0.00	0.00	0.00	0.00	0.00	0.00	0.00	0.00	0.00	0.00	0.00	0.00	0.00	0.00	-109.00	177.80	-71.10	-2.30	-48.70	89.00	-41.00	-0.70	-7.30	7.00	0.30	0.00	-7.30	7.00	0.30	0.00	1.00	0.00	1.00	1.00	0.00	1.00	0.00	1.00	0.00	1.00	0.00	0.00	0.00	0.00	0.00
0.00	0.00	0.00	0.00	0.00	0.00	0.00	0.00	0.00	0.00	0.00	0.00	0.00	0.00	0.00	0.00	0.00	0.00	0.00	-148.50	160.10	-12.10	-0.60	-70.60	81.00	-10.70	-0.30	-8.00	4.50	3.40	0.00	-8.00	4.50	3.40	0.00	1.00	0.00	1.00	1.00	0.00	1.00	0.00	1.00	0.00	1.00	0.00	0.00	0.00	0.00	0.00
0.00	0.00	0.00	0.00	0.00	0.00	0.00	0.00	0.00	0.00	0.00	0.00	0.00	0.00	0.00	0.00	0.00	0.00	0.00	-173.10	128.00	43.30	-1.70	-84.10	66.20	17.30	-0.50	-7.90	2.30	5.60	0.00	-7.90	2.30	5.60	0.00	1.00	0.00	1.00	1.00	0.00	1.00	0.00	1.00	0.00	1.00	0.00	0.00	0.00	0.00	0.00
0.00	0.00	0.00	0.00	0.00	0.00	0.00	0.00	0.00	0.00	0.00	0.00	0.00	0.00	0.00	0.00	0.00	0.00	0.00	-178.90	84.80	92.50	-1.50	-88.30	47.20	40.40	-0.50	-7.20	0.40	6.80	0.00	-7.20	0.40	6.80	0.00	1.00	0.00	1.00	1.00	0.00	1.00	0.00	1.00	0.00	1.00	0.00	0.00	0.00	0.00	0.00
0.00	0.00	0.00	0.00	0.00	0.00	0.00	0.00	0.00	0.00	0.00	0.00	0.00	0.00	0.00	0.00	0.00	0.00	0.00	-170.00	40.70	128.20	-1.10	-85.00	26.50	58.00	-0.40	-6.20	-1.30	7.50	0.00	-6.20	-1.30	7.50	0.00	1.00	0.00	1.00	1.00	0.00	1.00	0.00	1.00	0.00	1.00	0.00	0.00	0.00	0.00	0.00
0.00	0.00	0.00	0.00	0.00	0.00	0.00	0.00	0.00	0.00	0.00	0.00	0.00	0.00	0.00	0.00	0.00	0.00	0.00	-146.30	-15.30	160.20	-1.40	-75.10	-1.10	75.80	-0.40	-4.10	-4.00	8.20	0.00	-4.10	-4.00	8.20	0.00	1.00	0.00	1.00	1.00	0.00	1.00	0.00	1.00	0.00	1.00	0.00	0.00	0.00	0.00	0.00
0.00	0.00	0.00	0.00	0.00	0.00	0.00	0.00	0.00	0.00	0.00	0.00	0.00	0.00	0.00	0.00	0.00	0.00	0.00	-108.40	-71.50	178.60	-1.30	-58.50	-30.20	88.20	-0.50	-1.60	-6.60	8.20	0.00	-1.60	-6.60	8.20	0.00	1.00	0.00	1.00	1.00	0.00	1.00	0.00	1.00	0.00	1.00	0.00	0.00	0.00	0.00	0.00
0.00	0.00	0.00	0.00	0.00	0.00	0.00	0.00	0.00	0.00	0.00	0.00	0.00	0.00	0.00	0.00	0.00	0.00	0.00	-59.30	-119.40	177.70	-1.10	-35.20	-55.30	90.10	-0.40	1.00	-8.10	7.00	0.00	1.00	-8.10	7.00	0.00	1.00	0.00	1.00	1.00	0.00	1.00	0.00	1.00	0.00	1.00	0.00	0.00	0.00	0.00	0.00
0.00	0.00	0.00	0.00	0.00	0.00	0.00	0.00	0.00	0.00	0.00	0.00	0.00	0.00	0.00	0.00	0.00	0.00	0.00	-2.90	-154.50	156.00	-1.40	-7.10	-73.30	80.00	-0.40	3.50	-8.30	4.70	0.00	3.50	-8.30	4.70	0.00	1.00	0.00	1.00	1.00	0.00	1.00	0.00	1.00	0.00	1.00	0.00	0.00	0.00	0.00	0.00
0.00	0.00	0.00	0.00	0.00	0.00	0.00	0.00	0.00	0.00	0.00	0.00	0.00	0.00	0.00	0.00	0.00	0.00	0.00	53.20	-173.60	119.30	-1.10	21.30	-83.80	62.00	-0.40	5.60	-7.70	2.00	0.00	5.60	-7.70	2.00	0.00	1.00	0.00	1.00	1.00	0.00	1.00	0.00	1.00	0.00	1.00	0.00	0.00	0.00	0.00	0.00
0.00	0.00	0.00	0.00	0.00	0.00	0.00	0.00	0.00	0.00	0.00	0.00	0.00	0.00	0.00	0.00	0.00	0.00	0.00	103.30	-177.80	73.30	-1.10	46.50	-87.60	40.70	-0.40	7.20	-6.90	-0.20	0.00	7.20	-6.90	-0.20	0.00	1.00	0.00	1.00	1.00	0.00	1.00	0.00	1.00	0.00	1.00	0.00	0.00	0.00	0.00	0.00
0.00	0.00	0.00	0.00	0.00	0.00	0.00	0.00	0.00	0.00	0.00	0.00	0.00	0.00	0.00	0.00	0.00	0.00	0.00	142.00	-165.40	22.00	-1.30	66.40	-84.10	17.20	-0.40	8.20	-5.80	-2.40	0.00	8.20	-5.80	-2.40	0.00	1.00	0.00	1.00	1.00	0.00	1.00	0.00	1.00	0.00	1.00	0.00	0.00	0.00	0.00	0.00
0.00	0.00	0.00	0.00	0.00	0.00	0.00	0.00	0.00	0.00	0.00	0.00	0.00	0.00	0.00	0.00	0.00	0.00	0.00	168.30	-136.50	-32.70	-0.90	80.70	-71.70	-9.30	-0.40	8.30	-3.60	-4.60	0.00	8.30	-3.60	-4.60	0.00	1.00	0.00	1.00	1.00	0.00	1.00	0.00	1.00	0.00	1.00	0.00	0.00	0.00	0.00	0.00
0.00	0.00	0.00	0.00	0.00	0.00	0.00	0.00	0.00	0.00	0.00	0.00	0.00	0.00	0.00	0.00	0.00	0.00	0.00	178.40	-92.50	-87.10	-1.20	88.10	-50.80	-37.70	-0.40	7.60	-0.70	-6.80	0.00	7.60	-0.70	-6.80	0.00	1.00	0.00	1.00	1.00	0.00	1.00	0.00	1.00	0.00	1.00	0.00	0.00	0.00	0.00	0.00
0.00	0.00	0.00	0.00	0.00	0.00	0.00	0.00	0.00	0.00	0.00	0.00	0.00	0.00	0.00	0.00	0.00	0.00	0.00	171.60	-39.50	-133.20	-1.10	86.80	-24.60	-62.60	-0.40	6.10	2.10	-8.30	0.00	6.10	2.10	-8.30	0.00	1.00	0.00	1.00	1.00	0.00	1.00	0.00	1.00	0.00	1.00	0.00	0.00	0.00	0.00	0.00
0.00	0.00	0.00	0.00	0.00	0.00	0.00	0.00	0.00	0.00	0.00	0.00	0.00	0.00	0.00	0.00	0.00	0.00	0.00	146.40	16.60	-164.00	-0.90	75.90	2.80	-79.20	-0.30	4.00	4.40	-8.50	0.00	4.00	4.40	-8.50	0.00	1.00	0.00	1.00	1.00	0.00	1.00	0.00	1.00	0.00	1.00	0.00	0.00	0.00	0.00	0.00
0.00	0.00	0.00	0.00	0.00	0.00	0.00	0.00	0.00	0.00	0.00	0.00	0.00	0.00	0.00	0.00	0.00	0.00	0.00	106.60	69.30	-177.20	-1.20	57.00	28.80	-86.30	-0.40	1.60	6.00	-7.70	0.00	1.60	6.00	-7.70	0.00	1.00	0.00	1.00	1.00	0.00	1.00	0.00	1.00	0.00	1.00	0.00	0.00	0.00	0.00	0.00
0.00	0.00	0.00	0.00	0.00	0.00	0.00	0.00	0.00	0.00	0.00	0.00	0.00	0.00	0.00	0.00	0.00	0.00	0.00	56.70	116.30	-174.10	-1.00	33.10	52.50	-86.10	-0.40	-0.90	7.30	-6.40	0.00	-0.90	7.30	-6.40	0.00	1.00	0.00	1.00	1.00	0.00	1.00	0.00	1.00	0.00	1.00	0.00	0.00	0.00	0.00	0.00
0.00	0.00	0.00	0.00	0.00	0.00	0.00	0.00	0.00	0.00	0.00	0.00	0.00	0.00	0.00	0.00	0.00	0.00	0.00	2.40	152.70	-156.20	-1.00	7.00	72.30	-79.70	-0.30	-3.40	8.30	-4.80	0.00	-3.40	8.30	-4.80	0.00	1.00	0.00	1.00	1.00	0.00	1.00	0.00	1.00	0.00	1.00	0.00	0.00	0.00	0.00	0.00
0.00	0.00	0.00	0.00	0.00	0.00	0.00	0.00	0.00	0.00	0.00	0.00	0.00	0.00	0.00	0.00	0.00	0.00	0.00	-52.40	174.80	-123.50	-1.10	-19.80	85.40	-65.90	-0.30	-5.70	8.40	-2.70	0.00	-5.70	8.40	-2.70	0.00	1.00	0.00	1.00	1.00	0.00	1.00	0.00	1.00	0.00	1.00	0.00	0.00	0.00	0.00	0.00
0.00	0.00	0.00	0.00	0.00	0.00	0.00	0.00	0.00	0.00	0.00	0.00	0.00	0.00	0.00	0.00	0.00	0.00	0.00	-102.60	178.50	-76.70	-0.80	-45.70	89.10	-43.70	-0.30	-7.30	7.40	0.00	0.00	-7.30	7.40	0.00	0.00	1.00	0.00	1.00	1.00	0.00	1.00	0.00	1.00	0.00	1.00	0.00	0.00	0.00	0.00	0.00
0.00	0.00	0.00	0.00	0.00	0.00	0.00	0.00	0.00	0.00	0.00	0.00	0.00	0.00	0.00	0.00	0.00	0.00	0.00	-143.90	164.00	-21.10	-1.00	-67.60	83.10	-15.80	-0.30	-8.20	5.30	2.80	0.00	-8.20	5.30	2.80	0.00	1.00	0.00	1.00	1.00	0.00	1.00	0.00	1.00	0.00	1.00	0.00	0.00	0.00	0.00	0.00
0.00	0.00	0.00	0.00	0.00	0.00	0.00	0.00	0.00	0.00	0.00	0.00	0.00	0.00	0.00	0.00	0.00	0.00	0.00	-170.10	133.40	35.70	-0.90	-82.40	69.30	12.70	-0.30	-8.30	3.00	5.20	0.00	-8.30	3.00	5.20	0.00	1.00	0.00	0.00	0.00	0.00	0.00	0.00	0.00	0.00	0.00	0.00	0.00	0.00	0.00	0.00
0.00	0.00	0.00	0.00	0.00	0.00	0.00	0.00	0.00	0.00	0.00	0.00	0.00	0.00	0.00	0.00	0.00	0.00	0.00	-179.30	91.20	87.20	-0.80	-88.40	49.80	38.20	-0.30	-7.50	0.70	6.80	0.00	-7.50	0.70	6.80	0.00	1.00	0.00	0.00	0.00	0.00	0.00	0.00	0.00	0.00	0.00	0.00	0.00	0.00	0.00	0.00
0.00	0.00	0.00	0.00	0.00	0.00	0.00	0.00	0.00	0.00	0.00	0.00	0.00	0.00	0.00	0.00	0.00	0.00	0.00	-170.60	39.90	129.70	-1.00	-85.60	25.70	59.50	-0.30	-6.10	-1.60	7.70	0.00	-6.10	-1.60	7.70	0.00	1.00	0.00	0.00	0.00	0.00	0.00	0.00	0.00	0.00	0.00	0.00	0.00	0.00	0.00	0.00
0.00	0.00	0.00	0.00	0.00	0.00	0.00	0.00	0.00	0.00	0.00	0.00	0.00	0.00	0.00	0.00	0.00	0.00	0.00	-146.30	-15.60	161.00	-0.80	-75.20	-1.50	76.40	-0.30	-4.10	-4.10	8.20	0.00	-4.10	-4.10	8.20	0.00	1.00	0.00	0.00	0.00	0.00	0.00	0.00	0.00	0.00	0.00	0.00	0.00	0.00	0.00	0.00
0.00	0.00	0.00	0.00	0.00	0.00	0.00	0.00	0.00	0.00	0.00	0.00	0.00	0.00	0.00	0.00	0.00	0.00	0.00	-107.80	-70.80	177.80	-0.80	-57.90	-29.60	87.30	-0.30	-1.60	-6.40	8.00	0.00	-1.60	-6.40	8.00	0.00	1.00	0.00	0.00	0.00	0.00	0.00	0.00	0.00	0.00	0.00	0.00	0.00	0.00	0.00	0.00
0.00	0.00	0.00	0.00	0.00	0.00	0.00	0.00	0.00	0.00	0.00	0.00	0.00	0.00	0.00	0.00	0.00	0.00	0.00	-58.70	-118.70	176.50	-0.90	-34.70	-54.60	88.90	-0.30	1.00	-7.90	6.90	0.00	1.00	-7.90	6.90	0.00	1.00	0.00	0.00	0.00	0.00	0.00	0.00	0.00	0.00	0.00	0.00	0.00	0.00	0.00	0.00
0.00	0.00	0.00	0.00	0.00	0.00	0.00	0.00	0.00	0.00	0.00	0.00	0.00	0.00	0.00	0.00	0.00	0.00	0.00	-2.90	-154.30	156.50	-0.80	-7.30	-73.30	80.30	-0.30	3.50	-8.40	4.80	0.00	3.50	-8.40	4.80	0.00	1.00	0.00	0.00	0.00	0.00	0.00	0.00	0.00	0.00	0.00	0.00	0.00	0.00	0.00	0.00
0.00	0.00	0.00	0.00	0.00	0.00	0.00	0.00	0.00	0.00	0.00	0.00	0.00	0.00	0.00	0.00	0.00	0.00	0.00	52.80	-174.20	120.50	-0.80	20.80	-84.40	63.30	-0.30	5.60	-8.00	2.30	0.00	5.60	-8.00	2.30	0.00	1.00	0.00	0.00	0.00	0.00	0.00	0.00	0.00	0.00	0.00	0.00	0.00	0.00	0.00	0.00
0.00	0.00	0.00	0.00	0.00	0.00	0.00	0.00	0.00	0.00	0.00	0.00	0.00	0.00	0.00	0.00	0.00	0.00	0.00	103.10	-178.10	74.00	-0.80	46.30	-88.00	41.30	-0.30	7.30	-7.00	-0.20	0.00	7.30	-7.00	-0.20	0.00	1.00	0.00	0.00	0.00	0.00	0.00	0.00	0.00	0.00	0.00	0.00	0.00	0.00	0.00	0.00
0.00	0.00	0.00	0.00	0.00	0.00	0.00	0.00	0.00	0.00	0.00	0.00	0.00	0.00	0.00	0.00	0.00	0.00	0.00	142.70	-164.90	21.40	-0.70	66.90	-83.70	16.50	-0.30	8.20	-5.60	-2.60	0.00	8.20	-5.60	-2.60	0.00	1.00	0.00	0.00	0.00	0.00	0.00	0.00	0.00	0.00	0.00	0.00	0.00	0.00	0.00	0.00
0.00	0.00	0.00	0.00	0.00	0.00	0.00	0.00	0.00	0.00	0.00	0.00	0.00	0.00	0.00	0.00	0.00	0.00	0.00	168.70	-135.80	-33.70	-0.80	81.10	-71.10	-10.30	-0.30	8.30	-3.50	-4.80	0.00	8.30	-3.50	-4.80	0.00	1.00	0.00	0.00	0.00	0.00	0.00	0.00	0.00	0.00	0.00	0.00	0.00	0.00	0.00	0.00
0.00	0.00	0.00	0.00	0.00	0.00	0.00	0.00	0.00	0.00	0.00	0.00	0.00	0.00	0.00	0.00	0.00	0.00	0.00	178.50	-92.30	-86.90	-0.70	88.00	-50.70	-37.50	-0.20	7.60	-0.80	-6.80	0.00	7.60	-0.80	-6.80	0.00	1.00	0.00	0.00	0.00	0.00	0.00	0.00	0.00	0.00	0.00	0.00	0.00	0.00	0.00	0.00
0.00	0.00	0.00	0.00	0.00	0.00	0.00	0.00	0.00	0.00	0.00	0.00	0.00	0.00	0.00	0.00	0.00	0.00	0.00	171.20	-39.90	-132.00	-0.70	86.40	-25.10	-61.50	-0.20	6.10	2.00	-8.10	0.00	6.10	2.00	-8.10	0.00	1.00	0.00	0.00	0.00	0.00	0.00	0.00	0.00	0.00	0.00	0.00	0.00	0.00	0.00	0.00
0.00	0.00	0.00	0.00	0.00	0.00	0.00	0.00	0.00	0.00	0.00	0.00	0.00	0.00	0.00	0.00	0.00	0.00	0.00	146.40	16.20	-163.40	-0.80	75.80	2.40	-78.60	-0.20	4.00	4.40	-8.50	0.00	4.00	4.40	-8.50	0.00	1.00	0.00	0.00	0.00	0.00	0.00	0.00	0.00	0.00	0.00	0.00	0.00	0.00	0.00	0.00
0.00	0.00	0.00	0.00	0.00	0.00	0.00	0.00	0.00	0.00	0.00	0.00	0.00	0.00	0.00	0.00	0.00	0.00	0.00	107.10	69.90	-177.60	-0.60	57.40	29.10	-86.90	-0.20	1.60	6.20	-7.80	0.00	1.60	6.20	-7.80	0.00	1.00	0.00	0.00	0.00	0.00	0.00	0.00	0.00	0.00	0.00	0.00	0.00	0.00	0.00	0.00
0.00	0.00	0.00	0.00	0.00	0.00	0.00	0.00	0.00	0.00	0.00	0.00	0.00	0.00	0.00	0.00	0.00	0.00	0.00	57.20	116.90	-174.90	-0.70	33.60	53.00	-86.90	-0.20	-0.90	7.50	-6.50	0.00	-0.90	7.50	-6.50	0.00	1.00	0.00	0.00	0.00	0.00	0.00	0.00	0.00	0.00	0.00	0.00	0.00	0.00	0.00	0.00
0.00	0.00	0.00	0.00	0.00	0.00	0.00	0.00	0.00	0.00	0.00	0.00	0.00	0.00	0.00	0.00	0.00	0.00	0.00	2.40	152.90	-156.10	-0.70	6.90	72.40	-79.60	-0.20	-3.40	8.30	-4.80	0.00	-3.40	8.30	-4.80	0.00	1.00	0.00	0.00	0.00	0.00	0.00	0.00	0.00	0.00	0.00	0.00	0.00	0.00	0.00	0.00
0.00	0.00	0.00	0.00	0.00	0.00	0.00	0.00	0.00	0.00	0.00	0.00	0.00	0.00	0.00	0.00	0.00	0.00	0.00	-52.60	174.50	-122.50	-0.60	-20.20	84.90	-65.00	-0.20	-5.60	8.30	-2.60	0.00	-5.60	8.30	-2.60	0.00	1.00	0.00	0.00	0.00	0.00	0.00	0.00	0.00	0.00	0.00	0.00	0.00	0.00	0.00	0.00
0.00	0.00	0.00	0.00	0.00	0.00	0.00	0.00	0.00	0.00	0.00	0.00	0.00	0.00	0.00	0.00	0.00	0.00	0.00	-102.80	178.30	-76.10	-0.70	-45.80	88.80	-43.20	-0.20	-7.30	7.30	0.00	0.00	-7.30	7.30	0.00	0.00	1.00	0.00	0.00	0.00	0.00	0.00	0.00	0.00	0.00	0.00	0.00	0.00	0.00	0.00	0.00
0.00	0.00	0.00	0.00	0.00	0.00	0.00	0.00	0.00	0.00	0.00	0.00	0.00	0.00	0.00	0.00	0.00	0.00	0.00	-143.40	164.30	-21.50	-0.70	-67.30	83.30	-16.30	-0.20	-8.20	5.40	2.70	0.00	-8.20	5.40	2.70	0.00	1.00	0.00	0.00	0.00	0.00	0.00	0.00	0.00	0.00	0.00	0.00	0.00	0.00	0.00	0.00
0.00	0.00	0.00	0.00	0.00	0.00	0.00	0.00	0.00	0.00	0.00	0.00	0.00	0.00	0.00	0.00	0.00	0.00	0.00	-169.80	134.00	35.10	-0.60	-82.10	69.80	12.00	-0.20	-8.30	3.10	5.10	0.00	-8.30	3.10	5.10	0.00	1.00	0.00	0.00	0.00	0.00	0.00	0.00	0.00	0.00	0.00	0.00	0.00	0.00	0.00	0.00
0.00	0.00	0.00	0.00	0.00	0.00	0.00	0.00	0.00	0.00	0.00	0.00	0.00	0.00	0.00	0.00	0.00	0.00	0.00	-179.20	91.30	87.20	-0.70	-88.40	49.90	38.20	-0.20	-7.50	0.70	6.80	0.00	-7.50	0.70	6.80	0.00	1.00	0.00	0.00	0.00	0.00	0.00	0.00	0.00	0.00	0.00	0.00	0.00	0.00	0.00	0.00
0.00	0.00	0.00	0.00	0.00	0.00	0.00	0.00	0.00	0.00	0.00	0.00	0.00	0.00	0.00	0.00	0.00	0.00	0.00	-170.90	39.70	130.50	-0.60	-85.90	25.40	60.20	-0.20	-6.10	-1.70	7.90	0.00	-6.10	-1.70	7.90	0.00	1.00	0.00	0.00	0.00	0.00	0.00	0.00	0.00	0.00	0.00	0.00	0.00	0.00	0.00	0.00
0.00	0.00	0.00	0.00	0.00	0.00	0.00	0.00	0.00	0.00	0.00	0.00	0.00	0.00	0.00	0.00	0.00	0.00	0.00	-146.30	-15.80	161.50	-0.60	-75.30	-1.80	77.00	-0.20	-4.10	-4.10	8.20	0.00	-4.10	-4.10	8.20	0.00	1.00	0.00	0.00	0.00	0.00	0.00	0.00	0.00	0.00	0.00	0.00	0.00	0.00	0.00	0.00
0.00	0.00	0.00	0.00	0.00	0.00	0.00	0.00	0.00	0.00	0.00	0.00	0.00	0.00	0.00	0.00	0.00	0.00	0.00	-107.50	-70.60	177.50	-0.60	-57.70	-29.40	86.90	-0.20	-1.60	-6.30	7.90	0.00	-1.60	-6.30	7.90	0.00	1.00	0.00	0.00	0.00	0.00	0.00	0.00	0.00	0.00	0.00	0.00	0.00	0.00	0.00	0.00
0.00	0.00	0.00	0.00	0.00	0.00	0.00	0.00	0.00	0.00	0.00	0.00	0.00	0.00	0.00	0.00	0.00	0.00	0.00	-58.30	-118.20	176.00	-0.50	-34.30	-54.10	88.30	-0.20	0.90	-7.80	6.80	0.00	0.90	-7.80	6.80	0.00	1.00	0.00	0.00	0.00	0.00	0.00	0.00	0.00	0.00	0.00	0.00	0.00	0.00	0.00	0.00
0.00	0.00	0.00	0.00	0.00	0.00	0.00	0.00	0.00	0.00	0.00	0.00	0.00	0.00	0.00	0.00	0.00	0.00	0.00	-2.90	-154.10	156.50	-0.60	-7.30	-73.20	80.20	-0.20	3.50	-8.40	4.80	0.00	3.50	-8.40	4.80	0.00	1.00	0.00	0.00	0.00	0.00	0.00	0.00	0.00	0.00	0.00	0.00	0.00	0.00	0.00	0.00
0.00	0.00	0.00	0.00	0.00	0.00	0.00	0.00	0.00	0.00	0.00	0.00	0.00	0.00	0.00	0.00	0.00	0.00	0.00	52.70	-174.50	121.20	-0.60	20.60	-84.70	63.90	-0.20	5.60	-8.10	2.40	0.00	5.60	-8.10	2.40	0.00	1.00	0.00	0.00	0.00	0.00	0.00	0.00	0.00	0.00	0.00	0.00	0.00	0.00	0.00	0.00
0.00	0.00	0.00	0.00	0.00	0.00	0.00	0.00	0.00	0.00	0.00	0.00	0.00	0.00	0.00	0.00	0.00	0.00	0.00	103.00	-178.20	74.60	-0.50	46.20	-88.20	41.80	-0.20	7.30	-7.10	-0.10	0.00	7.30	-7.10	-0.10	0.00	1.00	0.00	0.00	0.00	0.00	0.00	0.00	0.00	0.00	0.00	0.00	0.00	0.00	0.00	0.00
0.00	0.00	0.00	0.00	0.00	0.00	0.00	0.00	0.00	0.00	0.00	0.00	0.00	0.00	0.00	0.00	0.00	0.00	0.00	142.90	-164.70	21.10	-0.60	67.10	-83.50	16.20	-0.20	8.20	-5.50	-2.60	0.00	8.20	-5.50	-2.60	0.00	1.00	0.00	0.00	0.00	0.00	0.00	0.00	0.00	0.00	0.00	0.00	0.00	0.00	0.00	0.00
0.00	0.00	0.00	0.00	0.00	0.00	0.00	0.00	0.00	0.00	0.00	0.00	0.00	0.00	0.00	0.00	0.00	0.00	0.00	168.90	-135.30	-34.10	-0.50	81.40	-70.70	-10.80	-0.20	8.30	-3.40	-4.90	0.00	8.30	-3.40	-4.90	0.00	1.00	0.00	0.00	0.00	0.00	0.00	0.00	0.00	0.00	0.00	0.00	0.00	0.00	0.00	0.00
0.00	0.00	0.00	0.00	0.00	0.00	0.00	0.00	0.00	0.00	0.00	0.00	0.00	0.00	0.00	0.00	0.00	0.00	0.00	178.70	-92.20	-86.90	-0.50	88.00	-50.60	-37.60	-0.20	7.60	-0.80	-6.80	0.00	7.60	-0.80	-6.80	0.00	1.00	0.00	0.00	0.00	0.00	0.00	0.00	0.00	0.00	0.00	0.00	0.00	0.00	0.00	0.00
0.00	0.00	0.00	0.00	0.00	0.00	0.00	0.00	0.00	0.00	0.00	0.00	0.00	0.00	0.00	0.00	0.00	0.00	0.00	171.00	-40.00	-131.50	-0.50	86.20	-25.30	-61.10	-0.20	6.10	1.90	-8.00	0.00	6.10	1.90	-8.00	0.00	1.00	0.00	0.00	0.00	0.00	0.00	0.00	0.00	0.00	0.00	0.00	0.00	0.00	0.00	0.00
0.00	0.00	0.00	0.00	0.00	0.00	0.00	0.00	0.00	0.00	0.00	0.00	0.00	0.00	0.00	0.00	0.00	0.00	0.00	146.40	16.00	-162.90	-0.50	75.70	2.20	-78.20	-0.10	4.00	4.30	-8.40	0.00	4.00	4.30	-8.40	0.00	1.00	0.00	0.00	0.00	0.00	0.00	0.00	0.00	0.00	0.00	0.00	0.00	0.00	0.00	0.00
0.00	0.00	0.00	0.00	0.00	0.00	0.00	0.00	0.00	0.00	0.00	0.00	0.00	0.00	0.00	0.00	0.00	0.00	0.00	107.20	70.00	-177.80	-0.50	57.50	29.30	-87.00	-0.10	1.60	6.20	-7.90	0.00	1.60	6.20	-7.90	0.00	1.00	0.00	0.00	0.00	0.00	0.00	0.00	0.00	0.00	0.00	0.00	0.00	0.00	0.00	0.00
0.00	0.00	0.00	0.00	0.00	0.00	0.00	0.00	0.00	0.00	0.00	0.00	0.00	0.00	0.00	0.00	0.00	0.00	0.00	57.50	117.20	-175.30	-0.50	33.80	53.30	-87.40	-0.10	-0.90	7.60	-6.60	0.00	-0.90	7.60	-6.60	0.00	1.00	0.00	0.00	0.00	0.00	0.00	0.00	0.00	0.00	0.00	0.00	0.00	0.00	0.00	0.00
0.00	0.00	0.00	0.00	0.00	0.00	0.00	0.00	0.00	0.00	0.00	0.00	0.00	0.00	0.00	0.00	0.00	0.00	0.00	2.40	153.10	-156.10	-0.40	7.00	72.50	-79.70	-0.10	-3.40	8.30	-4.80	0.00	-3.40	8.30	-4.80	0.00	1.00	0.00	0.00	0.00	0.00	0.00	0.00	0.00	0.00	0.00	0.00	0.00	0.00	0.00	0.00
0.00	0.00	0.00	0.00	0.00	0.00	0.00	0.00	0.00	0.00	0.00	0.00	0.00	0.00	0.00	0.00	0.00	0.00	0.00	-52.70	174.30	-122.10	-0.50	-20.30	84.70	-64.60	-0.10	-5.60	8.20	-2.50	0.00	-5.60	8.20	-2.50	0.00	1.00	0.00	0.00	0.00	0.00	0.00	0.00	0.00	0.00	0.00	0.00	0.00	0.00	0.00	0.00
0.00	0.00	0.00	0.00	0.00	0.00	0.00	0.00	0.00	0.00	0.00	0.00	0.00	0.00	0.00	0.00	0.00	0.00	0.00	-102.90	178.20	-75.70	-0.40	-45.90	88.60	-42.80	-0.10	-7.30	7.20	0.00	0.00	-7.30	7.20	0.00	0.00	1.00	0.00	0.00	0.00	0.00	0.00	0.00	0.00	0.00	0.00	0.00	0.00	0.00	0.00	0.00
0.00	0.00	0.00	0.00	0.00	0.00	0.00	0.00	0.00	0.00	0.00	0.00	0.00	0.00	0.00	0.00	0.00	0.00	0.00	-143.20	164.40	-21.50	-0.40	-67.20	83.40	-16.40	-0.10	-8.20	5.50	2.70	0.00	-8.20	5.50	2.70	0.00	1.00	0.00	0.00	0.00	0.00	0.00	0.00	0.00	0.00	0.00	0.00	0.00	0.00	0.00	0.00
0.00	0.00	0.00	0.00	0.00	0.00	0.00	0.00	0.00	0.00	0.00	0.00	0.00	0.00	0.00	0.00	0.00	0.00	0.00	-169.60	134.30	34.70	-0.50	-81.90	70.00	11.60	-0.10	-8.30	3.20	5.00	0.00	-8.30	3.20	5.00	0.00	1.00	0.00	0.00	0.00	0.00	0.00	0.00	0.00	0.00	0.00	0.00	0.00	0.00	0.00	0.00
0.00	0.00	0.00	0.00	0.00	0.00	0.00	0.00	0.00	0.00	0.00	0.00	0.00	0.00	0.00	0.00	0.00	0.00	0.00	-179.10	91.40	87.20	-0.40	-88.30	50.00	38.10	-0.10	-7.60	0.70	6.80	0.00	-7.60	0.70	6.80	0.00	1.00	0.00	0.00	0.00	0.00	0.00	0.00	0.00	0.00	0.00	0.00	0.00	0.00	0.00	0.00
0.00	0.00	0.00	0.00	0.00	0.00	0.00	0.00	0.00	0.00	0.00	0.00	0.00	0.00	0.00	0.00	0.00	0.00	0.00	-171.00	39.60	130.90	-0.40	-86.00	25.30	60.60	-0.10	-6.10	-1.80	7.90	0.00	-6.10	-1.80	7.90	0.00	1.00	0.00	0.00	0.00	0.00	0.00	0.00	0.00	0.00	0.00	0.00	0.00	0.00	0.00	0.00
0.00	0.00	0.00	0.00	0.00	0.00	0.00	0.00	0.00	0.00	0.00	0.00	0.00	0.00	0.00	0.00	0.00	0.00	0.00	-146.30	-16.00	161.90	-0.40	-75.40	-2.00	77.30	-0.10	-4.10	-4.20	8.30	0.00	-4.10	-4.20	8.30	0.00	1.00	0.00	0.00	0.00	0.00	0.00	0.00	0.00	0.00	0.00	0.00	0.00	0.00	0.00	0.00
0.00	0.00	0.00	0.00	0.00	0.00	0.00	0.00	0.00	0.00	0.00	0.00	0.00	0.00	0.00	0.00	0.00	0.00	0.00	-107.40	-70.40	177.50	-0.40	-57.60	-29.30	86.90	-0.10	-1.60	-6.30	7.90	0.00	-1.60	-6.30	7.90	0.00	1.00	0.00	0.00	0.00	0.00	0.00	0.00	0.00	0.00	0.00	0.00	0.00	0.00	0.00	0.00
0.00	0.00	0.00	0.00	0.00	0.00	0.00	0.00	0.00	0.00	0.00	0.00	0.00	0.00	0.00	0.00	0.00	0.00	0.00	-58.00	-118.00	175.70	-0.40	-34.20	-53.90	88.00	-0.10	0.90	-7.70	6.70	0.00	0.90	-7.70	6.70	0.00	1.00	0.00	0.00	0.00	0.00	0.00	0.00	0.00	0.00	0.00	0.00	0.00	0.00	0.00	0.00
0.00	0.00	0.00	0.00	0.00	0.00	0.00	0.00	0.00	0.00	0.00	0.00	0.00	0.00	0.00	0.00	0.00	0.00	0.00	-2.90	-153.90	156.40	-0.40	-7.20	-73.00	80.10	-0.10	3.50	-8.30	4.80	0.00	3.50	-8.30	4.80	0.00	1.00	0.00	0.00	0.00	0.00	0.00	0.00	0.00	0.00	0.00	0.00	0.00	0.00	0.00	0.00
0.00	0.00	0.00	0.00	0.00	0.00	0.00	0.00	0.00	0.00	0.00	0.00	0.00	0.00	0.00	0.00	0.00	0.00	0.00	52.60	-174.60	121.50	-0.40	20.50	-84.80	64.20	-0.10	5.60	-8.10	2.40	0.00	5.60	-8.10	2.40	0.00	1.00	0.00	0.00	0.00	0.00	0.00	0.00	0.00	0.00	0.00	0.00	0.00	0.00	0.00	0.00
0.00	0.00	0.00	0.00	0.00	0.00	0.00	0.00	0.00	0.00	0.00	0.00	0.00	0.00	0.00	0.00	0.00	0.00	0.00	103.00	-178.30	74.80	-0.40	46.10	-88.40	42.10	-0.10	7.30	-7.10	-0.10	0.00	7.30	-7.10	-0.10	0.00	1.00	0.00	0.00	0.00	0.00	0.00	0.00	0.00	0.00	0.00	0.00	0.00	0.00	0.00	0.00
0.00	0.00	0.00	0.00	0.00	0.00	0.00	0.00	0.00	0.00	0.00	0.00	0.00	0.00	0.00	0.00	0.00	0.00	0.00	143.10	-164.70	21.20	-0.30	67.10	-83.50	16.20	-0.10	8.20	-5.50	-2.60	0.00	8.20	-5.50	-2.60	0.00	1.00	0.00	0.00	0.00	0.00	0.00	0.00	0.00	0.00	0.00	0.00	0.00	0.00	0.00	0.00
0.00	0.00	0.00	0.00	0.00	0.00	0.00	0.00	0.00	0.00	0.00	0.00	0.00	0.00	0.00	0.00	0.00	0.00	0.00	169.10	-135.10	-34.40	-0.30	81.50	-70.50	-11.10	-0.10	8.30	-3.30	-4.90	0.00	8.30	-3.30	-4.90	0.00	1.00	0.00	0.00	0.00	0.00	0.00	0.00	0.00	0.00	0.00	0.00	0.00	0.00	0.00	0.00
0.00	0.00	0.00	0.00	0.00	0.00	0.00	0.00	0.00	0.00	0.00	0.00	0.00	0.00	0.00	0.00	0.00	0.00	0.00	178.70	-92.10	-87.00	-0.40	88.10	-50.50	-37.70	-0.10	7.60	-0.80	-6.80	0.00	7.60	-0.80	-6.80	0.00	1.00	0.00	0.00	0.00	0.00	0.00	0.00	0.00	0.00	0.00	0.00	0.00	0.00	0.00	0.00
0.00	0.00	0.00	0.00	0.00	0.00	0.00	0.00	0.00	0.00	0.00	0.00	0.00	0.00	0.00	0.00	0.00	0.00	0.00	170.90	-40.00	-131.30	-0.30	86.10	-25.40	-60.80	-0.10	6.10	1.80	-8.00	0.00	6.10	1.80	-8.00	0.00	1.00	0.00	0.00	0.00	0.00	0.00	0.00	0.00	0.00	0.00	0.00	0.00	0.00	0.00	0.00
0.00	0.00	0.00	0.00	0.00	0.00	0.00	0.00	0.00	0.00	0.00	0.00	0.00	0.00	0.00	0.00	0.00	0.00	0.00	146.30	15.90	-162.70	-0.30	75.60	2.10	-77.90	-0.10	4.10	4.30	-8.40	0.00	4.10	4.30	-8.40	0.00	1.00	0.00	0.00	0.00	0.00	0.00	0.00	0.00	0.00	0.00	0.00	0.00	0.00	0.00	0.00
0.00	0.00	0.00	0.00	0.00	0.00	0.00	0.00	0.00	0.00	0.00	0.00	0.00	0.00	0.00	0.00	0.00	0.00	0.00	107.20	70.10	-177.80	-0.30	57.60	29.30	-87.10	-0.10	1.60	6.30	-7.90	0.00	1.60	6.30	-7.90	0.00	1.00	0.00	0.00	0.00	0.00	0.00	0.00	0.00	0.00	0.00	0.00	0.00	0.00	0.00	0.00
0.00	0.00	0.00	0.00	0.00	0.00	0.00	0.00	0.00	0.00	0.00	0.00	0.00	0.00	0.00	0.00	0.00	0.00	0.00	57.70	117.40	-175.50	-0.30	33.90	53.50	-87.60	-0.10	-0.90	7.60	-6.60	0.00	-0.90	7.60	-6.60	0.00	1.00	0.00	0.00	0.00	0.00	0.00	0.00	0.00	0.00	0.00	0.00	0.00	0.00	0.00	0.00
0.00	0.00	0.00	0.00	0.00	0.00	0.00	0.00	0.00	0.00	0.00	0.00	0.00	0.00	0.00	0.00	0.00	0.00	0.00	2.50	153.30	-156.20	-0.30	7.00	72.60	-79.80	-0.10	-3.50	8.30	-4.80	0.00	-3.50	8.30	-4.80	0.00	1.00	0.00	0.00	0.00	0.00	0.00	0.00	0.00	0.00	0.00	0.00	0.00	0.00	0.00	0.00
0.00	0.00	0.00	0.00	0.00	0.00	0.00	0.00	0.00	0.00	0.00	0.00	0.00	0.00	0.00	0.00	0.00	0.00	0.00	-52.70	174.20	-121.90	-0.30	-20.40	84.70	-64.40	-0.10	-5.60	8.10	-2.50	0.00	-5.60	8.10	-2.50	0.00	1.00	0.00	0.00	0.00	0.00	0.00	0.00	0.00	0.00	0.00	0.00	0.00	0.00	0.00	0.00
0.00	0.00	0.00	0.00	0.00	0.00	0.00	0.00	0.00	0.00	0.00	0.00	0.00	0.00	0.00	0.00	0.00	0.00	0.00	-102.90	178.10	-75.50	-0.30	-46.00	88.50	-42.60	-0.10	-7.30	7.20	0.00	0.00	-7.30	7.20	0.00	0.00	1.00	0.00	0.00	0.00	0.00	0.00	0.00	0.00	0.00	0.00	0.00	0.00	0.00	0.00	0.00
0.00	0.00	0.00	0.00	0.00	0.00	0.00	0.00	0.00	0.00	0.00	0.00	0.00	0.00	0.00	0.00	0.00	0.00	0.00	-143.20	164.40	-21.50	-0.30	-67.10	83.40	-16.40	-0.10	-8.20	5.50	2.60	0.00	-8.20	5.50	2.60	0.00	1.00	0.00	0.00	0.00	0.00	0.00	0.00	0.00	0.00	0.00	0.00	0.00	0.00	0.00	0.00
0.00	0.00	0.00	0.00	0.00	0.00	0.00	0.00	0.00	0.00	0.00	0.00	0.00	0.00	0.00	0.00	0.00	0.00	0.00	-169.50	134.50	34.60	-0.30	-81.80	70.20	11.40	-0.10	-8.30	3.20	5.00	0.00	-8.30	3.20	5.00	0.00	1.00	0.00	0.00	0.00	0.00	0.00	0.00	0.00	0.00	0.00	0.00	0.00	0.00	0.00	0.00
0.00	0.00	0.00	0.00	0.00	0.00	0.00	0.00	0.00	0.00	0.00	0.00	0.00	0.00	0.00	0.00	0.00	0.00	0.00	-179.00	91.50	87.10	-0.30	-88.30	50.10	38.00	-0.10	-7.60	0.70	6.80	0.00	-7.60	0.70	6.80	0.00	1.00	0.00	0.00	0.00	0.00	0.00	0.00	0.00	0.00	0.00	0.00	0.00	0.00	0.00	0.00
0.00	0.00	0.00	0.00	0.00	0.00	0.00	0.00	0.00	0.00	0.00	0.00	0.00	0.00	0.00	0.00	0.00	0.00	0.00	-171.00	39.70	131.00	-0.30	-86.10	25.20	60.70	-0.10	-6.10	-1.80	7.90	0.00	-6.10	-1.80	7.90	0.00	1.00	0.00	0.00	0.00	0.00	0.00	0.00	0.00	0.00	0.00	0.00	0.00	0.00	0.00	0.00
0.00	0.00	0.00	0.00	0.00	0.00	0.00	0.00	0.00	0.00	0.00	0.00	0.00	0.00	0.00	0.00	0.00	0.00	0.00	-146.30	-16.10	162.10	-0.30	-75.50	-2.10	77.50	-0.10	-4.10	-4.20	8.30	0.00	-4.10	-4.20	8.30	0.00	1.00	0.00	0.00	0.00	0.00	0.00	0.00	0.00	0.00	0.00	0.00	0.00	0.00	0.00	0.00
0.00	0.00	0.00	0.00	0.00	0.00	0.00	0.00	0.00	0.00	0.00	0.00	0.00	0.00	0.00	0.00	0.00	0.00	0.00	-107.40	-70.40	177.50	-0.30	-57.60	-29.30	86.90	-0.10	-1.60	-6.20	7.90	0.00	-1.60	-6.20	7.90	0.00	1.00	0.00	0.00	0.00	0.00	0.00	0.00	0.00	0.00	0.00	0.00	0.00	0.00	0.00	0.00
0.00	0.00	0.00	0.00	0.00	0.00	0.00	0.00	0.00	0.00	0.00	0.00	0.00	0.00	0.00	0.00	0.00	0.00	0.00	-57.90	-117.90	175.60	-0.20	-34.10	-53.80	87.80	-0.10	0.90	-7.70	6.70	0.00	0.90	-7.70	6.70	0.00	1.00	0.00	0.00	0.00	0.00	0.00	0.00	0.00	0.00	0.00	0.00	0.00	0.00	0.00	0.00
0.00	0.00	0.00	0.00	0.00	0.00	0.00	0.00	0.00	0.00	0.00	0.00	0.00	0.00	0.00	0.00	0.00	0.00	0.00	-2.80	-153.80	156.40	-0.20	-7.20	-73.00	80.10	-0.10	3.50	-8.30	4.80	0.00	3.50	-8.30	4.80	0.00	1.00	0.00	0.00	0.00	0.00	0.00	0.00	0.00	0.00	0.00	0.00	0.00	0.00	0.00	0.00
0.00	0.00	0.00	0.00	0.00	0.00	0.00	0.00	0.00	0.00	0.00	0.00	0.00	0.00	0.00	0.00	0.00	0.00	0.00	52.60	-174.60	121.60	-0.30	20.40	-84.90	64.30	-0.10	5.70	-8.10	2.40	0.00	5.70	-8.10	2.40	0.00	1.00	0.00	0.00	0.00	0.00	0.00	0.00	0.00	0.00	0.00	0.00	0.00	0.00	0.00	0.00
0.00	0.00	0.00	0.00	0.00	0.00	0.00	0.00	0.00	0.00	0.00	0.00	0.00	0.00	0.00	0.00	0.00	0.00	0.00	102.90	-178.30	75.00	-0.20	46.10	-88.50	42.20	-0.10	7.30	-7.10	-0.10	0.00	7.30	-7.10	-0.10	0.00	1.00	0.00	0.00	0.00	0.00	0.00	0.00	0.00	0.00	0.00	0.00	0.00	0.00	0.00	0.00
0.00	0.00	0.00	0.00	0.00	0.00	0.00	0.00	0.00	0.00	0.00	0.00	0.00	0.00	0.00	0.00	0.00	0.00	0.00	143.10	-164.60	21.20	-0.20	67.10	-83.50	16.20	-0.10	8.20	-5.50	-2.70	0.00	8.20	-5.50	-2.70	0.00	1.00	0.00	0.00	0.00	0.00	0.00	0.00	0.00	0.00	0.00	0.00	0.00	0.00	0.00	0.00
0.00	0.00	0.00	0.00	0.00	0.00	0.00	0.00	0.00	0.00	0.00	0.00	0.00	0.00	0.00	0.00	0.00	0.00	0.00	169.20	-135.00	-34.50	-0.20	81.60	-70.40	-11.20	-0.10	8.30	-3.30	-4.90	0.00	8.30	-3.30	-4.90	0.00	1.00	0.00	0.00	0.00	0.00	0.00	0.00	0.00	0.00	0.00	0.00	0.00	0.00	0.00	0.00
0.00	0.00	0.00	0.00	0.00	0.00	0.00	0.00	0.00	0.00	0.00	0.00	0.00	0.00	0.00	0.00	0.00	0.00	0.00	178.80	-92.00	-87.00	-0.20	88.10	-50.40	-37.80	-0.10	7.60	-0.70	-6.80	0.00	7.60	-0.70	-6.80	0.00	1.00	0.00	0.00	0.00	0.00	0.00	0.00	0.00	0.00	0.00	0.00	0.00	0.00	0.00	0.00
0.00	0.00	0.00	0.00	0.00	0.00	0.00	0.00	0.00	0.00	0.00	0.00	0.00	0.00	0.00	0.00	0.00	0.00	0.00	170.90	-40.00	-131.20	-0.20	86.10	-25.40	-60.80	0.00	6.10	1.80	-8.00	0.00	6.10	1.80	-8.00	0.00	1.00	0.00	0.00	0.00	0.00	0.00	0.00	0.00	0.00	0.00	0.00	0.00	0.00	0.00	0.00
0.00	0.00	0.00	0.00	0.00	0.00	0.00	0.00	0.00	0.00	0.00	0.00	0.00	0.00	0.00	0.00	0.00	0.00	0.00	146.30	15.80	-162.50	-0.20	75.60	2.00	-77.80	0.00	4.10	4.30	-8.40	0.00	4.10	4.30	-8.40	0.00	1.00	0.00	0.00	0.00	0.00	0.00	0.00	0.00	0.00	0.00	0.00	0.00	0.00	0.00	0.00
0.00	0.00	0.00	0.00	0.00	0.00	0.00	0.00	0.00	0.00	0.00	0.00	0.00	0.00	0.00	0.00	0.00	0.00	0.00	107.30	70.10	-177.70	-0.20	57.60	29.30	-87.00	0.00	1.60	6.30	-7.90	0.00	1.60	6.30	-7.90	0.00	1.00	0.00	0.00	0.00	0.00	0.00	0.00	0.00	0.00	0.00	0.00	0.00	0.00	0.00	0.00
0.00	0.00	0.00	0.00	0.00	0.00	0.00	0.00	0.00	0.00	0.00	0.00	0.00	0.00	0.00	0.00	0.00	0.00	0.00	57.80	117.50	-175.50	-0.20	34.00	53.60	-87.70	0.00	-0.90	7.60	-6.70	0.00	-0.90	7.60	-6.70	0.00	1.00	0.00	0.00	0.00	0.00	0.00	0.00	0.00	0.00	0.00	0.00	0.00	0.00	0.00	0.00
0.00	0.00	0.00	0.00	0.00	0.00	0.00	0.00	0.00	0.00	0.00	0.00	0.00	0.00	0.00	0.00	0.00	0.00	0.00	2.60	153.40	-156.20	-0.20	7.10	72.70	-79.80	0.00	-3.50	8.30	-4.80	0.00	-3.50	8.30	-4.80	0.00	1.00	0.00	0.00	0.00	0.00	0.00	0.00	0.00	0.00	0.00	0.00	0.00	0.00	0.00	0.00
0.00	0.00	0.00	0.00	0.00	0.00	0.00	0.00	0.00	0.00	0.00	0.00	0.00	0.00	0.00	0.00	0.00	0.00	0.00	-52.70	174.20	-121.80	-0.20	-20.40	84.70	-64.30	0.00	-5.60	8.10	-2.40	0.00	-5.60	8.10	-2.40	0.00	1.00	0.00	0.00	0.00	0.00	0.00	0.00	0.00	0.00	0.00	0.00	0.00	0.00	0.00	0.00
0.00	0.00	0.00	0.00	0.00	0.00	0.00	0.00	0.00	0.00	0.00	0.00	0.00	0.00	0.00	0.00	0.00	0.00	0.00	-102.90	178.10	-75.30	-0.20	-46.00	88.40	-42.50	0.00	-7.30	7.20	0.00	0.00	-7.30	7.20	0.00	0.00	1.00	0.00	0.00	0.00	0.00	0.00	0.00	0.00	0.00	0.00	0.00	0.00	0.00	0.00	0.00
0.00	0.00	0.00	0.00	0.00	0.00	0.00	0.00	0.00	0.00	0.00	0.00	0.00	0.00	0.00	0.00	0.00	0.00	0.00	-143.10	164.40	-21.50	-0.20	-67.10	83.40	-16.40	0.00	-8.20	5.50	2.60	0.00	-8.20	5.50	2.60	0.00	1.00	0.00	0.00	0.00	0.00	0.00	0.00	0.00	0.00	0.00	0.00	0.00	0.00	0.00	0.00
0.00	0.00	0.00	0.00	0.00	0.00	0.00	0.00	0.00	0.00	0.00	0.00	0.00	0.00	0.00	0.00	0.00	0.00	0.00	-169.40	134.60	34.50	-0.20	-81.70	70.20	11.30	0.00	-8.30	3.20	5.00	0.00	-8.30	3.20	5.00	0.00	1.00	0.00	0.00	0.00	0.00	0.00	0.00	0.00	0.00	0.00	0.00	0.00	0.00	0.00	0.00
0.00	0.00	0.00	0.00	0.00	0.00	0.00	0.00	0.00	0.00	0.00	0.00	0.00	0.00	0.00	0.00	0.00	0.00	0.00	-179.00	91.60	87.10	-0.20	-88.20	50.10	38.00	0.00	-7.60	0.70	6.80	0.00	-7.60	0.70	6.80	0.00	1.00	0.00	0.00	0.00	0.00	0.00	0.00	0.00	0.00	0.00	0.00	0.00	0.00	0.00	0.00
0.00	0.00	0.00	0.00	0.00	0.00	0.00	0.00	0.00	0.00	0.00	0.00	0.00	0.00	0.00	0.00	0.00	0.00	0.00	-171.00	39.70	131.10	-0.20	-86.10	25.20	60.70	0.00	-6.10	-1.80	8.00	0.00	-6.10	-1.80	8.00	0.00	1.00	0.00	0.00	0.00	0.00	0.00	0.00	0.00	0.00	0.00	0.00	0.00	0.00	0.00	0.00
0.00	0.00	0.00	0.00	0.00	0.00	0.00	0.00	0.00	0.00	0.00	0.00	0.00	0.00	0.00	0.00	0.00	0.00	0.00	-146.30	-16.10	162.20	-0.20	-75.50	-2.10	77.60	0.00	-4.00	-4.20	8.30	0.00	-4.00	-4.20	8.30	0.00	1.00	0.00	0.00	0.00	0.00	0.00	0.00	0.00	0.00	0.00	0.00	0.00	0.00	0.00	0.00
0.00	0.00	0.00	0.00	0.00	0.00	0.00	0.00	0.00	0.00	0.00	0.00	0.00	0.00	0.00	0.00	0.00	0.00	0.00	-107.40	-70.40	177.50	-0.20	-57.60	-29.30	86.90	0.00	-1.60	-6.30	7.90	0.00	-1.60	-6.30	7.90	0.00	1.00	0.00	0.00	0.00	0.00	0.00	0.00	0.00	0.00	0.00	0.00	0.00	0.00	0.00	0.00
0.00	0.00	0.00	0.00	0.00	0.00	0.00	0.00	0.00	0.00	0.00	0.00	0.00	0.00	0.00	0.00	0.00	0.00	0.00	-57.90	-117.90	175.60	-0.20	-34.00	-53.80	87.80	0.00	0.90	-7.70	6.70	0.00	0.90	-7.70	6.70	0.00	1.00	0.00	0.00	0.00	0.00	0.00	0.00	0.00	0.00	0.00	0.00	0.00	0.00	0.00	0.00
0.00	0.00	0.00	0.00	0.00	0.00	0.00	0.00	0.00	0.00	0.00	0.00	0.00	0.00	0.00	0.00	0.00	0.00	0.00	-2.70	-153.70	156.30	-0.10	-7.10	-72.90	80.00	0.00	3.50	-8.30	4.80	0.00	3.50	-8.30	4.80	0.00	1.00	0.00	0.00	0.00	0.00	0.00	0.00	0.00	0.00	0.00	0.00	0.00	0.00	0.00	0.00
0.00	0.00	0.00	0.00	0.00	0.00	0.00	0.00	0.00	0.00	0.00	0.00	0.00	0.00	0.00	0.00	0.00	0.00	0.00	52.60	-174.60	121.70	-0.20	20.40	-84.90	64.30	0.00	5.60	-8.10	2.40	0.00	5.60	-8.10	2.40	0.00	1.00	0.00	0.00	0.00	0.00	0.00	0.00	0.00	0.00	0.00	0.00	0.00	0.00	0.00	0.00
0.00	0.00	0.00	0.00	0.00	0.00	0.00	0.00	0.00	0.00	0.00	0.00	0.00	0.00	0.00	0.00	0.00	0.00	0.00	102.90	-178.30	75.10	-0.10	46.10	-88.50	42.30	0.00	7.30	-7.20	-0.10	0.00	7.30	-7.20	-0.10	0.00	1.00	0.00	0.00	0.00	0.00	0.00	0.00	0.00	0.00	0.00	0.00	0.00	0.00	0.00	0.00
0.00	0.00	0.00	0.00	0.00	0.00	0.00	0.00	0.00	0.00	0.00	0.00	0.00	0.00	0.00	0.00	0.00	0.00	0.00	143.10	-164.70	21.30	-0.10	67.20	-83.50	16.20	0.00	8.20	-5.50	-2.70	0.00	8.20	-5.50	-2.70	0.00	1.00	0.00	0.00	0.00	0.00	0.00	0.00	0.00	0.00	0.00	0.00	0.00	0.00	0.00	0.00
0.00	0.00	0.00	0.00	0.00	0.00	0.00	0.00	0.00	0.00	0.00	0.00	0.00	0.00	0.00	0.00	0.00	0.00	0.00	169.20	-134.90	-34.50	-0.10	81.60	-70.40	-11.30	0.00	8.30	-3.30	-5.00	0.00	8.30	-3.30	-5.00	0.00	1.00	0.00	0.00	0.00	0.00	0.00	0.00	0.00	0.00	0.00	0.00	0.00	0.00	0.00	0.00
0.00	0.00	0.00	0.00	0.00	0.00	0.00	0.00	0.00	0.00	0.00	0.00	0.00	0.00	0.00	0.00	0.00	0.00	0.00	178.90	-92.00	-87.00	-0.10	88.20	-50.40	-37.80	0.00	7.60	-0.70	-6.80	0.00	7.60	-0.70	-6.80	0.00	1.00	0.00	0.00	0.00	0.00	0.00	0.00	0.00	0.00	0.00	0.00	0.00	0.00	0.00	0.00
0.00	0.00	0.00	0.00	0.00	0.00	0.00	0.00	0.00	0.00	0.00	0.00	0.00	0.00	0.00	0.00	0.00	0.00	0.00	171.00	-40.00	-131.10	-0.10	86.10	-25.40	-60.70	0.00	6.10	1.80	-8.00	0.00	6.10	1.80	-8.00	0.00	1.00	0.00	0.00	0.00	0.00	0.00	0.00	0.00	0.00	0.00	0.00	0.00	0.00	0.00	0.00
0.00	0.00	0.00	0.00	0.00	0.00	0.00	0.00	0.00	0.00	0.00	0.00	0.00	0.00	0.00	0.00	0.00	0.00	0.00	146.30	15.80	-162.40	-0.10	75.60	2.00	-77.70	0.00	4.10	4.20	-8.30	0.00	4.10	4.20	-8.30	0.00	1.00	0.00	0.00	0.00	0.00	0.00	0.00	0.00	0.00	0.00	0.00	0.00	0.00	0.00	0.00
0.00	0.00	0.00	0.00	0.00	0.00	0.00	0.00	0.00	0.00	0.00	0.00	0.00	0.00	0.00	0.00	0.00	0.00	0.00	107.30	70.20	-177.70	-0.10	57.60	29.30	-87.00	0.00	1.60	6.30	-7.90	0.00	1.60	6.30	-7.90	0.00	1.00	0.00	0.00	0.00	0.00	0.00	0.00	0.00	0.00	0.00	0.00	0.00	0.00	0.00	0.00
0.00	0.00	0.00	0.00	0.00	0.00	0.00	0.00	0.00	0.00	0.00	0.00	0.00	0.00	0.00	0.00	0.00	0.00	0.00	57.80	117.50	-175.60	-0.10	34.00	53.60	-87.70	0.00	-0.90	7.60	-6.70	0.00	-0.90	7.60	-6.70	0.00	1.00	0.00	0.00	0.00	0.00	0.00	0.00	0.00	0.00	0.00	0.00	0.00	0.00	0.00	0.00
0.00	0.00	0.00	0.00	0.00	0.00	0.00	0.00	0.00	0.00	0.00	0.00	0.00	0.00	0.00	0.00	0.00	0.00	0.00	2.60	153.40	-156.20	-0.10	7.10	72.70	-79.90	0.00	-3.50	8.30	-4.80	0.00	-3.50	8.30	-4.80	0.00	1.00	0.00	0.00	0.00	0.00	0.00	0.00	0.00	0.00	0.00	0.00	0.00	0.00	0.00	0.00
0.00	0.00	0.00	0.00	0.00	0.00	0.00	0.00	0.00	0.00	0.00	0.00	0.00	0.00	0.00	0.00	0.00	0.00	0.00	-52.70	174.30	-121.70	-0.10	-20.40	84.70	-64.30	0.00	-5.60	8.10	-2.40	0.00	-5.60	8.10	-2.40	0.00	1.00	0.00	0.00	0.00	0.00	0.00	0.00	0.00	0.00	0.00	0.00	0.00	0.00	0.00	0.00
0.00	0.00	0.00	0.00	0.00	0.00	0.00	0.00	0.00	0.00	0.00	0.00	0.00	0.00	0.00	0.00	0.00	0.00	0.00	-102.90	178.10	-75.30	-0.10	-46.00	88.40	-42.40	0.00	-7.30	7.20	0.00	0.00	-7.30	7.20	0.00	0.00	1.00	0.00	0.00	0.00	0.00	0.00	0.00	0.00	0.00	0.00	0.00	0.00	0.00	0.00	0.00
0.00	0.00	0.00	0.00	0.00	0.00	0.00	0.00	0.00	0.00	0.00	0.00	0.00	0.00	0.00	0.00	0.00	0.00	0.00	-143.10	164.40	-21.40	-0.10	-67.10	83.40	-16.30	0.00	-8.20	5.50	2.60	0.00	-8.20	5.50	2.60	0.00	1.00	0.00	0.00	0.00	0.00	0.00	0.00	0.00	0.00	0.00	0.00	0.00	0.00	0.00	0.00
0.00	0.00	0.00	0.00	0.00	0.00	0.00	0.00	0.00	0.00	0.00	0.00	0.00	0.00	0.00	0.00	0.00	0.00	0.00	-169.30	134.60	34.50	-0.10	-81.70	70.20	11.30	0.00	-8.30	3.30	5.00	0.00	-8.30	3.30	5.00	0.00	1.00	0.00	0.00	0.00	0.00	0.00	0.00	0.00	0.00	0.00	0.00	0.00	0.00	0.00	0.00
0.00	0.00	0.00	0.00	0.00	0.00	0.00	0.00	0.00	0.00	0.00	0.00	0.00	0.00	0.00	0.00	0.00	0.00	0.00	-178.90	91.60	87.10	-0.10	-88.20	50.20	37.90	0.00	-7.60	0.70	6.80	0.00	-7.60	0.70	6.80	0.00	1.00	0.00	0.00	0.00	0.00	0.00	0.00	0.00	0.00	0.00	0.00	0.00	0.00	0.00	0.00
0.00	0.00	0.00	0.00	0.00	0.00	0.00	0.00	0.00	0.00	0.00	0.00	0.00	0.00	0.00	0.00	0.00	0.00	0.00	-171.00	39.70	131.10	-0.10	-86.10	25.20	60.80	0.00	-6.10	-1.80	8.00	0.00	-6.10	-1.80	8.00	0.00	1.00	0.00	0.00	0.00	0.00	0.00	0.00	0.00	0.00	0.00	0.00	0.00	0.00	0.00	0.00
0.00	0.00	0.00	0.00	0.00	0.00	0.00	0.00	0.00	0.00	0.00	0.00	0.00	0.00	0.00	0.00	0.00	0.00	0.00	-146.30	-16.10	162.30	-0.10	-75.50	-2.10	77.60	0.00	-4.00	-4.20	8.30	0.00	-4.00	-4.20	8.30	0.00	1.00	0.00	0.00	0.00	0.00	0.00	0.00	0.00	0.00	0.00	0.00	0.00	0.00	0.00	0.00
0.00	0.00	0.00	0.00	0.00	0.00	0.00	0.00	0.00	0.00	0.00	0.00	0.00	0.00	0.00	0.00	0.00	0.00	0.00	-107.30	-70.30	177.60	-0.10	-57.60	-29.30	86.90	0.00	-1.60	-6.30	7.90	0.00	-1.60	-6.30	7.90	0.00	1.00	0.00	0.00	0.00	0.00	0.00	0.00	0.00	0.00	0.00	0.00	0.00	0.00	0.00	0.00
0.00	0.00	0.00	0.00	0.00	0.00	0.00	0.00	0.00	0.00	0.00	0.00	0.00	0.00	0.00	0.00	0.00	0.00	0.00	-57.80	-117.80	175.50	-0.10	-34.00	-53.70	87.80	0.00	0.90	-7.70	6.70	0.00	0.90	-7.70	6.70	0.00	1.00	0.00	0.00	0.00	0.00	0.00	0.00	0.00	0.00	0.00	0.00	0.00	0.00	0.00	0.00
0.00	0.00	0.00	0.00	0.00	0.00	0.00	0.00	0.00	0.00	0.00	0.00	0.00	0.00	0.00	0.00	0.00	0.00	0.00	-2.70	-153.70	156.30	-0.10	-7.10	-72.90	80.00	0.00	3.50	-8.30	4.80	0.00	3.50	-8.30	4.80	0.00	1.00	0.00	0.00	0.00	0.00	0.00	0.00	0.00	0.00	0.00	0.00	0.00	0.00	0.00	0.00
0.00	0.00	0.00	0.00	0.00	0.00	0.00	0.00	0.00	0.00	0.00	0.00	0.00	0.00	0.00	0.00	0.00	0.00	0.00	52.70	-174.60	121.70	-0.10	20.40	-84.80	64.30	0.00	5.60	-8.10	2.40	0.00	5.60	-8.10	2.40	0.00	1.00	0.00	0.00	0.00	0.00	0.00	0.00	0.00	0.00	0.00	0.00	0.00	0.00	0.00	0.00
0.00	0.00	0.00	0.00	0.00	0.00	0.00	0.00	0.00	0.00	0.00	0.00	0.00	0.00	0.00	0.00	0.00	0.00	0.00	102.90	-178.30	75.20	-0.10	46.10	-88.50	42.30	0.00	7.30	-7.20	-0.10	0.00	7.30	-7.20	-0.10	0.00	1.00	0.00	0.00	0.00	0.00	0.00	0.00	0.00	0.00	0.00	0.00	0.00	0.00	0.00	0.00
0.00	0.00	0.00	0.00	0.00	0.00	0.00	0.00	0.00	0.00	0.00	0.00	0.00	0.00	0.00	0.00	0.00	0.00	0.00	143.10	-164.60	21.30	-0.10	67.20	-83.50	16.30	0.00	8.20	-5.50	-2.60	0.00	8.20	-5.50	-2.60	0.00	1.00	0.00	0.00	0.00	0.00	0.00	0.00	0.00	0.00	0.00	0.00	0.00	0.00	0.00	0.00
0.00	0.00	0.00	0.00	0.00	0.00	0.00	0.00	0.00	0.00	0.00	0.00	0.00	0.00	0.00	0.00	0.00	0.00	0.00	169.30	-134.90	-34.50	-0.10	81.70	-70.40	-11.30	0.00	8.30	-3.30	-5.00	0.00	8.30	-3.30	-5.00	0.00	1.00	0.00	0.00	0.00	0.00	0.00	0.00	0.00	0.00	0.00	0.00	0.00	0.00	0.00	0.00
0.00	0.00	0.00	0.00	0.00	0.00	0.00	0.00	0.00	0.00	0.00	0.00	0.00	0.00	0.00	0.00	0.00	0.00	0.00	178.90	-91.90	-87.10	-0.10	88.20	-50.30	-37.80	0.00	7.60	-0.70	-6.80	0.00	7.60	-0.70	-6.80	0.00	1.00	0.00	0.00	0.00	0.00	0.00	0.00	0.00	0.00	0.00	0.00	0.00	0.00	0.00	0.00
0.00	0.00	0.00	0.00	0.00	0.00	0.00	0.00	0.00	0.00	0.00	0.00	0.00	0.00	0.00	0.00	0.00	0.00	0.00	171.00	-39.90	-131.10	-0.10	86.10	-25.40	-60.70	0.00	6.10	1.80	-8.00	0.00	6.10	1.80	-8.00	0.00	1.00	0.00	0.00	0.00	0.00	0.00	0.00	0.00	0.00	0.00	0.00	0.00	0.00	0.00	0.00
0.00	0.00	0.00	0.00	0.00	0.00	0.00	0.00	0.00	0.00	0.00	0.00	0.00	0.00	0.00	0.00	0.00	0.00	0.00	146.30	15.80	-162.30	-0.10	75.60	2.00	-77.70	0.00	4.10	4.20	-8.30	0.00	4.10	4.20	-8.30	0.00	1.00	0.00	0.00	0.00	0.00	0.00	0.00	0.00	0.00	0.00	0.00	0.00	0.00	0.00	0.00
0.00	0.00	0.00	0.00	0.00	0.00	0.00	0.00	0.00	0.00	0.00	0.00	0.00	0.00	0.00	0.00	0.00	0.00	0.00	107.30	70.20	-177.70	-0.10	57.60	29.30	-87.00	0.00	1.60	6.30	-7.90	0.00	1.60	6.30	-7.90	0.00	1.00	0.00	0.00	0.00	0.00	0.00	0.00	0.00	0.00	0.00	0.00	0.00	0.00	0.00	0.00
0.00	0.00	0.00	0.00	0.00	0.00	0.00	0.00	0.00	0.00	0.00	0.00	0.00	0.00	0.00	0.00	0.00	0.00	0.00	57.80	117.60	-175.60	-0.10	34.00	53.60	-87.70	0.00	-0.90	7.70	-6.70	0.00	-0.90	7.70	-6.70	0.00	1.00	0.00	0.00	0.00	0.00	0.00	0.00	0.00	0.00	0.00	0.00	0.00	0.00	0.00	0.00
0.00	0.00	0.00	0.00	0.00	0.00	0.00	0.00	0.00	0.00	0.00	0.00	0.00	0.00	0.00	0.00	0.00	0.00	0.00	2.60	153.50	-156.30	-0.10	7.10	72.70	-79.90	0.00	-3.50	8.30	-4.80	0.00	-3.50	8.30	-4.80	0.00	1.00	0.00	0.00	0.00	0.00	0.00	0.00	0.00	0.00	0.00	0.00	0.00	0.00	0.00	0.00
0.00	0.00	0.00	0.00	0.00	0.00	0.00	0.00	0.00	0.00	0.00	0.00	0.00	0.00	0.00	0.00	0.00	0.00	0.00	-52.70	174.30	-121.70	-0.10	-20.40	84.70	-64.30	0.00	-5.60	8.10	-2.40	0.00	-5.60	8.10	-2.40	0.00	1.00	0.00	0.00	0.00	0.00	0.00	0.00	0.00	0.00	0.00	0.00	0.00	0.00	0.00	0.00
0.00	0.00	0.00	0.00	0.00	0.00	0.00	0.00	0.00	0.00	0.00	0.00	0.00	0.00	0.00	0.00	0.00	0.00	0.00	-102.90	178.10	-75.20	-0.10	-46.00	88.40	-42.40	0.00	-7.30	7.20	0.10	0.00	-7.30	7.20	0.10	0.00	1.00	0.00	0.00	0.00	0.00	0.00	0.00	0.00	0.00	0.00	0.00	0.00	0.00	0.00	0.00
0.00	0.00	0.00	0.00	0.00	0.00	0.00	0.00	0.00	0.00	0.00	0.00	0.00	0.00	0.00	0.00	0.00	0.00	0.00	-143.10	164.40	-21.40	-0.10	-67.10	83.40	-16.30	0.00	-8.20	5.50	2.60	0.00	-8.20	5.50	2.60	0.00	1.00	0.00	0.00	0.00	0.00	0.00	0.00	0.00	0.00	0.00	0.00	0.00	0.00	0.00	0.00
0.00	0.00	0.00	0.00	0.00	0.00	0.00	0.00	0.00	0.00	0.00	0.00	0.00	0.00	0.00	0.00	0.00	0.00	0.00	-169.30	134.60	34.50	-0.10	-81.70	70.30	11.30	0.00	-8.30	3.30	5.00	0.00	-8.30	3.30	5.00	0.00	1.00	0.00	0.00	0.00	0.00	0.00	0.00	0.00	0.00	0.00	0.00	0.00	0.00	0.00	0.00
0.00	0.00	0.00	0.00	0.00	0.00	0.00	0.00	0.00	0.00	0.00	0.00	0.00	0.00	0.00	0.00	0.00	0.00	0.00	-178.90	91.60	87.10	-0.10	-88.20	50.20	37.90	0.00	-7.60	0.70	6.80	0.00	-7.60	0.70	6.80	0.00	1.00	0.00	0.00	0.00	0.00	0.00	0.00	0.00	0.00	0.00	0.00	0.00	0.00	0.00	0.00
0.00	0.00	0.00	0.00	0.00	0.00	0.00	0.00	0.00	0.00	0.00	0.00	0.00	0.00	0.00	0.00	0.00	0.00	0.00	-171.00	39.70	131.10	-0.10	-86.10	25.20	60.80	0.00	-6.10	-1.80	8.00	0.00	-6.10	-1.80	8.00	0.00	1.00	0.00	0.00	0.00	0.00	0.00	0.00	0.00	0.00	0.00	0.00	0.00	0.00	0.00	0.00
0.00	0.00	0.00	0.00	0.00	0.00	0.00	0.00	0.00	0.00	0.00	0.00	0.00	0.00	0.00	0.00	0.00	0.00	0.00	-146.30	-16.00	162.30	-0.10	-75.50	-2.10	77.60	0.00	-4.00	-4.20	8.30	0.00	-4.00	-4.20	8.30	0.00	1.00	0.00	0.00	0.00	0.00	0.00	0.00	0.00	0.00	0.00	0.00	0.00	0.00	0.00	0.00
0.00	0.00	0.00	0.00	0.00	0.00	0.00	0.00	0.00	0.00	0.00	0.00	0.00	0.00	0.00	0.00	0.00	0.00	0.00	-107.30	-70.30	177.60	0.00	-57.60	-29.40	86.90	0.00	-1.60	-6.30	7.90	0.00	-1.60	-6.30	7.90	0.00	1.00	0.00	0.00	0.00	0.00	0.00	0.00	0.00	0.00	0.00	0.00	0.00	0.00	0.00	0.00
0.00	0.00	0.00	0.00	0.00	0.00	0.00	0.00	0.00	0.00	0.00	0.00	0.00	0.00	0.00	0.00	0.00	0.00	0.00	-57.80	-117.80	175.60	-0.10	-34.00	-53.70	87.80	0.00	0.90	-7.70	6.70	0.00	0.90	-7.70	6.70	0.00	1.00	0.00	0.00	0.00	0.00	0.00	0.00	0.00	0.00	0.00	0.00	0.00	0.00	0.00	0.00
0.00	0.00	0.00	0.00	0.00	0.00	0.00	0.00	0.00	0.00	0.00	0.00	0.00	0.00	0.00	0.00	0.00	0.00	0.00	-2.70	-153.70	156.30	-0.10	-7.10	-72.90	80.00	0.00	3.50	-8.30	4.80	0.00	3.50	-8.30	4.80	0.00	1.00	0.00	0.00	0.00	0.00	0.00	0.00	0.00	0.00	0.00	0.00	0.00	0.00	0.00	0.00
0.00	0.00	0.00	0.00	0.00	0.00	0.00	0.00	0.00	0.00	0.00	0.00	0.00	0.00	0.00	0.00	0.00	0.00	0.00	52.70	-174.50	121.70	0.00	20.40	-84.80	64.30	0.00	5.60	-8.10	2.40	0.00	5.60	-8.10	2.40	0.00	1.00	0.00	0.00	0.00	0.00	0.00	0.00	0.00	0.00	0.00	0.00	0.00	0.00	0.00	0.00
0.00	0.00	0.00	0.00	0.00	0.00	0.00	0.00	0.00	0.00	0.00	0.00	0.00	0.00	0.00	0.00	0.00	0.00	0.00	103.00	-178.30	75.20	0.00	46.00	-88.50	42.40	0.00	7.30	-7.20	-0.10	0.00	7.30	-7.20	-0.10	0.00	1.00	0.00	0.00	0.00	0.00	0.00	0.00	0.00	0.00	0.00	0.00	0.00	0.00	0.00	0.00
0.00	0.00	0.00	0.00	0.00	0.00	0.00	0.00	0.00	0.00	0.00	0.00	0.00	0.00	0.00	0.00	0.00	0.00	0.00	143.10	-164.60	21.30	0.00	67.20	-83.50	16.30	0.00	8.20	-5.50	-2.60	0.00	8.20	-5.50	-2.60	0.00	1.00	0.00	0.00	0.00	0.00	0.00	0.00	0.00	0.00	0.00	0.00	0.00	0.00	0.00	0.00
0.00	0.00	0.00	0.00	0.00	0.00	0.00	0.00	0.00	0.00	0.00	0.00	0.00	0.00	0.00	0.00	0.00	0.00	0.00	169.30	-134.80	-34.50	0.00	81.70	-70.40	-11.30	0.00	8.30	-3.30	-5.00	0.00	8.30	-3.30	-5.00	0.00	1.00	0.00	0.00	0.00	0.00	0.00	0.00	0.00	0.00	0.00	0.00	0.00	0.00	0.00	0.00
0.00	0.00	0.00	0.00	0.00	0.00	0.00	0.00	0.00	0.00	0.00	0.00	0.00	0.00	0.00	0.00	0.00	0.00	0.00	178.90	-91.90	-87.10	0.00	88.20	-50.30	-37.90	0.00	7.60	-0.70	-6.80	0.00	7.60	-0.70	-6.80	0.00	1.00	0.00	0.00	0.00	0.00	0.00	0.00	0.00	0.00	0.00	0.00	0.00	0.00	0.00	0.00
0.00	0.00	0.00	0.00	0.00	0.00	0.00	0.00	0.00	0.00	0.00	0.00	0.00	0.00	0.00	0.00	0.00	0.00	0.00	171.00	-39.90	-131.10	0.00	86.10	-25.30	-60.70	0.00	6.10	1.80	-8.00	0.00	6.10	1.80	-8.00	0.00	1.00	0.00	0.00	0.00	0.00	0.00	0.00	0.00	0.00	0.00	0.00	0.00	0.00	0.00	0.00
0.00	0.00	0.00	0.00	0.00	0.00	0.00	0.00	0.00	0.00	0.00	0.00	0.00	0.00	0.00	0.00	0.00	0.00	0.00	146.30	15.90	-162.30	0.00	75.60	2.00	-77.70	0.00	4.10	4.20	-8.30	0.00	4.10	4.20	-8.30	0.00	1.00	0.00	0.00	0.00	0.00	0.00	0.00	0.00	0.00	0.00	0.00	0.00	0.00	0.00	0.00
0.00	0.00	0.00	0.00	0.00	0.00	0.00	0.00	0.00	0.00	0.00	0.00	0.00	0.00	0.00	0.00	0.00	0.00	0.00	107.30	70.20	-177.70	0.00	57.60	29.30	-87.00	0.00	1.60	6.30	-7.90	0.00	1.60	6.30	-7.90	0.00	1.00	0.00	0.00	0.00	0.00	0.00	0.00	0.00	0.00	0.00	0.00	0.00	0.00	0.00	0.00
0.00	0.00	0.00	0.00	0.00	0.00	0.00	0.00	0.00	0.00	0.00	0.00	0.00	0.00	0.00	0.00	0.00	0.00	0.00	57.80	117.60	-175.50	0.00	34.00	53.60	-87.70	0.00	-0.90	7.70	-6.70	0.00	-0.90	7.70	-6.70	0.00	1.00	0.00	0.00	0.00	0.00	0.00	0.00	0.00	0.00	0.00	0.00	0.00	0.00	0.00	0.00
0.00	0.00	0.00	0.00	0.00	0.00	0.00	0.00	0.00	0.00	0.00	0.00	0.00	0.00	0.00	0.00	0.00	0.00	0.00	2.70	153.50	-156.30	0.00	7.10	72.70	-79.90	0.00	-3.50	8.30	-4.80	0.00	-3.50	8.30	-4.80	0.00	1.00	0.00	0.00	0.00	0.00	0.00	0.00	0.00	0.00	0.00	0.00	0.00	0.00	0.00	0.00
0.00	0.00	0.00	0.00	0.00	0.00	0.00	0.00	0.00	0.00	0.00	0.00	0.00	0.00	0.00	0.00	0.00	0.00	0.00	-52.70	174.30	-121.70	0.00	-20.40	84.70	-64.30	0.00	-5.60	8.10	-2.40	0.00	-5.60	8.10	-2.40	0.00	1.00	0.00	0.00	0.00	0.00	0.00	0.00	0.00	0.00	0.00	0.00	0.00	0.00	0.00	0.00
0.00	0.00	0.00	0.00	0.00	0.00	0.00	0.00	0.00	0.00	0.00	0.00	0.00	0.00	0.00	0.00	0.00	0.00	0.00	-102.90	178.10	-75.20	0.00	-46.00	88.40	-42.40	0.00	-7.30	7.20	0.10	0.00	-7.30	7.20	0.10	0.00	1.00	0.00	0.00	0.00	0.00	0.00	0.00	0.00	0.00	0.00	0.00	0.00	0.00	0.00	0.00
0.00	0.00	0.00	0.00	0.00	0.00	0.00	0.00	0.00	0.00	0.00	0.00	0.00	0.00	0.00	0.00	0.00	0.00	0.00	-143.10	164.40	-21.40	0.00	-67.10	83.40	-16.30	0.00	-8.20	5.50	2.60	0.00	-8.20	5.50	2.60	0.00	1.00	0.00	0.00	0.00	0.00	0.00	0.00	0.00	0.00	0.00	0.00	0.00	0.00	0.00	0.00
0.00	0.00	0.00	0.00	0.00	0.00	0.00	0.00	0.00	0.00	0.00	0.00	0.00	0.00	0.00	0.00	0.00	0.00	0.00	-169.30	134.70	34.50	0.00	-81.60	70.30	11.30	0.00	-8.30	3.30	5.00	0.00	-8.30	3.30	5.00	0.00	1.00	0.00	0.00	0.00	0.00	0.00	0.00	0.00	0.00	0.00	0.00	0.00	0.00	0.00	0.00
0.00	0.00	0.00	0.00	0.00	0.00	0.00	0.00	0.00	0.00	0.00	0.00	0.00	0.00	0.00	0.00	0.00	0.00	0.00	-178.90	91.70	87.10	0.00	-88.20	50.20	37.90	0.00	-7.60	0.70	6.80	0.00	-7.60	0.70	6.80	0.00	1.00	0.00	0.00	0.00	0.00	0.00	0.00	0.00	0.00	0.00	0.00	0.00	0.00	0.00	0.00
0.00	0.00	0.00	0.00	0.00	0.00	0.00	0.00	0.00	0.00	0.00	0.00	0.00	0.00	0.00	0.00	0.00	0.00	0.00	-171.00	39.70	131.10	0.00	-86.10	25.20	60.80	0.00	-6.10	-1.80	8.00	0.00	-6.10	-1.80	8.00	0.00	1.00	0.00	0.00	0.00	0.00	0.00	0.00	0.00	0.00	0.00	0.00	0.00	0.00	0.00	0.00
0.00	0.00	0.00	0.00	0.00	0.00	0.00	0.00	0.00	0.00	0.00	0.00	0.00	0.00	0.00	0.00	0.00	0.00	0.00	-146.30	-16.10	162.30	0.00	-75.50	-2.10	77.70	0.00	-4.00	-4.20	8.30	0.00	-4.00	-4.20	8.30	0.00	1.00	0.00	0.00	0.00	0.00	0.00	0.00	0.00	0.00	0.00	0.00	0.00	0.00	0.00	0.00
0.00	0.00	0.00	0.00	0.00	0.00	0.00	0.00	0.00	0.00	0.00	0.00	0.00	0.00	0.00	0.00	0.00	0.00	0.00	-107.30	-70.30	177.60	0.00	-57.60	-29.40	87.00	0.00	-1.60	-6.30	7.90	0.00	-1.60	-6.30	7.90	0.00	1.00	0.00	0.00	0.00	0.00	0.00	0.00	0.00	0.00	0.00	0.00	0.00	0.00	0.00	0.00
0.00	0.00	0.00	0.00	0.00	0.00	0.00	0.00	0.00	0.00	0.00	0.00	0.00	0.00	0.00	0.00	0.00	0.00	0.00	-57.80	-117.80	175.60	0.00	-34.00	-53.70	87.80	0.00	0.90	-7.70	6.70	0.00	0.90	-7.70	6.70	0.00	1.00	0.00	0.00	0.00	0.00	0.00	0.00	0.00	0.00	0.00	0.00	0.00	0.00	0.00	0.00
0.00	0.00	0.00	0.00	0.00	0.00	0.00	0.00	0.00	0.00	0.00	0.00	0.00	0.00	0.00	0.00	0.00	0.00	0.00	-2.70	-153.70	156.30	0.00	-7.10	-72.80	80.00	0.00	3.50	-8.30	4.80	0.00	3.50	-8.30	4.80	0.00	1.00	0.00	0.00	0.00	0.00	0.00	0.00	0.00	0.00	0.00	0.00	0.00	0.00	0.00	0.00
0.00	0.00	0.00	0.00	0.00	0.00	0.00	0.00	0.00	0.00	0.00	0.00	0.00	0.00	0.00	0.00	0.00	0.00	0.00	52.70	-174.50	121.70	0.00	20.40	-84.80	64.30	0.00	5.60	-8.10	2.40	0.00	5.60	-8.10	2.40	0.00	1.00	0.00	0.00	0.00	0.00	0.00	0.00	0.00	0.00	0.00	0.00	0.00	0.00	0.00	0.00
0.00	0.00	0.00	0.00	0.00	0.00	0.00	0.00	0.00	0.00	0.00	0.00	0.00	0.00	0.00	0.00	0.00	0.00	0.00	103.00	-178.30	75.20	0.00	46.00	-88.50	42.40	0.00	7.30	-7.20	-0.10	0.00	7.30	-7.20	-0.10	0.00	1.00	0.00	0.00	0.00	0.00	0.00	0.00	0.00	0.00	0.00	0.00	0.00	0.00	0.00	0.00
0.00	0.00	0.00	0.00	0.00	0.00	0.00	0.00	0.00	0.00	0.00	0.00	0.00	0.00	0.00	0.00	0.00	0.00	0.00	143.10	-164.60	21.40	0.00	67.20	-83.50	16.30	0.00	8.20	-5.50	-2.60	0.00	8.20	-5.50	-2.60	0.00	1.00	0.00	0.00	0.00	0.00	0.00	0.00	0.00	0.00	0.00	0.00	0.00	0.00	0.00	0.00
0.00	0.00	0.00	0.00	0.00	0.00	0.00	0.00	0.00	0.00	0.00	0.00	0.00	0.00	0.00	0.00	0.00	0.00	0.00	169.30	-134.80	-34.50	0.00	81.70	-70.40	-11.30	0.00	8.30	-3.30	-5.00	0.00	8.30	-3.30	-5.00	0.00	1.00	0.00	0.00	0.00	0.00	0.00	0.00	0.00	0.00	0.00	0.00	0.00	0.00	0.00	0.00
0.00	0.00	0.00	0.00	0.00	0.00	0.00	0.00	0.00	0.00	0.00	0.00	0.00	0.00	0.00	0.00	0.00	0.00	0.00	178.90	-91.90	-87.10	0.00	88.20	-50.30	-37.90	0.00	7.60	-0.70	-6.80	0.00	7.60	-0.70	-6.80	0.00	1.00	0.00	0.00	0.00	0.00	0.00	0.00	0.00	0.00	0.00	0.00	0.00	0.00	0.00	0.00
0.00	0.00	0.00	0.00	0.00	0.00	0.00	0.00	0.00	0.00	0.00	0.00	0.00	0.00	0.00	0.00	0.00	0.00	0.00	171.00	-39.90	-131.10	0.00	86.10	-25.30	-60.70	0.00	6.10	1.80	-8.00	0.00	6.10	1.80	-8.00	0.00	1.00	0.00	0.00	0.00	0.00	0.00	0.00	0.00	0.00	0.00	0.00	0.00	0.00	0.00	0.00
0.00	0.00	0.00	0.00	0.00	0.00	0.00	0.00	0.00	0.00	0.00	0.00	0.00	0.00	0.00	0.00	0.00	0.00	0.00	146.30	15.90	-162.30	0.00	75.60	2.00	-77.60	0.00	4.10	4.20	-8.30	0.00	4.10	4.20	-8.30	0.00	1.00	0.00	0.00	0.00	0.00	0.00	0.00	0.00	0.00	0.00	0.00	0.00	0.00	0.00	0.00
0.00	0.00	0.00	0.00	0.00	0.00	0.00	0.00	0.00	0.00	0.00	0.00	0.00	0.00	0.00	0.00	0.00	0.00	0.00	107.30	70.20	-177.60	0.00	57.60	29.30	-87.00	0.00	1.60	6.30	-7.90	0.00	1.60	6.30	-7.90	0.00	1.00	0.00	0.00	0.00	0.00	0.00	0.00	0.00	0.00	0.00	0.00	0.00	0.00	0.00	0.00
0.00	0.00	0.00	0.00	0.00	0.00	0.00	0.00	0.00	0.00	0.00	0.00	0.00	0.00	0.00	0.00	0.00	0.00	0.00	57.80	117.60	-175.50	0.00	34.00	53.60	-87.70	0.00	-0.90	7.70	-6.70	0.00	-0.90	7.70	-6.70	0.00	1.00	0.00	0.00	0.00	0.00	0.00	0.00	0.00	0.00	0.00	0.00	0.00	0.00	0.00	0.00
0.00	0.00	0.00	0.00	0.00	0.00	0.00	0.00	0.00	0.00	0.00	0.00	0.00	0.00	0.00	0.00	0.00	0.00	0.00	2.70	153.50	-156.30	0.00	7.10	72.70	-79.90	0.00	-3.50	8.30	-4.80	0.00	-3.50	8.30	-4.80	0.00	1.00	0.00	0.00	0.00	0.00	0.00	0.00	0.00	0.00	0.00	0.00	0.00	0.00	0.00	0.00
0.00	0.00	0.00	0.00	0.00	0.00	0.00	0.00	0.00	0.00	0.00	0.00	0.00	0.00	0.00	0.00	0.00	0.00	0.00	-52.70	174.30	-121.70	0.00	-20.40	84.70	-64.30	0.00	-5.60	8.10	-2.40	0.00	-5.60	8.10	-2.40	0.00	1.00	0.00	0.00	0.00	0.00	0.00	0.00	0.00	0.00	0.00	0.00	0.00	0.00	0.00	0.00
0.00	0.00	0.00	0.00	0.00	0.00	0.00	0.00	0.00	0.00	0.00	0.00	0.00	0.00	0.00	0.00	0.00	0.00	0.00	-102.90	178.10	-75.20	0.00	-46.00	88.40	-42.40	0.00	-7.30	7.20	0.10	0.00	-7.30	7.20	0.10	0.00	1.00	0.00	0.00	0.00	0.00	0.00	0.00	0.00	0.00	0.00	0.00	0.00	0.00	0.00	0.00
0.00	0.00	0.00	0.00	0.00	0.00	0.00	0.00	0.00	0.00	0.00	0.00	0.00	0.00	0.00	0.00	0.00	0.00	0.00	-143.10	164.50	-21.30	0.00	-67.10	83.40	-16.30	0.00	-8.20	5.50	2.60	0.00	-8.20	5.50	2.60	0.00	1.00	0.00	0.00	0.00	0.00	0.00	0.00	0.00	0.00	0.00	0.00	0.00	0.00	0.00	0.00
0.00	0.00	0.00	0.00	0.00	0.00	0.00	0.00	0.00	0.00	0.00	0.00	0.00	0.00	0.00	0.00	0.00	0.00	0.00	-169.30	134.70	34.50	0.00	-81.60	70.30	11.30	0.00	-8.30	3.30	5.00	0.00	-8.30	3.30	5.00	0.00	1.00	0.00	0.00	0.00	0.00	0.00	0.00	0.00	0.00	0.00	0.00	0.00	0.00	0.00	0.00
0.00	0.00	0.00	0.00	0.00	0.00	0.00	0.00	0.00	0.00	0.00	0.00	0.00	0.00	0.00	0.00	0.00	0.00	0.00	-178.90	91.70	87.10	0.00	-88.20	50.20	37.90	0.00	-7.60	0.70	6.80	0.00	-7.60	0.70	6.80	0.00	1.00	0.00	0.00	0.00	0.00	0.00	0.00	0.00	0.00	0.00	0.00	0.00	0.00	0.00	0.00
0.00	0.00	0.00	0.00	0.00	0.00	0.00	0.00	0.00	0.00	0.00	0.00	0.00	0.00	0.00	0.00	0.00	0.00	0.00	-171.00	39.70	131.10	0.00	-86.10	25.20	60.80	0.00	-6.10	-1.80	8.00	0.00	-6.10	-1.80	8.00	0.00	1.00	0.00	0.00	0.00	0.00	0.00	0.00	0.00	0.00	0.00	0.00	0.00	0.00	0.00	0.00
0.00	0.00	0.00	0.00	0.00	0.00	0.00	0.00	0.00	0.00	0.00	0.00	0.00	0.00	0.00	0.00	0.00	0.00	0.00	-146.30	-16.00	162.30	0.00	-75.50	-2.10	77.70	0.00	-4.00	-4.20	8.30	0.00	-4.00	-4.20	8.30	0.00	1.00	0.00	0.00	0.00	0.00	0.00	0.00	0.00	0.00	0.00	0.00	0.00	0.00	0.00	0.00
0.00	0.00	0.00	0.00	0.00	0.00	0.00	0.00	0.00	0.00	0.00	0.00	0.00	0.00	0.00	0.00	0.00	0.00	0.00	-107.30	-70.30	177.60	0.00	-57.60	-29.40	87.00	0.00	-1.60	-6.30	7.90	0.00	-1.60	-6.30	7.90	0.00	1.00	0.00	0.00	0.00	0.00	0.00	0.00	0.00	0.00	0.00	0.00	0.00	0.00	0.00	0.00
0.00	0.00	0.00	0.00	0.00	0.00	0.00	0.00	0.00	0.00	0.00	0.00	0.00	0.00	0.00	0.00	0.00	0.00	0.00	-57.80	-117.80	175.60	0.00	-34.00	-53.70	87.80	0.00	0.90	-7.70	6.70	0.00	0.90	-7.70	6.70	0.00	1.00	0.00	0.00	0.00	0.00	0.00	0.00	0.00	0.00	0.00	0.00	0.00	0.00	0.00	0.00
0.00	0.00	0.00	0.00	0.00	0.00	0.00	0.00	0.00	0.00	0.00	0.00	0.00	0.00	0.00	0.00	0.00	0.00	0.00	-2.70	-153.60	156.30	0.00	-7.10	-72.80	80.00	0.00	3.50	-8.30	4.80	0.00	3.50	-8.30	4.80	0.00	1.00	0.00	0.00	0.00	0.00	0.00	0.00	0.00	0.00	0.00	0.00	0.00	0.00	0.00	0.00
0.00	0.00	0.00	0.00	0.00	0.00	0.00	0.00	0.00	0.00	0.00	0.00	0.00	0.00	0.00	0.00	0.00	0.00	0.00	52.70	-174.50	121.70	0.00	20.40	-84.80	64.30	0.00	5.60	-8.10	2.40	0.00	5.60	-8.10	2.40	0.00	1.00	0.00	0.00	0.00	0.00	0.00	0.00	0.00	0.00	0.00	0.00	0.00	0.00	0.00	0.00
0.00	0.00	0.00	0.00	0.00	0.00	0.00	0.00	0.00	0.00	0.00	0.00	0.00	0.00	0.00	0.00	0.00	0.00	0.00	103.00	-178.30	75.20	0.00	46.00	-88.50	42.40	0.00	7.30	-7.20	-0.10	0.00	7.30	-7.20	-0.10	0.00	1.00	0.00	0.00	0.00	0.00	0.00	0.00	0.00	0.00	0.00	0.00	0.00	0.00	0.00	0.00
0.00	0.00	0.00	0.00	0.00	0.00	0.00	0.00	0.00	0.00	0.00	0.00	0.00	0.00	0.00	0.00	0.00	0.00	0.00	143.10	-164.60	21.40	0.00	67.20	-83.50	16.30	0.00	8.20	-5.50	-2.60	0.00	8.20	-5.50	-2.60	0.00	1.00	0.00	0.00	0.00	0.00	0.00	0.00	0.00	0.00	0.00	0.00	0.00	0.00	0.00	0.00
0.00	0.00	0.00	0.00	0.00	0.00	0.00	0.00	0.00	0.00	0.00	0.00	0.00	0.00	0.00	0.00	0.00	0.00	0.00	169.30	-134.80	-34.50	0.00	81.70	-70.40	-11.30	0.00	8.30	-3.30	-5.00	0.00	8.30	-3.30	-5.00	0.00	1.00	0.00	0.00	0.00	0.00	0.00	0.00	0.00	0.00	0.00	0.00	0.00	0.00	0.00	0.00
0.00	0.00	0.00	0.00	0.00	0.00	0.00	0.00	0.00	0.00	0.00	0.00	0.00	0.00	0.00	0.00	0.00	0.00	0.00	178.90	-91.90	-87.10	0.00	88.20	-50.30	-37.90	0.00	7.60	-0.70	-6.80	0.00	7.60	-0.70	-6.80	0.00	1.00	0.00	0.00	0.00	0.00	0.00	0.00	0.00	0.00	0.00	0.00	0.00	0.00	0.00	0.00
0.00	0.00	0.00	0.00	0.00	0.00	0.00	0.00	0.00	0.00	0.00	0.00	0.00	0.00	0.00	0.00	0.00	0.00	0.00	171.00	-39.90	-131.10	0.00	86.10	-25.30	-60.70	0.00	6.10	1.80	-8.00	0.00	6.10	1.80	-8.00	0.00	1.00	0.00	0.00	0.00	0.00	0.00	0.00	0.00	0.00	0.00	0.00	0.00	0.00	0.00	0.00
0.00	0.00	0.00	0.00	0.00	0.00	0.00	0.00	0.00	0.00	0.00	0.00	0.00	0.00	0.00	0.00	0.00	0.00	0.00	146.30	15.90	-162.30	0.00	75.60	2.00	-77.60	0.00	4.10	4.20	-8.30	0.00	4.10	4.20	-8.30	0.00	1.00	0.00	0.00	0.00	0.00	0.00	0.00	0.00	0.00	0.00	0.00	0.00	0.00	0.00	0.00
0.00	0.00	0.00	0.00	0.00	0.00	0.00	0.00	0.00	0.00	0.00	0.00	0.00	0.00	0.00	0.00	0.00	0.00	0.00	107.40	70.20	-177.60	0.00	57.60	29.30	-86.90	0.00	1.60	6.30	-7.90	0.00	1.60	6.30	-7.90	0.00	1.00	0.00	0.00	0.00	0.00	0.00	0.00	0.00	0.00	0.00	0.00	0.00	0.00	0.00	0.00
0.00	0.00	0.00	0.00	0.00	0.00	0.00	0.00	0.00	0.00	0.00	0.00	0.00	0.00	0.00	0.00	0.00	0.00	0.00	57.90	117.60	-175.50	0.00	34.00	53.60	-87.70	0.00	-0.90	7.70	-6.70	0.00	-0.90	7.70	-6.70	0.00	1.00	0.00	0.00	0.00	0.00	0.00	0.00	0.00	0.00	0.00	0.00	0.00	0.00	0.00	0.00
0.00	0.00	0.00	0.00	0.00	0.00	0.00	0.00	0.00	0.00	0.00	0.00	0.00	0.00	0.00	0.00	0.00	0.00	0.00	2.70	153.50	-156.30	0.00	7.10	72.70	-79.90	0.00	-3.50	8.30	-4.80	0.00	-3.50	8.30	-4.80	0.00	1.00	0.00	0.00	0.00	0.00	0.00	0.00	0.00	0.00	0.00	0.00	0.00	0.00	0.00	0.00
0.00	0.00	0.00	0.00	0.00	0.00	0.00	0.00	0.00	0.00	0.00	0.00	0.00	0.00	0.00	0.00	0.00	0.00	0.00	-52.70	174.30	-121.70	0.00	-20.40	84.70	-64.30	0.00	-5.60	8.10	-2.40	0.00	-5.60	8.10	-2.40	0.00	1.00	0.00	0.00	0.00	0.00	0.00	0.00	0.00	0.00	0.00	0.00	0.00	0.00	0.00	0.00
0.00	0.00	0.00	0.00	0.00	0.00	0.00	0.00	0.00	0.00	0.00	0.00	0.00	0.00	0.00	0.00	0.00	0.00	0.00	-102.90	178.10	-75.20	0.00	-46.00	88.40	-42.40	0.00	-7.30	7.20	0.10	0.00	-7.30	7.20	0.10	0.00	1.00	0.00	0.00	0.00	0.00	0.00	0.00	0.00	0.00	0.00	0.00	0.00	0.00	0.00	0.00
0.00	0.00	0.00	0.00	0.00	0.00	0.00	0.00	0.00	0.00	0.00	0.00	0.00	0.00	0.00	0.00	0.00	0.00	0.00	-143.10	164.50	-21.30	0.00	-67.10	83.40	-16.30	0.00	-8.20	5.50	2.60	0.00	-8.20	5.50	2.60	0.00	1.00	0.00	0.00	0.00	0.00	0.00	0.00	0.00	0.00	0.00	0.00	0.00	0.00	0.00	0.00
0.00	0.00	0.00	0.00	0.00	0.00	0.00	0.00	0.00	0.00	0.00	0.00	0.00	0.00	0.00	0.00	0.00	0.00	0.00	-146.30	-16.00	162.30	0.00	-75.50	-2.10	77.70	0.00	-4.00	-4.20	8.30	0.00	-4.00	-4.20	8.30	0.00	1.00	0.00	0.00	0.00	0.00	0.00	0.00	0.00	0.00	0.00	0.00	0.00	0.00	0.00	0.00
0.00	0.00	0.00	0.00	0.00	0.00	0.00	0.00	0.00	0.00	0.00	0.00	0.00	0.00	0.00	0.00	0.00	0.00	0.00	-107.30	-70.30	177.70	0.00	-57.60	-29.40	87.00	0.00	-1.60	-6.30	7.90	0.00	-1.60	-6.30	7.90	0.00	1.00	0.00	0.00	0.00	0.00	0.00	0.00	0.00	0.00	0.00	0.00	0.00	0.00	0.00	0.00
0.00	0.00	0.00	0.00	0.00	0.00	0.00	0.00	0.00	0.00	0.00	0.00	0.00	0.00	0.00	0.00	0.00	0.00	0.00	-57.80	-117.80	175.60	0.00	-34.00	-53.70	87.80	0.00	0.90	-7.70	6.70	0.00	0.90	-7.70	6.70	0.00	1.00	0.00	0.00	0.00	0.00	0.00	0.00	0.00	0.00	0.00	0.00	0.00	0.00	0.00	0.00
0.00	0.00	0.00	0.00	0.00	0.00	0.00	0.00	0.00	0.00	0.00	0.00	0.00	0.00	0.00	0.00	0.00	0.00	0.00	-2.60	-153.60	156.30	0.00	-7.10	-72.80	80.00	0.00	3.50	-8.30	4.80	0.00	3.50	-8.30	4.80	0.00	1.00	0.00	0.00	0.00	0.00	0.00	0.00	0.00	0.00	0.00	0.00	0.00	0.00	0.00	0.00
0.00	0.00	0.00	0.00	0.00	0.00	0.00	0.00	0.00	0.00	0.00	0.00	0.00	0.00	0.00	0.00	0.00	0.00	0.00	52.70	-174.50	121.70	0.00	20.40	-84.80	64.30	0.00	5.60	-8.10	2.40	0.00	5.60	-8.10	2.40	0.00	1.00	0.00	0.00	0.00	0.00	0.00	0.00	0.00	0.00	0.00	0.00	0.00	0.00	0.00	0.00
0.00	0.00	0.00	0.00	0.00	0.00	0.00	0.00	0.00	0.00	0.00	0.00	0.00	0.00	0.00	0.00	0.00	0.00	0.00	103.00	-178.30	75.20	0.00	46.00	-88.50	42.40	0.00	7.30	-7.20	-0.10	0.00	7.30	-7.20	-0.10	0.00	1.00	0.00	0.00	0.00	0.00	0.00	0.00	0.00	0.00	0.00	0.00	0.00	0.00	0.00	0.00
0.00	0.00	0.00	0.00	0.00	0.00	0.00	0.00	0.00	0.00	0.00	0.00	0.00	0.00	0.00	0.00	0.00	0.00	0.00	143.20	-164.60	21.40	0.00	67.20	-83.50	16.30	0.00	8.20	-5.50	-2.60	0.00	8.20	-5.50	-2.60	0.00	1.00	0.00	0.00	0.00	0.00	0.00	0.00	0.00	0.00	0.00	0.00	0.00	0.00	0.00	0.00
0.00	0.00	0.00	0.00	0.00	0.00	0.00	0.00	0.00	0.00	0.00	0.00	0.00	0.00	0.00	0.00	0.00	0.00	0.00	169.30	-134.80	-34.50	0.00	81.70	-70.40	-11.30	0.00	8.30	-3.30	-5.00	0.00	8.30	-3.30	-5.00	0.00	1.00	0.00	0.00	0.00	0.00	0.00	0.00	0.00	0.00	0.00	0.00	0.00	0.00	0.00	0.00
0.00	0.00	0.00	0.00	0.00	0.00	0.00	0.00	0.00	0.00	0.00	0.00	0.00	0.00	0.00	0.00	0.00	0.00	0.00	178.90	-91.80	-87.10	0.00	88.20	-50.30	-37.90	0.00	7.60	-0.70	-6.80	0.00	7.60	-0.70	-6.80	0.00	1.00	0.00	0.00	0.00	0.00	0.00	0.00	0.00	0.00	0.00	0.00	0.00	0.00	0.00	0.00
0.00	0.00	0.00	0.00	0.00	0.00	0.00	0.00	0.00	0.00	0.00	0.00	0.00	0.00	0.00	0.00	0.00	0.00	0.00	171.00	-39.90	-131.10	0.00	86.10	-25.30	-60.70	0.00	6.10	1.80	-8.00	0.00	6.10	1.80	-8.00	0.00	1.00	0.00	0.00	0.00	0.00	0.00	0.00	0.00	0.00	0.00	0.00	0.00	0.00	0.00	0.00
0.00	0.00	0.00	0.00	0.00	0.00	0.00	0.00	0.00	0.00	0.00	0.00	0.00	0.00	0.00	0.00	0.00	0.00	0.00	146.30	15.90	-162.30	0.00	75.60	2.00	-77.60	0.00	4.10	4.20	-8.30	0.00	4.10	4.20	-8.30	0.00	1.00	0.00	0.00	0.00	0.00	0.00	0.00	0.00	0.00	0.00	0.00	0.00	0.00	0.00	0.00
0.00	0.00	0.00	0.00	0.00	0.00	0.00	0.00	0.00	0.00	0.00	0.00	0.00	0.00	0.00	0.00	0.00	0.00	0.00	107.40	70.20	-177.60	0.00	57.60	29.30	-86.90	0.00	1.60	6.30	-7.90	0.00	1.60	6.30	-7.90	0.00	1.00	0.00	0.00	0.00	0.00	0.00	0.00	0.00	0.00	0.00	0.00	0.00	0.00	0.00	0.00
0.00	0.00	0.00	0.00	0.00	0.00	0.00	0.00	0.00	0.00	0.00	0.00	0.00	0.00	0.00	0.00	0.00	0.00	0.00	57.90	117.60	-175.50	0.00	34.00	53.60	-87.70	0.00	-0.90	7.70	-6.70	0.00	-0.90	7.70	-6.70	0.00	1.00	0.00	0.00	0.00	0.00	0.00	0.00	0.00	0.00	0.00	0.00	0.00	0.00	0.00	0.00
0.00	0.00	0.00	0.00	0.00	0.00	0.00	0.00	0.00	0.00	0.00	0.00	0.00	0.00	0.00	0.00	0.00	0.00	0.00	2.70	153.50	-156.30	0.00	7.10	72.70	-79.90	0.00	-3.50	8.30	-4.80	0.00	-3.50	8.30	-4.80	0.00	1.00	0.00	0.00	0.00	0.00	0.00	0.00	0.00	0.00	0.00	0.00	0.00	0.00	0.00	0.00
0.00	0.00	0.00	0.00	0.00	0.00	0.00	0.00	0.00	0.00	0.00	0.00	0.00	0.00	0.00	0.00	0.00	0.00	0.00	-52.60	174.30	-121.70	0.00	-20.40	84.70	-64.30	0.00	-5.60	8.10	-2.40	0.00	-5.60	8.10	-2.40	0.00	1.00	0.00	0.00	0.00	0.00	0.00	0.00	0.00	0.00	0.00	0.00	0.00	0.00	0.00	0.00
0.00	0.00	0.00	0.00	0.00	0.00	0.00	0.00	0.00	0.00	0.00	0.00	0.00	0.00	0.00	0.00	0.00	0.00	0.00	-102.90	178.10	-75.20	0.00	-46.00	88.40	-42.40	0.00	-7.30	7.20	0.10	0.00	-7.30	7.20	0.10	0.00	1.00	0.00	0.00	0.00	0.00	0.00	0.00	0.00	0.00	0.00	0.00	0.00	0.00	0.00	0.00
0.00	0.00	0.00	0.00	0.00	0.00	0.00	0.00	0.00	0.00	0.00	0.00	0.00	0.00	0.00	0.00	0.00	0.00	0.00	-143.10	164.50	-21.30	0.00	-67.10	83.40	-16.30	0.00	-8.20	5.50	2.60	0.00	-8.20	5.50	2.60	0.00	1.00	0.00	0.00	0.00	0.00	0.00	0.00	0.00	0.00	0.00	0.00	0.00	0.00	0.00	0.00
0.00	0.00	0.00	0.00	0.00	0.00	0.00	0.00	0.00	0.00	0.00	0.00	0.00	0.00	0.00	0.00	0.00	0.00	0.00	-169.30	134.70	34.50	0.00	-81.60	70.30	11.30	0.00	-8.30	3.30	5.00	0.00	-8.30	3.30	5.00	0.00	1.00	0.00	0.00	0.00	0.00	0.00	0.00	0.00	0.00	0.00	0.00	0.00	0.00	0.00	0.00
0.00	0.00	0.00	0.00	0.00	0.00	0.00	0.00	0.00	0.00	0.00	0.00	0.00	0.00	0.00	0.00	0.00	0.00	0.00	-178.90	91.70	87.10	0.00	-88.20	50.20	37.90	0.00	-7.60	0.70	6.80	0.00	-7.60	0.70	6.80	0.00	1.00	0.00	0.00	0.00	0.00	0.00	0.00	0.00	0.00	0.00	0.00	0.00	0.00	0.00	0.00
0.00	0.00	0.00	0.00	0.00	0.00	0.00	0.00	0.00	0.00	0.00	0.00	0.00	0.00	0.00	0.00	0.00	0.00	0.00	-171.00	39.70	131.10	0.00	-86.10	25.20	60.80	0.00	-6.10	-1.80	8.00	0.00	-6.10	-1.80	8.00	0.00	1.00	0.00	0.00	0.00	0.00	0.00	0.00	0.00	0.00	0.00	0.00	0.00	0.00	0.00	0.00
0.00	0.00	0.00	0.00	0.00	0.00	0.00	0.00	0.00	0.00	0.00	0.00	0.00	0.00	0.00	0.00	0.00	0.00	0.00	-146.30	-16.00	162.30	0.00	-75.50	-2.10	77.70	0.00	-4.00	-4.20	8.30	0.00	-4.00	-4.20	8.30	0.00	1.00	0.00	0.00	0.00	0.00	0.00	0.00	0.00	0.00	0.00	0.00	0.00	0.00	0.00	0.00
0.00	0.00	0.00	0.00	0.00	0.00	0.00	0.00	0.00	0.00	0.00	0.00	0.00	0.00	0.00	0.00	0.00	0.00	0.00	-107.30	-70.30	177.70	0.00	-57.60	-29.40	87.00	0.00	-1.60	-6.30	7.90	0.00	-1.60	-6.30	7.90	0.00	1.00	0.00	0.00	0.00	0.00	0.00	0.00	0.00	0.00	0.00	0.00	0.00	0.00	0.00	0.00
0.00	0.00	0.00	0.00	0.00	0.00	0.00	0.00	0.00	0.00	0.00	0.00	0.00	0.00	0.00	0.00	0.00	0.00	0.00	-57.80	-117.70	175.60	0.00	-34.00	-53.70	87.80	0.00	0.90	-7.70	6.70	0.00	0.90	-7.70	6.70	0.00	1.00	0.00	0.00	0.00	0.00	0.00	0.00	0.00	0.00	0.00	0.00	0.00	0.00	0.00	0.00
0.00	0.00	0.00	0.00	0.00	0.00	0.00	0.00	0.00	0.00	0.00	0.00	0.00	0.00	0.00	0.00	0.00	0.00	0.00	-2.60	-153.60	156.30	0.00	-7.10	-72.80	80.00	0.00	3.50	-8.30	4.80	0.00	3.50	-8.30	4.80	0.00	1.00	0.00	0.00	0.00	0.00	0.00	0.00	0.00	0.00	0.00	0.00	0.00	0.00	0.00	0.00
0.00	0.00	0.00	0.00	0.00	0.00	0.00	0.00	0.00	0.00	0.00	0.00	0.00	0.00	0.00	0.00	0.00	0.00	0.00	52.70	-174.50	121.70	0.00	20.40	-84.80	64.30	0.00	5.60	-8.10	2.40	0.00	5.60	-8.10	2.40	0.00	1.00	0.00	0.00	0.00	0.00	0.00	0.00	0.00	0.00	0.00	0.00	0.00	0.00	0.00	0.00
0.00	0.00	0.00	0.00	0.00	0.00	0.00	0.00	0.00	0.00	0.00	0.00	0.00	0.00	0.00	0.00	0.00	0.00	0.00	103.00	-178.30	75.20	0.00	46.00	-88.50	42.40	0.00	7.30	-7.20	-0.10	0.00	7.30	-7.20	-0.10	0.00	1.00	0.00	0.00	0.00	0.00	0.00	0.00	0.00	0.00	0.00	0.00	0.00	0.00	0.00	0.00
0.00	0.00	0.00	0.00	0.00	0.00	0.00	0.00	0.00	0.00	0.00	0.00	0.00	0.00	0.00	0.00	0.00	0.00	0.00	143.20	-164.60	21.40	0.00	67.20	-83.50	16.30	0.00	8.20	-5.50	-2.60	0.00	8.20	-5.50	-2.60	0.00	1.00	0.00	0.00	0.00	0.00	0.00	0.00	0.00	0.00	0.00	0.00	0.00	0.00	0.00	0.00
0.00	0.00	0.00	0.00	0.00	0.00	0.00	0.00	0.00	0.00	0.00	0.00	0.00	0.00	0.00	0.00	0.00	0.00	0.00	169.30	-134.80	-34.50	0.00	81.70	-70.40	-11.30	0.00	8.30	-3.30	-5.00	0.00	8.30	-3.30	-5.00	0.00	1.00	0.00	0.00	0.00	0.00	0.00	0.00	0.00	0.00	0.00	0.00	0.00	0.00	0.00	0.00
0.00	0.00	0.00	0.00	0.00	0.00	0.00	0.00	0.00	0.00	0.00	0.00	0.00	0.00	0.00	0.00	0.00	0.00	0.00	178.90	-91.90	-87.00	0.00	88.20	-50.30	-37.90	0.00	7.60	-0.70	-6.80	0.00	7.60	-0.70	-6.80	0.00	1.00	0.00	0.00	0.00	0.00	0.00	0.00	0.00	0.00	0.00	0.00	0.00	0.00	0.00	0.00
0.00	0.00	0.00	0.00	0.00	0.00	0.00	0.00	0.00	0.00	0.00	0.00	0.00	0.00	0.00	0.00	0.00	0.00	0.00	171.00	-39.90	-131.10	0.00	86.10	-25.30	-60.70	0.00	6.10	1.80	-8.00	0.00	6.10	1.80	-8.00	0.00	1.00	0.00	0.00	0.00	0.00	0.00	0.00	0.00	0.00	0.00	0.00	0.00	0.00	0.00	0.00
0.00	0.00	0.00	0.00	0.00	0.00	0.00	0.00	0.00	0.00	0.00	0.00	0.00	0.00	0.00	0.00	0.00	0.00	0.00	146.30	15.90	-162.30	0.00	75.60	2.00	-77.60	0.00	4.10	4.20	-8.30	0.00	4.10	4.20	-8.30	0.00	1.00	0.00	0.00	0.00	0.00	0.00	0.00	0.00	0.00	0.00	0.00	0.00	0.00	0.00	0.00
0.00	0.00	0.00	0.00	0.00	0.00	0.00	0.00	0.00	0.00	0.00	0.00	0.00	0.00	0.00	0.00	0.00	0.00	0.00	107.40	70.20	-177.60	0.00	57.60	29.30	-86.90	0.00	1.60	6.30	-7.90	0.00	1.60	6.30	-7.90	0.00	1.00	0.00	0.00	0.00	0.00	0.00	0.00	0.00	0.00	0.00	0.00	0.00	0.00	0.00	0.00
0.00	0.00	0.00	0.00	0.00	0.00	0.00	0.00	0.00	0.00	0.00	0.00	0.00	0.00	0.00	0.00	0.00	0.00	0.00	57.90	117.60	-175.50	0.00	34.00	53.60	-87.70	0.00	-0.90	7.70	-6.70	0.00	-0.90	7.70	-6.70	0.00	1.00	0.00	0.00	0.00	0.00	0.00	0.00	0.00	0.00	0.00	0.00	0.00	0.00	0.00	0.00
0.00	0.00	0.00	0.00	0.00	0.00	0.00	0.00	0.00	0.00	0.00	0.00	0.00	0.00	0.00	0.00	0.00	0.00	0.00	2.70	153.50	-156.30	0.00	7.10	72.80	-79.90	0.00	-3.50	8.30	-4.80	0.00	-3.50	8.30	-4.80	0.00	1.00	0.00	0.00	0.00	0.00	0.00	0.00	0.00	0.00	0.00	0.00	0.00	0.00	0.00	0.00
0.00	0.00	0.00	0.00	0.00	0.00	0.00	0.00	0.00	0.00	0.00	0.00	0.00	0.00	0.00	0.00	0.00	0.00	0.00	-52.60	174.40	-121.70	0.00	-20.40	84.70	-64.30	0.00	-5.60	8.10	-2.40	0.00	-5.60	8.10	-2.40	0.00	1.00	0.00	0.00	0.00	0.00	0.00	0.00	0.00	0.00	0.00	0.00	0.00	0.00	0.00	0.00
0.00	0.00	0.00	0.00	0.00	0.00	0.00	0.00	0.00	0.00	0.00	0.00	0.00	0.00	0.00	0.00	0.00	0.00	0.00	-102.90	178.10	-75.20	0.00	-46.00	88.40	-42.40	0.00	-7.30	7.20	0.10	0.00	-7.30	7.20	0.10	0.00	1.00	0.00	0.00	0.00	0.00	0.00	0.00	0.00	0.00	0.00	0.00	0.00	0.00	0.00	0.00
0.00	0.00	0.00	0.00	0.00	0.00	0.00	0.00	0.00	0.00	0.00	0.00	0.00	0.00	0.00	0.00	0.00	0.00	0.00	-143.10	164.50	-21.30	0.00	-67.10	83.40	-16.30	0.00	-8.20	5.50	2.60	0.00	-8.20	5.50	2.60	0.00	1.00	0.00	0.00	0.00	0.00	0.00	0.00	0.00	0.00	0.00	0.00	0.00	0.00	0.00	0.00
0.00	0.00	0.00	0.00	0.00	0.00	0.00	0.00	0.00	0.00	0.00	0.00	0.00	0.00	0.00	0.00	0.00	0.00	0.00	-169.30	134.70	34.50	0.00	-81.60	70.30	11.30	0.00	-8.30	3.30	5.00	0.00	-8.30	3.30	5.00	0.00	1.00	0.00	0.00	0.00	0.00	0.00	0.00	0.00	0.00	0.00	0.00	0.00	0.00	0.00	0.00
0.00	0.00	0.00	0.00	0.00	0.00	0.00	0.00	0.00	0.00	0.00	0.00	0.00	0.00	0.00	0.00	0.00	0.00	0.00	-178.90	91.70	87.10	0.00	-88.20	50.20	37.90	0.00	-7.60	0.70	6.80	0.00	-7.60	0.70	6.80	0.00	1.00	0.00	0.00	0.00	0.00	0.00	0.00	0.00	0.00	0.00	0.00	0.00	0.00	0.00	0.00
0.00	0.00	0.00	0.00	0.00	0.00	0.00	0.00	0.00	0.00	0.00	0.00	0.00	0.00	0.00	0.00	0.00	0.00	0.00	-171.00	39.70	131.10	0.00	-86.10	25.20	60.80	0.00	-6.10	-1.80	8.00	0.00	-6.10	-1.80	8.00	0.00	1.00	0.00	0.00	0.00	0.00	0.00	0.00	0.00	0.00	0.00	0.00	0.00	0.00	0.00	0.00
0.00	0.00	0.00	0.00	0.00	0.00	0.00	0.00	0.00	0.00	0.00	0.00	0.00	0.00	0.00	0.00	0.00	0.00	0.00	-146.30	-16.00	162.30	0.00	-75.50	-2.10	77.70	0.00	-4.00	-4.20	8.30	0.00	-4.00	-4.20	8.30	0.00	1.00	0.00	0.00	0.00	0.00	0.00	0.00	0.00	0.00	0.00	0.00	0.00	0.00	0.00	0.00
0.00	0.00	0.00	0.00	0.00	0.00	0.00	0.00	0.00	0.00	0.00	0.00	0.00	0.00	0.00	0.00	0.00	0.00	0.00	-107.30	-70.30	177.70	0.00	-57.60	-29.40	87.00	0.00	-1.60	-6.30	7.90	0.00	-1.60	-6.30	7.90	0.00	1.00	0.00	0.00	0.00	0.00	0.00	0.00	0.00	0.00	0.00	0.00	0.00	0.00	0.00	0.00
0.00	0.00	0.00	0.00	0.00	0.00	0.00	0.00	0.00	0.00	0.00	0.00	0.00	0.00	0.00	0.00	0.00	0.00	0.00	-57.80	-117.70	175.60	0.00	-34.00	-53.70	87.80	0.00	0.90	-7.70	6.70	0.00	0.90	-7.70	6.70	0.00	1.00	0.00	0.00	0.00	0.00	0.00	0.00	0.00	0.00	0.00	0.00	0.00	0.00	0.00	0.00
0.00	0.00	0.00	0.00	0.00	0.00	0.00	0.00	0.00	0.00	0.00	0.00	0.00	0.00	0.00	0.00	0.00	0.00	0.00	-2.60	-153.60	156.30	0.00	-7.10	-72.80	80.00	0.00	3.50	-8.30	4.80	0.00	3.50	-8.30	4.80	0.00	1.00	0.00	0.00	0.00	0.00	0.00	0.00	0.00	0.00	0.00	0.00	0.00	0.00	0.00	0.00
0.00	0.00	0.00	0.00	0.00	0.00	0.00	0.00	0.00	0.00	0.00	0.00	0.00	0.00	0.00	0.00	0.00	0.00	0.00	52.70	-174.50	121.70	0.00	20.40	-84.80	64.30	0.00	5.60	-8.10	2.40	0.00	5.60	-8.10	2.40	0.00	1.00	0.00	0.00	0.00	0.00	0.00	0.00	0.00	0.00	0.00	0.00	0.00	0.00	0.00	0.00
0.00	0.00	0.00	0.00	0.00	0.00	0.00	0.00	0.00	0.00	0.00	0.00	0.00	0.00	0.00	0.00	0.00	0.00	0.00	103.00	-178.30	75.20	0.00	46.10	-88.50	42.40	0.00	7.30	-7.20	-0.10	0.00	7.30	-7.20	-0.10	0.00	1.00	0.00	0.00	0.00	0.00	0.00	0.00	0.00	0.00	0.00	0.00	0.00	0.00	0.00	0.00
0.00	0.00	0.00	0.00	0.00	0.00	0.00	0.00	0.00	0.00	0.00	0.00	0.00	0.00	0.00	0.00	0.00	0.00	0.00	143.20	-164.60	21.40	0.00	67.20	-83.50	16.30	0.00	8.20	-5.50	-2.60	0.00	8.20	-5.50	-2.60	0.00	1.00	0.00	0.00	0.00	0.00	0.00	0.00	0.00	0.00	0.00	0.00	0.00	0.00	0.00	0.00
0.00	0.00	0.00	0.00	0.00	0.00	0.00	0.00	0.00	0.00	0.00	0.00	0.00	0.00	0.00	0.00	0.00	0.00	0.00	169.30	-134.80	-34.50	0.00	81.70	-70.30	-11.30	0.00	8.30	-3.30	-5.00	0.00	8.30	-3.30	-5.00	0.00	1.00	0.00	0.00	0.00	0.00	0.00	0.00	0.00	0.00	0.00	0.00	0.00	0.00	0.00	0.00
0.00	0.00	0.00	0.00	0.00	0.00	0.00	0.00	0.00	0.00	0.00	0.00	0.00	0.00	0.00	0.00	0.00	0.00	0.00	178.90	-91.80	-87.10	0.00	88.20	-50.30	-37.90	0.00	7.60	-0.70	-6.80	0.00	7.60	-0.70	-6.80	0.00	1.00	0.00	0.00	0.00	0.00	0.00	0.00	0.00	0.00	0.00	0.00	0.00	0.00	0.00	0.00
0.00	0.00	0.00	0.00	0.00	0.00	0.00	0.00	0.00	0.00	0.00	0.00	0.00	0.00	0.00	0.00	0.00	0.00	0.00	171.00	-39.90	-131.10	0.00	86.10	-25.30	-60.70	0.00	6.10	1.80	-8.00	0.00	6.10	1.80	-8.00	0.00	1.00	0.00	0.00	0.00	0.00	0.00	0.00	0.00	0.00	0.00	0.00	0.00	0.00	0.00	0.00
0.00	0.00	0.00	0.00	0.00	0.00	0.00	0.00	0.00	0.00	0.00	0.00	0.00	0.00	0.00	0.00	0.00	0.00	0.00	146.30	15.90	-162.30	0.00	75.60	2.00	-77.60	0.00	4.10	4.20	-8.30	0.00	4.10	4.20	-8.30	0.00	1.00	0.00	0.00	0.00	0.00	0.00	0.00	0.00	0.00	0.00	0.00	0.00	0.00	0.00	0.00
0.00	0.00	0.00	0.00	0.00	0.00	0.00	0.00	0.00	0.00	0.00	0.00	0.00	0.00	0.00	0.00	0.00	0.00	0.00	107.40	70.20	-177.60	0.00	57.60	29.30	-86.90	0.00	1.60	6.30	-7.90	0.00	1.60	6.30	-7.90	0.00	1.00	0.00	0.00	0.00	0.00	0.00	0.00	0.00	0.00	0.00	0.00	0.00	0.00	0.00	0.00
0.00	0.00	0.00	0.00	0.00	0.00	0.00	0.00	0.00	0.00	0.00	0.00	0.00	0.00	0.00	0.00	0.00	0.00	0.00	57.90	117.60	-175.50	0.00	34.00	53.60	-87.70	0.00	-0.90	7.70	-6.70	0.00	-0.90	7.70	-6.70	0.00	1.00	0.00	0.00	0.00	0.00	0.00	0.00	0.00	0.00	0.00	0.00	0.00	0.00	0.00	0.00
0.00	0.00	0.00	0.00	0.00	0.00	0.00	0.00	0.00	0.00	0.00	0.00	0.00	0.00	0.00	0.00	0.00	0.00	0.00	2.70	153.50	-156.30	0.00	7.10	72.80	-79.90	0.00	-3.50	8.30	-4.80	0.00	-3.50	8.30	-4.80	0.00	1.00	0.00	0.00	0.00	0.00	0.00	0.00	0.00	0.00	0.00	0.00	0.00	0.00	0.00	0.00
0.00	0.00	0.00	0.00	0.00	0.00	0.00	0.00	0.00	0.00	0.00	0.00	0.00	0.00	0.00	0.00	0.00	0.00	0.00	-52.60	174.40	-121.70	0.00	-20.40	84.70	-64.30	0.00	-5.60	8.10	-2.40	0.00	-5.60	8.10	-2.40	0.00	1.00	0.00	0.00	0.00	0.00	0.00	0.00	0.00	0.00	0.00	0.00	0.00	0.00	0.00	0.00
0.00	0.00	0.00	0.00	0.00	0.00	0.00	0.00	0.00	0.00	0.00	0.00	0.00	0.00	0.00	0.00	0.00	0.00	0.00	-102.90	178.10	-75.20	0.00	-46.00	88.40	-42.40	0.00	-7.30	7.20	0.10	0.00	-7.30	7.20	0.10	0.00	1.00	0.00	0.00	0.00	0.00	0.00	0.00	0.00	0.00	0.00	0.00	0.00	0.00	0.00	0.00
0.00	0.00	0.00	0.00	0.00	0.00	0.00	0.00	0.00	0.00	0.00	0.00	0.00	0.00	0.00	0.00	0.00	0.00	0.00	-143.10	164.50	-21.30	0.00	-67.10	83.40	-16.30	0.00	-8.20	5.50	2.60	0.00	-8.20	5.50	2.60	0.00	1.00	0.00	0.00	0.00	0.00	0.00	0.00	0.00	0.00	0.00	0.00	0.00	0.00	0.00	0.00
0.00	0.00	0.00	0.00	0.00	0.00	0.00	0.00	0.00	0.00	0.00	0.00	0.00	0.00	0.00	0.00	0.00	0.00	0.00	-169.30	134.70	34.50	0.00	-81.60	70.30	11.30	0.00	-8.30	3.30	5.00	0.00	-8.30	3.30	5.00	0.00	1.00	0.00	0.00	0.00	0.00	0.00	0.00	0.00	0.00	0.00	0.00	0.00	0.00	0.00	0.00
0.00	0.00	0.00	0.00	0.00	0.00	0.00	0.00	0.00	0.00	0.00	0.00	0.00	0.00	0.00	0.00	0.00	0.00	0.00	-178.90	91.70	87.10	0.00	-88.20	50.20	37.90	0.00	-7.60	0.70	6.80	0.00	-7.60	0.70	6.80	0.00	1.00	0.00	0.00	0.00	0.00	0.00	0.00	0.00	0.00	0.00	0.00	0.00	0.00	0.00	0.00
0.00	0.00	0.00	0.00	0.00	0.00	0.00	0.00	0.00	0.00	0.00	0.00	0.00	0.00	0.00	0.00	0.00	0.00	0.00	-171.00	39.70	131.10	0.00	-86.10	25.20	60.80	0.00	-6.10	-1.80	8.00	0.00	-6.10	-1.80	8.00	0.00	1.00	0.00	0.00	0.00	0.00	0.00	0.00	0.00	0.00	0.00	0.00	0.00	0.00	0.00	0.00
0.00	0.00	0.00	0.00	0.00	0.00	0.00	0.00	0.00	0.00	0.00	0.00	0.00	0.00	0.00	0.00	0.00	0.00	0.00	-146.30	-16.00	162.40	0.00	-75.50	-2.10	77.70	0.00	-4.00	-4.20	8.30	0.00	-4.00	-4.20	8.30	0.00	1.00	0.00	0.00	0.00	0.00	0.00	0.00	0.00	0.00	0.00	0.00	0.00	0.00	0.00	0.00
0.00	0.00	0.00	0.00	0.00	0.00	0.00	0.00	0.00	0.00	0.00	0.00	0.00	0.00	0.00	0.00	0.00	0.00	0.00	-107.30	-70.30	177.70	0.00	-57.60	-29.30	87.00	0.00	-1.60	-6.30	7.90	0.00	-1.60	-6.30	7.90	0.00	1.00	0.00	0.00	0.00	0.00	0.00	0.00	0.00	0.00	0.00	0.00	0.00	0.00	0.00	0.00
0.00	0.00	0.00	0.00	0.00	0.00	0.00	0.00	0.00	0.00	0.00	0.00	0.00	0.00	0.00	0.00	0.00	0.00	0.00	-57.80	-117.70	175.60	0.00	-34.00	-53.70	87.80	0.00	0.90	-7.70	6.70	0.00	0.90	-7.70	6.70	0.00	1.00	0.00	0.00	0.00	0.00	0.00	0.00	0.00	0.00	0.00	0.00	0.00	0.00	0.00	0.00
0.00	0.00	0.00	0.00	0.00	0.00	0.00	0.00	0.00	0.00	0.00	0.00	0.00	0.00	0.00	0.00	0.00	0.00	0.00	-2.60	-153.60	156.30	0.00	-7.10	-72.80	80.00	0.00	3.50	-8.30	4.80	0.00	3.50	-8.30	4.80	0.00	1.00	0.00	0.00	0.00	0.00	0.00	0.00	0.00	0.00	0.00	0.00	0.00	0.00	0.00	0.00
0.00	0.00	0.00	0.00	0.00	0.00	0.00	0.00	0.00	0.00	0.00	0.00	0.00	0.00	0.00	0.00	0.00	0.00	0.00	52.70	-174.50	121.70	0.00	20.40	-84.80	64.30	0.00	5.60	-8.10	2.40	0.00	5.60	-8.10	2.40	0.00	1.00	0.00	0.00	0.00	0.00	0.00	0.00	0.00	0.00	0.00	0.00	0.00	0.00	0.00	0.00
0.00	0.00	0.00	0.00	0.00	0.00	0.00	0.00	0.00	0.00	0.00	0.00	0.00	0.00	0.00	0.00	0.00	0.00	0.00	103.00	-178.30	75.20	0.00	46.10	-88.50	42.40	0.00	7.30	-7.20	-0.10	0.00	7.30	-7.20	-0.10	0.00	1.00	0.00	0.00	0.00	0.00	0.00	0.00	0.00	0.00	0.00	0.00	0.00	0.00	0.00	0.00
0.00	0.00	0.00	0.00	0.00	0.00	0.00	0.00	0.00	0.00	0.00	0.00	0.00	0.00	0.00	0.00	0.00	0.00	0.00	143.20	-164.60	21.40	0.00	67.20	-83.50	16.30	0.00	8.20	-5.50	-2.60	0.00	8.20	-5.50	-2.60	0.00	1.00	0.00	0.00	0.00	0.00	0.00	0.00	0.00	0.00	0.00	0.00	0.00	0.00	0.00	0.00
0.00	0.00	0.00	0.00	0.00	0.00	0.00	0.00	0.00	0.00	0.00	0.00	0.00	0.00	0.00	0.00	0.00	0.00	0.00	169.30	-134.80	-34.50	0.00	81.70	-70.30	-11.30	0.00	8.30	-3.30	-5.00	0.00	8.30	-3.30	-5.00	0.00	1.00	0.00	0.00	0.00	0.00	0.00	0.00	0.00	0.00	0.00	0.00	0.00	0.00	0.00	0.00
0.00	0.00	0.00	0.00	0.00	0.00	0.00	0.00	0.00	0.00	0.00	0.00	0.00	0.00	0.00	0.00	0.00	0.00	0.00	178.90	-91.80	-87.00	0.00	88.20	-50.30	-37.90	0.00	7.60	-0.70	-6.80	0.00	7.60	-0.70	-6.80	0.00	1.00	0.00	0.00	0.00	0.00	0.00	0.00	0.00	0.00	0.00	0.00	0.00	0.00	0.00	0.00
0.00	0.00	0.00	0.00	0.00	0.00	0.00	0.00	0.00	0.00	0.00	0.00	0.00	0.00	0.00	0.00	0.00	0.00	0.00	171.00	-39.90	-131.10	0.00	86.10	-25.30	-60.70	0.00	6.10	1.80	-8.00	0.00	6.10	1.80	-8.00	0.00	1.00	0.00	0.00	0.00	0.00	0.00	0.00	0.00	0.00	0.00	0.00	0.00	0.00	0.00	0.00
0.00	0.00	0.00	0.00	0.00	0.00	0.00	0.00	0.00	0.00	0.00	0.00	0.00	0.00	0.00	0.00	0.00	0.00	0.00	146.30	15.90	-162.30	0.00	75.60	2.00	-77.60	0.00	4.10	4.20	-8.30	0.00	4.10	4.20	-8.30	0.00	1.00	0.00	0.00	0.00	0.00	0.00	0.00	0.00	0.00	0.00	0.00	0.00	0.00	0.00	0.00
0.00	0.00	0.00	0.00	0.00	0.00	0.00	0.00	0.00	0.00	0.00	0.00	0.00	0.00	0.00	0.00	0.00	0.00	0.00	107.40	70.20	-177.60	0.00	57.60	29.30	-86.90	0.00	1.60	6.30	-7.90	0.00	1.60	6.30	-7.90	0.00	1.00	0.00	0.00	0.00	0.00	0.00	0.00	0.00	0.00	0.00	0.00	0.00	0.00	0.00	0.00
0.00	0.00	0.00	0.00	0.00	0.00	0.00	0.00	0.00	0.00	0.00	0.00	0.00	0.00	0.00	0.00	0.00	0.00	0.00	57.90	117.60	-175.50	0.00	34.00	53.60	-87.70	0.00	-0.90	7.70	-6.70	0.00	-0.90	7.70	-6.70	0.00	1.00	0.00	0.00	0.00	0.00	0.00	0.00	0.00	0.00	0.00	0.00	0.00	0.00	0.00	0.00
0.00	0.00	0.00	0.00	0.00	0.00	0.00	0.00	0.00	0.00	0.00	0.00	0.00	0.00	0.00	0.00	0.00	0.00	0.00	2.70	153.50	-156.30	0.00	7.10	72.80	-79.90	0.00	-3.50	8.30	-4.80	0.00	-3.50	8.30	-4.80	0.00	1.00	0.00	0.00	0.00	0.00	0.00	0.00	0.00	0.00	0.00	0.00	0.00	0.00	0.00	0.00
0.00	0.00	0.00	0.00	0.00	0.00	0.00	0.00	0.00	0.00	0.00	0.00	0.00	0.00	0.00	0.00	0.00	0.00	0.00	-52.60	174.40	-121.70	0.00	-20.40	84.70	-64.30	0.00	-5.60	8.10	-2.40	0.00	-5.60	8.10	-2.40	0.00	1.00	0.00	0.00	0.00	0.00	0.00	0.00	0.00	0.00	0.00	0.00	0.00	0.00	0.00	0.00
0.00	0.00	0.00	0.00	0.00	0.00	0.00	0.00	0.00	0.00	0.00	0.00	0.00	0.00	0.00	0.00	0.00	0.00	0.00	-102.90	178.10	-75.20	0.00	-46.00	88.40	-42.40	0.00	-7.30	7.20	0.10	0.00	-7.30	7.20	0.10	0.00	1.00	0.00	0.00	0.00	0.00	0.00	0.00	0.00	0.00	0.00	0.00	0.00	0.00	0.00	0.00
0.00	0.00	0.00	0.00	0.00	0.00	0.00	0.00	0.00	0.00	0.00	0.00	0.00	0.00	0.00	0.00	0.00	0.00	0.00	-143.10	164.50	-21.30	0.00	-67.10	83.40	-16.30	0.00	-8.20	5.50	2.60	0.00	-8.20	5.50	2.60	0.00	1.00	0.00	0.00	0.00	0.00	0.00	0.00	0.00	0.00	0.00	0.00	0.00	0.00	0.00	0.00
0.00	0.00	0.00	0.00	0.00	0.00	0.00	0.00	0.00	0.00	0.00	0.00	0.00	0.00	0.00	0.00	0.00	0.00	0.00	-169.30	134.70	34.50	0.00	-81.60	70.30	11.30	0.00	-8.30	3.30	5.00	0.00	-8.30	3.30	5.00	0.00	1.00	0.00	0.00	0.00	0.00	0.00	0.00	0.00	0.00	0.00	0.00	0.00	0.00	0.00	0.00
0.00	0.00	0.00	0.00	0.00	0.00	0.00	0.00	0.00	0.00	0.00	0.00	0.00	0.00	0.00	0.00	0.00	0.00	0.00	-178.90	91.70	87.10	0.00	-88.20	50.20	37.90	0.00	-7.60	0.70	6.80	0.00	-7.60	0.70	6.80	0.00	1.00	0.00	0.00	0.00	0.00	0.00	0.00	0.00	0.00	0.00	0.00	0.00	0.00	0.00	0.00
0.00	0.00	0.00	0.00	0.00	0.00	0.00	0.00	0.00	0.00	0.00	0.00	0.00	0.00	0.00	0.00	0.00	0.00	0.00	-171.00	39.70	131.10	0.00	-86.10	25.30	60.80	0.00	-6.10	-1.80	8.00	0.00	-6.10	-1.80	8.00	0.00	1.00	0.00	0.00	0.00	0.00	0.00	0.00	0.00	0.00	0.00	0.00	0.00	0.00	0.00	0.00
0.00	0.00	0.00	0.00	0.00	0.00	0.00	0.00	0.00	0.00	0.00	0.00	0.00	0.00	0.00	0.00	0.00	0.00	0.00	-146.30	-16.00	162.30	0.00	-75.50	-2.10	77.70	0.00	-4.00	-4.20	8.30	0.00	-4.00	-4.20	8.30	0.00	1.00	0.00	0.00	0.00	0.00	0.00	0.00	0.00	0.00	0.00	0.00	0.00	0.00	0.00	0.00
0.00	0.00	0.00	0.00	0.00	0.00	0.00	0.00	0.00	0.00	0.00	0.00	0.00	0.00	0.00	0.00	0.00	0.00	0.00	-107.30	-70.30	177.70	0.00	-57.60	-29.30	87.00	0.00	-1.60	-6.30	7.90	0.00	-1.60	-6.30	7.90	0.00	1.00	0.00	0.00	0.00	0.00	0.00	0.00	0.00	0.00	0.00	0.00	0.00	0.00	0.00	0.00
0.00	0.00	0.00	0.00	0.00	0.00	0.00	0.00	0.00	0.00	0.00	0.00	0.00	0.00	0.00	0.00	0.00	0.00	0.00	-57.80	-117.70	175.60	0.00	-34.00	-53.70	87.80	0.00	0.90	-7.70	6.70	0.00	0.90	-7.70	6.70	0.00	1.00	0.00	0.00	0.00	0.00	0.00	0.00	0.00	0.00	0.00	0.00	0.00	0.00	0.00	0.00
0.00	0.00	0.00	0.00	0.00	0.00	0.00	0.00	0.00	0.00	0.00	0.00	0.00	0.00	0.00	0.00	0.00	0.00	0.00	-2.60	-153.60	156.30	0.00	-7.10	-72.80	80.00	0.00	3.50	-8.30	4.80	0.00	3.50	-8.30	4.80	0.00	1.00	0.00	0.00	0.00	0.00	0.00	0.00	0.00	0.00	0.00	0.00	0.00	0.00	0.00	0.00
0.00	0.00	0.00	0.00	0.00	0.00	0.00	0.00	0.00	0.00	0.00	0.00	0.00	0.00	0.00	0.00	0.00	0.00	0.00	52.70	-174.50	121.70	0.00	20.40	-84.80	64.30	0.00	5.60	-8.10	2.40	0.00	5.60	-8.10	2.40	0.00	1.00	0.00	0.00	0.00	0.00	0.00	0.00	0.00	0.00	0.00	0.00	0.00	0.00	0.00	0.00
0.00	0.00	0.00	0.00	0.00	0.00	0.00	0.00	0.00	0.00	0.00	0.00	0.00	0.00	0.00	0.00	0.00	0.00	0.00	103.00	-178.30	75.20	0.00	46.10	-88.50	42.40	0.00	7.30	-7.20	-0.10	0.00	7.30	-7.20	-0.10	0.00	1.00	0.00	0.00	0.00	0.00	0.00	0.00	0.00	0.00	0.00	0.00	0.00	0.00	0.00	0.00
0.00	0.00	0.00	0.00	0.00	0.00	0.00	0.00	0.00	0.00	0.00	0.00	0.00	0.00	0.00	0.00	0.00	0.00	0.00	143.20	-164.60	21.40	0.00	67.20	-83.50	16.30	0.00	8.20	-5.50	-2.60	0.00	8.20	-5.50	-2.60	0.00	1.00	0.00	0.00	0.00	0.00	0.00	0.00	0.00	0.00	0.00	0.00	0.00	0.00	0.00	0.00
0.00	0.00	0.00	0.00	0.00	0.00	0.00	0.00	0.00	0.00	0.00	0.00	0.00	0.00	0.00	0.00	0.00	0.00	0.00	169.30	-134.80	-34.50	0.00	81.70	-70.30	-11.30	0.00	8.30	-3.30	-5.00	0.00	8.30	-3.30	-5.00	0.00	1.00	0.00	0.00	0.00	0.00	0.00	0.00	0.00	0.00	0.00	0.00	0.00	0.00	0.00	0.00
0.00	0.00	0.00	0.00	0.00	0.00	0.00	0.00	0.00	0.00	0.00	0.00	0.00	0.00	0.00	0.00	0.00	0.00	0.00	178.90	-91.80	-87.00	0.00	88.20	-50.30	-37.90	0.00	7.60	-0.70	-6.80	0.00	7.60	-0.70	-6.80	0.00	1.00	0.00	0.00	0.00	0.00	0.00	0.00	0.00	0.00	0.00	0.00	0.00	0.00	0.00	0.00
0.00	0.00	0.00	0.00	0.00	0.00	0.00	0.00	0.00	0.00	0.00	0.00	0.00	0.00	0.00	0.00	0.00	0.00	0.00	171.00	-39.90	-131.10	0.00	86.10	-25.30	-60.70	0.00	6.10	1.80	-8.00	0.00	6.10	1.80	-8.00	0.00	1.00	0.00	0.00	0.00	0.00	0.00	0.00	0.00	0.00	0.00	0.00	0.00	0.00	0.00	0.00
0.00	0.00	0.00	0.00	0.00	0.00	0.00	0.00	0.00	0.00	0.00	0.00	0.00	0.00	0.00	0.00	0.00	0.00	0.00	146.30	15.90	-162.30	0.00	75.60	2.00	-77.60	0.00	4.10	4.20	-8.30	0.00	4.10	4.20	-8.30	0.00	1.00	0.00	0.00	0.00	0.00	0.00	0.00	0.00	0.00	0.00	0.00	0.00	0.00	0.00	0.00
0.00	0.00	0.00	0.00	0.00	0.00	0.00	0.00	0.00	0.00	0.00	0.00	0.00	0.00	0.00	0.00	0.00	0.00	0.00	107.40	70.20	-177.60	0.00	57.60	29.30	-86.90	0.00	1.60	6.30	-7.90	0.00	1.60	6.30	-7.90	0.00	1.00	0.00	0.00	0.00	0.00	0.00	0.00	0.00	0.00	0.00	0.00	0.00	0.00	0.00	0.00
0.00	0.00	0.00	0.00	0.00	0.00	0.00	0.00	0.00	0.00	0.00	0.00	0.00	0.00	0.00	0.00	0.00	0.00	0.00	57.90	117.60	-175.50	0.00	34.00	53.60	-87.70	0.00	-0.90	7.70	-6.70	0.00	-0.90	7.70	-6.70	0.00	1.00	0.00	0.00	0.00	0.00	0.00	0.00	0.00	0.00	0.00	0.00	0.00	0.00	0.00	0.00
0.00	0.00	0.00	0.00	0.00	0.00	0.00	0.00	0.00	0.00	0.00	0.00	0.00	0.00	0.00	0.00	0.00	0.00	0.00	2.70	153.50	-156.30	0.00	7.10	72.80	-79.90	0.00	-3.50	8.30	-4.80	0.00	-3.50	8.30	-4.80	0.00	1.00	0.00	0.00	0.00	0.00	0.00	0.00	0.00	0.00	0.00	0.00	0.00	0.00	0.00	0.00
0.00	0.00	0.00	0.00	0.00	0.00	0.00	0.00	0.00	0.00	0.00	0.00	0.00	0.00	0.00	0.00	0.00	0.00	0.00	-52.60	174.40	-121.70	0.00	-20.40	84.70	-64.30	0.00	-5.60	8.10	-2.40	0.00	-5.60	8.10	-2.40	0.00	1.00	0.00	0.00	0.00	0.00	0.00	0.00	0.00	0.00	0.00	0.00	0.00	0.00	0.00	0.00
0.00	0.00	0.00	0.00	0.00	0.00	0.00	0.00	0.00	0.00	0.00	0.00	0.00	0.00	0.00	0.00	0.00	0.00	0.00	-102.90	178.10	-75.20	0.00	-46.00	88.40	-42.40	0.00	-7.30	7.20	0.10	0.00	-7.30	7.20	0.10	0.00	1.00	0.00	0.00	0.00	0.00	0.00	0.00	0.00	0.00	0.00	0.00	0.00	0.00	0.00	0.00
0.00	0.00	0.00	0.00	0.00	0.00	0.00	0.00	0.00	0.00	0.00	0.00	0.00	0.00	0.00	0.00	0.00	0.00	0.00	-143.10	164.50	-21.30	0.00	-67.10	83.40	-16.30	0.00	-8.20	5.50	2.60	0.00	-8.20	5.50	2.60	0.00	1.00	0.00	0.00	0.00	0.00	0.00	0.00	0.00	0.00	0.00	0.00	0.00	0.00	0.00	0.00
0.00	0.00	0.00	0.00	0.00	0.00	0.00	0.00	0.00	0.00	0.00	0.00	0.00	0.00	0.00	0.00	0.00	0.00	0.00	-169.30	134.70	34.50	0.00	-81.60	70.30	11.30	0.00	-8.30	3.30	5.00	0.00	-8.30	3.30	5.00	0.00	1.00	0.00	0.00	0.00	0.00	0.00	0.00	0.00	0.00	0.00	0.00	0.00	0.00	0.00	0.00
0.00	0.00	0.00	0.00	0.00	0.00	0.00	0.00	0.00	0.00	0.00	0.00	0.00	0.00	0.00	0.00	0.00	0.00	0.00	-178.90	91.70	87.10	0.00	-88.20	50.20	37.90	0.00	-7.60	0.70	6.80	0.00	-7.60	0.70	6.80	0.00	1.00	0.00	0.00	0.00	0.00	0.00	0.00	0.00	0.00	0.00	0.00	0.00	0.00	0.00	0.00
0.00	0.00	0.00	0.00	0.00	0.00	0.00	0.00	0.00	0.00	0.00	0.00	0.00	0.00	0.00	0.00	0.00	0.00	0.00	-170.90	39.70	131.10	0.00	-86.10	25.30	60.80	0.00	-6.10	-1.80	8.00	0.00	-6.10	-1.80	8.00	0.00	1.00	0.00	0.00	0.00	0.00	0.00	0.00	0.00	0.00	0.00	0.00	0.00	0.00	0.00	0.00
0.00	0.00	0.00	0.00	0.00	0.00	0.00	0.00	0.00	0.00	0.00	0.00	0.00	0.00	0.00	0.00	0.00	0.00	0.00	-146.30	-16.00	162.40	0.00	-75.50	-2.10	77.70	0.00	-4.00	-4.20	8.30	0.00	-4.00	-4.20	8.30	0.00	1.00	0.00	0.00	0.00	0.00	0.00	0.00	0.00	0.00	0.00	0.00	0.00	0.00	0.00	0.00
0.00	0.00	0.00	0.00	0.00	0.00	0.00	0.00	0.00	0.00	0.00	0.00	0.00	0.00	0.00	0.00	0.00	0.00	0.00	-107.30	-70.30	177.70	0.00	-57.60	-29.30	87.00	0.00	-1.60	-6.30	7.90	0.00	-1.60	-6.30	7.90	0.00	1.00	0.00	0.00	0.00	0.00	0.00	0.00	0.00	0.00	0.00	0.00	0.00	0.00	0.00	0.00
0.00	0.00	0.00	0.00	0.00	0.00	0.00	0.00	0.00	0.00	0.00	0.00	0.00	0.00	0.00	0.00	0.00	0.00	0.00	-57.80	-117.70	175.60	0.00	-34.00	-53.70	87.80	0.00	0.90	-7.70	6.70	0.00	0.90	-7.70	6.70	0.00	1.00	0.00	0.00	0.00	0.00	0.00	0.00	0.00	0.00	0.00	0.00	0.00	0.00	0.00	0.00
0.00	0.00	0.00	0.00	0.00	0.00	0.00	0.00	0.00	0.00	0.00	0.00	0.00	0.00	0.00	0.00	0.00	0.00	0.00	-2.60	-153.60	156.30	0.00	-7.10	-72.80	80.00	0.00	3.50	-8.30	4.80	0.00	3.50	-8.30	4.80	0.00	1.00	0.00	0.00	0.00	0.00	0.00	0.00	0.00	0.00	0.00	0.00	0.00	0.00	0.00	0.00
0.00	0.00	0.00	0.00	0.00	0.00	0.00	0.00	0.00	0.00	0.00	0.00	0.00	0.00	0.00	0.00	0.00	0.00	0.00	52.70	-174.50	121.70	0.00	20.40	-84.80	64.30	0.00	5.60	-8.10	2.40	0.00	5.60	-8.10	2.40	0.00	1.00	0.00	0.00	0.00	0.00	0.00	0.00	0.00	0.00	0.00	0.00	0.00	0.00	0.00	0.00
0.00	0.00	0.00	0.00	0.00	0.00	0.00	0.00	0.00	0.00	0.00	0.00	0.00	0.00	0.00	0.00	0.00	0.00	0.00	103.00	-178.30	75.20	0.00	46.10	-88.50	42.40	0.00	7.30	-7.20	-0.10	0.00	7.30	-7.20	-0.10	0.00	1.00	0.00	0.00	0.00	0.00	0.00	0.00	0.00	0.00	0.00	0.00	0.00	0.00	0.00	0.00
0.00	0.00	0.00	0.00	0.00	0.00	0.00	0.00	0.00	0.00	0.00	0.00	0.00	0.00	0.00	0.00	0.00	0.00	0.00	143.20	-164.60	21.40	0.00	67.20	-83.50	16.30	0.00	8.20	-5.50	-2.60	0.00	8.20	-5.50	-2.60	0.00	1.00	0.00	0.00	0.00	0.00	0.00	0.00	0.00	0.00	0.00	0.00	0.00	0.00	0.00	0.00
0.00	0.00	0.00	0.00	0.00	0.00	0.00	0.00	0.00	0.00	0.00	0.00	0.00	0.00	0.00	0.00	0.00	0.00	0.00	169.30	-134.80	-34.50	0.00	81.70	-70.30	-11.30	0.00	8.30	-3.30	-5.00	0.00	8.30	-3.30	-5.00	0.00	1.00	0.00	0.00	0.00	0.00	0.00	0.00	0.00	0.00	0.00	0.00	0.00	0.00	0.00	0.00
0.00	0.00	0.00	0.00	0.00	0.00	0.00	0.00	0.00	0.00	0.00	0.00	0.00	0.00	0.00	0.00	0.00	0.00	0.00	178.90	-91.80	-87.00	0.00	88.20	-50.30	-37.90	0.00	7.60	-0.70	-6.80	0.00	7.60	-0.70	-6.80	0.00	1.00	0.00	0.00	0.00	0.00	0.00	0.00	0.00	0.00	0.00	0.00	0.00	0.00	0.00	0.00
0.00	0.00	0.00	0.00	0.00	0.00	0.00	0.00	0.00	0.00	0.00	0.00	0.00	0.00	0.00	0.00	0.00	0.00	0.00	171.00	-39.90	-131.10	0.00	86.10	-25.30	-60.70	0.00	6.10	1.80	-8.00	0.00	6.10	1.80	-8.00	0.00	1.00	0.00	0.00	0.00	0.00	0.00	0.00	0.00	0.00	0.00	0.00	0.00	0.00	0.00	0.00
0.00	0.00	0.00	0.00	0.00	0.00	0.00	0.00	0.00	0.00	0.00	0.00	0.00	0.00	0.00	0.00	0.00	0.00	0.00	146.40	15.90	-162.30	0.00	75.60	2.00	-77.60	0.00	4.10	4.20	-8.30	0.00	4.10	4.20	-8.30	0.00	1.00	0.00	0.00	0.00	0.00	0.00	0.00	0.00	0.00	0.00	0.00	0.00	0.00	0.00	0.00
0.00	0.00	0.00	0.00	0.00	0.00	0.00	0.00	0.00	0.00	0.00	0.00	0.00	0.00	0.00	0.00	0.00	0.00	0.00	107.40	70.20	-177.60	0.00	57.60	29.30	-86.90	0.00	1.60	6.30	-7.90	0.00	1.60	6.30	-7.90	0.00	1.00	0.00	0.00	0.00	0.00	0.00	0.00	0.00	0.00	0.00	0.00	0.00	0.00	0.00	0.00
0.00	0.00	0.00	0.00	0.00	0.00	0.00	0.00	0.00	0.00	0.00	0.00	0.00	0.00	0.00	0.00	0.00	0.00	0.00	57.90	117.60	-175.50	0.00	34.00	53.60	-87.70	0.00	-0.90	7.70	-6.70	0.00	-0.90	7.70	-6.70	0.00	1.00	0.00	0.00	0.00	0.00	0.00	0.00	0.00	0.00	0.00	0.00	0.00	0.00	0.00	0.00
0.00	0.00	0.00	0.00	0.00	0.00	0.00	0.00	0.00	0.00	0.00	0.00	0.00	0.00	0.00	0.00	0.00	0.00	0.00	2.70	153.50	-156.30	0.00	7.10	72.80	-79.90	0.00	-3.50	8.30	-4.80	0.00	-3.50	8.30	-4.80	0.00	1.00	0.00	0.00	0.00	0.00	0.00	0.00	0.00	0.00	0.00	0.00	0.00	0.00	0.00	0.00
0.00	0.00	0.00	0.00	0.00	0.00	0.00	0.00	0.00	0.00	0.00	0.00	0.00	0.00	0.00	0.00	0.00	0.00	0.00	-52.60	174.40	-121.70	0.00	-20.40	84.70	-64.30	0.00	-5.60	8.10	-2.40	0.00	-5.60	8.10	-2.40	0.00	1.00	0.00	0.00	0.00	0.00	0.00	0.00	0.00	0.00	0.00	0.00	0.00	0.00	0.00	0.00
0.00	0.00	0.00	0.00	0.00	0.00	0.00	0.00	0.00	0.00	0.00	0.00	0.00	0.00	0.00	0.00	0.00	0.00	0.00	-102.90	178.10	-75.20	0.00	-46.00	88.40	-42.40	0.00	-7.30	7.20	0.10	0.00	-7.30	7.20	0.10	0.00	1.00	0.00	0.00	0.00	0.00	0.00	0.00	0.00	0.00	0.00	0.00	0.00	0.00	0.00	0.00
0.00	0.00	0.00	0.00	0.00	0.00	0.00	0.00	0.00	0.00	0.00	0.00	0.00	0.00	0.00	0.00	0.00	0.00	0.00	-143.10	164.50	-21.30	0.00	-67.10	83.40	-16.30	0.00	-8.20	5.50	2.60	0.00	-8.20	5.50	2.60	0.00	1.00	0.00	0.00	0.00	0.00	0.00	0.00	0.00	0.00	0.00	0.00	0.00	0.00	0.00	0.00
0.00	0.00	0.00	0.00	0.00	0.00	0.00	0.00	0.00	0.00	0.00	0.00	0.00	0.00	0.00	0.00	0.00	0.00	0.00	-169.30	134.70	34.50	0.00	-81.60	70.30	11.30	0.00	-8.30	3.30	5.00	0.00	-8.30	3.30	5.00	0.00	1.00	0.00	0.00	0.00	0.00	0.00	0.00	0.00	0.00	0.00	0.00	0.00	0.00	0.00	0.00
0.00	0.00	0.00	0.00	0.00	0.00	0.00	0.00	0.00	0.00	0.00	0.00	0.00	0.00	0.00	0.00	0.00	0.00	0.00	-178.90	91.70	87.10	0.00	-88.20	50.20	37.90	0.00	-7.60	0.70	6.80	0.00	-7.60	0.70	6.80	0.00	1.00	0.00	0.00	0.00	0.00	0.00	0.00	0.00	0.00	0.00	0.00	0.00	0.00	0.00	0.00
0.00	0.00	0.00	0.00	0.00	0.00	0.00	0.00	0.00	0.00	0.00	0.00	0.00	0.00	0.00	0.00	0.00	0.00	0.00	-171.00	39.80	131.10	0.00	-86.10	25.30	60.80	0.00	-6.10	-1.80	8.00	0.00	-6.10	-1.80	8.00	0.00	1.00	0.00	0.00	0.00	0.00	0.00	0.00	0.00	0.00	0.00	0.00	0.00	0.00	0.00	0.00
0.00	0.00	0.00	0.00	0.00	0.00	0.00	0.00	0.00	0.00	0.00	0.00	0.00	0.00	0.00	0.00	0.00	0.00	0.00	-146.30	-16.00	162.30	0.00	-75.50	-2.10	77.70	0.00	-4.00	-4.20	8.30	0.00	-4.00	-4.20	8.30	0.00	1.00	0.00	0.00	0.00	0.00	0.00	0.00	0.00	0.00	0.00	0.00	0.00	0.00	0.00	0.00
0.00	0.00	0.00	0.00	0.00	0.00	0.00	0.00	0.00	0.00	0.00	0.00	0.00	0.00	0.00	0.00	0.00	0.00	0.00	-107.30	-70.30	177.70	0.00	-57.60	-29.30	87.00	0.00	-1.60	-6.30	7.90	0.00	-1.60	-6.30	7.90	0.00	1.00	0.00	0.00	0.00	0.00	0.00	0.00	0.00	0.00	0.00	0.00	0.00	0.00	0.00	0.00
0.00	0.00	0.00	0.00	0.00	0.00	0.00	0.00	0.00	0.00	0.00	0.00	0.00	0.00	0.00	0.00	0.00	0.00	0.00	-57.80	-117.70	175.60	0.00	-34.00	-53.70	87.80	0.00	0.90	-7.70	6.70	0.00	0.90	-7.70	6.70	0.00	1.00	0.00	0.00	0.00	0.00	0.00	0.00	0.00	0.00	0.00	0.00	0.00	0.00	0.00	0.00
0.00	0.00	0.00	0.00	0.00	0.00	0.00	0.00	0.00	0.00	0.00	0.00	0.00	0.00	0.00	0.00	0.00	0.00	0.00	-2.60	-153.60	156.30	0.00	-7.10	-72.80	80.00	0.00	3.50	-8.30	4.80	0.00	3.50	-8.30	4.80	0.00	1.00	0.00	0.00	0.00	0.00	0.00	0.00	0.00	0.00	0.00	0.00	0.00	0.00	0.00	0.00
0.00	0.00	0.00	0.00	0.00	0.00	0.00	0.00	0.00	0.00	0.00	0.00	0.00	0.00	0.00	0.00	0.00	0.00	0.00	52.70	-174.50	121.70	0.00	20.40	-84.80	64.30	0.00	5.60	-8.10	2.40	0.00	5.60	-8.10	2.40	0.00	1.00	0.00	0.00	0.00	0.00	0.00	0.00	0.00	0.00	0.00	0.00	0.00	0.00	0.00	0.00
0.00	0.00	0.00	0.00	0.00	0.00	0.00	0.00	0.00	0.00	0.00	0.00	0.00	0.00	0.00	0.00	0.00	0.00	0.00	103.00	-178.30	75.20	0.00	46.10	-88.50	42.40	0.00	7.30	-7.20	-0.10	0.00	7.30	-7.20	-0.10	0.00	1.00	0.00	0.00	0.00	0.00	0.00	0.00	0.00	0.00	0.00	0.00	0.00	0.00	0.00	0.00
0.00	0.00	0.00	0.00	0.00	0.00	0.00	0.00	0.00	0.00	0.00	0.00	0.00	0.00	0.00	0.00	0.00	0.00	0.00	143.20	-164.60	21.40	0.00	67.20	-83.50	16.30	0.00	8.20	-5.50	-2.60	0.00	8.20	-5.50	-2.60	0.00	1.00	0.00	0.00	0.00	0.00	0.00	0.00	0.00	0.00	0.00	0.00	0.00	0.00	0.00	0.00
0.00	0.00	0.00	0.00	0.00	0.00	0.00	0.00	0.00	0.00	0.00	0.00	0.00	0.00	0.00	0.00	0.00	0.00	0.00	169.30	-134.80	-34.50	0.00	81.70	-70.30	-11.30	0.00	8.30	-3.30	-5.00	0.00	8.30	-3.30	-5.00	0.00	1.00	0.00	0.00	0.00	0.00	0.00	0.00	0.00	0.00	0.00	0.00	0.00	0.00	0.00	0.00
0.00	0.00	0.00	0.00	0.00	0.00	0.00	0.00	0.00	0.00	0.00	0.00	0.00	0.00	0.00	0.00	0.00	0.00	0.00	178.90	-91.80	-87.00	0.00	88.20	-50.30	-37.90	0.00	7.60	-0.70	-6.80	0.00	7.60	-0.70	-6.80	0.00	1.00	0.00	0.00	0.00	0.00	0.00	0.00	0.00	0.00	0.00	0.00	0.00	0.00	0.00	0.00
0.00	0.00	0.00	0.00	0.00	0.00	0.00	0.00	0.00	0.00	0.00	0.00	0.00	0.00	0.00	0.00	0.00	0.00	0.00	171.00	-39.90	-131.10	0.00	86.10	-25.30	-60.70	0.00	6.10	1.80	-8.00	0.00	6.10	1.80	-8.00	0.00	1.00	0.00	0.00	0.00	0.00	0.00	0.00	0.00	0.00	0.00	0.00	0.00	0.00	0.00	0.00
0.00	0.00	0.00	0.00	0.00	0.00	0.00	0.00	0.00	0.00	0.00	0.00	0.00	0.00	0.00	0.00	0.00	0.00	0.00	146.30	15.90	-162.30	0.00	75.60	2.00	-77.60	0.00	4.10	4.20	-8.30	0.00	4.10	4.20	-8.30	0.00	1.00	0.00	0.00	0.00	0.00	0.00	0.00	0.00	0.00	0.00	0.00	0.00	0.00	0.00	0.00
0.00	0.00	0.00	0.00	0.00	0.00	0.00	0.00	0.00	0.00	0.00	0.00	0.00	0.00	0.00	0.00	0.00	0.00	0.00	107.40	70.20	-177.60	0.00	57.60	29.30	-86.90	0.00	1.60	6.30	-7.90	0.00	1.60	6.30	-7.90	0.00	1.00	0.00	0.00	0.00	0.00	0.00	0.00	0.00	0.00	0.00	0.00	0.00	0.00	0.00	0.00
0.00	0.00	0.00	0.00	0.00	0.00	0.00	0.00	0.00	0.00	0.00	0.00	0.00	0.00	0.00	0.00	0.00	0.00	0.00	57.90	117.60	-175.50	0.00	34.00	53.60	-87.70	0.00	-0.90	7.70	-6.70	0.00	-0.90	7.70	-6.70	0.00	1.00	0.00	0.00	0.00	0.00	0.00	0.00	0.00	0.00	0.00	0.00	0.00	0.00	0.00	0.00
0.00	0.00	0.00	0.00	0.00	0.00	0.00	0.00	0.00	0.00	0.00	0.00	0.00	0.00	0.00	0.00	0.00	0.00	0.00	2.70	153.50	-156.30	0.00	7.10	72.80	-79.90	0.00	-3.50	8.30	-4.80	0.00	-3.50	8.30	-4.80	0.00	1.00	0.00	0.00	0.00	0.00	0.00	0.00	0.00	0.00	0.00	0.00	0.00	0.00	0.00	0.00
0.00	0.00	0.00	0.00	0.00	0.00	0.00	0.00	0.00	0.00	0.00	0.00	0.00	0.00	0.00	0.00	0.00	0.00	0.00	-52.60	174.40	-121.70	0.00	-20.40	84.70	-64.30	0.00	-5.60	8.10	-2.40	0.00	-5.60	8.10	-2.40	0.00	1.00	0.00	0.00	0.00	0.00	0.00	0.00	0.00	0.00	0.00	0.00	0.00	0.00	0.00	0.00
0.00	0.00	0.00	0.00	0.00	0.00	0.00	0.00	0.00	0.00	0.00	0.00	0.00	0.00	0.00	0.00	0.00	0.00	0.00	-102.90	178.10	-75.20	0.00	-46.00	88.40	-42.40	0.00	-7.30	7.20	0.10	0.00	-7.30	7.20	0.10	0.00	1.00	0.00	0.00	0.00	0.00	0.00	0.00	0.00	0.00	0.00	0.00	0.00	0.00	0.00	0.00
0.00	0.00	0.00	0.00	0.00	0.00	0.00	0.00	0.00	0.00	0.00	0.00	0.00	0.00	0.00	0.00	0.00	0.00	0.00	-143.10	164.50	-21.30	0.00	-67.10	83.40	-16.30	0.00	-8.20	5.50	2.60	0.00	-8.20	5.50	2.60	0.00	1.00	0.00	0.00	0.00	0.00	0.00	0.00	0.00	0.00	0.00	0.00	0.00	0.00	0.00	0.00
0.00	0.00	0.00	0.00	0.00	0.00	0.00	0.00	0.00	0.00	0.00	0.00	0.00	0.00	0.00	0.00	0.00	0.00	0.00	-169.30	134.70	34.50	0.00	-81.60	70.30	11.30	0.00	-8.30	3.30	5.00	0.00	-8.30	3.30	5.00	0.00	1.00	0.00	0.00	0.00	0.00	0.00	0.00	0.00	0.00	0.00	0.00	0.00	0.00	0.00	0.00
0.00	0.00	0.00	0.00	0.00	0.00	0.00	0.00	0.00	0.00	0.00	0.00	0.00	0.00	0.00	0.00	0.00	0.00	0.00	-178.90	91.70	87.10	0.00	-88.20	50.20	37.90	0.00	-7.60	0.70	6.80	0.00	-7.60	0.70	6.80	0.00	1.00	0.00	0.00	0.00	0.00	0.00	0.00	0.00	0.00	0.00	0.00	0.00	0.00	0.00	0.00
0.00	0.00	0.00	0.00	0.00	0.00	0.00	0.00	0.00	0.00	0.00	0.00	0.00	0.00	0.00	0.00	0.00	0.00	0.00	-170.90	39.80	131.10	0.00	-86.10	25.30	60.80	0.00	-6.10	-1.80	8.00	0.00	-6.10	-1.80	8.00	0.00	1.00	0.00	0.00	0.00	0.00	0.00	0.00	0.00	0.00	0.00	0.00	0.00	0.00	0.00	0.00
0.00	0.00	0.00	0.00	0.00	0.00	0.00	0.00	0.00	0.00	0.00	0.00	0.00	0.00	0.00	0.00	0.00	0.00	0.00	-146.30	-16.00	162.40	0.00	-75.50	-2.10	77.70	0.00	-4.00	-4.20	8.30	0.00	-4.00	-4.20	8.30	0.00	1.00	0.00	0.00	0.00	0.00	0.00	0.00	0.00	0.00	0.00	0.00	0.00	0.00	0.00	0.00
0.00	0.00	0.00	0.00	0.00	0.00	0.00	0.00	0.00	0.00	0.00	0.00	0.00	0.00	0.00	0.00	0.00	0.00	0.00	-107.30	-70.30	177.70	0.00	-57.60	-29.30	87.00	0.00	-1.60	-6.30	7.90	0.00	-1.60	-6.30	7.90	0.00	1.00	0.00	0.00	0.00	0.00	0.00	0.00	0.00	0.00	0.00	0.00	0.00	0.00	0.00	0.00
0.00	0.00	0.00	0.00	0.00	0.00	0.00	0.00	0.00	0.00	0.00	0.00	0.00	0.00	0.00	0.00	0.00	0.00	0.00	-57.80	-117.70	175.60	0.00	-34.00	-53.70	87.80	0.00	0.90	-7.70	6.70	0.00	0.90	-7.70	6.70	0.00	1.00	0.00	0.00	0.00	0.00	0.00	0.00	0.00	0.00	0.00	0.00	0.00	0.00	0.00	0.00
0.00	0.00	0.00	0.00	0.00	0.00	0.00	0.00	0.00	0.00	0.00	0.00	0.00	0.00	0.00	0.00	0.00	0.00	0.00	-2.60	-153.60	156.30	0.00	-7.10	-72.80	80.00	0.00	3.50	-8.30	4.80	0.00	3.50	-8.30	4.80	0.00	1.00	0.00	0.00	0.00	0.00	0.00	0.00	0.00	0.00	0.00	0.00	0.00	0.00	0.00	0.00
0.00	0.00	0.00	0.00	0.00	0.00	0.00	0.00	0.00	0.00	0.00	0.00	0.00	0.00	0.00	0.00	0.00	0.00	0.00	52.70	-174.50	121.70	0.00	20.40	-84.80	64.30	0.00	5.60	-8.10	2.40	0.00	5.60	-8.10	2.40	0.00	1.00	0.00	0.00	0.00	0.00	0.00	0.00	0.00	0.00	0.00	0.00	0.00	0.00	0.00	0.00
0.00	0.00	0.00	0.00	0.00	0.00	0.00	0.00	0.00	0.00	0.00	0.00	0.00	0.00	0.00	0.00	0.00	0.00	0.00	103.00	-178.30	75.20	0.00	46.10	-88.50	42.40	0.00	7.30	-7.20	-0.10	0.00	7.30	-7.20	-0.10	0.00	1.00	0.00	0.00	0.00	0.00	0.00	0.00	0.00	0.00	0.00	0.00	0.00	0.00	0.00	0.00
0.00	0.00	0.00	0.00	0.00	0.00	0.00	0.00	0.00	0.00	0.00	0.00	0.00	0.00	0.00	0.00	0.00	0.00	0.00	143.20	-164.60	21.40	0.00	67.20	-83.50	16.30	0.00	8.20	-5.50	-2.60	0.00	8.20	-5.50	-2.60	0.00	1.00	0.00	0.00	0.00	0.00	0.00	0.00	0.00	0.00	0.00	0.00	0.00	0.00	0.00	0.00
0.00	0.00	0.00	0.00	0.00	0.00	0.00	0.00	0.00	0.00	0.00	0.00	0.00	0.00	0.00	0.00	0.00	0.00	0.00	169.30	-134.80	-34.50	0.00	81.70	-70.30	-11.30	0.00	8.30	-3.30	-5.00	0.00	8.30	-3.30	-5.00	0.00	1.00	0.00	0.00	0.00	0.00	0.00	0.00	0.00	0.00	0.00	0.00	0.00	0.00	0.00	0.00
0.00	0.00	0.00	0.00	0.00	0.00	0.00	0.00	0.00	0.00	0.00	0.00	0.00	0.00	0.00	0.00	0.00	0.00	0.00	178.90	-91.80	-87.00	0.00	88.20	-50.30	-37.90	0.00	7.60	-0.70	-6.80	0.00	7.60	-0.70	-6.80	0.00	1.00	0.00	0.00	0.00	0.00	0.00	0.00	0.00	0.00	0.00	0.00	0.00	0.00	0.00	0.00
0.00	0.00	0.00	0.00	0.00	0.00	0.00	0.00	0.00	0.00	0.00	0.00	0.00	0.00	0.00	0.00	0.00	0.00	0.00	171.00	-39.90	-131.10	0.00	86.10	-25.30	-60.70	0.00	6.10	1.80	-8.00	0.00	6.10	1.80	-8.00	0.00	1.00	0.00	0.00	0.00	0.00	0.00	0.00	0.00	0.00	0.00	0.00	0.00	0.00	0.00	0.00
0.00	0.00	0.00	0.00	0.00	0.00	0.00	0.00	0.00	0.00	0.00	0.00	0.00	0.00	0.00	0.00	0.00	0.00	0.00	146.30	15.90	-162.30	0.00	75.60	2.00	-77.60	0.00	4.10	4.20	-8.30	0.00	4.10	4.20	-8.30	0.00	1.00	0.00	0.00	0.00	0.00	0.00	0.00	0.00	0.00	0.00	0.00	0.00	0.00	0.00	0.00
0.00	0.00	0.00	0.00	0.00	0.00	0.00	0.00	0.00	0.00	0.00	0.00	0.00	0.00	0.00	0.00	0.00	0.00	0.00	107.40	70.20	-177.60	0.00	57.60	29.30	-86.90	0.00	1.60	6.30	-7.90	0.00	1.60	6.30	-7.90	0.00	1.00	0.00	0.00	0.00	0.00	0.00	0.00	0.00	0.00	0.00	0.00	0.00	0.00	0.00	0.00
0.00	0.00	0.00	0.00	0.00	0.00	0.00	0.00	0.00	0.00	0.00	0.00	0.00	0.00	0.00	0.00	0.00	0.00	0.00	57.90	117.60	-175.50	0.00	34.00	53.60	-87.70	0.00	-0.90	7.70	-6.70	0.00	-0.90	7.70	-6.70	0.00	1.00	0.00	0.00	0.00	0.00	0.00	0.00	0.00	0.00	0.00	0.00	0.00	0.00	0.00	0.00
0.00	0.00	0.00	0.00	0.00	0.00	0.00	0.00	0.00	0.00	0.00	0.00	0.00	0.00	0.00	0.00	0.00	0.00	0.00	2.70	153.50	-156.30	0.00	7.10	72.80	-79.90	0.00	-3.50	8.30	-4.80	0.00	-3.50	8.30	-4.80	0.00	1.00	0.00	0.00	0.00	0.00	0.00	0.00	0.00	0.00	0.00	0.00	0.00	0.00	0.00	0.00
0.00	0.00	0.00	0.00	0.00	0.00	0.00	0.00	0.00	0.00	0.00	0.00	0.00	0.00	0.00	0.00	0.00	0.00	0.00	-52.60	174.40	-121.70	0.00	-20.40	84.70	-64.30	0.00	-5.60	8.10	-2.40	0.00	-5.60	8.10	-2.40	0.00	1.00	0.00	0.00	0.00	0.00	0.00	0.00	0.00	0.00	0.00	0.00	0.00	0.00	0.00	0.00
0.00	0.00	0.00	0.00	0.00	0.00	0.00	0.00	0.00	0.00	0.00	0.00	0.00	0.00	0.00	0.00	0.00	0.00	0.00	-102.90	178.10	-75.20	0.00	-46.00	88.40	-42.40	0.00	-7.30	7.20	0.10	0.00	-7.30	7.20	0.10	0.00	1.00	0.00	0.00	0.00	0.00	0.00	0.00	0.00	0.00	0.00	0.00	0.00	0.00	0.00	0.00
0.00	0.00	0.00	0.00	0.00	0.00	0.00	0.00	0.00	0.00	0.00	0.00	0.00	0.00	0.00	0.00	0.00	0.00	0.00	-143.10	164.50	-21.30	0.00	-67.10	83.40	-16.30	0.00	-8.20	5.50	2.60	0.00	-8.20	5.50	2.60	0.00	1.00	0.00	0.00	0.00	0.00	0.00	0.00	0.00	0.00	0.00	0.00	0.00	0.00	0.00	0.00
0.00	0.00	0.00	0.00	0.00	0.00	0.00	0.00	0.00	0.00	0.00	0.00	0.00	0.00	0.00	0.00	0.00	0.00	0.00	-169.30	134.70	34.50	0.00	-81.60	70.30	11.30	0.00	-8.30	3.30	5.00	0.00	-8.30	3.30	5.00	0.00	1.00	0.00	0.00	0.00	0.00	0.00	0.00	0.00	0.00	0.00	0.00	0.00	0.00	0.00	0.00
0.00	0.00	0.00	0.00	0.00	0.00	0.00	0.00	0.00	0.00	0.00	0.00	0.00	0.00	0.00	0.00	0.00	0.00	0.00	-178.90	91.70	87.10	0.00	-88.20	50.20	37.90	0.00	-7.60	0.70	6.80	0.00	-7.60	0.70	6.80	0.00	1.00	0.00	0.00	0.00	0.00	0.00	0.00	0.00	0.00	0.00	0.00	0.00	0.00	0.00	0.00
0.00	0.00	0.00	0.00	0.00	0.00	0.00	0.00	0.00	0.00	0.00	0.00	0.00	0.00	0.00	0.00	0.00	0.00	0.00	-171.00	39.80	131.10	0.00	-86.10	25.30	60.80	0.00	-6.10	-1.80	8.00	0.00	-6.10	-1.80	8.00	0.00	1.00	0.00	0.00	0.00	0.00	0.00	0.00	0.00	0.00	0.00	0.00	0.00	0.00	0.00	0.00
0.00	0.00	0.00	0.00	0.00	0.00	0.00	0.00	0.00	0.00	0.00	0.00	0.00	0.00	0.00	0.00	0.00	0.00	0.00	-146.30	-16.00	162.30	0.00	-75.50	-2.10	77.70	0.00	-4.00	-4.20	8.30	0.00	-4.00	-4.20	8.30	0.00	1.00	0.00	0.00	0.00	0.00	0.00	0.00	0.00	0.00	0.00	0.00	0.00	0.00	0.00	0.00
0.00	0.00	0.00	0.00	0.00	0.00	0.00	0.00	0.00	0.00	0.00	0.00	0.00	0.00	0.00	0.00	0.00	0.00	0.00	-107.30	-70.30	177.70	0.00	-57.60	-29.30	87.00	0.00	-1.60	-6.30	7.90	0.00	-1.60	-6.30	7.90	0.00	1.00	0.00	0.00	0.00	0.00	0.00	0.00	0.00	0.00	0.00	0.00	0.00	0.00	0.00	0.00
0.00	0.00	0.00	0.00	0.00	0.00	0.00	0.00	0.00	0.00	0.00	0.00	0.00	0.00	0.00	0.00	0.00	0.00	0.00	-57.80	-117.70	175.60	0.00	-34.00	-53.70	87.80	0.00	0.90	-7.70	6.70	0.00	0.90	-7.70	6.70	0.00	1.00	0.00	0.00	0.00	0.00	0.00	0.00	0.00	0.00	0.00	0.00	0.00	0.00	0.00	0.00
0.00	0.00	0.00	0.00	0.00	0.00	0.00	0.00	0.00	0.00	0.00	0.00	0.00	0.00	0.00	0.00	0.00	0.00	0.00	-2.60	-153.60	156.30	0.00	-7.10	-72.80	80.00	0.00	3.50	-8.30	4.80	0.00	3.50	-8.30	4.80	0.00	1.00	0.00	0.00	0.00	0.00	0.00	0.00	0.00	0.00	0.00	0.00	0.00	0.00	0.00	0.00
0.00	0.00	0.00	0.00	0.00	0.00	0.00	0.00	0.00	0.00	0.00	0.00	0.00	0.00	0.00	0.00	0.00	0.00	0.00	52.70	-174.50	121.70	0.00	20.40	-84.80	64.30	0.00	5.60	-8.10	2.40	0.00	5.60	-8.10	2.40	0.00	1.00	0.00	0.00	0.00	0.00	0.00	0.00	0.00	0.00	0.00	0.00	0.00	0.00	0.00	0.00
0.00	0.00	0.00	0.00	0.00	0.00	0.00	0.00	0.00	0.00	0.00	0.00	0.00	0.00	0.00	0.00	0.00	0.00	0.00	103.00	-178.30	75.20	0.00	46.10	-88.50	42.40	0.00	7.30	-7.20	-0.10	0.00	7.30	-7.20	-0.10	0.00	1.00	0.00	0.00	0.00	0.00	0.00	0.00	0.00	0.00	0.00	0.00	0.00	0.00	0.00	0.00
0.00	0.00	0.00	0.00	0.00	0.00	0.00	0.00	0.00	0.00	0.00	0.00	0.00	0.00	0.00	0.00	0.00	0.00	0.00	143.20	-164.60	21.40	0.00	67.20	-83.50	16.30	0.00	8.20	-5.50	-2.60	0.00	8.20	-5.50	-2.60	0.00	1.00	0.00	0.00	0.00	0.00	0.00	0.00	0.00	0.00	0.00	0.00	0.00	0.00	0.00	0.00
0.00	0.00	0.00	0.00	0.00	0.00	0.00	0.00	0.00	0.00	0.00	0.00	0.00	0.00	0.00	0.00	0.00	0.00	0.00	169.30	-134.80	-34.50	0.00	81.70	-70.30	-11.30	0.00	8.30	-3.30	-5.00	0.00	8.30	-3.30	-5.00	0.00	1.00	0.00	0.00	0.00	0.00	0.00	0.00	0.00	0.00	0.00	0.00	0.00	0.00	0.00	0.00
0.00	0.00	0.00	0.00	0.00	0.00	0.00	0.00	0.00	0.00	0.00	0.00	0.00	0.00	0.00	0.00	0.00	0.00	0.00	178.90	-91.80	-87.00	0.00	88.20	-50.30	-37.90	0.00	7.60	-0.70	-6.80	0.00	7.60	-0.70	-6.80	0.00	1.00	0.00	0.00	0.00	0.00	0.00	0.00	0.00	0.00	0.00	0.00	0.00	0.00	0.00	0.00
0.00	0.00	0.00	0.00	0.00	0.00	0.00	0.00	0.00	0.00	0.00	0.00	0.00	0.00	0.00	0.00	0.00	0.00	0.00	171.00	-39.90	-131.10	0.00	86.10	-25.30	-60.70	0.00	6.10	1.80	-8.00	0.00	6.10	1.80	-8.00	0.00	1.00	0.00	0.00	0.00	0.00	0.00	0.00	0.00	0.00	0.00	0.00	0.00	0.00	0.00	0.00
0.00	0.00	0.00	0.00	0.00	0.00	0.00	0.00	0.00	0.00	0.00	0.00	0.00	0.00	0.00	0.00	0.00	0.00	0.00	146.30	15.90	-162.30	0.00	75.60	2.00	-77.60	0.00	4.10	4.20	-8.30	0.00	4.10	4.20	-8.30	0.00	1.00	0.00	0.00	0.00	0.00	0.00	0.00	0.00	0.00	0.00	0.00	0.00	0.00	0.00	0.00
0.00	0.00	0.00	0.00	0.00	0.00	0.00	0.00	0.00	0.00	0.00	0.00	0.00	0.00	0.00	0.00	0.00	0.00	0.00	107.40	70.20	-177.60	0.00	57.60	29.30	-86.90	0.00	1.60	6.30	-7.90	0.00	1.60	6.30	-7.90	0.00	1.00	0.00	0.00	0.00	0.00	0.00	0.00	0.00	0.00	0.00	0.00	0.00	0.00	0.00	0.00
0.00	0.00	0.00	0.00	0.00	0.00	0.00	0.00	0.00	0.00	0.00	0.00	0.00	0.00	0.00	0.00	0.00	0.00	0.00	57.90	117.60	-175.50	0.00	34.00	53.60	-87.70	0.00	-0.90	7.70	-6.70	0.00	-0.90	7.70	-6.70	0.00	1.00	0.00	0.00	0.00	0.00	0.00	0.00	0.00	0.00	0.00	0.00	0.00	0.00	0.00	0.00
0.00	0.00	0.00	0.00	0.00	0.00	0.00	0.00	0.00	0.00	0.00	0.00	0.00	0.00	0.00	0.00	0.00	0.00	0.00	2.70	153.50	-156.30	0.00	7.10	72.80	-79.90	0.00	-3.50	8.30	-4.80	0.00	-3.50	8.30	-4.80	0.00	1.00	0.00	0.00	0.00	0.00	0.00	0.00	0.00	0.00	0.00	0.00	0.00	0.00	0.00	0.00
0.00	0.00	0.00	0.00	0.00	0.00	0.00	0.00	0.00	0.00	0.00	0.00	0.00	0.00	0.00	0.00	0.00	0.00	0.00	-52.60	174.40	-121.70	0.00	-20.40	84.70	-64.30	0.00	-5.60	8.10	-2.40	0.00	-5.60	8.10	-2.40	0.00	1.00	0.00	0.00	0.00	0.00	0.00	0.00	0.00	0.00	0.00	0.00	0.00	0.00	0.00	0.00
0.00	0.00	0.00	0.00	0.00	0.00	0.00	0.00	0.00	0.00	0.00	0.00	0.00	0.00	0.00	0.00	0.00	0.00	0.00	-102.90	178.10	-75.20	0.00	-46.00	88.40	-42.40	0.00	-7.30	7.20	0.10	0.00	-7.30	7.20	0.10	0.00	1.00	0.00	0.00	0.00	0.00	0.00	0.00	0.00	0.00	0.00	0.00	0.00	0.00	0.00	0.00
0.00	0.00	0.00	0.00	0.00	0.00	0.00	0.00	0.00	0.00	0.00	0.00	0.00	0.00	0.00	0.00	0.00	0.00	0.00	-143.10	164.50	-21.30	0.00	-67.10	83.40	-16.30	0.00	-8.20	5.50	2.60	0.00	-8.20	5.50	2.60	0.00	1.00	0.00	0.00	0.00	0.00	0.00	0.00	0.00	0.00	0.00	0.00	0.00	0.00	0.00	0.00
0.00	0.00	0.00	0.00	0.00	0.00	0.00	0.00	0.00	0.00	0.00	0.00	0.00	0.00	0.00	0.00	0.00	0.00	0.00	-169.30	134.70	34.50	0.00	-81.60	70.30	11.30	0.00	-8.30	3.30	5.00	0.00	-8.30	3.30	5.00	0.00	1.00	0.00	0.00	0.00	0.00	0.00	0.00	0.00	0.00	0.00	0.00	0.00	0.00	0.00	0.00
0.00	0.00	0.00	0.00	0.00	0.00	0.00	0.00	0.00	0.00	0.00	0.00	0.00	0.00	0.00	0.00	0.00	0.00	0.00	-178.90	91.70	87.10	0.00	-88.20	50.20	37.90	0.00	-7.60	0.70	6.80	0.00	-7.60	0.70	6.80	0.00	1.00	0.00	0.00	0.00	0.00	0.00	0.00	0.00	0.00	0.00	0.00	0.00	0.00	0.00	0.00
0.00	0.00	0.00	0.00	0.00	0.00	0.00	0.00	0.00	0.00	0.00	0.00	0.00	0.00	0.00	0.00	0.00	0.00	0.00	-170.90	39.80	131.10	0.00	-86.10	25.30	60.80	0.00	-6.10	-1.80	8.00	0.00	-6.10	-1.80	8.00	0.00	1.00	0.00	0.00	0.00	0.00	0.00	0.00	0.00	0.00	0.00	0.00	0.00	0.00	0.00	0.00
0.00	0.00	0.00	0.00	0.00	0.00	0.00	0.00	0.00	0.00	0.00	0.00	0.00	0.00	0.00	0.00	0.00	0.00	0.00	-146.30	-16.00	162.30	0.00	-75.50	-2.10	77.70	0.00	-4.00	-4.20	8.30	0.00	-4.00	-4.20	8.30	0.00	1.00	0.00	0.00	0.00	0.00	0.00	0.00	0.00	0.00	0.00	0.00	0.00	0.00	0.00	0.00
0.00	0.00	0.00	0.00	0.00	0.00	0.00	0.00	0.00	0.00	0.00	0.00	0.00	0.00	0.00	0.00	0.00	0.00	0.00	-107.30	-70.30	177.70	0.00	-57.60	-29.30	87.00	0.00	-1.60	-6.30	7.90	0.00	-1.60	-6.30	7.90	0.00	1.00	0.00	0.00	0.00	0.00	0.00	0.00	0.00	0.00	0.00	0.00	0.00	0.00	0.00	0.00
0.00	0.00	0.00	0.00	0.00	0.00	0.00	0.00	0.00	0.00	0.00	0.00	0.00	0.00	0.00	0.00	0.00	0.00	0.00	-57.80	-117.70	175.60	0.00	-34.00	-53.70	87.80	0.00	0.90	-7.70	6.70	0.00	0.90	-7.70	6.70	0.00	1.00	0.00	0.00	0.00	0.00	0.00	0.00	0.00	0.00	0.00	0.00	0.00	0.00	0.00	0.00
0.00	0.00	0.00	0.00	0.00	0.00	0.00	0.00	0.00	0.00	0.00	0.00	0.00	0.00	0.00	0.00	0.00	0.00	0.00	-2.60	-153.60	156.30	0.00	-7.10	-72.80	80.00	0.00	3.50	-8.30	4.80	0.00	3.50	-8.30	4.80	0.00	1.00	0.00	0.00	0.00	0.00	0.00	0.00	0.00	0.00	0.00	0.00	0.00	0.00	0.00	0.00
0.00	0.00	0.00	0.00	0.00	0.00	0.00	0.00	0.00	0.00	0.00	0.00	0.00	0.00	0.00	0.00	0.00	0.00	0.00	52.70	-174.50	121.70	0.00	20.40	-84.80	64.30	0.00	5.60	-8.10	2.40	0.00	5.60	-8.10	2.40	0.00	1.00	0.00	0.00	0.00	0.00	0.00	0.00	0.00	0.00	0.00	0.00	0.00	0.00	0.00	0.00
0.00	0.00	0.00	0.00	0.00	0.00	0.00	0.00	0.00	0.00	0.00	0.00	0.00	0.00	0.00	0.00	0.00	0.00	0.00	103.00	-178.30	75.20	0.00	46.10	-88.50	42.40	0.00	7.30	-7.20	-0.10	0.00	7.30	-7.20	-0.10	0.00	1.00	0.00	0.00	0.00	0.00	0.00	0.00	0.00	0.00	0.00	0.00	0.00	0.00	0.00	0.00
0.00	0.00	0.00	0.00	0.00	0.00	0.00	0.00	0.00	0.00	0.00	0.00	0.00	0.00	0.00	0.00	0.00	0.00	0.00	143.20	-164.60	21.40	0.00	67.20	-83.50	16.30	0.00	8.20	-5.50	-2.60	0.00	8.20	-5.50	-2.60	0.00	1.00	0.00	0.00	0.00	0.00	0.00	0.00	0.00	0.00	0.00	0.00	0.00	0.00	0.00	0.00
0.00	0.00	0.00	0.00	0.00	0.00	0.00	0.00	0.00	0.00	0.00	0.00	0.00	0.00	0.00	0.00	0.00	0.00	0.00	169.30	-134.80	-34.50	0.00	81.70	-70.30	-11.30	0.00	8.30	-3.30	-5.00	0.00	8.30	-3.30	-5.00	0.00	1.00	0.00	0.00	0.00	0.00	0.00	0.00	0.00	0.00	0.00	0.00	0.00	0.00	0.00	0.00
0.00	0.00	0.00	0.00	0.00	0.00	0.00	0.00	0.00	0.00	0.00	0.00	0.00	0.00	0.00	0.00	0.00	0.00	0.00	178.90	-91.80	-87.00	0.00	88.20	-50.30	-37.90	0.00	7.60	-0.70	-6.80	0.00	7.60	-0.70	-6.80	0.00	1.00	0.00	0.00	0.00	0.00	0.00	0.00	0.00	0.00	0.00	0.00	0.00	0.00	0.00	0.00
0.00	0.00	0.00	0.00	0.00	0.00	0.00	0.00	0.00	0.00	0.00	0.00	0.00	0.00	0.00	0.00	0.00	0.00	0.00	171.00	-39.90	-131.10	0.00	86.10	-25.30	-60.70	0.00	6.10	1.80	-8.00	0.00	6.10	1.80	-8.00	0.00	1.00	0.00	0.00	0.00	0.00	0.00	0.00	0.00	0.00	0.00	0.00	0.00	0.00	0.00	0.00
0.00	0.00	0.00	0.00	0.00	0.00	0.00	0.00	0.00	0.00	0.00	0.00	0.00	0.00	0.00	0.00	0.00	0.00	0.00	146.30	15.90	-162.30	0.00	75.60	2.00	-77.60	0.00	4.10	4.20	-8.30	0.00	4.10	4.20	-8.30	0.00	1.00	0.00	0.00	0.00	0.00	0.00	0.00	0.00	0.00	0.00	0.00	0.00	0.00	0.00	0.00
0.00	0.00	0.00	0.00	0.00	0.00	0.00	0.00	0.00	0.00	0.00	0.00	0.00	0.00	0.00	0.00	0.00	0.00	0.00	107.40	70.20	-177.60	0.00	57.60	29.30	-86.90	0.00	1.60	6.30	-7.90	0.00	1.60	6.30	-7.90	0.00	1.00	0.00	0.00	0.00	0.00	0.00	0.00	0.00	0.00	0.00	0.00	0.00	0.00	0.00	0.00
0.00	0.00	0.00	0.00	0.00	0.00	0.00	0.00	0.00	0.00	0.00	0.00	0.00	0.00	0.00	0.00	0.00	0.00	0.00	57.90	117.60	-175.50	0.00	34.00	53.60	-87.70	0.00	-0.90	7.70	-6.70	0.00	-0.90	7.70	-6.70	0.00	1.00	0.00	0.00	0.00	0.00	0.00	0.00	0.00	0.00	0.00	0.00	0.00	0.00	0.00	0.00
0.00	0.00	0.00	0.00	0.00	0.00	0.00	0.00	0.00	0.00	0.00	0.00	0.00	0.00	0.00	0.00	0.00	0.00	0.00	2.70	153.50	-156.30	0.00	7.10	72.80	-79.90	0.00	-3.50	8.30	-4.80	0.00	-3.50	8.30	-4.80	0.00	1.00	0.00	0.00	0.00	0.00	0.00	0.00	0.00	0.00	0.00	0.00	0.00	0.00	0.00	0.00
0.00	0.00	0.00	0.00	0.00	0.00	0.00	0.00	0.00	0.00	0.00	0.00	0.00	0.00	0.00	0.00	0.00	0.00	0.00	-52.60	174.40	-121.70	0.00	-20.40	84.70	-64.30	0.00	-5.60	8.10	-2.40	0.00	-5.60	8.10	-2.40	0.00	1.00	0.00	0.00	0.00	0.00	0.00	0.00	0.00	0.00	0.00	0.00	0.00	0.00	0.00	0.00
0.00	0.00	0.00	0.00	0.00	0.00	0.00	0.00	0.00	0.00	0.00	0.00	0.00	0.00	0.00	0.00	0.00	0.00	0.00	-102.90	178.10	-75.20	0.00	-46.00	88.40	-42.40	0.00	-7.30	7.20	0.10	0.00	-7.30	7.20	0.10	0.00	1.00	0.00	0.00	0.00	0.00	0.00	0.00	0.00	0.00	0.00	0.00	0.00	0.00	0.00	0.00
0.00	0.00	0.00	0.00	0.00	0.00	0.00	0.00	0.00	0.00	0.00	0.00	0.00	0.00	0.00	0.00	0.00	0.00	0.00	-143.10	164.50	-21.30	0.00	-67.10	83.40	-16.30	0.00	-8.20	5.50	2.60	0.00	-8.20	5.50	2.60	0.00	1.00	0.00	0.00	0.00	0.00	0.00	0.00	0.00	0.00	0.00	0.00	0.00	0.00	0.00	0.00
0.00	0.00	0.00	0.00	0.00	0.00	0.00	0.00	0.00	0.00	0.00	0.00	0.00	0.00	0.00	0.00	0.00	0.00	0.00	-169.30	134.70	34.50	0.00	-81.60	70.30	11.30	0.00	-8.30	3.30	5.00	0.00	-8.30	3.30	5.00	0.00	1.00	0.00	0.00	0.00	0.00	0.00	0.00	0.00	0.00	0.00	0.00	0.00	0.00	0.00	0.00
0.00	0.00	0.00	0.00	0.00	0.00	0.00	0.00	0.00	0.00	0.00	0.00	0.00	0.00	0.00	0.00	0.00	0.00	0.00	-178.90	91.70	87.10	0.00	-88.20	50.20	37.90	0.00	-7.60	0.70	6.80	0.00	-7.60	0.70	6.80	0.00	1.00	0.00	0.00	0.00	0.00	0.00	0.00	0.00	0.00	0.00	0.00	0.00	0.00	0.00	0.00
0.00	0.00	0.00	0.00	0.00	0.00	0.00	0.00	0.00	0.00	0.00	0.00	0.00	0.00	0.00	0.00	0.00	0.00	0.00	-171.00	39.80	131.10	0.00	-86.10	25.30	60.80	0.00	-6.10	-1.80	8.00	0.00	-6.10	-1.80	8.00	0.00	1.00	0.00	0.00	0.00	0.00	0.00	0.00	0.00	0.00	0.00	0.00	0.00	0.00	0.00	0.00
0.00	0.00	0.00	0.00	0.00	0.00	0.00	0.00	0.00	0.00	0.00	0.00	0.00	0.00	0.00	0.00	0.00	0.00	0.00	-146.30	-16.00	162.30	0.00	-75.50	-2.10	77.70	0.00	-4.00	-4.20	8.30	0.00	-4.00	-4.20	8.30	0.00	1.00	0.00	0.00	0.00	0.00	0.00	0.00	0.00	0.00	0.00	0.00	0.00	0.00	0.00	0.00
0.00	0.00	0.00	0.00	0.00	0.00	0.00	0.00	0.00	0.00	0.00	0.00	0.00	0.00	0.00	0.00	0.00	0.00	0.00	-107.30	-70.30	177.70	0.00	-57.60	-29.30	87.00	0.00	-1.60	-6.30	7.90	0.00	-1.60	-6.30	7.90	0.00	1.00	0.00	0.00	0.00	0.00	0.00	0.00	0.00	0.00	0.00	0.00	0.00	0.00	0.00	0.00
0.00	0.00	0.00	0.00	0.00	0.00	0.00	0.00	0.00	0.00	0.00	0.00	0.00	0.00	0.00	0.00	0.00	0.00	0.00	-57.80	-117.70	175.60	0.00	-34.00	-53.70	87.80	0.00	0.90	-7.70	6.70	0.00	0.90	-7.70	6.70	0.00	1.00	0.00	0.00	0.00	0.00	0.00	0.00	0.00	0.00	0.00	0.00	0.00	0.00	0.00	0.00
0.00	0.00	0.00	0.00	0.00	0.00	0.00	0.00	0.00	0.00	0.00	0.00	0.00	0.00	0.00	0.00	0.00	0.00	0.00	-2.60	-153.60	156.30	0.00	-7.10	-72.80	80.00	0.00	3.50	-8.30	4.80	0.00	3.50	-8.30	4.80	0.00	1.00	0.00	0.00	0.00	0.00	0.00	0.00	0.00	0.00	0.00	0.00	0.00	0.00	0.00	0.00
0.00	0.00	0.00	0.00	0.00	0.00	0.00	0.00	0.00	0.00	0.00	0.00	0.00	0.00	0.00	0.00	0.00	0.00	0.00	52.70	-174.50	121.70	0.00	20.40	-84.80	64.30	0.00	5.60	-8.10	2.40	0.00	5.60	-8.10	2.40	0.00	1.00	0.00	0.00	0.00	0.00	0.00	0.00	0.00	0.00	0.00	0.00	0.00	0.00	0.00	0.00
0.00	0.00	0.00	0.00	0.00	0.00	0.00	0.00	0.00	0.00	0.00	0.00	0.00	0.00	0.00	0.00	0.00	0.00	0.00	103.00	-178.30	75.20	0.00	46.00	-88.50	42.40	0.00	7.30	-7.20	-0.10	0.00	7.30	-7.20	-0.10	0.00	1.00	0.00	0.00	0.00	0.00	0.00	0.00	0.00	0.00	0.00	0.00	0.00	0.00	0.00	0.00
0.00	0.00	0.00	0.00	0.00	0.00	0.00	0.00	0.00	0.00	0.00	0.00	0.00	0.00	0.00	0.00	0.00	0.00	0.00	143.20	-164.60	21.40	0.00	67.20	-83.50	16.30	0.00	8.20	-5.50	-2.60	0.00	8.20	-5.50	-2.60	0.00	1.00	0.00	0.00	0.00	0.00	0.00	0.00	0.00	0.00	0.00	0.00	0.00	0.00	0.00	0.00
0.00	0.00	0.00	0.00	0.00	0.00	0.00	0.00	0.00	0.00	0.00	0.00	0.00	0.00	0.00	0.00	0.00	0.00	0.00	169.30	-134.80	-34.50	0.00	81.70	-70.30	-11.30	0.00	8.30	-3.30	-5.00	0.00	8.30	-3.30	-5.00	0.00	1.00	0.00	0.00	0.00	0.00	0.00	0.00	0.00	0.00	0.00	0.00	0.00	0.00	0.00	0.00
0.00	0.00	0.00	0.00	0.00	0.00	0.00	0.00	0.00	0.00	0.00	0.00	0.00	0.00	0.00	0.00	0.00	0.00	0.00	178.90	-91.80	-87.00	0.00	88.20	-50.30	-37.90	0.00	7.60	-0.70	-6.80	0.00	7.60	-0.70	-6.80	0.00	1.00	0.00	0.00	0.00	0.00	0.00	0.00	0.00	0.00	0.00	0.00	0.00	0.00	0.00	0.00
0.00	0.00	0.00	0.00	0.00	0.00	0.00	0.00	0.00	0.00	0.00	0.00	0.00	0.00	0.00	0.00	0.00	0.00	0.00	171.00	-39.90	-131.10	0.00	86.10	-25.30	-60.70	0.00	6.10	1.80	-8.00	0.00	6.10	1.80	-8.00	0.00	1.00	0.00	0.00	0.00	0.00	0.00	0.00	0.00	0.00	0.00	0.00	0.00	0.00	0.00	0.00
0.00	0.00	0.00	0.00	0.00	0.00	0.00	0.00	0.00	0.00	0.00	0.00	0.00	0.00	0.00	0.00	0.00	0.00	0.00	146.30	15.90	-162.30	0.00	75.60	2.00	-77.60	0.00	4.10	4.20	-8.30	0.00	4.10	4.20	-8.30	0.00	1.00	0.00	0.00	0.00	0.00	0.00	0.00	0.00	0.00	0.00	0.00	0.00	0.00	0.00	0.00
0.00	0.00	0.00	0.00	0.00	0.00	0.00	0.00	0.00	0.00	0.00	0.00	0.00	0.00	0.00	0.00	0.00	0.00	0.00	107.40	70.20	-177.60	0.00	57.60	29.30	-86.90	0.00	1.60	6.30	-7.90	0.00	1.60	6.30	-7.90	0.00	1.00	0.00	0.00	0.00	0.00	0.00	0.00	0.00	0.00	0.00	0.00	0.00	0.00	0.00	0.00
0.00	0.00	0.00	0.00	0.00	0.00	0.00	0.00	0.00	0.00	0.00	0.00	0.00	0.00	0.00	0.00	0.00	0.00	0.00	57.90	117.60	-175.50	0.00	34.00	53.60	-87.70	0.00	-0.90	7.70	-6.70	0.00	-0.90	7.70	-6.70	0.00	1.00	0.00	0.00	0.00	0.00	0.00	0.00	0.00	0.00	0.00	0.00	0.00	0.00	0.00	0.00
0.00	0.00	0.00	0.00	0.00	0.00	0.00	0.00	0.00	0.00	0.00	0.00	0.00	0.00	0.00	0.00	0.00	0.00	0.00	2.70	153.50	-156.30	0.00	7.10	72.80	-79.90	0.00	-3.50	8.30	-4.80	0.00	-3.50	8.30	-4.80	0.00	1.00	0.00	0.00	0.00	0.00	0.00	0.00	0.00	0.00	0.00	0.00	0.00	0.00	0.00	0.00
0.00	0.00	0.00	0.00	0.00	0.00	0.00	0.00	0.00	0.00	0.00	0.00	0.00	0.00	0.00	0.00	0.00	0.00	0.00	-52.60	174.40	-121.70	0.00	-20.40	84.70	-64.30	0.00	-5.60	8.10	-2.40	0.00	-5.60	8.10	-2.40	0.00	1.00	0.00	0.00	0.00	0.00	0.00	0.00	0.00	0.00	0.00	0.00	0.00	0.00	0.00	0.00
0.00	0.00	0.00	0.00	0.00	0.00	0.00	0.00	0.00	0.00	0.00	0.00	0.00	0.00	0.00	0.00	0.00	0.00	0.00	-102.90	178.10	-75.20	0.00	-46.00	88.40	-42.40	0.00	-7.30	7.20	0.10	0.00	-7.30	7.20	0.10	0.00	1.00	0.00	0.00	0.00	0.00	0.00	0.00	0.00	0.00	0.00	0.00	0.00	0.00	0.00	0.00
0.00	0.00	0.00	0.00	0.00	0.00	0.00	0.00	0.00	0.00	0.00	0.00	0.00	0.00	0.00	0.00	0.00	0.00	0.00	-143.10	164.50	-21.30	0.00	-67.10	83.40	-16.30	0.00	-8.20	5.50	2.60	0.00	-8.20	5.50	2.60	0.00	1.00	0.00	0.00	0.00	0.00	0.00	0.00	0.00	0.00	0.00	0.00	0.00	0.00	0.00	0.00
0.00	0.00	0.00	0.00	0.00	0.00	0.00	0.00	0.00	0.00	0.00	0.00	0.00	0.00	0.00	0.00	0.00	0.00	0.00	-169.30	134.70	34.50	0.00	-81.60	70.30	11.30	0.00	-8.30	3.30	5.00	0.00	-8.30	3.30	5.00	0.00	1.00	0.00	0.00	0.00	0.00	0.00	0.00	0.00	0.00	0.00	0.00	0.00	0.00	0.00	0.00
0.00	0.00	0.00	0.00	0.00	0.00	0.00	0.00	0.00	0.00	0.00	0.00	0.00	0.00	0.00	0.00	0.00	0.00	0.00	-178.90	91.70	87.10	0.00	-88.20	50.20	37.90	0.00	-7.60	0.70	6.80	0.00	-7.60	0.70	6.80	0.00	1.00	0.00	0.00	0.00	0.00	0.00	0.00	0.00	0.00	0.00	0.00	0.00	0.00	0.00	0.00
0.00	0.00	0.00	0.00	0.00	0.00	0.00	0.00	0.00	0.00	0.00	0.00	0.00	0.00	0.00	0.00	0.00	0.00	0.00	-170.90	39.80	131.10	0.00	-86.10	25.30	60.80	0.00	-6.10	-1.80	8.00	0.00	-6.10	-1.80	8.00	0.00	1.00	0.00	0.00	0.00	0.00	0.00	0.00	0.00	0.00	0.00	0.00	0.00	0.00	0.00	0.00
0.00	0.00	0.00	0.00	0.00	0.00	0.00	0.00	0.00	0.00	0.00	0.00	0.00	0.00	0.00	0.00	0.00	0.00	0.00	-146.30	-16.00	162.30	0.00	-75.50	-2.10	77.70	0.00	-4.00	-4.20	8.30	0.00	-4.00	-4.20	8.30	0.00	1.00	0.00	0.00	0.00	0.00	0.00	0.00	0.00	0.00	0.00	0.00	0.00	0.00	0.00	0.00
0.00	0.00	0.00	0.00	0.00	0.00	0.00	0.00	0.00	0.00	0.00	0.00	0.00	0.00	0.00	0.00	0.00	0.00	0.00	-107.30	-70.30	177.70	0.00	-57.60	-29.30	87.00	0.00	-1.60	-6.30	7.90	0.00	-1.60	-6.30	7.90	0.00	1.00	0.00	0.00	0.00	0.00	0.00	0.00	0.00	0.00	0.00	0.00	0.00	0.00	0.00	0.00
0.00	0.00	0.00	0.00	0.00	0.00	0.00	0.00	0.00	0.00	0.00	0.00	0.00	0.00	0.00	0.00	0.00	0.00	0.00	-57.80	-117.70	175.60	0.00	-34.00	-53.70	87.80	0.00	0.90	-7.70	6.70	0.00	0.90	-7.70	6.70	0.00	1.00	0.00	0.00	0.00	0.00	0.00	0.00	0.00	0.00	0.00	0.00	0.00	0.00	0.00	0.00
0.00	0.00	0.00	0.00	0.00	0.00	0.00	0.00	0.00	0.00	0.00	0.00	0.00	0.00	0.00	0.00	0.00	0.00	0.00	-2.60	-153.60	156.30	0.00	-7.10	-72.80	80.00	0.00	3.50	-8.30	4.80	0.00	3.50	-8.30	4.80	0.00	1.00	0.00	0.00	0.00	0.00	0.00	0.00	0.00	0.00	0.00	0.00	0.00	0.00	0.00	0.00
0.00	0.00	0.00	0.00	0.00	0.00	0.00	0.00	0.00	0.00	0.00	0.00	0.00	0.00	0.00	0.00	0.00	0.00	0.00	52.70	-174.50	121.70	0.00	20.40	-84.80	64.30	0.00	5.60	-8.10	2.40	0.00	5.60	-8.10	2.40	0.00	1.00	0.00	0.00	0.00	0.00	0.00	0.00	0.00	0.00	0.00	0.00	0.00	0.00	0.00	0.00
0.00	0.00	0.00	0.00	0.00	0.00	0.00	0.00	0.00	0.00	0.00	0.00	0.00	0.00	0.00	0.00	0.00	0.00	0.00	103.00	-178.30	75.20	0.00	46.00	-88.50	42.40	0.00	7.30	-7.20	-0.10	0.00	7.30	-7.20	-0.10	0.00	1.00	0.00	0.00	0.00	0.00	0.00	0.00	0.00	0.00	0.00	0.00	0.00	0.00	0.00	0.00
0.00	0.00	0.00	0.00	0.00	0.00	0.00	0.00	0.00	0.00	0.00	0.00	0.00	0.00	0.00	0.00	0.00	0.00	0.00	143.20	-164.60	21.40	0.00	67.20	-83.50	16.30	0.00	8.20	-5.50	-2.60	0.00	8.20	-5.50	-2.60	0.00	1.00	0.00	0.00	0.00	0.00	0.00	0.00	0.00	0.00	0.00	0.00	0.00	0.00	0.00	0.00
0.00	0.00	0.00	0.00	0.00	0.00	0.00	0.00	0.00	0.00	0.00	0.00	0.00	0.00	0.00	0.00	0.00	0.00	0.00	169.30	-134.80	-34.50	0.00	81.70	-70.30	-11.30	0.00	8.30	-3.30	-5.00	0.00	8.30	-3.30	-5.00	0.00	1.00	0.00	0.00	0.00	0.00	0.00	0.00	0.00	0.00	0.00	0.00	0.00	0.00	0.00	0.00
0.00	0.00	0.00	0.00	0.00	0.00	0.00	0.00	0.00	0.00	0.00	0.00	0.00	0.00	0.00	0.00	0.00	0.00	0.00	178.90	-91.80	-87.00	0.00	88.20	-50.30	-37.90	0.00	7.60	-0.70	-6.80	0.00	7.60	-0.70	-6.80	0.00	1.00	0.00	0.00	0.00	0.00	0.00	0.00	0.00	0.00	0.00	0.00	0.00	0.00	0.00	0.00
0.00	0.00	0.00	0.00	0.00	0.00	0.00	0.00	0.00	0.00	0.00	0.00	0.00	0.00	0.00	0.00	0.00	0.00	0.00	171.00	-39.90	-131.10	0.00	86.10	-25.30	-60.70	0.00	6.10	1.80	-8.00	0.00	6.10	1.80	-8.00	0.00	1.00	0.00	0.00	0.00	0.00	0.00	0.00	0.00	0.00	0.00	0.00	0.00	0.00	0.00	0.00
0.00	0.00	0.00	0.00	0.00	0.00	0.00	0.00	0.00	0.00	0.00	0.00	0.00	0.00	0.00	0.00	0.00	0.00	0.00	146.30	15.90	-162.30	0.00	75.60	2.00	-77.60	0.00	4.10	4.20	-8.30	0.00	4.10	4.20	-8.30	0.00	1.00	0.00	0.00	0.00	0.00	0.00	0.00	0.00	0.00	0.00	0.00	0.00	0.00	0.00	0.00
0.00	0.00	0.00	0.00	0.00	0.00	0.00	0.00	0.00	0.00	0.00	0.00	0.00	0.00	0.00	0.00	0.00	0.00	0.00	107.40	70.20	-177.60	0.00	57.60	29.30	-86.90	0.00	1.60	6.30	-7.90	0.00	1.60	6.30	-7.90	0.00	1.00	0.00	0.00	0.00	0.00	0.00	0.00	0.00	0.00	0.00	0.00	0.00	0.00	0.00	0.00
0.00	0.00	0.00	0.00	0.00	0.00	0.00	0.00	0.00	0.00	0.00	0.00	0.00	0.00	0.00	0.00	0.00	0.00	0.00	57.90	117.60	-175.50	0.00	34.00	53.60	-87.70	0.00	-0.90	7.70	-6.70	0.00	-0.90	7.70	-6.70	0.00	1.00	0.00	0.00	0.00	0.00	0.00	0.00	0.00	0.00	0.00	0.00	0.00	0.00	0.00	0.00
0.00	0.00	0.00	0.00	0.00	0.00	0.00	0.00	0.00	0.00	0.00	0.00	0.00	0.00	0.00	0.00	0.00	0.00	0.00	2.70	153.50	-156.30	0.00	7.10	72.80	-79.90	0.00	-3.50	8.30	-4.80	0.00	-3.50	8.30	-4.80	0.00	1.00	0.00	0.00	0.00	0.00	0.00	0.00	0.00	0.00	0.00	0.00	0.00	0.00	0.00	0.00
0.00	0.00	0.00	0.00	0.00	0.00	0.00	0.00	0.00	0.00	0.00	0.00	0.00	0.00	0.00	0.00	0.00	0.00	0.00	-52.60	174.40	-121.70	0.00	-20.40	84.70	-64.30	0.00	-5.60	8.10	-2.40	0.00	-5.60	8.10	-2.40	0.00	1.00	0.00	0.00	0.00	0.00	0.00	0.00	0.00	0.00	0.00	0.00	0.00	0.00	0.00	0.00
0.00	0.00	0.00	0.00	0.00	0.00	0.00	0.00	0.00	0.00	0.00	0.00	0.00	0.00	0.00	0.00	0.00	0.00	0.00	-102.90	178.10	-75.20	0.00	-46.00	88.40	-42.40	0.00	-7.30	7.20	0.10	0.00	-7.30	7.20	0.10	0.00	1.00	0.00	0.00	0.00	0.00	0.00	0.00	0.00	0.00	0.00	0.00	0.00	0.00	0.00	0.00
0.00	0.00	0.00	0.00	0.00	0.00	0.00	0.00	0.00	0.00	0.00	0.00	0.00	0.00	0.00	0.00	0.00	0.00	0.00	-143.10	164.50	-21.30	0.00	-67.10	83.40	-16.30	0.00	-8.20	5.50	2.60	0.00	-8.20	5.50	2.60	0.00	1.00	0.00	0.00	0.00	0.00	0.00	0.00	0.00	0.00	0.00	0.00	0.00	0.00	0.00	0.00
0.00	0.00	0.00	0.00	0.00	0.00	0.00	0.00	0.00	0.00	0.00	0.00	0.00	0.00	0.00	0.00	0.00	0.00	0.00	-169.30	134.70	34.50	0.00	-81.60	70.30	11.30	0.00	-8.30	3.30	5.00	0.00	-8.30	3.30	5.00	0.00	1.00	0.00	0.00	0.00	0.00	0.00	0.00	0.00	0.00	0.00	0.00	0.00	0.00	0.00	0.00
0.00	0.00	0.00	0.00	0.00	0.00	0.00	0.00	0.00	0.00	0.00	0.00	0.00	0.00	0.00	0.00	0.00	0.00	0.00	-178.90	91.70	87.10	0.00	-88.20	50.20	37.90	0.00	-7.60	0.70	6.80	0.00	-7.60	0.70	6.80	0.00	1.00	0.00	0.00	0.00	0.00	0.00	0.00	0.00	0.00	0.00	0.00	0.00	0.00	0.00	0.00
0.00	0.00	0.00	0.00	0.00	0.00	0.00	0.00	0.00	0.00	0.00	0.00	0.00	0.00	0.00	0.00	0.00	0.00	0.00	-171.00	39.80	131.10	0.00	-86.10	25.30	60.80	0.00	-6.10	-1.80	8.00	0.00	-6.10	-1.80	8.00	0.00	1.00	0.00	0.00	0.00	0.00	0.00	0.00	0.00	0.00	0.00	0.00	0.00	0.00	0.00	0.00
0.00	0.00	0.00	0.00	0.00	0.00	0.00	0.00	0.00	0.00	0.00	0.00	0.00	0.00	0.00	0.00	0.00	0.00	0.00	-146.30	-16.00	162.40	0.00	-75.50	-2.10	77.70	0.00	-4.00	-4.20	8.30	0.00	-4.00	-4.20	8.30	0.00	1.00	0.00	0.00	0.00	0.00	0.00	0.00	0.00	0.00	0.00	0.00	0.00	0.00	0.00	0.00
0.00	0.00	0.00	0.00	0.00	0.00	0.00	0.00	0.00	0.00	0.00	0.00	0.00	0.00	0.00	0.00	0.00	0.00	0.00	-107.30	-70.30	177.70	0.00	-57.60	-29.30	87.00	0.00	-1.60	-6.30	7.90	0.00	-1.60	-6.30	7.90	0.00	1.00	0.00	0.00	0.00	0.00	0.00	0.00	0.00	0.00	0.00	0.00	0.00	0.00	0.00	0.00
0.00	0.00	0.00	0.00	0.00	0.00	0.00	0.00	0.00	0.00	0.00	0.00	0.00	0.00	0.00	0.00	0.00	0.00	0.00	-57.80	-117.70	175.60	0.00	-34.00	-53.70	87.80	0.00	0.90	-7.70	6.70	0.00	0.90	-7.70	6.70	0.00	1.00	0.00	0.00	0.00	0.00	0.00	0.00	0.00	0.00	0.00	0.00	0.00	0.00	0.00	0.00
0.00	0.00	0.00	0.00	0.00	0.00	0.00	0.00	0.00	0.00	0.00	0.00	0.00	0.00	0.00	0.00	0.00	0.00	0.00	-2.60	-153.60	156.30	0.00	-7.10	-72.80	80.00	0.00	3.50	-8.30	4.80	0.00	3.50	-8.30	4.80	0.00	1.00	0.00	0.00	0.00	0.00	0.00	0.00	0.00	0.00	0.00	0.00	0.00	0.00	0.00	0.00
0.00	0.00	0.00	0.00	0.00	0.00	0.00	0.00	0.00	0.00	0.00	0.00	0.00	0.00	0.00	0.00	0.00	0.00	0.00	52.70	-174.50	121.70	0.00	20.40	-84.80	64.30	0.00	5.60	-8.10	2.40	0.00	5.60	-8.10	2.40	0.00	1.00	0.00	0.00	0.00	0.00	0.00	0.00	0.00	0.00	0.00	0.00	0.00	0.00	0.00	0.00
0.00	0.00	0.00	0.00	0.00	0.00	0.00	0.00	0.00	0.00	0.00	0.00	0.00	0.00	0.00	0.00	0.00	0.00	0.00	103.00	-178.30	75.20	0.00	46.00	-88.50	42.40	0.00	7.30	-7.20	-0.10	0.00	7.30	-7.20	-0.10	0.00	1.00	0.00	0.00	0.00	0.00	0.00	0.00	0.00	0.00	0.00	0.00	0.00	0.00	0.00	0.00
0.00	0.00	0.00	0.00	0.00	0.00	0.00	0.00	0.00	0.00	0.00	0.00	0.00	0.00	0.00	0.00	0.00	0.00	0.00	143.20	-164.60	21.40	0.00	67.20	-83.50	16.30	0.00	8.20	-5.50	-2.60	0.00	8.20	-5.50	-2.60	0.00	1.00	0.00	0.00	0.00	0.00	0.00	0.00	0.00	0.00	0.00	0.00	0.00	0.00	0.00	0.00
0.00	0.00	0.00	0.00	0.00	0.00	0.00	0.00	0.00	0.00	0.00	0.00	0.00	0.00	0.00	0.00	0.00	0.00	0.00	169.30	-134.80	-34.50	0.00	81.70	-70.30	-11.30	0.00	8.30	-3.30	-5.00	0.00	8.30	-3.30	-5.00	0.00	1.00	0.00	0.00	0.00	0.00	0.00	0.00	0.00	0.00	0.00	0.00	0.00	0.00	0.00	0.00
0.00	0.00	0.00	0.00	0.00	0.00	0.00	0.00	0.00	0.00	0.00	0.00	0.00	0.00	0.00	0.00	0.00	0.00	0.00	178.90	-91.80	-87.00	0.00	88.20	-50.30	-37.90	0.00	7.60	-0.70	-6.80	0.00	7.60	-0.70	-6.80	0.00	1.00	0.00	0.00	0.00	0.00	0.00	0.00	0.00	0.00	0.00	0.00	0.00	0.00	0.00	0.00
0.00	0.00	0.00	0.00	0.00	0.00	0.00	0.00	0.00	0.00	0.00	0.00	0.00	0.00	0.00	0.00	0.00	0.00	0.00	171.00	-39.90	-131.10	0.00	86.10	-25.30	-60.70	0.00	6.10	1.80	-8.00	0.00	6.10	1.80	-8.00	0.00	1.00	0.00	0.00	0.00	0.00	0.00	0.00	0.00	0.00	0.00	0.00	0.00	0.00	0.00	0.00
0.00	0.00	0.00	0.00	0.00	0.00	0.00	0.00	0.00	0.00	0.00	0.00	0.00	0.00	0.00	0.00	0.00	0.00	0.00	146.30	15.90	-162.30	0.00	75.60	2.00	-77.60	0.00	4.10	4.20	-8.30	0.00	4.10	4.20	-8.30	0.00	1.00	0.00	0.00	0.00	0.00	0.00	0.00	0.00	0.00	0.00	0.00	0.00	0.00	0.00	0.00
0.00	0.00	0.00	0.00	0.00	0.00	0.00	0.00	0.00	0.00	0.00	0.00	0.00	0.00	0.00	0.00	0.00	0.00	0.00	107.40	70.20	-177.60	0.00	57.60	29.30	-86.90	0.00	1.60	6.30	-7.90	0.00	1.60	6.30	-7.90	0.00	1.00	0.00	0.00	0.00	0.00	0.00	0.00	0.00	0.00	0.00	0.00	0.00	0.00	0.00	0.00
0.00	0.00	0.00	0.00	0.00	0.00	0.00	0.00	0.00	0.00	0.00	0.00	0.00	0.00	0.00	0.00	0.00	0.00	0.00	57.90	117.60	-175.50	0.00	34.00	53.60	-87.70	0.00	-0.90	7.70	-6.70	0.00	-0.90	7.70	-6.70	0.00	1.00	0.00	0.00	0.00	0.00	0.00	0.00	0.00	0.00	0.00	0.00	0.00	0.00	0.00	0.00
0.00	0.00	0.00	0.00	0.00	0.00	0.00	0.00	0.00	0.00	0.00	0.00	0.00	0.00	0.00	0.00	0.00	0.00	0.00	2.70	153.50	-156.30	0.00	7.10	72.80	-79.90	0.00	-3.50	8.30	-4.80	0.00	-3.50	8.30	-4.80	0.00	1.00	0.00	0.00	0.00	0.00	0.00	0.00	0.00	0.00	0.00	0.00	0.00	0.00	0.00	0.00
0.00	0.00	0.00	0.00	0.00	0.00	0.00	0.00	0.00	0.00	0.00	0.00	0.00	0.00	0.00	0.00	0.00	0.00	0.00	-52.60	174.40	-121.70	0.00	-20.40	84.70	-64.30	0.00	-5.60	8.10	-2.40	0.00	-5.60	8.10	-2.40	0.00	1.00	0.00	0.00	0.00	0.00	0.00	0.00	0.00	0.00	0.00	0.00	0.00	0.00	0.00	0.00
0.00	0.00	0.00	0.00	0.00	0.00	0.00	0.00	0.00	0.00	0.00	0.00	0.00	0.00	0.00	0.00	0.00	0.00	0.00	-102.90	178.10	-75.20	0.00	-46.00	88.40	-42.40	0.00	-7.30	7.20	0.10	0.00	-7.30	7.20	0.10	0.00	1.00	0.00	0.00	0.00	0.00	0.00	0.00	0.00	0.00	0.00	0.00	0.00	0.00	0.00	0.00
0.00	0.00	0.00	0.00	0.00	0.00	0.00	0.00	0.00	0.00	0.00	0.00	0.00	0.00	0.00	0.00	0.00	0.00	0.00	-143.10	164.50	-21.30	0.00	-67.10	83.40	-16.30	0.00	-8.20	5.50	2.60	0.00	-8.20	5.50	2.60	0.00	1.00	0.00	0.00	0.00	0.00	0.00	0.00	0.00	0.00	0.00	0.00	0.00	0.00	0.00	0.00
0.00	0.00	0.00	0.00	0.00	0.00	0.00	0.00	0.00	0.00	0.00	0.00	0.00	0.00	0.00	0.00	0.00	0.00	0.00	-169.30	134.70	34.50	0.00	-81.60	70.30	11.30	0.00	-8.30	3.30	5.00	0.00	-8.30	3.30	5.00	0.00	1.00	0.00	0.00	0.00	0.00	0.00	0.00	0.00	0.00	0.00	0.00	0.00	0.00	0.00	0.00
0.00	0.00	0.00	0.00	0.00	0.00	0.00	0.00	0.00	0.00	0.00	0.00	0.00	0.00	0.00	0.00	0.00	0.00	0.00	-178.90	91.70	87.10	0.00	-88.20	50.20	37.90	0.00	-7.60	0.70	6.80	0.00	-7.60	0.70	6.80	0.00	1.00	0.00	0.00	0.00	0.00	0.00	0.00	0.00	0.00	0.00	0.00	0.00	0.00	0.00	0.00
0.00	0.00	0.00	0.00	0.00	0.00	0.00	0.00	0.00	0.00	0.00	0.00	0.00	0.00	0.00	0.00	0.00	0.00	0.00	-171.00	39.80	131.10	0.00	-86.10	25.30	60.80	0.00	-6.10	-1.80	8.00	0.00	-6.10	-1.80	8.00	0.00	1.00	0.00	0.00	0.00	0.00	0.00	0.00	0.00	0.00	0.00	0.00	0.00	0.00	0.00	0.00
0.00	0.00	0.00	0.00	0.00	0.00	0.00	0.00	0.00	0.00	0.00	0.00	0.00	0.00	0.00	0.00	0.00	0.00	0.00	-146.30	-16.00	162.30	0.00	-75.50	-2.10	77.70	0.00	-4.00	-4.20	8.30	0.00	-4.00	-4.20	8.30	0.00	1.00	0.00	0.00	0.00	0.00	0.00	0.00	0.00	0.00	0.00	0.00	0.00	0.00	0.00	0.00
0.00	0.00	0.00	0.00	0.00	0.00	0.00	0.00	0.00	0.00	0.00	0.00	0.00	0.00	0.00	0.00	0.00	0.00	0.00	-107.30	-70.30	177.70	0.00	-57.60	-29.30	87.00	0.00	-1.60	-6.30	7.90	0.00	-1.60	-6.30	7.90	0.00	1.00	0.00	0.00	0.00	0.00	0.00	0.00	0.00	0.00	0.00	0.00	0.00	0.00	0.00	0.00
0.00	0.00	0.00	0.00	0.00	0.00	0.00	0.00	0.00	0.00	0.00	0.00	0.00	0.00	0.00	0.00	0.00	0.00	0.00	-57.80	-117.70	175.60	0.00	-34.00	-53.70	87.80	0.00	0.90	-7.70	6.70	0.00	0.90	-7.70	6.70	0.00	1.00	0.00	0.00	0.00	0.00	0.00	0.00	0.00	0.00	0.00	0.00	0.00	0.00	0.00	0.00
0.00	0.00	0.00	0.00	0.00	0.00	0.00	0.00	0.00	0.00	0.00	0.00	0.00	0.00	0.00	0.00	0.00	0.00	0.00	-2.60	-153.60	156.30	0.00	-7.10	-72.80	80.00	0.00	3.50	-8.30	4.80	0.00	3.50	-8.30	4.80	0.00	1.00	0.00	0.00	0.00	0.00	0.00	0.00	0.00	0.00	0.00	0.00	0.00	0.00	0.00	0.00
0.00	0.00	0.00	0.00	0.00	0.00	0.00	0.00	0.00	0.00	0.00	0.00	0.00	0.00	0.00	0.00	0.00	0.00	0.00	52.70	-174.50	121.70	0.00	20.40	-84.80	64.30	0.00	5.60	-8.10	2.40	0.00	5.60	-8.10	2.40	0.00	1.00	0.00	0.00	0.00	0.00	0.00	0.00	0.00	0.00	0.00	0.00	0.00	0.00	0.00	0.00
0.00	0.00	0.00	0.00	0.00	0.00	0.00	0.00	0.00	0.00	0.00	0.00	0.00	0.00	0.00	0.00	0.00	0.00	0.00	103.00	-178.30	75.20	0.00	46.00	-88.50	42.40	0.00	7.30	-7.20	-0.10	0.00	7.30	-7.20	-0.10	0.00	1.00	0.00	0.00	0.00	0.00	0.00	0.00	0.00	0.00	0.00	0.00	0.00	0.00	0.00	0.00
0.00	0.00	0.00	0.00	0.00	0.00	0.00	0.00	0.00	0.00	0.00	0.00	0.00	0.00	0.00	0.00	0.00	0.00	0.00	143.20	-164.60	21.40	0.00	67.20	-83.50	16.30	0.00	8.20	-5.50	-2.60	0.00	8.20	-5.50	-2.60	0.00	1.00	0.00	0.00	0.00	0.00	0.00	0.00	0.00	0.00	0.00	0.00	0.00	0.00	0.00	0.00
0.00	0.00	0.00	0.00	0.00	0.00	0.00	0.00	0.00	0.00	0.00	0.00	0.00	0.00	0.00	0.00	0.00	0.00	0.00	169.30	-134.80	-34.50	0.00	81.70	-70.30	-11.30	0.00	8.30	-3.30	-5.00	0.00	8.30	-3.30	-5.00	0.00	1.00	0.00	0.00	0.00	0.00	0.00	0.00	0.00	0.00	0.00	0.00	0.00	0.00	0.00	0.00
0.00	0.00	0.00	0.00	0.00	0.00	0.00	0.00	0.00	0.00	0.00	0.00	0.00	0.00	0.00	0.00	0.00	0.00	0.00	178.90	-91.80	-87.00	0.00	88.20	-50.30	-37.90	0.00	7.60	-0.70	-6.80	0.00	7.60	-0.70	-6.80	0.00	1.00	0.00	0.00	0.00	0.00	0.00	0.00	0.00	0.00	0.00	0.00	0.00	0.00	0.00	0.00
0.00	0.00	0.00	0.00	0.00	0.00	0.00	0.00	0.00	0.00	0.00	0.00	0.00	0.00	0.00	0.00	0.00	0.00	0.00	171.00	-39.90	-131.10	0.00	86.10	-25.30	-60.70	0.00	6.10	1.80	-8.00	0.00	6.10	1.80	-8.00	0.00	1.00	0.00	0.00	0.00	0.00	0.00	0.00	0.00	0.00	0.00	0.00	0.00	0.00	0.00	0.00
0.00	0.00	0.00	0.00	0.00	0.00	0.00	0.00	0.00	0.00	0.00	0.00	0.00	0.00	0.00	0.00	0.00	0.00	0.00	146.30	15.90	-162.30	0.00	75.60	2.00	-77.60	0.00	4.10	4.20	-8.30	0.00	4.10	4.20	-8.30	0.00	1.00	0.00	0.00	0.00	0.00	0.00	0.00	0.00	0.00	0.00	0.00	0.00	0.00	0.00	0.00
0.00	0.00	0.00	0.00	0.00	0.00	0.00	0.00	0.00	0.00	0.00	0.00	0.00	0.00	0.00	0.00	0.00	0.00	0.00	107.40	70.20	-177.60	0.00	57.60	29.30	-86.90	0.00	1.60	6.30	-7.90	0.00	1.60	6.30	-7.90	0.00	1.00	0.00	0.00	0.00	0.00	0.00	0.00	0.00	0.00	0.00	0.00	0.00	0.00	0.00	0.00
0.00	0.00	0.00	0.00	0.00	0.00	0.00	0.00	0.00	0.00	0.00	0.00	0.00	0.00	0.00	0.00	0.00	0.00	0.00	57.90	117.60	-175.50	0.00	34.00	53.60	-87.70	0.00	-0.90	7.70	-6.70	0.00	-0.90	7.70	-6.70	0.00	1.00	0.00	0.00	0.00	0.00	0.00	0.00	0.00	0.00	0.00	0.00	0.00	0.00	0.00	0.00
0.00	0.00	0.00	0.00	0.00	0.00	0.00	0.00	0.00	0.00	0.00	0.00	0.00	0.00	0.00	0.00	0.00	0.00	0.00	2.70	153.50	-156.30	0.00	7.10	72.80	-79.90	0.00	-3.50	8.30	-4.80	0.00	-3.50	8.30	-4.80	0.00	1.00	0.00	0.00	0.00	0.00	0.00	0.00	0.00	0.00	0.00	0.00	0.00	0.00	0.00	0.00
0.00	0.00	0.00	0.00	0.00	0.00	0.00	0.00	0.00	0.00	0.00	0.00	0.00	0.00	0.00	0.00	0.00	0.00	0.00	-52.60	174.40	-121.70	0.00	-20.40	84.70	-64.30	0.00	-5.60	8.10	-2.40	0.00	-5.60	8.10	-2.40	0.00	1.00	0.00	0.00	0.00	0.00	0.00	0.00	0.00	0.00	0.00	0.00	0.00	0.00	0.00	0.00
0.00	0.00	0.00	0.00	0.00	0.00	0.00	0.00	0.00	0.00	0.00	0.00	0.00	0.00	0.00	0.00	0.00	0.00	0.00	-102.90	178.20	-75.20	0.00	-46.00	88.40	-42.40	0.00	-7.30	7.20	0.10	0.00	-7.30	7.20	0.10	0.00	1.00	0.00	0.00	0.00	0.00	0.00	0.00	0.00	0.00	0.00	0.00	0.00	0.00	0.00	0.00
0.00	0.00	0.00	0.00	0.00	0.00	0.00	0.00	0.00	0.00	0.00	0.00	0.00	0.00	0.00	0.00	0.00	0.00	0.00	-143.10	164.50	-21.30	0.00	-67.10	83.40	-16.30	0.00	-8.20	5.50	2.60	0.00	-8.20	5.50	2.60	0.00	1.00	0.00	0.00	0.00	0.00	0.00	0.00	0.00	0.00	0.00	0.00	0.00	0.00	0.00	0.00
0.00	0.00	0.00	0.00	0.00	0.00	0.00	0.00	0.00	0.00	0.00	0.00	0.00	0.00	0.00	0.00	0.00	0.00	0.00	-169.30	134.70	34.50	0.00	-81.60	70.30	11.30	0.00	-8.30	3.30	5.00	0.00	-8.30	3.30	5.00	0.00	1.00	0.00	0.00	0.00	0.00	0.00	0.00	0.00	0.00	0.00	0.00	0.00	0.00	0.00	0.00
0.00	0.00	0.00	0.00	0.00	0.00	0.00	0.00	0.00	0.00	0.00	0.00	0.00	0.00	0.00	0.00	0.00	0.00	0.00	-178.90	91.70	87.10	0.00	-88.20	50.20	37.90	0.00	-7.60	0.70	6.80	0.00	-7.60	0.70	6.80	0.00	1.00	0.00	0.00	0.00	0.00	0.00	0.00	0.00	0.00	0.00	0.00	0.00	0.00	0.00	0.00
0.00	0.00	0.00	0.00	0.00	0.00	0.00	0.00	0.00	0.00	0.00	0.00	0.00	0.00	0.00	0.00	0.00	0.00	0.00	-171.00	39.80	131.10	0.00	-86.10	25.30	60.80	0.00	-6.10	-1.80	8.00	0.00	-6.10	-1.80	8.00	0.00	1.00	0.00	0.00	0.00	0.00	0.00	0.00	0.00	0.00	0.00	0.00	0.00	0.00	0.00	0.00
0.00	0.00	0.00	0.00	0.00	0.00	0.00	0.00	0.00	0.00	0.00	0.00	0.00	0.00	0.00	0.00	0.00	0.00	0.00	-146.30	-16.00	162.30	0.00	-75.50	-2.10	77.70	0.00	-4.00	-4.20	8.30	0.00	-4.00	-4.20	8.30	0.00	1.00	0.00	0.00	0.00	0.00	0.00	0.00	0.00	0.00	0.00	0.00	0.00	0.00	0.00	0.00
0.00	0.00	0.00	0.00	0.00	0.00	0.00	0.00	0.00	0.00	0.00	0.00	0.00	0.00	0.00	0.00	0.00	0.00	0.00	-107.30	-70.30	177.70	0.00	-57.60	-29.30	87.00	0.00	-1.60	-6.30	7.90	0.00	-1.60	-6.30	7.90	0.00	1.00	0.00	0.00	0.00	0.00	0.00	0.00	0.00	0.00	0.00	0.00	0.00	0.00	0.00	0.00
0.00	0.00	0.00	0.00	0.00	0.00	0.00	0.00	0.00	0.00	0.00	0.00	0.00	0.00	0.00	0.00	0.00	0.00	0.00	-57.80	-117.70	175.60	0.00	-34.00	-53.70	87.80	0.00	0.90	-7.70	6.70	0.00	0.90	-7.70	6.70	0.00	1.00	0.00	0.00	0.00	0.00	0.00	0.00	0.00	0.00	0.00	0.00	0.00	0.00	0.00	0.00
0.00	0.00	0.00	0.00	0.00	0.00	0.00	0.00	0.00	0.00	0.00	0.00	0.00	0.00	0.00	0.00	0.00	0.00	0.00	-2.60	-153.60	156.30	0.00	-7.10	-72.80	80.00	0.00	3.50	-8.30	4.80	0.00	3.50	-8.30	4.80	0.00	1.00	0.00	0.00	0.00	0.00	0.00	0.00	0.00	0.00	0.00	0.00	0.00	0.00	0.00	0.00
0.00	0.00	0.00	0.00	0.00	0.00	0.00	0.00	0.00	0.00	0.00	0.00	0.00	0.00	0.00	0.00	0.00	0.00	0.00	52.70	-174.50	121.70	0.00	20.40	-84.80	64.30	0.00	5.60	-8.10	2.40	0.00	5.60	-8.10	2.40	0.00	1.00	0.00	0.00	0.00	0.00	0.00	0.00	0.00	0.00	0.00	0.00	0.00	0.00	0.00	0.00
0.00	0.00	0.00	0.00	0.00	0.00	0.00	0.00	0.00	0.00	0.00	0.00	0.00	0.00	0.00	0.00	0.00	0.00	0.00	103.00	-178.30	75.20	0.00	46.00	-88.50	42.40	0.00	7.30	-7.20	-0.10	0.00	7.30	-7.20	-0.10	0.00	1.00	0.00	0.00	0.00	0.00	0.00	0.00	0.00	0.00	0.00	0.00	0.00	0.00	0.00	0.00
0.00	0.00	0.00	0.00	0.00	0.00	0.00	0.00	0.00	0.00	0.00	0.00	0.00	0.00	0.00	0.00	0.00	0.00	0.00	143.20	-164.60	21.40	0.00	67.20	-83.50	16.30	0.00	8.20	-5.50	-2.60	0.00	8.20	-5.50	-2.60	0.00	1.00	0.00	0.00	0.00	0.00	0.00	0.00	0.00	0.00	0.00	0.00	0.00	0.00	0.00	0.00
0.00	0.00	0.00	0.00	0.00	0.00	0.00	0.00	0.00	0.00	0.00	0.00	0.00	0.00	0.00	0.00	0.00	0.00	0.00	169.30	-134.80	-34.50	0.00	81.70	-70.30	-11.30	0.00	8.30	-3.30	-5.00	0.00	8.30	-3.30	-5.00	0.00	1.00	0.00	0.00	0.00	0.00	0.00	0.00	0.00	0.00	0.00	0.00	0.00	0.00	0.00	0.00
0.00	0.00	0.00	0.00	0.00	0.00	0.00	0.00	0.00	0.00	0.00	0.00	0.00	0.00	0.00	0.00	0.00	0.00	0.00	178.90	-91.80	-87.00	0.00	88.20	-50.30	-37.90	0.00	7.60	-0.70	-6.80	0.00	7.60	-0.70	-6.80	0.00	1.00	0.00	0.00	0.00	0.00	0.00	0.00	0.00	0.00	0.00	0.00	0.00	0.00	0.00	0.00
0.00	0.00	0.00	0.00	0.00	0.00	0.00	0.00	0.00	0.00	0.00	0.00	0.00	0.00	0.00	0.00	0.00	0.00	0.00	171.00	-39.90	-131.10	0.00	86.10	-25.30	-60.70	0.00	6.10	1.80	-8.00	0.00	6.10	1.80	-8.00	0.00	1.00	0.00	0.00	0.00	0.00	0.00	0.00	0.00	0.00	0.00	0.00	0.00	0.00	0.00	0.00
0.00	0.00	0.00	0.00	0.00	0.00	0.00	0.00	0.00	0.00	0.00	0.00	0.00	0.00	0.00	0.00	0.00	0.00	0.00	146.30	15.90	-162.30	0.00	75.60	2.00	-77.60	0.00	4.10	4.20	-8.30	0.00	4.10	4.20	-8.30	0.00	1.00	0.00	0.00	0.00	0.00	0.00	0.00	0.00	0.00	0.00	0.00	0.00	0.00	0.00	0.00
0.00	0.00	0.00	0.00	0.00	0.00	0.00	0.00	0.00	0.00	0.00	0.00	0.00	0.00	0.00	0.00	0.00	0.00	0.00	107.40	70.20	-177.60	0.00	57.60	29.30	-86.90	0.00	1.60	6.30	-7.90	0.00	1.60	6.30	-7.90	0.00	1.00	0.00	0.00	0.00	0.00	0.00	0.00	0.00	0.00	0.00	0.00	0.00	0.00	0.00	0.00
0.00	0.00	0.00	0.00	0.00	0.00	0.00	0.00	0.00	0.00	0.00	0.00	0.00	0.00	0.00	0.00	0.00	0.00	0.00	57.90	117.60	-175.50	0.00	34.00	53.60	-87.70	0.00	-0.90	7.70	-6.70	0.00	-0.90	7.70	-6.70	0.00	1.00	0.00	0.00	0.00	0.00	0.00	0.00	0.00	0.00	0.00	0.00	0.00	0.00	0.00	0.00
0.00	0.00	0.00	0.00	0.00	0.00	0.00	0.00	0.00	0.00	0.00	0.00	0.00	0.00	0.00	0.00	0.00	0.00	0.00	2.70	153.50	-156.30	0.00	7.10	72.80	-79.90	0.00	-3.50	8.30	-4.80	0.00	-3.50	8.30	-4.80	0.00	1.00	0.00	0.00	0.00	0.00	0.00	0.00	0.00	0.00	0.00	0.00	0.00	0.00	0.00	0.00
0.00	0.00	0.00	0.00	0.00	0.00	0.00	0.00	0.00	0.00	0.00	0.00	0.00	0.00	0.00	0.00	0.00	0.00	0.00	-52.60	174.40	-121.70	0.00	-20.40	84.70	-64.30	0.00	-5.60	8.10	-2.40	0.00	-5.60	8.10	-2.40	0.00	1.00	0.00	0.00	0.00	0.00	0.00	0.00	0.00	0.00	0.00	0.00	0.00	0.00	0.00	0.00
0.00	0.00	0.00	0.00	0.00	0.00	0.00	0.00	0.00	0.00	0.00	0.00	0.00	0.00	0.00	0.00	0.00	0.00	0.00	-102.90	178.20	-75.20	0.00	-46.00	88.40	-42.40	0.00	-7.30	7.20	0.10	0.00	-7.30	7.20	0.10	0.00	1.00	0.00	0.00	0.00	0.00	0.00	0.00	0.00	0.00	0.00	0.00	0.00	0.00	0.00	0.00
0.00	0.00	0.00	0.00	0.00	0.00	0.00	0.00	0.00	0.00	0.00	0.00	0.00	0.00	0.00	0.00	0.00	0.00	0.00	-143.10	164.50	-21.30	0.00	-67.10	83.40	-16.30	0.00	-8.20	5.50	2.60	0.00	-8.20	5.50	2.60	0.00	1.00	0.00	0.00	0.00	0.00	0.00	0.00	0.00	0.00	0.00	0.00	0.00	0.00	0.00	0.00
0.00	0.00	0.00	0.00	0.00	0.00	0.00	0.00	0.00	0.00	0.00	0.00	0.00	0.00	0.00	0.00	0.00	0.00	0.00	-169.30	134.70	34.50	0.00	-81.60	70.30	11.30	0.00	-8.30	3.30	5.00	0.00	-8.30	3.30	5.00	0.00	1.00	0.00	0.00	0.00	0.00	0.00	0.00	0.00	0.00	0.00	0.00	0.00	0.00	0.00	0.00
0.00	0.00	0.00	0.00	0.00	0.00	0.00	0.00	0.00	0.00	0.00	0.00	0.00	0.00	0.00	0.00	0.00	0.00	0.00	-178.90	91.70	87.10	0.00	-88.20	50.20	37.90	0.00	-7.60	0.70	6.80	0.00	-7.60	0.70	6.80	0.00	1.00	0.00	0.00	0.00	0.00	0.00	0.00	0.00	0.00	0.00	0.00	0.00	0.00	0.00	0.00
0.00	0.00	0.00	0.00	0.00	0.00	0.00	0.00	0.00	0.00	0.00	0.00	0.00	0.00	0.00	0.00	0.00	0.00	0.00	-171.00	39.80	131.10	0.00	-86.10	25.30	60.80	0.00	-6.10	-1.80	8.00	0.00	-6.10	-1.80	8.00	0.00	1.00	0.00	0.00	0.00	0.00	0.00	0.00	0.00	0.00	0.00	0.00	0.00	0.00	0.00	0.00
0.00	0.00	0.00	0.00	0.00	0.00	0.00	0.00	0.00	0.00	0.00	0.00	0.00	0.00	0.00	0.00	0.00	0.00	0.00	-146.30	-16.00	162.30	0.00	-75.50	-2.10	77.70	0.00	-4.00	-4.20	8.30	0.00	-4.00	-4.20	8.30	0.00	1.00	0.00	0.00	0.00	0.00	0.00	0.00	0.00	0.00	0.00	0.00	0.00	0.00	0.00	0.00
0.00	0.00	0.00	0.00	0.00	0.00	0.00	0.00	0.00	0.00	0.00	0.00	0.00	0.00	0.00	0.00	0.00	0.00	0.00	-107.30	-70.30	177.70	0.00	-57.60	-29.30	87.00	0.00	-1.60	-6.30	7.90	0.00	-1.60	-6.30	7.90	0.00	1.00	0.00	0.00	0.00	0.00	0.00	0.00	0.00	0.00	0.00	0.00	0.00	0.00	0.00	0.00
0.00	0.00	0.00	0.00	0.00	0.00	0.00	0.00	0.00	0.00	0.00	0.00	0.00	0.00	0.00	0.00	0.00	0.00	0.00	-57.80	-117.70	175.60	0.00	-34.00	-53.70	87.80	0.00	0.90	-7.70	6.70	0.00	0.90	-7.70	6.70	0.00	1.00	0.00	0.00	0.00	0.00	0.00	0.00	0.00	0.00	0.00	0.00	0.00	0.00	0.00	0.00
0.00	0.00	0.00	0.00	0.00	0.00	0.00	0.00	0.00	0.00	0.00	0.00	0.00	0.00	0.00	0.00	0.00	0.00	0.00	-2.60	-153.60	156.30	0.00	-7.10	-72.80	80.00	0.00	3.50	-8.30	4.80	0.00	3.50	-8.30	4.80	0.00	1.00	0.00	0.00	0.00	0.00	0.00	0.00	0.00	0.00	0.00	0.00	0.00	0.00	0.00	0.00
0.00	0.00	0.00	0.00	0.00	0.00	0.00	0.00	0.00	0.00	0.00	0.00	0.00	0.00	0.00	0.00	0.00	0.00	0.00	52.70	-174.50	121.70	0.00	20.40	-84.80	64.30	0.00	5.60	-8.10	2.40	0.00	5.60	-8.10	2.40	0.00	1.00	0.00	0.00	0.00	0.00	0.00	0.00	0.00	0.00	0.00	0.00	0.00	0.00	0.00	0.00
0.00	0.00	0.00	0.00	0.00	0.00	0.00	0.00	0.00	0.00	0.00	0.00	0.00	0.00	0.00	0.00	0.00	0.00	0.00	103.00	-178.30	75.20	0.00	46.00	-88.50	42.40	0.00	7.30	-7.20	-0.10	0.00	7.30	-7.20	-0.10	0.00	1.00	0.00	0.00	0.00	0.00	0.00	0.00	0.00	0.00	0.00	0.00	0.00	0.00	0.00	0.00
0.00	0.00	0.00	0.00	0.00	0.00	0.00	0.00	0.00	0.00	0.00	0.00	0.00	0.00	0.00	0.00	0.00	0.00	0.00	143.20	-164.60	21.40	0.00	67.20	-83.50	16.30	0.00	8.20	-5.50	-2.60	0.00	8.20	-5.50	-2.60	0.00	1.00	0.00	0.00	0.00	0.00	0.00	0.00	0.00	0.00	0.00	0.00	0.00	0.00	0.00	0.00
0.00	0.00	0.00	0.00	0.00	0.00	0.00	0.00	0.00	0.00	0.00	0.00	0.00	0.00	0.00	0.00	0.00	0.00	0.00	169.30	-134.80	-34.50	0.00	81.70	-70.30	-11.30	0.00	8.30	-3.30	-5.00	0.00	8.30	-3.30	-5.00	0.00	1.00	0.00	0.00	0.00	0.00	0.00	0.00	0.00	0.00	0.00	0.00	0.00	0.00	0.00	0.00
0.00	0.00	0.00	0.00	0.00	0.00	0.00	0.00	0.00	0.00	0.00	0.00	0.00	0.00	0.00	0.00	0.00	0.00	0.00	178.90	-91.80	-87.00	0.00	88.20	-50.30	-37.90	0.00	7.60	-0.70	-6.80	0.00	7.60	-0.70	-6.80	0.00	1.00	0.00	0.00	0.00	0.00	0.00	0.00	0.00	0.00	0.00	0.00	0.00	0.00	0.00	0.00
0.00	0.00	0.00	0.00	0.00	0.00	0.00	0.00	0.00	0.00	0.00	0.00	0.00	0.00	0.00	0.00	0.00	0.00	0.00	171.00	-39.90	-131.10	0.00	86.10	-25.30	-60.70	0.00	6.10	1.80	-8.00	0.00	6.10	1.80	-8.00	0.00	1.00	0.00	0.00	0.00	0.00	0.00	0.00	0.00	0.00	0.00	0.00	0.00	0.00	0.00	0.00
0.00	0.00	0.00	0.00	0.00	0.00	0.00	0.00	0.00	0.00	0.00	0.00	0.00	0.00	0.00	0.00	0.00	0.00	0.00	146.30	15.90	-162.30	0.00	75.60	2.00	-77.60	0.00	4.10	4.20	-8.30	0.00	4.10	4.20	-8.30	0.00	1.00	0.00	0.00	0.00	0.00	0.00	0.00	0.00	0.00	0.00	0.00	0.00	0.00	0.00	0.00
0.00	0.00	0.00	0.00	0.00	0.00	0.00	0.00	0.00	0.00	0.00	0.00	0.00	0.00	0.00	0.00	0.00	0.00	0.00	107.40	70.20	-177.60	0.00	57.60	29.30	-86.90	0.00	1.60	6.30	-7.90	0.00	1.60	6.30	-7.90	0.00	1.00	0.00	0.00	0.00	0.00	0.00	0.00	0.00	0.00	0.00	0.00	0.00	0.00	0.00	0.00
0.00	0.00	0.00	0.00	0.00	0.00	0.00	0.00	0.00	0.00	0.00	0.00	0.00	0.00	0.00	0.00	0.00	0.00	0.00	57.90	117.60	-175.50	0.00	34.00	53.60	-87.70	0.00	-0.90	7.70	-6.70	0.00	-0.90	7.70	-6.70	0.00	1.00	0.00	0.00	0.00	0.00	0.00	0.00	0.00	0.00	0.00	0.00	0.00	0.00	0.00	0.00
0.00	0.00	0.00	0.00	0.00	0.00	0.00	0.00	0.00	0.00	0.00	0.00	0.00	0.00	0.00	0.00	0.00	0.00	0.00	2.70	153.50	-156.30	0.00	7.10	72.80	-79.90	0.00	-3.50	8.30	-4.80	0.00	-3.50	8.30	-4.80	0.00	1.00	0.00	0.00	0.00	0.00	0.00	0.00	0.00	0.00	0.00	0.00	0.00	0.00	0.00	0.00
0.00	0.00	0.00	0.00	0.00	0.00	0.00	0.00	0.00	0.00	0.00	0.00	0.00	0.00	0.00	0.00	0.00	0.00	0.00	-52.60	174.40	-121.70	0.00	-20.40	84.70	-64.30	0.00	-5.60	8.10	-2.40	0.00	-5.60	8.10	-2.40	0.00	1.00	0.00	0.00	0.00	0.00	0.00	0.00	0.00	0.00	0.00	0.00	0.00	0.00	0.00	0.00
0.00	0.00	0.00	0.00	0.00	0.00	0.00	0.00	0.00	0.00	0.00	0.00	0.00	0.00	0.00	0.00	0.00	0.00	0.00	-102.90	178.20	-75.20	0.00	-46.00	88.40	-42.40	0.00	-7.30	7.20	0.10	0.00	-7.30	7.20	0.10	0.00	1.00	0.00	0.00	0.00	0.00	0.00	0.00	0.00	0.00	0.00	0.00	0.00	0.00	0.00	0.00
0.00	0.00	0.00	0.00	0.00	0.00	0.00	0.00	0.00	0.00	0.00	0.00	0.00	0.00	0.00	0.00	0.00	0.00	0.00	-143.10	164.50	-21.30	0.00	-67.10	83.40	-16.30	0.00	-8.20	5.50	2.60	0.00	-8.20	5.50	2.60	0.00	1.00	0.00	0.00	0.00	0.00	0.00	0.00	0.00	0.00	0.00	0.00	0.00	0.00	0.00	0.00
0.00	0.00	0.00	0.00	0.00	0.00	0.00	0.00	0.00	0.00	0.00	0.00	0.00	0.00	0.00	0.00	0.00	0.00	0.00	-169.30	134.70	34.50	0.00	-81.60	70.30	11.30	0.00	-8.30	3.30	5.00	0.00	-8.30	3.30	5.00	0.00	1.00	0.00	0.00	0.00	0.00	0.00	0.00	0.00	0.00	0.00	0.00	0.00	0.00	0.00	0.00
0.00	0.00	0.00	0.00	0.00	0.00	0.00	0.00	0.00	0.00	0.00	0.00	0.00	0.00	0.00	0.00	0.00	0.00	0.00	-178.90	91.70	87.10	0.00	-88.20	50.20	37.90	0.00	-7.60	0.70	6.80	0.00	-7.60	0.70	6.80	0.00	1.00	0.00	0.00	0.00	0.00	0.00	0.00	0.00	0.00	0.00	0.00	0.00	0.00	0.00	0.00
0.00	0.00	0.00	0.00	0.00	0.00	0.00	0.00	0.00	0.00	0.00	0.00	0.00	0.00	0.00	0.00	0.00	0.00	0.00	-171.00	39.80	131.10	0.00	-86.10	25.30	60.80	0.00	-6.10	-1.80	8.00	0.00	-6.10	-1.80	8.00	0.00	1.00	0.00	0.00	0.00	0.00	0.00	0.00	0.00	0.00	0.00	0.00	0.00	0.00	0.00	0.00
0.00	0.00	0.00	0.00	0.00	0.00	0.00	0.00	0.00	0.00	0.00	0.00	0.00	0.00	0.00	0.00	0.00	0.00	0.00	-146.30	-16.00	162.30	0.00	-75.50	-2.10	77.70	0.00	-4.00	-4.20	8.30	0.00	-4.00	-4.20	8.30	0.00	1.00	0.00	0.00	0.00	0.00	0.00	0.00	0.00	0.00	0.00	0.00	0.00	0.00	0.00	0.00
0.00	0.00	0.00	0.00	0.00	0.00	0.00	0.00	0.00	0.00	0.00	0.00	0.00	0.00	0.00	0.00	0.00	0.00	0.00	-107.30	-70.30	177.70	0.00	-57.60	-29.30	87.00	0.00	-1.60	-6.30	7.90	0.00	-1.60	-6.30	7.90	0.00	1.00	0.00	0.00	0.00	0.00	0.00	0.00	0.00	0.00	0.00	0.00	0.00	0.00	0.00	0.00
0.00	0.00	0.00	0.00	0.00	0.00	0.00	0.00	0.00	0.00	0.00	0.00	0.00	0.00	0.00	0.00	0.00	0.00	0.00	-57.80	-117.70	175.60	0.00	-34.00	-53.70	87.80	0.00	0.90	-7.70	6.70	0.00	0.90	-7.70	6.70	0.00	1.00	0.00	0.00	0.00	0.00	0.00	0.00	0.00	0.00	0.00	0.00	0.00	0.00	0.00	0.00
0.00	0.00	0.00	0.00	0.00	0.00	0.00	0.00	0.00	0.00	0.00	0.00	0.00	0.00	0.00	0.00	0.00	0.00	0.00	-2.60	-153.60	156.30	0.00	-7.10	-72.80	80.00	0.00	3.50	-8.30	4.80	0.00	3.50	-8.30	4.80	0.00	1.00	0.00	0.00	0.00	0.00	0.00	0.00	0.00	0.00	0.00	0.00	0.00	0.00	0.00	0.00
0.00	0.00	0.00	0.00	0.00	0.00	0.00	0.00	0.00	0.00	0.00	0.00	0.00	0.00	0.00	0.00	0.00	0.00	0.00	52.70	-174.50	121.70	0.00	20.40	-84.80	64.30	0.00	5.60	-8.10	2.40	0.00	5.60	-8.10	2.40	0.00	1.00	0.00	0.00	0.00	0.00	0.00	0.00	0.00	0.00	0.00	0.00	0.00	0.00	0.00	0.00
0.00	0.00	0.00	0.00	0.00	0.00	0.00	0.00	0.00	0.00	0.00	0.00	0.00	0.00	0.00	0.00	0.00	0.00	0.00	103.00	-178.30	75.20	0.00	46.00	-88.50	42.40	0.00	7.30	-7.20	-0.10	0.00	7.30	-7.20	-0.10	0.00	1.00	0.00	0.00	0.00	0.00	0.00	0.00	0.00	0.00	0.00	0.00	0.00	0.00	0.00	0.00
0.00	0.00	0.00	0.00	0.00	0.00	0.00	0.00	0.00	0.00	0.00	0.00	0.00	0.00	0.00	0.00	0.00	0.00	0.00	143.20	-164.60	21.40	0.00	67.20	-83.50	16.30	0.00	8.20	-5.50	-2.60	0.00	8.20	-5.50	-2.60	0.00	1.00	0.00	0.00	0.00	0.00	0.00	0.00	0.00	0.00	0.00	0.00	0.00	0.00	0.00	0.00
0.00	0.00	0.00	0.00	0.00	0.00	0.00	0.00	0.00	0.00	0.00	0.00	0.00	0.00	0.00	0.00	0.00	0.00	0.00	169.30	-134.80	-34.50	0.00	81.70	-70.30	-11.30	0.00	8.30	-3.30	-5.00	0.00	8.30	-3.30	-5.00	0.00	1.00	0.00	0.00	0.00	0.00	0.00	0.00	0.00	0.00	0.00	0.00	0.00	0.00	0.00	0.00
0.00	0.00	0.00	0.00	0.00	0.00	0.00	0.00	0.00	0.00	0.00	0.00	0.00	0.00	0.00	0.00	0.00	0.00	0.00	178.90	-91.80	-87.00	0.00	88.20	-50.30	-37.90	0.00	7.60	-0.70	-6.80	0.00	7.60	-0.70	-6.80	0.00	1.00	0.00	0.00	0.00	0.00	0.00	0.00	0.00	0.00	0.00	0.00	0.00	0.00	0.00	0.00
0.00	0.00	0.00	0.00	0.00	0.00	0.00	0.00	0.00	0.00	0.00	0.00	0.00	0.00	0.00	0.00	0.00	0.00	0.00	171.00	-39.90	-131.10	0.00	86.10	-25.30	-60.70	0.00	6.10	1.80	-8.00	0.00	6.10	1.80	-8.00	0.00	1.00	0.00	0.00	0.00	0.00	0.00	0.00	0.00	0.00	0.00	0.00	0.00	0.00	0.00	0.00
0.00	0.00	0.00	0.00	0.00	0.00	0.00	0.00	0.00	0.00	0.00	0.00	0.00	0.00	0.00	0.00	0.00	0.00	0.00	146.30	15.90	-162.30	0.00	75.60	2.00	-77.60	0.00	4.10	4.20	-8.30	0.00	4.10	4.20	-8.30	0.00	1.00	0.00	0.00	0.00	0.00	0.00	0.00	0.00	0.00	0.00	0.00	0.00	0.00	0.00	0.00
0.00	0.00	0.00	0.00	0.00	0.00	0.00	0.00	0.00	0.00	0.00	0.00	0.00	0.00	0.00	0.00	0.00	0.00	0.00	107.40	70.20	-177.60	0.00	57.60	29.30	-86.90	0.00	1.60	6.30	-7.90	0.00	1.60	6.30	-7.90	0.00	1.00	0.00	0.00	0.00	0.00	0.00	0.00	0.00	0.00	0.00	0.00	0.00	0.00	0.00	0.00
0.00	0.00	0.00	0.00	0.00	0.00	0.00	0.00	0.00	0.00	0.00	0.00	0.00	0.00	0.00	0.00	0.00	0.00	0.00	57.90	117.60	-175.50	0.00	34.00	53.60	-87.70	0.00	-0.90	7.70	-6.70	0.00	-0.90	7.70	-6.70	0.00	1.00	0.00	0.00	0.00	0.00	0.00	0.00	0.00	0.00	0.00	0.00	0.00	0.00	0.00	0.00
0.00	0.00	0.00	0.00	0.00	0.00	0.00	0.00	0.00	0.00	0.00	0.00	0.00	0.00	0.00	0.00	0.00	0.00	0.00	2.70	153.50	-156.30	0.00	7.10	72.80	-79.90	0.00	-3.50	8.30	-4.80	0.00	-3.50	8.30	-4.80	0.00	1.00	0.00	0.00	0.00	0.00	0.00	0.00	0.00	0.00	0.00	0.00	0.00	0.00	0.00	0.00
0.00	0.00	0.00	0.00	0.00	0.00	0.00	0.00	0.00	0.00	0.00	0.00	0.00	0.00	0.00	0.00	0.00	0.00	0.00	-52.60	174.40	-121.70	0.00	-20.40	84.70	-64.30	0.00	-5.60	8.10	-2.40	0.00	-5.60	8.10	-2.40	0.00	1.00	0.00	0.00	0.00	0.00	0.00	0.00	0.00	0.00	0.00	0.00	0.00	0.00	0.00	0.00
0.00	0.00	0.00	0.00	0.00	0.00	0.00	0.00	0.00	0.00	0.00	0.00	0.00	0.00	0.00	0.00	0.00	0.00	0.00	-102.90	178.20	-75.20	0.00	-46.00	88.40	-42.40	0.00	-7.30	7.20	0.10	0.00	-7.30	7.20	0.10	0.00	1.00	0.00	0.00	0.00	0.00	0.00	0.00	0.00	0.00	0.00	0.00	0.00	0.00	0.00	0.00
0.00	0.00	0.00	0.00	0.00	0.00	0.00	0.00	0.00	0.00	0.00	0.00	0.00	0.00	0.00	0.00	0.00	0.00	0.00	-143.10	164.50	-21.30	0.00	-67.10	83.40	-16.30	0.00	-8.20	5.50	2.60	0.00	-8.20	5.50	2.60	0.00	1.00	0.00	0.00	0.00	0.00	0.00	0.00	0.00	0.00	0.00	0.00	0.00	0.00	0.00	0.00
0.00	0.00	0.00	0.00	0.00	0.00	0.00	0.00	0.00	0.00	0.00	0.00	0.00	0.00	0.00	0.00	0.00	0.00	0.00	-169.30	134.70	34.50	0.00	-81.60	70.30	11.30	0.00	-8.30	3.30	5.00	0.00	-8.30	3.30	5.00	0.00	1.00	0.00	0.00	0.00	0.00	0.00	0.00	0.00	0.00	0.00	0.00	0.00	0.00	0.00	0.00
0.00	0.00	0.00	0.00	0.00	0.00	0.00	0.00	0.00	0.00	0.00	0.00	0.00	0.00	0.00	0.00	0.00	0.00	0.00	-178.90	91.70	87.10	0.00	-88.20	50.20	37.90	0.00	-7.60	0.70	6.80	0.00	-7.60	0.70	6.80	0.00	1.00	0.00	0.00	0.00	0.00	0.00	0.00	0.00	0.00	0.00	0.00	0.00	0.00	0.00	0.00
0.00	0.00	0.00	0.00	0.00	0.00	0.00	0.00	0.00	0.00	0.00	0.00	0.00	0.00	0.00	0.00	0.00	0.00	0.00	-171.00	39.80	131.10	0.00	-86.10	25.30	60.80	0.00	-6.10	-1.80	8.00	0.00	-6.10	-1.80	8.00	0.00	1.00	0.00	0.00	0.00	0.00	0.00	0.00	0.00	0.00	0.00	0.00	0.00	0.00	0.00	0.00
0.00	0.00	0.00	0.00	0.00	0.00	0.00	0.00	0.00	0.00	0.00	0.00	0.00	0.00	0.00	0.00	0.00	0.00	0.00	-146.30	-16.00	162.30	0.00	-75.50	-2.10	77.70	0.00	-4.00	-4.20	8.30	0.00	-4.00	-4.20	8.30	0.00	1.00	0.00	0.00	0.00	0.00	0.00	0.00	0.00	0.00	0.00	0.00	0.00	0.00	0.00	0.00
0.00	0.00	0.00	0.00	0.00	0.00	0.00	0.00	0.00	0.00	0.00	0.00	0.00	0.00	0.00	0.00	0.00	0.00	0.00	-107.30	-70.30	177.70	0.00	-57.60	-29.30	87.00	0.00	-1.60	-6.30	7.90	0.00	-1.60	-6.30	7.90	0.00	1.00	0.00	0.00	0.00	0.00	0.00	0.00	0.00	0.00	0.00	0.00	0.00	0.00	0.00	0.00
0.00	0.00	0.00	0.00	0.00	0.00	0.00	0.00	0.00	0.00	0.00	0.00	0.00	0.00	0.00	0.00	0.00	0.00	0.00	-57.80	-117.70	175.60	0.00	-34.00	-53.70	87.80	0.00	0.90	-7.70	6.70	0.00	0.90	-7.70	6.70	0.00	1.00	0.00	0.00	0.00	0.00	0.00	0.00	0.00	0.00	0.00	0.00	0.00	0.00	0.00	0.00
0.00	0.00	0.00	0.00	0.00	0.00	0.00	0.00	0.00	0.00	0.00	0.00	0.00	0.00	0.00	0.00	0.00	0.00	0.00	-2.60	-153.60	156.30	0.00	-7.10	-72.80	80.00	0.00	3.50	-8.30	4.80	0.00	3.50	-8.30	4.80	0.00	1.00	0.00	0.00	0.00	0.00	0.00	0.00	0.00	0.00	0.00	0.00	0.00	0.00	0.00	0.00
0.00	0.00	0.00	0.00	0.00	0.00	0.00	0.00	0.00	0.00	0.00	0.00	0.00	0.00	0.00	0.00	0.00	0.00	0.00	52.70	-174.50	121.70	0.00	20.40	-84.80	64.30	0.00	5.60	-8.10	2.40	0.00	5.60	-8.10	2.40	0.00	1.00	0.00	0.00	0.00	0.00	0.00	0.00	0.00	0.00	0.00	0.00	0.00	0.00	0.00	0.00
0.00	0.00	0.00	0.00	0.00	0.00	0.00	0.00	0.00	0.00	0.00	0.00	0.00	0.00	0.00	0.00	0.00	0.00	0.00	103.00	-178.30	75.20	0.00	46.00	-88.50	42.40	0.00	7.30	-7.20	-0.10	0.00	7.30	-7.20	-0.10	0.00	1.00	0.00	0.00	0.00	0.00	0.00	0.00	0.00	0.00	0.00	0.00	0.00	0.00	0.00	0.00
0.00	0.00	0.00	0.00	0.00	0.00	0.00	0.00	0.00	0.00	0.00	0.00	0.00	0.00	0.00	0.00	0.00	0.00	0.00	143.20	-164.60	21.40	0.00	67.20	-83.50	16.30	0.00	8.20	-5.50	-2.60	0.00	8.20	-5.50	-2.60	0.00	1.00	0.00	0.00	0.00	0.00	0.00	0.00	0.00	0.00	0.00	0.00	0.00	0.00	0.00	0.00
0.00	0.00	0.00	0.00	0.00	0.00	0.00	0.00	0.00	0.00	0.00	0.00	0.00	0.00	0.00	0.00	0.00	0.00	0.00	169.30	-134.80	-34.50	0.00	81.70	-70.30	-11.30	0.00	8.30	-3.30	-5.00	0.00	8.30	-3.30	-5.00	0.00	1.00	0.00	0.00	0.00	0.00	0.00	0.00	0.00	0.00	0.00	0.00	0.00	0.00	0.00	0.00
0.00	0.00	0.00	0.00	0.00	0.00	0.00	0.00	0.00	0.00	0.00	0.00	0.00	0.00	0.00	0.00	0.00	0.00	0.00	178.90	-91.80	-87.00	0.00	88.20	-50.30	-37.90	0.00	7.60	-0.70	-6.80	0.00	7.60	-0.70	-6.80	0.00	1.00	0.00	0.00	0.00	0.00	0.00	0.00	0.00	0.00	0.00	0.00	0.00	0.00	0.00	0.00
0.00	0.00	0.00	0.00	0.00	0.00	0.00	0.00	0.00	0.00	0.00	0.00	0.00	0.00	0.00	0.00	0.00	0.00	0.00	171.00	-39.90	-131.10	0.00	86.10	-25.30	-60.70	0.00	6.10	1.80	-8.00	0.00	6.10	1.80	-8.00	0.00	1.00	0.00	0.00	0.00	0.00	0.00	0.00	0.00	0.00	0.00	0.00	0.00	0.00	0.00	0.00
0.00	0.00	0.00	0.00	0.00	0.00	0.00	0.00	0.00	0.00	0.00	0.00	0.00	0.00	0.00	0.00	0.00	0.00	0.00	146.30	15.90	-162.30	0.00	75.60	2.00	-77.60	0.00	4.10	4.20	-8.30	0.00	4.10	4.20	-8.30	0.00	1.00	0.00	0.00	0.00	0.00	0.00	0.00	0.00	0.00	0.00	0.00	0.00	0.00	0.00	0.00
0.00	0.00	0.00	0.00	0.00	0.00	0.00	0.00	0.00	0.00	0.00	0.00	0.00	0.00	0.00	0.00	0.00	0.00	0.00	107.40	70.20	-177.60	0.00	57.60	29.30	-86.90	0.00	1.60	6.30	-7.90	0.00	1.60	6.30	-7.90	0.00	1.00	0.00	0.00	0.00	0.00	0.00	0.00	0.00	0.00	0.00	0.00	0.00	0.00	0.00	0.00
0.00	0.00	0.00	0.00	0.00	0.00	0.00	0.00	0.00	0.00	0.00	0.00	0.00	0.00	0.00	0.00	0.00	0.00	0.00	57.90	117.60	-175.50	0.00	34.00	53.70	-87.70	0.00	-0.90	7.70	-6.70	0.00	-0.90	7.70	-6.70	0.00	1.00	0.00	0.00	0.00	0.00	0.00	0.00	0.00	0.00	0.00	0.00	0.00	0.00	0.00	0.00
0.00	0.00	0.00	0.00	0.00	0.00	0.00	0.00	0.00	0.00	0.00	0.00	0.00	0.00	0.00	0.00	0.00	0.00	0.00	2.70	153.50	-156.30	0.00	7.10	72.80	-79.90	0.00	-3.50	8.30	-4.80	0.00	-3.50	8.30	-4.80	0.00	1.00	0.00	0.00	0.00	0.00	0.00	0.00	0.00	0.00	0.00	0.00	0.00	0.00	0.00	0.00
0.00	0.00	0.00	0.00	0.00	0.00	0.00	0.00	0.00	0.00	0.00	0.00	0.00	0.00	0.00	0.00	0.00	0.00	0.00	-52.60	174.40	-121.70	0.00	-20.40	84.70	-64.30	0.00	-5.60	8.10	-2.40	0.00	-5.60	8.10	-2.40	0.00	1.00	0.00	0.00	0.00	0.00	0.00	0.00	0.00	0.00	0.00	0.00	0.00	0.00	0.00	0.00
0.00	0.00	0.00	0.00	0.00	0.00	0.00	0.00	0.00	0.00	0.00	0.00	0.00	0.00	0.00	0.00	0.00	0.00	0.00	-102.90	178.20	-75.20	0.00	-46.00	88.40	-42.40	0.00	-7.30	7.20	0.10	0.00	-7.30	7.20	0.10	0.00	1.00	0.00	0.00	0.00	0.00	0.00	0.00	0.00	0.00	0.00	0.00	0.00	0.00	0.00	0.00
0.00	0.00	0.00	0.00	0.00	0.00	0.00	0.00	0.00	0.00	0.00	0.00	0.00	0.00	0.00	0.00	0.00	0.00	0.00	-143.10	164.50	-21.30	0.00	-67.10	83.40	-16.30	0.00	-8.20	5.50	2.60	0.00	-8.20	5.50	2.60	0.00	1.00	0.00	0.00	0.00	0.00	0.00	0.00	0.00	0.00	0.00	0.00	0.00	0.00	0.00	0.00
0.00	0.00	0.00	0.00	0.00	0.00	0.00	0.00	0.00	0.00	0.00	0.00	0.00	0.00	0.00	0.00	0.00	0.00	0.00	-169.30	134.70	34.50	0.00	-81.60	70.30	11.30	0.00	-8.30	3.30	5.00	0.00	-8.30	3.30	5.00	0.00	1.00	0.00	0.00	0.00	0.00	0.00	0.00	0.00	0.00	0.00	0.00	0.00	0.00	0.00	0.00
0.00	0.00	0.00	0.00	0.00	0.00	0.00	0.00	0.00	0.00	0.00	0.00	0.00	0.00	0.00	0.00	0.00	0.00	0.00	-178.90	91.70	87.10	0.00	-88.20	50.20	37.90	0.00	-7.60	0.70	6.80	0.00	-7.60	0.70	6.80	0.00	1.00	0.00	0.00	0.00	0.00	0.00	0.00	0.00	0.00	0.00	0.00	0.00	0.00	0.00	0.00
0.00	0.00	0.00	0.00	0.00	0.00	0.00	0.00	0.00	0.00	0.00	0.00	0.00	0.00	0.00	0.00	0.00	0.00	0.00	-171.00	39.80	131.10	0.00	-86.10	25.30	60.80	0.00	-6.10	-1.80	8.00	0.00	-6.10	-1.80	8.00	0.00	1.00	0.00	0.00	0.00	0.00	0.00	0.00	0.00	0.00	0.00	0.00	0.00	0.00	0.00	0.00
0.00	0.00	0.00	0.00	0.00	0.00	0.00	0.00	0.00	0.00	0.00	0.00	0.00	0.00	0.00	0.00	0.00	0.00	0.00	-146.30	-16.00	162.30	0.00	-75.50	-2.10	77.70	0.00	-4.00	-4.20	8.30	0.00	-4.00	-4.20	8.30	0.00	1.00	0.00	0.00	0.00	0.00	0.00	0.00	0.00	0.00	0.00	0.00	0.00	0.00	0.00	0.00
0.00	0.00	0.00	0.00	0.00	0.00	0.00	0.00	0.00	0.00	0.00	0.00	0.00	0.00	0.00	0.00	0.00	0.00	0.00	-107.30	-70.30	177.70	0.00	-57.60	-29.30	87.00	0.00	-1.60	-6.30	7.90	0.00	-1.60	-6.30	7.90	0.00	1.00	0.00	0.00	0.00	0.00	0.00	0.00	0.00	0.00	0.00	0.00	0.00	0.00	0.00	0.00
0.00	0.00	0.00	0.00	0.00	0.00	0.00	0.00	0.00	0.00	0.00	0.00	0.00	0.00	0.00	0.00	0.00	0.00	0.00	-57.80	-117.70	175.60	0.00	-34.00	-53.70	87.80	0.00	0.90	-7.70	6.70	0.00	0.90	-7.70	6.70	0.00	1.00	0.00	0.00	0.00	0.00	0.00	0.00	0.00	0.00	0.00	0.00	0.00	0.00	0.00	0.00
0.00	0.00	0.00	0.00	0.00	0.00	0.00	0.00	0.00	0.00	0.00	0.00	0.00	0.00	0.00	0.00	0.00	0.00	0.00	-2.60	-153.60	156.30	0.00	-7.10	-72.80	80.00	0.00	3.50	-8.30	4.80	0.00	3.50	-8.30	4.80	0.00	1.00	0.00	0.00	0.00	0.00	0.00	0.00	0.00	0.00	0.00	0.00	0.00	0.00	0.00	0.00
0.00	0.00	0.00	0.00	0.00	0.00	0.00	0.00	0.00	0.00	0.00	0.00	0.00	0.00	0.00	0.00	0.00	0.00	0.00	52.70	-174.50	121.70	0.00	20.40	-84.80	64.30	0.00	5.60	-8.10	2.40	0.00	5.60	-8.10	2.40	0.00	1.00	0.00	0.00	0.00	0.00	0.00	0.00	0.00	0.00	0.00	0.00	0.00	0.00	0.00	0.00
0.00	0.00	0.00	0.00	0.00	0.00	0.00	0.00	0.00	0.00	0.00	0.00	0.00	0.00	0.00	0.00	0.00	0.00	0.00	103.00	-178.30	75.20	0.00	46.00	-88.50	42.40	0.00	7.30	-7.20	-0.10	0.00	7.30	-7.20	-0.10	0.00	1.00	0.00	0.00	0.00	0.00	0.00	0.00	0.00	0.00	0.00	0.00	0.00	0.00	0.00	0.00
0.00	0.00	0.00	0.00	0.00	0.00	0.00	0.00	0.00	0.00	0.00	0.00	0.00	0.00	0.00	0.00	0.00	0.00	0.00	143.20	-164.60	21.40	0.00	67.20	-83.50	16.30	0.00	8.20	-5.50	-2.60	0.00	8.20	-5.50	-2.60	0.00	1.00	0.00	0.00	0.00	0.00	0.00	0.00	0.00	0.00	0.00	0.00	0.00	0.00	0.00	0.00
0.00	0.00	0.00	0.00	0.00	0.00	0.00	0.00	0.00	0.00	0.00	0.00	0.00	0.00	0.00	0.00	0.00	0.00	0.00	169.30	-134.80	-34.50	0.00	81.70	-70.30	-11.30	0.00	8.30	-3.30	-5.00	0.00	8.30	-3.30	-5.00	0.00	1.00	0.00	0.00	0.00	0.00	0.00	0.00	0.00	0.00	0.00	0.00	0.00	0.00	0.00	0.00
0.00	0.00	0.00	0.00	0.00	0.00	0.00	0.00	0.00	0.00	0.00	0.00	0.00	0.00	0.00	0.00	0.00	0.00	0.00	178.90	-91.80	-87.10	0.00	88.20	-50.30	-37.90	0.00	7.60	-0.70	-6.80	0.00	7.60	-0.70	-6.80	0.00	1.00	0.00	0.00	0.00	0.00	0.00	0.00	0.00	0.00	0.00	0.00	0.00	0.00	0.00	0.00
0.00	0.00	0.00	0.00	0.00	0.00	0.00	0.00	0.00	0.00	0.00	0.00	0.00	0.00	0.00	0.00	0.00	0.00	0.00	171.00	-39.90	-131.10	0.00	86.10	-25.30	-60.70	0.00	6.10	1.80	-8.00	0.00	6.10	1.80	-8.00	0.00	1.00	0.00	0.00	0.00	0.00	0.00	0.00	0.00	0.00	0.00	0.00	0.00	0.00	0.00	0.00
0.00	0.00	0.00	0.00	0.00	0.00	0.00	0.00	0.00	0.00	0.00	0.00	0.00	0.00	0.00	0.00	0.00	0.00	0.00	146.30	15.90	-162.30	0.00	75.60	2.00	-77.60	0.00	4.10	4.20	-8.30	0.00	4.10	4.20	-8.30	0.00	1.00	0.00	0.00	0.00	0.00	0.00	0.00	0.00	0.00	0.00	0.00	0.00	0.00	0.00	0.00
0.00	0.00	0.00	0.00	0.00	0.00	0.00	0.00	0.00	0.00	0.00	0.00	0.00	0.00	0.00	0.00	0.00	0.00	0.00	107.40	70.20	-177.60	0.00	57.60	29.30	-86.90	0.00	1.60	6.30	-7.90	0.00	1.60	6.30	-7.90	0.00	1.00	0.00	0.00	0.00	0.00	0.00	0.00	0.00	0.00	0.00	0.00	0.00	0.00	0.00	0.00
0.00	0.00	0.00	0.00	0.00	0.00	0.00	0.00	0.00	0.00	0.00	0.00	0.00	0.00	0.00	0.00	0.00	0.00	0.00	57.90	117.60	-175.50	0.00	34.00	53.70	-87.70	0.00	-0.90	7.70	-6.70	0.00	-0.90	7.70	-6.70	0.00	1.00	0.00	0.00	0.00	0.00	0.00	0.00	0.00	0.00	0.00	0.00	0.00	0.00	0.00	0.00
0.00	0.00	0.00	0.00	0.00	0.00	0.00	0.00	0.00	0.00	0.00	0.00	0.00	0.00	0.00	0.00	0.00	0.00	0.00	2.70	153.50	-156.30	0.00	7.10	72.80	-79.90	0.00	-3.50	8.30	-4.80	0.00	-3.50	8.30	-4.80	0.00	1.00	0.00	0.00	0.00	0.00	0.00	0.00	0.00	0.00	0.00	0.00	0.00	0.00	0.00	0.00
0.00	0.00	0.00	0.00	0.00	0.00	0.00	0.00	0.00	0.00	0.00	0.00	0.00	0.00	0.00	0.00	0.00	0.00	0.00	-52.60	174.40	-121.70	0.00	-20.40	84.70	-64.30	0.00	-5.60	8.10	-2.40	0.00	-5.60	8.10	-2.40	0.00	1.00	0.00	0.00	0.00	0.00	0.00	0.00	0.00	0.00	0.00	0.00	0.00	0.00	0.00	0.00
0.00	0.00	0.00	0.00	0.00	0.00	0.00	0.00	0.00	0.00	0.00	0.00	0.00	0.00	0.00	0.00	0.00	0.00	0.00	-102.90	178.20	-75.20	0.00	-46.00	88.40	-42.40	0.00	-7.30	7.20	0.10	0.00	-7.30	7.20	0.10	0.00	1.00	0.00	0.00	0.00	0.00	0.00	0.00	0.00	0.00	0.00	0.00	0.00	0.00	0.00	0.00
0.00	0.00	0.00	0.00	0.00	0.00	0.00	0.00	0.00	0.00	0.00	0.00	0.00	0.00	0.00	0.00	0.00	0.00	0.00	-143.10	164.50	-21.30	0.00	-67.10	83.40	-16.30	0.00	-8.20	5.50	2.60	0.00	-8.20	5.50	2.60	0.00	1.00	0.00	0.00	0.00	0.00	0.00	0.00	0.00	0.00	0.00	0.00	0.00	0.00	0.00	0.00
0.00	0.00	0.00	0.00	0.00	0.00	0.00	0.00	0.00	0.00	0.00	0.00	0.00	0.00	0.00	0.00	0.00	0.00	0.00	-169.30	134.70	34.50	0.00	-81.60	70.30	11.30	0.00	-8.30	3.30	5.00	0.00	-8.30	3.30	5.00	0.00	1.00	0.00	0.00	0.00	0.00	0.00	0.00	0.00	0.00	0.00	0.00	0.00	0.00	0.00	0.00
0.00	0.00	0.00	0.00	0.00	0.00	0.00	0.00	0.00	0.00	0.00	0.00	0.00	0.00	0.00	0.00	0.00	0.00	0.00	-178.90	91.70	87.10	0.00	-88.20	50.20	37.90	0.00	-7.60	0.70	6.80	0.00	-7.60	0.70	6.80	0.00	1.00	0.00	0.00	0.00	0.00	0.00	0.00	0.00	0.00	0.00	0.00	0.00	0.00	0.00	0.00
0.00	0.00	0.00	0.00	0.00	0.00	0.00	0.00	0.00	0.00	0.00	0.00	0.00	0.00	0.00	0.00	0.00	0.00	0.00	-171.00	39.80	131.10	0.00	-86.10	25.30	60.80	0.00	-6.10	-1.80	8.00	0.00	-6.10	-1.80	8.00	0.00	1.00	0.00	0.00	0.00	0.00	0.00	0.00	0.00	0.00	0.00	0.00	0.00	0.00	0.00	0.00
0.00	0.00	0.00	0.00	0.00	0.00	0.00	0.00	0.00	0.00	0.00	0.00	0.00	0.00	0.00	0.00	0.00	0.00	0.00	-146.30	-16.00	162.30	0.00	-75.50	-2.10	77.70	0.00	-4.00	-4.20	8.30	0.00	-4.00	-4.20	8.30	0.00	1.00	0.00	0.00	0.00	0.00	0.00	0.00	0.00	0.00	0.00	0.00	0.00	0.00	0.00	0.00
0.00	0.00	0.00	0.00	0.00	0.00	0.00	0.00	0.00	0.00	0.00	0.00	0.00	0.00	0.00	0.00	0.00	0.00	0.00	-107.30	-70.30	177.70	0.00	-57.60	-29.30	87.00	0.00	-1.60	-6.30	7.90	0.00	-1.60	-6.30	7.90	0.00	1.00	0.00	0.00	0.00	0.00	0.00	0.00	0.00	0.00	0.00	0.00	0.00	0.00	0.00	0.00
0.00	0.00	0.00	0.00	0.00	0.00	0.00	0.00	0.00	0.00	0.00	0.00	0.00	0.00	0.00	0.00	0.00	0.00	0.00	-57.80	-117.70	175.60	0.00	-34.00	-53.70	87.80	0.00	0.90	-7.70	6.70	0.00	0.90	-7.70	6.70	0.00	1.00	0.00	0.00	0.00	0.00	0.00	0.00	0.00	0.00	0.00	0.00	0.00	0.00	0.00	0.00
0.00	0.00	0.00	0.00	0.00	0.00	0.00	0.00	0.00	0.00	0.00	0.00	0.00	0.00	0.00	0.00	0.00	0.00	0.00	-2.60	-153.60	156.30	0.00	-7.10	-72.80	80.00	0.00	3.50	-8.30	4.80	0.00	3.50	-8.30	4.80	0.00	1.00	0.00	0.00	0.00	0.00	0.00	0.00	0.00	0.00	0.00	0.00	0.00	0.00	0.00	0.00
0.00	0.00	0.00	0.00	0.00	0.00	0.00	0.00	0.00	0.00	0.00	0.00	0.00	0.00	0.00	0.00	0.00	0.00	0.00	52.70	-174.50	121.70	0.00	20.40	-84.80	64.30	0.00	5.60	-8.10	2.40	0.00	5.60	-8.10	2.40	0.00	1.00	0.00	0.00	0.00	0.00	0.00	0.00	0.00	0.00	0.00	0.00	0.00	0.00	0.00	0.00
0.00	0.00	0.00	0.00	0.00	0.00	0.00	0.00	0.00	0.00	0.00	0.00	0.00	0.00	0.00	0.00	0.00	0.00	0.00	103.00	-178.30	75.20	0.00	46.00	-88.50	42.40	0.00	7.30	-7.20	-0.10	0.00	7.30	-7.20	-0.10	0.00	1.00	0.00	0.00	0.00	0.00	0.00	0.00	0.00	0.00	0.00	0.00	0.00	0.00	0.00	0.00
0.00	0.00	0.00	0.00	0.00	0.00	0.00	0.00	0.00	0.00	0.00	0.00	0.00	0.00	0.00	0.00	0.00	0.00	0.00	143.20	-164.60	21.40	0.00	67.20	-83.50	16.30	0.00	8.20	-5.50	-2.60	0.00	8.20	-5.50	-2.60	0.00	1.00	0.00	0.00	0.00	0.00	0.00	0.00	0.00	0.00	0.00	0.00	0.00	0.00	0.00	0.00
0.00	0.00	0.00	0.00	0.00	0.00	0.00	0.00	0.00	0.00	0.00	0.00	0.00	0.00	0.00	0.00	0.00	0.00	0.00	169.30	-134.80	-34.50	0.00	81.70	-70.30	-11.30	0.00	8.30	-3.30	-5.00	0.00	8.30	-3.30	-5.00	0.00	1.00	0.00	0.00	0.00	0.00	0.00	0.00	0.00	0.00	0.00	0.00	0.00	0.00	0.00	0.00
0.00	0.00	0.00	0.00	0.00	0.00	0.00	0.00	0.00	0.00	0.00	0.00	0.00	0.00	0.00	0.00	0.00	0.00	0.00	178.90	-91.80	-87.10	0.00	88.20	-50.30	-37.90	0.00	7.60	-0.70	-6.80	0.00	7.60	-0.70	-6.80	0.00	1.00	0.00	0.00	0.00	0.00	0.00	0.00	0.00	0.00	0.00	0.00	0.00	0.00	0.00	0.00
0.00	0.00	0.00	0.00	0.00	0.00	0.00	0.00	0.00	0.00	0.00	0.00	0.00	0.00	0.00	0.00	0.00	0.00	0.00	171.00	-39.90	-131.10	0.00	86.10	-25.30	-60.70	0.00	6.10	1.80	-8.00	0.00	6.10	1.80	-8.00	0.00	1.00	0.00	0.00	0.00	0.00	0.00	0.00	0.00	0.00	0.00	0.00	0.00	0.00	0.00	0.00
0.00	0.00	0.00	0.00	0.00	0.00	0.00	0.00	0.00	0.00	0.00	0.00	0.00	0.00	0.00	0.00	0.00	0.00	0.00	146.30	15.90	-162.30	0.00	75.60	2.00	-77.60	0.00	4.10	4.20	-8.30	0.00	4.10	4.20	-8.30	0.00	1.00	0.00	0.00	0.00	0.00	0.00	0.00	0.00	0.00	0.00	0.00	0.00	0.00	0.00	0.00
0.00	0.00	0.00	0.00	0.00	0.00	0.00	0.00	0.00	0.00	0.00	0.00	0.00	0.00	0.00	0.00	0.00	0.00	0.00	107.40	70.20	-177.60	0.00	57.60	29.30	-86.90	0.00	1.60	6.30	-7.90	0.00	1.60	6.30	-7.90	0.00	1.00	0.00	0.00	0.00	0.00	0.00	0.00	0.00	0.00	0.00	0.00	0.00	0.00	0.00	0.00
0.00	0.00	0.00	0.00	0.00	0.00	0.00	0.00	0.00	0.00	0.00	0.00	0.00	0.00	0.00	0.00	0.00	0.00	0.00	57.90	117.60	-175.50	0.00	34.00	53.70	-87.70	0.00	-0.90	7.70	-6.70	0.00	-0.90	7.70	-6.70	0.00	1.00	0.00	0.00	0.00	0.00	0.00	0.00	0.00	0.00	0.00	0.00	0.00	0.00	0.00	0.00
0.00	0.00	0.00	0.00	0.00	0.00	0.00	0.00	0.00	0.00	0.00	0.00	0.00	0.00	0.00	0.00	0.00	0.00	0.00	2.70	153.50	-156.30	0.00	7.10	72.80	-79.90	0.00	-3.50	8.30	-4.80	0.00	-3.50	8.30	-4.80	0.00	1.00	0.00	0.00	0.00	0.00	0.00	0.00	0.00	0.00	0.00	0.00	0.00	0.00	0.00	0.00
0.00	0.00	0.00	0.00	0.00	0.00	0.00	0.00	0.00	0.00	0.00	0.00	0.00	0.00	0.00	0.00	0.00	0.00	0.00	-52.60	174.40	-121.70	0.00	-20.40	84.70	-64.30	0.00	-5.60	8.10	-2.40	0.00	-5.60	8.10	-2.40	0.00	1.00	0.00	0.00	0.00	0.00	0.00	0.00	0.00	0.00	0.00	0.00	0.00	0.00	0.00	0.00
0.00	0.00	0.00	0.00	0.00	0.00	0.00	0.00	0.00	0.00	0.00	0.00	0.00	0.00	0.00	0.00	0.00	0.00	0.00	-102.90	178.20	-75.20	0.00	-46.00	88.40	-42.40	0.00	-7.30	7.20	0.10	0.00	-7.30	7.20	0.10	0.00	1.00	0.00	0.00	0.00	0.00	0.00	0.00	0.00	0.00	0.00	0.00	0.00	0.00	0.00	0.00
0.00	0.00	0.00	0.00	0.00	0.00	0.00	0.00	0.00	0.00	0.00	0.00	0.00	0.00	0.00	0.00	0.00	0.00	0.00	-143.10	164.50	-21.30	0.00	-67.10	83.40	-16.30	0.00	-8.20	5.50	2.60	0.00	-8.20	5.50	2.60	0.00	1.00	0.00	0.00	0.00	0.00	0.00	0.00	0.00	0.00	0.00	0.00	0.00	0.00	0.00	0.00
0.00	0.00	0.00	0.00	0.00	0.00	0.00	0.00	0.00	0.00	0.00	0.00	0.00	0.00	0.00	0.00	0.00	0.00	0.00	-169.30	134.70	34.50	0.00	-81.60	70.30	11.30	0.00	-8.30	3.30	5.00	0.00	-8.30	3.30	5.00	0.00	1.00	0.00	0.00	0.00	0.00	0.00	0.00	0.00	0.00	0.00	0.00	0.00	0.00	0.00	0.00
0.00	0.00	0.00	0.00	0.00	0.00	0.00	0.00	0.00	0.00	0.00	0.00	0.00	0.00	0.00	0.00	0.00	0.00	0.00	-178.90	91.70	87.10	0.00	-88.20	50.20	37.90	0.00	-7.60	0.70	6.80	0.00	-7.60	0.70	6.80	0.00	1.00	0.00	0.00	0.00	0.00	0.00	0.00	0.00	0.00	0.00	0.00	0.00	0.00	0.00	0.00
0.00	0.00	0.00	0.00	0.00	0.00	0.00	0.00	0.00	0.00	0.00	0.00	0.00	0.00	0.00	0.00	0.00	0.00	0.00	-171.00	39.80	131.10	0.00	-86.10	25.30	60.80	0.00	-6.10	-1.80	8.00	0.00	-6.10	-1.80	8.00	0.00	1.00	0.00	0.00	0.00	0.00	0.00	0.00	0.00	0.00	0.00	0.00	0.00	0.00	0.00	0.00
0.00	0.00	0.00	0.00	0.00	0.00	0.00	0.00	0.00	0.00	0.00	0.00	0.00	0.00	0.00	0.00	0.00	0.00	0.00	-146.30	-16.00	162.30	0.00	-75.50	-2.10	77.70	0.00	-4.00	-4.20	8.30	0.00	-4.00	-4.20	8.30	0.00	1.00	0.00	0.00	0.00	0.00	0.00	0.00	0.00	0.00	0.00	0.00	0.00	0.00	0.00	0.00
0.00	0.00	0.00	0.00	0.00	0.00	0.00	0.00	0.00	0.00	0.00	0.00	0.00	0.00	0.00	0.00	0.00	0.00	0.00	-107.30	-70.30	177.70	0.00	-57.60	-29.30	87.00	0.00	-1.60	-6.30	7.90	0.00	-1.60	-6.30	7.90	0.00	1.00	0.00	0.00	0.00	0.00	0.00	0.00	0.00	0.00	0.00	0.00	0.00	0.00	0.00	0.00
0.00	0.00	0.00	0.00	0.00	0.00	0.00	0.00	0.00	0.00	0.00	0.00	0.00	0.00	0.00	0.00	0.00	0.00	0.00	-57.80	-117.70	175.60	0.00	-34.00	-53.70	87.80	0.00	0.90	-7.70	6.70	0.00	0.90	-7.70	6.70	0.00	1.00	0.00	0.00	0.00	0.00	0.00	0.00	0.00	0.00	0.00	0.00	0.00	0.00	0.00	0.00
0.00	0.00	0.00	0.00	0.00	0.00	0.00	0.00	0.00	0.00	0.00	0.00	0.00	0.00	0.00	0.00	0.00	0.00	0.00	-2.60	-153.60	156.30	0.00	-7.10	-72.80	80.00	0.00	3.50	-8.30	4.80	0.00	3.50	-8.30	4.80	0.00	1.00	0.00	0.00	0.00	0.00	0.00	0.00	0.00	0.00	0.00	0.00	0.00	0.00	0.00	0.00
0.00	0.00	0.00	0.00	0.00	0.00	0.00	0.00	0.00	0.00	0.00	0.00	0.00	0.00	0.00	0.00	0.00	0.00	0.00	52.70	-174.50	121.70	0.00	20.40	-84.80	64.30	0.00	5.60	-8.10	2.40	0.00	5.60	-8.10	2.40	0.00	1.00	0.00	0.00	0.00	0.00	0.00	0.00	0.00	0.00	0.00	0.00	0.00	0.00	0.00	0.00
0.00	0.00	0.00	0.00	0.00	0.00	0.00	0.00	0.00	0.00	0.00	0.00	0.00	0.00	0.00	0.00	0.00	0.00	0.00	103.00	-178.30	75.20	0.00	46.00	-88.50	42.40	0.00	7.30	-7.20	-0.10	0.00	7.30	-7.20	-0.10	0.00	1.00	0.00	0.00	0.00	0.00	0.00	0.00	0.00	0.00	0.00	0.00	0.00	0.00	0.00	0.00
0.00	0.00	0.00	0.00	0.00	0.00	0.00	0.00	0.00	0.00	0.00	0.00	0.00	0.00	0.00	0.00	0.00	0.00	0.00	143.20	-164.60	21.40	0.00	67.20	-83.50	16.30	0.00	8.20	-5.50	-2.60	0.00	8.20	-5.50	-2.60	0.00	1.00	0.00	0.00	0.00	0.00	0.00	0.00	0.00	0.00	0.00	0.00	0.00	0.00	0.00	0.00
0.00	0.00	0.00	0.00	0.00	0.00	0.00	0.00	0.00	0.00	0.00	0.00	0.00	0.00	0.00	0.00	0.00	0.00	0.00	169.30	-134.80	-34.50	0.00	81.70	-70.30	-11.30	0.00	8.30	-3.30	-5.00	0.00	8.30	-3.30	-5.00	0.00	1.00	0.00	0.00	0.00	0.00	0.00	0.00	0.00	0.00	0.00	0.00	0.00	0.00	0.00	0.00
0.00	0.00	0.00	0.00	0.00	0.00	0.00	0.00	0.00	0.00	0.00	0.00	0.00	0.00	0.00	0.00	0.00	0.00	0.00	178.90	-91.80	-87.10	0.00	88.20	-50.30	-37.90	0.00	7.60	-0.70	-6.80	0.00	7.60	-0.70	-6.80	0.00	1.00	0.00	0.00	0.00	0.00	0.00	0.00	0.00	0.00	0.00	0.00	0.00	0.00	0.00	0.00
0.00	0.00	0.00	0.00	0.00	0.00	0.00	0.00	0.00	0.00	0.00	0.00	0.00	0.00	0.00	0.00	0.00	0.00	0.00	171.00	-39.90	-131.10	0.00	86.10	-25.30	-60.70	0.00	6.10	1.80	-8.00	0.00	6.10	1.80	-8.00	0.00	1.00	0.00	0.00	0.00	0.00	0.00	0.00	0.00	0.00	0.00	0.00	0.00	0.00	0.00	0.00
0.00	0.00	0.00	0.00	0.00	0.00	0.00	0.00	0.00	0.00	0.00	0.00	0.00	0.00	0.00	0.00	0.00	0.00	0.00	146.30	15.90	-162.30	0.00	75.60	2.00	-77.60	0.00	4.10	4.20	-8.30	0.00	4.10	4.20	-8.30	0.00	1.00	0.00	0.00	0.00	0.00	0.00	0.00	0.00	0.00	0.00	0.00	0.00	0.00	0.00	0.00
0.00	0.00	0.00	0.00	0.00	0.00	0.00	0.00	0.00	0.00	0.00	0.00	0.00	0.00	0.00	0.00	0.00	0.00	0.00	107.40	70.20	-177.60	0.00	57.60	29.30	-86.90	0.00	1.60	6.30	-7.90	0.00	1.60	6.30	-7.90	0.00	1.00	0.00	0.00	0.00	0.00	0.00	0.00	0.00	0.00	0.00	0.00	0.00	0.00	0.00	0.00
0.00	0.00	0.00	0.00	0.00	0.00	0.00	0.00	0.00	0.00	0.00	0.00	0.00	0.00	0.00	0.00	0.00	0.00	0.00	57.90	117.60	-175.50	0.00	34.00	53.70	-87.70	0.00	-0.90	7.70	-6.70	0.00	-0.90	7.70	-6.70	0.00	1.00	0.00	0.00	0.00	0.00	0.00	0.00	0.00	0.00	0.00	0.00	0.00	0.00	0.00	0.00
0.00	0.00	0.00	0.00	0.00	0.00	0.00	0.00	0.00	0.00	0.00	0.00	0.00	0.00	0.00	0.00	0.00	0.00	0.00	2.70	153.50	-156.30	0.00	7.10	72.80	-79.90	0.00	-3.50	8.30	-4.80	0.00	-3.50	8.30	-4.80	0.00	1.00	0.00	0.00	0.00	0.00	0.00	0.00	0.00	0.00	0.00	0.00	0.00	0.00	0.00	0.00
0.00	0.00	0.00	0.00	0.00	0.00	0.00	0.00	0.00	0.00	0.00	0.00	0.00	0.00	0.00	0.00	0.00	0.00	0.00	-52.60	174.40	-121.70	0.00	-20.40	84.70	-64.30	0.00	-5.60	8.10	-2.40	0.00	-5.60	8.10	-2.40	0.00	1.00	0.00	0.00	0.00	0.00	0.00	0.00	0.00	0.00	0.00	0.00	0.00	0.00	0.00	0.00
0.00	0.00	0.00	0.00	0.00	0.00	0.00	0.00	0.00	0.00	0.00	0.00	0.00	0.00	0.00	0.00	0.00	0.00	0.00	-102.90	178.20	-75.20	0.00	-46.00	88.40	-42.40	0.00	-7.30	7.20	0.10	0.00	-7.30	7.20	0.10	0.00	1.00	0.00	0.00	0.00	0.00	0.00	0.00	0.00	0.00	0.00	0.00	0.00	0.00	0.00	0.00
0.00	0.00	0.00	0.00	0.00	0.00	0.00	0.00	0.00	0.00	0.00	0.00	0.00	0.00	0.00	0.00	0.00	0.00	0.00	-143.10	164.50	-21.30	0.00	-67.10	83.40	-16.30	0.00	-8.20	5.50	2.60	0.00	-8.20	5.50	2.60	0.00	1.00	0.00	0.00	0.00	0.00	0.00	0.00	0.00	0.00	0.00	0.00	0.00	0.00	0.00	0.00
0.00	0.00	0.00	0.00	0.00	0.00	0.00	0.00	0.00	0.00	0.00	0.00	0.00	0.00	0.00	0.00	0.00	0.00	0.00	-169.30	134.70	34.50	0.00	-81.60	70.30	11.30	0.00	-8.30	3.30	5.00	0.00	-8.30	3.30	5.00	0.00	1.00	0.00	0.00	0.00	0.00	0.00	0.00	0.00	0.00	0.00	0.00	0.00	0.00	0.00	0.00
0.00	0.00	0.00	0.00	0.00	0.00	0.00	0.00	0.00	0.00	0.00	0.00	0.00	0.00	0.00	0.00	0.00	0.00	0.00	-178.90	91.70	87.10	0.00	-88.20	50.20	37.90	0.00	-7.60	0.70	6.80	0.00	-7.60	0.70	6.80	0.00	1.00	0.00	0.00	0.00	0.00	0.00	0.00	0.00	0.00	0.00	0.00	0.00	0.00	0.00	0.00
0.00	0.00	0.00	0.00	0.00	0.00	0.00	0.00	0.00	0.00	0.00	0.00	0.00	0.00	0.00	0.00	0.00	0.00	0.00	-171.00	39.80	131.10	0.00	-86.10	25.30	60.80	0.00	-6.10	-1.80	8.00	0.00	-6.10	-1.80	8.00	0.00	1.00	0.00	0.00	0.00	0.00	0.00	0.00	0.00	0.00	0.00	0.00	0.00	0.00	0.00	0.00
0.00	0.00	0.00	0.00	0.00	0.00	0.00	0.00	0.00	0.00	0.00	0.00	0.00	0.00	0.00	0.00	0.00	0.00	0.00	-146.30	-16.00	162.30	0.00	-75.50	-2.10	77.70	0.00	-4.00	-4.20	8.30	0.00	-4.00	-4.20	8.30	0.00	1.00	0.00	0.00	0.00	0.00	0.00	0.00	0.00	0.00	0.00	0.00	0.00	0.00	0.00	0.00
0.00	0.00	0.00	0.00	0.00	0.00	0.00	0.00	0.00	0.00	0.00	0.00	0.00	0.00	0.00	0.00	0.00	0.00	0.00	-107.30	-70.30	177.70	0.00	-57.60	-29.30	87.00	0.00	-1.60	-6.30	7.90	0.00	-1.60	-6.30	7.90	0.00	1.00	0.00	0.00	0.00	0.00	0.00	0.00	0.00	0.00	0.00	0.00	0.00	0.00	0.00	0.00
0.00	0.00	0.00	0.00	0.00	0.00	0.00	0.00	0.00	0.00	0.00	0.00	0.00	0.00	0.00	0.00	0.00	0.00	0.00	-57.80	-117.70	175.60	0.00	-34.00	-53.70	87.80	0.00	0.90	-7.70	6.70	0.00	0.90	-7.70	6.70	0.00	1.00	0.00	0.00	0.00	0.00	0.00	0.00	0.00	0.00	0.00	0.00	0.00	0.00	0.00	0.00
0.00	0.00	0.00	0.00	0.00	0.00	0.00	0.00	0.00	0.00	0.00	0.00	0.00	0.00	0.00	0.00	0.00	0.00	0.00	-2.60	-153.60	156.30	0.00	-7.10	-72.80	80.00	0.00	3.50	-8.30	4.80	0.00	3.50	-8.30	4.80	0.00	1.00	0.00	0.00	0.00	0.00	0.00	0.00	0.00	0.00	0.00	0.00	0.00	0.00	0.00	0.00
0.00	0.00	0.00	0.00	0.00	0.00	0.00	0.00	0.00	0.00	0.00	0.00	0.00	0.00	0.00	0.00	0.00	0.00	0.00	52.70	-174.50	121.70	0.00	20.40	-84.80	64.30	0.00	5.60	-8.10	2.40	0.00	5.60	-8.10	2.40	0.00	1.00	0.00	0.00	0.00	0.00	0.00	0.00	0.00	0.00	0.00	0.00	0.00	0.00	0.00	0.00
0.00	0.00	0.00	0.00	0.00	0.00	0.00	0.00	0.00	0.00	0.00	0.00	0.00	0.00	0.00	0.00	0.00	0.00	0.00	103.00	-178.20	75.20	0.00	46.00	-88.50	42.40	0.00	7.30	-7.20	-0.10	0.00	7.30	-7.20	-0.10	0.00	1.00	0.00	0.00	0.00	0.00	0.00	0.00	0.00	0.00	0.00	0.00	0.00	0.00	0.00	0.00
0.00	0.00	0.00	0.00	0.00	0.00	0.00	0.00	0.00	0.00	0.00	0.00	0.00	0.00	0.00	0.00	0.00	0.00	0.00	143.20	-164.60	21.40	0.00	67.20	-83.50	16.30	0.00	8.20	-5.50	-2.60	0.00	8.20	-5.50	-2.60	0.00	1.00	0.00	0.00	0.00	0.00	0.00	0.00	0.00	0.00	0.00	0.00	0.00	0.00	0.00	0.00
0.00	0.00	0.00	0.00	0.00	0.00	0.00	0.00	0.00	0.00	0.00	0.00	0.00	0.00	0.00	0.00	0.00	0.00	0.00	169.30	-134.80	-34.50	0.00	81.70	-70.30	-11.30	0.00	8.30	-3.30	-5.00	0.00	8.30	-3.30	-5.00	0.00	1.00	0.00	0.00	0.00	0.00	0.00	0.00	0.00	0.00	0.00	0.00	0.00	0.00	0.00	0.00
0.00	0.00	0.00	0.00	0.00	0.00	0.00	0.00	0.00	0.00	0.00	0.00	0.00	0.00	0.00	0.00	0.00	0.00	0.00	178.90	-91.80	-87.10	0.00	88.20	-50.30	-37.90	0.00	7.60	-0.70	-6.80	0.00	7.60	-0.70	-6.80	0.00	1.00	0.00	0.00	0.00	0.00	0.00	0.00	0.00	0.00	0.00	0.00	0.00	0.00	0.00	0.00
0.00	0.00	0.00	0.00	0.00	0.00	0.00	0.00	0.00	0.00	0.00	0.00	0.00	0.00	0.00	0.00	0.00	0.00	0.00	171.00	-39.90	-131.10	0.00	86.10	-25.30	-60.70	0.00	6.10	1.80	-8.00	0.00	6.10	1.80	-8.00	0.00	1.00	0.00	0.00	0.00	0.00	0.00	0.00	0.00	0.00	0.00	0.00	0.00	0.00	0.00	0.00
0.00	0.00	0.00	0.00	0.00	0.00	0.00	0.00	0.00	0.00	0.00	0.00	0.00	0.00	0.00	0.00	0.00	0.00	0.00	146.30	15.90	-162.30	0.00	75.60	2.00	-77.60	0.00	4.10	4.20	-8.30	0.00	4.10	4.20	-8.30	0.00	1.00	0.00	0.00	0.00	0.00	0.00	0.00	0.00	0.00	0.00	0.00	0.00	0.00	0.00	0.00
0.00	0.00	0.00	0.00	0.00	0.00	0.00	0.00	0.00	0.00	0.00	0.00	0.00	0.00	0.00	0.00	0.00	0.00	0.00	107.40	70.20	-177.60	0.00	57.60	29.30	-86.90	0.00	1.60	6.30	-7.90	0.00	1.60	6.30	-7.90	0.00	1.00	0.00	0.00	0.00	0.00	0.00	0.00	0.00	0.00	0.00	0.00	0.00	0.00	0.00	0.00
0.00	0.00	0.00	0.00	0.00	0.00	0.00	0.00	0.00	0.00	0.00	0.00	0.00	0.00	0.00	0.00	0.00	0.00	0.00	57.90	117.60	-175.50	0.00	34.00	53.70	-87.70	0.00	-0.90	7.70	-6.70	0.00	-0.90	7.70	-6.70	0.00	1.00	0.00	0.00	0.00	0.00	0.00	0.00	0.00	0.00	0.00	0.00	0.00	0.00	0.00	0.00
0.00	0.00	0.00	0.00	0.00	0.00	0.00	0.00	0.00	0.00	0.00	0.00	0.00	0.00	0.00	0.00	0.00	0.00	0.00	2.70	153.50	-156.30	0.00	7.10	72.80	-79.90	0.00	-3.50	8.30	-4.80	0.00	-3.50	8.30	-4.80	0.00	1.00	0.00	0.00	0.00	0.00	0.00	0.00	0.00	0.00	0.00	0.00	0.00	0.00	0.00	0.00
0.00	0.00	0.00	0.00	0.00	0.00	0.00	0.00	0.00	0.00	0.00	0.00	0.00	0.00	0.00	0.00	0.00	0.00	0.00	-52.60	174.40	-121.70	0.00	-20.40	84.70	-64.30	0.00	-5.60	8.10	-2.40	0.00	-5.60	8.10	-2.40	0.00	1.00	0.00	0.00	0.00	0.00	0.00	0.00	0.00	0.00	0.00	0.00	0.00	0.00	0.00	0.00
0.00	0.00	0.00	0.00	0.00	0.00	0.00	0.00	0.00	0.00	0.00	0.00	0.00	0.00	0.00	0.00	0.00	0.00	0.00	-102.90	178.20	-75.20	0.00	-46.00	88.40	-42.40	0.00	-7.30	7.20	0.10	0.00	-7.30	7.20	0.10	0.00	1.00	0.00	0.00	0.00	0.00	0.00	0.00	0.00	0.00	0.00	0.00	0.00	0.00	0.00	0.00
0.00	0.00	0.00	0.00	0.00	0.00	0.00	0.00	0.00	0.00	0.00	0.00	0.00	0.00	0.00	0.00	0.00	0.00	0.00	-143.10	164.50	-21.30	0.00	-67.10	83.40	-16.30	0.00	-8.20	5.50	2.60	0.00	-8.20	5.50	2.60	0.00	1.00	0.00	0.00	0.00	0.00	0.00	0.00	0.00	0.00	0.00	0.00	0.00	0.00	0.00	0.00
0.00	0.00	0.00	0.00	0.00	0.00	0.00	0.00	0.00	0.00	0.00	0.00	0.00	0.00	0.00	0.00	0.00	0.00	0.00	-169.30	134.70	34.50	0.00	-81.60	70.30	11.30	0.00	-8.30	3.30	5.00	0.00	-8.30	3.30	5.00	0.00	1.00	0.00	0.00	0.00	0.00	0.00	0.00	0.00	0.00	0.00	0.00	0.00	0.00	0.00	0.00
0.00	0.00	0.00	0.00	0.00	0.00	0.00	0.00	0.00	0.00	0.00	0.00	0.00	0.00	0.00	0.00	0.00	0.00	0.00	-178.90	91.70	87.10	0.00	-88.20	50.20	37.90	0.00	-7.60	0.70	6.80	0.00	-7.60	0.70	6.80	0.00	1.00	0.00	0.00	0.00	0.00	0.00	0.00	0.00	0.00	0.00	0.00	0.00	0.00	0.00	0.00
0.00	0.00	0.00	0.00	0.00	0.00	0.00	0.00	0.00	0.00	0.00	0.00	0.00	0.00	0.00	0.00	0.00	0.00	0.00	-171.00	39.80	131.10	0.00	-86.10	25.30	60.80	0.00	-6.10	-1.80	8.00	0.00	-6.10	-1.80	8.00	0.00	1.00	0.00	0.00	0.00	0.00	0.00	0.00	0.00	0.00	0.00	0.00	0.00	0.00	0.00	0.00
0.00	0.00	0.00	0.00	0.00	0.00	0.00	0.00	0.00	0.00	0.00	0.00	0.00	0.00	0.00	0.00	0.00	0.00	0.00	-146.30	-16.00	162.30	0.00	-75.50	-2.10	77.70	0.00	-4.00	-4.20	8.30	0.00	-4.00	-4.20	8.30	0.00	1.00	0.00	0.00	0.00	0.00	0.00	0.00	0.00	0.00	0.00	0.00	0.00	0.00	0.00	0.00
0.00	0.00	0.00	0.00	0.00	0.00	0.00	0.00	0.00	0.00	0.00	0.00	0.00	0.00	0.00	0.00	0.00	0.00	0.00	-107.30	-70.30	177.70	0.00	-57.60	-29.30	87.00	0.00	-1.60	-6.30	7.90	0.00	-1.60	-6.30	7.90	0.00	1.00	0.00	0.00	0.00	0.00	0.00	0.00	0.00	0.00	0.00	0.00	0.00	0.00	0.00	0.00
0.00	0.00	0.00	0.00	0.00	0.00	0.00	0.00	0.00	0.00	0.00	0.00	0.00	0.00	0.00	0.00	0.00	0.00	0.00	-57.80	-117.70	175.60	0.00	-34.00	-53.70	87.80	0.00	0.90	-7.70	6.70	0.00	0.90	-7.70	6.70	0.00	1.00	0.00	0.00	0.00	0.00	0.00	0.00	0.00	0.00	0.00	0.00	0.00	0.00	0.00	0.00
0.00	0.00	0.00	0.00	0.00	0.00	0.00	0.00	0.00	0.00	0.00	0.00	0.00	0.00	0.00	0.00	0.00	0.00	0.00	-2.60	-153.60	156.30	0.00	-7.10	-72.80	80.00	0.00	3.50	-8.30	4.80	0.00	3.50	-8.30	4.80	0.00	1.00	0.00	0.00	0.00	0.00	0.00	0.00	0.00	0.00	0.00	0.00	0.00	0.00	0.00	0.00
0.00	0.00	0.00	0.00	0.00	0.00	0.00	0.00	0.00	0.00	0.00	0.00	0.00	0.00	0.00	0.00	0.00	0.00	0.00	52.70	-174.50	121.70	0.00	20.40	-84.80	64.30	0.00	5.60	-8.10	2.40	0.00	5.60	-8.10	2.40	0.00	1.00	0.00	0.00	0.00	0.00	0.00	0.00	0.00	0.00	0.00	0.00	0.00	0.00	0.00	0.00
0.00	0.00	0.00	0.00	0.00	0.00	0.00	0.00	0.00	0.00	0.00	0.00	0.00	0.00	0.00	0.00	0.00	0.00	0.00	103.00	-178.20	75.20	0.00	46.00	-88.50	42.40	0.00	7.30	-7.20	-0.10	0.00	7.30	-7.20	-0.10	0.00	1.00	0.00	0.00	0.00	0.00	0.00	0.00	0.00	0.00	0.00	0.00	0.00	0.00	0.00	0.00
0.00	0.00	0.00	0.00	0.00	0.00	0.00	0.00	0.00	0.00	0.00	0.00	0.00	0.00	0.00	0.00	0.00	0.00	0.00	143.20	-164.60	21.40	0.00	67.20	-83.50	16.30	0.00	8.20	-5.50	-2.60	0.00	8.20	-5.50	-2.60	0.00	1.00	0.00	0.00	0.00	0.00	0.00	0.00	0.00	0.00	0.00	0.00	0.00	0.00	0.00	0.00
0.00	0.00	0.00	0.00	0.00	0.00	0.00	0.00	0.00	0.00	0.00	0.00	0.00	0.00	0.00	0.00	0.00	0.00	0.00	169.30	-134.80	-34.50	0.00	81.70	-70.30	-11.30	0.00	8.30	-3.30	-5.00	0.00	8.30	-3.30	-5.00	0.00	1.00	0.00	0.00	0.00	0.00	0.00	0.00	0.00	0.00	0.00	0.00	0.00	0.00	0.00	0.00
0.00	0.00	0.00	0.00	0.00	0.00	0.00	0.00	0.00	0.00	0.00	0.00	0.00	0.00	0.00	0.00	0.00	0.00	0.00	178.90	-91.80	-87.10	0.00	88.20	-50.30	-37.90	0.00	7.60	-0.70	-6.80	0.00	7.60	-0.70	-6.80	0.00	1.00	0.00	0.00	0.00	0.00	0.00	0.00	0.00	0.00	0.00	0.00	0.00	0.00	0.00	0.00
0.00	0.00	0.00	0.00	0.00	0.00	0.00	0.00	0.00	0.00	0.00	0.00	0.00	0.00	0.00	0.00	0.00	0.00	0.00	171.00	-39.90	-131.10	0.00	86.10	-25.30	-60.70	0.00	6.10	1.80	-8.00	0.00	6.10	1.80	-8.00	0.00	1.00	0.00	0.00	0.00	0.00	0.00	0.00	0.00	0.00	0.00	0.00	0.00	0.00	0.00	0.00
0.00	0.00	0.00	0.00	0.00	0.00	0.00	0.00	0.00	0.00	0.00	0.00	0.00	0.00	0.00	0.00	0.00	0.00	0.00	146.30	15.90	-162.30	0.00	75.60	2.00	-77.60	0.00	4.10	4.20	-8.30	0.00	4.10	4.20	-8.30	0.00	1.00	0.00	0.00	0.00	0.00	0.00	0.00	0.00	0.00	0.00	0.00	0.00	0.00	0.00	0.00
0.00	0.00	0.00	0.00	0.00	0.00	0.00	0.00	0.00	0.00	0.00	0.00	0.00	0.00	0.00	0.00	0.00	0.00	0.00	107.40	70.20	-177.60	0.00	57.60	29.30	-86.90	0.00	1.60	6.30	-7.90	0.00	1.60	6.30	-7.90	0.00	1.00	0.00	0.00	0.00	0.00	0.00	0.00	0.00	0.00	0.00	0.00	0.00	0.00	0.00	0.00
0.00	0.00	0.00	0.00	0.00	0.00	0.00	0.00	0.00	0.00	0.00	0.00	0.00	0.00	0.00	0.00	0.00	0.00	0.00	57.90	117.60	-175.50	0.00	34.00	53.70	-87.70	0.00	-0.90	7.70	-6.70	0.00	-0.90	7.70	-6.70	0.00	1.00	0.00	0.00	0.00	0.00	0.00	0.00	0.00	0.00	0.00	0.00	0.00	0.00	0.00	0.00
0.00	0.00	0.00	0.00	0.00	0.00	0.00	0.00	0.00	0.00	0.00	0.00	0.00	0.00	0.00	0.00	0.00	0.00	0.00	2.70	153.50	-156.30	0.00	7.10	72.80	-79.90	0.00	-3.50	8.30	-4.80	0.00	-3.50	8.30	-4.80	0.00	1.00	0.00	0.00	0.00	0.00	0.00	0.00	0.00	0.00	0.00	0.00	0.00	0.00	0.00	0.00
0.00	0.00	0.00	0.00	0.00	0.00	0.00	0.00	0.00	0.00	0.00	0.00	0.00	0.00	0.00	0.00	0.00	0.00	0.00	-52.60	174.40	-121.70	0.00	-20.40	84.70	-64.30	0.00	-5.60	8.10	-2.40	0.00	-5.60	8.10	-2.40	0.00	1.00	0.00	0.00	0.00	0.00	0.00	0.00	0.00	0.00	0.00	0.00	0.00	0.00	0.00	0.00
0.00	0.00	0.00	0.00	0.00	0.00	0.00	0.00	0.00	0.00	0.00	0.00	0.00	0.00	0.00	0.00	0.00	0.00	0.00	-102.90	178.20	-75.20	0.00	-46.00	88.40	-42.40	0.00	-7.30	7.20	0.10	0.00	-7.30	7.20	0.10	0.00	1.00	0.00	0.00	0.00	0.00	0.00	0.00	0.00	0.00	0.00	0.00	0.00	0.00	0.00	0.00
0.00	0.00	0.00	0.00	0.00	0.00	0.00	0.00	0.00	0.00	0.00	0.00	0.00	0.00	0.00	0.00	0.00	0.00	0.00	-143.10	164.50	-21.30	0.00	-67.10	83.40	-16.30	0.00	-8.20	5.50	2.60	0.00	-8.20	5.50	2.60	0.00	1.00	0.00	0.00	0.00	0.00	0.00	0.00	0.00	0.00	0.00	0.00	0.00	0.00	0.00	0.00
0.00	0.00	0.00	0.00	0.00	0.00	0.00	0.00	0.00	0.00	0.00	0.00	0.00	0.00	0.00	0.00	0.00	0.00	0.00	-169.30	134.70	34.50	0.00	-81.60	70.30	11.30	0.00	-8.30	3.30	5.00	0.00	-8.30	3.30	5.00	0.00	1.00	0.00	0.00	0.00	0.00	0.00	0.00	0.00	0.00	0.00	0.00	0.00	0.00	0.00	0.00
0.00	0.00	0.00	0.00	0.00	0.00	0.00	0.00	0.00	0.00	0.00	0.00	0.00	0.00	0.00	0.00	0.00	0.00	0.00	-178.90	91.70	87.10	0.00	-88.20	50.20	37.90	0.00	-7.60	0.70	6.80	0.00	-7.60	0.70	6.80	0.00	1.00	0.00	0.00	0.00	0.00	0.00	0.00	0.00	0.00	0.00	0.00	0.00	0.00	0.00	0.00
0.00	0.00	0.00	0.00	0.00	0.00	0.00	0.00	0.00	0.00	0.00	0.00	0.00	0.00	0.00	0.00	0.00	0.00	0.00	-171.00	39.80	131.10	0.00	-86.10	25.30	60.80	0.00	-6.10	-1.80	8.00	0.00	-6.10	-1.80	8.00	0.00	1.00	0.00	0.00	0.00	0.00	0.00	0.00	0.00	0.00	0.00	0.00	0.00	0.00	0.00	0.00
0.00	0.00	0.00	0.00	0.00	0.00	0.00	0.00	0.00	0.00	0.00	0.00	0.00	0.00	0.00	0.00	0.00	0.00	0.00	-146.30	-16.00	162.30	0.00	-75.50	-2.10	77.70	0.00	-4.00	-4.20	8.30	0.00	-4.00	-4.20	8.30	0.00	1.00	0.00	0.00	0.00	0.00	0.00	0.00	0.00	0.00	0.00	0.00	0.00	0.00	0.00	0.00
0.00	0.00	0.00	0.00	0.00	0.00	0.00	0.00	0.00	0.00	0.00	0.00	0.00	0.00	0.00	0.00	0.00	0.00	0.00	-107.30	-70.30	177.70	0.00	-57.60	-29.30	87.00	0.00	-1.60	-6.30	7.90	0.00	-1.60	-6.30	7.90	0.00	1.00	0.00	0.00	0.00	0.00	0.00	0.00	0.00	0.00	0.00	0.00	0.00	0.00	0.00	0.00
0.00	0.00	0.00	0.00	0.00	0.00	0.00	0.00	0.00	0.00	0.00	0.00	0.00	0.00	0.00	0.00	0.00	0.00	0.00	-57.80	-117.70	175.60	0.00	-34.00	-53.70	87.80	0.00	0.90	-7.70	6.70	0.00	0.90	-7.70	6.70	0.00	1.00	0.00	0.00	0.00	0.00	0.00	0.00	0.00	0.00	0.00	0.00	0.00	0.00	0.00	0.00
0.00	0.00	0.00	0.00	0.00	0.00	0.00	0.00	0.00	0.00	0.00	0.00	0.00	0.00	0.00	0.00	0.00	0.00	0.00	-2.60	-153.60	156.30	0.00	-7.10	-72.80	80.00	0.00	3.50	-8.30	4.80	0.00	3.50	-8.30	4.80	0.00	1.00	0.00	0.00	0.00	0.00	0.00	0.00	0.00	0.00	0.00	0.00	0.00	0.00	0.00	0.00
0.00	0.00	0.00	0.00	0.00	0.00	0.00	0.00	0.00	0.00	0.00	0.00	0.00	0.00	0.00	0.00	0.00	0.00	0.00	52.70	-174.50	121.70	0.00	20.40	-84.80	64.30	0.00	5.60	-8.10	2.40	0.00	5.60	-8.10	2.40	0.00	1.00	0.00	0.00	0.00	0.00	0.00	0.00	0.00	0.00	0.00	0.00	0.00	0.00	0.00	0.00
0.00	0.00	0.00	0.00	0.00	0.00	0.00	0.00	0.00	0.00	0.00	0.00	0.00	0.00	0.00	0.00	0.00	0.00	0.00	103.00	-178.20	75.20	0.00	46.00	-88.50	42.40	0.00	7.30	-7.20	-0.10	0.00	7.30	-7.20	-0.10	0.00	1.00	0.00	0.00	0.00	0.00	0.00	0.00	0.00	0.00	0.00	0.00	0.00	0.00	0.00	0.00
0.00	0.00	0.00	0.00	0.00	0.00	0.00	0.00	0.00	0.00	0.00	0.00	0.00	0.00	0.00	0.00	0.00	0.00	0.00	143.20	-164.60	21.40	0.00	67.20	-83.50	16.30	0.00	8.20	-5.50	-2.60	0.00	8.20	-5.50	-2.60	0.00	1.00	0.00	0.00	0.00	0.00	0.00	0.00	0.00	0.00	0.00	0.00	0.00	0.00	0.00	0.00
0.00	0.00	0.00	0.00	0.00	0.00	0.00	0.00	0.00	0.00	0.00	0.00	0.00	0.00	0.00	0.00	0.00	0.00	0.00	169.30	-134.80	-34.50	0.00	81.70	-70.30	-11.30	0.00	8.30	-3.30	-5.00	0.00	8.30	-3.30	-5.00	0.00	1.00	0.00	0.00	0.00	0.00	0.00	0.00	0.00	0.00	0.00	0.00	0.00	0.00	0.00	0.00
0.00	0.00	0.00	0.00	0.00	0.00	0.00	0.00	0.00	0.00	0.00	0.00	0.00	0.00	0.00	0.00	0.00	0.00	0.00	178.90	-91.80	-87.10	0.00	88.20	-50.30	-37.90	0.00	7.60	-0.70	-6.80	0.00	7.60	-0.70	-6.80	0.00	1.00	0.00	0.00	0.00	0.00	0.00	0.00	0.00	0.00	0.00	0.00	0.00	0.00	0.00	0.00
0.00	0.00	0.00	0.00	0.00	0.00	0.00	0.00	0.00	0.00	0.00	0.00	0.00	0.00	0.00	0.00	0.00	0.00	0.00	171.00	-39.90	-131.10	0.00	86.10	-25.30	-60.70	0.00	6.10	1.80	-8.00	0.00	6.10	1.80	-8.00	0.00	1.00	0.00	0.00	0.00	0.00	0.00	0.00	0.00	0.00	0.00	0.00	0.00	0.00	0.00	0.00
0.00	0.00	0.00	0.00	0.00	0.00	0.00	0.00	0.00	0.00	0.00	0.00	0.00	0.00	0.00	0.00	0.00	0.00	0.00	146.30	15.90	-162.30	0.00	75.60	2.00	-77.60	0.00	4.10	4.20	-8.30	0.00	4.10	4.20	-8.30	0.00	1.00	0.00	0.00	0.00	0.00	0.00	0.00	0.00	0.00	0.00	0.00	0.00	0.00	0.00	0.00
0.00	0.00	0.00	0.00	0.00	0.00	0.00	0.00	0.00	0.00	0.00	0.00	0.00	0.00	0.00	0.00	0.00	0.00	0.00	107.40	70.20	-177.60	0.00	57.60	29.30	-86.90	0.00	1.60	6.30	-7.90	0.00	1.60	6.30	-7.90	0.00	1.00	0.00	0.00	0.00	0.00	0.00	0.00	0.00	0.00	0.00	0.00	0.00	0.00	0.00	0.00
0.00	0.00	0.00	0.00	0.00	0.00	0.00	0.00	0.00	0.00	0.00	0.00	0.00	0.00	0.00	0.00	0.00	0.00	0.00	57.90	117.60	-175.50	0.00	34.00	53.70	-87.70	0.00	-0.90	7.70	-6.70	0.00	-0.90	7.70	-6.70	0.00	1.00	0.00	0.00	0.00	0.00	0.00	0.00	0.00	0.00	0.00	0.00	0.00	0.00	0.00	0.00
0.00	0.00	0.00	0.00	0.00	0.00	0.00	0.00	0.00	0.00	0.00	0.00	0.00	0.00	0.00	0.00	0.00	0.00	0.00	2.70	153.50	-156.30	0.00	7.10	72.80	-79.90	0.00	-3.50	8.30	-4.80	0.00	-3.50	8.30	-4.80	0.00	1.00	0.00	0.00	0.00	0.00	0.00	0.00	0.00	0.00	0.00	0.00	0.00	0.00	0.00	0.00
0.00	0.00	0.00	0.00	0.00	0.00	0.00	0.00	0.00	0.00	0.00	0.00	0.00	0.00	0.00	0.00	0.00	0.00	0.00	-52.60	174.40	-121.70	0.00	-20.40	84.70	-64.30	0.00	-5.60	8.10	-2.40	0.00	-5.60	8.10	-2.40	0.00	1.00	0.00	0.00	0.00	0.00	0.00	0.00	0.00	0.00	0.00	0.00	0.00	0.00	0.00	0.00
0.00	0.00	0.00	0.00	0.00	0.00	0.00	0.00	0.00	0.00	0.00	0.00	0.00	0.00	0.00	0.00	0.00	0.00	0.00	-102.90	178.20	-75.20	0.00	-46.00	88.40	-42.40	0.00	-7.30	7.20	0.10	0.00	-7.30	7.20	0.10	0.00	1.00	0.00	0.00	0.00	0.00	0.00	0.00	0.00	0.00	0.00	0.00	0.00	0.00	0.00	0.00
0.00	0.00	0.00	0.00	0.00	0.00	0.00	0.00	0.00	0.00	0.00	0.00	0.00	0.00	0.00	0.00	0.00	0.00	0.00	-143.10	164.50	-21.30	0.00	-67.10	83.40	-16.30	0.00	-8.20	5.50	2.60	0.00	-8.20	5.50	2.60	0.00	1.00	0.00	0.00	0.00	0.00	0.00	0.00	0.00	0.00	0.00	0.00	0.00	0.00	0.00	0.00
0.00	0.00	0.00	0.00	0.00	0.00	0.00	0.00	0.00	0.00	0.00	0.00	0.00	0.00	0.00	0.00	0.00	0.00	0.00	-169.30	134.70	34.50	0.00	-81.60	70.30	11.30	0.00	-8.30	3.30	5.00	0.00	-8.30	3.30	5.00	0.00	1.00	0.00	0.00	0.00	0.00	0.00	0.00	0.00	0.00	0.00	0.00	0.00	0.00	0.00	0.00
0.00	0.00	0.00	0.00	0.00	0.00	0.00	0.00	0.00	0.00	0.00	0.00	0.00	0.00	0.00	0.00	0.00	0.00	0.00	-178.90	91.70	87.10	0.00	-88.20	50.20	37.90	0.00	-7.60	0.70	6.80	0.00	-7.60	0.70	6.80	0.00	1.00	0.00	0.00	0.00	0.00	0.00	0.00	0.00	0.00	0.00	0.00	0.00	0.00	0.00	0.00
0.00	0.00	0.00	0.00	0.00	0.00	0.00	0.00	0.00	0.00	0.00	0.00	0.00	0.00	0.00	0.00	0.00	0.00	0.00	-171.00	39.80	131.10	0.00	-86.10	25.30	60.80	0.00	-6.10	-1.80	8.00	0.00	-6.10	-1.80	8.00	0.00	1.00	0.00	0.00	0.00	0.00	0.00	0.00	0.00	0.00	0.00	0.00	0.00	0.00	0.00	0.00
0.00	0.00	0.00	0.00	0.00	0.00	0.00	0.00	0.00	0.00	0.00	0.00	0.00	0.00	0.00	0.00	0.00	0.00	0.00	-146.30	-16.00	162.30	0.00	-75.50	-2.10	77.70	0.00	-4.00	-4.20	8.30	0.00	-4.00	-4.20	8.30	0.00	1.00	0.00	0.00	0.00	0.00	0.00	0.00	0.00	0.00	0.00	0.00	0.00	0.00	0.00	0.00
0.00	0.00	0.00	0.00	0.00	0.00	0.00	0.00	0.00	0.00	0.00	0.00	0.00	0.00	0.00	0.00	0.00	0.00	0.00	-107.30	-70.30	177.70	0.00	-57.60	-29.30	87.00	0.00	-1.60	-6.30	7.90	0.00	-1.60	-6.30	7.90	0.00	1.00	0.00	0.00	0.00	0.00	0.00	0.00	0.00	0.00	0.00	0.00	0.00	0.00	0.00	0.00
0.00	0.00	0.00	0.00	0.00	0.00	0.00	0.00	0.00	0.00	0.00	0.00	0.00	0.00	0.00	0.00	0.00	0.00	0.00	-57.80	-117.70	175.60	0.00	-34.00	-53.70	87.80	0.00	0.90	-7.70	6.70	0.00	0.90	-7.70	6.70	0.00	1.00	0.00	0.00	0.00	0.00	0.00	0.00	0.00	0.00	0.00	0.00	0.00	0.00	0.00	0.00
0.00	0.00	0.00	0.00	0.00	0.00	0.00	0.00	0.00	0.00	0.00	0.00	0.00	0.00	0.00	0.00	0.00	0.00	0.00	-2.60	-153.60	156.30	0.00	-7.10	-72.80	80.00	0.00	3.50	-8.30	4.80	0.00	3.50	-8.30	4.80	0.00	1.00	0.00	0.00	0.00	0.00	0.00	0.00	0.00	0.00	0.00	0.00	0.00	0.00	0.00	0.00
0.00	0.00	0.00	0.00	0.00	0.00	0.00	0.00	0.00	0.00	0.00	0.00	0.00	0.00	0.00	0.00	0.00	0.00	0.00	52.70	-174.50	121.70	0.00	20.40	-84.80	64.30	0.00	5.60	-8.10	2.40	0.00	5.60	-8.10	2.40	0.00	1.00	0.00	0.00	0.00	0.00	0.00	0.00	0.00	0.00	0.00	0.00	0.00	0.00	0.00	0.00
0.00	0.00	0.00	0.00	0.00	0.00	0.00	0.00	0.00	0.00	0.00	0.00	0.00	0.00	0.00	0.00	0.00	0.00	0.00	103.00	-178.20	75.20	0.00	46.00	-88.50	42.40	0.00	7.30	-7.20	-0.10	0.00	7.30	-7.20	-0.10	0.00	1.00	0.00	0.00	0.00	0.00	0.00	0.00	0.00	0.00	0.00	0.00	0.00	0.00	0.00	0.00
0.00	0.00	0.00	0.00	0.00	0.00	0.00	0.00	0.00	0.00	0.00	0.00	0.00	0.00	0.00	0.00	0.00	0.00	0.00	143.20	-164.60	21.40	0.00	67.10	-83.50	16.30	0.00	8.20	-5.50	-2.60	0.00	8.20	-5.50	-2.60	0.00	1.00	0.00	0.00	0.00	0.00	0.00	0.00	0.00	0.00	0.00	0.00	0.00	0.00	0.00	0.00
0.00	0.00	0.00	0.00	0.00	0.00	0.00	0.00	0.00	0.00	0.00	0.00	0.00	0.00	0.00	0.00	0.00	0.00	0.00	169.30	-134.80	-34.50	0.00	81.70	-70.30	-11.30	0.00	8.30	-3.30	-5.00	0.00	8.30	-3.30	-5.00	0.00	1.00	0.00	0.00	0.00	0.00	0.00	0.00	0.00	0.00	0.00	0.00	0.00	0.00	0.00	0.00
0.00	0.00	0.00	0.00	0.00	0.00	0.00	0.00	0.00	0.00	0.00	0.00	0.00	0.00	0.00	0.00	0.00	0.00	0.00	178.90	-91.80	-87.10	0.00	88.20	-50.30	-37.90	0.00	7.60	-0.70	-6.80	0.00	7.60	-0.70	-6.80	0.00	1.00	0.00	0.00	0.00	0.00	0.00	0.00	0.00	0.00	0.00	0.00	0.00	0.00	0.00	0.00
0.00	0.00	0.00	0.00	0.00	0.00	0.00	0.00	0.00	0.00	0.00	0.00	0.00	0.00	0.00	0.00	0.00	0.00	0.00	171.00	-39.90	-131.10	0.00	86.10	-25.30	-60.70	0.00	6.10	1.80	-8.00	0.00	6.10	1.80	-8.00	0.00	1.00	0.00	0.00	0.00	0.00	0.00	0.00	0.00	0.00	0.00	0.00	0.00	0.00	0.00	0.00
0.00	0.00	0.00	0.00	0.00	0.00	0.00	0.00	0.00	0.00	0.00	0.00	0.00	0.00	0.00	0.00	0.00	0.00	0.00	146.30	15.90	-162.30	0.00	75.60	2.00	-77.60	0.00	4.10	4.20	-8.30	0.00	4.10	4.20	-8.30	0.00	1.00	0.00	0.00	0.00	0.00	0.00	0.00	0.00	0.00	0.00	0.00	0.00	0.00	0.00	0.00
0.00	0.00	0.00	0.00	0.00	0.00	0.00	0.00	0.00	0.00	0.00	0.00	0.00	0.00	0.00	0.00	0.00	0.00	0.00	107.40	70.20	-177.60	0.00	57.60	29.30	-86.90	0.00	1.60	6.30	-7.90	0.00	1.60	6.30	-7.90	0.00	1.00	0.00	0.00	0.00	0.00	0.00	0.00	0.00	0.00	0.00	0.00	0.00	0.00	0.00	0.00
0.00	0.00	0.00	0.00	0.00	0.00	0.00	0.00	0.00	0.00	0.00	0.00	0.00	0.00	0.00	0.00	0.00	0.00	0.00	57.90	117.60	-175.50	0.00	34.00	53.70	-87.70	0.00	-0.90	7.70	-6.70	0.00	-0.90	7.70	-6.70	0.00	1.00	0.00	0.00	0.00	0.00	0.00	0.00	0.00	0.00	0.00	0.00	0.00	0.00	0.00	0.00
0.00	0.00	0.00	0.00	0.00	0.00	0.00	0.00	0.00	0.00	0.00	0.00	0.00	0.00	0.00	0.00	0.00	0.00	0.00	2.70	153.50	-156.30	0.00	7.10	72.80	-79.90	0.00	-3.50	8.30	-4.80	0.00	-3.50	8.30	-4.80	0.00	1.00	0.00	0.00	0.00	0.00	0.00	0.00	0.00	0.00	0.00	0.00	0.00	0.00	0.00	0.00
0.00	0.00	0.00	0.00	0.00	0.00	0.00	0.00	0.00	0.00	0.00	0.00	0.00	0.00	0.00	0.00	0.00	0.00	0.00	-52.60	174.40	-121.70	0.00	-20.40	84.70	-64.30	0.00	-5.60	8.10	-2.40	0.00	-5.60	8.10	-2.40	0.00	1.00	0.00	0.00	0.00	0.00	0.00	0.00	0.00	0.00	0.00	0.00	0.00	0.00	0.00	0.00
0.00	0.00	0.00	0.00	0.00	0.00	0.00	0.00	0.00	0.00	0.00	0.00	0.00	0.00	0.00	0.00	0.00	0.00	0.00	-102.90	178.20	-75.20	0.00	-46.00	88.40	-42.40	0.00	-7.30	7.20	0.10	0.00	-7.30	7.20	0.10	0.00	1.00	0.00	0.00	0.00	0.00	0.00	0.00	0.00	0.00	0.00	0.00	0.00	0.00	0.00	0.00
0.00	0.00	0.00	0.00	0.00	0.00	0.00	0.00	0.00	0.00	0.00	0.00	0.00	0.00	0.00	0.00	0.00	0.00	0.00	-143.10	164.50	-21.30	0.00	-67.10	83.40	-16.30	0.00	-8.20	5.50	2.60	0.00	-8.20	5.50	2.60	0.00	1.00	0.00	0.00	0.00	0.00	0.00	0.00	0.00	0.00	0.00	0.00	0.00	0.00	0.00	0.00
0.00	0.00	0.00	0.00	0.00	0.00	0.00	0.00	0.00	0.00	0.00	0.00	0.00	0.00	0.00	0.00	0.00	0.00	0.00	-169.30	134.70	34.50	0.00	-81.60	70.30	11.30	0.00	-8.30	3.30	5.00	0.00	-8.30	3.30	5.00	0.00	1.00	0.00	0.00	0.00	0.00	0.00	0.00	0.00	0.00	0.00	0.00	0.00	0.00	0.00	0.00
0.00	0.00	0.00	0.00	0.00	0.00	0.00	0.00	0.00	0.00	0.00	0.00	0.00	0.00	0.00	0.00	0.00	0.00	0.00	-178.90	91.70	87.10	0.00	-88.20	50.20	37.90	0.00	-7.60	0.70	6.80	0.00	-7.60	0.70	6.80	0.00	1.00	0.00	0.00	0.00	0.00	0.00	0.00	0.00	0.00	0.00	0.00	0.00	0.00	0.00	0.00
0.00	0.00	0.00	0.00	0.00	0.00	0.00	0.00	0.00	0.00	0.00	0.00	0.00	0.00	0.00	0.00	0.00	0.00	0.00	-171.00	39.80	131.10	0.00	-86.10	25.30	60.80	0.00	-6.10	-1.80	8.00	0.00	-6.10	-1.80	8.00	0.00	1.00	0.00	0.00	0.00	0.00	0.00	0.00	0.00	0.00	0.00	0.00	0.00	0.00	0.00	0.00
0.00	0.00	0.00	0.00	0.00	0.00	0.00	0.00	0.00	0.00	0.00	0.00	0.00	0.00	0.00	0.00	0.00	0.00	0.00	-2.60	-153.60	156.30	0.00	-7.10	-72.80	80.00	0.00	3.50	-8.30	4.80	0.00	3.50	-8.30	4.80	0.00	1.00	0.00	0.00	0.00	0.00	0.00	0.00	0.00	0.00	0.00	0.00	0.00	0.00	0.00	0.00
0.00	0.00	0.00	0.00	0.00	0.00	0.00	0.00	0.00	0.00	0.00	0.00	0.00	0.00	0.00	0.00	0.00	0.00	0.00	52.70	-174.50	121.70	0.00	20.40	-84.80	64.30	0.00	5.60	-8.10	2.40	0.00	5.60	-8.10	2.40	0.00	1.00	0.00	0.00	0.00	0.00	0.00	0.00	0.00	0.00	0.00	0.00	0.00	0.00	0.00	0.00
0.00	0.00	0.00	0.00	0.00	0.00	0.00	0.00	0.00	0.00	0.00	0.00	0.00	0.00	0.00	0.00	0.00	0.00	0.00	103.00	-178.20	75.20	0.00	46.00	-88.50	42.40	0.00	7.30	-7.20	-0.10	0.00	7.30	-7.20	-0.10	0.00	1.00	0.00	0.00	0.00	0.00	0.00	0.00	0.00	0.00	0.00	0.00	0.00	0.00	0.00	0.00
0.00	0.00	0.00	0.00	0.00	0.00	0.00	0.00	0.00	0.00	0.00	0.00	0.00	0.00	0.00	0.00	0.00	0.00	0.00	143.20	-164.60	21.40	0.00	67.10	-83.50	16.30	0.00	8.20	-5.50	-2.60	0.00	8.20	-5.50	-2.60	0.00	1.00	0.00	0.00	0.00	0.00	0.00	0.00	0.00	0.00	0.00	0.00	0.00	0.00	0.00	0.00
0.00	0.00	0.00	0.00	0.00	0.00	0.00	0.00	0.00	0.00	0.00	0.00	0.00	0.00	0.00	0.00	0.00	0.00	0.00	169.30	-134.80	-34.50	0.00	81.70	-70.30	-11.30	0.00	8.30	-3.30	-5.00	0.00	8.30	-3.30	-5.00	0.00	1.00	0.00	0.00	0.00	0.00	0.00	0.00	0.00	0.00	0.00	0.00	0.00	0.00	0.00	0.00
0.00	0.00	0.00	0.00	0.00	0.00	0.00	0.00	0.00	0.00	0.00	0.00	0.00	0.00	0.00	0.00	0.00	0.00	0.00	178.90	-91.80	-87.10	0.00	88.20	-50.30	-37.90	0.00	7.60	-0.70	-6.80	0.00	7.60	-0.70	-6.80	0.00	1.00	0.00	0.00	0.00	0.00	0.00	0.00	0.00	0.00	0.00	0.00	0.00	0.00	0.00	0.00
0.00	0.00	0.00	0.00	0.00	0.00	0.00	0.00	0.00	0.00	0.00	0.00	0.00	0.00	0.00	0.00	0.00	0.00	0.00	171.00	-39.90	-131.10	0.00	86.10	-25.30	-60.70	0.00	6.10	1.80	-8.00	0.00	6.10	1.80	-8.00	0.00	1.00	0.00	0.00	0.00	0.00	0.00	0.00	0.00	0.00	0.00	0.00	0.00	0.00	0.00	0.00
0.00	0.00	0.00	0.00	0.00	0.00	0.00	0.00	0.00	0.00	0.00	0.00	0.00	0.00	0.00	0.00	0.00	0.00	0.00	146.30	15.90	-162.30	0.00	75.60	2.00	-77.60	0.00	4.10	4.20	-8.30	0.00	4.10	4.20	-8.30	0.00	1.00	0.00	0.00	0.00	0.00	0.00	0.00	0.00	0.00	0.00	0.00	0.00	0.00	0.00	0.00
0.00	0.00	0.00	0.00	0.00	0.00	0.00	0.00	0.00	0.00	0.00	0.00	0.00	0.00	0.00	0.00	0.00	0.00	0.00	107.40	70.20	-177.60	0.00	57.60	29.30	-86.90	0.00	1.60	6.30	-7.90	0.00	1.60	6.30	-7.90	0.00	1.00	0.00	0.00	0.00	0.00	0.00	0.00	0.00	0.00	0.00	0.00	0.00	0.00	0.00	0.00
0.00	0.00	0.00	0.00	0.00	0.00	0.00	0.00	0.00	0.00	0.00	0.00	0.00	0.00	0.00	0.00	0.00	0.00	0.00	57.90	117.60	-175.50	0.00	34.00	53.70	-87.70	0.00	-0.90	7.70	-6.70	0.00	-0.90	7.70	-6.70	0.00	1.00	0.00	0.00	0.00	0.00	0.00	0.00	0.00	0.00	0.00	0.00	0.00	0.00	0.00	0.00
0.00	0.00	0.00	0.00	0.00	0.00	0.00	0.00	0.00	0.00	0.00	0.00	0.00	0.00	0.00	0.00	0.00	0.00	0.00	2.70	153.50	-156.30	0.00	7.10	72.80	-79.90	0.00	-3.50	8.30	-4.80	0.00	-3.50	8.30	-4.80	0.00	1.00	0.00	0.00	0.00	0.00	0.00	0.00	0.00	0.00	0.00	0.00	0.00	0.00	0.00	0.00
0.00	0.00	0.00	0.00	0.00	0.00	0.00	0.00	0.00	0.00	0.00	0.00	0.00	0.00	0.00	0.00	0.00	0.00	0.00	-52.60	174.40	-121.70	0.00	-20.40	84.70	-64.30	0.00	-5.60	8.10	-2.40	0.00	-5.60	8.10	-2.40	0.00	1.00	0.00	0.00	0.00	0.00	0.00	0.00	0.00	0.00	0.00	0.00	0.00	0.00	0.00	0.00
0.00	0.00	0.00	0.00	0.00	0.00	0.00	0.00	0.00	0.00	0.00	0.00	0.00	0.00	0.00	0.00	0.00	0.00	0.00	-102.90	178.20	-75.20	0.00	-46.00	88.40	-42.40	0.00	-7.30	7.20	0.10	0.00	-7.30	7.20	0.10	0.00	1.00	0.00	0.00	0.00	0.00	0.00	0.00	0.00	0.00	0.00	0.00	0.00	0.00	0.00	0.00
0.00	0.00	0.00	0.00	0.00	0.00	0.00	0.00	0.00	0.00	0.00	0.00	0.00	0.00	0.00	0.00	0.00	0.00	0.00	-143.10	164.50	-21.30	0.00	-67.10	83.40	-16.30	0.00	-8.20	5.50	2.60	0.00	-8.20	5.50	2.60	0.00	1.00	0.00	0.00	0.00	0.00	0.00	0.00	0.00	0.00	0.00	0.00	0.00	0.00	0.00	0.00
0.00	0.00	0.00	0.00	0.00	0.00	0.00	0.00	0.00	0.00	0.00	0.00	0.00	0.00	0.00	0.00	0.00	0.00	0.00	-169.30	134.70	34.50	0.00	-81.60	70.30	11.30	0.00	-8.30	3.30	5.00	0.00	-8.30	3.30	5.00	0.00	1.00	0.00	0.00	0.00	0.00	0.00	0.00	0.00	0.00	0.00	0.00	0.00	0.00	0.00	0.00
0.00	0.00	0.00	0.00	0.00	0.00	0.00	0.00	0.00	0.00	0.00	0.00	0.00	0.00	0.00	0.00	0.00	0.00	0.00	-178.90	91.70	87.10	0.00	-88.20	50.20	37.90	0.00	-7.60	0.70	6.80	0.00	-7.60	0.70	6.80	0.00	1.00	0.00	0.00	0.00	0.00	0.00	0.00	0.00	0.00	0.00	0.00	0.00	0.00	0.00	0.00
0.00	0.00	0.00	0.00	0.00	0.00	0.00	0.00	0.00	0.00	0.00	0.00	0.00	0.00	0.00	0.00	0.00	0.00	0.00	-171.00	39.80	131.10	0.00	-86.10	25.30	60.80	0.00	-6.10	-1.80	8.00	0.00	-6.10	-1.80	8.00	0.00	1.00	0.00	0.00	0.00	0.00	0.00	0.00	0.00	0.00	0.00	0.00	0.00	0.00	0.00	0.00
0.00	0.00	0.00	0.00	0.00	0.00	0.00	0.00	0.00	0.00	0.00	0.00	0.00	0.00	0.00	0.00	0.00	0.00	0.00	-146.30	-16.00	162.30	0.00	-75.50	-2.10	77.70	0.00	-4.00	-4.20	8.30	0.00	-4.00	-4.20	8.30	0.00	1.00	0.00	0.00	0.00	0.00	0.00	0.00	0.00	0.00	0.00	0.00	0.00	0.00	0.00	0.00
0.00	0.00	0.00	0.00	0.00	0.00	0.00	0.00	0.00	0.00	0.00	0.00	0.00	0.00	0.00	0.00	0.00	0.00	0.00	-107.30	-70.30	177.70	0.00	-57.60	-29.30	87.00	0.00	-1.60	-6.30	7.90	0.00	-1.60	-6.30	7.90	0.00	1.00	0.00	0.00	0.00	0.00	0.00	0.00	0.00	0.00	0.00	0.00	0.00	0.00	0.00	0.00
0.00	0.00	0.00	0.00	0.00	0.00	0.00	0.00	0.00	0.00	0.00	0.00	0.00	0.00	0.00	0.00	0.00	0.00	0.00	-57.80	-117.70	175.60	0.00	-34.00	-53.70	87.80	0.00	0.90	-7.70	6.70	0.00	0.90	-7.70	6.70	0.00	1.00	0.00	0.00	0.00	0.00	0.00	0.00	0.00	0.00	0.00	0.00	0.00	0.00	0.00	0.00
0.00	0.00	0.00	0.00	0.00	0.00	0.00	0.00	0.00	0.00	0.00	0.00	0.00	0.00	0.00	0.00	0.00	0.00	0.00	-2.60	-153.60	156.30	0.00	-7.10	-72.80	80.00	0.00	3.50	-8.30	4.80	0.00	3.50	-8.30	4.80	0.00	1.00	0.00	0.00	0.00	0.00	0.00	0.00	0.00	0.00	0.00	0.00	0.00	0.00	0.00	0.00
0.00	0.00	0.00	0.00	0.00	0.00	0.00	0.00	0.00	0.00	0.00	0.00	0.00	0.00	0.00	0.00	0.00	0.00	0.00	52.70	-174.50	121.70	0.00	20.40	-84.80	64.30	0.00	5.60	-8.10	2.40	0.00	5.60	-8.10	2.40	0.00	1.00	0.00	0.00	0.00	0.00	0.00	0.00	0.00	0.00	0.00	0.00	0.00	0.00	0.00	0.00
0.00	0.00	0.00	0.00	0.00	0.00	0.00	0.00	0.00	0.00	0.00	0.00	0.00	0.00	0.00	0.00	0.00	0.00	0.00	103.00	-178.20	75.20	0.00	46.00	-88.50	42.40	0.00	7.30	-7.20	-0.10	0.00	7.30	-7.20	-0.10	0.00	1.00	0.00	0.00	0.00	0.00	0.00	0.00	0.00	0.00	0.00	0.00	0.00	0.00	0.00	0.00
0.00	0.00	0.00	0.00	0.00	0.00	0.00	0.00	0.00	0.00	0.00	0.00	0.00	0.00	0.00	0.00	0.00	0.00	0.00	143.20	-164.60	21.40	0.00	67.10	-83.50	16.30	0.00	8.20	-5.50	-2.60	0.00	8.20	-5.50	-2.60	0.00	1.00	0.00	0.00	0.00	0.00	0.00	0.00	0.00	0.00	0.00	0.00	0.00	0.00	0.00	0.00
0.00	0.00	0.00	0.00	0.00	0.00	0.00	0.00	0.00	0.00	0.00	0.00	0.00	0.00	0.00	0.00	0.00	0.00	0.00	169.30	-134.80	-34.50	0.00	81.70	-70.30	-11.30	0.00	8.30	-3.30	-5.00	0.00	8.30	-3.30	-5.00	0.00	1.00	0.00	0.00	0.00	0.00	0.00	0.00	0.00	0.00	0.00	0.00	0.00	0.00	0.00	0.00
0.00	0.00	0.00	0.00	0.00	0.00	0.00	0.00	0.00	0.00	0.00	0.00	0.00	0.00	0.00	0.00	0.00	0.00	0.00	178.90	-91.80	-87.10	0.00	88.20	-50.30	-37.90	0.00	7.60	-0.70	-6.80	0.00	7.60	-0.70	-6.80	0.00	1.00	0.00	0.00	0.00	0.00	0.00	0.00	0.00	0.00	0.00	0.00	0.00	0.00	0.00	0.00
0.00	0.00	0.00	0.00	0.00	0.00	0.00	0.00	0.00	0.00	0.00	0.00	0.00	0.00	0.00	0.00	0.00	0.00	0.00	171.00	-39.90	-131.10	0.00	86.10	-25.30	-60.70	0.00	6.10	1.80	-8.00	0.00	6.10	1.80	-8.00	0.00	1.00	0.00	0.00	0.00	0.00	0.00	0.00	0.00	0.00	0.00	0.00	0.00	0.00	0.00	0.00
0.00	0.00	0.00	0.00	0.00	0.00	0.00	0.00	0.00	0.00	0.00	0.00	0.00	0.00	0.00	0.00	0.00	0.00	0.00	146.30	15.90	-162.30	0.00	75.60	2.00	-77.60	0.00	4.10	4.20	-8.30	0.00	4.10	4.20	-8.30	0.00	1.00	0.00	0.00	0.00	0.00	0.00	0.00	0.00	0.00	0.00	0.00	0.00	0.00	0.00	0.00
0.00	0.00	0.00	0.00	0.00	0.00	0.00	0.00	0.00	0.00	0.00	0.00	0.00	0.00	0.00	0.00	0.00	0.00	0.00	107.40	70.20	-177.60	0.00	57.60	29.30	-86.90	0.00	1.60	6.30	-7.90	0.00	1.60	6.30	-7.90	0.00	1.00	0.00	0.00	0.00	0.00	0.00	0.00	0.00	0.00	0.00	0.00	0.00	0.00	0.00	0.00
0.00	0.00	0.00	0.00	0.00	0.00	0.00	0.00	0.00	0.00	0.00	0.00	0.00	0.00	0.00	0.00	0.00	0.00	0.00	57.90	117.60	-175.50	0.00	34.00	53.70	-87.70	0.00	-0.90	7.70	-6.70	0.00	-0.90	7.70	-6.70	0.00	1.00	0.00	0.00	0.00	0.00	0.00	0.00	0.00	0.00	0.00	0.00	0.00	0.00	0.00	0.00
0.00	0.00	0.00	0.00	0.00	0.00	0.00	0.00	0.00	0.00	0.00	0.00	0.00	0.00	0.00	0.00	0.00	0.00	0.00	2.70	153.50	-156.30	0.00	7.10	72.80	-79.90	0.00	-3.50	8.30	-4.80	0.00	-3.50	8.30	-4.80	0.00	1.00	0.00	0.00	0.00	0.00	0.00	0.00	0.00	0.00	0.00	0.00	0.00	0.00	0.00	0.00
0.00	0.00	0.00	0.00	0.00	0.00	0.00	0.00	0.00	0.00	0.00	0.00	0.00	0.00	0.00	0.00	0.00	0.00	0.00	-52.60	174.40	-121.70	0.00	-20.40	84.70	-64.30	0.00	-5.60	8.10	-2.40	0.00	-5.60	8.10	-2.40	0.00	1.00	0.00	0.00	0.00	0.00	0.00	0.00	0.00	0.00	0.00	0.00	0.00	0.00	0.00	0.00
0.00	0.00	0.00	0.00	0.00	0.00	0.00	0.00	0.00	0.00	0.00	0.00	0.00	0.00	0.00	0.00	0.00	0.00	0.00	-102.90	178.20	-75.20	0.00	-46.00	88.40	-42.40	0.00	-7.30	7.20	0.10	0.00	-7.30	7.20	0.10	0.00	1.00	0.00	0.00	0.00	0.00	0.00	0.00	0.00	0.00	0.00	0.00	0.00	0.00	0.00	0.00
0.00	0.00	0.00	0.00	0.00	0.00	0.00	0.00	0.00	0.00	0.00	0.00	0.00	0.00	0.00	0.00	0.00	0.00	0.00	-143.10	164.50	-21.30	0.00	-67.10	83.40	-16.30	0.00	-8.20	5.50	2.60	0.00	-8.20	5.50	2.60	0.00	1.00	0.00	0.00	0.00	0.00	0.00	0.00	0.00	0.00	0.00	0.00	0.00	0.00	0.00	0.00
0.00	0.00	0.00	0.00	0.00	0.00	0.00	0.00	0.00	0.00	0.00	0.00	0.00	0.00	0.00	0.00	0.00	0.00	0.00	-169.30	134.70	34.50	0.00	-81.60	70.30	11.30	0.00	-8.30	3.30	5.00	0.00	-8.30	3.30	5.00	0.00	1.00	0.00	0.00	0.00	0.00	0.00	0.00	0.00	0.00	0.00	0.00	0.00	0.00	0.00	0.00
0.00	0.00	0.00	0.00	0.00	0.00	0.00	0.00	0.00	0.00	0.00	0.00	0.00	0.00	0.00	0.00	0.00	0.00	0.00	-178.90	91.70	87.10	0.00	-88.20	50.20	37.90	0.00	-7.60	0.70	6.80	0.00	-7.60	0.70	6.80	0.00	1.00	0.00	0.00	0.00	0.00	0.00	0.00	0.00	0.00	0.00	0.00	0.00	0.00	0.00	0.00
0.00	0.00	0.00	0.00	0.00	0.00	0.00	0.00	0.00	0.00	0.00	0.00	0.00	0.00	0.00	0.00	0.00	0.00	0.00	-171.00	39.80	131.10	0.00	-86.10	25.30	60.80	0.00	-6.10	-1.80	8.00	0.00	-6.10	-1.80	8.00	0.00	1.00	0.00	0.00	0.00	0.00	0.00	0.00	0.00	0.00	0.00	0.00	0.00	0.00	0.00	0.00
0.00	0.00	0.00	0.00	0.00	0.00	0.00	0.00	0.00	0.00	0.00	0.00	0.00	0.00	0.00	0.00	0.00	0.00	0.00	-146.30	-16.00	162.30	0.00	-75.50	-2.10	77.70	0.00	-4.00	-4.20	8.30	0.00	-4.00	-4.20	8.30	0.00	1.00	0.00	0.00	0.00	0.00	0.00	0.00	0.00	0.00	0.00	0.00	0.00	0.00	0.00	0.00
0.00	0.00	0.00	0.00	0.00	0.00	0.00	0.00	0.00	0.00	0.00	0.00	0.00	0.00	0.00	0.00	0.00	0.00	0.00	-107.30	-70.30	177.70	0.00	-57.60	-29.30	87.00	0.00	-1.60	-6.30	7.90	0.00	-1.60	-6.30	7.90	0.00	1.00	0.00	0.00	0.00	0.00	0.00	0.00	0.00	0.00	0.00	0.00	0.00	0.00	0.00	0.00
0.00	0.00	0.00	0.00	0.00	0.00	0.00	0.00	0.00	0.00	0.00	0.00	0.00	0.00	0.00	0.00	0.00	0.00	0.00	-57.80	-117.70	175.60	0.00	-34.00	-53.70	87.80	0.00	0.90	-7.70	6.70	0.00	0.90	-7.70	6.70	0.00	1.00	0.00	0.00	0.00	0.00	0.00	0.00	0.00	0.00	0.00	0.00	0.00	0.00	0.00	0.00
0.00	0.00	0.00	0.00	0.00	0.00	0.00	0.00	0.00	0.00	0.00	0.00	0.00	0.00	0.00	0.00	0.00	0.00	0.00	-2.60	-153.60	156.30	0.00	-7.10	-72.80	80.00	0.00	3.50	-8.30	4.80	0.00	3.50	-8.30	4.80	0.00	1.00	0.00	0.00	0.00	0.00	0.00	0.00	0.00	0.00	0.00	0.00	0.00	0.00	0.00	0.00
0.00	0.00	0.00	0.00	0.00	0.00	0.00	0.00	0.00	0.00	0.00	0.00	0.00	0.00	0.00	0.00	0.00	0.00	0.00	52.70	-174.50	121.70	0.00	20.40	-84.80	64.30	0.00	5.60	-8.10	2.40	0.00	5.60	-8.10	2.40	0.00	1.00	0.00	0.00	0.00	0.00	0.00	0.00	0.00	0.00	0.00	0.00	0.00	0.00	0.00	0.00
0.00	0.00	0.00	0.00	0.00	0.00	0.00	0.00	0.00	0.00	0.00	0.00	0.00	0.00	0.00	0.00	0.00	0.00	0.00	103.00	-178.20	75.20	0.00	46.00	-88.50	42.40	0.00	7.30	-7.20	-0.10	0.00	7.30	-7.20	-0.10	0.00	1.00	0.00	0.00	0.00	0.00	0.00	0.00	0.00	0.00	0.00	0.00	0.00	0.00	0.00	0.00
0.00	0.00	0.00	0.00	0.00	0.00	0.00	0.00	0.00	0.00	0.00	0.00	0.00	0.00	0.00	0.00	0.00	0.00	0.00	143.20	-164.60	21.40	0.00	67.10	-83.50	16.30	0.00	8.20	-5.50	-2.60	0.00	8.20	-5.50	-2.60	0.00	1.00	0.00	0.00	0.00	0.00	0.00	0.00	0.00	0.00	0.00	0.00	0.00	0.00	0.00	0.00
0.00	0.00	0.00	0.00	0.00	0.00	0.00	0.00	0.00	0.00	0.00	0.00	0.00	0.00	0.00	0.00	0.00	0.00	0.00	169.30	-134.80	-34.50	0.00	81.70	-70.30	-11.30	0.00	8.30	-3.30	-5.00	0.00	8.30	-3.30	-5.00	0.00	1.00	0.00	0.00	0.00	0.00	0.00	0.00	0.00	0.00	0.00	0.00	0.00	0.00	0.00	0.00
0.00	0.00	0.00	0.00	0.00	0.00	0.00	0.00	0.00	0.00	0.00	0.00	0.00	0.00	0.00	0.00	0.00	0.00	0.00	178.90	-91.80	-87.10	0.00	88.20	-50.30	-37.90	0.00	7.60	-0.70	-6.80	0.00	7.60	-0.70	-6.80	0.00	1.00	0.00	0.00	0.00	0.00	0.00	0.00	0.00	0.00	0.00	0.00	0.00	0.00	0.00	0.00
0.00	0.00	0.00	0.00	0.00	0.00	0.00	0.00	0.00	0.00	0.00	0.00	0.00	0.00	0.00	0.00	0.00	0.00	0.00	171.00	-39.90	-131.10	0.00	86.10	-25.30	-60.70	0.00	6.10	1.80	-8.00	0.00	6.10	1.80	-8.00	0.00	1.00	0.00	0.00	0.00	0.00	0.00	0.00	0.00	0.00	0.00	0.00	0.00	0.00	0.00	0.00
0.00	0.00	0.00	0.00	0.00	0.00	0.00	0.00	0.00	0.00	0.00	0.00	0.00	0.00	0.00	0.00	0.00	0.00	0.00	146.30	15.90	-162.30	0.00	75.60	2.00	-77.60	0.00	4.10	4.20	-8.30	0.00	4.10	4.20	-8.30	0.00	1.00	0.00	0.00	0.00	0.00	0.00	0.00	0.00	0.00	0.00	0.00	0.00	0.00	0.00	0.00
0.00	0.00	0.00	0.00	0.00	0.00	0.00	0.00	0.00	0.00	0.00	0.00	0.00	0.00	0.00	0.00	0.00	0.00	0.00	107.40	70.20	-177.60	0.00	57.60	29.30	-86.90	0.00	1.60	6.30	-7.90	0.00	1.60	6.30	-7.90	0.00	1.00	0.00	0.00	0.00	0.00	0.00	0.00	0.00	0.00	0.00	0.00	0.00	0.00	0.00	0.00
0.00	0.00	0.00	0.00	0.00	0.00	0.00	0.00	0.00	0.00	0.00	0.00	0.00	0.00	0.00	0.00	0.00	0.00	0.00	57.90	117.60	-175.50	0.00	34.00	53.70	-87.70	0.00	-0.90	7.70	-6.70	0.00	-0.90	7.70	-6.70	0.00	1.00	0.00	0.00	0.00	0.00	0.00	0.00	0.00	0.00	0.00	0.00	0.00	0.00	0.00	0.00
0.00	0.00	0.00	0.00	0.00	0.00	0.00	0.00	0.00	0.00	0.00	0.00	0.00	0.00	0.00	0.00	0.00	0.00	0.00	2.70	153.50	-156.30	0.00	7.10	72.80	-79.90	0.00	-3.50	8.30	-4.80	0.00	-3.50	8.30	-4.80	0.00	1.00	0.00	0.00	0.00	0.00	0.00	0.00	0.00	0.00	0.00	0.00	0.00	0.00	0.00	0.00
0.00	0.00	0.00	0.00	0.00	0.00	0.00	0.00	0.00	0.00	0.00	0.00	0.00	0.00	0.00	0.00	0.00	0.00	0.00	-52.60	174.40	-121.70	0.00	-20.40	84.70	-64.30	0.00	-5.60	8.10	-2.40	0.00	-5.60	8.10	-2.40	0.00	1.00	0.00	0.00	0.00	0.00	0.00	0.00	0.00	0.00	0.00	0.00	0.00	0.00	0.00	0.00
0.00	0.00	0.00	0.00	0.00	0.00	0.00	0.00	0.00	0.00	0.00	0.00	0.00	0.00	0.00	0.00	0.00	0.00	0.00	-102.90	178.20	-75.20	0.00	-46.00	88.40	-42.40	0.00	-7.30	7.20	0.10	0.00	-7.30	7.20	0.10	0.00	1.00	0.00	0.00	0.00	0.00	0.00	0.00	0.00	0.00	0.00	0.00	0.00	0.00	0.00	0.00
0.00	0.00	0.00	0.00	0.00	0.00	0.00	0.00	0.00	0.00	0.00	0.00	0.00	0.00	0.00	0.00	0.00	0.00	0.00	-143.10	164.50	-21.30	0.00	-67.10	83.40	-16.30	0.00	-8.20	5.50	2.60	0.00	-8.20	5.50	2.60	0.00	1.00	0.00	0.00	0.00	0.00	0.00	0.00	0.00	0.00	0.00	0.00	0.00	0.00	0.00	0.00
0.00	0.00	0.00	0.00	0.00	0.00	0.00	0.00	0.00	0.00	0.00	0.00	0.00	0.00	0.00	0.00	0.00	0.00	0.00	-169.30	134.70	34.50	0.00	-81.60	70.30	11.30	0.00	-8.30	3.30	5.00	0.00	-8.30	3.30	5.00	0.00	1.00	0.00	0.00	0.00	0.00	0.00	0.00	0.00	0.00	0.00	0.00	0.00	0.00	0.00	0.00
0.00	0.00	0.00	0.00	0.00	0.00	0.00	0.00	0.00	0.00	0.00	0.00	0.00	0.00	0.00	0.00	0.00	0.00	0.00	-178.90	91.70	87.10	0.00	-88.20	50.20	37.90	0.00	-7.60	0.70	6.80	0.00	-7.60	0.70	6.80	0.00	1.00	0.00	0.00	0.00	0.00	0.00	0.00	0.00	0.00	0.00	0.00	0.00	0.00	0.00	0.00
0.00	0.00	0.00	0.00	0.00	0.00	0.00	0.00	0.00	0.00	0.00	0.00	0.00	0.00	0.00	0.00	0.00	0.00	0.00	-171.00	39.80	131.10	0.00	-86.10	25.30	60.80	0.00	-6.10	-1.80	8.00	0.00	-6.10	-1.80	8.00	0.00	1.00	0.00	0.00	0.00	0.00	0.00	0.00	0.00	0.00	0.00	0.00	0.00	0.00	0.00	0.00
0.00	0.00	0.00	0.00	0.00	0.00	0.00	0.00	0.00	0.00	0.00	0.00	0.00	0.00	0.00	0.00	0.00	0.00	0.00	-146.30	-16.00	162.30	0.00	-75.50	-2.10	77.70	0.00	-4.00	-4.20	8.30	0.00	-4.00	-4.20	8.30	0.00	1.00	0.00	0.00	0.00	0.00	0.00	0.00	0.00	0.00	0.00	0.00	0.00	0.00	0.00	0.00
0.00	0.00	0.00	0.00	0.00	0.00	0.00	0.00	0.00	0.00	0.00	0.00	0.00	0.00	0.00	0.00	0.00	0.00	0.00	-107.30	-70.30	177.70	0.00	-57.60	-29.30	87.00	0.00	-1.60	-6.30	7.90	0.00	-1.60	-6.30	7.90	0.00	1.00	0.00	0.00	0.00	0.00	0.00	0.00	0.00	0.00	0.00	0.00	0.00	0.00	0.00	0.00
0.00	0.00	0.00	0.00	0.00	0.00	0.00	0.00	0.00	0.00	0.00	0.00	0.00	0.00	0.00	0.00	0.00	0.00	0.00	-57.80	-117.70	175.60	0.00	-34.00	-53.70	87.80	0.00	0.90	-7.70	6.70	0.00	0.90	-7.70	6.70	0.00	1.00	0.00	0.00	0.00	0.00	0.00	0.00	0.00	0.00	0.00	0.00	0.00	0.00	0.00	0.00
0.00	0.00	0.00	0.00	0.00	0.00	0.00	0.00	0.00	0.00	0.00	0.00	0.00	0.00	0.00	0.00	0.00	0.00	0.00	-2.60	-153.60	156.30	0.00	-7.10	-72.80	80.00	0.00	3.50	-8.30	4.80	0.00	3.50	-8.30	4.80	0.00	1.00	0.00	0.00	0.00	0.00	0.00	0.00	0.00	0.00	0.00	0.00	0.00	0.00	0.00	0.00
0.00	0.00	0.00	0.00	0.00	0.00	0.00	0.00	0.00	0.00	0.00	0.00	0.00	0.00	0.00	0.00	0.00	0.00	0.00	52.70	-174.50	121.70	0.00	20.40	-84.80	64.30	0.00	5.60	-8.10	2.40	0.00	5.60	-8.10	2.40	0.00	1.00	0.00	0.00	0.00	0.00	0.00	0.00	0.00	0.00	0.00	0.00	0.00	0.00	0.00	0.00
0.00	0.00	0.00	0.00	0.00	0.00	0.00	0.00	0.00	0.00	0.00	0.00	0.00	0.00	0.00	0.00	0.00	0.00	0.00	103.00	-178.20	75.20	0.00	46.00	-88.50	42.40	0.00	7.30	-7.20	-0.10	0.00	7.30	-7.20	-0.10	0.00	1.00	0.00	0.00	0.00	0.00	0.00	0.00	0.00	0.00	0.00	0.00	0.00	0.00	0.00	0.00
0.00	0.00	0.00	0.00	0.00	0.00	0.00	0.00	0.00	0.00	0.00	0.00	0.00	0.00	0.00	0.00	0.00	0.00	0.00	143.10	-164.60	21.40	0.00	67.10	-83.50	16.30	0.00	8.20	-5.50	-2.60	0.00	8.20	-5.50	-2.60	0.00	1.00	0.00	0.00	0.00	0.00	0.00	0.00	0.00	0.00	0.00	0.00	0.00	0.00	0.00	0.00
0.00	0.00	0.00	0.00	0.00	0.00	0.00	0.00	0.00	0.00	0.00	0.00	0.00	0.00	0.00	0.00	0.00	0.00	0.00	169.30	-134.80	-34.50	0.00	81.70	-70.30	-11.30	0.00	8.30	-3.30	-5.00	0.00	8.30	-3.30	-5.00	0.00	1.00	0.00	0.00	0.00	0.00	0.00	0.00	0.00	0.00	0.00	0.00	0.00	0.00	0.00	0.00
0.00	0.00	0.00	0.00	0.00	0.00	0.00	0.00	0.00	0.00	0.00	0.00	0.00	0.00	0.00	0.00	0.00	0.00	0.00	178.90	-91.80	-87.10	0.00	88.20	-50.30	-37.90	0.00	7.60	-0.70	-6.80	0.00	7.60	-0.70	-6.80	0.00	1.00	0.00	0.00	0.00	0.00	0.00	0.00	0.00	0.00	0.00	0.00	0.00	0.00	0.00	0.00
0.00	0.00	0.00	0.00	0.00	0.00	0.00	0.00	0.00	0.00	0.00	0.00	0.00	0.00	0.00	0.00	0.00	0.00	0.00	171.00	-39.90	-131.10	0.00	86.10	-25.30	-60.70	0.00	6.10	1.80	-8.00	0.00	6.10	1.80	-8.00	0.00	1.00	0.00	0.00	0.00	0.00	0.00	0.00	0.00	0.00	0.00	0.00	0.00	0.00	0.00	0.00
0.00	0.00	0.00	0.00	0.00	0.00	0.00	0.00	0.00	0.00	0.00	0.00	0.00	0.00	0.00	0.00	0.00	0.00	0.00	146.30	15.90	-162.30	0.00	75.60	2.00	-77.60	0.00	4.10	4.20	-8.30	0.00	4.10	4.20	-8.30	0.00	1.00	0.00	0.00	0.00	0.00	0.00	0.00	0.00	0.00	0.00	0.00	0.00	0.00	0.00	0.00
0.00	0.00	0.00	0.00	0.00	0.00	0.00	0.00	0.00	0.00	0.00	0.00	0.00	0.00	0.00	0.00	0.00	0.00	0.00	107.40	70.20	-177.60	0.00	57.60	29.30	-86.90	0.00	1.60	6.30	-7.90	0.00	1.60	6.30	-7.90	0.00	1.00	0.00	0.00	0.00	0.00	0.00	0.00	0.00	0.00	0.00	0.00	0.00	0.00	0.00	0.00
0.00	0.00	0.00	0.00	0.00	0.00	0.00	0.00	0.00	0.00	0.00	0.00	0.00	0.00	0.00	0.00	0.00	0.00	0.00	57.90	117.60	-175.50	0.00	34.00	53.70	-87.70	0.00	-0.90	7.70	-6.70	0.00	-0.90	7.70	-6.70	0.00	1.00	0.00	0.00	0.00	0.00	0.00	0.00	0.00	0.00	0.00	0.00	0.00	0.00	0.00	0.00
0.00	0.00	0.00	0.00	0.00	0.00	0.00	0.00	0.00	0.00	0.00	0.00	0.00	0.00	0.00	0.00	0.00	0.00	0.00	2.70	153.50	-156.30	0.00	7.10	72.80	-79.90	0.00	-3.50	8.30	-4.80	0.00	-3.50	8.30	-4.80	0.00	1.00	0.00	0.00	0.00	0.00	0.00	0.00	0.00	0.00	0.00	0.00	0.00	0.00	0.00	0.00
0.00	0.00	0.00	0.00	0.00	0.00	0.00	0.00	0.00	0.00	0.00	0.00	0.00	0.00	0.00	0.00	0.00	0.00	0.00	-52.60	174.40	-121.70	0.00	-20.40	84.70	-64.30	0.00	-5.60	8.10	-2.40	0.00	-5.60	8.10	-2.40	0.00	1.00	0.00	0.00	0.00	0.00	0.00	0.00	0.00	0.00	0.00	0.00	0.00	0.00	0.00	0.00
0.00	0.00	0.00	0.00	0.00	0.00	0.00	0.00	0.00	0.00	0.00	0.00	0.00	0.00	0.00	0.00	0.00	0.00	0.00	-102.90	178.20	-75.20	0.00	-46.00	88.40	-42.40	0.00	-7.30	7.20	0.10	0.00	-7.30	7.20	0.10	0.00	1.00	0.00	0.00	0.00	0.00	0.00	0.00	0.00	0.00	0.00	0.00	0.00	0.00	0.00	0.00
0.00	0.00	0.00	0.00	0.00	0.00	0.00	0.00	0.00	0.00	0.00	0.00	0.00	0.00	0.00	0.00	0.00	0.00	0.00	-143.10	164.50	-21.30	0.00	-67.10	83.40	-16.30	0.00	-8.20	5.50	2.60	0.00	-8.20	5.50	2.60	0.00	1.00	0.00	0.00	0.00	0.00	0.00	0.00	0.00	0.00	0.00	0.00	0.00	0.00	0.00	0.00
0.00	0.00	0.00	0.00	0.00	0.00	0.00	0.00	0.00	0.00	0.00	0.00	0.00	0.00	0.00	0.00	0.00	0.00	0.00	-169.30	134.70	34.50	0.00	-81.60	70.30	11.30	0.00	-8.30	3.30	5.00	0.00	-8.30	3.30	5.00	0.00	1.00	0.00	0.00	0.00	0.00	0.00	0.00	0.00	0.00	0.00	0.00	0.00	0.00	0.00	0.00
0.00	0.00	0.00	0.00	0.00	0.00	0.00	0.00	0.00	0.00	0.00	0.00	0.00	0.00	0.00	0.00	0.00	0.00	0.00	-178.90	91.70	87.10	0.00	-88.20	50.20	37.90	0.00	-7.60	0.70	6.80	0.00	-7.60	0.70	6.80	0.00	1.00	0.00	0.00	0.00	0.00	0.00	0.00	0.00	0.00	0.00	0.00	0.00	0.00	0.00	0.00
0.00	0.00	0.00	0.00	0.00	0.00	0.00	0.00	0.00	0.00	0.00	0.00	0.00	0.00	0.00	0.00	0.00	0.00	0.00	-171.00	39.80	131.10	0.00	-86.10	25.30	60.80	0.00	-6.10	-1.80	8.00	0.00	-6.10	-1.80	8.00	0.00	1.00	0.00	0.00	0.00	0.00	0.00	0.00	0.00	0.00	0.00	0.00	0.00	0.00	0.00	0.00
0.00	0.00	0.00	0.00	0.00	0.00	0.00	0.00	0.00	0.00	0.00	0.00	0.00	0.00	0.00	0.00	0.00	0.00	0.00	-146.30	-16.00	162.30	0.00	-75.50	-2.10	77.70	0.00	-4.00	-4.20	8.30	0.00	-4.00	-4.20	8.30	0.00	1.00	0.00	0.00	0.00	0.00	0.00	0.00	0.00	0.00	0.00	0.00	0.00	0.00	0.00	0.00
0.00	0.00	0.00	0.00	0.00	0.00	0.00	0.00	0.00	0.00	0.00	0.00	0.00	0.00	0.00	0.00	0.00	0.00	0.00	-107.30	-70.30	177.70	0.00	-57.60	-29.30	87.00	0.00	-1.60	-6.30	7.90	0.00	-1.60	-6.30	7.90	0.00	1.00	0.00	0.00	0.00	0.00	0.00	0.00	0.00	0.00	0.00	0.00	0.00	0.00	0.00	0.00
0.00	0.00	0.00	0.00	0.00	0.00	0.00	0.00	0.00	0.00	0.00	0.00	0.00	0.00	0.00	0.00	0.00	0.00	0.00	-57.80	-117.70	175.60	0.00	-34.00	-53.70	87.80	0.00	0.90	-7.70	6.70	0.00	0.90	-7.70	6.70	0.00	1.00	0.00	0.00	0.00	0.00	0.00	0.00	0.00	0.00	0.00	0.00	0.00	0.00	0.00	0.00
0.00	0.00	0.00	0.00	0.00	0.00	0.00	0.00	0.00	0.00	0.00	0.00	0.00	0.00	0.00	0.00	0.00	0.00	0.00	-2.60	-153.60	156.30	0.00	-7.10	-72.80	80.00	0.00	3.50	-8.30	4.80	0.00	3.50	-8.30	4.80	0.00	1.00	0.00	0.00	0.00	0.00	0.00	0.00	0.00	0.00	0.00	0.00	0.00	0.00	0.00	0.00
0.00	0.00	0.00	0.00	0.00	0.00	0.00	0.00	0.00	0.00	0.00	0.00	0.00	0.00	0.00	0.00	0.00	0.00	0.00	52.70	-174.50	121.70	0.00	20.40	-84.80	64.30	0.00	5.60	-8.10	2.40	0.00	5.60	-8.10	2.40	0.00	1.00	0.00	0.00	0.00	0.00	0.00	0.00	0.00	0.00	0.00	0.00	0.00	0.00	0.00	0.00
0.00	0.00	0.00	0.00	0.00	0.00	0.00	0.00	0.00	0.00	0.00	0.00	0.00	0.00	0.00	0.00	0.00	0.00	0.00	103.00	-178.20	75.20	0.00	46.00	-88.50	42.40	0.00	7.30	-7.20	-0.10	0.00	7.30	-7.20	-0.10	0.00	1.00	0.00	0.00	0.00	0.00	0.00	0.00	0.00	0.00	0.00	0.00	0.00	0.00	0.00	0.00
0.00	0.00	0.00	0.00	0.00	0.00	0.00	0.00	0.00	0.00	0.00	0.00	0.00	0.00	0.00	0.00	0.00	0.00	0.00	143.10	-164.60	21.40	0.00	67.10	-83.50	16.30	0.00	8.20	-5.50	-2.60	0.00	8.20	-5.50	-2.60	0.00	1.00	0.00	0.00	0.00	0.00	0.00	0.00	0.00	0.00	0.00	0.00	0.00	0.00	0.00	0.00
0.00	0.00	0.00	0.00	0.00	0.00	0.00	0.00	0.00	0.00	0.00	0.00	0.00	0.00	0.00	0.00	0.00	0.00	0.00	169.30	-134.80	-34.50	0.00	81.70	-70.30	-11.30	0.00	8.30	-3.30	-5.00	0.00	8.30	-3.30	-5.00	0.00	1.00	0.00	0.00	0.00	0.00	0.00	0.00	0.00	0.00	0.00	0.00	0.00	0.00	0.00	0.00
0.00	0.00	0.00	0.00	0.00	0.00	0.00	0.00	0.00	0.00	0.00	0.00	0.00	0.00	0.00	0.00	0.00	0.00	0.00	178.90	-91.80	-87.10	0.00	88.20	-50.30	-37.90	0.00	7.60	-0.70	-6.80	0.00	7.60	-0.70	-6.80	0.00	1.00	0.00	0.00	0.00	0.00	0.00	0.00	0.00	0.00	0.00	0.00	0.00	0.00	0.00	0.00
0.00	0.00	0.00	0.00	0.00	0.00	0.00	0.00	0.00	0.00	0.00	0.00	0.00	0.00	0.00	0.00	0.00	0.00	0.00	171.00	-39.90	-131.10	0.00	86.10	-25.30	-60.70	0.00	6.10	1.80	-8.00	0.00	6.10	1.80	-8.00	0.00	1.00	0.00	0.00	0.00	0.00	0.00	0.00	0.00	0.00	0.00	0.00	0.00	0.00	0.00	0.00
0.00	0.00	0.00	0.00	0.00	0.00	0.00	0.00	0.00	0.00	0.00	0.00	0.00	0.00	0.00	0.00	0.00	0.00	0.00	146.30	15.90	-162.30	0.00	75.60	2.00	-77.60	0.00	4.10	4.20	-8.30	0.00	4.10	4.20	-8.30	0.00	1.00	0.00	0.00	0.00	0.00	0.00	0.00	0.00	0.00	0.00	0.00	0.00	0.00	0.00	0.00
0.00	0.00	0.00	0.00	0.00	0.00	0.00	0.00	0.00	0.00	0.00	0.00	0.00	0.00	0.00	0.00	0.00	0.00	0.00	107.40	70.20	-177.60	0.00	57.60	29.30	-86.90	0.00	1.60	6.30	-7.90	0.00	1.60	6.30	-7.90	0.00	1.00	0.00	0.00	0.00	0.00	0.00	0.00	0.00	0.00	0.00	0.00	0.00	0.00	0.00	0.00
0.00	0.00	0.00	0.00	0.00	0.00	0.00	0.00	0.00	0.00	0.00	0.00	0.00	0.00	0.00	0.00	0.00	0.00	0.00	57.90	117.60	-175.50	0.00	34.00	53.70	-87.70	0.00	-0.90	7.70	-6.70	0.00	-0.90	7.70	-6.70	0.00	1.00	0.00	0.00	0.00	0.00	0.00	0.00	0.00	0.00	0.00	0.00	0.00	0.00	0.00	0.00
0.00	0.00	0.00	0.00	0.00	0.00	0.00	0.00	0.00	0.00	0.00	0.00	0.00	0.00	0.00	0.00	0.00	0.00	0.00	2.70	153.50	-156.30	0.00	7.10	72.80	-79.90	0.00	-3.50	8.30	-4.80	0.00	-3.50	8.30	-4.80	0.00	1.00	0.00	0.00	0.00	0.00	0.00	0.00	0.00	0.00	0.00	0.00	0.00	0.00	0.00	0.00
0.00	0.00	0.00	0.00	0.00	0.00	0.00	0.00	0.00	0.00	0.00	0.00	0.00	0.00	0.00	0.00	0.00	0.00	0.00	-52.60	174.40	-121.70	0.00	-20.40	84.70	-64.30	0.00	-5.60	8.10	-2.40	0.00	-5.60	8.10	-2.40	0.00	1.00	0.00	0.00	0.00	0.00	0.00	0.00	0.00	0.00	0.00	0.00	0.00	0.00	0.00	0.00
0.00	0.00	0.00	0.00	0.00	0.00	0.00	0.00	0.00	0.00	0.00	0.00	0.00	0.00	0.00	0.00	0.00	0.00	0.00	-102.90	178.20	-75.20	0.00	-46.00	88.40	-42.40	0.00	-7.30	7.20	0.10	0.00	-7.30	7.20	0.10	0.00	1.00	0.00	0.00	0.00	0.00	0.00	0.00	0.00	0.00	0.00	0.00	0.00	0.00	0.00	0.00
0.00	0.00	0.00	0.00	0.00	0.00	0.00	0.00	0.00	0.00	0.00	0.00	0.00	0.00	0.00	0.00	0.00	0.00	0.00	-143.10	164.50	-21.30	0.00	-67.10	83.40	-16.30	0.00	-8.20	5.50	2.60	0.00	-8.20	5.50	2.60	0.00	1.00	0.00	0.00	0.00	0.00	0.00	0.00	0.00	0.00	0.00	0.00	0.00	0.00	0.00	0.00
0.00	0.00	0.00	0.00	0.00	0.00	0.00	0.00	0.00	0.00	0.00	0.00	0.00	0.00	0.00	0.00	0.00	0.00	0.00	-169.30	134.70	34.50	0.00	-81.60	70.30	11.30	0.00	-8.30	3.30	5.00	0.00	-8.30	3.30	5.00	0.00	1.00	0.00	0.00	0.00	0.00	0.00	0.00	0.00	0.00	0.00	0.00	0.00	0.00	0.00	0.00
0.00	0.00	0.00	0.00	0.00	0.00	0.00	0.00	0.00	0.00	0.00	0.00	0.00	0.00	0.00	0.00	0.00	0.00	0.00	-178.90	91.70	87.10	0.00	-88.20	50.20	37.90	0.00	-7.60	0.70	6.80	0.00	-7.60	0.70	6.80	0.00	1.00	0.00	0.00	0.00	0.00	0.00	0.00	0.00	0.00	0.00	0.00	0.00	0.00	0.00	0.00
0.00	0.00	0.00	0.00	0.00	0.00	0.00	0.00	0.00	0.00	0.00	0.00	0.00	0.00	0.00	0.00	0.00	0.00	0.00	-171.00	39.80	131.10	0.00	-86.10	25.30	60.80	0.00	-6.10	-1.80	8.00	0.00	-6.10	-1.80	8.00	0.00	1.00	0.00	0.00	0.00	0.00	0.00	0.00	0.00	0.00	0.00	0.00	0.00	0.00	0.00	0.00
0.00	0.00	0.00	0.00	0.00	0.00	0.00	0.00	0.00	0.00	0.00	0.00	0.00	0.00	0.00	0.00	0.00	0.00	0.00	-146.30	-16.00	162.30	0.00	-75.50	-2.10	77.70	0.00	-4.00	-4.20	8.30	0.00	-4.00	-4.20	8.30	0.00	1.00	0.00	0.00	0.00	0.00	0.00	0.00	0.00	0.00	0.00	0.00	0.00	0.00	0.00	0.00
0.00	0.00	0.00	0.00	0.00	0.00	0.00	0.00	0.00	0.00	0.00	0.00	0.00	0.00	0.00	0.00	0.00	0.00	0.00	-107.30	-70.30	177.70	0.00	-57.60	-29.30	87.00	0.00	-1.60	-6.30	7.90	0.00	-1.60	-6.30	7.90	0.00	1.00	0.00	0.00	0.00	0.00	0.00	0.00	0.00	0.00	0.00	0.00	0.00	0.00	0.00	0.00
0.00	0.00	0.00	0.00	0.00	0.00	0.00	0.00	0.00	0.00	0.00	0.00	0.00	0.00	0.00	0.00	0.00	0.00	0.00	-57.80	-117.70	175.60	0.00	-34.00	-53.70	87.80	0.00	0.90	-7.70	6.70	0.00	0.90	-7.70	6.70	0.00	1.00	0.00	0.00	0.00	0.00	0.00	0.00	0.00	0.00	0.00	0.00	0.00	0.00	0.00	0.00
0.00	0.00	0.00	0.00	0.00	0.00	0.00	0.00	0.00	0.00	0.00	0.00	0.00	0.00	0.00	0.00	0.00	0.00	0.00	-2.60	-153.60	156.30	0.00	-7.10	-72.80	80.00	0.00	3.50	-8.30	4.80	0.00	3.50	-8.30	4.80	0.00	1.00	0.00	0.00	0.00	0.00	0.00	0.00	0.00	0.00	0.00	0.00	0.00	0.00	0.00	0.00
0.00	0.00	0.00	0.00	0.00	0.00	0.00	0.00	0.00	0.00	0.00	0.00	0.00	0.00	0.00	0.00	0.00	0.00	0.00	52.70	-174.50	121.70	0.00	20.40	-84.80	64.30	0.00	5.60	-8.10	2.40	0.00	5.60	-8.10	2.40	0.00	1.00	0.00	0.00	0.00	0.00	0.00	0.00	0.00	0.00	0.00	0.00	0.00	0.00	0.00	0.00
0.00	0.00	0.00	0.00	0.00	0.00	0.00	0.00	0.00	0.00	0.00	0.00	0.00	0.00	0.00	0.00	0.00	0.00	0.00	103.00	-178.20	75.20	0.00	46.00	-88.50	42.40	0.00	7.30	-7.20	-0.10	0.00	7.30	-7.20	-0.10	0.00	1.00	0.00	0.00	0.00	0.00	0.00	0.00	0.00	0.00	0.00	0.00	0.00	0.00	0.00	0.00
0.00	0.00	0.00	0.00	0.00	0.00	0.00	0.00	0.00	0.00	0.00	0.00	0.00	0.00	0.00	0.00	0.00	0.00	0.00	143.20	-164.60	21.40	0.00	67.10	-83.50	16.30	0.00	8.20	-5.50	-2.60	0.00	8.20	-5.50	-2.60	0.00	1.00	0.00	0.00	0.00	0.00	0.00	0.00	0.00	0.00	0.00	0.00	0.00	0.00	0.00	0.00
0.00	0.00	0.00	0.00	0.00	0.00	0.00	0.00	0.00	0.00	0.00	0.00	0.00	0.00	0.00	0.00	0.00	0.00	0.00	169.30	-134.80	-34.50	0.00	81.70	-70.30	-11.30	0.00	8.30	-3.30	-5.00	0.00	8.30	-3.30	-5.00	0.00	1.00	0.00	0.00	0.00	0.00	0.00	0.00	0.00	0.00	0.00	0.00	0.00	0.00	0.00	0.00
0.00	0.00	0.00	0.00	0.00	0.00	0.00	0.00	0.00	0.00	0.00	0.00	0.00	0.00	0.00	0.00	0.00	0.00	0.00	178.90	-91.80	-87.10	0.00	88.20	-50.30	-37.90	0.00	7.60	-0.70	-6.80	0.00	7.60	-0.70	-6.80	0.00	1.00	0.00	0.00	0.00	0.00	0.00	0.00	0.00	0.00	0.00	0.00	0.00	0.00	0.00	0.00
0.00	0.00	0.00	0.00	0.00	0.00	0.00	0.00	0.00	0.00	0.00	0.00	0.00	0.00	0.00	0.00	0.00	0.00	0.00	171.00	-39.90	-131.10	0.00	86.10	-25.30	-60.70	0.00	6.10	1.80	-8.00	0.00	6.10	1.80	-8.00	0.00	1.00	0.00	0.00	0.00	0.00	0.00	0.00	0.00	0.00	0.00	0.00	0.00	0.00	0.00	0.00
0.00	0.00	0.00	0.00	0.00	0.00	0.00	0.00	0.00	0.00	0.00	0.00	0.00	0.00	0.00	0.00	0.00	0.00	0.00	146.30	15.90	-162.30	0.00	75.60	2.00	-77.60	0.00	4.10	4.20	-8.30	0.00	4.10	4.20	-8.30	0.00	1.00	0.00	0.00	0.00	0.00	0.00	0.00	0.00	0.00	0.00	0.00	0.00	0.00	0.00	0.00
0.00	0.00	0.00	0.00	0.00	0.00	0.00	0.00	0.00	0.00	0.00	0.00	0.00	0.00	0.00	0.00	0.00	0.00	0.00	107.40	70.20	-177.60	0.00	57.60	29.30	-86.90	0.00	1.60	6.30	-7.90	0.00	1.60	6.30	-7.90	0.00	1.00	0.00	0.00	0.00	0.00	0.00	0.00	0.00	0.00	0.00	0.00	0.00	0.00	0.00	0.00
0.00	0.00	0.00	0.00	0.00	0.00	0.00	0.00	0.00	0.00	0.00	0.00	0.00	0.00	0.00	0.00	0.00	0.00	0.00	57.90	117.60	-175.50	0.00	34.00	53.70	-87.70	0.00	-0.90	7.70	-6.70	0.00	-0.90	7.70	-6.70	0.00	1.00	0.00	0.00	0.00	0.00	0.00	0.00	0.00	0.00	0.00	0.00	0.00	0.00	0.00	0.00
0.00	0.00	0.00	0.00	0.00	0.00	0.00	0.00	0.00	0.00	0.00	0.00	0.00	0.00	0.00	0.00	0.00	0.00	0.00	2.70	153.50	-156.30	0.00	7.10	72.80	-79.90	0.00	-3.50	8.30	-4.80	0.00	-3.50	8.30	-4.80	0.00	1.00	0.00	0.00	0.00	0.00	0.00	0.00	0.00	0.00	0.00	0.00	0.00	0.00	0.00	0.00
0.00	0.00	0.00	0.00	0.00	0.00	0.00	0.00	0.00	0.00	0.00	0.00	0.00	0.00	0.00	0.00	0.00	0.00	0.00	-52.60	174.40	-121.70	0.00	-20.40	84.70	-64.30	0.00	-5.60	8.10	-2.40	0.00	-5.60	8.10	-2.40	0.00	1.00	0.00	0.00	0.00	0.00	0.00	0.00	0.00	0.00	0.00	0.00	0.00	0.00	0.00	0.00
0.00	0.00	0.00	0.00	0.00	0.00	0.00	0.00	0.00	0.00	0.00	0.00	0.00	0.00	0.00	0.00	0.00	0.00	0.00	-102.90	178.20	-75.20	0.00	-46.00	88.40	-42.40	0.00	-7.30	7.20	0.10	0.00	-7.30	7.20	0.10	0.00	1.00	0.00	0.00	0.00	0.00	0.00	0.00	0.00	0.00	0.00	0.00	0.00	0.00	0.00	0.00
0.00	0.00	0.00	0.00	0.00	0.00	0.00	0.00	0.00	0.00	0.00	0.00	0.00	0.00	0.00	0.00	0.00	0.00	0.00	-143.10	164.50	-21.30	0.00	-67.10	83.40	-16.30	0.00	-8.20	5.50	2.60	0.00	-8.20	5.50	2.60	0.00	1.00	0.00	0.00	0.00	0.00	0.00	0.00	0.00	0.00	0.00	0.00	0.00	0.00	0.00	0.00
0.00	0.00	0.00	0.00	0.00	0.00	0.00	0.00	0.00	0.00	0.00	0.00	0.00	0.00	0.00	0.00	0.00	0.00	0.00	-169.30	134.70	34.50	0.00	-81.60	70.30	11.30	0.00	-8.30	3.30	5.00	0.00	-8.30	3.30	5.00	0.00	1.00	0.00	0.00	0.00	0.00	0.00	0.00	0.00	0.00	0.00	0.00	0.00	0.00	0.00	0.00
0.00	0.00	0.00	0.00	0.00	0.00	0.00	0.00	0.00	0.00	0.00	0.00	0.00	0.00	0.00	0.00	0.00	0.00	0.00	-178.90	91.70	87.10	0.00	-88.20	50.20	37.90	0.00	-7.60	0.70	6.80	0.00	-7.60	0.70	6.80	0.00	1.00	0.00	0.00	0.00	0.00	0.00	0.00	0.00	0.00	0.00	0.00	0.00	0.00	0.00	0.00
0.00	0.00	0.00	0.00	0.00	0.00	0.00	0.00	0.00	0.00	0.00	0.00	0.00	0.00	0.00	0.00	0.00	0.00	0.00	-171.00	39.80	131.10	0.00	-86.10	25.30	60.80	0.00	-6.10	-1.80	8.00	0.00	-6.10	-1.80	8.00	0.00	1.00	0.00	0.00	0.00	0.00	0.00	0.00	0.00	0.00	0.00	0.00	0.00	0.00	0.00	0.00
0.00	0.00	0.00	0.00	0.00	0.00	0.00	0.00	0.00	0.00	0.00	0.00	0.00	0.00	0.00	0.00	0.00	0.00	0.00	-146.30	-16.00	162.30	0.00	-75.50	-2.10	77.70	0.00	-4.00	-4.20	8.30	0.00	-4.00	-4.20	8.30	0.00	1.00	0.00	0.00	0.00	0.00	0.00	0.00	0.00	0.00	0.00	0.00	0.00	0.00	0.00	0.00
0.00	0.00	0.00	0.00	0.00	0.00	0.00	0.00	0.00	0.00	0.00	0.00	0.00	0.00	0.00	0.00	0.00	0.00	0.00	-107.30	-70.30	177.70	0.00	-57.60	-29.30	87.00	0.00	-1.60	-6.30	7.90	0.00	-1.60	-6.30	7.90	0.00	1.00	0.00	0.00	0.00	0.00	0.00	0.00	0.00	0.00	0.00	0.00	0.00	0.00	0.00	0.00
0.00	0.00	0.00	0.00	0.00	0.00	0.00	0.00	0.00	0.00	0.00	0.00	0.00	0.00	0.00	0.00	0.00	0.00	0.00	-57.80	-117.70	175.60	0.00	-34.00	-53.70	87.80	0.00	0.90	-7.70	6.70	0.00	0.90	-7.70	6.70	0.00	1.00	0.00	0.00	0.00	0.00	0.00	0.00	0.00	0.00	0.00	0.00	0.00	0.00	0.00	0.00
0.00	0.00	0.00	0.00	0.00	0.00	0.00	0.00	0.00	0.00	0.00	0.00	0.00	0.00	0.00	0.00	0.00	0.00	0.00	-2.60	-153.60	156.30	0.00	-7.10	-72.80	80.00	0.00	3.50	-8.30	4.80	0.00	3.50	-8.30	4.80	0.00	1.00	0.00	0.00	0.00	0.00	0.00	0.00	0.00	0.00	0.00	0.00	0.00	0.00	0.00	0.00
0.00	0.00	0.00	0.00	0.00	0.00	0.00	0.00	0.00	0.00	0.00	0.00	0.00	0.00	0.00	0.00	0.00	0.00	0.00	52.70	-174.50	121.70	0.00	20.40	-84.80	64.30	0.00	5.60	-8.10	2.40	0.00	5.60	-8.10	2.40	0.00	1.00	0.00	0.00	0.00	0.00	0.00	0.00	0.00	0.00	0.00	0.00	0.00	0.00	0.00	0.00
0.00	0.00	0.00	0.00	0.00	0.00	0.00	0.00	0.00	0.00	0.00	0.00	0.00	0.00	0.00	0.00	0.00	0.00	0.00	103.00	-178.20	75.20	0.00	46.00	-88.50	42.40	0.00	7.30	-7.20	-0.10	0.00	7.30	-7.20	-0.10	0.00	1.00	0.00	0.00	0.00	0.00	0.00	0.00	0.00	0.00	0.00	0.00	0.00	0.00	0.00	0.00
0.00	0.00	0.00	0.00	0.00	0.00	0.00	0.00	0.00	0.00	0.00	0.00	0.00	0.00	0.00	0.00	0.00	0.00	0.00	143.10	-164.60	21.40	0.00	67.10	-83.50	16.30	0.00	8.20	-5.50	-2.60	0.00	8.20	-5.50	-2.60	0.00	1.00	0.00	0.00	0.00	0.00	0.00	0.00	0.00	0.00	0.00	0.00	0.00	0.00	0.00	0.00
0.00	0.00	0.00	0.00	0.00	0.00	0.00	0.00	0.00	0.00	0.00	0.00	0.00	0.00	0.00	0.00	0.00	0.00	0.00	169.30	-134.80	-34.50	0.00	81.70	-70.30	-11.30	0.00	8.30	-3.30	-5.00	0.00	8.30	-3.30	-5.00	0.00	1.00	0.00	0.00	0.00	0.00	0.00	0.00	0.00	0.00	0.00	0.00	0.00	0.00	0.00	0.00
0.00	0.00	0.00	0.00	0.00	0.00	0.00	0.00	0.00	0.00	0.00	0.00	0.00	0.00	0.00	0.00	0.00	0.00	0.00	178.90	-91.80	-87.10	0.00	88.20	-50.30	-37.90	0.00	7.60	-0.70	-6.80	0.00	7.60	-0.70	-6.80	0.00	1.00	0.00	0.00	0.00	0.00	0.00	0.00	0.00	0.00	0.00	0.00	0.00	0.00	0.00	0.00
0.00	0.00	0.00	0.00	0.00	0.00	0.00	0.00	0.00	0.00	0.00	0.00	0.00	0.00	0.00	0.00	0.00	0.00	0.00	171.00	-39.90	-131.10	0.00	86.10	-25.30	-60.70	0.00	6.10	1.80	-8.00	0.00	6.10	1.80	-8.00	0.00	1.00	0.00	0.00	0.00	0.00	0.00	0.00	0.00	0.00	0.00	0.00	0.00	0.00	0.00	0.00
0.00	0.00	0.00	0.00	0.00	0.00	0.00	0.00	0.00	0.00	0.00	0.00	0.00	0.00	0.00	0.00	0.00	0.00	0.00	146.30	15.90	-162.30	0.00	75.60	2.00	-77.60	0.00	4.10	4.20	-8.30	0.00	4.10	4.20	-8.30	0.00	1.00	0.00	0.00	0.00	0.00	0.00	0.00	0.00	0.00	0.00	0.00	0.00	0.00	0.00	0.00
0.00	0.00	0.00	0.00	0.00	0.00	0.00	0.00	0.00	0.00	0.00	0.00	0.00	0.00	0.00	0.00	0.00	0.00	0.00	107.40	70.20	-177.60	0.00	57.60	29.30	-86.90	0.00	1.60	6.30	-7.90	0.00	1.60	6.30	-7.90	0.00	1.00	0.00	0.00	0.00	0.00	0.00	0.00	0.00	0.00	0.00	0.00	0.00	0.00	0.00	0.00
0.00	0.00	0.00	0.00	0.00	0.00	0.00	0.00	0.00	0.00	0.00	0.00	0.00	0.00	0.00	0.00	0.00	0.00	0.00	57.90	117.60	-175.50	0.00	34.00	53.70	-87.70	0.00	-0.90	7.70	-6.70	0.00	-0.90	7.70	-6.70	0.00	1.00	0.00	0.00	0.00	0.00	0.00	0.00	0.00	0.00	0.00	0.00	0.00	0.00	0.00	0.00
0.00	0.00	0.00	0.00	0.00	0.00	0.00	0.00	0.00	0.00	0.00	0.00	0.00	0.00	0.00	0.00	0.00	0.00	0.00	2.70	153.50	-156.30	0.00	7.10	72.80	-79.90	0.00	-3.50	8.30	-4.80	0.00	-3.50	8.30	-4.80	0.00	1.00	0.00	0.00	0.00	0.00	0.00	0.00	0.00	0.00	0.00	0.00	0.00	0.00	0.00	0.00
0.00	0.00	0.00	0.00	0.00	0.00	0.00	0.00	0.00	0.00	0.00	0.00	0.00	0.00	0.00	0.00	0.00	0.00	0.00	-52.60	174.40	-121.70	0.00	-20.40	84.70	-64.30	0.00	-5.60	8.10	-2.40	0.00	-5.60	8.10	-2.40	0.00	1.00	0.00	0.00	0.00	0.00	0.00	0.00	0.00	0.00	0.00	0.00	0.00	0.00	0.00	0.00
0.00	0.00	0.00	0.00	0.00	0.00	0.00	0.00	0.00	0.00	0.00	0.00	0.00	0.00	0.00	0.00	0.00	0.00	0.00	-102.90	178.20	-75.20	0.00	-46.00	88.40	-42.40	0.00	-7.30	7.20	0.10	0.00	-7.30	7.20	0.10	0.00	1.00	0.00	0.00	0.00	0.00	0.00	0.00	0.00	0.00	0.00	0.00	0.00	0.00	0.00	0.00
0.00	0.00	0.00	0.00	0.00	0.00	0.00	0.00	0.00	0.00	0.00	0.00	0.00	0.00	0.00	0.00	0.00	0.00	0.00	-143.10	164.50	-21.30	0.00	-67.10	83.40	-16.30	0.00	-8.20	5.50	2.60	0.00	-8.20	5.50	2.60	0.00	1.00	0.00	0.00	0.00	0.00	0.00	0.00	0.00	0.00	0.00	0.00	0.00	0.00	0.00	0.00
0.00	0.00	0.00	0.00	0.00	0.00	0.00	0.00	0.00	0.00	0.00	0.00	0.00	0.00	0.00	0.00	0.00	0.00	0.00	-169.30	134.70	34.50	0.00	-81.60	70.30	11.30	0.00	-8.30	3.30	5.00	0.00	-8.30	3.30	5.00	0.00	1.00	0.00	0.00	0.00	0.00	0.00	0.00	0.00	0.00	0.00	0.00	0.00	0.00	0.00	0.00
0.00	0.00	0.00	0.00	0.00	0.00	0.00	0.00	0.00	0.00	0.00	0.00	0.00	0.00	0.00	0.00	0.00	0.00	0.00	-178.90	91.70	87.10	0.00	-88.20	50.20	37.90	0.00	-7.60	0.70	6.80	0.00	-7.60	0.70	6.80	0.00	1.00	0.00	0.00	0.00	0.00	0.00	0.00	0.00	0.00	0.00	0.00	0.00	0.00	0.00	0.00
0.00	0.00	0.00	0.00	0.00	0.00	0.00	0.00	0.00	0.00	0.00	0.00	0.00	0.00	0.00	0.00	0.00	0.00	0.00	-171.00	39.80	131.10	0.00	-86.10	25.30	60.80	0.00	-6.10	-1.80	8.00	0.00	-6.10	-1.80	8.00	0.00	1.00	0.00	0.00	0.00	0.00	0.00	0.00	0.00	0.00	0.00	0.00	0.00	0.00	0.00	0.00
0.00	0.00	0.00	0.00	0.00	0.00	0.00	0.00	0.00	0.00	0.00	0.00	0.00	0.00	0.00	0.00	0.00	0.00	0.00	-146.30	-16.00	162.30	0.00	-75.50	-2.10	77.70	0.00	-4.00	-4.20	8.30	0.00	-4.00	-4.20	8.30	0.00	1.00	0.00	0.00	0.00	0.00	0.00	0.00	0.00	0.00	0.00	0.00	0.00	0.00	0.00	0.00
0.00	0.00	0.00	0.00	0.00	0.00	0.00	0.00	0.00	0.00	0.00	0.00	0.00	0.00	0.00	0.00	0.00	0.00	0.00	-107.30	-70.30	177.70	0.00	-57.60	-29.30	87.00	0.00	-1.60	-6.30	7.90	0.00	-1.60	-6.30	7.90	0.00	1.00	0.00	0.00	0.00	0.00	0.00	0.00	0.00	0.00	0.00	0.00	0.00	0.00	0.00	0.00
0.00	0.00	0.00	0.00	0.00	0.00	0.00	0.00	0.00	0.00	0.00	0.00	0.00	0.00	0.00	0.00	0.00	0.00	0.00	-57.80	-117.70	175.60	0.00	-34.00	-53.70	87.80	0.00	0.90	-7.70	6.70	0.00	0.90	-7.70	6.70	0.00	1.00	0.00	0.00	0.00	0.00	0.00	0.00	0.00	0.00	0.00	0.00	0.00	0.00	0.00	0.00
0.00	0.00	0.00	0.00	0.00	0.00	0.00	0.00	0.00	0.00	0.00	0.00	0.00	0.00	0.00	0.00	0.00	0.00	0.00	-2.60	-153.60	156.30	0.00	-7.10	-72.80	80.00	0.00	3.50	-8.30	4.80	0.00	3.50	-8.30	4.80	0.00	1.00	0.00	0.00	0.00	0.00	0.00	0.00	0.00	0.00	0.00	0.00	0.00	0.00	0.00	0.00
0.00	0.00	0.00	0.00	0.00	0.00	0.00	0.00	0.00	0.00	0.00	0.00	0.00	0.00	0.00	0.00	0.00	0.00	0.00	52.70	-174.50	121.70	0.00	20.40	-84.80	64.30	0.00	5.60	-8.10	2.40	0.00	5.60	-8.10	2.40	0.00	1.00	0.00	0.00	0.00	0.00	0.00	0.00	0.00	0.00	0.00	0.00	0.00	0.00	0.00	0.00
0.00	0.00	0.00	0.00	0.00	0.00	0.00	0.00	0.00	0.00	0.00	0.00	0.00	0.00	0.00	0.00	0.00	0.00	0.00	103.00	-178.20	75.20	0.00	46.00	-88.50	42.40	0.00	7.30	-7.20	-0.10	0.00	7.30	-7.20	-0.10	0.00	1.00	0.00	0.00	0.00	0.00	0.00	0.00	0.00	0.00	0.00	0.00	0.00	0.00	0.00	0.00
0.00	0.00	0.00	0.00	0.00	0.00	0.00	0.00	0.00	0.00	0.00	0.00	0.00	0.00	0.00	0.00	0.00	0.00	0.00	143.10	-164.60	21.40	0.00	67.10	-83.50	16.30	0.00	8.20	-5.50	-2.60	0.00	8.20	-5.50	-2.60	0.00	1.00	0.00	0.00	0.00	0.00	0.00	0.00	0.00	0.00	0.00	0.00	0.00	0.00	0.00	0.00
0.00	0.00	0.00	0.00	0.00	0.00	0.00	0.00	0.00	0.00	0.00	0.00	0.00	0.00	0.00	0.00	0.00	0.00	0.00	169.30	-134.80	-34.50	0.00	81.70	-70.30	-11.30	0.00	8.30	-3.30	-5.00	0.00	8.30	-3.30	-5.00	0.00	1.00	0.00	0.00	0.00	0.00	0.00	0.00	0.00	0.00	0.00	0.00	0.00	0.00	0.00	0.00
0.00	0.00	0.00	0.00	0.00	0.00	0.00	0.00	0.00	0.00	0.00	0.00	0.00	0.00	0.00	0.00	0.00	0.00	0.00	178.90	-91.80	-87.10	0.00	88.20	-50.30	-37.90	0.00	7.60	-0.70	-6.80	0.00	7.60	-0.70	-6.80	0.00	1.00	0.00	0.00	0.00	0.00	0.00	0.00	0.00	0.00	0.00	0.00	0.00	0.00	0.00	0.00
0.00	0.00	0.00	0.00	0.00	0.00	0.00	0.00	0.00	0.00	0.00	0.00	0.00	0.00	0.00	0.00	0.00	0.00	0.00	171.00	-39.90	-131.10	0.00	86.10	-25.30	-60.70	0.00	6.10	1.80	-8.00	0.00	6.10	1.80	-8.00	0.00	1.00	0.00	0.00	0.00	0.00	0.00	0.00	0.00	0.00	0.00	0.00	0.00	0.00	0.00	0.00
0.00	0.00	0.00	0.00	0.00	0.00	0.00	0.00	0.00	0.00	0.00	0.00	0.00	0.00	0.00	0.00	0.00	0.00	0.00	146.30	15.90	-162.30	0.00	75.60	2.00	-77.60	0.00	4.10	4.20	-8.30	0.00	4.10	4.20	-8.30	0.00	1.00	0.00	0.00	0.00	0.00	0.00	0.00	0.00	0.00	0.00	0.00	0.00	0.00	0.00	0.00
0.00	0.00	0.00	0.00	0.00	0.00	0.00	0.00	0.00	0.00	0.00	0.00	0.00	0.00	0.00	0.00	0.00	0.00	0.00	107.40	70.20	-177.60	0.00	57.60	29.30	-86.90	0.00	1.60	6.30	-7.90	0.00	1.60	6.30	-7.90	0.00	1.00	0.00	0.00	0.00	0.00	0.00	0.00	0.00	0.00	0.00	0.00	0.00	0.00	0.00	0.00
0.00	0.00	0.00	0.00	0.00	0.00	0.00	0.00	0.00	0.00	0.00	0.00	0.00	0.00	0.00	0.00	0.00	0.00	0.00	57.90	117.60	-175.50	0.00	34.00	53.70	-87.70	0.00	-0.90	7.70	-6.70	0.00	-0.90	7.70	-6.70	0.00	1.00	0.00	0.00	0.00	0.00	0.00	0.00	0.00	0.00	0.00	0.00	0.00	0.00	0.00	0.00
0.00	0.00	0.00	0.00	0.00	0.00	0.00	0.00	0.00	0.00	0.00	0.00	0.00	0.00	0.00	0.00	0.00	0.00	0.00	2.70	153.50	-156.30	0.00	7.10	72.80	-79.90	0.00	-3.50	8.30	-4.80	0.00	-3.50	8.30	-4.80	0.00	1.00	0.00	0.00	0.00	0.00	0.00	0.00	0.00	0.00	0.00	0.00	0.00	0.00	0.00	0.00
0.00	0.00	0.00	0.00	0.00	0.00	0.00	0.00	0.00	0.00	0.00	0.00	0.00	0.00	0.00	0.00	0.00	0.00	0.00	-52.60	174.40	-121.70	0.00	-20.40	84.70	-64.30	0.00	-5.60	8.10	-2.40	0.00	-5.60	8.10	-2.40	0.00	1.00	0.00	0.00	0.00	0.00	0.00	0.00	0.00	0.00	0.00	0.00	0.00	0.00	0.00	0.00
0.00	0.00	0.00	0.00	0.00	0.00	0.00	0.00	0.00	0.00	0.00	0.00	0.00	0.00	0.00	0.00	0.00	0.00	0.00	-102.90	178.20	-75.20	0.00	-46.00	88.40	-42.40	0.00	-7.30	7.20	0.10	0.00	-7.30	7.20	0.10	0.00	1.00	0.00	0.00	0.00	0.00	0.00	0.00	0.00	0.00	0.00	0.00	0.00	0.00	0.00	0.00
0.00	0.00	0.00	0.00	0.00	0.00	0.00	0.00	0.00	0.00	0.00	0.00	0.00	0.00	0.00	0.00	0.00	0.00	0.00	-143.10	164.50	-21.30	0.00	-67.10	83.40	-16.30	0.00	-8.20	5.50	2.60	0.00	-8.20	5.50	2.60	0.00	1.00	0.00	0.00	0.00	0.00	0.00	0.00	0.00	0.00	0.00	0.00	0.00	0.00	0.00	0.00
0.00	0.00	0.00	0.00	0.00	0.00	0.00	0.00	0.00	0.00	0.00	0.00	0.00	0.00	0.00	0.00	0.00	0.00	0.00	-169.30	134.70	34.50	0.00	-81.60	70.30	11.30	0.00	-8.30	3.30	5.00	0.00	-8.30	3.30	5.00	0.00	1.00	0.00	0.00	0.00	0.00	0.00	0.00	0.00	0.00	0.00	0.00	0.00	0.00	0.00	0.00
0.00	0.00	0.00	0.00	0.00	0.00	0.00	0.00	0.00	0.00	0.00	0.00	0.00	0.00	0.00	0.00	0.00	0.00	0.00	-178.90	91.70	87.10	0.00	-88.20	50.20	37.90	0.00	-7.60	0.70	6.80	0.00	-7.60	0.70	6.80	0.00	1.00	0.00	0.00	0.00	0.00	0.00	0.00	0.00	0.00	0.00	0.00	0.00	0.00	0.00	0.00
0.00	0.00	0.00	0.00	0.00	0.00	0.00	0.00	0.00	0.00	0.00	0.00	0.00	0.00	0.00	0.00	0.00	0.00	0.00	-171.00	39.80	131.10	0.00	-86.10	25.30	60.80	0.00	-6.10	-1.80	8.00	0.00	-6.10	-1.80	8.00	0.00	1.00	0.00	0.00	0.00	0.00	0.00	0.00	0.00	0.00	0.00	0.00	0.00	0.00	0.00	0.00
0.00	0.00	0.00	0.00	0.00	0.00	0.00	0.00	0.00	0.00	0.00	0.00	0.00	0.00	0.00	0.00	0.00	0.00	0.00	-146.30	-16.00	162.30	0.00	-75.50	-2.10	77.70	0.00	-4.00	-4.20	8.30	0.00	-4.00	-4.20	8.30	0.00	1.00	0.00	0.00	0.00	0.00	0.00	0.00	0.00	0.00	0.00	0.00	0.00	0.00	0.00	0.00
0.00	0.00	0.00	0.00	0.00	0.00	0.00	0.00	0.00	0.00	0.00	0.00	0.00	0.00	0.00	0.00	0.00	0.00	0.00	-107.30	-70.30	177.70	0.00	-57.60	-29.30	87.00	0.00	-1.60	-6.30	7.90	0.00	-1.60	-6.30	7.90	0.00	1.00	0.00	0.00	0.00	0.00	0.00	0.00	0.00	0.00	0.00	0.00	0.00	0.00	0.00	0.00
0.00	0.00	0.00	0.00	0.00	0.00	0.00	0.00	0.00	0.00	0.00	0.00	0.00	0.00	0.00	0.00	0.00	0.00	0.00	-57.80	-117.70	175.60	0.00	-34.00	-53.70	87.80	0.00	0.90	-7.70	6.70	0.00	0.90	-7.70	6.70	0.00	1.00	0.00	0.00	0.00	0.00	0.00	0.00	0.00	0.00	0.00	0.00	0.00	0.00	0.00	0.00
0.00	0.00	0.00	0.00	0.00	0.00	0.00	0.00	0.00	0.00	0.00	0.00	0.00	0.00	0.00	0.00	0.00	0.00	0.00	-2.60	-153.60	156.30	0.00	-7.10	-72.80	80.00	0.00	3.50	-8.30	4.80	0.00	3.50	-8.30	4.80	0.00	1.00	0.00	0.00	0.00	0.00	0.00	0.00	0.00	0.00	0.00	0.00	0.00	0.00	0.00	0.00
0.00	0.00	0.00	0.00	0.00	0.00	0.00	0.00	0.00	0.00	0.00	0.00	0.00	0.00	0.00	0.00	0.00	0.00	0.00	52.70	-174.50	121.70	0.00	20.40	-84.80	64.30	0.00	5.60	-8.10	2.40	0.00	5.60	-8.10	2.40	0.00	1.00	0.00	0.00	0.00	0.00	0.00	0.00	0.00	0.00	0.00	0.00	0.00	0.00	0.00	0.00
0.00	0.00	0.00	0.00	0.00	0.00	0.00	0.00	0.00	0.00	0.00	0.00	0.00	0.00	0.00	0.00	0.00	0.00	0.00	103.00	-178.20	75.20	0.00	46.00	-88.50	42.40	0.00	7.30	-7.20	-0.10	0.00	7.30	-7.20	-0.10	0.00	1.00	0.00	0.00	0.00	0.00	0.00	0.00	0.00	0.00	0.00	0.00	0.00	0.00	0.00	0.00
0.00	0.00	0.00	0.00	0.00	0.00	0.00	0.00	0.00	0.00	0.00	0.00	0.00	0.00	0.00	0.00	0.00	0.00	0.00	143.10	-164.60	21.40	0.00	67.10	-83.50	16.30	0.00	8.20	-5.50	-2.60	0.00	8.20	-5.50	-2.60	0.00	1.00	0.00	0.00	0.00	0.00	0.00	0.00	0.00	0.00	0.00	0.00	0.00	0.00	0.00	0.00
0.00	0.00	0.00	0.00	0.00	0.00	0.00	0.00	0.00	0.00	0.00	0.00	0.00	0.00	0.00	0.00	0.00	0.00	0.00	169.30	-134.80	-34.50	0.00	81.70	-70.30	-11.30	0.00	8.30	-3.30	-5.00	0.00	8.30	-3.30	-5.00	0.00	1.00	0.00	0.00	0.00	0.00	0.00	0.00	0.00	0.00	0.00	0.00	0.00	0.00	0.00	0.00
0.00	0.00	0.00	0.00	0.00	0.00	0.00	0.00	0.00	0.00	0.00	0.00	0.00	0.00	0.00	0.00	0.00	0.00	0.00	178.90	-91.80	-87.10	0.00	88.20	-50.30	-37.90	0.00	7.60	-0.70	-6.80	0.00	7.60	-0.70	-6.80	0.00	1.00	0.00	0.00	0.00	0.00	0.00	0.00	0.00	0.00	0.00	0.00	0.00	0.00	0.00	0.00
0.00	0.00	0.00	0.00	0.00	0.00	0.00	0.00	0.00	0.00	0.00	0.00	0.00	0.00	0.00	0.00	0.00	0.00	0.00	171.00	-39.90	-131.10	0.00	86.10	-25.30	-60.70	0.00	6.10	1.80	-8.00	0.00	6.10	1.80	-8.00	0.00	1.00	0.00	0.00	0.00	0.00	0.00	0.00	0.00	0.00	0.00	0.00	0.00	0.00	0.00	0.00
0.00	0.00	0.00	0.00	0.00	0.00	0.00	0.00	0.00	0.00	0.00	0.00	0.00	0.00	0.00	0.00	0.00	0.00	0.00	146.30	15.90	-162.30	0.00	75.60	2.00	-77.60	0.00	4.10	4.20	-8.30	0.00	4.10	4.20	-8.30	0.00	1.00	0.00	0.00	0.00	0.00	0.00	0.00	0.00	0.00	0.00	0.00	0.00	0.00	0.00	0.00
0.00	0.00	0.00	0.00	0.00	0.00	0.00	0.00	0.00	0.00	0.00	0.00	0.00	0.00	0.00	0.00	0.00	0.00	0.00	107.40	70.20	-177.60	0.00	57.60	29.30	-86.90	0.00	1.60	6.30	-7.90	0.00	1.60	6.30	-7.90	0.00	1.00	0.00	0.00	0.00	0.00	0.00	0.00	0.00	0.00	0.00	0.00	0.00	0.00	0.00	0.00
0.00	0.00	0.00	0.00	0.00	0.00	0.00	0.00	0.00	0.00	0.00	0.00	0.00	0.00	0.00	0.00	0.00	0.00	0.00	57.90	117.60	-175.50	0.00	34.00	53.70	-87.70	0.00	-0.90	7.70	-6.70	0.00	-0.90	7.70	-6.70	0.00	1.00	0.00	0.00	0.00	0.00	0.00	0.00	0.00	0.00	0.00	0.00	0.00	0.00	0.00	0.00
0.00	0.00	0.00	0.00	0.00	0.00	0.00	0.00	0.00	0.00	0.00	0.00	0.00	0.00	0.00	0.00	0.00	0.00	0.00	2.70	153.50	-156.30	0.00	7.10	72.80	-79.90	0.00	-3.50	8.30	-4.80	0.00	-3.50	8.30	-4.80	0.00	1.00	0.00	0.00	0.00	0.00	0.00	0.00	0.00	0.00	0.00	0.00	0.00	0.00	0.00	0.00
0.00	0.00	0.00	0.00	0.00	0.00	0.00	0.00	0.00	0.00	0.00	0.00	0.00	0.00	0.00	0.00	0.00	0.00	0.00	-52.60	174.40	-121.70	0.00	-20.40	84.70	-64.30	0.00	-5.60	8.10	-2.40	0.00	-5.60	8.10	-2.40	0.00	1.00	0.00	0.00	0.00	0.00	0.00	0.00	0.00	0.00	0.00	0.00	0.00	0.00	0.00	0.00
0.00	0.00	0.00	0.00	0.00	0.00	0.00	0.00	0.00	0.00	0.00	0.00	0.00	0.00	0.00	0.00	0.00	0.00	0.00	-102.90	178.20	-75.20	0.00	-46.00	88.40	-42.40	0.00	-7.30	7.20	0.10	0.00	-7.30	7.20	0.10	0.00	1.00	0.00	0.00	0.00	0.00	0.00	0.00	0.00	0.00	0.00	0.00	0.00	0.00	0.00	0.00
0.00	0.00	0.00	0.00	0.00	0.00	0.00	0.00	0.00	0.00	0.00	0.00	0.00	0.00	0.00	0.00	0.00	0.00	0.00	-143.10	164.50	-21.30	0.00	-67.10	83.40	-16.30	0.00	-8.20	5.50	2.60	0.00	-8.20	5.50	2.60	0.00	1.00	0.00	0.00	0.00	0.00	0.00	0.00	0.00	0.00	0.00	0.00	0.00	0.00	0.00	0.00
0.00	0.00	0.00	0.00	0.00	0.00	0.00	0.00	0.00	0.00	0.00	0.00	0.00	0.00	0.00	0.00	0.00	0.00	0.00	-169.30	134.70	34.50	0.00	-81.60	70.30	11.30	0.00	-8.30	3.30	5.00	0.00	-8.30	3.30	5.00	0.00	1.00	0.00	0.00	0.00	0.00	0.00	0.00	0.00	0.00	0.00	0.00	0.00	0.00	0.00	0.00
0.00	0.00	0.00	0.00	0.00	0.00	0.00	0.00	0.00	0.00	0.00	0.00	0.00	0.00	0.00	0.00	0.00	0.00	0.00	-178.90	91.70	87.10	0.00	-88.20	50.20	37.90	0.00	-7.60	0.70	6.80	0.00	-7.60	0.70	6.80	0.00	1.00	0.00	0.00	0.00	0.00	0.00	0.00	0.00	0.00	0.00	0.00	0.00	0.00	0.00	0.00
0.00	0.00	0.00	0.00	0.00	0.00	0.00	0.00	0.00	0.00	0.00	0.00	0.00	0.00	0.00	0.00	0.00	0.00	0.00	-171.00	39.80	131.10	0.00	-86.10	25.30	60.80	0.00	-6.10	-1.80	8.00	0.00	-6.10	-1.80	8.00	0.00	1.00	0.00	0.00	0.00	0.00	0.00	0.00	0.00	0.00	0.00	0.00	0.00	0.00	0.00	0.00
0.00	0.00	0.00	0.00	0.00	0.00	0.00	0.00	0.00	0.00	0.00	0.00	0.00	0.00	0.00	0.00	0.00	0.00	0.00	-146.30	-16.00	162.30	0.00	-75.50	-2.10	77.70	0.00	-4.00	-4.20	8.30	0.00	-4.00	-4.20	8.30	0.00	1.00	0.00	0.00	0.00	0.00	0.00	0.00	0.00	0.00	0.00	0.00	0.00	0.00	0.00	0.00
0.00	0.00	0.00	0.00	0.00	0.00	0.00	0.00	0.00	0.00	0.00	0.00	0.00	0.00	0.00	0.00	0.00	0.00	0.00	-107.30	-70.30	177.70	0.00	-57.60	-29.30	87.00	0.00	-1.60	-6.30	7.90	0.00	-1.60	-6.30	7.90	0.00	1.00	0.00	0.00	0.00	0.00	0.00	0.00	0.00	0.00	0.00	0.00	0.00	0.00	0.00	0.00
0.00	0.00	0.00	0.00	0.00	0.00	0.00	0.00	0.00	0.00	0.00	0.00	0.00	0.00	0.00	0.00	0.00	0.00	0.00	-57.80	-117.70	175.60	0.00	-34.00	-53.70	87.80	0.00	0.90	-7.70	6.70	0.00	0.90	-7.70	6.70	0.00	1.00	0.00	0.00	0.00	0.00	0.00	0.00	0.00	0.00	0.00	0.00	0.00	0.00	0.00	0.00
0.00	0.00	0.00	0.00	0.00	0.00	0.00	0.00	0.00	0.00	0.00	0.00	0.00	0.00	0.00	0.00	0.00	0.00	0.00	-2.60	-153.60	156.30	0.00	-7.10	-72.80	80.00	0.00	3.50	-8.30	4.80	0.00	3.50	-8.30	4.80	0.00	1.00	0.00	0.00	0.00	0.00	0.00	0.00	0.00	0.00	0.00	0.00	0.00	0.00	0.00	0.00
0.00	0.00	0.00	0.00	0.00	0.00	0.00	0.00	0.00	0.00	0.00	0.00	0.00	0.00	0.00	0.00	0.00	0.00	0.00	52.70	-174.50	121.70	0.00	20.40	-84.80	64.30	0.00	5.60	-8.10	2.40	0.00	5.60	-8.10	2.40	0.00	1.00	0.00	0.00	0.00	0.00	0.00	0.00	0.00	0.00	0.00	0.00	0.00	0.00	0.00	0.00
0.00	0.00	0.00	0.00	0.00	0.00	0.00	0.00	0.00	0.00	0.00	0.00	0.00	0.00	0.00	0.00	0.00	0.00	0.00	103.00	-178.20	75.20	0.00	46.00	-88.50	42.40	0.00	7.30	-7.20	-0.10	0.00	7.30	-7.20	-0.10	0.00	1.00	0.00	0.00	0.00	0.00	0.00	0.00	0.00	0.00	0.00	0.00	0.00	0.00	0.00	0.00
0.00	0.00	0.00	0.00	0.00	0.00	0.00	0.00	0.00	0.00	0.00	0.00	0.00	0.00	0.00	0.00	0.00	0.00	0.00	143.10	-164.60	21.40	0.00	67.10	-83.50	16.30	0.00	8.20	-5.50	-2.60	0.00	8.20	-5.50	-2.60	0.00	1.00	0.00	0.00	0.00	0.00	0.00	0.00	0.00	0.00	0.00	0.00	0.00	0.00	0.00	0.00
0.00	0.00	0.00	0.00	0.00	0.00	0.00	0.00	0.00	0.00	0.00	0.00	0.00	0.00	0.00	0.00	0.00	0.00	0.00	169.30	-134.80	-34.50	0.00	81.70	-70.30	-11.30	0.00	8.30	-3.30	-5.00	0.00	8.30	-3.30	-5.00	0.00	1.00	0.00	0.00	0.00	0.00	0.00	0.00	0.00	0.00	0.00	0.00	0.00	0.00	0.00	0.00
0.00	0.00	0.00	0.00	0.00	0.00	0.00	0.00	0.00	0.00	0.00	0.00	0.00	0.00	0.00	0.00	0.00	0.00	0.00	178.90	-91.80	-87.10	0.00	88.20	-50.30	-37.90	0.00	7.60	-0.70	-6.80	0.00	7.60	-0.70	-6.80	0.00	1.00	0.00	0.00	0.00	0.00	0.00	0.00	0.00	0.00	0.00	0.00	0.00	0.00	0.00	0.00
0.00	0.00	0.00	0.00	0.00	0.00	0.00	0.00	0.00	0.00	0.00	0.00	0.00	0.00	0.00	0.00	0.00	0.00	0.00	171.00	-39.90	-131.10	0.00	86.10	-25.30	-60.70	0.00	6.10	1.80	-8.00	0.00	6.10	1.80	-8.00	0.00	1.00	0.00	0.00	0.00	0.00	0.00	0.00	0.00	0.00	0.00	0.00	0.00	0.00	0.00	0.00
0.00	0.00	0.00	0.00	0.00	0.00	0.00	0.00	0.00	0.00	0.00	0.00	0.00	0.00	0.00	0.00	0.00	0.00	0.00	146.30	15.90	-162.30	0.00	75.60	2.00	-77.60	0.00	4.10	4.20	-8.30	0.00	4.10	4.20	-8.30	0.00	1.00	0.00	0.00	0.00	0.00	0.00	0.00	0.00	0.00	0.00	0.00	0.00	0.00	0.00	0.00
0.00	0.00	0.00	0.00	0.00	0.00	0.00	0.00	0.00	0.00	0.00	0.00	0.00	0.00	0.00	0.00	0.00	0.00	0.00	107.40	70.20	-177.60	0.00	57.60	29.30	-86.90	0.00	1.60	6.30	-7.90	0.00	1.60	6.30	-7.90	0.00	1.00	0.00	0.00	0.00	0.00	0.00	0.00	0.00	0.00	0.00	0.00	0.00	0.00	0.00	0.00
0.00	0.00	0.00	0.00	0.00	0.00	0.00	0.00	0.00	0.00	0.00	0.00	0.00	0.00	0.00	0.00	0.00	0.00	0.00	57.90	117.60	-175.50	0.00	34.00	53.70	-87.70	0.00	-0.90	7.70	-6.70	0.00	-0.90	7.70	-6.70	0.00	1.00	0.00	0.00	0.00	0.00	0.00	0.00	0.00	0.00	0.00	0.00	0.00	0.00	0.00	0.00
0.00	0.00	0.00	0.00	0.00	0.00	0.00	0.00	0.00	0.00	0.00	0.00	0.00	0.00	0.00	0.00	0.00	0.00	0.00	2.70	153.50	-156.30	0.00	7.10	72.80	-79.90	0.00	-3.50	8.30	-4.80	0.00	-3.50	8.30	-4.80	0.00	1.00	0.00	0.00	0.00	0.00	0.00	0.00	0.00	0.00	0.00	0.00	0.00	0.00	0.00	0.00
0.00	0.00	0.00	0.00	0.00	0.00	0.00	0.00	0.00	0.00	0.00	0.00	0.00	0.00	0.00	0.00	0.00	0.00	0.00	-52.60	174.40	-121.70	0.00	-20.40	84.70	-64.30	0.00	-5.60	8.10	-2.40	0.00	-5.60	8.10	-2.40	0.00	1.00	0.00	0.00	0.00	0.00	0.00	0.00	0.00	0.00	0.00	0.00	0.00	0.00	0.00	0.00
0.00	0.00	0.00	0.00	0.00	0.00	0.00	0.00	0.00	0.00	0.00	0.00	0.00	0.00	0.00	0.00	0.00	0.00	0.00	-102.90	178.20	-75.20	0.00	-46.00	88.40	-42.40	0.00	-7.30	7.20	0.10	0.00	-7.30	7.20	0.10	0.00	1.00	0.00	0.00	0.00	0.00	0.00	0.00	0.00	0.00	0.00	0.00	0.00	0.00	0.00	0.00
0.00	0.00	0.00	0.00	0.00	0.00	0.00	0.00	0.00	0.00	0.00	0.00	0.00	0.00	0.00	0.00	0.00	0.00	0.00	-143.10	164.50	-21.30	0.00	-67.10	83.40	-16.30	0.00	-8.20	5.50	2.60	0.00	-8.20	5.50	2.60	0.00	1.00	0.00	0.00	0.00	0.00	0.00	0.00	0.00	0.00	0.00	0.00	0.00	0.00	0.00	0.00
0.00	0.00	0.00	0.00	0.00	0.00	0.00	0.00	0.00	0.00	0.00	0.00	0.00	0.00	0.00	0.00	0.00	0.00	0.00	-169.30	134.70	34.50	0.00	-81.60	70.30	11.30	0.00	-8.30	3.30	5.00	0.00	-8.30	3.30	5.00	0.00	1.00	0.00	0.00	0.00	0.00	0.00	0.00	0.00	0.00	0.00	0.00	0.00	0.00	0.00	0.00
0.00	0.00	0.00	0.00	0.00	0.00	0.00	0.00	0.00	0.00	0.00	0.00	0.00	0.00	0.00	0.00	0.00	0.00	0.00	-178.90	91.70	87.10	0.00	-88.20	50.20	37.90	0.00	-7.60	0.70	6.80	0.00	-7.60	0.70	6.80	0.00	1.00	0.00	0.00	0.00	0.00	0.00	0.00	0.00	0.00	0.00	0.00	0.00	0.00	0.00	0.00
0.00	0.00	0.00	0.00	0.00	0.00	0.00	0.00	0.00	0.00	0.00	0.00	0.00	0.00	0.00	0.00	0.00	0.00	0.00	-171.00	39.80	131.10	0.00	-86.10	25.30	60.80	0.00	-6.10	-1.80	8.00	0.00	-6.10	-1.80	8.00	0.00	1.00	0.00	0.00	0.00	0.00	0.00	0.00	0.00	0.00	0.00	0.00	0.00	0.00	0.00	0.00
0.00	0.00	0.00	0.00	0.00	0.00	0.00	0.00	0.00	0.00	0.00	0.00	0.00	0.00	0.00	0.00	0.00	0.00	0.00	-146.30	-16.00	162.30	0.00	-75.50	-2.10	77.70	0.00	-4.00	-4.20	8.30	0.00	-4.00	-4.20	8.30	0.00	1.00	0.00	0.00	0.00	0.00	0.00	0.00	0.00	0.00	0.00	0.00	0.00	0.00	0.00	0.00
0.00	0.00	0.00	0.00	0.00	0.00	0.00	0.00	0.00	0.00	0.00	0.00	0.00	0.00	0.00	0.00	0.00	0.00	0.00	-107.30	-70.30	177.70	0.00	-57.60	-29.30	87.00	0.00	-1.60	-6.30	7.90	0.00	-1.60	-6.30	7.90	0.00	1.00	0.00	0.00	0.00	0.00	0.00	0.00	0.00	0.00	0.00	0.00	0.00	0.00	0.00	0.00
0.00	0.00	0.00	0.00	0.00	0.00	0.00	0.00	0.00	0.00	0.00	0.00	0.00	0.00	0.00	0.00	0.00	0.00	0.00	-57.80	-117.70	175.60	0.00	-34.00	-53.70	87.80	0.00	0.90	-7.70	6.70	0.00	0.90	-7.70	6.70	0.00	1.00	0.00	0.00	0.00	0.00	0.00	0.00	0.00	0.00	0.00	0.00	0.00	0.00	0.00	0.00
0.00	0.00	0.00	0.00	0.00	0.00	0.00	0.00	0.00	0.00	0.00	0.00	0.00	0.00	0.00	0.00	0.00	0.00	0.00	-2.60	-153.60	156.30	0.00	-7.10	-72.80	80.00	0.00	3.50	-8.30	4.80	0.00	3.50	-8.30	4.80	0.00	1.00	0.00	0.00	0.00	0.00	0.00	0.00	0.00	0.00	0.00	0.00	0.00	0.00	0.00	0.00
0.00	0.00	0.00	0.00	0.00	0.00	0.00	0.00	0.00	0.00	0.00	0.00	0.00	0.00	0.00	0.00	0.00	0.00	0.00	52.70	-174.50	121.70	0.00	20.40	-84.80	64.30	0.00	5.60	-8.10	2.40	0.00	5.60	-8.10	2.40	0.00	1.00	0.00	0.00	0.00	0.00	0.00	0.00	0.00	0.00	0.00	0.00	0.00	0.00	0.00	0.00
0.00	0.00	0.00	0.00	0.00	0.00	0.00	0.00	0.00	0.00	0.00	0.00	0.00	0.00	0.00	0.00	0.00	0.00	0.00	103.00	-178.20	75.20	0.00	46.00	-88.50	42.40	0.00	7.30	-7.20	-0.10	0.00	7.30	-7.20	-0.10	0.00	1.00	0.00	0.00	0.00	0.00	0.00	0.00	0.00	0.00	0.00	0.00	0.00	0.00	0.00	0.00
0.00	0.00	0.00	0.00	0.00	0.00	0.00	0.00	0.00	0.00	0.00	0.00	0.00	0.00	0.00	0.00	0.00	0.00	0.00	143.10	-164.60	21.40	0.00	67.10	-83.50	16.30	0.00	8.20	-5.50	-2.60	0.00	8.20	-5.50	-2.60	0.00	1.00	0.00	0.00	0.00	0.00	0.00	0.00	0.00	0.00	0.00	0.00	0.00	0.00	0.00	0.00
0.00	0.00	0.00	0.00	0.00	0.00	0.00	0.00	0.00	0.00	0.00	0.00	0.00	0.00	0.00	0.00	0.00	0.00	0.00	169.30	-134.80	-34.50	0.00	81.70	-70.30	-11.30	0.00	8.30	-3.30	-5.00	0.00	8.30	-3.30	-5.00	0.00	1.00	0.00	0.00	0.00	0.00	0.00	0.00	0.00	0.00	0.00	0.00	0.00	0.00	0.00	0.00
0.00	0.00	0.00	0.00	0.00	0.00	0.00	0.00	0.00	0.00	0.00	0.00	0.00	0.00	0.00	0.00	0.00	0.00	0.00	178.90	-91.80	-87.10	0.00	88.20	-50.30	-37.90	0.00	7.60	-0.70	-6.80	0.00	7.60	-0.70	-6.80	0.00	1.00	0.00	0.00	0.00	0.00	0.00	0.00	0.00	0.00	0.00	0.00	0.00	0.00	0.00	0.00
0.00	0.00	0.00	0.00	0.00	0.00	0.00	0.00	0.00	0.00	0.00	0.00	0.00	0.00	0.00	0.00	0.00	0.00	0.00	171.00	-39.90	-131.10	0.00	86.10	-25.30	-60.70	0.00	6.10	1.80	-8.00	0.00	6.10	1.80	-8.00	0.00	1.00	0.00	0.00	0.00	0.00	0.00	0.00	0.00	0.00	0.00	0.00	0.00	0.00	0.00	0.00
0.00	0.00	0.00	0.00	0.00	0.00	0.00	0.00	0.00	0.00	0.00	0.00	0.00	0.00	0.00	0.00	0.00	0.00	0.00	146.30	15.90	-162.30	0.00	75.60	2.00	-77.60	0.00	4.10	4.20	-8.30	0.00	4.10	4.20	-8.30	0.00	1.00	0.00	0.00	0.00	0.00	0.00	0.00	0.00	0.00	0.00	0.00	0.00	0.00	0.00	0.00
0.00	0.00	0.00	0.00	0.00	0.00	0.00	0.00	0.00	0.00	0.00	0.00	0.00	0.00	0.00	0.00	0.00	0.00	0.00	107.40	70.20	-177.60	0.00	57.60	29.30	-86.90	0.00	1.60	6.30	-7.90	0.00	1.60	6.30	-7.90	0.00	1.00	0.00	0.00	0.00	0.00	0.00	0.00	0.00	0.00	0.00	0.00	0.00	0.00	0.00	0.00
0.00	0.00	0.00	0.00	0.00	0.00	0.00	0.00	0.00	0.00	0.00	0.00	0.00	0.00	0.00	0.00	0.00	0.00	0.00	57.90	117.60	-175.50	0.00	34.00	53.70	-87.70	0.00	-0.90	7.70	-6.70	0.00	-0.90	7.70	-6.70	0.00	1.00	0.00	0.00	0.00	0.00	0.00	0.00	0.00	0.00	0.00	0.00	0.00	0.00	0.00	0.00
0.00	0.00	0.00	0.00	0.00	0.00	0.00	0.00	0.00	0.00	0.00	0.00	0.00	0.00	0.00	0.00	0.00	0.00	0.00	2.70	153.50	-156.30	0.00	7.10	72.80	-79.90	0.00	-3.50	8.30	-4.80	0.00	-3.50	8.30	-4.80	0.00	1.00	0.00	0.00	0.00	0.00	0.00	0.00	0.00	0.00	0.00	0.00	0.00	0.00	0.00	0.00
0.00	0.00	0.00	0.00	0.00	0.00	0.00	0.00	0.00	0.00	0.00	0.00	0.00	0.00	0.00	0.00	0.00	0.00	0.00	-52.60	174.40	-121.70	0.00	-20.40	84.70	-64.30	0.00	-5.60	8.10	-2.40	0.00	-5.60	8.10	-2.40	0.00	1.00	0.00	0.00	0.00	0.00	0.00	0.00	0.00	0.00	0.00	0.00	0.00	0.00	0.00	0.00
0.00	0.00	0.00	0.00	0.00	0.00	0.00	0.00	0.00	0.00	0.00	0.00	0.00	0.00	0.00	0.00	0.00	0.00	0.00	-102.90	178.20	-75.20	0.00	-46.00	88.40	-42.40	0.00	-7.30	7.20	0.10	0.00	-7.30	7.20	0.10	0.00	1.00	0.00	0.00	0.00	0.00	0.00	0.00	0.00	0.00	0.00	0.00	0.00	0.00	0.00	0.00
0.00	0.00	0.00	0.00	0.00	0.00	0.00	0.00	0.00	0.00	0.00	0.00	0.00	0.00	0.00	0.00	0.00	0.00	0.00	-143.10	164.50	-21.30	0.00	-67.10	83.40	-16.30	0.00	-8.20	5.50	2.60	0.00	-8.20	5.50	2.60	0.00	1.00	0.00	0.00	0.00	0.00	0.00	0.00	0.00	0.00	0.00	0.00	0.00	0.00	0.00	0.00
0.00	0.00	0.00	0.00	0.00	0.00	0.00	0.00	0.00	0.00	0.00	0.00	0.00	0.00	0.00	0.00	0.00	0.00	0.00	-169.30	134.70	34.50	0.00	-81.60	70.30	11.30	0.00	-8.30	3.30	5.00	0.00	-8.30	3.30	5.00	0.00	1.00	0.00	0.00	0.00	0.00	0.00	0.00	0.00	0.00	0.00	0.00	0.00	0.00	0.00	0.00
0.00	0.00	0.00	0.00	0.00	0.00	0.00	0.00	0.00	0.00	0.00	0.00	0.00	0.00	0.00	0.00	0.00	0.00	0.00	-178.90	91.70	87.10	0.00	-88.20	50.20	37.90	0.00	-7.60	0.70	6.80	0.00	-7.60	0.70	6.80	0.00	1.00	0.00	0.00	0.00	0.00	0.00	0.00	0.00	0.00	0.00	0.00	0.00	0.00	0.00	0.00
0.00	0.00	0.00	0.00	0.00	0.00	0.00	0.00	0.00	0.00	0.00	0.00	0.00	0.00	0.00	0.00	0.00	0.00	0.00	-171.00	39.80	131.10	0.00	-86.10	25.30	60.80	0.00	-6.10	-1.80	8.00	0.00	-6.10	-1.80	8.00	0.00	1.00	0.00	0.00	0.00	0.00	0.00	0.00	0.00	0.00	0.00	0.00	0.00	0.00	0.00	0.00
0.00	0.00	0.00	0.00	0.00	0.00	0.00	0.00	0.00	0.00	0.00	0.00	0.00	0.00	0.00	0.00	0.00	0.00	0.00	-146.30	-16.00	162.30	0.00	-75.50	-2.10	77.70	0.00	-4.00	-4.20	8.30	0.00	-4.00	-4.20	8.30	0.00	1.00	0.00	0.00	0.00	0.00	0.00	0.00	0.00	0.00	0.00	0.00	0.00	0.00	0.00	0.00
0.00	0.00	0.00	0.00	0.00	0.00	0.00	0.00	0.00	0.00	0.00	0.00	0.00	0.00	0.00	0.00	0.00	0.00	0.00	-107.30	-70.30	177.70	0.00	-57.60	-29.30	87.00	0.00	-1.60	-6.30	7.90	0.00	-1.60	-6.30	7.90	0.00	1.00	0.00	0.00	0.00	0.00	0.00	0.00	0.00	0.00	0.00	0.00	0.00	0.00	0.00	0.00
0.00	0.00	0.00	0.00	0.00	0.00	0.00	0.00	0.00	0.00	0.00	0.00	0.00	0.00	0.00	0.00	0.00	0.00	0.00	-57.80	-117.70	175.60	0.00	-34.00	-53.70	87.80	0.00	0.90	-7.70	6.70	0.00	0.90	-7.70	6.70	0.00	1.00	0.00	0.00	0.00	0.00	0.00	0.00	0.00	0.00	0.00	0.00	0.00	0.00	0.00	0.00
0.00	0.00	0.00	0.00	0.00	0.00	0.00	0.00	0.00	0.00	0.00	0.00	0.00	0.00	0.00	0.00	0.00	0.00	0.00	-2.60	-153.60	156.30	0.00	-7.10	-72.80	80.00	0.00	3.50	-8.30	4.80	0.00	3.50	-8.30	4.80	0.00	1.00	0.00	0.00	0.00	0.00	0.00	0.00	0.00	0.00	0.00	0.00	0.00	0.00	0.00	0.00
0.00	0.00	0.00	0.00	0.00	0.00	0.00	0.00	0.00	0.00	0.00	0.00	0.00	0.00	0.00	0.00	0.00	0.00	0.00	52.70	-174.50	121.70	0.00	20.40	-84.80	64.30	0.00	5.60	-8.10	2.40	0.00	5.60	-8.10	2.40	0.00	1.00	0.00	0.00	0.00	0.00	0.00	0.00	0.00	0.00	0.00	0.00	0.00	0.00	0.00	0.00
0.00	0.00	0.00	0.00	0.00	0.00	0.00	0.00	0.00	0.00	0.00	0.00	0.00	0.00	0.00	0.00	0.00	0.00	0.00	103.00	-178.20	75.20	0.00	46.00	-88.50	42.40	0.00	7.30	-7.20	-0.10	0.00	7.30	-7.20	-0.10	0.00	1.00	0.00	0.00	0.00	0.00	0.00	0.00	0.00	0.00	0.00	0.00	0.00	0.00	0.00	0.00
0.00	0.00	0.00	0.00	0.00	0.00	0.00	0.00	0.00	0.00	0.00	0.00	0.00	0.00	0.00	0.00	0.00	0.00	0.00	143.10	-164.60	21.40	0.00	67.10	-83.50	16.30	0.00	8.20	-5.50	-2.60	0.00	8.20	-5.50	-2.60	0.00	1.00	0.00	0.00	0.00	0.00	0.00	0.00	0.00	0.00	0.00	0.00	0.00	0.00	0.00	0.00
0.00	0.00	0.00	0.00	0.00	0.00	0.00	0.00	0.00	0.00	0.00	0.00	0.00	0.00	0.00	0.00	0.00	0.00	0.00	169.30	-134.80	-34.50	0.00	81.70	-70.30	-11.30	0.00	8.30	-3.30	-5.00	0.00	8.30	-3.30	-5.00	0.00	1.00	0.00	0.00	0.00	0.00	0.00	0.00	0.00	0.00	0.00	0.00	0.00	0.00	0.00	0.00
0.00	0.00	0.00	0.00	0.00	0.00	0.00	0.00	0.00	0.00	0.00	0.00	0.00	0.00	0.00	0.00	0.00	0.00	0.00	178.90	-91.80	-87.10	0.00	88.20	-50.30	-37.90	0.00	7.60	-0.70	-6.80	0.00	7.60	-0.70	-6.80	0.00	1.00	0.00	0.00	0.00	0.00	0.00	0.00	0.00	0.00	0.00	0.00	0.00	0.00	0.00	0.00
0.00	0.00	0.00	0.00	0.00	0.00	0.00	0.00	0.00	0.00	0.00	0.00	0.00	0.00	0.00	0.00	0.00	0.00	0.00	171.00	-39.90	-131.10	0.00	86.10	-25.30	-60.70	0.00	6.10	1.80	-8.00	0.00	6.10	1.80	-8.00	0.00	1.00	0.00	0.00	0.00	0.00	0.00	0.00	0.00	0.00	0.00	0.00	0.00	0.00	0.00	0.00
0.00	0.00	0.00	0.00	0.00	0.00	0.00	0.00	0.00	0.00	0.00	0.00	0.00	0.00	0.00	0.00	0.00	0.00	0.00	146.30	15.90	-162.30	0.00	75.60	2.00	-77.60	0.00	4.10	4.20	-8.30	0.00	4.10	4.20	-8.30	0.00	1.00	0.00	0.00	0.00	0.00	0.00	0.00	0.00	0.00	0.00	0.00	0.00	0.00	0.00	0.00
0.00	0.00	0.00	0.00	0.00	0.00	0.00	0.00	0.00	0.00	0.00	0.00	0.00	0.00	0.00	0.00	0.00	0.00	0.00	107.40	70.20	-177.60	0.00	57.60	29.30	-86.90	0.00	1.60	6.30	-7.90	0.00	1.60	6.30	-7.90	0.00	1.00	0.00	0.00	0.00	0.00	0.00	0.00	0.00	0.00	0.00	0.00	0.00	0.00	0.00	0.00
0.00	0.00	0.00	0.00	0.00	0.00	0.00	0.00	0.00	0.00	0.00	0.00	0.00	0.00	0.00	0.00	0.00	0.00	0.00	57.90	117.60	-175.50	0.00	34.00	53.70	-87.70	0.00	-0.90	7.70	-6.70	0.00	-0.90	7.70	-6.70	0.00	1.00	0.00	0.00	0.00	0.00	0.00	0.00	0.00	0.00	0.00	0.00	0.00	0.00	0.00	0.00
0.00	0.00	0.00	0.00	0.00	0.00	0.00	0.00	0.00	0.00	0.00	0.00	0.00	0.00	0.00	0.00	0.00	0.00	0.00	2.70	153.50	-156.30	0.00	7.10	72.80	-79.90	0.00	-3.50	8.30	-4.80	0.00	-3.50	8.30	-4.80	0.00	1.00	0.00	0.00	0.00	0.00	0.00	0.00	0.00	0.00	0.00	0.00	0.00	0.00	0.00	0.00
0.00	0.00	0.00	0.00	0.00	0.00	0.00	0.00	0.00	0.00	0.00	0.00	0.00	0.00	0.00	0.00	0.00	0.00	0.00	-52.60	174.40	-121.70	0.00	-20.40	84.70	-64.30	0.00	-5.60	8.10	-2.40	0.00	-5.60	8.10	-2.40	0.00	1.00	0.00	0.00	0.00	0.00	0.00	0.00	0.00	0.00	0.00	0.00	0.00	0.00	0.00	0.00
0.00	0.00	0.00	0.00	0.00	0.00	0.00	0.00	0.00	0.00	0.00	0.00	0.00	0.00	0.00	0.00	0.00	0.00	0.00	-102.90	178.20	-75.20	0.00	-46.00	88.40	-42.40	0.00	-7.30	7.20	0.10	0.00	-7.30	7.20	0.10	0.00	1.00	0.00	0.00	0.00	0.00	0.00	0.00	0.00	0.00	0.00	0.00	0.00	0.00	0.00	0.00
0.00	0.00	0.00	0.00	0.00	0.00	0.00	0.00	0.00	0.00	0.00	0.00	0.00	0.00	0.00	0.00	0.00	0.00	0.00	-143.10	164.50	-21.30	0.00	-67.10	83.40	-16.30	0.00	-8.20	5.50	2.60	0.00	-8.20	5.50	2.60	0.00	1.00	0.00	0.00	0.00	0.00	0.00	0.00	0.00	0.00	0.00	0.00	0.00	0.00	0.00	0.00
0.00	0.00	0.00	0.00	0.00	0.00	0.00	0.00	0.00	0.00	0.00	0.00	0.00	0.00	0.00	0.00	0.00	0.00	0.00	-169.30	134.70	34.50	0.00	-81.60	70.30	11.30	0.00	-8.30	3.30	5.00	0.00	-8.30	3.30	5.00	0.00	1.00	0.00	0.00	0.00	0.00	0.00	0.00	0.00	0.00	0.00	0.00	0.00	0.00	0.00	0.00
0.00	0.00	0.00	0.00	0.00	0.00	0.00	0.00	0.00	0.00	0.00	0.00	0.00	0.00	0.00	0.00	0.00	0.00	0.00	-178.90	91.70	87.10	0.00	-88.20	50.20	37.90	0.00	-7.60	0.70	6.80	0.00	-7.60	0.70	6.80	0.00	1.00	0.00	0.00	0.00	0.00	0.00	0.00	0.00	0.00	0.00	0.00	0.00	0.00	0.00	0.00
0.00	0.00	0.00	0.00	0.00	0.00	0.00	0.00	0.00	0.00	0.00	0.00	0.00	0.00	0.00	0.00	0.00	0.00	0.00	-171.00	39.80	131.10	0.00	-86.10	25.30	60.80	0.00	-6.10	-1.80	8.00	0.00	-6.10	-1.80	8.00	0.00	1.00	0.00	0.00	0.00	0.00	0.00	0.00	0.00	0.00	0.00	0.00	0.00	0.00	0.00	0.00
0.00	0.00	0.00	0.00	0.00	0.00	0.00	0.00	0.00	0.00	0.00	0.00	0.00	0.00	0.00	0.00	0.00	0.00	0.00	-146.30	-16.00	162.30	0.00	-75.50	-2.10	77.70	0.00	-4.00	-4.20	8.30	0.00	-4.00	-4.20	8.30	0.00	1.00	0.00	0.00	0.00	0.00	0.00	0.00	0.00	0.00	0.00	0.00	0.00	0.00	0.00	0.00
0.00	0.00	0.00	0.00	0.00	0.00	0.00	0.00	0.00	0.00	0.00	0.00	0.00	0.00	0.00	0.00	0.00	0.00	0.00	-107.30	-70.30	177.70	0.00	-57.60	-29.30	87.00	0.00	-1.60	-6.30	7.90	0.00	-1.60	-6.30	7.90	0.00	1.00	0.00	0.00	0.00	0.00	0.00	0.00	0.00	0.00	0.00	0.00	0.00	0.00	0.00	0.00
0.00	0.00	0.00	0.00	0.00	0.00	0.00	0.00	0.00	0.00	0.00	0.00	0.00	0.00	0.00	0.00	0.00	0.00	0.00	-57.80	-117.70	175.60	0.00	-34.00	-53.70	87.80	0.00	0.90	-7.70	6.70	0.00	0.90	-7.70	6.70	0.00	1.00	0.00	0.00	0.00	0.00	0.00	0.00	0.00	0.00	0.00	0.00	0.00	0.00	0.00	0.00
0.00	0.00	0.00	0.00	0.00	0.00	0.00	0.00	0.00	0.00	0.00	0.00	0.00	0.00	0.00	0.00	0.00	0.00	0.00	-2.60	-153.60	156.30	0.00	-7.10	-72.80	80.00	0.00	3.50	-8.30	4.80	0.00	3.50	-8.30	4.80	0.00	1.00	0.00	0.00	0.00	0.00	0.00	0.00	0.00	0.00	0.00	0.00	0.00	0.00	0.00	0.00
0.00	0.00	0.00	0.00	0.00	0.00	0.00	0.00	0.00	0.00	0.00	0.00	0.00	0.00	0.00	0.00	0.00	0.00	0.00	52.70	-174.50	121.70	0.00	20.40	-84.80	64.30	0.00	5.60	-8.10	2.40	0.00	5.60	-8.10	2.40	0.00	1.00	0.00	0.00	0.00	0.00	0.00	0.00	0.00	0.00	0.00	0.00	0.00	0.00	0.00	0.00
0.00	0.00	0.00	0.00	0.00	0.00	0.00	0.00	0.00	0.00	0.00	0.00	0.00	0.00	0.00	0.00	0.00	0.00	0.00	103.00	-178.20	75.20	0.00	46.00	-88.50	42.40	0.00	7.30	-7.20	-0.10	0.00	7.30	-7.20	-0.10	0.00	1.00	0.00	0.00	0.00	0.00	0.00	0.00	0.00	0.00	0.00	0.00	0.00	0.00	0.00	0.00
0.00	0.00	0.00	0.00	0.00	0.00	0.00	0.00	0.00	0.00	0.00	0.00	0.00	0.00	0.00	0.00	0.00	0.00	0.00	143.10	-164.60	21.40	0.00	67.10	-83.50	16.30	0.00	8.20	-5.50	-2.60	0.00	8.20	-5.50	-2.60	0.00	1.00	0.00	0.00	0.00	0.00	0.00	0.00	0.00	0.00	0.00	0.00	0.00	0.00	0.00	0.00
0.00	0.00	0.00	0.00	0.00	0.00	0.00	0.00	0.00	0.00	0.00	0.00	0.00	0.00	0.00	0.00	0.00	0.00	0.00	169.30	-134.80	-34.50	0.00	81.70	-70.30	-11.30	0.00	8.30	-3.30	-5.00	0.00	8.30	-3.30	-5.00	0.00	1.00	0.00	0.00	0.00	0.00	0.00	0.00	0.00	0.00	0.00	0.00	0.00	0.00	0.00	0.00
0.00	0.00	0.00	0.00	0.00	0.00	0.00	0.00	0.00	0.00	0.00	0.00	0.00	0.00	0.00	0.00	0.00	0.00	0.00	178.90	-91.80	-87.10	0.00	88.20	-50.30	-37.90	0.00	7.60	-0.70	-6.80	0.00	7.60	-0.70	-6.80	0.00	1.00	0.00	0.00	0.00	0.00	0.00	0.00	0.00	0.00	0.00	0.00	0.00	0.00	0.00	0.00
0.00	0.00	0.00	0.00	0.00	0.00	0.00	0.00	0.00	0.00	0.00	0.00	0.00	0.00	0.00	0.00	0.00	0.00	0.00	171.00	-39.80	-131.10	0.00	86.10	-25.30	-60.70	0.00	6.10	1.80	-8.00	0.00	6.10	1.80	-8.00	0.00	1.00	0.00	0.00	0.00	0.00	0.00	0.00	0.00	0.00	0.00	0.00	0.00	0.00	0.00	0.00
0.00	0.00	0.00	0.00	0.00	0.00	0.00	0.00	0.00	0.00	0.00	0.00	0.00	0.00	0.00	0.00	0.00	0.00	0.00	146.30	15.90	-162.30	0.00	75.60	2.00	-77.60	0.00	4.10	4.20	-8.30	0.00	4.10	4.20	-8.30	0.00	1.00	0.00	0.00	0.00	0.00	0.00	0.00	0.00	0.00	0.00	0.00	0.00	0.00	0.00	0.00
0.00	0.00	0.00	0.00	0.00	0.00	0.00	0.00	0.00	0.00	0.00	0.00	0.00	0.00	0.00	0.00	0.00	0.00	0.00	107.40	70.20	-177.60	0.00	57.60	29.30	-86.90	0.00	1.60	6.30	-7.90	0.00	1.60	6.30	-7.90	0.00	1.00	0.00	0.00	0.00	0.00	0.00	0.00	0.00	0.00	0.00	0.00	0.00	0.00	0.00	0.00
0.00	0.00	0.00	0.00	0.00	0.00	0.00	0.00	0.00	0.00	0.00	0.00	0.00	0.00	0.00	0.00	0.00	0.00	0.00	57.90	117.60	-175.50	0.00	34.00	53.70	-87.70	0.00	-0.90	7.70	-6.70	0.00	-0.90	7.70	-6.70	0.00	1.00	0.00	0.00	0.00	0.00	0.00	0.00	0.00	0.00	0.00	0.00	0.00	0.00	0.00	0.00
0.00	0.00	0.00	0.00	0.00	0.00	0.00	0.00	0.00	0.00	0.00	0.00	0.00	0.00	0.00	0.00	0.00	0.00	0.00	2.70	153.50	-156.30	0.00	7.10	72.80	-79.90	0.00	-3.50	8.30	-4.80	0.00	-3.50	8.30	-4.80	0.00	1.00	0.00	0.00	0.00	0.00	0.00	0.00	0.00	0.00	0.00	0.00	0.00	0.00	0.00	0.00
0.00	0.00	0.00	0.00	0.00	0.00	0.00	0.00	0.00	0.00	0.00	0.00	0.00	0.00	0.00	0.00	0.00	0.00	0.00	-52.60	174.40	-121.70	0.00	-20.40	84.80	-64.30	0.00	-5.60	8.10	-2.40	0.00	-5.60	8.10	-2.40	0.00	1.00	0.00	0.00	0.00	0.00	0.00	0.00	0.00	0.00	0.00	0.00	0.00	0.00	0.00	0.00
0.00	0.00	0.00	0.00	0.00	0.00	0.00	0.00	0.00	0.00	0.00	0.00	0.00	0.00	0.00	0.00	0.00	0.00	0.00	-102.90	178.20	-75.20	0.00	-46.00	88.40	-42.40	0.00	-7.30	7.20	0.10	0.00	-7.30	7.20	0.10	0.00	1.00	0.00	0.00	0.00	0.00	0.00	0.00	0.00	0.00	0.00	0.00	0.00	0.00	0.00	0.00
0.00	0.00	0.00	0.00	0.00	0.00	0.00	0.00	0.00	0.00	0.00	0.00	0.00	0.00	0.00	0.00	0.00	0.00	0.00	-143.10	164.50	-21.30	0.00	-67.10	83.40	-16.30	0.00	-8.20	5.50	2.60	0.00	-8.20	5.50	2.60	0.00	1.00	0.00	0.00	0.00	0.00	0.00	0.00	0.00	0.00	0.00	0.00	0.00	0.00	0.00	0.00
0.00	0.00	0.00	0.00	0.00	0.00	0.00	0.00	0.00	0.00	0.00	0.00	0.00	0.00	0.00	0.00	0.00	0.00	0.00	-169.30	134.70	34.50	0.00	-81.60	70.30	11.30	0.00	-8.30	3.30	5.00	0.00	-8.30	3.30	5.00	0.00	1.00	0.00	0.00	0.00	0.00	0.00	0.00	0.00	0.00	0.00	0.00	0.00	0.00	0.00	0.00
0.00	0.00	0.00	0.00	0.00	0.00	0.00	0.00	0.00	0.00	0.00	0.00	0.00	0.00	0.00	0.00	0.00	0.00	0.00	-178.90	91.70	87.10	0.00	-88.20	50.20	37.90	0.00	-7.60	0.70	6.80	0.00	-7.60	0.70	6.80	0.00	1.00	0.00	0.00	0.00	0.00	0.00	0.00	0.00	0.00	0.00	0.00	0.00	0.00	0.00	0.00
0.00	0.00	0.00	0.00	0.00	0.00	0.00	0.00	0.00	0.00	0.00	0.00	0.00	0.00	0.00	0.00	0.00	0.00	0.00	-171.00	39.80	131.10	0.00	-86.10	25.30	60.80	0.00	-6.10	-1.80	8.00	0.00	-6.10	-1.80	8.00	0.00	1.00	0.00	0.00	0.00	0.00	0.00	0.00	0.00	0.00	0.00	0.00	0.00	0.00	0.00	0.00
0.00	0.00	0.00	0.00	0.00	0.00	0.00	0.00	0.00	0.00	0.00	0.00	0.00	0.00	0.00	0.00	0.00	0.00	0.00	-146.30	-16.00	162.30	0.00	-75.50	-2.10	77.70	0.00	-4.00	-4.20	8.30	0.00	-4.00	-4.20	8.30	0.00	1.00	0.00	0.00	0.00	0.00	0.00	0.00	0.00	0.00	0.00	0.00	0.00	0.00	0.00	0.00
0.00	0.00	0.00	0.00	0.00	0.00	0.00	0.00	0.00	0.00	0.00	0.00	0.00	0.00	0.00	0.00	0.00	0.00	0.00	-107.30	-70.30	177.70	0.00	-57.60	-29.30	87.00	0.00	-1.60	-6.30	7.90	0.00	-1.60	-6.30	7.90	0.00	1.00	0.00	0.00	0.00	0.00	0.00	0.00	0.00	0.00	0.00	0.00	0.00	0.00	0.00	0.00
0.00	0.00	0.00	0.00	0.00	0.00	0.00	0.00	0.00	0.00	0.00	0.00	0.00	0.00	0.00	0.00	0.00	0.00	0.00	-57.80	-117.70	175.60	0.00	-34.00	-53.70	87.80	0.00	0.90	-7.70	6.70	0.00	0.90	-7.70	6.70	0.00	1.00	0.00	0.00	0.00	0.00	0.00	0.00	0.00	0.00	0.00	0.00	0.00	0.00	0.00	0.00
0.00	0.00	0.00	0.00	0.00	0.00	0.00	0.00	0.00	0.00	0.00	0.00	0.00	0.00	0.00	0.00	0.00	0.00	0.00	-2.60	-153.60	156.30	0.00	-7.10	-72.80	80.00	0.00	3.50	-8.30	4.80	0.00	3.50	-8.30	4.80	0.00	1.00	0.00	0.00	0.00	0.00	0.00	0.00	0.00	0.00	0.00	0.00	0.00	0.00	0.00	0.00
0.00	0.00	0.00	0.00	0.00	0.00	0.00	0.00	0.00	0.00	0.00	0.00	0.00	0.00	0.00	0.00	0.00	0.00	0.00	52.70	-174.50	121.70	0.00	20.40	-84.80	64.30	0.00	5.60	-8.10	2.40	0.00	5.60	-8.10	2.40	0.00	1.00	0.00	0.00	0.00	0.00	0.00	0.00	0.00	0.00	0.00	0.00	0.00	0.00	0.00	0.00
0.00	0.00	0.00	0.00	0.00	0.00	0.00	0.00	0.00	0.00	0.00	0.00	0.00	0.00	0.00	0.00	0.00	0.00	0.00	103.00	-178.20	75.20	0.00	46.00	-88.50	42.40	0.00	7.30	-7.20	-0.10	0.00	7.30	-7.20	-0.10	0.00	1.00	0.00	0.00	0.00	0.00	0.00	0.00	0.00	0.00	0.00	0.00	0.00	0.00	0.00	0.00
0.00	0.00	0.00	0.00	0.00	0.00	0.00	0.00	0.00	0.00	0.00	0.00	0.00	0.00	0.00	0.00	0.00	0.00	0.00	143.10	-164.60	21.40	0.00	67.10	-83.50	16.30	0.00	8.20	-5.50	-2.60	0.00	8.20	-5.50	-2.60	0.00	1.00	0.00	0.00	0.00	0.00	0.00	0.00	0.00	0.00	0.00	0.00	0.00	0.00	0.00	0.00
0.00	0.00	0.00	0.00	0.00	0.00	0.00	0.00	0.00	0.00	0.00	0.00	0.00	0.00	0.00	0.00	0.00	0.00	0.00	169.30	-134.80	-34.50	0.00	81.70	-70.30	-11.30	0.00	8.30	-3.30	-5.00	0.00	8.30	-3.30	-5.00	0.00	1.00	0.00	0.00	0.00	0.00	0.00	0.00	0.00	0.00	0.00	0.00	0.00	0.00	0.00	0.00
0.00	0.00	0.00	0.00	0.00	0.00	0.00	0.00	0.00	0.00	0.00	0.00	0.00	0.00	0.00	0.00	0.00	0.00	0.00	178.90	-91.80	-87.10	0.00	88.20	-50.30	-37.90	0.00	7.60	-0.70	-6.80	0.00	7.60	-0.70	-6.80	0.00	1.00	0.00	0.00	0.00	0.00	0.00	0.00	0.00	0.00	0.00	0.00	0.00	0.00	0.00	0.00
0.00	0.00	0.00	0.00	0.00	0.00	0.00	0.00	0.00	0.00	0.00	0.00	0.00	0.00	0.00	0.00	0.00	0.00	0.00	171.00	-39.80	-131.10	0.00	86.10	-25.30	-60.70	0.00	6.10	1.80	-8.00	0.00	6.10	1.80	-8.00	0.00	1.00	0.00	0.00	0.00	0.00	0.00	0.00	0.00	0.00	0.00	0.00	0.00	0.00	0.00	0.00
0.00	0.00	0.00	0.00	0.00	0.00	0.00	0.00	0.00	0.00	0.00	0.00	0.00	0.00	0.00	0.00	0.00	0.00	0.00	146.30	15.90	-162.30	0.00	75.60	2.00	-77.60	0.00	4.10	4.20	-8.30	0.00	4.10	4.20	-8.30	0.00	1.00	0.00	0.00	0.00	0.00	0.00	0.00	0.00	0.00	0.00	0.00	0.00	0.00	0.00	0.00
0.00	0.00	0.00	0.00	0.00	0.00	0.00	0.00	0.00	0.00	0.00	0.00	0.00	0.00	0.00	0.00	0.00	0.00	0.00	107.30	70.20	-177.60	0.00	57.60	29.30	-86.90	0.00	1.60	6.30	-7.90	0.00	1.60	6.30	-7.90	0.00	1.00	0.00	0.00	0.00	0.00	0.00	0.00	0.00	0.00	0.00	0.00	0.00	0.00	0.00	0.00
0.00	0.00	0.00	0.00	0.00	0.00	0.00	0.00	0.00	0.00	0.00	0.00	0.00	0.00	0.00	0.00	0.00	0.00	0.00	57.90	117.60	-175.50	0.00	34.00	53.70	-87.70	0.00	-0.90	7.70	-6.70	0.00	-0.90	7.70	-6.70	0.00	1.00	0.00	0.00	0.00	0.00	0.00	0.00	0.00	0.00	0.00	0.00	0.00	0.00	0.00	0.00
0.00	0.00	0.00	0.00	0.00	0.00	0.00	0.00	0.00	0.00	0.00	0.00	0.00	0.00	0.00	0.00	0.00	0.00	0.00	2.70	153.50	-156.30	0.00	7.10	72.80	-79.90	0.00	-3.50	8.30	-4.80	0.00	-3.50	8.30	-4.80	0.00	1.00	0.00	0.00	0.00	0.00	0.00	0.00	0.00	0.00	0.00	0.00	0.00	0.00	0.00	0.00
0.00	0.00	0.00	0.00	0.00	0.00	0.00	0.00	0.00	0.00	0.00	0.00	0.00	0.00	0.00	0.00	0.00	0.00	0.00	-52.60	174.40	-121.70	0.00	-20.40	84.80	-64.30	0.00	-5.60	8.10	-2.40	0.00	-5.60	8.10	-2.40	0.00	1.00	0.00	0.00	0.00	0.00	0.00	0.00	0.00	0.00	0.00	0.00	0.00	0.00	0.00	0.00
0.00	0.00	0.00	0.00	0.00	0.00	0.00	0.00	0.00	0.00	0.00	0.00	0.00	0.00	0.00	0.00	0.00	0.00	0.00	-102.90	178.20	-75.20	0.00	-46.00	88.40	-42.40	0.00	-7.30	7.20	0.10	0.00	-7.30	7.20	0.10	0.00	1.00	0.00	0.00	0.00	0.00	0.00	0.00	0.00	0.00	0.00	0.00	0.00	0.00	0.00	0.00
0.00	0.00	0.00	0.00	0.00	0.00	0.00	0.00	0.00	0.00	0.00	0.00	0.00	0.00	0.00	0.00	0.00	0.00	0.00	-143.10	164.50	-21.30	0.00	-67.10	83.40	-16.30	0.00	-8.20	5.50	2.60	0.00	-8.20	5.50	2.60	0.00	1.00	0.00	0.00	0.00	0.00	0.00	0.00	0.00	0.00	0.00	0.00	0.00	0.00	0.00	0.00
0.00	0.00	0.00	0.00	0.00	0.00	0.00	0.00	0.00	0.00	0.00	0.00	0.00	0.00	0.00	0.00	0.00	0.00	0.00	-169.30	134.70	34.50	0.00	-81.60	70.30	11.30	0.00	-8.30	3.30	5.00	0.00	-8.30	3.30	5.00	0.00	1.00	0.00	0.00	0.00	0.00	0.00	0.00	0.00	0.00	0.00	0.00	0.00	0.00	0.00	0.00
0.00	0.00	0.00	0.00	0.00	0.00	0.00	0.00	0.00	0.00	0.00	0.00	0.00	0.00	0.00	0.00	0.00	0.00	0.00	-178.90	91.70	87.10	0.00	-88.20	50.20	37.90	0.00	-7.60	0.70	6.80	0.00	-7.60	0.70	6.80	0.00	1.00	0.00	0.00	0.00	0.00	0.00	0.00	0.00	0.00	0.00	0.00	0.00	0.00	0.00	0.00
0.00	0.00	0.00	0.00	0.00	0.00	0.00	0.00	0.00	0.00	0.00	0.00	0.00	0.00	0.00	0.00	0.00	0.00	0.00	-171.00	39.80	131.10	0.00	-86.10	25.30	60.80	0.00	-6.10	-1.80	8.00	0.00	-6.10	-1.80	8.00	0.00	1.00	0.00	0.00	0.00	0.00	0.00	0.00	0.00	0.00	0.00	0.00	0.00	0.00	0.00	0.00
0.00	0.00	0.00	0.00	0.00	0.00	0.00	0.00	0.00	0.00	0.00	0.00	0.00	0.00	0.00	0.00	0.00	0.00	0.00	-146.30	-16.00	162.30	0.00	-75.50	-2.10	77.70	0.00	-4.00	-4.20	8.30	0.00	-4.00	-4.20	8.30	0.00	1.00	0.00	0.00	0.00	0.00	0.00	0.00	0.00	0.00	0.00	0.00	0.00	0.00	0.00	0.00
0.00	0.00	0.00	0.00	0.00	0.00	0.00	0.00	0.00	0.00	0.00	0.00	0.00	0.00	0.00	0.00	0.00	0.00	0.00	-107.30	-70.30	177.70	0.00	-57.60	-29.30	87.00	0.00	-1.60	-6.30	7.90	0.00	-1.60	-6.30	7.90	0.00	1.00	0.00	0.00	0.00	0.00	0.00	0.00	0.00	0.00	0.00	0.00	0.00	0.00	0.00	0.00
0.00	0.00	0.00	0.00	0.00	0.00	0.00	0.00	0.00	0.00	0.00	0.00	0.00	0.00	0.00	0.00	0.00	0.00	0.00	-57.80	-117.70	175.60	0.00	-34.00	-53.70	87.80	0.00	0.90	-7.70	6.70	0.00	0.90	-7.70	6.70	0.00	1.00	0.00	0.00	0.00	0.00	0.00	0.00	0.00	0.00	0.00	0.00	0.00	0.00	0.00	0.00
0.00	0.00	0.00	0.00	0.00	0.00	0.00	0.00	0.00	0.00	0.00	0.00	0.00	0.00	0.00	0.00	0.00	0.00	0.00	-2.60	-153.60	156.30	0.00	-7.10	-72.80	80.00	0.00	3.50	-8.30	4.80	0.00	3.50	-8.30	4.80	0.00	1.00	0.00	0.00	0.00	0.00	0.00	0.00	0.00	0.00	0.00	0.00	0.00	0.00	0.00	0.00
0.00	0.00	0.00	0.00	0.00	0.00	0.00	0.00	0.00	0.00	0.00	0.00	0.00	0.00	0.00	0.00	0.00	0.00	0.00	52.70	-174.50	121.70	0.00	20.40	-84.80	64.30	0.00	5.60	-8.10	2.40	0.00	5.60	-8.10	2.40	0.00	1.00	0.00	0.00	0.00	0.00	0.00	0.00	0.00	0.00	0.00	0.00	0.00	0.00	0.00	0.00
0.00	0.00	0.00	0.00	0.00	0.00	0.00	0.00	0.00	0.00	0.00	0.00	0.00	0.00	0.00	0.00	0.00	0.00	0.00	103.00	-178.20	75.20	0.00	46.00	-88.50	42.40	0.00	7.30	-7.20	-0.10	0.00	7.30	-7.20	-0.10	0.00	1.00	0.00	0.00	0.00	0.00	0.00	0.00	0.00	0.00	0.00	0.00	0.00	0.00	0.00	0.00
0.00	0.00	0.00	0.00	0.00	0.00	0.00	0.00	0.00	0.00	0.00	0.00	0.00	0.00	0.00	0.00	0.00	0.00	0.00	143.10	-164.60	21.40	0.00	67.10	-83.50	16.30	0.00	8.20	-5.50	-2.60	0.00	8.20	-5.50	-2.60	0.00	1.00	0.00	0.00	0.00	0.00	0.00	0.00	0.00	0.00	0.00	0.00	0.00	0.00	0.00	0.00
0.00	0.00	0.00	0.00	0.00	0.00	0.00	0.00	0.00	0.00	0.00	0.00	0.00	0.00	0.00	0.00	0.00	0.00	0.00	169.30	-134.80	-34.50	0.00	81.70	-70.30	-11.30	0.00	8.30	-3.30	-5.00	0.00	8.30	-3.30	-5.00	0.00	1.00	0.00	0.00	0.00	0.00	0.00	0.00	0.00	0.00	0.00	0.00	0.00	0.00	0.00	0.00
0.00	0.00	0.00	0.00	0.00	0.00	0.00	0.00	0.00	0.00	0.00	0.00	0.00	0.00	0.00	0.00	0.00	0.00	0.00	178.90	-91.80	-87.10	0.00	88.20	-50.30	-37.90	0.00	7.60	-0.70	-6.80	0.00	7.60	-0.70	-6.80	0.00	1.00	0.00	0.00	0.00	0.00	0.00	0.00	0.00	0.00	0.00	0.00	0.00	0.00	0.00	0.00
0.00	0.00	0.00	0.00	0.00	0.00	0.00	0.00	0.00	0.00	0.00	0.00	0.00	0.00	0.00	0.00	0.00	0.00	0.00	171.00	-39.80	-131.10	0.00	86.10	-25.30	-60.70	0.00	6.10	1.80	-8.00	0.00	6.10	1.80	-8.00	0.00	1.00	0.00	0.00	0.00	0.00	0.00	0.00	0.00	0.00	0.00	0.00	0.00	0.00	0.00	0.00
0.00	0.00	0.00	0.00	0.00	0.00	0.00	0.00	0.00	0.00	0.00	0.00	0.00	0.00	0.00	0.00	0.00	0.00	0.00	146.30	15.90	-162.30	0.00	75.60	2.00	-77.60	0.00	4.10	4.20	-8.30	0.00	4.10	4.20	-8.30	0.00	1.00	0.00	0.00	0.00	0.00	0.00	0.00	0.00	0.00	0.00	0.00	0.00	0.00	0.00	0.00
0.00	0.00	0.00	0.00	0.00	0.00	0.00	0.00	0.00	0.00	0.00	0.00	0.00	0.00	0.00	0.00	0.00	0.00	0.00	107.30	70.20	-177.60	0.00	57.60	29.30	-86.90	0.00	1.60	6.30	-7.90	0.00	1.60	6.30	-7.90	0.00	1.00	0.00	0.00	0.00	0.00	0.00	0.00	0.00	0.00	0.00	0.00	0.00	0.00	0.00	0.00
0.00	0.00	0.00	0.00	0.00	0.00	0.00	0.00	0.00	0.00	0.00	0.00	0.00	0.00	0.00	0.00	0.00	0.00	0.00	57.90	117.60	-175.50	0.00	34.00	53.70	-87.70	0.00	-0.90	7.70	-6.70	0.00	-0.90	7.70	-6.70	0.00	1.00	0.00	0.00	0.00	0.00	0.00	0.00	0.00	0.00	0.00	0.00	0.00	0.00	0.00	0.00
0.00	0.00	0.00	0.00	0.00	0.00	0.00	0.00	0.00	0.00	0.00	0.00	0.00	0.00	0.00	0.00	0.00	0.00	0.00	2.70	153.50	-156.30	0.00	7.10	72.80	-79.90	0.00	-3.50	8.30	-4.80	0.00	-3.50	8.30	-4.80	0.00	1.00	0.00	0.00	0.00	0.00	0.00	0.00	0.00	0.00	0.00	0.00	0.00	0.00	0.00	0.00
0.00	0.00	0.00	0.00	0.00	0.00	0.00	0.00	0.00	0.00	0.00	0.00	0.00	0.00	0.00	0.00	0.00	0.00	0.00	-52.60	174.40	-121.70	0.00	-20.40	84.80	-64.30	0.00	-5.60	8.10	-2.40	0.00	-5.60	8.10	-2.40	0.00	1.00	0.00	0.00	0.00	0.00	0.00	0.00	0.00	0.00	0.00	0.00	0.00	0.00	0.00	0.00
0.00	0.00	0.00	0.00	0.00	0.00	0.00	0.00	0.00	0.00	0.00	0.00	0.00	0.00	0.00	0.00	0.00	0.00	0.00	-102.90	178.20	-75.20	0.00	-46.00	88.40	-42.40	0.00	-7.30	7.20	0.10	0.00	-7.30	7.20	0.10	0.00	1.00	0.00	0.00	0.00	0.00	0.00	0.00	0.00	0.00	0.00	0.00	0.00	0.00	0.00	0.00
0.00	0.00	0.00	0.00	0.00	0.00	0.00	0.00	0.00	0.00	0.00	0.00	0.00	0.00	0.00	0.00	0.00	0.00	0.00	-143.10	164.50	-21.30	0.00	-67.10	83.40	-16.30	0.00	-8.20	5.50	2.60	0.00	-8.20	5.50	2.60	0.00	1.00	0.00	0.00	0.00	0.00	0.00	0.00	0.00	0.00	0.00	0.00	0.00	0.00	0.00	0.00
0.00	0.00	0.00	0.00	0.00	0.00	0.00	0.00	0.00	0.00	0.00	0.00	0.00	0.00	0.00	0.00	0.00	0.00	0.00	-169.30	134.70	34.50	0.00	-81.60	70.30	11.30	0.00	-8.30	3.30	5.00	0.00	-8.30	3.30	5.00	0.00	1.00	0.00	0.00	0.00	0.00	0.00	0.00	0.00	0.00	0.00	0.00	0.00	0.00	0.00	0.00
0.00	0.00	0.00	0.00	0.00	0.00	0.00	0.00	0.00	0.00	0.00	0.00	0.00	0.00	0.00	0.00	0.00	0.00	0.00	-178.90	91.70	87.10	0.00	-88.20	50.20	37.90	0.00	-7.60	0.70	6.80	0.00	-7.60	0.70	6.80	0.00	1.00	0.00	0.00	0.00	0.00	0.00	0.00	0.00	0.00	0.00	0.00	0.00	0.00	0.00	0.00
0.00	0.00	0.00	0.00	0.00	0.00	0.00	0.00	0.00	0.00	0.00	0.00	0.00	0.00	0.00	0.00	0.00	0.00	0.00	-171.00	39.80	131.10	0.00	-86.10	25.30	60.80	0.00	-6.10	-1.80	8.00	0.00	-6.10	-1.80	8.00	0.00	1.00	0.00	0.00	0.00	0.00	0.00	0.00	0.00	0.00	0.00	0.00	0.00	0.00	0.00	0.00
0.00	0.00	0.00	0.00	0.00	0.00	0.00	0.00	0.00	0.00	0.00	0.00	0.00	0.00	0.00	0.00	0.00	0.00	0.00	-146.30	-16.00	162.30	0.00	-75.50	-2.10	77.70	0.00	-4.00	-4.20	8.30	0.00	-4.00	-4.20	8.30	0.00	1.00	0.00	0.00	0.00	0.00	0.00	0.00	0.00	0.00	0.00	0.00	0.00	0.00	0.00	0.00
0.00	0.00	0.00	0.00	0.00	0.00	0.00	0.00	0.00	0.00	0.00	0.00	0.00	0.00	0.00	0.00	0.00	0.00	0.00	-107.30	-70.30	177.70	0.00	-57.60	-29.30	87.00	0.00	-1.60	-6.30	7.90	0.00	-1.60	-6.30	7.90	0.00	1.00	0.00	0.00	0.00	0.00	0.00	0.00	0.00	0.00	0.00	0.00	0.00	0.00	0.00	0.00
0.00	0.00	0.00	0.00	0.00	0.00	0.00	0.00	0.00	0.00	0.00	0.00	0.00	0.00	0.00	0.00	0.00	0.00	0.00	-57.80	-117.70	175.60	0.00	-34.00	-53.70	87.80	0.00	0.90	-7.70	6.70	0.00	0.90	-7.70	6.70	0.00	1.00	0.00	0.00	0.00	0.00	0.00	0.00	0.00	0.00	0.00	0.00	0.00	0.00	0.00	0.00
0.00	0.00	0.00	0.00	0.00	0.00	0.00	0.00	0.00	0.00	0.00	0.00	0.00	0.00	0.00	0.00	0.00	0.00	0.00	-2.60	-153.60	156.30	0.00	-7.10	-72.80	80.00	0.00	3.50	-8.30	4.80	0.00	3.50	-8.30	4.80	0.00	1.00	0.00	0.00	0.00	0.00	0.00	0.00	0.00	0.00	0.00	0.00	0.00	0.00	0.00	0.00
0.00	0.00	0.00	0.00	0.00	0.00	0.00	0.00	0.00	0.00	0.00	0.00	0.00	0.00	0.00	0.00	0.00	0.00	0.00	52.70	-174.50	121.70	0.00	20.40	-84.80	64.30	0.00	5.60	-8.10	2.40	0.00	5.60	-8.10	2.40	0.00	1.00	0.00	0.00	0.00	0.00	0.00	0.00	0.00	0.00	0.00	0.00	0.00	0.00	0.00	0.00
0.00	0.00	0.00	0.00	0.00	0.00	0.00	0.00	0.00	0.00	0.00	0.00	0.00	0.00	0.00	0.00	0.00	0.00	0.00	103.00	-178.20	75.20	0.00	46.00	-88.50	42.40	0.00	7.30	-7.20	-0.10	0.00	7.30	-7.20	-0.10	0.00	1.00	0.00	0.00	0.00	0.00	0.00	0.00	0.00	0.00	0.00	0.00	0.00	0.00	0.00	0.00
0.00	0.00	0.00	0.00	0.00	0.00	0.00	0.00	0.00	0.00	0.00	0.00	0.00	0.00	0.00	0.00	0.00	0.00	0.00	143.10	-164.60	21.40	0.00	67.10	-83.50	16.30	0.00	8.20	-5.50	-2.60	0.00	8.20	-5.50	-2.60	0.00	1.00	0.00	0.00	0.00	0.00	0.00	0.00	0.00	0.00	0.00	0.00	0.00	0.00	0.00	0.00
0.00	0.00	0.00	0.00	0.00	0.00	0.00	0.00	0.00	0.00	0.00	0.00	0.00	0.00	0.00	0.00	0.00	0.00	0.00	169.30	-134.80	-34.50	0.00	81.70	-70.30	-11.30	0.00	8.30	-3.30	-5.00	0.00	8.30	-3.30	-5.00	0.00	1.00	0.00	0.00	0.00	0.00	0.00	0.00	0.00	0.00	0.00	0.00	0.00	0.00	0.00	0.00
0.00	0.00	0.00	0.00	0.00	0.00	0.00	0.00	0.00	0.00	0.00	0.00	0.00	0.00	0.00	0.00	0.00	0.00	0.00	178.90	-91.80	-87.10	0.00	88.20	-50.30	-37.90	0.00	7.60	-0.70	-6.80	0.00	7.60	-0.70	-6.80	0.00	1.00	0.00	0.00	0.00	0.00	0.00	0.00	0.00	0.00	0.00	0.00	0.00	0.00	0.00	0.00
0.00	0.00	0.00	0.00	0.00	0.00	0.00	0.00	0.00	0.00	0.00	0.00	0.00	0.00	0.00	0.00	0.00	0.00	0.00	171.00	-39.80	-131.10	0.00	86.10	-25.30	-60.70	0.00	6.10	1.80	-8.00	0.00	6.10	1.80	-8.00	0.00	1.00	0.00	0.00	0.00	0.00	0.00	0.00	0.00	0.00	0.00	0.00	0.00	0.00	0.00	0.00
0.00	0.00	0.00	0.00	0.00	0.00	0.00	0.00	0.00	0.00	0.00	0.00	0.00	0.00	0.00	0.00	0.00	0.00	0.00	146.30	15.90	-162.30	0.00	75.60	2.00	-77.60	0.00	4.10	4.20	-8.30	0.00	4.10	4.20	-8.30	0.00	1.00	0.00	0.00	0.00	0.00	0.00	0.00	0.00	0.00	0.00	0.00	0.00	0.00	0.00	0.00
0.00	0.00	0.00	0.00	0.00	0.00	0.00	0.00	0.00	0.00	0.00	0.00	0.00	0.00	0.00	0.00	0.00	0.00	0.00	107.30	70.20	-177.60	0.00	57.60	29.30	-86.90	0.00	1.60	6.30	-7.90	0.00	1.60	6.30	-7.90	0.00	1.00	0.00	0.00	0.00	0.00	0.00	0.00	0.00	0.00	0.00	0.00	0.00	0.00	0.00	0.00
0.00	0.00	0.00	0.00	0.00	0.00	0.00	0.00	0.00	0.00	0.00	0.00	0.00	0.00	0.00	0.00	0.00	0.00	0.00	57.80	117.60	-175.50	0.00	34.00	53.70	-87.70	0.00	-0.90	7.70	-6.70	0.00	-0.90	7.70	-6.70	0.00	1.00	0.00	0.00	0.00	0.00	0.00	0.00	0.00	0.00	0.00	0.00	0.00	0.00	0.00	0.00
0.00	0.00	0.00	0.00	0.00	0.00	0.00	0.00	0.00	0.00	0.00	0.00	0.00	0.00	0.00	0.00	0.00	0.00	0.00	2.70	153.50	-156.30	0.00	7.10	72.80	-79.90	0.00	-3.50	8.30	-4.80	0.00	-3.50	8.30	-4.80	0.00	1.00	0.00	0.00	0.00	0.00	0.00	0.00	0.00	0.00	0.00	0.00	0.00	0.00	0.00	0.00
0.00	0.00	0.00	0.00	0.00	0.00	0.00	0.00	0.00	0.00	0.00	0.00	0.00	0.00	0.00	0.00	0.00	0.00	0.00	-52.60	174.40	-121.70	0.00	-20.40	84.80	-64.30	0.00	-5.60	8.10	-2.40	0.00	-5.60	8.10	-2.40	0.00	1.00	0.00	0.00	0.00	0.00	0.00	0.00	0.00	0.00	0.00	0.00	0.00	0.00	0.00	0.00
0.00	0.00	0.00	0.00	0.00	0.00	0.00	0.00	0.00	0.00	0.00	0.00	0.00	0.00	0.00	0.00	0.00	0.00	0.00	-102.90	178.20	-75.20	0.00	-46.00	88.40	-42.40	0.00	-7.30	7.20	0.10	0.00	-7.30	7.20	0.10	0.00	1.00	0.00	0.00	0.00	0.00	0.00	0.00	0.00	0.00	0.00	0.00	0.00	0.00	0.00	0.00
0.00	0.00	0.00	0.00	0.00	0.00	0.00	0.00	0.00	0.00	0.00	0.00	0.00	0.00	0.00	0.00	0.00	0.00	0.00	-143.10	164.50	-21.30	0.00	-67.10	83.40	-16.30	0.00	-8.20	5.50	2.60	0.00	-8.20	5.50	2.60	0.00	1.00	0.00	0.00	0.00	0.00	0.00	0.00	0.00	0.00	0.00	0.00	0.00	0.00	0.00	0.00
0.00	0.00	0.00	0.00	0.00	0.00	0.00	0.00	0.00	0.00	0.00	0.00	0.00	0.00	0.00	0.00	0.00	0.00	0.00	-169.30	134.70	34.50	0.00	-81.60	70.30	11.30	0.00	-8.30	3.30	5.00	0.00	-8.30	3.30	5.00	0.00	1.00	0.00	0.00	0.00	0.00	0.00	0.00	0.00	0.00	0.00	0.00	0.00	0.00	0.00	0.00
0.00	0.00	0.00	0.00	0.00	0.00	0.00	0.00	0.00	0.00	0.00	0.00	0.00	0.00	0.00	0.00	0.00	0.00	0.00	-178.90	91.70	87.10	0.00	-88.20	50.20	37.90	0.00	-7.60	0.70	6.80	0.00	-7.60	0.70	6.80	0.00	1.00	0.00	0.00	0.00	0.00	0.00	0.00	0.00	0.00	0.00	0.00	0.00	0.00	0.00	0.00
0.00	0.00	0.00	0.00	0.00	0.00	0.00	0.00	0.00	0.00	0.00	0.00	0.00	0.00	0.00	0.00	0.00	0.00	0.00	-171.00	39.80	131.10	0.00	-86.10	25.30	60.80	0.00	-6.10	-1.80	8.00	0.00	-6.10	-1.80	8.00	0.00	1.00	0.00	0.00	0.00	0.00	0.00	0.00	0.00	0.00	0.00	0.00	0.00	0.00	0.00	0.00
0.00	0.00	0.00	0.00	0.00	0.00	0.00	0.00	0.00	0.00	0.00	0.00	0.00	0.00	0.00	0.00	0.00	0.00	0.00	-146.30	-16.00	162.30	0.00	-75.50	-2.10	77.70	0.00	-4.00	-4.20	8.30	0.00	-4.00	-4.20	8.30	0.00	1.00	0.00	0.00	0.00	0.00	0.00	0.00	0.00	0.00	0.00	0.00	0.00	0.00	0.00	0.00
0.00	0.00	0.00	0.00	0.00	0.00	0.00	0.00	0.00	0.00	0.00	0.00	0.00	0.00	0.00	0.00	0.00	0.00	0.00	-107.30	-70.30	177.70	0.00	-57.60	-29.30	87.00	0.00	-1.60	-6.30	7.90	0.00	-1.60	-6.30	7.90	0.00	1.00	0.00	0.00	0.00	0.00	0.00	0.00	0.00	0.00	0.00	0.00	0.00	0.00	0.00	0.00
0.00	0.00	0.00	0.00	0.00	0.00	0.00	0.00	0.00	0.00	0.00	0.00	0.00	0.00	0.00	0.00	0.00	0.00	0.00	-57.80	-117.70	175.60	0.00	-34.00	-53.70	87.80	0.00	0.90	-7.70	6.70	0.00	0.90	-7.70	6.70	0.00	1.00	0.00	0.00	0.00	0.00	0.00	0.00	0.00	0.00	0.00	0.00	0.00	0.00	0.00	0.00
0.00	0.00	0.00	0.00	0.00	0.00	0.00	0.00	0.00	0.00	0.00	0.00	0.00	0.00	0.00	0.00	0.00	0.00	0.00	-2.60	-153.60	156.30	0.00	-7.10	-72.80	80.00	0.00	3.50	-8.30	4.80	0.00	3.50	-8.30	4.80	0.00	1.00	0.00	0.00	0.00	0.00	0.00	0.00	0.00	0.00	0.00	0.00	0.00	0.00	0.00	0.00
0.00	0.00	0.00	0.00	0.00	0.00	0.00	0.00	0.00	0.00	0.00	0.00	0.00	0.00	0.00	0.00	0.00	0.00	0.00	52.70	-174.50	121.70	0.00	20.40	-84.80	64.30	0.00	5.60	-8.10	2.40	0.00	5.60	-8.10	2.40	0.00	1.00	0.00	0.00	0.00	0.00	0.00	0.00	0.00	0.00	0.00	0.00	0.00	0.00	0.00	0.00
0.00	0.00	0.00	0.00	0.00	0.00	0.00	0.00	0.00	0.00	0.00	0.00	0.00	0.00	0.00	0.00	0.00	0.00	0.00	103.00	-178.20	75.20	0.00	46.00	-88.50	42.40	0.00	7.30	-7.20	-0.10	0.00	7.30	-7.20	-0.10	0.00	1.00	0.00	0.00	0.00	0.00	0.00	0.00	0.00	0.00	0.00	0.00	0.00	0.00	0.00	0.00
0.00	0.00	0.00	0.00	0.00	0.00	0.00	0.00	0.00	0.00	0.00	0.00	0.00	0.00	0.00	0.00	0.00	0.00	0.00	143.10	-164.60	21.40	0.00	67.10	-83.50	16.30	0.00	8.20	-5.50	-2.60	0.00	8.20	-5.50	-2.60	0.00	1.00	0.00	0.00	0.00	0.00	0.00	0.00	0.00	0.00	0.00	0.00	0.00	0.00	0.00	0.00
0.00	0.00	0.00	0.00	0.00	0.00	0.00	0.00	0.00	0.00	0.00	0.00	0.00	0.00	0.00	0.00	0.00	0.00	0.00	169.30	-134.80	-34.50	0.00	81.70	-70.30	-11.30	0.00	8.30	-3.30	-5.00	0.00	8.30	-3.30	-5.00	0.00	1.00	0.00	0.00	0.00	0.00	0.00	0.00	0.00	0.00	0.00	0.00	0.00	0.00	0.00	0.00
0.00	0.00	0.00	0.00	0.00	0.00	0.00	0.00	0.00	0.00	0.00	0.00	0.00	0.00	0.00	0.00	0.00	0.00	0.00	178.90	-91.80	-87.10	0.00	88.20	-50.30	-37.90	0.00	7.60	-0.70	-6.80	0.00	7.60	-0.70	-6.80	0.00	1.00	0.00	0.00	0.00	0.00	0.00	0.00	0.00	0.00	0.00	0.00	0.00	0.00	0.00	0.00
0.00	0.00	0.00	0.00	0.00	0.00	0.00	0.00	0.00	0.00	0.00	0.00	0.00	0.00	0.00	0.00	0.00	0.00	0.00	171.00	-39.80	-131.10	0.00	86.10	-25.30	-60.70	0.00	6.10	1.80	-8.00	0.00	6.10	1.80	-8.00	0.00	1.00	0.00	0.00	0.00	0.00	0.00	0.00	0.00	0.00	0.00	0.00	0.00	0.00	0.00	0.00
0.00	0.00	0.00	0.00	0.00	0.00	0.00	0.00	0.00	0.00	0.00	0.00	0.00	0.00	0.00	0.00	0.00	0.00	0.00	146.30	15.90	-162.30	0.00	75.60	2.00	-77.60	0.00	4.10	4.20	-8.30	0.00	4.10	4.20	-8.30	0.00	1.00	0.00	0.00	0.00	0.00	0.00	0.00	0.00	0.00	0.00	0.00	0.00	0.00	0.00	0.00
0.00	0.00	0.00	0.00	0.00	0.00	0.00	0.00	0.00	0.00	0.00	0.00	0.00	0.00	0.00	0.00	0.00	0.00	0.00	107.30	70.20	-177.60	0.00	57.60	29.30	-86.90	0.00	1.60	6.30	-7.90	0.00	1.60	6.30	-7.90	0.00	1.00	0.00	0.00	0.00	0.00	0.00	0.00	0.00	0.00	0.00	0.00	0.00	0.00	0.00	0.00
0.00	0.00	0.00	0.00	0.00	0.00	0.00	0.00	0.00	0.00	0.00	0.00	0.00	0.00	0.00	0.00	0.00	0.00	0.00	57.80	117.60	-175.50	0.00	34.00	53.70	-87.70	0.00	-0.90	7.70	-6.70	0.00	-0.90	7.70	-6.70	0.00	1.00	0.00	0.00	0.00	0.00	0.00	0.00	0.00	0.00	0.00	0.00	0.00	0.00	0.00	0.00
0.00	0.00	0.00	0.00	0.00	0.00	0.00	0.00	0.00	0.00	0.00	0.00	0.00	0.00	0.00	0.00	0.00	0.00	0.00	2.70	153.50	-156.30	0.00	7.10	72.80	-79.90	0.00	-3.50	8.30	-4.80	0.00	-3.50	8.30	-4.80	0.00	1.00	0.00	0.00	0.00	0.00	0.00	0.00	0.00	0.00	0.00	0.00	0.00	0.00	0.00	0.00
0.00	0.00	0.00	0.00	0.00	0.00	0.00	0.00	0.00	0.00	0.00	0.00	0.00	0.00	0.00	0.00	0.00	0.00	0.00	-52.60	174.40	-121.70	0.00	-20.40	84.80	-64.30	0.00	-5.60	8.10	-2.40	0.00	-5.60	8.10	-2.40	0.00	1.00	0.00	0.00	0.00	0.00	0.00	0.00	0.00	0.00	0.00	0.00	0.00	0.00	0.00	0.00
0.00	0.00	0.00	0.00	0.00	0.00	0.00	0.00	0.00	0.00	0.00	0.00	0.00	0.00	0.00	0.00	0.00	0.00	0.00	-102.90	178.20	-75.20	0.00	-46.00	88.40	-42.40	0.00	-7.30	7.20	0.10	0.00	-7.30	7.20	0.10	0.00	1.00	0.00	0.00	0.00	0.00	0.00	0.00	0.00	0.00	0.00	0.00	0.00	0.00	0.00	0.00
0.00	0.00	0.00	0.00	0.00	0.00	0.00	0.00	0.00	0.00	0.00	0.00	0.00	0.00	0.00	0.00	0.00	0.00	0.00	-143.10	164.50	-21.30	0.00	-67.10	83.40	-16.30	0.00	-8.20	5.50	2.60	0.00	-8.20	5.50	2.60	0.00	1.00	0.00	0.00	0.00	0.00	0.00	0.00	0.00	0.00	0.00	0.00	0.00	0.00	0.00	0.00
0.00	0.00	0.00	0.00	0.00	0.00	0.00	0.00	0.00	0.00	0.00	0.00	0.00	0.00	0.00	0.00	0.00	0.00	0.00	-169.30	134.70	34.50	0.00	-81.60	70.30	11.30	0.00	-8.30	3.30	5.00	0.00	-8.30	3.30	5.00	0.00	1.00	0.00	0.00	0.00	0.00	0.00	0.00	0.00	0.00	0.00	0.00	0.00	0.00	0.00	0.00
0.00	0.00	0.00	0.00	0.00	0.00	0.00	0.00	0.00	0.00	0.00	0.00	0.00	0.00	0.00	0.00	0.00	0.00	0.00	-178.90	91.70	87.10	0.00	-88.20	50.20	37.90	0.00	-7.60	0.70	6.80	0.00	-7.60	0.70	6.80	0.00	1.00	0.00	0.00	0.00	0.00	0.00	0.00	0.00	0.00	0.00	0.00	0.00	0.00	0.00	0.00
0.00	0.00	0.00	0.00	0.00	0.00	0.00	0.00	0.00	0.00	0.00	0.00	0.00	0.00	0.00	0.00	0.00	0.00	0.00	-171.00	39.80	131.10	0.00	-86.10	25.30	60.80	0.00	-6.10	-1.80	8.00	0.00	-6.10	-1.80	8.00	0.00	1.00	0.00	0.00	0.00	0.00	0.00	0.00	0.00	0.00	0.00	0.00	0.00	0.00	0.00	0.00
0.00	0.00	0.00	0.00	0.00	0.00	0.00	0.00	0.00	0.00	0.00	0.00	0.00	0.00	0.00	0.00	0.00	0.00	0.00	-146.30	-16.00	162.30	0.00	-75.50	-2.10	77.70	0.00	-4.00	-4.20	8.30	0.00	-4.00	-4.20	8.30	0.00	1.00	0.00	0.00	0.00	0.00	0.00	0.00	0.00	0.00	0.00	0.00	0.00	0.00	0.00	0.00
0.00	0.00	0.00	0.00	0.00	0.00	0.00	0.00	0.00	0.00	0.00	0.00	0.00	0.00	0.00	0.00	0.00	0.00	0.00	-107.30	-70.30	177.70	0.00	-57.60	-29.30	87.00	0.00	-1.60	-6.30	7.90	0.00	-1.60	-6.30	7.90	0.00	1.00	0.00	0.00	0.00	0.00	0.00	0.00	0.00	0.00	0.00	0.00	0.00	0.00	0.00	0.00
0.00	0.00	0.00	0.00	0.00	0.00	0.00	0.00	0.00	0.00	0.00	0.00	0.00	0.00	0.00	0.00	0.00	0.00	0.00	-57.80	-117.70	175.60	0.00	-34.00	-53.70	87.80	0.00	0.90	-7.70	6.70	0.00	0.90	-7.70	6.70	0.00	1.00	0.00	0.00	0.00	0.00	0.00	0.00	0.00	0.00	0.00	0.00	0.00	0.00	0.00	0.00
0.00	0.00	0.00	0.00	0.00	0.00	0.00	0.00	0.00	0.00	0.00	0.00	0.00	0.00	0.00	0.00	0.00	0.00	0.00	-2.60	-153.60	156.30	0.00	-7.10	-72.80	80.00	0.00	3.50	-8.30	4.80	0.00	3.50	-8.30	4.80	0.00	1.00	0.00	0.00	0.00	0.00	0.00	0.00	0.00	0.00	0.00	0.00	0.00	0.00	0.00	0.00
0.00	0.00	0.00	0.00	0.00	0.00	0.00	0.00	0.00	0.00	0.00	0.00	0.00	0.00	0.00	0.00	0.00	0.00	0.00	52.70	-174.50	121.70	0.00	20.40	-84.80	64.30	0.00	5.60	-8.10	2.40	0.00	5.60	-8.10	2.40	0.00	1.00	0.00	0.00	0.00	0.00	0.00	0.00	0.00	0.00	0.00	0.00	0.00	0.00	0.00	0.00
0.00	0.00	0.00	0.00	0.00	0.00	0.00	0.00	0.00	0.00	0.00	0.00	0.00	0.00	0.00	0.00	0.00	0.00	0.00	103.00	-178.20	75.20	0.00	46.00	-88.50	42.40	0.00	7.30	-7.20	-0.10	0.00	7.30	-7.20	-0.10	0.00	1.00	0.00	0.00	0.00	0.00	0.00	0.00	0.00	0.00	0.00	0.00	0.00	0.00	0.00	0.00
0.00	0.00	0.00	0.00	0.00	0.00	0.00	0.00	0.00	0.00	0.00	0.00	0.00	0.00	0.00	0.00	0.00	0.00	0.00	143.10	-164.60	21.40	0.00	67.10	-83.50	16.30	0.00	8.20	-5.50	-2.60	0.00	8.20	-5.50	-2.60	0.00	1.00	0.00	0.00	0.00	0.00	0.00	0.00	0.00	0.00	0.00	0.00	0.00	0.00	0.00	0.00
0.00	0.00	0.00	0.00	0.00	0.00	0.00	0.00	0.00	0.00	0.00	0.00	0.00	0.00	0.00	0.00	0.00	0.00	0.00	169.30	-134.80	-34.50	0.00	81.70	-70.30	-11.30	0.00	8.30	-3.30	-5.00	0.00	8.30	-3.30	-5.00	0.00	1.00	0.00	0.00	0.00	0.00	0.00	0.00	0.00	0.00	0.00	0.00	0.00	0.00	0.00	0.00
0.00	0.00	0.00	0.00	0.00	0.00	0.00	0.00	0.00	0.00	0.00	0.00	0.00	0.00	0.00	0.00	0.00	0.00	0.00	178.90	-91.80	-87.10	0.00	88.20	-50.30	-37.90	0.00	7.60	-0.70	-6.80	0.00	7.60	-0.70	-6.80	0.00	1.00	0.00	0.00	0.00	0.00	0.00	0.00	0.00	0.00	0.00	0.00	0.00	0.00	0.00	0.00
0.00	0.00	0.00	0.00	0.00	0.00	0.00	0.00	0.00	0.00	0.00	0.00	0.00	0.00	0.00	0.00	0.00	0.00	0.00	171.00	-39.80	-131.10	0.00	86.10	-25.30	-60.70	0.00	6.10	1.80	-8.00	0.00	6.10	1.80	-8.00	0.00	1.00	0.00	0.00	0.00	0.00	0.00	0.00	0.00	0.00	0.00	0.00	0.00	0.00	0.00	0.00
0.00	0.00	0.00	0.00	0.00	0.00	0.00	0.00	0.00	0.00	0.00	0.00	0.00	0.00	0.00	0.00	0.00	0.00	0.00	146.30	15.90	-162.30	0.00	75.60	2.00	-77.60	0.00	4.10	4.20	-8.30	0.00	4.10	4.20	-8.30	0.00	1.00	0.00	0.00	0.00	0.00	0.00	0.00	0.00	0.00	0.00	0.00	0.00	0.00	0.00	0.00
0.00	0.00	0.00	0.00	0.00	0.00	0.00	0.00	0.00	0.00	0.00	0.00	0.00	0.00	0.00	0.00	0.00	0.00	0.00	107.30	70.20	-177.60	0.00	57.60	29.30	-86.90	0.00	1.60	6.30	-7.90	0.00	1.60	6.30	-7.90	0.00	1.00	0.00	0.00	0.00	0.00	0.00	0.00	0.00	0.00	0.00	0.00	0.00	0.00	0.00	0.00
0.00	0.00	0.00	0.00	0.00	0.00	0.00	0.00	0.00	0.00	0.00	0.00	0.00	0.00	0.00	0.00	0.00	0.00	0.00	57.80	117.60	-175.50	0.00	34.00	53.70	-87.70	0.00	-0.90	7.70	-6.70	0.00	-0.90	7.70	-6.70	0.00	1.00	0.00	0.00	0.00	0.00	0.00	0.00	0.00	0.00	0.00	0.00	0.00	0.00	0.00	0.00
0.00	0.00	0.00	0.00	0.00	0.00	0.00	0.00	0.00	0.00	0.00	0.00	0.00	0.00	0.00	0.00	0.00	0.00	0.00	2.70	153.50	-156.30	0.00	7.10	72.80	-79.90	0.00	-3.50	8.30	-4.80	0.00	-3.50	8.30	-4.80	0.00	1.00	0.00	0.00	0.00	0.00	0.00	0.00	0.00	0.00	0.00	0.00	0.00	0.00	0.00	0.00
0.00	0.00	0.00	0.00	0.00	0.00	0.00	0.00	0.00	0.00	0.00	0.00	0.00	0.00	0.00	0.00	0.00	0.00	0.00	-52.60	174.40	-121.70	0.00	-20.40	84.80	-64.30	0.00	-5.60	8.10	-2.40	0.00	-5.60	8.10	-2.40	0.00	1.00	0.00	0.00	0.00	0.00	0.00	0.00	0.00	0.00	0.00	0.00	0.00	0.00	0.00	0.00
0.00	0.00	0.00	0.00	0.00	0.00	0.00	0.00	0.00	0.00	0.00	0.00	0.00	0.00	0.00	0.00	0.00	0.00	0.00	-102.90	178.20	-75.20	0.00	-46.00	88.40	-42.40	0.00	-7.30	7.20	0.10	0.00	-7.30	7.20	0.10	0.00	1.00	0.00	0.00	0.00	0.00	0.00	0.00	0.00	0.00	0.00	0.00	0.00	0.00	0.00	0.00
0.00	0.00	0.00	0.00	0.00	0.00	0.00	0.00	0.00	0.00	0.00	0.00	0.00	0.00	0.00	0.00	0.00	0.00	0.00	-143.10	164.50	-21.30	0.00	-67.10	83.40	-16.30	0.00	-8.20	5.50	2.60	0.00	-8.20	5.50	2.60	0.00	1.00	0.00	0.00	0.00	0.00	0.00	0.00	0.00	0.00	0.00	0.00	0.00	0.00	0.00	0.00
0.00	0.00	0.00	0.00	0.00	0.00	0.00	0.00	0.00	0.00	0.00	0.00	0.00	0.00	0.00	0.00	0.00	0.00	0.00	-169.30	134.70	34.50	0.00	-81.60	70.30	11.30	0.00	-8.30	3.30	5.00	0.00	-8.30	3.30	5.00	0.00	1.00	0.00	0.00	0.00	0.00	0.00	0.00	0.00	0.00	0.00	0.00	0.00	0.00	0.00	0.00
0.00	0.00	0.00	0.00	0.00	0.00	0.00	0.00	0.00	0.00	0.00	0.00	0.00	0.00	0.00	0.00	0.00	0.00	0.00	-178.90	91.70	87.10	0.00	-88.20	50.20	37.90	0.00	-7.60	0.70	6.80	0.00	-7.60	0.70	6.80	0.00	1.00	0.00	0.00	0.00	0.00	0.00	0.00	0.00	0.00	0.00	0.00	0.00	0.00	0.00	0.00
0.00	0.00	0.00	0.00	0.00	0.00	0.00	0.00	0.00	0.00	0.00	0.00	0.00	0.00	0.00	0.00	0.00	0.00	0.00	-171.00	39.80	131.10	0.00	-86.10	25.30	60.80	0.00	-6.10	-1.80	8.00	0.00	-6.10	-1.80	8.00	0.00	1.00	0.00	0.00	0.00	0.00	0.00	0.00	0.00	0.00	0.00	0.00	0.00	0.00	0.00	0.00
0.00	0.00	0.00	0.00	0.00	0.00	0.00	0.00	0.00	0.00	0.00	0.00	0.00	0.00	0.00	0.00	0.00	0.00	0.00	-146.30	-16.00	162.30	0.00	-75.50	-2.10	77.70	0.00	-4.00	-4.20	8.30	0.00	-4.00	-4.20	8.30	0.00	1.00	0.00	0.00	0.00	0.00	0.00	0.00	0.00	0.00	0.00	0.00	0.00	0.00	0.00	0.00
0.00	0.00	0.00	0.00	0.00	0.00	0.00	0.00	0.00	0.00	0.00	0.00	0.00	0.00	0.00	0.00	0.00	0.00	0.00	-107.30	-70.30	177.70	0.00	-57.60	-29.30	87.00	0.00	-1.60	-6.30	7.90	0.00	-1.60	-6.30	7.90	0.00	1.00	0.00	0.00	0.00	0.00	0.00	0.00	0.00	0.00	0.00	0.00	0.00	0.00	0.00	0.00
0.00	0.00	0.00	0.00	0.00	0.00	0.00	0.00	0.00	0.00	0.00	0.00	0.00	0.00	0.00	0.00	0.00	0.00	0.00	-57.80	-117.70	175.60	0.00	-34.00	-53.70	87.80	0.00	0.90	-7.70	6.70	0.00	0.90	-7.70	6.70	0.00	1.00	0.00	0.00	0.00	0.00	0.00	0.00	0.00	0.00	0.00	0.00	0.00	0.00	0.00	0.00
0.00	0.00	0.00	0.00	0.00	0.00	0.00	0.00	0.00	0.00	0.00	0.00	0.00	0.00	0.00	0.00	0.00	0.00	0.00	-2.60	-153.60	156.30	0.00	-7.10	-72.80	80.00	0.00	3.50	-8.30	4.80	0.00	3.50	-8.30	4.80	0.00	1.00	0.00	0.00	0.00	0.00	0.00	0.00	0.00	0.00	0.00	0.00	0.00	0.00	0.00	0.00
0.00	0.00	0.00	0.00	0.00	0.00	0.00	0.00	0.00	0.00	0.00	0.00	0.00	0.00	0.00	0.00	0.00	0.00	0.00	52.70	-174.50	121.70	0.00	20.40	-84.80	64.30	0.00	5.60	-8.10	2.40	0.00	5.60	-8.10	2.40	0.00	1.00	0.00	0.00	0.00	0.00	0.00	0.00	0.00	0.00	0.00	0.00	0.00	0.00	0.00	0.00
0.00	0.00	0.00	0.00	0.00	0.00	0.00	0.00	0.00	0.00	0.00	0.00	0.00	0.00	0.00	0.00	0.00	0.00	0.00	103.00	-178.20	75.20	0.00	46.00	-88.50	42.40	0.00	7.30	-7.20	-0.10	0.00	7.30	-7.20	-0.10	0.00	1.00	0.00	0.00	0.00	0.00	0.00	0.00	0.00	0.00	0.00	0.00	0.00	0.00	0.00	0.00
0.00	0.00	0.00	0.00	0.00	0.00	0.00	0.00	0.00	0.00	0.00	0.00	0.00	0.00	0.00	0.00	0.00	0.00	0.00	143.10	-164.60	21.40	0.00	67.10	-83.50	16.30	0.00	8.20	-5.50	-2.60	0.00	8.20	-5.50	-2.60	0.00	1.00	0.00	0.00	0.00	0.00	0.00	0.00	0.00	0.00	0.00	0.00	0.00	0.00	0.00	0.00
0.00	0.00	0.00	0.00	0.00	0.00	0.00	0.00	0.00	0.00	0.00	0.00	0.00	0.00	0.00	0.00	0.00	0.00	0.00	169.30	-134.80	-34.50	0.00	81.70	-70.30	-11.30	0.00	8.30	-3.30	-5.00	0.00	8.30	-3.30	-5.00	0.00	1.00	0.00	0.00	0.00	0.00	0.00	0.00	0.00	0.00	0.00	0.00	0.00	0.00	0.00	0.00
0.00	0.00	0.00	0.00	0.00	0.00	0.00	0.00	0.00	0.00	0.00	0.00	0.00	0.00	0.00	0.00	0.00	0.00	0.00	178.90	-91.80	-87.10	0.00	88.20	-50.30	-37.90	0.00	7.60	-0.70	-6.80	0.00	7.60	-0.70	-6.80	0.00	1.00	0.00	0.00	0.00	0.00	0.00	0.00	0.00	0.00	0.00	0.00	0.00	0.00	0.00	0.00
0.00	0.00	0.00	0.00	0.00	0.00	0.00	0.00	0.00	0.00	0.00	0.00	0.00	0.00	0.00	0.00	0.00	0.00	0.00	171.00	-39.80	-131.10	0.00	86.10	-25.30	-60.70	0.00	6.10	1.80	-8.00	0.00	6.10	1.80	-8.00	0.00	1.00	0.00	0.00	0.00	0.00	0.00	0.00	0.00	0.00	0.00	0.00	0.00	0.00	0.00	0.00
0.00	0.00	0.00	0.00	0.00	0.00	0.00	0.00	0.00	0.00	0.00	0.00	0.00	0.00	0.00	0.00	0.00	0.00	0.00	146.30	15.90	-162.30	0.00	75.60	2.00	-77.60	0.00	4.10	4.20	-8.30	0.00	4.10	4.20	-8.30	0.00	1.00	0.00	0.00	0.00	0.00	0.00	0.00	0.00	0.00	0.00	0.00	0.00	0.00	0.00	0.00
0.00	0.00	0.00	0.00	0.00	0.00	0.00	0.00	0.00	0.00	0.00	0.00	0.00	0.00	0.00	0.00	0.00	0.00	0.00	107.30	70.20	-177.60	0.00	57.60	29.30	-86.90	0.00	1.60	6.30	-7.90	0.00	1.60	6.30	-7.90	0.00	1.00	0.00	0.00	0.00	0.00	0.00	0.00	0.00	0.00	0.00	0.00	0.00	0.00	0.00	0.00
0.00	0.00	0.00	0.00	0.00	0.00	0.00	0.00	0.00	0.00	0.00	0.00	0.00	0.00	0.00	0.00	0.00	0.00	0.00	57.80	117.60	-175.50	0.00	34.00	53.70	-87.70	0.00	-0.90	7.70	-6.70	0.00	-0.90	7.70	-6.70	0.00	1.00	0.00	0.00	0.00	0.00	0.00	0.00	0.00	0.00	0.00	0.00	0.00	0.00	0.00	0.00
0.00	0.00	0.00	0.00	0.00	0.00	0.00	0.00	0.00	0.00	0.00	0.00	0.00	0.00	0.00	0.00	0.00	0.00	0.00	2.70	153.50	-156.30	0.00	7.10	72.80	-79.90	0.00	-3.50	8.30	-4.80	0.00	-3.50	8.30	-4.80	0.00	1.00	0.00	0.00	0.00	0.00	0.00	0.00	0.00	0.00	0.00	0.00	0.00	0.00	0.00	0.00
0.00	0.00	0.00	0.00	0.00	0.00	0.00	0.00	0.00	0.00	0.00	0.00	0.00	0.00	0.00	0.00	0.00	0.00	0.00	-52.60	174.40	-121.70	0.00	-20.40	84.80	-64.30	0.00	-5.60	8.10	-2.40	0.00	-5.60	8.10	-2.40	0.00	1.00	0.00	0.00	0.00	0.00	0.00	0.00	0.00	0.00	0.00	0.00	0.00	0.00	0.00	0.00
0.00	0.00	0.00	0.00	0.00	0.00	0.00	0.00	0.00	0.00	0.00	0.00	0.00	0.00	0.00	0.00	0.00	0.00	0.00	-102.90	178.20	-75.20	0.00	-46.00	88.40	-42.40	0.00	-7.30	7.20	0.10	0.00	-7.30	7.20	0.10	0.00	1.00	0.00	0.00	0.00	0.00	0.00	0.00	0.00	0.00	0.00	0.00	0.00	0.00	0.00	0.00
0.00	0.00	0.00	0.00	0.00	0.00	0.00	0.00	0.00	0.00	0.00	0.00	0.00	0.00	0.00	0.00	0.00	0.00	0.00	-143.10	164.50	-21.30	0.00	-67.10	83.40	-16.30	0.00	-8.20	5.50	2.60	0.00	-8.20	5.50	2.60	0.00	1.00	0.00	0.00	0.00	0.00	0.00	0.00	0.00	0.00	0.00	0.00	0.00	0.00	0.00	0.00
0.00	0.00	0.00	0.00	0.00	0.00	0.00	0.00	0.00	0.00	0.00	0.00	0.00	0.00	0.00	0.00	0.00	0.00	0.00	-169.30	134.70	34.50	0.00	-81.60	70.30	11.30	0.00	-8.30	3.30	5.00	0.00	-8.30	3.30	5.00	0.00	1.00	0.00	0.00	0.00	0.00	0.00	0.00	0.00	0.00	0.00	0.00	0.00	0.00	0.00	0.00
0.00	0.00	0.00	0.00	0.00	0.00	0.00	0.00	0.00	0.00	0.00	0.00	0.00	0.00	0.00	0.00	0.00	0.00	0.00	-178.90	91.70	87.10	0.00	-88.20	50.20	37.90	0.00	-7.60	0.70	6.80	0.00	-7.60	0.70	6.80	0.00	1.00	0.00	0.00	0.00	0.00	0.00	0.00	0.00	0.00	0.00	0.00	0.00	0.00	0.00	0.00
0.00	0.00	0.00	0.00	0.00	0.00	0.00	0.00	0.00	0.00	0.00	0.00	0.00	0.00	0.00	0.00	0.00	0.00	0.00	-171.00	39.80	131.10	0.00	-86.10	25.30	60.80	0.00	-6.10	-1.80	8.00	0.00	-6.10	-1.80	8.00	0.00	1.00	0.00	0.00	0.00	0.00	0.00	0.00	0.00	0.00	0.00	0.00	0.00	0.00	0.00	0.00
0.00	0.00	0.00	0.00	0.00	0.00	0.00	0.00	0.00	0.00	0.00	0.00	0.00	0.00	0.00	0.00	0.00	0.00	0.00	-146.30	-16.00	162.30	0.00	-75.50	-2.10	77.70	0.00	-4.00	-4.20	8.30	0.00	-4.00	-4.20	8.30	0.00	1.00	0.00	0.00	0.00	0.00	0.00	0.00	0.00	0.00	0.00	0.00	0.00	0.00	0.00	0.00
0.00	0.00	0.00	0.00	0.00	0.00	0.00	0.00	0.00	0.00	0.00	0.00	0.00	0.00	0.00	0.00	0.00	0.00	0.00	-107.30	-70.30	177.70	0.00	-57.60	-29.30	87.00	0.00	-1.60	-6.30	7.90	0.00	-1.60	-6.30	7.90	0.00	1.00	0.00	0.00	0.00	0.00	0.00	0.00	0.00	0.00	0.00	0.00	0.00	0.00	0.00	0.00
0.00	0.00	0.00	0.00	0.00	0.00	0.00	0.00	0.00	0.00	0.00	0.00	0.00	0.00	0.00	0.00	0.00	0.00	0.00	-57.80	-117.70	175.60	0.00	-34.00	-53.70	87.80	0.00	0.90	-7.70	6.70	0.00	0.90	-7.70	6.70	0.00	1.00	0.00	0.00	0.00	0.00	0.00	0.00	0.00	0.00	0.00	0.00	0.00	0.00	0.00	0.00
0.00	0.00	0.00	0.00	0.00	0.00	0.00	0.00	0.00	0.00	0.00	0.00	0.00	0.00	0.00	0.00	0.00	0.00	0.00	-2.60	-153.60	156.30	0.00	-7.10	-72.80	80.00	0.00	3.50	-8.30	4.80	0.00	3.50	-8.30	4.80	0.00	1.00	0.00	0.00	0.00	0.00	0.00	0.00	0.00	0.00	0.00	0.00	0.00	0.00	0.00	0.00
0.00	0.00	0.00	0.00	0.00	0.00	0.00	0.00	0.00	0.00	0.00	0.00	0.00	0.00	0.00	0.00	0.00	0.00	0.00	52.70	-174.50	121.70	0.00	20.40	-84.80	64.30	0.00	5.60	-8.10	2.40	0.00	5.60	-8.10	2.40	0.00	1.00	0.00	0.00	0.00	0.00	0.00	0.00	0.00	0.00	0.00	0.00	0.00	0.00	0.00	0.00
0.00	0.00	0.00	0.00	0.00	0.00	0.00	0.00	0.00	0.00	0.00	0.00	0.00	0.00	0.00	0.00	0.00	0.00	0.00	103.00	-178.20	75.20	0.00	46.00	-88.50	42.40	0.00	7.30	-7.20	-0.10	0.00	7.30	-7.20	-0.10	0.00	1.00	0.00	0.00	0.00	0.00	0.00	0.00	0.00	0.00	0.00	0.00	0.00	0.00	0.00	0.00
0.00	0.00	0.00	0.00	0.00	0.00	0.00	0.00	0.00	0.00	0.00	0.00	0.00	0.00	0.00	0.00	0.00	0.00	0.00	143.10	-164.60	21.40	0.00	67.10	-83.50	16.30	0.00	8.20	-5.50	-2.60	0.00	8.20	-5.50	-2.60	0.00	1.00	0.00	0.00	0.00	0.00	0.00	0.00	0.00	0.00	0.00	0.00	0.00	0.00	0.00	0.00
0.00	0.00	0.00	0.00	0.00	0.00	0.00	0.00	0.00	0.00	0.00	0.00	0.00	0.00	0.00	0.00	0.00	0.00	0.00	169.30	-134.80	-34.50	0.00	81.70	-70.30	-11.30	0.00	8.30	-3.30	-5.00	0.00	8.30	-3.30	-5.00	0.00	1.00	0.00	0.00	0.00	0.00	0.00	0.00	0.00	0.00	0.00	0.00	0.00	0.00	0.00	0.00
0.00	0.00	0.00	0.00	0.00	0.00	0.00	0.00	0.00	0.00	0.00	0.00	0.00	0.00	0.00	0.00	0.00	0.00	0.00	178.90	-91.80	-87.10	0.00	88.20	-50.30	-37.90	0.00	7.60	-0.70	-6.80	0.00	7.60	-0.70	-6.80	0.00	1.00	0.00	0.00	0.00	0.00	0.00	0.00	0.00	0.00	0.00	0.00	0.00	0.00	0.00	0.00
0.00	0.00	0.00	0.00	0.00	0.00	0.00	0.00	0.00	0.00	0.00	0.00	0.00	0.00	0.00	0.00	0.00	0.00	0.00	171.00	-39.80	-131.10	0.00	86.10	-25.30	-60.70	0.00	6.10	1.80	-8.00	0.00	6.10	1.80	-8.00	0.00	1.00	0.00	0.00	0.00	0.00	0.00	0.00	0.00	0.00	0.00	0.00	0.00	0.00	0.00	0.00
0.00	0.00	0.00	0.00	0.00	0.00	0.00	0.00	0.00	0.00	0.00	0.00	0.00	0.00	0.00	0.00	0.00	0.00	0.00	146.30	15.90	-162.30	0.00	75.60	2.00	-77.60	0.00	4.10	4.20	-8.30	0.00	4.10	4.20	-8.30	0.00	1.00	0.00	0.00	0.00	0.00	0.00	0.00	0.00	0.00	0.00	0.00	0.00	0.00	0.00	0.00
0.00	0.00	0.00	0.00	0.00	0.00	0.00	0.00	0.00	0.00	0.00	0.00	0.00	0.00	0.00	0.00	0.00	0.00	0.00	107.30	70.20	-177.60	0.00	57.60	29.30	-86.90	0.00	1.60	6.30	-7.90	0.00	1.60	6.30	-7.90	0.00	1.00	0.00	0.00	0.00	0.00	0.00	0.00	0.00	0.00	0.00	0.00	0.00	0.00	0.00	0.00
0.00	0.00	0.00	0.00	0.00	0.00	0.00	0.00	0.00	0.00	0.00	0.00	0.00	0.00	0.00	0.00	0.00	0.00	0.00	57.80	117.60	-175.50	0.00	34.00	53.70	-87.70	0.00	-0.90	7.70	-6.70	0.00	-0.90	7.70	-6.70	0.00	1.00	0.00	0.00	0.00	0.00	0.00	0.00	0.00	0.00	0.00	0.00	0.00	0.00	0.00	0.00
0.00	0.00	0.00	0.00	0.00	0.00	0.00	0.00	0.00	0.00	0.00	0.00	0.00	0.00	0.00	0.00	0.00	0.00	0.00	2.70	153.50	-156.30	0.00	7.10	72.80	-79.90	0.00	-3.50	8.30	-4.80	0.00	-3.50	8.30	-4.80	0.00	1.00	0.00	0.00	0.00	0.00	0.00	0.00	0.00	0.00	0.00	0.00	0.00	0.00	0.00	0.00
0.00	0.00	0.00	0.00	0.00	0.00	0.00	0.00	0.00	0.00	0.00	0.00	0.00	0.00	0.00	0.00	0.00	0.00	0.00	-52.60	174.40	-121.70	0.00	-20.40	84.80	-64.30	0.00	-5.60	8.10	-2.40	0.00	-5.60	8.10	-2.40	0.00	1.00	0.00	0.00	0.00	0.00	0.00	0.00	0.00	0.00	0.00	0.00	0.00	0.00	0.00	0.00
0.00	0.00	0.00	0.00	0.00	0.00	0.00	0.00	0.00	0.00	0.00	0.00	0.00	0.00	0.00	0.00	0.00	0.00	0.00	-102.90	178.20	-75.20	0.00	-46.00	88.40	-42.40	0.00	-7.30	7.20	0.10	0.00	-7.30	7.20	0.10	0.00	1.00	0.00	0.00	0.00	0.00	0.00	0.00	0.00	0.00	0.00	0.00	0.00	0.00	0.00	0.00
0.00	0.00	0.00	0.00	0.00	0.00	0.00	0.00	0.00	0.00	0.00	0.00	0.00	0.00	0.00	0.00	0.00	0.00	0.00	-143.10	164.50	-21.30	0.00	-67.10	83.40	-16.30	0.00	-8.20	5.50	2.60	0.00	-8.20	5.50	2.60	0.00	1.00	0.00	0.00	0.00	0.00	0.00	0.00	0.00	0.00	0.00	0.00	0.00	0.00	0.00	0.00
0.00	0.00	0.00	0.00	0.00	0.00	0.00	0.00	0.00	0.00	0.00	0.00	0.00	0.00	0.00	0.00	0.00	0.00	0.00	-169.30	134.70	34.50	0.00	-81.60	70.30	11.30	0.00	-8.30	3.30	5.00	0.00	-8.30	3.30	5.00	0.00	1.00	0.00	0.00	0.00	0.00	0.00	0.00	0.00	0.00	0.00	0.00	0.00	0.00	0.00	0.00
0.00	0.00	0.00	0.00	0.00	0.00	0.00	0.00	0.00	0.00	0.00	0.00	0.00	0.00	0.00	0.00	0.00	0.00	0.00	-178.90	91.70	87.10	0.00	-88.20	50.20	37.90	0.00	-7.60	0.70	6.80	0.00	-7.60	0.70	6.80	0.00	1.00	0.00	0.00	0.00	0.00	0.00	0.00	0.00	0.00	0.00	0.00	0.00	0.00	0.00	0.00
0.00	0.00	0.00	0.00	0.00	0.00	0.00	0.00	0.00	0.00	0.00	0.00	0.00	0.00	0.00	0.00	0.00	0.00	0.00	-171.00	39.80	131.10	0.00	-86.10	25.30	60.80	0.00	-6.10	-1.80	8.00	0.00	-6.10	-1.80	8.00	0.00	1.00	0.00	0.00	0.00	0.00	0.00	0.00	0.00	0.00	0.00	0.00	0.00	0.00	0.00	0.00
0.00	0.00	0.00	0.00	0.00	0.00	0.00	0.00	0.00	0.00	0.00	0.00	0.00	0.00	0.00	0.00	0.00	0.00	0.00	-146.30	-16.00	162.30	0.00	-75.50	-2.10	77.70	0.00	-4.00	-4.20	8.30	0.00	-4.00	-4.20	8.30	0.00	1.00	0.00	0.00	0.00	0.00	0.00	0.00	0.00	0.00	0.00	0.00	0.00	0.00	0.00	0.00
0.00	0.00	0.00	0.00	0.00	0.00	0.00	0.00	0.00	0.00	0.00	0.00	0.00	0.00	0.00	0.00	0.00	0.00	0.00	-107.30	-70.30	177.70	0.00	-57.60	-29.30	87.00	0.00	-1.60	-6.30	7.90	0.00	-1.60	-6.30	7.90	0.00	1.00	0.00	0.00	0.00	0.00	0.00	0.00	0.00	0.00	0.00	0.00	0.00	0.00	0.00	0.00
0.00	0.00	0.00	0.00	0.00	0.00	0.00	0.00	0.00	0.00	0.00	0.00	0.00	0.00	0.00	0.00	0.00	0.00	0.00	-57.80	-117.70	175.60	0.00	-34.00	-53.70	87.80	0.00	0.90	-7.70	6.70	0.00	0.90	-7.70	6.70	0.00	1.00	0.00	0.00	0.00	0.00	0.00	0.00	0.00	0.00	0.00	0.00	0.00	0.00	0.00	0.00
0.00	0.00	0.00	0.00	0.00	0.00	0.00	0.00	0.00	0.00	0.00	0.00	0.00	0.00	0.00	0.00	0.00	0.00	0.00	-2.60	-153.60	156.30	0.00	-7.10	-72.80	80.00	0.00	3.50	-8.30	4.80	0.00	3.50	-8.30	4.80	0.00	1.00	0.00	0.00	0.00	0.00	0.00	0.00	0.00	0.00	0.00	0.00	0.00	0.00	0.00	0.00
0.00	0.00	0.00	0.00	0.00	0.00	0.00	0.00	0.00	0.00	0.00	0.00	0.00	0.00	0.00	0.00	0.00	0.00	0.00	52.70	-174.50	121.70	0.00	20.40	-84.80	64.30	0.00	5.60	-8.10	2.40	0.00	5.60	-8.10	2.40	0.00	1.00	0.00	0.00	0.00	0.00	0.00	0.00	0.00	0.00	0.00	0.00	0.00	0.00	0.00	0.00
0.00	0.00	0.00	0.00	0.00	0.00	0.00	0.00	0.00	0.00	0.00	0.00	0.00	0.00	0.00	0.00	0.00	0.00	0.00	103.00	-178.20	75.20	0.00	46.00	-88.50	42.40	0.00	7.30	-7.20	-0.10	0.00	7.30	-7.20	-0.10	0.00	1.00	0.00	0.00	0.00	0.00	0.00	0.00	0.00	0.00	0.00	0.00	0.00	0.00	0.00	0.00
0.00	0.00	0.00	0.00	0.00	0.00	0.00	0.00	0.00	0.00	0.00	0.00	0.00	0.00	0.00	0.00	0.00	0.00	0.00	143.10	-164.60	21.40	0.00	67.10	-83.50	16.30	0.00	8.20	-5.50	-2.60	0.00	8.20	-5.50	-2.60	0.00	1.00	0.00	0.00	0.00	0.00	0.00	0.00	0.00	0.00	0.00	0.00	0.00	0.00	0.00	0.00
0.00	0.00	0.00	0.00	0.00	0.00	0.00	0.00	0.00	0.00	0.00	0.00	0.00	0.00	0.00	0.00	0.00	0.00	0.00	169.30	-134.80	-34.50	0.00	81.70	-70.30	-11.30	0.00	8.30	-3.30	-5.00	0.00	8.30	-3.30	-5.00	0.00	1.00	0.00	0.00	0.00	0.00	0.00	0.00	0.00	0.00	0.00	0.00	0.00	0.00	0.00	0.00
0.00	0.00	0.00	0.00	0.00	0.00	0.00	0.00	0.00	0.00	0.00	0.00	0.00	0.00	0.00	0.00	0.00	0.00	0.00	178.90	-91.80	-87.10	0.00	88.20	-50.30	-37.90	0.00	7.60	-0.70	-6.80	0.00	7.60	-0.70	-6.80	0.00	1.00	0.00	0.00	0.00	0.00	0.00	0.00	0.00	0.00	0.00	0.00	0.00	0.00	0.00	0.00
0.00	0.00	0.00	0.00	0.00	0.00	0.00	0.00	0.00	0.00	0.00	0.00	0.00	0.00	0.00	0.00	0.00	0.00	0.00	171.00	-39.80	-131.10	0.00	86.10	-25.30	-60.70	0.00	6.10	1.80	-8.00	0.00	6.10	1.80	-8.00	0.00	1.00	0.00	0.00	0.00	0.00	0.00	0.00	0.00	0.00	0.00	0.00	0.00	0.00	0.00	0.00
0.00	0.00	0.00	0.00	0.00	0.00	0.00	0.00	0.00	0.00	0.00	0.00	0.00	0.00	0.00	0.00	0.00	0.00	0.00	146.30	15.90	-162.30	0.00	75.60	2.00	-77.60	0.00	4.10	4.20	-8.30	0.00	4.10	4.20	-8.30	0.00	1.00	0.00	0.00	0.00	0.00	0.00	0.00	0.00	0.00	0.00	0.00	0.00	0.00	0.00	0.00
0.00	0.00	0.00	0.00	0.00	0.00	0.00	0.00	0.00	0.00	0.00	0.00	0.00	0.00	0.00	0.00	0.00	0.00	0.00	107.30	70.20	-177.60	0.00	57.60	29.30	-86.90	0.00	1.60	6.30	-7.90	0.00	1.60	6.30	-7.90	0.00	1.00	0.00	0.00	0.00	0.00	0.00	0.00	0.00	0.00	0.00	0.00	0.00	0.00	0.00	0.00
0.00	0.00	0.00	0.00	0.00	0.00	0.00	0.00	0.00	0.00	0.00	0.00	0.00	0.00	0.00	0.00	0.00	0.00	0.00	57.80	117.60	-175.50	0.00	34.00	53.70	-87.70	0.00	-0.90	7.70	-6.70	0.00	-0.90	7.70	-6.70	0.00	1.00	0.00	0.00	0.00	0.00	0.00	0.00	0.00	0.00	0.00	0.00	0.00	0.00	0.00	0.00
0.00	0.00	0.00	0.00	0.00	0.00	0.00	0.00	0.00	0.00	0.00	0.00	0.00	0.00	0.00	0.00	0.00	0.00	0.00	2.70	153.50	-156.30	0.00	7.10	72.80	-79.90	0.00	-3.50	8.30	-4.80	0.00	-3.50	8.30	-4.80	0.00	1.00	0.00	0.00	0.00	0.00	0.00	0.00	0.00	0.00	0.00	0.00	0.00	0.00	0.00	0.00
0.00	0.00	0.00	0.00	0.00	0.00	0.00	0.00	0.00	0.00	0.00	0.00	0.00	0.00	0.00	0.00	0.00	0.00	0.00	-52.60	174.40	-121.70	0.00	-20.40	84.80	-64.30	0.00	-5.60	8.10	-2.40	0.00	-5.60	8.10	-2.40	0.00	1.00	0.00	0.00	0.00	0.00	0.00	0.00	0.00	0.00	0.00	0.00	0.00	0.00	0.00	0.00
0.00	0.00	0.00	0.00	0.00	0.00	0.00	0.00	0.00	0.00	0.00	0.00	0.00	0.00	0.00	0.00	0.00	0.00	0.00	-102.90	178.20	-75.20	0.00	-46.00	88.40	-42.40	0.00	-7.30	7.20	0.10	0.00	-7.30	7.20	0.10	0.00	1.00	0.00	0.00	0.00	0.00	0.00	0.00	0.00	0.00	0.00	0.00	0.00	0.00	0.00	0.00
0.00	0.00	0.00	0.00	0.00	0.00	0.00	0.00	0.00	0.00	0.00	0.00	0.00	0.00	0.00	0.00	0.00	0.00	0.00	-143.10	164.50	-21.30	0.00	-67.10	83.40	-16.30	0.00	-8.20	5.50	2.60	0.00	-8.20	5.50	2.60	0.00	1.00	0.00	0.00	0.00	0.00	0.00	0.00	0.00	0.00	0.00	0.00	0.00	0.00	0.00	0.00
0.00	0.00	0.00	0.00	0.00	0.00	0.00	0.00	0.00	0.00	0.00	0.00	0.00	0.00	0.00	0.00	0.00	0.00	0.00	-169.30	134.70	34.50	0.00	-81.60	70.30	11.30	0.00	-8.30	3.30	5.00	0.00	-8.30	3.30	5.00	0.00	1.00	0.00	0.00	0.00	0.00	0.00	0.00	0.00	0.00	0.00	0.00	0.00	0.00	0.00	0.00
0.00	0.00	0.00	0.00	0.00	0.00	0.00	0.00	0.00	0.00	0.00	0.00	0.00	0.00	0.00	0.00	0.00	0.00	0.00	-178.90	91.70	87.10	0.00	-88.20	50.20	37.90	0.00	-7.60	0.70	6.80	0.00	-7.60	0.70	6.80	0.00	1.00	0.00	0.00	0.00	0.00	0.00	0.00	0.00	0.00	0.00	0.00	0.00	0.00	0.00	0.00
0.00	0.00	0.00	0.00	0.00	0.00	0.00	0.00	0.00	0.00	0.00	0.00	0.00	0.00	0.00	0.00	0.00	0.00	0.00	-171.00	39.80	131.10	0.00	-86.10	25.30	60.80	0.00	-6.10	-1.80	8.00	0.00	-6.10	-1.80	8.00	0.00	1.00	0.00	0.00	0.00	0.00	0.00	0.00	0.00	0.00	0.00	0.00	0.00	0.00	0.00	0.00
0.00	0.00	0.00	0.00	0.00	0.00	0.00	0.00	0.00	0.00	0.00	0.00	0.00	0.00	0.00	0.00	0.00	0.00	0.00	-146.30	-16.00	162.30	0.00	-75.50	-2.10	77.70	0.00	-4.00	-4.20	8.30	0.00	-4.00	-4.20	8.30	0.00	1.00	0.00	0.00	0.00	0.00	0.00	0.00	0.00	0.00	0.00	0.00	0.00	0.00	0.00	0.00
0.00	0.00	0.00	0.00	0.00	0.00	0.00	0.00	0.00	0.00	0.00	0.00	0.00	0.00	0.00	0.00	0.00	0.00	0.00	-107.30	-70.30	177.70	0.00	-57.60	-29.30	87.00	0.00	-1.60	-6.30	7.90	0.00	-1.60	-6.30	7.90	0.00	1.00	0.00	0.00	0.00	0.00	0.00	0.00	0.00	0.00	0.00	0.00	0.00	0.00	0.00	0.00
0.00	0.00	0.00	0.00	0.00	0.00	0.00	0.00	0.00	0.00	0.00	0.00	0.00	0.00	0.00	0.00	0.00	0.00	0.00	-57.80	-117.70	175.60	0.00	-34.00	-53.70	87.80	0.00	0.90	-7.70	6.70	0.00	0.90	-7.70	6.70	0.00	1.00	0.00	0.00	0.00	0.00	0.00	0.00	0.00	0.00	0.00	0.00	0.00	0.00	0.00	0.00
0.00	0.00	0.00	0.00	0.00	0.00	0.00	0.00	0.00	0.00	0.00	0.00	0.00	0.00	0.00	0.00	0.00	0.00	0.00	-2.60	-153.60	156.30	0.00	-7.10	-72.80	80.00	0.00	3.50	-8.30	4.80	0.00	3.50	-8.30	4.80	0.00	1.00	0.00	0.00	0.00	0.00	0.00	0.00	0.00	0.00	0.00	0.00	0.00	0.00	0.00	0.00
0.00	0.00	0.00	0.00	0.00	0.00	0.00	0.00	0.00	0.00	0.00	0.00	0.00	0.00	0.00	0.00	0.00	0.00	0.00	52.70	-174.50	121.70	0.00	20.40	-84.80	64.30	0.00	5.60	-8.10	2.40	0.00	5.60	-8.10	2.40	0.00	1.00	0.00	0.00	0.00	0.00	0.00	0.00	0.00	0.00	0.00	0.00	0.00	0.00	0.00	0.00
0.00	0.00	0.00	0.00	0.00	0.00	0.00	0.00	0.00	0.00	0.00	0.00	0.00	0.00	0.00	0.00	0.00	0.00	0.00	103.00	-178.20	75.20	0.00	46.00	-88.50	42.40	0.00	7.30	-7.20	-0.10	0.00	7.30	-7.20	-0.10	0.00	1.00	0.00	0.00	0.00	0.00	0.00	0.00	0.00	0.00	0.00	0.00	0.00	0.00	0.00	0.00
0.00	0.00	0.00	0.00	0.00	0.00	0.00	0.00	0.00	0.00	0.00	0.00	0.00	0.00	0.00	0.00	0.00	0.00	0.00	143.10	-164.60	21.40	0.00	67.10	-83.50	16.30	0.00	8.20	-5.50	-2.60	0.00	8.20	-5.50	-2.60	0.00	1.00	0.00	0.00	0.00	0.00	0.00	0.00	0.00	0.00	0.00	0.00	0.00	0.00	0.00	0.00
0.00	0.00	0.00	0.00	0.00	0.00	0.00	0.00	0.00	0.00	0.00	0.00	0.00	0.00	0.00	0.00	0.00	0.00	0.00	169.30	-134.80	-34.50	0.00	81.70	-70.30	-11.30	0.00	8.30	-3.30	-5.00	0.00	8.30	-3.30	-5.00	0.00	1.00	0.00	0.00	0.00	0.00	0.00	0.00	0.00	0.00	0.00	0.00	0.00	0.00	0.00	0.00
0.00	0.00	0.00	0.00	0.00	0.00	0.00	0.00	0.00	0.00	0.00	0.00	0.00	0.00	0.00	0.00	0.00	0.00	0.00	178.90	-91.80	-87.10	0.00	88.20	-50.30	-37.90	0.00	7.60	-0.70	-6.80	0.00	7.60	-0.70	-6.80	0.00	1.00	0.00	0.00	0.00	0.00	0.00	0.00	0.00	0.00	0.00	0.00	0.00	0.00	0.00	0.00
0.00	0.00	0.00	0.00	0.00	0.00	0.00	0.00	0.00	0.00	0.00	0.00	0.00	0.00	0.00	0.00	0.00	0.00	0.00	171.00	-39.80	-131.10	0.00	86.10	-25.30	-60.70	0.00	6.10	1.80	-8.00	0.00	6.10	1.80	-8.00	0.00	1.00	0.00	0.00	0.00	0.00	0.00	0.00	0.00	0.00	0.00	0.00	0.00	0.00	0.00	0.00
0.00	0.00	0.00	0.00	0.00	0.00	0.00	0.00	0.00	0.00	0.00	0.00	0.00	0.00	0.00	0.00	0.00	0.00	0.00	146.30	15.90	-162.30	0.00	75.60	2.00	-77.60	0.00	4.10	4.20	-8.30	0.00	4.10	4.20	-8.30	0.00	1.00	0.00	0.00	0.00	0.00	0.00	0.00	0.00	0.00	0.00	0.00	0.00	0.00	0.00	0.00
0.00	0.00	0.00	0.00	0.00	0.00	0.00	0.00	0.00	0.00	0.00	0.00	0.00	0.00	0.00	0.00	0.00	0.00	0.00	107.30	70.20	-177.60	0.00	57.60	29.30	-86.90	0.00	1.60	6.30	-7.90	0.00	1.60	6.30	-7.90	0.00	1.00	0.00	0.00	0.00	0.00	0.00	0.00	0.00	0.00	0.00	0.00	0.00	0.00	0.00	0.00
0.00	0.00	0.00	0.00	0.00	0.00	0.00	0.00	0.00	0.00	0.00	0.00	0.00	0.00	0.00	0.00	0.00	0.00	0.00	57.80	117.60	-175.50	0.00	34.00	53.70	-87.70	0.00	-0.90	7.70	-6.70	0.00	-0.90	7.70	-6.70	0.00	1.00	0.00	0.00	0.00	0.00	0.00	0.00	0.00	0.00	0.00	0.00	0.00	0.00	0.00	0.00
0.00	0.00	0.00	0.00	0.00	0.00	0.00	0.00	0.00	0.00	0.00	0.00	0.00	0.00	0.00	0.00	0.00	0.00	0.00	2.70	153.50	-156.30	0.00	7.10	72.80	-79.90	0.00	-3.50	8.30	-4.80	0.00	-3.50	8.30	-4.80	0.00	1.00	0.00	0.00	0.00	0.00	0.00	0.00	0.00	0.00	0.00	0.00	0.00	0.00	0.00	0.00
0.00	0.00	0.00	0.00	0.00	0.00	0.00	0.00	0.00	0.00	0.00	0.00	0.00	0.00	0.00	0.00	0.00	0.00	0.00	-52.60	174.40	-121.70	0.00	-20.40	84.80	-64.30	0.00	-5.60	8.10	-2.40	0.00	-5.60	8.10	-2.40	0.00	1.00	0.00	0.00	0.00	0.00	0.00	0.00	0.00	0.00	0.00	0.00	0.00	0.00	0.00	0.00
0.00	0.00	0.00	0.00	0.00	0.00	0.00	0.00	0.00	0.00	0.00	0.00	0.00	0.00	0.00	0.00	0.00	0.00	0.00	-102.90	178.20	-75.20	0.00	-46.00	88.40	-42.40	0.00	-7.30	7.20	0.10	0.00	-7.30	7.20	0.10	0.00	1.00	0.00	0.00	0.00	0.00	0.00	0.00	0.00	0.00	0.00	0.00	0.00	0.00	0.00	0.00
0.00	0.00	0.00	0.00	0.00	0.00	0.00	0.00	0.00	0.00	0.00	0.00	0.00	0.00	0.00	0.00	0.00	0.00	0.00	-143.10	164.50	-21.30	0.00	-67.10	83.40	-16.30	0.00	-8.20	5.50	2.60	0.00	-8.20	5.50	2.60	0.00	1.00	0.00	0.00	0.00	0.00	0.00	0.00	0.00	0.00	0.00	0.00	0.00	0.00	0.00	0.00
0.00	0.00	0.00	0.00	0.00	0.00	0.00	0.00	0.00	0.00	0.00	0.00	0.00	0.00	0.00	0.00	0.00	0.00	0.00	-169.30	134.70	34.50	0.00	-81.60	70.30	11.30	0.00	-8.30	3.30	5.00	0.00	-8.30	3.30	5.00	0.00	1.00	0.00	0.00	0.00	0.00	0.00	0.00	0.00	0.00	0.00	0.00	0.00	0.00	0.00	0.00
0.00	0.00	0.00	0.00	0.00	0.00	0.00	0.00	0.00	0.00	0.00	0.00	0.00	0.00	0.00	0.00	0.00	0.00	0.00	-178.90	91.70	87.10	0.00	-88.20	50.20	37.90	0.00	-7.60	0.70	6.80	0.00	-7.60	0.70	6.80	0.00	1.00	0.00	0.00	0.00	0.00	0.00	0.00	0.00	0.00	0.00	0.00	0.00	0.00	0.00	0.00
0.00	0.00	0.00	0.00	0.00	0.00	0.00	0.00	0.00	0.00	0.00	0.00	0.00	0.00	0.00	0.00	0.00	0.00	0.00	-171.00	39.80	131.10	0.00	-86.10	25.30	60.80	0.00	-6.10	-1.80	8.00	0.00	-6.10	-1.80	8.00	0.00	1.00	0.00	0.00	0.00	0.00	0.00	0.00	0.00	0.00	0.00	0.00	0.00	0.00	0.00	0.00
0.00	0.00	0.00	0.00	0.00	0.00	0.00	0.00	0.00	0.00	0.00	0.00	0.00	0.00	0.00	0.00	0.00	0.00	0.00	-146.30	-16.00	162.30	0.00	-75.50	-2.10	77.70	0.00	-4.00	-4.20	8.30	0.00	-4.00	-4.20	8.30	0.00	1.00	0.00	0.00	0.00	0.00	0.00	0.00	0.00	0.00	0.00	0.00	0.00	0.00	0.00	0.00
0.00	0.00	0.00	0.00	0.00	0.00	0.00	0.00	0.00	0.00	0.00	0.00	0.00	0.00	0.00	0.00	0.00	0.00	0.00	-107.30	-70.30	177.70	0.00	-57.60	-29.30	87.00	0.00	-1.60	-6.30	7.90	0.00	-1.60	-6.30	7.90	0.00	1.00	0.00	0.00	0.00	0.00	0.00	0.00	0.00	0.00	0.00	0.00	0.00	0.00	0.00	0.00
0.00	0.00	0.00	0.00	0.00	0.00	0.00	0.00	0.00	0.00	0.00	0.00	0.00	0.00	0.00	0.00	0.00	0.00	0.00	-57.80	-117.70	175.60	0.00	-34.00	-53.70	87.80	0.00	0.90	-7.70	6.70	0.00	0.90	-7.70	6.70	0.00	1.00	0.00	0.00	0.00	0.00	0.00	0.00	0.00	0.00	0.00	0.00	0.00	0.00	0.00	0.00
0.00	0.00	0.00	0.00	0.00	0.00	0.00	0.00	0.00	0.00	0.00	0.00	0.00	0.00	0.00	0.00	0.00	0.00	0.00	-2.60	-153.60	156.30	0.00	-7.10	-72.80	80.00	0.00	3.50	-8.30	4.80	0.00	3.50	-8.30	4.80	0.00	1.00	0.00	0.00	0.00	0.00	0.00	0.00	0.00	0.00	0.00	0.00	0.00	0.00	0.00	0.00
0.00	0.00	0.00	0.00	0.00	0.00	0.00	0.00	0.00	0.00	0.00	0.00	0.00	0.00	0.00	0.00	0.00	0.00	0.00	52.70	-174.50	121.70	0.00	20.40	-84.80	64.30	0.00	5.60	-8.10	2.40	0.00	5.60	-8.10	2.40	0.00	1.00	0.00	0.00	0.00	0.00	0.00	0.00	0.00	0.00	0.00	0.00	0.00	0.00	0.00	0.00
0.00	0.00	0.00	0.00	0.00	0.00	0.00	0.00	0.00	0.00	0.00	0.00	0.00	0.00	0.00	0.00	0.00	0.00	0.00	103.00	-178.20	75.20	0.00	46.00	-88.50	42.40	0.00	7.30	-7.20	-0.10	0.00	7.30	-7.20	-0.10	0.00	1.00	0.00	0.00	0.00	0.00	0.00	0.00	0.00	0.00	0.00	0.00	0.00	0.00	0.00	0.00
0.00	0.00	0.00	0.00	0.00	0.00	0.00	0.00	0.00	0.00	0.00	0.00	0.00	0.00	0.00	0.00	0.00	0.00	0.00	143.10	-164.60	21.40	0.00	67.10	-83.50	16.30	0.00	8.20	-5.50	-2.60	0.00	8.20	-5.50	-2.60	0.00	1.00	0.00	0.00	0.00	0.00	0.00	0.00	0.00	0.00	0.00	0.00	0.00	0.00	0.00	0.00
0.00	0.00	0.00	0.00	0.00	0.00	0.00	0.00	0.00	0.00	0.00	0.00	0.00	0.00	0.00	0.00	0.00	0.00	0.00	169.30	-134.80	-34.50	0.00	81.70	-70.30	-11.30	0.00	8.30	-3.30	-5.00	0.00	8.30	-3.30	-5.00	0.00	1.00	0.00	0.00	0.00	0.00	0.00	0.00	0.00	0.00	0.00	0.00	0.00	0.00	0.00	0.00
0.00	0.00	0.00	0.00	0.00	0.00	0.00	0.00	0.00	0.00	0.00	0.00	0.00	0.00	0.00	0.00	0.00	0.00	0.00	178.90	-91.80	-87.10	0.00	88.20	-50.30	-37.90	0.00	7.60	-0.70	-6.80	0.00	7.60	-0.70	-6.80	0.00	1.00	0.00	0.00	0.00	0.00	0.00	0.00	0.00	0.00	0.00	0.00	0.00	0.00	0.00	0.00
0.00	0.00	0.00	0.00	0.00	0.00	0.00	0.00	0.00	0.00	0.00	0.00	0.00	0.00	0.00	0.00	0.00	0.00	0.00	171.00	-39.80	-131.10	0.00	86.10	-25.30	-60.70	0.00	6.10	1.80	-8.00	0.00	6.10	1.80	-8.00	0.00	1.00	0.00	0.00	0.00	0.00	0.00	0.00	0.00	0.00	0.00	0.00	0.00	0.00	0.00	0.00
0.00	0.00	0.00	0.00	0.00	0.00	0.00	0.00	0.00	0.00	0.00	0.00	0.00	0.00	0.00	0.00	0.00	0.00	0.00	146.30	15.90	-162.30	0.00	75.60	2.00	-77.60	0.00	4.10	4.20	-8.30	0.00	4.10	4.20	-8.30	0.00	1.00	0.00	0.00	0.00	0.00	0.00	0.00	0.00	0.00	0.00	0.00	0.00	0.00	0.00	0.00
0.00	0.00	0.00	0.00	0.00	0.00	0.00	0.00	0.00	0.00	0.00	0.00	0.00	0.00	0.00	0.00	0.00	0.00	0.00	107.30	70.20	-177.60	0.00	57.60	29.30	-86.90	0.00	1.60	6.30	-7.90	0.00	1.60	6.30	-7.90	0.00	1.00	0.00	0.00	0.00	0.00	0.00	0.00	0.00	0.00	0.00	0.00	0.00	0.00	0.00	0.00
0.00	0.00	0.00	0.00	0.00	0.00	0.00	0.00	0.00	0.00	0.00	0.00	0.00	0.00	0.00	0.00	0.00	0.00	0.00	57.80	117.60	-175.50	0.00	34.00	53.70	-87.70	0.00	-0.90	7.70	-6.70	0.00	-0.90	7.70	-6.70	0.00	1.00	0.00	0.00	0.00	0.00	0.00	0.00	0.00	0.00	0.00	0.00	0.00	0.00	0.00	0.00
0.00	0.00	0.00	0.00	0.00	0.00	0.00	0.00	0.00	0.00	0.00	0.00	0.00	0.00	0.00	0.00	0.00	0.00	0.00	2.70	153.50	-156.30	0.00	7.10	72.80	-79.90	0.00	-3.50	8.30	-4.80	0.00	-3.50	8.30	-4.80	0.00	1.00	0.00	0.00	0.00	0.00	0.00	0.00	0.00	0.00	0.00	0.00	0.00	0.00	0.00	0.00
0.00	0.00	0.00	0.00	0.00	0.00	0.00	0.00	0.00	0.00	0.00	0.00	0.00	0.00	0.00	0.00	0.00	0.00	0.00	-52.60	174.40	-121.70	0.00	-20.40	84.80	-64.30	0.00	-5.60	8.10	-2.40	0.00	-5.60	8.10	-2.40	0.00	1.00	0.00	0.00	0.00	0.00	0.00	0.00	0.00	0.00	0.00	0.00	0.00	0.00	0.00	0.00
0.00	0.00	0.00	0.00	0.00	0.00	0.00	0.00	0.00	0.00	0.00	0.00	0.00	0.00	0.00	0.00	0.00	0.00	0.00	-102.90	178.20	-75.20	0.00	-46.00	88.40	-42.40	0.00	-7.30	7.20	0.10	0.00	-7.30	7.20	0.10	0.00	1.00	0.00	0.00	0.00	0.00	0.00	0.00	0.00	0.00	0.00	0.00	0.00	0.00	0.00	0.00
0.00	0.00	0.00	0.00	0.00	0.00	0.00	0.00	0.00	0.00	0.00	0.00	0.00	0.00	0.00	0.00	0.00	0.00	0.00	-143.10	164.50	-21.30	0.00	-67.10	83.40	-16.30	0.00	-8.20	5.50	2.60	0.00	-8.20	5.50	2.60	0.00	1.00	0.00	0.00	0.00	0.00	0.00	0.00	0.00	0.00	0.00	0.00	0.00	0.00	0.00	0.00
0.00	0.00	0.00	0.00	0.00	0.00	0.00	0.00	0.00	0.00	0.00	0.00	0.00	0.00	0.00	0.00	0.00	0.00	0.00	-169.30	134.70	34.50	0.00	-81.60	70.30	11.30	0.00	-8.30	3.30	5.00	0.00	-8.30	3.30	5.00	0.00	1.00	0.00	0.00	0.00	0.00	0.00	0.00	0.00	0.00	0.00	0.00	0.00	0.00	0.00	0.00
0.00	0.00	0.00	0.00	0.00	0.00	0.00	0.00	0.00	0.00	0.00	0.00	0.00	0.00	0.00	0.00	0.00	0.00	0.00	-178.90	91.70	87.10	0.00	-88.20	50.20	37.90	0.00	-7.60	0.70	6.80	0.00	-7.60	0.70	6.80	0.00	1.00	0.00	0.00	0.00	0.00	0.00	0.00	0.00	0.00	0.00	0.00	0.00	0.00	0.00	0.00
0.00	0.00	0.00	0.00	0.00	0.00	0.00	0.00	0.00	0.00	0.00	0.00	0.00	0.00	0.00	0.00	0.00	0.00	0.00	-171.00	39.80	131.10	0.00	-86.10	25.30	60.80	0.00	-6.10	-1.80	8.00	0.00	-6.10	-1.80	8.00	0.00	1.00	0.00	0.00	0.00	0.00	0.00	0.00	0.00	0.00	0.00	0.00	0.00	0.00	0.00	0.00
0.00	0.00	0.00	0.00	0.00	0.00	0.00	0.00	0.00	0.00	0.00	0.00	0.00	0.00	0.00	0.00	0.00	0.00	0.00	-146.30	-16.00	162.30	0.00	-75.50	-2.10	77.70	0.00	-4.00	-4.20	8.30	0.00	-4.00	-4.20	8.30	0.00	1.00	0.00	0.00	0.00	0.00	0.00	0.00	0.00	0.00	0.00	0.00	0.00	0.00	0.00	0.00
0.00	0.00	0.00	0.00	0.00	0.00	0.00	0.00	0.00	0.00	0.00	0.00	0.00	0.00	0.00	0.00	0.00	0.00	0.00	-107.30	-70.30	177.70	0.00	-57.60	-29.30	87.00	0.00	-1.60	-6.30	7.90	0.00	-1.60	-6.30	7.90	0.00	1.00	0.00	0.00	0.00	0.00	0.00	0.00	0.00	0.00	0.00	0.00	0.00	0.00	0.00	0.00
0.00	0.00	0.00	0.00	0.00	0.00	0.00	0.00	0.00	0.00	0.00	0.00	0.00	0.00	0.00	0.00	0.00	0.00	0.00	-57.80	-117.70	175.60	0.00	-34.00	-53.70	87.80	0.00	0.90	-7.70	6.70	0.00	0.90	-7.70	6.70	0.00	1.00	0.00	0.00	0.00	0.00	0.00	0.00	0.00	0.00	0.00	0.00	0.00	0.00	0.00	0.00
0.00	0.00	0.00	0.00	0.00	0.00	0.00	0.00	0.00	0.00	0.00	0.00	0.00	0.00	0.00	0.00	0.00	0.00	0.00	-2.60	-153.60	156.30	0.00	-7.10	-72.80	80.00	0.00	3.50	-8.30	4.80	0.00	3.50	-8.30	4.80	0.00	1.00	0.00	0.00	0.00	0.00	0.00	0.00	0.00	0.00	0.00	0.00	0.00	0.00	0.00	0.00
0.00	0.00	0.00	0.00	0.00	0.00	0.00	0.00	0.00	0.00	0.00	0.00	0.00	0.00	0.00	0.00	0.00	0.00	0.00	52.70	-174.50	121.70	0.00	20.40	-84.80	64.30	0.00	5.60	-8.10	2.40	0.00	5.60	-8.10	2.40	0.00	1.00	0.00	0.00	0.00	0.00	0.00	0.00	0.00	0.00	0.00	0.00	0.00	0.00	0.00	0.00
0.00	0.00	0.00	0.00	0.00	0.00	0.00	0.00	0.00	0.00	0.00	0.00	0.00	0.00	0.00	0.00	0.00	0.00	0.00	103.00	-178.20	75.20	0.00	46.00	-88.50	42.40	0.00	7.30	-7.20	-0.10	0.00	7.30	-7.20	-0.10	0.00	1.00	0.00	0.00	0.00	0.00	0.00	0.00	0.00	0.00	0.00	0.00	0.00	0.00	0.00	0.00
0.00	0.00	0.00	0.00	0.00	0.00	0.00	0.00	0.00	0.00	0.00	0.00	0.00	0.00	0.00	0.00	0.00	0.00	0.00	143.10	-164.60	21.40	0.00	67.10	-83.50	16.30	0.00	8.20	-5.50	-2.60	0.00	8.20	-5.50	-2.60	0.00	1.00	0.00	0.00	0.00	0.00	0.00	0.00	0.00	0.00	0.00	0.00	0.00	0.00	0.00	0.00
0.00	0.00	0.00	0.00	0.00	0.00	0.00	0.00	0.00	0.00	0.00	0.00	0.00	0.00	0.00	0.00	0.00	0.00	0.00	169.30	-134.80	-34.50	0.00	81.70	-70.30	-11.30	0.00	8.30	-3.30	-5.00	0.00	8.30	-3.30	-5.00	0.00	1.00	0.00	0.00	0.00	0.00	0.00	0.00	0.00	0.00	0.00	0.00	0.00	0.00	0.00	0.00
0.00	0.00	0.00	0.00	0.00	0.00	0.00	0.00	0.00	0.00	0.00	0.00	0.00	0.00	0.00	0.00	0.00	0.00	0.00	178.90	-91.80	-87.10	0.00	88.20	-50.30	-37.90	0.00	7.60	-0.70	-6.80	0.00	7.60	-0.70	-6.80	0.00	1.00	0.00	0.00	0.00	0.00	0.00	0.00	0.00	0.00	0.00	0.00	0.00	0.00	0.00	0.00
0.00	0.00	0.00	0.00	0.00	0.00	0.00	0.00	0.00	0.00	0.00	0.00	0.00	0.00	0.00	0.00	0.00	0.00	0.00	171.00	-39.80	-131.10	0.00	86.10	-25.30	-60.70	0.00	6.10	1.80	-8.00	0.00	6.10	1.80	-8.00	0.00	1.00	0.00	0.00	0.00	0.00	0.00	0.00	0.00	0.00	0.00	0.00	0.00	0.00	0.00	0.00
0.00	0.00	0.00	0.00	0.00	0.00	0.00	0.00	0.00	0.00	0.00	0.00	0.00	0.00	0.00	0.00	0.00	0.00	0.00	146.30	15.90	-162.30	0.00	75.60	2.00	-77.60	0.00	4.10	4.20	-8.30	0.00	4.10	4.20	-8.30	0.00	1.00	0.00	0.00	0.00	0.00	0.00	0.00	0.00	0.00	0.00	0.00	0.00	0.00	0.00	0.00
0.00	0.00	0.00	0.00	0.00	0.00	0.00	0.00	0.00	0.00	0.00	0.00	0.00	0.00	0.00	0.00	0.00	0.00	0.00	107.30	70.20	-177.60	0.00	57.60	29.30	-86.90	0.00	1.60	6.30	-7.90	0.00	1.60	6.30	-7.90	0.00	1.00	0.00	0.00	0.00	0.00	0.00	0.00	0.00	0.00	0.00	0.00	0.00	0.00	0.00	0.00
0.00	0.00	0.00	0.00	0.00	0.00	0.00	0.00	0.00	0.00	0.00	0.00	0.00	0.00	0.00	0.00	0.00	0.00	0.00	57.80	117.60	-175.50	0.00	34.00	53.70	-87.70	0.00	-0.90	7.70	-6.70	0.00	-0.90	7.70	-6.70	0.00	1.00	0.00	0.00	0.00	0.00	0.00	0.00	0.00	0.00	0.00	0.00	0.00	0.00	0.00	0.00
0.00	0.00	0.00	0.00	0.00	0.00	0.00	0.00	0.00	0.00	0.00	0.00	0.00	0.00	0.00	0.00	0.00	0.00	0.00	2.70	153.50	-156.30	0.00	7.10	72.80	-79.90	0.00	-3.50	8.30	-4.80	0.00	-3.50	8.30	-4.80	0.00	1.00	0.00	0.00	0.00	0.00	0.00	0.00	0.00	0.00	0.00	0.00	0.00	0.00	0.00	0.00
0.00	0.00	0.00	0.00	0.00	0.00	0.00	0.00	0.00	0.00	0.00	0.00	0.00	0.00	0.00	0.00	0.00	0.00	0.00	-52.60	174.40	-121.70	0.00	-20.40	84.80	-64.30	0.00	-5.60	8.10	-2.40	0.00	-5.60	8.10	-2.40	0.00	1.00	0.00	0.00	0.00	0.00	0.00	0.00	0.00	0.00	0.00	0.00	0.00	0.00	0.00	0.00
0.00	0.00	0.00	0.00	0.00	0.00	0.00	0.00	0.00	0.00	0.00	0.00	0.00	0.00	0.00	0.00	0.00	0.00	0.00	-102.90	178.20	-75.20	0.00	-46.00	88.40	-42.40	0.00	-7.30	7.20	0.10	0.00	-7.30	7.20	0.10	0.00	1.00	0.00	0.00	0.00	0.00	0.00	0.00	0.00	0.00	0.00	0.00	0.00	0.00	0.00	0.00
0.00	0.00	0.00	0.00	0.00	0.00	0.00	0.00	0.00	0.00	0.00	0.00	0.00	0.00	0.00	0.00	0.00	0.00	0.00	-143.10	164.50	-21.30	0.00	-67.10	83.40	-16.30	0.00	-8.20	5.50	2.60	0.00	-8.20	5.50	2.60	0.00	1.00	0.00	0.00	0.00	0.00	0.00	0.00	0.00	0.00	0.00	0.00	0.00	0.00	0.00	0.00
0.00	0.00	0.00	0.00	0.00	0.00	0.00	0.00	0.00	0.00	0.00	0.00	0.00	0.00	0.00	0.00	0.00	0.00	0.00	-169.30	134.70	34.50	0.00	-81.60	70.30	11.30	0.00	-8.30	3.30	5.00	0.00	-8.30	3.30	5.00	0.00	1.00	0.00	0.00	0.00	0.00	0.00	0.00	0.00	0.00	0.00	0.00	0.00	0.00	0.00	0.00
0.00	0.00	0.00	0.00	0.00	0.00	0.00	0.00	0.00	0.00	0.00	0.00	0.00	0.00	0.00	0.00	0.00	0.00	0.00	-178.90	91.70	87.10	0.00	-88.20	50.20	37.90	0.00	-7.60	0.70	6.80	0.00	-7.60	0.70	6.80	0.00	1.00	0.00	0.00	0.00	0.00	0.00	0.00	0.00	0.00	0.00	0.00	0.00	0.00	0.00	0.00
0.00	0.00	0.00	0.00	0.00	0.00	0.00	0.00	0.00	0.00	0.00	0.00	0.00	0.00	0.00	0.00	0.00	0.00	0.00	-171.00	39.80	131.10	0.00	-86.10	25.30	60.80	0.00	-6.10	-1.80	8.00	0.00	-6.10	-1.80	8.00	0.00	1.00	0.00	0.00	0.00	0.00	0.00	0.00	0.00	0.00	0.00	0.00	0.00	0.00	0.00	0.00
0.00	0.00	0.00	0.00	0.00	0.00	0.00	0.00	0.00	0.00	0.00	0.00	0.00	0.00	0.00	0.00	0.00	0.00	0.00	-146.30	-16.00	162.30	0.00	-75.50	-2.10	77.70	0.00	-4.00	-4.20	8.30	0.00	-4.00	-4.20	8.30	0.00	1.00	0.00	0.00	0.00	0.00	0.00	0.00	0.00	0.00	0.00	0.00	0.00	0.00	0.00	0.00
0.00	0.00	0.00	0.00	0.00	0.00	0.00	0.00	0.00	0.00	0.00	0.00	0.00	0.00	0.00	0.00	0.00	0.00	0.00	-107.30	-70.30	177.70	0.00	-57.60	-29.30	87.00	0.00	-1.60	-6.30	7.90	0.00	-1.60	-6.30	7.90	0.00	1.00	0.00	0.00	0.00	0.00	0.00	0.00	0.00	0.00	0.00	0.00	0.00	0.00	0.00	0.00
0.00	0.00	0.00	0.00	0.00	0.00	0.00	0.00	0.00	0.00	0.00	0.00	0.00	0.00	0.00	0.00	0.00	0.00	0.00	-57.80	-117.70	175.60	0.00	-34.00	-53.70	87.80	0.00	0.90	-7.70	6.70	0.00	0.90	-7.70	6.70	0.00	1.00	0.00	0.00	0.00	0.00	0.00	0.00	0.00	0.00	0.00	0.00	0.00	0.00	0.00	0.00
0.00	0.00	0.00	0.00	0.00	0.00	0.00	0.00	0.00	0.00	0.00	0.00	0.00	0.00	0.00	0.00	0.00	0.00	0.00	-2.60	-153.60	156.30	0.00	-7.10	-72.80	80.00	0.00	3.50	-8.30	4.80	0.00	3.50	-8.30	4.80	0.00	1.00	0.00	0.00	0.00	0.00	0.00	0.00	0.00	0.00	0.00	0.00	0.00	0.00	0.00	0.00
0.00	0.00	0.00	0.00	0.00	0.00	0.00	0.00	0.00	0.00	0.00	0.00	0.00	0.00	0.00	0.00	0.00	0.00	0.00	52.70	-174.50	121.70	0.00	20.40	-84.80	64.30	0.00	5.60	-8.10	2.40	0.00	5.60	-8.10	2.40	0.00	1.00	0.00	0.00	0.00	0.00	0.00	0.00	0.00	0.00	0.00	0.00	0.00	0.00	0.00	0.00
0.00	0.00	0.00	0.00	0.00	0.00	0.00	0.00	0.00	0.00	0.00	0.00	0.00	0.00	0.00	0.00	0.00	0.00	0.00	103.00	-178.20	75.20	0.00	46.00	-88.50	42.40	0.00	7.30	-7.20	-0.10	0.00	7.30	-7.20	-0.10	0.00	1.00	0.00	0.00	0.00	0.00	0.00	0.00	0.00	0.00	0.00	0.00	0.00	0.00	0.00	0.00
0.00	0.00	0.00	0.00	0.00	0.00	0.00	0.00	0.00	0.00	0.00	0.00	0.00	0.00	0.00	0.00	0.00	0.00	0.00	143.10	-164.60	21.40	0.00	67.10	-83.50	16.30	0.00	8.20	-5.50	-2.60	0.00	8.20	-5.50	-2.60	0.00	1.00	0.00	0.00	0.00	0.00	0.00	0.00	0.00	0.00	0.00	0.00	0.00	0.00	0.00	0.00
0.00	0.00	0.00	0.00	0.00	0.00	0.00	0.00	0.00	0.00	0.00	0.00	0.00	0.00	0.00	0.00	0.00	0.00	0.00	169.30	-134.80	-34.50	0.00	81.70	-70.30	-11.30	0.00	8.30	-3.30	-5.00	0.00	8.30	-3.30	-5.00	0.00	1.00	0.00	0.00	0.00	0.00	0.00	0.00	0.00	0.00	0.00	0.00	0.00	0.00	0.00	0.00
0.00	0.00	0.00	0.00	0.00	0.00	0.00	0.00	0.00	0.00	0.00	0.00	0.00	0.00	0.00	0.00	0.00	0.00	0.00	178.90	-91.80	-87.10	0.00	88.20	-50.30	-37.90	0.00	7.60	-0.70	-6.80	0.00	7.60	-0.70	-6.80	0.00	1.00	0.00	0.00	0.00	0.00	0.00	0.00	0.00	0.00	0.00	0.00	0.00	0.00	0.00	0.00
0.00	0.00	0.00	0.00	0.00	0.00	0.00	0.00	0.00	0.00	0.00	0.00	0.00	0.00	0.00	0.00	0.00	0.00	0.00	171.00	-39.80	-131.10	0.00	86.10	-25.30	-60.70	0.00	6.10	1.80	-8.00	0.00	6.10	1.80	-8.00	0.00	1.00	0.00	0.00	0.00	0.00	0.00	0.00	0.00	0.00	0.00	0.00	0.00	0.00	0.00	0.00
0.00	0.00	0.00	0.00	0.00	0.00	0.00	0.00	0.00	0.00	0.00	0.00	0.00	0.00	0.00	0.00	0.00	0.00	0.00	146.30	15.90	-162.30	0.00	75.60	2.00	-77.60	0.00	4.10	4.20	-8.30	0.00	4.10	4.20	-8.30	0.00	1.00	0.00	0.00	0.00	0.00	0.00	0.00	0.00	0.00	0.00	0.00	0.00	0.00	0.00	0.00
0.00	0.00	0.00	0.00	0.00	0.00	0.00	0.00	0.00	0.00	0.00	0.00	0.00	0.00	0.00	0.00	0.00	0.00	0.00	107.30	70.20	-177.60	0.00	57.60	29.30	-86.90	0.00	1.60	6.30	-7.90	0.00	1.60	6.30	-7.90	0.00	1.00	0.00	0.00	0.00	0.00	0.00	0.00	0.00	0.00	0.00	0.00	0.00	0.00	0.00	0.00
0.00	0.00	0.00	0.00	0.00	0.00	0.00	0.00	0.00	0.00	0.00	0.00	0.00	0.00	0.00	0.00	0.00	0.00	0.00	57.80	117.60	-175.50	0.00	34.00	53.70	-87.70	0.00	-0.90	7.70	-6.70	0.00	-0.90	7.70	-6.70	0.00	1.00	0.00	0.00	0.00	0.00	0.00	0.00	0.00	0.00	0.00	0.00	0.00	0.00	0.00	0.00
[truncated: 1,815 more rows]
[truncated: 77 more columns]
