# Supplementary material for: Transformer fault identification based on GWO-optimized Dual-channel M-A method
Source: PLoS One. 2024 Oct 28;19(10):e0312474. doi: 10.1371/journal.pone.0312474 (PMC11516005; doi:10.1371/journal.pone.0312474)
Supplement: S1 Data — (ZIP) [file pone.0312474.s001.zip › data1028.csv]

# ¸ßÑ¹²àµçÁ÷AÏà_Iha	¸ßÑ¹²àµçÁ÷BÏà_Ihb	¸ßÑ¹²àµçÁ÷CÏà_Ihc	¸ßÑ¹²àÁãÐòµçÁ÷_3I0	ÖÐÑ¹²àµçÁ÷AÏà_Ima	ÖÐÑ¹²àµçÁ÷BÏà_Imb	ÖÐÑ¹²àµçÁ÷CÏà_Imc	ÖÐÑ¹²àÁãÐòµçÁ÷_3I0	µÍÑ¹1·ÖÖ§µçÁ÷AÏà_Il1a	µÍÑ¹1·ÖÖ§µçÁ÷BÏà_Il1b	µÍÑ¹1·ÖÖ§µçÁ÷CÏà_Il1c	µÍÑ¹1·ÖÖ§ÁãÐòµçÁ÷_3I0	µÍÑ¹2·ÖÖ§µçÁ÷AÏà_Il2a	µÍÑ¹2·ÖÖ§µçÁ÷BÏà_Il2b	µÍÑ¹2·ÖÖ§µçÁ÷CÏà_Il2c	µÍÑ¹2·ÖÖ§ÁãÐòµçÁ÷_3I0	×Ý²îµçÁ÷AÏà_Ia	×Ý²îµçÁ÷BÏà_Ib	×Ý²îµçÁ÷CÏà_Ic	¸ßÑ¹²àµçÑ¹AÏà_Uha	¸ßÑ¹²àµçÑ¹BÏà_Uhb	¸ßÑ¹²àµçÑ¹CÏà_Uhc	¸ßÑ¹²àÁãÐòµçÑ¹_3U0	ÖÐÑ¹²àµçÑ¹AÏà_Uma	ÖÐÑ¹²àµçÑ¹BÏà_Umb	ÖÐÑ¹²àµçÑ¹CÏà_Umc	ÖÐÑ¹²àÁãÐòµçÑ¹_3U0	µÍÑ¹1·ÖÖ§µçÑ¹AÏà_Ul1a	µÍÑ¹1·ÖÖ§µçÑ¹BÏà_Ul1b	µÍÑ¹1·ÖÖ§µçÑ¹CÏà_Ul1c	µÍÑ¹1·ÖÖ§ÁãÐòµçÑ¹_3U0	µÍÑ¹2·ÖÖ§µçÑ¹AÏà_Ul2a	µÍÑ¹2·ÖÖ§µçÑ¹BÏà_Ul2b	µÍÑ¹2·ÖÖ§µçÑ¹CÏà_Ul2c	µÍÑ¹2·ÖÖ§ÁãÐòµçÑ¹_3U0	±£»¤Æô¶¯	×ÝÁª²î¶¯ËÙ¶Ï	×ÝÁª±ÈÂÊ²î¶¯	Ìø¸ßÑ¹²à	¸ßÑ¹Ä¸Áª	ÌøÖÐÑ¹²à	ÖÐÑ¹Ä¸Áª	ÌøµÍ1·ÖÖ§	µÍ1·Ö¶Î	ÌøµÍ2·ÖÖ§	µÍ2·Ö¶Î	ÖÐÑ¹±ÕËø±¸	µÍ1±ÕËø±¸	µÍ2±ÕËø±¸	¸ßÏà¼ä×è¿¹1Ê±ÏÞ
-0.06	-0.10	0.17	0.00	0.09	0.20	-0.29	0.00	-0.09	0.20	-0.11	0.00	0.21	0.11	-0.32	0.00	0.00	0.01	0.00	-44.60	-127.90	172.50	0.00	-25.00	-61.50	86.50	0.00	1.90	-8.10	6.10	0.00	1.90	-8.10	6.10	0.00	0.00	0.00	0.00	0.00	0.00	0.00	0.00	0.00	0.00	0.00	0.00	0.00	0.00	0.00	0.00
0.33	-0.14	0.46	0.34	0.00	0.07	-0.55	0.00	-0.14	0.19	-0.05	-0.15	0.12	0.32	-0.33	0.00	-0.12	0.01	0.00	10.92	-159.82	148.91	0.00	3.05	-78.40	75.70	0.00	4.40	-8.40	4.00	0.00	4.40	-8.40	4.00	0.00	0.00	0.00	0.00	0.00	0.00	0.00	0.00	0.00	0.00	0.00	0.00	0.00	0.00	0.00	0.00
0.03	-0.16	0.12	0.25	-0.09	0.29	-0.20	-0.29	-0.18	0.29	0.00	0.00	0.01	0.27	-0.29	0.00	-0.01	0.01	0.00	65.54	-177.10	111.20	0.00	30.00	-87.60	57.65	0.00	6.40	-7.90	1.50	0.00	6.40	-7.90	1.50	0.00	0.00	0.00	0.00	0.00	0.00	0.00	0.00	0.00	0.00	0.00	0.00	0.00	0.00	0.00	0.00
0.08	0.27	0.08	0.00	-0.17	0.30	-0.12	0.00	-0.20	0.13	0.07	0.00	-0.08	-0.14	-0.52	0.00	-0.01	-0.05	-0.16	114.38	-176.50	62.40	0.00	54.40	-88.20	33.38	0.00	7.80	-6.70	-1.00	0.00	7.80	-6.70	-1.00	0.00	0.00	0.00	0.00	0.00	0.00	0.00	0.00	0.00	0.00	0.00	0.00	0.00	0.00	0.00	0.00
0.13	-0.07	0.03	0.00	-0.26	0.27	0.14	0.00	-0.20	0.07	0.12	0.24	-0.18	0.33	-0.33	-0.20	-0.01	0.00	0.00	151.10	-158.70	7.61	0.00	73.09	-80.20	6.70	0.00	8.40	-4.80	-3.60	0.00	8.40	-4.80	-3.60	0.00	0.00	0.00	0.00	0.00	0.00	0.00	0.00	0.00	0.00	0.00	0.00	0.00	0.00	0.00	0.00
0.15	-0.01	-0.02	0.11	-0.28	0.22	0.06	0.00	-0.18	0.01	0.54	0.00	0.12	0.13	-0.05	0.00	-0.01	0.31	0.01	173.03	-125.74	-48.00	0.00	85.40	-64.27	-21.00	0.00	8.20	-2.40	-5.80	0.00	8.20	-2.40	-5.80	0.00	0.00	0.00	0.00	0.00	0.00	0.00	0.00	0.00	0.00	0.00	0.00	0.00	0.00	0.00	0.00
0.54	-0.09	-0.07	-0.42	-0.30	-0.24	0.15	0.00	-0.07	0.40	0.19	-0.45	-0.31	0.22	0.05	0.00	-0.38	0.00	0.01	178.54	-79.60	-98.69	0.00	89.07	-42.09	-46.70	0.00	7.20	0.20	-7.40	0.00	7.20	0.20	-7.40	0.00	0.00	0.00	0.00	0.00	0.00	0.00	0.00	0.00	0.00	0.00	0.00	0.00	0.00	0.00	0.00
0.16	-0.05	0.29	0.00	-0.28	0.12	0.22	0.00	-0.24	-0.19	0.33	0.00	-0.33	0.18	0.35	0.14	-0.10	-0.41	0.01	166.39	-26.66	-140.30	-0.07	83.80	-15.90	-68.19	0.00	5.50	2.80	-8.30	0.00	5.50	2.80	-8.30	0.00	0.00	0.00	0.00	0.00	0.00	0.00	0.00	0.00	0.00	0.00	0.00	0.00	0.00	0.00	0.00
-0.11	-0.19	-0.15	0.00	-0.35	-0.08	0.27	-0.10	-0.03	-0.15	0.21	-0.07	0.08	0.08	0.23	0.00	0.00	-0.01	-0.41	138.00	29.80	-167.80	0.00	70.40	11.90	-81.99	0.00	3.20	5.10	-8.40	0.00	3.20	5.10	-8.40	0.00	0.00	0.00	0.00	0.00	0.00	0.00	0.00	0.00	0.00	0.00	0.00	0.00	0.00	0.00	0.00
0.32	0.05	-0.16	0.00	-0.17	0.22	0.30	0.25	0.15	-0.19	0.16	0.20	-0.28	-0.01	0.29	-0.47	-0.08	-0.01	0.01	95.92	82.83	-178.76	0.00	50.20	38.72	-88.80	0.00	0.60	6.90	-7.60	0.00	0.60	6.90	-7.60	0.00	0.00	0.00	0.00	0.00	0.00	0.00	0.00	0.00	0.00	0.00	0.00	0.00	0.00	0.00	0.00
0.14	0.03	-0.17	0.00	0.28	-0.50	0.29	0.00	0.09	-0.20	0.22	0.00	-0.60	0.32	0.32	-0.08	0.00	0.12	0.00	44.60	127.99	-172.53	0.15	25.00	61.50	-86.13	0.00	-1.90	8.10	-6.10	0.00	-1.90	8.10	-6.10	0.00	0.00	0.00	0.00	0.00	0.00	0.00	0.00	0.00	0.00	0.00	0.00	0.00	0.00	0.00	0.00
0.32	0.00	0.05	0.00	0.00	0.19	0.26	0.00	-0.23	-0.11	0.05	0.00	-0.49	-0.20	0.33	0.00	-0.36	-0.01	0.00	-11.10	159.85	-149.55	0.00	-2.78	78.40	-75.39	0.00	-4.40	8.40	-4.00	0.00	-4.40	8.40	-4.00	0.00	0.00	0.00	0.00	0.00	0.00	0.00	0.00	0.00	0.00	0.00	0.00	0.00	0.00	0.00	0.00
-0.03	0.16	-0.12	0.00	0.09	-0.29	0.20	0.00	0.18	-0.36	-0.17	0.13	0.43	-0.64	0.29	0.00	0.01	-0.13	0.00	-65.80	177.47	-111.37	0.00	-30.00	87.60	-57.86	0.00	-6.40	7.90	-1.50	0.00	-6.40	7.90	-1.50	0.00	0.00	0.00	0.00	0.00	0.00	0.00	0.00	0.00	0.00	0.00	0.00	0.00	0.00	0.00	0.00
0.04	0.41	-0.08	0.00	0.17	-0.56	-0.17	0.00	0.20	-0.13	-0.07	0.00	-0.01	-0.32	0.23	0.00	0.46	-0.12	0.00	-113.73	176.55	-62.40	0.00	-54.40	88.18	-33.67	0.00	-7.80	6.70	1.00	0.00	-7.80	6.70	1.00	0.00	0.00	0.00	0.00	0.00	0.00	0.00	0.00	0.00	0.00	0.00	0.00	0.00	0.00	0.00	0.00
-0.13	-0.02	-0.03	0.00	0.24	-0.45	-0.12	0.00	0.20	-0.07	-0.31	0.00	0.18	-0.33	0.15	0.00	0.15	-0.02	0.00	-151.12	159.07	-7.50	-0.15	-73.50	80.20	-6.72	0.00	-8.40	4.80	3.60	0.00	-8.40	4.80	3.60	0.00	0.00	0.00	0.00	0.00	0.00	0.00	0.00	0.00	0.00	0.00	0.00	0.00	0.00	0.00	0.00
0.22	0.13	-0.38	0.00	0.28	-0.30	0.09	0.00	0.18	0.33	-0.17	0.00	0.25	-0.65	0.05	0.05	0.06	0.00	-0.01	-173.40	125.30	48.00	0.00	-85.40	64.40	20.84	0.00	-8.20	2.40	5.80	0.00	-8.20	2.40	5.80	0.00	0.00	0.00	0.00	0.00	0.00	0.00	0.00	0.00	0.00	0.00	0.00	0.00	0.00	0.00	0.00
-0.17	-0.03	0.07	-0.01	0.30	-0.57	-0.04	0.00	0.14	0.05	-0.19	0.34	0.31	-0.32	-0.05	0.08	0.01	-0.05	-0.01	-178.70	79.60	99.00	0.00	-88.66	42.20	46.70	0.00	-7.20	-0.20	7.40	0.00	-7.20	-0.20	7.40	0.00	0.00	0.00	0.00	0.00	0.00	0.00	0.00	0.00	0.00	0.00	0.00	0.00	0.00	0.00	0.00
-0.16	0.39	0.11	0.00	0.26	-0.06	-0.22	0.00	0.09	0.11	-0.20	-0.11	0.31	-0.36	-0.15	0.00	-0.19	0.06	-0.01	-166.50	26.20	140.30	0.00	-83.91	15.48	68.33	0.00	-5.50	-2.80	8.30	0.00	-5.50	-2.80	8.30	0.00	0.00	0.00	0.00	0.00	0.00	0.00	0.00	0.00	0.00	0.00	0.00	0.00	0.00	0.00	0.00
0.25	0.00	0.15	0.00	0.37	0.03	-0.27	0.34	0.03	0.49	-0.19	0.00	0.32	-0.08	-0.23	0.34	-0.45	-0.24	-0.02	-138.00	-29.80	168.06	0.47	-70.48	-11.90	82.30	0.00	-3.20	-5.10	8.40	0.00	-3.20	-5.10	8.40	0.00	0.00	0.00	0.00	0.00	0.00	0.00	0.00	0.00	0.00	0.00	0.00	0.00	0.00	0.00	0.00
-0.11	-0.10	-0.03	-0.37	0.17	0.12	-0.46	0.00	0.42	0.19	-0.16	0.00	0.28	0.08	-0.29	0.00	0.00	0.32	0.39	-96.00	-82.78	178.90	0.25	-50.20	-38.50	88.76	0.00	-0.60	-6.90	7.60	0.00	-0.60	-6.90	7.60	0.00	0.00	0.00	0.00	0.00	0.00	0.00	0.00	0.00	0.00	0.00	0.00	0.00	0.00	0.00	0.00
-0.06	-0.10	0.17	0.00	0.44	0.20	-0.29	0.00	0.31	0.20	-0.11	0.47	0.55	0.50	-0.47	-0.45	0.00	0.01	0.07	-44.60	-127.80	172.50	0.00	-24.72	-61.70	86.50	0.00	1.90	-8.10	6.10	0.00	1.90	-8.10	6.10	0.00	0.00	0.00	0.00	0.00	0.00	0.00	0.00	0.00	0.00	0.00	0.00	0.00	0.00	0.00	0.00
-0.01	-0.14	0.26	0.00	-0.09	0.40	-0.26	0.00	-0.14	0.24	0.30	-0.02	0.12	0.20	-0.37	-0.29	0.02	-0.44	0.00	10.93	-160.41	149.05	0.00	3.00	-78.40	75.64	0.00	4.40	-8.40	4.00	0.00	4.40	-8.40	4.00	0.00	0.00	0.00	0.00	0.00	0.00	0.00	0.00	0.00	0.00	0.00	0.00	0.00	0.00	0.00	0.00
0.03	-0.16	0.11	-0.02	-0.09	0.29	-0.20	0.05	-0.18	0.62	0.00	-0.16	0.26	0.27	-0.29	0.09	-0.01	0.01	0.00	66.01	-177.10	111.20	0.00	29.71	-87.21	58.05	0.00	6.40	-7.90	1.50	0.00	6.40	-7.90	1.50	0.00	0.00	0.00	0.00	0.00	0.00	0.00	0.00	0.00	0.00	0.00	0.00	0.00	0.00	0.00	0.00
0.08	-0.12	0.11	-0.16	-0.03	0.43	-0.12	0.00	0.17	-0.21	0.03	0.12	-0.08	0.32	-0.23	0.00	0.01	-0.01	-0.15	114.12	-176.15	62.40	0.00	54.40	-88.31	33.80	0.00	7.80	-6.70	-1.00	0.00	7.80	-6.70	-1.00	0.00	0.00	0.00	0.00	0.00	0.00	0.00	0.00	0.00	0.00	0.00	0.00	0.00	0.00	0.00	0.00
0.13	0.31	0.03	0.20	-0.24	0.52	-0.03	-0.08	-0.20	0.07	0.12	0.00	-0.18	0.33	-0.15	0.00	-0.01	-0.11	0.00	151.10	-158.70	7.50	0.00	73.50	-80.17	6.70	0.00	8.40	-4.80	-3.60	0.00	8.40	-4.80	-3.60	0.00	0.00	0.00	0.00	0.00	0.00	0.00	0.00	0.00	0.00	0.00	0.00	0.00	0.00	0.00	0.00
0.15	-0.13	-0.39	-0.15	-0.28	0.10	0.06	0.00	-0.18	0.01	0.17	0.00	-0.25	-0.10	-0.14	-0.02	-0.01	0.00	0.45	173.25	-125.30	-48.00	0.00	85.40	-64.40	-20.74	0.00	8.20	-2.40	-5.80	0.00	8.20	-2.40	-5.80	0.00	0.00	0.00	0.00	0.00	0.00	0.00	0.00	0.00	0.00	0.00	0.00	0.00	0.00	0.00	0.00
0.17	-0.10	0.32	0.00	-0.30	0.01	-0.02	0.00	-0.14	-0.05	0.19	0.40	-0.47	0.26	0.05	0.00	-0.01	-0.15	0.01	178.75	-79.60	-99.00	0.00	89.00	-42.20	-46.70	0.00	7.20	0.20	-7.40	0.00	7.20	0.20	-7.40	0.00	0.00	0.00	0.00	0.00	0.00	0.00	0.00	0.00	0.00	0.00	0.00	0.00	0.00	0.00	0.00
0.16	-0.05	0.13	-0.02	-0.28	0.06	0.08	-0.05	-0.27	-0.15	0.32	0.00	-0.12	0.54	0.15	0.00	0.00	0.05	0.01	166.87	-26.20	-140.59	0.00	83.80	-15.96	-67.90	0.00	5.50	2.80	-8.30	0.00	5.50	2.80	-8.30	0.00	0.00	0.00	0.00	0.00	0.00	0.00	0.00	0.00	0.00	0.00	0.00	0.00	0.00	0.00	0.00
0.14	0.00	-0.15	0.00	-0.13	-0.11	0.47	0.00	-0.03	-0.15	-0.26	0.00	0.16	0.06	0.47	0.03	0.00	-0.01	-0.29	138.00	29.80	-167.80	0.00	70.40	11.90	-82.30	0.00	3.20	5.10	-8.40	0.00	3.20	5.10	-8.40	0.00	0.00	0.00	0.00	0.00	0.00	0.00	0.00	0.00	0.00	0.00	0.00	0.00	0.00	0.00	0.00
0.11	0.05	0.10	0.48	-0.63	-0.41	0.41	0.00	0.03	-0.19	-0.25	0.00	0.11	-0.01	0.29	0.39	-0.17	-0.01	0.35	95.85	82.53	-178.79	0.13	49.74	38.60	-88.80	0.00	0.60	6.90	-7.60	0.00	0.60	6.90	-7.60	0.00	0.00	0.00	0.00	0.00	0.00	0.00	0.00	0.00	0.00	0.00	0.00	0.00	0.00	0.00	0.00
0.09	0.10	-0.17	0.00	-0.09	0.16	0.29	0.00	0.09	-0.25	0.11	0.10	0.14	-0.11	0.18	0.00	0.00	-0.01	0.26	44.66	127.90	-172.11	0.00	24.86	61.48	-86.39	0.00	-1.90	8.10	-6.10	0.00	-1.90	8.10	-6.10	0.00	0.00	0.00	0.00	0.00	0.00	0.00	0.00	0.00	0.00	0.00	0.00	0.00	0.00	0.00	0.00
0.01	0.14	-0.15	-0.08	0.00	-0.26	-0.11	0.00	0.14	-0.54	0.05	-0.09	-0.12	-0.20	0.33	0.00	0.01	-0.27	0.00	-11.10	160.30	-149.20	0.39	-2.72	78.40	-75.70	0.00	-4.40	8.40	-4.00	0.00	-4.40	8.40	-4.00	0.00	0.00	0.00	0.00	0.00	0.00	0.00	0.00	0.00	0.00	0.00	0.00	0.00	0.00	0.00	0.00
-0.03	0.29	-0.30	0.00	0.09	-0.58	0.20	0.00	0.18	-0.17	0.47	0.00	0.10	-0.02	0.29	0.00	0.00	-0.01	0.00	-65.80	177.41	-111.20	0.00	-30.00	87.55	-57.60	0.00	-6.40	7.90	-1.50	0.00	-6.40	7.90	-1.50	0.00	0.00	0.00	0.00	0.00	0.00	0.00	0.00	0.00	0.00	0.00	0.00	0.00	0.00	0.00	0.00
0.01	0.57	-0.24	0.00	0.17	-0.30	-0.23	0.00	0.20	0.00	-0.16	0.00	0.08	-0.19	0.23	0.15	-0.14	-0.01	-0.10	-114.10	176.50	-62.46	-0.35	-54.57	88.20	-33.80	0.00	-7.80	6.70	1.00	0.00	-7.80	6.70	1.00	0.00	0.00	0.00	0.00	0.00	0.00	0.00	0.00	0.00	0.00	0.00	0.00	0.00	0.00	0.00	0.00
-0.13	0.16	-0.03	0.00	0.24	-0.27	0.03	0.00	0.20	-0.51	-0.12	0.00	0.18	-0.62	0.15	0.00	0.01	0.00	0.00	-151.45	158.70	-7.50	0.00	-73.50	80.20	-6.70	0.00	-8.40	4.80	3.60	0.00	-8.40	4.80	3.60	0.00	0.00	0.00	0.00	0.00	0.00	0.00	0.00	0.00	0.00	0.00	0.00	0.00	0.00	0.00	0.00
-0.15	0.13	0.00	0.00	0.28	0.17	-0.07	-0.34	0.18	-0.01	-0.41	0.00	0.25	-0.31	0.50	-0.45	-0.34	-0.42	0.19	-173.40	125.30	48.00	0.34	-85.40	64.40	20.98	0.00	-8.20	2.40	5.80	0.00	-8.20	2.40	5.80	0.00	0.00	0.00	0.00	0.00	0.00	0.00	0.00	0.00	0.00	0.00	0.00	0.00	0.00	0.00	0.00
0.30	0.02	0.07	-0.18	0.67	-0.04	-0.20	0.00	-0.05	0.05	-0.37	0.00	0.31	-0.15	-0.05	0.00	0.01	0.11	-0.01	-178.70	79.60	99.00	0.44	-89.00	42.20	46.70	0.00	-7.20	-0.20	7.40	0.00	-7.20	-0.20	7.40	0.00	0.00	0.00	0.00	0.00	0.00	0.00	0.00	0.00	0.00	0.00	0.00	0.00	0.00	0.00	0.00
-0.16	0.02	0.11	0.00	0.28	-0.06	-0.22	0.36	0.09	0.11	-0.20	0.00	0.33	-0.32	-0.15	0.00	0.00	0.00	0.36	-166.50	26.20	139.85	-0.11	-83.74	16.27	67.50	0.00	-5.50	-2.80	8.30	0.00	-5.50	-2.80	8.30	0.00	0.00	0.00	0.00	0.00	0.00	0.00	0.00	0.00	0.00	0.00	0.00	0.00	0.00	0.00	0.00
-0.14	-0.16	-0.31	0.00	0.39	0.03	-0.27	0.28	-0.08	0.40	-0.19	0.00	0.45	-0.08	-0.68	0.00	0.11	0.01	-0.01	-138.00	-29.43	167.69	0.00	-70.40	-11.90	82.42	0.00	-3.20	-5.10	8.40	0.00	-3.20	-5.10	8.40	0.00	0.00	0.00	0.00	0.00	0.00	0.00	0.00	0.00	0.00	0.00	0.00	0.00	0.00	0.00	0.00
-0.11	0.07	0.16	-0.45	0.25	0.12	-0.75	0.00	-0.03	0.19	-0.07	-0.29	-0.13	0.35	-0.31	0.00	0.00	-0.07	0.36	-95.65	-83.05	178.96	-0.08	-50.20	-38.35	89.24	0.00	-0.60	-6.90	7.60	0.00	-0.60	-6.90	7.60	0.00	0.00	0.00	0.00	0.00	0.00	0.00	0.00	0.00	0.00	0.00	0.00	0.00	0.00	0.00	0.00
0.00	0.29	0.17	-0.11	0.48	0.20	-0.29	0.00	-0.09	0.56	-0.11	0.39	0.05	0.11	-0.32	-0.46	0.00	0.01	0.00	-44.60	-128.04	172.50	0.00	-25.00	-61.50	86.50	0.00	1.90	-8.10	6.10	0.00	1.90	-8.10	6.10	0.00	0.00	0.00	0.00	0.00	0.00	0.00	0.00	0.00	0.00	0.00	0.00	0.00	0.00	0.00	0.00
0.09	-0.20	0.15	-0.26	-0.01	0.26	-0.26	0.00	0.10	0.19	-0.05	-0.18	0.12	0.20	-0.27	-0.02	0.38	-0.15	0.00	11.10	-160.30	149.20	0.00	2.96	-78.31	75.70	0.00	4.40	-8.40	4.00	0.00	4.40	-8.40	4.00	0.00	0.00	0.00	0.00	0.00	0.00	0.00	0.00	0.00	0.00	0.00	0.00	0.00	0.00	0.00	0.00
0.03	0.23	0.12	0.11	-0.09	0.09	-0.20	0.00	-0.18	0.17	0.21	0.00	-0.36	0.27	-0.29	0.00	-0.01	-0.44	0.00	65.80	-177.26	111.18	-0.14	30.00	-87.60	57.60	0.00	6.40	-7.90	1.50	0.00	6.40	-7.90	1.50	0.00	0.00	0.00	0.00	0.00	0.00	0.00	0.00	0.00	0.00	0.00	0.00	0.00	0.00	0.00	0.00
0.08	-0.17	0.08	-0.20	-0.25	0.30	-0.12	0.26	-0.09	0.13	0.38	0.00	0.36	0.32	0.16	0.00	-0.03	0.29	0.00	114.10	-176.47	62.40	0.00	54.40	-88.20	34.14	0.00	7.80	-6.70	-1.00	0.00	7.80	-6.70	-1.00	0.00	0.00	0.00	0.00	0.00	0.00	0.00	0.00	0.00	0.00	0.00	0.00	0.00	0.00	0.00	0.00
-0.24	0.04	0.03	0.00	-0.59	0.27	-0.27	-0.25	-0.22	0.07	0.12	0.00	-0.18	0.33	-0.15	-0.08	-0.01	-0.04	-0.05	151.10	-158.88	7.40	0.00	73.50	-79.94	6.70	0.00	8.40	-4.80	-3.60	0.00	8.40	-4.80	-3.60	0.00	0.00	0.00	0.00	0.00	0.00	0.00	0.00	0.00	0.00	0.00	0.00	0.00	0.00	0.00	0.00
0.15	-0.13	0.34	-0.07	-0.28	0.22	0.18	0.00	-0.27	0.01	0.25	-0.04	-0.19	0.21	-0.05	0.00	-0.17	0.00	0.12	173.40	-125.41	-48.05	0.07	85.16	-64.40	-21.00	0.00	8.20	-2.40	-5.80	0.00	8.20	-2.40	-5.80	0.00	0.00	0.00	0.00	0.00	0.00	0.00	0.00	0.00	0.00	0.00	0.00	0.00	0.00	0.00	0.00
0.10	-0.09	-0.32	0.02	-0.30	-0.03	0.15	0.00	0.22	-0.34	0.45	0.00	0.06	0.26	0.05	0.00	-0.12	0.36	0.48	179.07	-80.01	-98.72	-0.44	89.13	-41.76	-46.70	0.00	7.20	0.20	-7.40	0.00	7.20	0.20	-7.40	0.00	0.00	0.00	0.00	0.00	0.00	0.00	0.00	0.00	0.00	0.00	0.00	0.00	0.00	0.00	0.00
0.16	-0.05	-0.35	0.37	-0.54	0.06	0.67	0.00	-0.09	-0.11	0.20	-0.08	-0.33	0.18	0.18	0.44	0.13	0.00	0.26	166.41	-26.20	-139.99	0.00	83.80	-15.90	-67.62	0.00	5.50	2.80	-8.30	0.00	5.50	2.80	-8.30	0.00	0.00	0.00	0.00	0.00	0.00	0.00	0.00	0.00	0.00	0.00	0.00	0.00	0.00	0.00	0.00
0.14	0.00	-0.15	-0.03	-0.24	-0.03	0.09	0.00	-0.03	0.20	0.19	0.13	-0.32	0.08	0.23	0.00	0.00	-0.38	0.01	138.00	29.80	-167.80	-0.42	70.22	11.86	-82.30	0.00	3.20	5.10	-8.40	0.00	3.20	5.10	-8.40	0.00	0.00	0.00	0.00	0.00	0.00	0.00	0.00	0.00	0.00	0.00	0.00	0.00	0.00	0.00	0.00
0.11	0.05	-0.16	-0.41	-0.17	0.19	0.30	0.00	0.03	-0.19	0.16	0.36	-0.28	0.23	0.18	0.00	-0.20	-0.01	0.01	96.00	82.90	-178.50	0.09	50.20	38.60	-88.67	0.00	0.60	6.90	-7.60	0.00	0.60	6.90	-7.60	0.00	0.00	0.00	0.00	0.00	0.00	0.00	0.00	0.00	0.00	0.00	0.00	0.00	0.00	0.00	0.00
0.06	0.10	-0.17	0.12	-0.09	-0.20	0.36	-0.12	0.02	-0.20	-0.05	0.00	-0.21	-0.11	0.32	0.00	0.10	-0.01	-0.17	44.60	127.56	-172.57	0.00	25.00	61.78	-86.50	0.00	-1.90	8.10	-6.10	0.00	-1.90	8.10	-6.10	0.00	0.00	0.00	0.00	0.00	0.00	0.00	0.00	0.00	0.00	0.00	0.00	0.00	0.00	0.00	0.00
0.44	0.14	-0.15	0.00	0.00	-0.26	0.26	0.00	0.14	-0.19	0.05	0.00	0.33	-0.20	0.33	0.40	0.48	-0.04	-0.07	-11.10	160.30	-149.15	-0.45	-2.60	78.45	-76.00	0.00	-4.40	8.40	-4.00	0.00	-4.40	8.40	-4.00	0.00	0.00	0.00	0.00	0.00	0.00	0.00	0.00	0.00	0.00	0.00	0.00	0.00	0.00	0.00	0.00
-0.03	0.42	-0.12	0.00	0.09	-0.29	0.20	0.37	0.57	-0.17	-0.37	0.00	-0.01	-0.19	0.29	0.31	-0.15	-0.01	-0.40	-65.80	177.10	-111.15	0.00	-29.56	87.68	-57.60	0.00	-6.40	7.90	-1.50	0.00	-6.40	7.90	-1.50	0.00	0.00	0.00	0.00	0.00	0.00	0.00	0.00	0.00	0.00	0.00	0.00	0.00	0.00	0.00	0.00
-0.08	0.17	-0.10	0.00	0.17	-0.30	0.12	0.00	0.20	-0.16	-0.07	0.00	0.44	-0.32	0.23	0.00	0.01	-0.01	0.00	-114.10	176.35	-62.40	-0.06	-54.40	88.64	-33.80	0.00	-7.80	6.70	1.00	0.00	-7.80	6.70	1.00	0.00	0.00	0.00	0.00	0.00	0.00	0.00	0.00	0.00	0.00	0.00	0.00	0.00	0.00	0.00	0.00
-0.13	0.16	-0.03	0.07	0.24	-0.22	0.31	0.00	0.55	-0.07	-0.19	0.00	0.18	0.04	-0.05	0.00	-0.06	0.00	0.00	-151.10	158.76	-7.50	0.00	-73.52	80.20	-6.70	0.00	-8.40	4.80	3.60	0.00	-8.40	4.80	3.60	0.00	0.00	0.00	0.00	0.00	0.00	0.00	0.00	0.00	0.00	0.00	0.00	0.00	0.00	0.00	0.00
0.20	0.13	0.45	0.00	0.28	-0.38	-0.06	0.00	0.01	-0.01	-0.17	0.00	0.25	-0.31	0.05	0.00	0.01	0.00	-0.08	-173.40	125.22	48.00	0.00	-85.30	64.40	21.45	0.00	-8.20	2.40	5.80	0.00	-8.20	2.40	5.80	0.00	0.00	0.00	0.00	0.00	0.00	0.00	0.00	0.00	0.00	0.00	0.00	0.00	0.00	0.00	0.00
-0.17	0.09	0.07	-0.11	0.30	-0.15	-0.15	0.39	0.14	0.18	-0.02	0.00	0.12	-0.11	-0.05	0.00	0.01	0.34	0.11	-178.70	79.60	99.00	0.00	-89.00	42.20	46.70	0.00	-7.20	-0.20	7.40	0.00	-7.20	-0.20	7.40	0.00	0.00	0.00	0.00	0.00	0.00	0.00	0.00	0.00	0.00	0.00	0.00	0.00	0.00	0.00	0.00
-0.33	0.05	-0.07	0.00	0.09	-0.06	0.15	0.00	-0.31	-0.35	-0.20	-0.03	0.48	-0.55	-0.15	0.00	0.00	0.00	-0.05	-166.54	26.20	140.54	0.26	-83.80	15.90	67.90	0.00	-5.50	-2.80	8.30	0.00	-5.50	-2.80	8.30	0.00	0.00	0.00	0.00	0.00	0.00	0.00	0.00	0.00	0.00	0.00	0.00	0.00	0.00	0.00	0.00
-0.14	-0.45	0.60	-0.02	0.24	-0.04	-0.21	-0.03	0.47	0.15	-0.19	0.11	0.32	-0.08	-0.23	0.00	0.06	0.01	-0.01	-138.00	-29.67	167.39	-0.26	-70.40	-11.55	82.30	0.00	-3.20	-5.10	8.40	0.00	-3.20	-5.10	8.40	0.00	0.00	0.00	0.00	0.00	0.00	0.00	0.00	0.00	0.00	0.00	0.00	0.00	0.00	0.00	0.00
-0.11	-0.05	0.16	0.00	0.17	0.43	-0.30	-0.06	-0.03	0.19	-0.16	-0.25	0.62	0.01	-0.31	0.37	0.12	-0.33	-0.01	-96.00	-82.79	178.90	0.14	-49.89	-38.60	88.80	0.00	-0.60	-6.90	7.60	0.00	-0.60	-6.90	7.60	0.00	0.00	0.00	0.00	0.00	0.00	0.00	0.00	0.00	0.00	0.00	0.00	0.00	0.00	0.00	0.00
0.05	-0.10	0.05	0.00	0.09	0.20	-0.48	0.00	-0.09	0.20	-0.11	-0.05	0.03	0.11	-0.32	0.00	0.00	0.01	-0.08	-44.60	-128.19	172.50	0.00	-25.00	-61.50	86.50	0.00	1.90	-8.10	6.10	0.00	1.90	-8.10	6.10	0.00	0.00	0.00	0.00	0.00	0.00	0.00	0.00	0.00	0.00	0.00	0.00	0.00	0.00	0.00	0.00
0.33	-0.14	0.15	0.26	-0.17	0.20	-0.28	0.05	-0.14	-0.26	-0.05	0.31	0.12	0.20	-0.33	-0.15	-0.01	0.22	-0.45	10.81	-160.30	149.20	0.00	2.97	-78.40	75.70	0.00	4.40	-8.40	4.00	0.00	4.40	-8.40	4.00	0.00	0.00	0.00	0.00	0.00	0.00	0.00	0.00	0.00	0.00	0.00	0.00	0.00	0.00	0.00	0.00
0.03	-0.16	0.27	0.00	0.39	0.29	-0.27	0.00	-0.18	0.17	0.00	0.00	-0.10	0.27	-0.18	-0.11	0.10	0.01	0.00	65.80	-177.36	111.57	0.00	30.43	-87.35	57.60	0.00	6.40	-7.90	1.50	0.00	6.40	-7.90	1.50	0.00	0.00	0.00	0.00	0.00	0.00	0.00	0.00	0.00	0.00	0.00	0.00	0.00	0.00	0.00	0.00
0.08	-0.17	0.08	0.00	-0.17	0.30	-0.12	0.13	-0.38	0.13	0.07	0.48	-0.53	0.29	0.17	0.00	-0.01	-0.07	0.00	114.10	-176.19	61.93	0.43	53.93	-88.44	34.01	0.00	7.80	-6.70	-1.00	0.00	7.80	-6.70	-1.00	0.00	0.00	0.00	0.00	0.00	0.00	0.00	0.00	0.00	0.00	0.00	0.00	0.00	0.00	0.00	0.00
0.13	-0.16	-0.08	-0.29	-0.24	0.27	-0.03	0.00	-0.05	0.14	0.12	-0.07	-0.18	0.33	-0.45	0.00	-0.01	0.00	0.00	151.16	-158.70	7.48	-0.45	73.39	-80.20	6.70	0.00	8.40	-4.80	-3.60	0.00	8.40	-4.80	-3.60	0.00	0.00	0.00	0.00	0.00	0.00	0.00	0.00	0.00	0.00	0.00	0.00	0.00	0.00	0.00	0.00
0.15	-0.10	-0.02	0.06	0.06	0.22	0.06	0.00	-0.29	0.01	0.17	-0.06	-0.05	0.31	-0.05	0.00	-0.01	0.37	0.01	173.38	-125.19	-48.00	0.00	85.40	-64.40	-20.86	0.00	8.20	-2.40	-5.80	0.00	8.20	-2.40	-5.80	0.00	0.00	0.00	0.00	0.00	0.00	0.00	0.00	0.00	0.00	0.00	0.00	0.00	0.00	0.00	0.00
0.17	-0.09	-0.07	0.00	-0.44	0.23	0.15	0.00	-0.03	0.07	0.18	0.00	-0.31	0.71	0.05	0.00	-0.01	0.00	0.01	178.70	-79.60	-99.00	0.00	89.00	-42.20	-46.70	0.00	7.20	0.20	-7.40	0.00	7.20	0.20	-7.40	0.00	0.00	0.00	0.00	0.00	0.00	0.00	0.00	0.00	0.00	0.00	0.00	0.00	0.00	0.00	0.00
0.16	-0.05	-0.11	0.00	-0.68	0.06	0.33	0.00	0.00	0.17	0.14	0.00	-0.16	0.18	0.15	-0.39	0.00	0.24	-0.17	166.50	-26.20	-140.72	-0.37	83.75	-15.56	-68.35	0.00	5.50	2.80	-8.30	0.00	5.50	2.80	-8.30	0.00	0.00	0.00	0.00	0.00	0.00	0.00	0.00	0.00	0.00	0.00	0.00	0.00	0.00	0.00	0.00
0.14	0.00	-0.15	-0.11	-0.53	-0.03	0.27	-0.04	0.40	-0.15	0.19	0.00	0.07	0.08	0.05	0.00	0.00	-0.01	0.01	138.03	30.23	-167.41	0.11	70.40	11.90	-82.30	0.00	3.20	5.10	-8.40	0.00	3.20	5.10	-8.40	0.00	0.00	0.00	0.00	0.00	0.00	0.00	0.00	0.00	0.00	0.00	0.00	0.00	0.00	0.00	0.00
0.11	0.13	-0.16	-0.07	-0.17	-0.12	0.30	0.40	0.08	-0.28	0.53	-0.18	-0.28	0.04	0.57	0.00	0.00	-0.20	0.01	96.00	83.14	-178.90	0.13	50.20	38.60	-89.17	0.00	0.60	6.90	-7.60	0.00	0.60	6.90	-7.60	0.00	0.00	0.00	0.00	0.00	0.00	0.00	0.00	0.00	0.00	0.00	0.00	0.00	0.00	0.00	0.00
0.06	0.10	-0.17	0.13	-0.16	-0.22	0.29	-0.30	0.01	-0.20	0.11	-0.29	-0.21	-0.11	0.06	0.00	0.00	-0.01	0.00	44.99	127.86	-172.65	0.48	25.00	61.50	-86.13	0.00	-1.90	8.10	-6.10	0.00	-1.90	8.10	-6.10	0.00	0.00	0.00	0.00	0.00	0.00	0.00	0.00	0.00	0.00	0.00	0.00	0.00	0.00	0.00	0.00
-0.09	-0.26	-0.15	-0.19	-0.02	-0.43	0.62	0.03	0.14	-0.19	0.05	0.00	-0.05	-0.10	0.33	0.00	-0.44	-0.01	0.00	-10.62	160.30	-149.20	0.00	-2.55	78.29	-75.70	0.00	-4.40	8.40	-4.00	0.00	-4.40	8.40	-4.00	0.00	0.00	0.00	0.00	0.00	0.00	0.00	0.00	0.00	0.00	0.00	0.00	0.00	0.00	0.00	0.00
-0.43	-0.18	-0.12	0.00	0.46	-0.29	0.14	0.00	0.18	-0.06	-0.14	0.11	-0.01	-0.56	0.05	0.00	0.41	-0.01	0.00	-66.10	177.49	-111.20	0.00	-30.00	87.60	-57.21	0.00	-6.40	7.90	-1.50	0.00	-6.40	7.90	-1.50	0.00	0.00	0.00	0.00	0.00	0.00	0.00	0.00	0.00	0.00	0.00	0.00	0.00	0.00	0.00	0.00
-0.16	0.06	-0.08	0.00	0.17	-0.30	0.12	0.00	0.20	-0.13	-0.07	0.00	-0.26	-0.15	0.23	0.11	0.01	0.07	0.13	-114.51	176.48	-62.40	0.00	-53.92	88.20	-33.80	0.00	-7.80	6.70	1.00	0.00	-7.80	6.70	1.00	0.00	0.00	0.00	0.00	0.00	0.00	0.00	0.00	0.00	0.00	0.00	0.00	0.00	0.00	0.00	0.00
0.15	0.16	-0.03	0.00	0.24	-0.62	0.03	-0.29	0.20	-0.46	-0.12	0.00	-0.07	-0.33	0.15	0.13	0.01	0.00	0.00	-151.10	158.70	-7.50	0.00	-73.50	80.17	-7.07	0.00	-8.40	4.80	3.60	0.00	-8.40	4.80	3.60	0.00	0.00	0.00	0.00	0.00	0.00	0.00	0.00	0.00	0.00	0.00	0.00	0.00	0.00	0.00	0.00
0.24	0.13	0.47	-0.34	0.41	-0.22	-0.10	0.00	0.18	0.43	-0.17	0.00	0.31	-0.31	0.05	0.00	0.49	0.00	-0.01	-173.40	125.30	47.75	0.00	-85.03	64.46	21.00	0.00	-8.20	2.40	5.80	0.00	-8.20	2.40	5.80	0.00	0.00	0.00	0.00	0.00	0.00	0.00	0.00	0.00	0.00	0.00	0.00	0.00	0.00	0.00	0.00
-0.17	0.09	0.07	0.00	0.30	-0.15	-0.15	0.00	-0.23	0.05	-0.19	-0.08	0.74	-0.26	-0.40	-0.18	0.01	0.00	-0.01	-178.70	79.60	99.34	0.12	-89.18	42.20	46.52	0.00	-7.20	-0.20	7.40	0.00	-7.20	-0.20	7.40	0.00	0.00	0.00	0.00	0.00	0.00	0.00	0.00	0.00	0.00	0.00	0.00	0.00	0.00	0.00	0.00
-0.16	0.05	0.23	0.00	0.21	-0.06	-0.22	-0.17	0.09	0.14	0.25	0.00	0.31	-0.18	-0.15	-0.02	0.17	0.00	-0.01	-166.13	26.20	140.30	0.06	-83.99	15.64	67.43	0.00	-5.50	-2.80	8.30	0.00	-5.50	-2.80	8.30	0.00	0.00	0.00	0.00	0.00	0.00	0.00	0.00	0.00	0.00	0.00	0.00	0.00	0.00	0.00	0.00
-0.14	0.00	0.15	0.00	0.26	0.03	-0.27	0.00	0.03	-0.30	0.05	0.00	-0.12	-0.08	-0.25	0.11	0.00	0.01	-0.01	-138.00	-29.67	167.80	-0.40	-70.40	-12.01	82.30	0.00	-3.20	-5.10	8.40	0.00	-3.20	-5.10	8.40	0.00	0.00	0.00	0.00	0.00	0.00	0.00	0.00	0.00	0.00	0.00	0.00	0.00	0.00	0.00	0.00
-0.11	0.16	0.16	0.05	0.17	0.23	-0.28	0.00	-0.03	0.19	-0.53	0.00	-0.12	0.01	-0.48	0.00	0.00	0.01	0.23	-96.00	-82.90	179.38	0.20	-50.20	-38.78	88.97	0.00	-0.60	-6.90	7.60	0.00	-0.60	-6.90	7.60	0.00	0.00	0.00	0.00	0.00	0.00	0.00	0.00	0.00	0.00	0.00	0.00	0.00	0.00	0.00	0.00
-0.52	-0.30	-0.27	-0.40	0.09	-0.24	-0.29	0.00	-0.09	0.20	-0.11	0.00	0.21	0.11	-0.32	-0.10	0.00	0.01	0.00	-44.36	-128.37	172.42	-0.02	-25.00	-61.79	86.57	0.00	1.90	-8.10	6.10	0.00	1.90	-8.10	6.10	0.00	0.00	0.00	0.00	0.00	0.00	0.00	0.00	0.00	0.00	0.00	0.00	0.00	0.00	0.00	0.00
-0.01	-0.14	0.00	0.00	0.00	0.71	-0.26	0.00	-0.01	0.19	-0.05	0.00	0.06	0.20	0.04	0.00	-0.01	0.06	-0.02	11.10	-160.30	149.20	0.37	2.60	-78.40	75.98	0.00	4.40	-8.40	4.00	0.00	4.40	-8.40	4.00	0.00	0.00	0.00	0.00	0.00	0.00	0.00	0.00	0.00	0.00	0.00	0.00	0.00	0.00	0.00	0.00
0.03	-0.16	0.12	-0.16	-0.09	0.29	-0.57	-0.20	-0.18	0.17	0.37	0.25	-0.16	0.27	-0.16	0.00	-0.01	0.40	-0.20	65.60	-177.10	111.20	0.00	30.00	-87.26	57.60	0.00	6.40	-7.90	1.50	0.00	6.40	-7.90	1.50	0.00	0.00	0.00	0.00	0.00	0.00	0.00	0.00	0.00	0.00	0.00	0.00	0.00	0.00	0.00	0.00
0.23	-0.17	0.02	0.25	-0.04	0.30	-0.22	0.00	-0.20	0.07	0.07	0.00	0.03	0.32	-0.23	-0.19	0.08	-0.23	0.00	114.10	-176.50	62.40	-0.25	54.40	-88.32	34.27	0.00	7.80	-6.70	-1.00	0.00	7.80	-6.70	-1.00	0.00	0.00	0.00	0.00	0.00	0.00	0.00	0.00	0.00	0.00	0.00	0.00	0.00	0.00	0.00	0.00
-0.21	-0.16	0.03	0.00	0.15	0.11	-0.03	0.00	-0.20	-0.08	-0.33	0.21	-0.26	-0.12	-0.18	0.00	0.30	0.00	0.00	151.07	-158.70	7.50	0.00	73.50	-80.35	6.70	0.00	8.40	-4.80	-3.60	0.00	8.40	-4.80	-3.60	0.00	0.00	0.00	0.00	0.00	0.00	0.00	0.00	0.00	0.00	0.00	0.00	0.00	0.00	0.00	0.00
0.00	-0.28	-0.08	0.37	-0.44	0.22	0.06	-0.16	-0.18	0.01	-0.17	0.00	-0.25	0.31	-0.05	-0.07	0.33	0.00	0.04	173.16	-125.38	-48.37	0.05	85.51	-64.40	-20.75	0.00	8.20	-2.40	-5.80	0.00	8.20	-2.40	-5.80	0.00	0.00	0.00	0.00	0.00	0.00	0.00	0.00	0.00	0.00	0.00	0.00	0.00	0.00	0.00	0.00
-0.24	-0.09	-0.12	0.00	-0.25	0.15	0.15	0.00	0.11	-0.05	0.19	-0.39	-0.31	0.26	0.05	0.17	0.23	-0.09	0.01	178.70	-79.60	-99.37	-0.03	89.00	-41.84	-46.70	0.00	7.20	0.20	-7.40	0.00	7.20	0.20	-7.40	0.00	0.00	0.00	0.00	0.00	0.00	0.00	0.00	0.00	0.00	0.00	0.00	0.00	0.00	0.00	0.00
0.16	0.32	0.06	-0.17	-0.46	0.43	0.22	0.00	-0.09	-0.11	0.56	-0.37	-0.33	0.18	0.15	0.00	0.00	0.00	-0.33	166.50	-26.20	-140.30	0.00	83.83	-15.90	-67.90	0.00	5.50	2.80	-8.30	0.00	5.50	2.80	-8.30	0.00	0.00	0.00	0.00	0.00	0.00	0.00	0.00	0.00	0.00	0.00	0.00	0.00	0.00	0.00	0.00
0.19	0.00	-0.04	0.00	-0.24	-0.03	0.66	0.39	-0.03	-0.15	0.67	0.00	-0.32	0.08	0.23	0.13	0.44	0.11	0.01	138.00	29.80	-167.43	0.00	70.77	11.90	-82.30	0.00	3.20	5.10	-8.40	0.00	3.20	5.10	-8.40	0.00	0.00	0.00	0.00	0.00	0.00	0.00	0.00	0.00	0.00	0.00	0.00	0.00	0.00	0.00	0.00
0.11	0.03	-0.16	0.00	-0.17	-0.12	0.30	0.00	0.03	0.01	0.55	0.00	-0.26	-0.01	0.29	0.00	0.00	0.19	0.40	96.00	82.90	-178.90	0.00	50.20	38.60	-88.97	0.00	0.60	6.90	-7.60	0.00	0.60	6.90	-7.60	0.00	0.00	0.00	0.00	0.00	0.00	0.00	0.00	0.00	0.00	0.00	0.00	0.00	0.00	0.00	0.00
0.06	0.46	-0.17	0.00	-0.09	-0.20	0.26	0.10	0.48	-0.20	0.11	-0.20	-0.21	-0.08	0.32	0.00	0.00	-0.01	0.00	44.60	127.90	-172.50	0.00	25.21	61.50	-86.50	0.00	-1.90	8.10	-6.10	0.00	-1.90	8.10	-6.10	0.00	0.00	0.00	0.00	0.00	0.00	0.00	0.00	0.00	0.00	0.00	0.00	0.00	0.00	0.00	0.00
0.01	0.14	-0.15	0.00	0.24	-0.26	0.26	0.07	-0.02	0.24	0.05	0.00	-0.01	-0.20	0.33	0.00	0.01	0.36	-0.16	-11.11	160.30	-149.20	0.00	-2.60	78.77	-75.31	0.00	-4.40	8.40	-4.00	0.00	-4.40	8.40	-4.00	0.00	0.00	0.00	0.00	0.00	0.00	0.00	0.00	0.00	0.00	0.00	0.00	0.00	0.00	0.00	0.00
-0.19	0.16	-0.12	0.00	-0.36	-0.22	0.41	0.00	0.18	0.20	0.00	-0.37	-0.01	0.08	0.41	0.00	0.38	0.34	0.37	-65.80	177.31	-111.20	-0.16	-30.00	87.60	-57.60	0.00	-6.40	7.90	-1.50	0.00	-6.40	7.90	-1.50	0.00	0.00	0.00	0.00	0.00	0.00	0.00	0.00	0.00	0.00	0.00	0.00	0.00	0.00	0.00	0.00
-0.08	0.17	-0.08	0.00	0.17	-0.30	0.12	0.00	0.54	-0.13	-0.07	0.00	0.08	-0.32	0.29	0.00	0.01	0.44	0.00	-114.10	176.50	-62.52	0.00	-54.74	88.20	-33.80	0.00	-7.80	6.70	1.00	0.00	-7.80	6.70	1.00	0.00	0.00	0.00	0.00	0.00	0.00	0.00	0.00	0.00	0.00	0.00	0.00	0.00	0.00	0.00	0.00
-0.07	0.16	-0.03	0.00	0.24	-0.27	0.03	0.00	0.20	-0.49	-0.15	0.00	0.18	-0.33	0.15	0.00	0.12	0.00	0.00	-151.17	158.70	-7.50	0.00	-73.50	80.20	-6.45	0.00	-8.40	4.80	3.60	0.00	-8.40	4.80	3.60	0.00	0.00	0.00	0.00	0.00	0.00	0.00	0.00	0.00	0.00	0.00	0.00	0.00	0.00	0.00	0.00
-0.15	0.56	0.02	0.28	0.28	-0.22	-0.06	0.00	0.24	-0.01	-0.17	0.17	0.25	-0.31	0.05	0.00	0.01	0.00	-0.12	-173.40	125.30	47.92	0.00	-85.40	64.40	21.11	0.00	-8.20	2.40	5.80	0.00	-8.20	2.40	5.80	0.00	0.00	0.00	0.00	0.00	0.00	0.00	0.00	0.00	0.00	0.00	0.00	0.00	0.00	0.00	0.00
-0.17	0.09	0.07	0.00	0.30	-0.15	-0.04	0.00	0.39	0.03	-0.08	-0.42	0.31	-0.26	-0.05	0.00	0.01	0.43	0.01	-179.17	79.60	98.60	0.00	-88.95	42.20	46.70	0.00	-7.20	-0.20	7.40	0.00	-7.20	-0.20	7.40	0.00	0.00	0.00	0.00	0.00	0.00	0.00	0.00	0.00	0.00	0.00	0.00	0.00	0.00	0.00	0.00
-0.16	-0.42	0.11	-0.39	0.28	-0.06	-0.22	0.00	0.09	-0.15	0.23	-0.30	0.33	-0.18	-0.15	0.37	0.00	-0.40	0.07	-166.50	26.20	139.84	0.00	-83.80	15.60	67.90	0.00	-5.50	-2.80	8.30	0.00	-5.50	-2.80	8.30	0.00	0.00	0.00	0.00	0.00	0.00	0.00	0.00	0.00	0.00	0.00	0.00	0.00	0.00	0.00	0.00
-0.34	0.00	0.24	0.34	0.24	0.03	-0.27	0.31	0.03	0.15	-0.49	-0.01	0.32	-0.08	-0.31	0.00	0.00	0.01	-0.19	-138.00	-29.80	167.80	0.00	-70.40	-11.90	82.24	0.00	-3.20	-5.10	8.40	0.00	-3.20	-5.10	8.40	0.00	0.00	0.00	0.00	0.00	0.00	0.00	0.00	0.00	0.00	0.00	0.00	0.00	0.00	0.00	0.00
-0.11	-0.05	0.16	0.00	0.61	0.06	-0.30	0.00	-0.03	0.19	-0.16	0.00	0.28	0.01	-0.29	0.00	0.44	0.49	-0.01	-96.02	-82.95	179.00	0.00	-50.60	-38.60	88.80	0.00	-0.60	-6.90	7.60	0.00	-0.60	-6.90	7.60	0.00	0.00	0.00	0.00	0.00	0.00	0.00	0.00	0.00	0.00	0.00	0.00	0.00	0.00	0.00	0.00
-0.06	-0.10	-0.22	-0.06	-0.21	0.20	-0.29	-0.11	-0.21	0.20	-0.11	0.11	0.15	0.11	0.07	0.00	0.00	0.11	-0.37	-44.15	-127.51	172.24	0.40	-25.00	-61.57	86.50	0.00	1.90	-8.10	6.10	0.00	1.90	-8.10	6.10	0.00	0.00	0.00	0.00	0.00	0.00	0.00	0.00	0.00	0.00	0.00	0.00	0.00	0.00	0.00	0.00
0.12	-0.14	0.15	0.00	-0.37	0.26	-0.37	-0.02	-0.59	0.19	-0.05	0.34	0.26	0.67	-0.26	0.12	-0.01	-0.46	0.00	10.91	-160.50	149.45	0.00	2.53	-78.27	75.70	0.00	4.40	-8.40	4.00	0.00	4.40	-8.40	4.00	0.00	0.00	0.00	0.00	0.00	0.00	0.00	0.00	0.00	0.00	0.00	0.00	0.00	0.00	0.00	0.00
0.03	0.32	0.12	0.00	-0.54	0.29	-0.20	0.00	0.19	0.17	0.00	0.00	0.01	0.47	-0.35	0.00	-0.01	0.38	-0.14	65.35	-177.10	111.20	0.00	30.00	-87.60	57.60	0.00	6.40	-7.90	1.50	0.00	6.40	-7.90	1.50	0.00	0.00	0.00	0.00	0.00	0.00	0.00	0.00	0.00	0.00	0.00	0.00	0.00	0.00	0.00	0.00
0.32	-0.17	0.08	0.00	0.28	0.30	-0.12	0.35	-0.20	0.13	0.07	0.43	0.18	-0.03	0.08	-0.35	-0.03	0.01	0.43	114.10	-176.50	62.42	0.36	54.20	-88.20	33.80	0.00	7.80	-6.70	-1.00	0.00	7.80	-6.70	-1.00	0.00	0.00	0.00	0.00	0.00	0.00	0.00	0.00	0.00	0.00	0.00	0.00	0.00	0.00	0.00	0.00
0.13	-0.16	0.47	0.00	-0.24	0.27	-0.03	0.12	0.25	0.07	0.12	0.00	-0.18	0.33	-0.15	0.39	-0.01	0.00	0.05	151.10	-158.70	7.63	0.44	73.50	-80.20	6.79	0.00	8.40	-4.80	-3.60	0.00	8.40	-4.80	-3.60	0.00	0.00	0.00	0.00	0.00	0.00	0.00	0.00	0.00	0.00	0.00	0.00	0.00	0.00	0.00	0.00
0.15	-0.13	-0.43	0.00	-0.70	0.22	0.06	0.17	-0.18	0.22	0.17	0.00	-0.25	0.31	-0.05	0.00	-0.35	0.00	-0.25	173.40	-125.30	-47.89	0.10	85.40	-64.26	-21.00	0.00	8.20	-2.40	-5.80	0.00	8.20	-2.40	-5.80	0.00	0.00	0.00	0.00	0.00	0.00	0.00	0.00	0.00	0.00	0.00	0.00	0.00	0.00	0.00	0.00
0.17	-0.09	-0.07	0.31	-0.19	0.27	-0.03	-0.18	-0.14	-0.05	0.19	0.00	-0.31	0.26	0.05	0.00	-0.42	0.00	0.01	178.70	-79.60	-99.00	0.00	89.00	-42.29	-46.81	0.00	7.20	0.20	-7.40	0.00	7.20	0.20	-7.40	0.00	0.00	0.00	0.00	0.00	0.00	0.00	0.00	0.00	0.00	0.00	0.00	0.00	0.00	0.00	0.00
0.64	0.29	0.02	0.00	-0.28	0.06	0.27	0.00	0.08	-0.11	0.20	0.00	-0.51	0.18	0.15	0.28	0.34	0.00	0.01	166.50	-26.20	-140.30	0.00	83.92	-15.90	-68.25	0.00	5.50	2.80	-8.30	0.00	5.50	2.80	-8.30	0.00	0.00	0.00	0.00	0.00	0.00	0.00	0.00	0.00	0.00	0.00	0.00	0.00	0.00	0.00	0.00
0.16	0.00	-0.15	0.00	-0.24	-0.03	0.27	0.00	-0.03	-0.15	0.19	0.00	-0.32	0.22	-0.14	0.00	0.00	-0.07	0.01	138.00	29.80	-167.80	0.00	70.46	11.88	-82.48	0.00	3.20	5.10	-8.40	0.00	3.20	5.10	-8.40	0.00	0.00	0.00	0.00	0.00	0.00	0.00	0.00	0.00	0.00	0.00	0.00	0.00	0.00	0.00	0.00
-0.07	0.05	-0.16	0.00	-0.17	-0.12	0.30	-0.15	0.03	-0.19	-0.09	-0.16	-0.63	-0.01	0.29	0.00	0.00	0.05	0.35	96.00	82.89	-178.90	-0.09	50.20	38.60	-88.72	0.00	0.60	6.90	-7.60	0.00	0.60	6.90	-7.60	0.00	0.00	0.00	0.00	0.00	0.00	0.00	0.00	0.00	0.00	0.00	0.00	0.00	0.00	0.00	0.00
0.06	0.20	-0.17	0.00	0.19	-0.20	-0.13	0.00	0.03	-0.31	0.11	0.00	-0.21	-0.11	0.32	0.00	-0.18	0.25	0.00	44.60	127.53	-172.50	-0.29	24.55	61.50	-86.50	0.00	-1.90	8.10	-6.10	0.00	-1.90	8.10	-6.10	0.00	0.00	0.00	0.00	0.00	0.00	0.00	0.00	0.00	0.00	0.00	0.00	0.00	0.00	0.00	0.00
0.40	0.14	-0.15	-0.37	0.00	-0.30	0.73	0.00	0.14	-0.19	0.05	0.13	-0.12	-0.20	0.33	0.00	0.01	-0.01	0.39	-11.01	160.11	-149.20	0.00	-2.60	78.40	-75.70	0.00	-4.40	8.40	-4.00	0.00	-4.40	8.40	-4.00	0.00	0.00	0.00	0.00	0.00	0.00	0.00	0.00	0.00	0.00	0.00	0.00	0.00	0.00	0.00	0.00
0.33	-0.21	-0.15	0.00	0.09	-0.29	0.20	0.00	0.18	-0.17	0.00	0.00	-0.01	-0.16	0.29	0.00	-0.05	-0.19	-0.15	-65.80	177.10	-111.54	0.00	-29.76	87.60	-57.85	0.00	-6.40	7.90	-1.50	0.00	-6.40	7.90	-1.50	0.00	0.00	0.00	0.00	0.00	0.00	0.00	0.00	0.00	0.00	0.00	0.00	0.00	0.00	0.00	0.00
0.03	0.17	-0.08	0.08	-0.20	-0.30	0.51	0.20	0.30	-0.13	-0.07	0.00	0.08	-0.32	0.23	0.00	0.01	-0.01	0.00	-114.16	176.50	-62.40	0.00	-54.40	88.27	-33.80	0.00	-7.80	6.70	1.00	0.00	-7.80	6.70	1.00	0.00	0.00	0.00	0.00	0.00	0.00	0.00	0.00	0.00	0.00	0.00	0.00	0.00	0.00	0.00	0.00
-0.13	-0.09	-0.03	0.00	0.24	-0.27	0.03	0.13	0.20	-0.07	-0.12	0.00	0.18	-0.33	0.15	0.25	0.01	0.00	-0.35	-151.21	158.70	-7.50	0.00	-73.50	80.20	-6.70	0.00	-8.40	4.80	3.60	0.00	-8.40	4.80	3.60	0.00	0.00	0.00	0.00	0.00	0.00	0.00	0.00	0.00	0.00	0.00	0.00	0.00	0.00	0.00	0.00
-0.08	0.13	0.02	0.00	0.28	-0.22	-0.06	0.00	0.18	-0.38	-0.04	-0.46	0.25	-0.06	0.05	0.00	0.01	-0.02	0.14	-173.40	125.55	48.00	-0.18	-85.41	63.95	21.00	0.00	-8.20	2.40	5.80	0.00	-8.20	2.40	5.80	0.00	0.00	0.00	0.00	0.00	0.00	0.00	0.00	0.00	0.00	0.00	0.00	0.00	0.00	0.00	0.00
-0.17	0.16	-0.01	-0.05	0.55	-0.15	-0.09	-0.16	0.14	0.44	0.18	-0.47	0.31	-0.28	-0.20	0.00	0.26	0.00	0.08	-178.70	80.04	99.00	0.00	-89.08	42.20	46.70	0.00	-7.20	-0.20	7.40	0.00	-7.20	-0.20	7.40	0.00	0.00	0.00	0.00	0.00	0.00	0.00	0.00	0.00	0.00	0.00	0.00	0.00	0.00	0.00	0.00
0.01	0.05	-0.09	0.00	0.28	-0.06	0.12	0.00	0.09	0.11	-0.59	0.25	0.33	-0.18	-0.15	0.00	0.00	0.00	-0.01	-166.50	26.31	140.30	-0.24	-83.80	15.50	68.24	0.00	-5.50	-2.80	8.30	0.00	-5.50	-2.80	8.30	0.00	0.00	0.00	0.00	0.00	0.00	0.00	0.00	0.00	0.00	0.00	0.00	0.00	0.00	0.00	0.00
-0.14	-0.37	0.43	0.00	0.24	0.24	-0.27	-0.07	0.03	0.13	-0.19	0.00	0.02	-0.08	-0.23	0.00	0.00	0.01	-0.01	-138.12	-29.80	167.80	-0.05	-70.40	-11.66	82.30	0.00	-3.20	-5.10	8.40	0.00	-3.20	-5.10	8.40	0.00	0.00	0.00	0.00	0.00	0.00	0.00	0.00	0.00	0.00	0.00	0.00	0.00	0.00	0.00	0.00
-0.11	-0.05	0.16	0.00	0.23	-0.25	-0.30	0.00	-0.03	0.04	-0.01	-0.18	0.38	0.38	-0.29	0.00	0.00	0.01	-0.38	-96.00	-82.90	178.90	0.00	-50.20	-38.60	88.80	0.00	-0.60	-6.90	7.60	0.00	-0.60	-6.90	7.60	0.00	0.00	0.00	0.00	0.00	0.00	0.00	0.00	0.00	0.00	0.00	0.00	0.00	0.00	0.00	0.00
-0.24	-0.10	0.17	0.00	-0.06	-0.17	-0.29	-0.18	0.28	0.20	-0.11	0.00	0.21	0.04	-0.32	-0.11	-0.04	0.01	0.35	-44.60	-127.90	172.50	0.00	-25.00	-61.50	86.50	0.00	1.90	-8.10	6.10	0.00	1.90	-8.10	6.10	0.00	0.00	0.00	0.00	0.00	0.00	0.00	0.00	0.00	0.00	0.00	0.00	0.00	0.00	0.00	0.00
-0.01	-0.14	0.15	0.00	0.00	0.61	-0.26	0.00	-0.16	0.19	-0.05	0.00	0.12	0.20	-0.33	0.00	-0.01	0.01	0.44	11.10	-160.33	149.20	0.00	2.44	-78.40	75.61	0.00	4.40	-8.40	4.00	0.00	4.40	-8.40	4.00	0.00	0.00	0.00	0.00	0.00	0.00	0.00	0.00	0.00	0.00	0.00	0.00	0.00	0.00	0.00	0.00
0.00	-0.16	0.12	0.36	-0.34	0.29	-0.20	0.00	-0.18	0.17	0.00	0.00	-0.06	0.27	-0.29	0.10	-0.01	0.01	-0.39	65.80	-177.10	111.48	-0.02	30.00	-87.60	57.60	0.00	6.40	-7.90	1.50	0.00	6.40	-7.90	1.50	0.00	0.00	0.00	0.00	0.00	0.00	0.00	0.00	0.00	0.00	0.00	0.00	0.00	0.00	0.00	0.00
0.08	-0.17	0.45	0.00	-0.28	0.40	0.13	0.00	-0.45	0.27	0.07	0.00	-0.19	0.32	-0.23	0.00	0.12	0.01	0.00	114.10	-176.50	62.01	0.00	54.75	-88.20	33.80	0.00	7.80	-6.70	-1.00	0.00	7.80	-6.70	-1.00	0.00	0.00	0.00	0.00	0.00	0.00	0.00	0.00	0.00	0.00	0.00	0.00	0.00	0.00	0.00	0.00
0.13	-0.42	0.37	0.00	-0.24	0.27	-0.03	-0.08	-0.20	0.07	0.23	0.00	-0.18	0.33	-0.15	0.24	-0.01	0.00	0.00	151.10	-158.70	7.50	0.00	73.11	-80.20	6.70	0.00	8.40	-4.80	-3.60	0.00	8.40	-4.80	-3.60	0.00	0.00	0.00	0.00	0.00	0.00	0.00	0.00	0.00	0.00	0.00	0.00	0.00	0.00	0.00	0.00
0.15	-0.13	-0.02	-0.35	-0.28	0.22	0.06	0.00	0.13	0.01	0.17	0.00	-0.25	0.31	-0.03	0.00	-0.01	0.25	0.01	173.54	-125.30	-48.00	-0.41	85.40	-64.40	-20.52	0.00	8.20	-2.40	-5.80	0.00	8.20	-2.40	-5.80	0.00	0.00	0.00	0.00	0.00	0.00	0.00	0.00	0.00	0.00	0.00	0.00	0.00	0.00	0.00	0.00
-0.25	-0.50	-0.07	0.00	-0.30	0.15	0.60	0.48	-0.60	-0.05	0.04	0.00	-0.31	0.35	-0.02	0.00	-0.01	-0.15	0.01	178.70	-79.60	-98.87	0.00	89.11	-41.73	-46.70	0.00	7.20	0.20	-7.40	0.00	7.20	0.20	-7.40	0.00	0.00	0.00	0.00	0.00	0.00	0.00	0.00	0.00	0.00	0.00	0.00	0.00	0.00	0.00	0.00
0.16	0.09	-0.11	0.00	-0.28	-0.01	0.35	0.00	-0.09	0.29	0.20	0.00	-0.25	0.18	0.15	0.00	0.06	0.28	0.01	166.84	-26.20	-140.23	0.00	83.80	-15.90	-67.79	0.00	5.50	2.80	-8.30	0.00	5.50	2.80	-8.30	0.00	0.00	0.00	0.00	0.00	0.00	0.00	0.00	0.00	0.00	0.00	0.00	0.00	0.00	0.00	0.00
0.05	0.00	-0.15	0.00	-0.24	-0.03	0.27	0.00	-0.03	-0.15	0.19	0.06	-0.77	0.00	0.23	0.00	0.00	-0.01	0.01	138.00	29.87	-167.80	0.00	70.40	11.90	-82.49	0.00	3.20	5.10	-8.40	0.00	3.20	5.10	-8.40	0.00	0.00	0.00	0.00	0.00	0.00	0.00	0.00	0.00	0.00	0.00	0.00	0.00	0.00	0.00	0.00
0.11	0.05	-0.30	0.00	-0.17	-0.27	0.30	0.00	0.50	0.18	0.16	0.00	-0.28	0.36	0.13	0.00	0.43	-0.01	0.01	96.11	82.90	-178.56	0.00	50.20	38.26	-88.80	0.00	0.60	6.90	-7.60	0.00	0.60	6.90	-7.60	0.00	0.00	0.00	0.00	0.00	0.00	0.00	0.00	0.00	0.00	0.00	0.00	0.00	0.00	0.00	0.00
-0.05	0.10	-0.47	0.00	-0.09	-0.20	0.29	0.00	0.09	-0.09	0.09	0.00	-0.21	0.34	0.44	0.00	-0.09	-0.01	-0.25	44.60	127.90	-172.50	0.00	24.63	61.50	-86.55	0.00	-1.90	8.10	-6.10	0.00	-1.90	8.10	-6.10	0.00	0.00	0.00	0.00	0.00	0.00	0.00	0.00	0.00	0.00	0.00	0.00	0.00	0.00	0.00	0.00
0.01	0.14	-0.49	0.00	0.00	0.08	0.50	0.00	-0.27	-0.19	0.05	0.15	0.16	-0.20	0.33	0.20	0.01	-0.01	-0.46	-11.10	160.01	-149.20	0.00	-2.60	78.40	-75.70	0.00	-4.40	8.40	-4.00	0.00	-4.40	8.40	-4.00	0.00	0.00	0.00	0.00	0.00	0.00	0.00	0.00	0.00	0.00	0.00	0.00	0.00	0.00	0.00	0.00
-0.21	-0.02	-0.59	0.00	0.09	-0.29	0.20	0.21	0.18	-0.17	0.44	0.00	0.44	-0.14	0.39	0.25	0.01	-0.01	0.11	-65.80	177.47	-111.20	0.28	-30.00	87.60	-57.40	0.00	-6.40	7.90	-1.50	0.00	-6.40	7.90	-1.50	0.00	0.00	0.00	0.00	0.00	0.00	0.00	0.00	0.00	0.00	0.00	0.00	0.00	0.00	0.00	0.00
-0.34	0.17	-0.08	0.00	0.17	-0.30	0.12	0.00	0.20	-0.13	-0.07	0.00	0.08	-0.32	0.23	0.31	-0.38	-0.01	-0.02	-113.85	176.41	-62.40	0.00	-54.40	88.12	-33.75	0.00	-7.80	6.70	1.00	0.00	-7.80	6.70	1.00	0.00	0.00	0.00	0.00	0.00	0.00	0.00	0.00	0.00	0.00	0.00	0.00	0.00	0.00	0.00	0.00
-0.21	0.16	-0.03	0.06	0.24	-0.27	0.47	0.00	0.57	-0.07	-0.12	0.35	0.11	0.11	0.15	0.00	0.38	0.00	0.00	-151.10	158.70	-7.50	0.00	-73.50	80.20	-6.78	0.00	-8.40	4.80	3.60	0.00	-8.40	4.80	3.60	0.00	0.00	0.00	0.00	0.00	0.00	0.00	0.00	0.00	0.00	0.00	0.00	0.00	0.00	0.00	0.00
0.05	0.13	0.02	0.00	0.28	-0.62	-0.06	-0.14	-0.08	-0.11	0.17	-0.11	0.50	-0.57	0.05	0.00	-0.17	0.00	-0.01	-173.84	125.30	48.00	0.11	-85.20	64.40	21.00	0.00	-8.20	2.40	5.80	0.00	-8.20	2.40	5.80	0.00	0.00	0.00	0.00	0.00	0.00	0.00	0.00	0.00	0.00	0.00	0.00	0.00	0.00	0.00	0.00
-0.54	-0.21	0.07	0.00	0.30	0.22	-0.02	0.00	0.25	0.05	-0.19	0.28	0.31	0.11	-0.12	0.00	0.01	-0.10	0.04	-178.70	79.42	99.00	0.00	-89.00	42.20	46.70	0.00	-7.20	-0.20	7.40	0.00	-7.20	-0.20	7.40	0.00	0.00	0.00	0.00	0.00	0.00	0.00	0.00	0.00	0.00	0.00	0.00	0.00	0.00	0.00	0.00
-0.16	0.30	0.11	0.28	0.28	0.18	-0.12	-0.41	-0.11	-0.36	0.11	0.00	0.33	-0.18	-0.15	0.00	-0.29	0.00	-0.01	-166.24	26.20	140.30	0.00	-83.89	15.90	67.90	0.00	-5.50	-2.80	8.30	0.00	-5.50	-2.80	8.30	0.00	0.00	0.00	0.00	0.00	0.00	0.00	0.00	0.00	0.00	0.00	0.00	0.00	0.00	0.00	0.00
-0.14	0.44	0.29	0.00	0.24	0.03	-0.35	0.00	0.03	0.09	-0.19	-0.06	0.32	-0.08	-0.57	0.44	0.00	-0.36	-0.01	-137.72	-29.80	167.80	0.03	-70.40	-11.90	82.30	0.00	-3.20	-5.10	8.40	0.00	-3.20	-5.10	8.40	0.00	0.00	0.00	0.00	0.00	0.00	0.00	0.00	0.00	0.00	0.00	0.00	0.00	0.00	0.00	0.00
-0.11	-0.20	0.51	0.00	0.28	0.12	-0.41	0.00	-0.03	0.30	-0.16	0.00	0.75	0.01	-0.29	0.00	-0.26	-0.13	-0.01	-96.00	-82.92	178.90	-0.30	-50.26	-38.97	88.80	0.00	-0.60	-6.90	7.60	0.00	-0.60	-6.90	7.60	0.00	0.00	0.00	0.00	0.00	0.00	0.00	0.00	0.00	0.00	0.00	0.00	0.00	0.00	0.00	0.00
-0.06	-0.10	0.17	0.00	0.09	0.33	-0.29	-0.15	-0.38	0.00	0.03	0.05	0.21	0.11	-0.32	-0.15	0.00	0.01	0.00	-44.60	-127.90	172.50	0.00	-24.72	-61.50	86.05	0.00	1.90	-8.10	6.10	0.00	1.90	-8.10	6.10	0.00	0.00	0.00	0.00	0.00	0.00	0.00	0.00	0.00	0.00	0.00	0.00	0.00	0.00	0.00	0.00
-0.01	-0.03	0.15	0.17	0.00	-0.21	-0.26	0.00	-0.14	0.19	-0.16	0.00	0.12	0.20	-0.33	0.00	0.30	-0.45	0.39	11.10	-160.30	149.64	0.00	2.60	-78.40	75.70	0.00	4.40	-8.40	4.00	0.00	4.40	-8.40	4.00	0.00	0.00	0.00	0.00	0.00	0.00	0.00	0.00	0.00	0.00	0.00	0.00	0.00	0.00	0.00	0.00
0.03	-0.16	0.12	0.11	-0.09	0.29	-0.20	0.37	-0.18	0.17	0.11	0.00	0.01	0.39	-0.20	0.00	0.35	0.12	0.21	65.80	-176.90	111.20	0.11	30.00	-87.60	57.60	0.00	6.40	-7.90	1.50	0.00	6.40	-7.90	1.50	0.00	0.00	0.00	0.00	0.00	0.00	0.00	0.00	0.00	0.00	0.00	0.00	0.00	0.00	0.00	0.00
0.08	-0.06	0.52	0.00	-0.17	0.30	-0.52	-0.47	-0.20	0.06	0.47	0.00	-0.08	0.02	-0.23	0.00	-0.01	-0.06	0.14	114.10	-176.50	62.40	-0.12	54.40	-88.67	33.80	0.00	7.80	-6.70	-1.00	0.00	7.80	-6.70	-1.00	0.00	0.00	0.00	0.00	0.00	0.00	0.00	0.00	0.00	0.00	0.00	0.00	0.00	0.00	0.00	0.00
0.13	0.29	0.05	0.00	-0.17	0.27	-0.03	0.00	0.28	0.06	0.12	0.00	-0.33	0.21	-0.15	-0.14	-0.01	0.00	0.00	151.10	-158.70	7.48	0.00	73.50	-80.20	6.70	0.00	8.40	-4.80	-3.60	0.00	8.40	-4.80	-3.60	0.00	0.00	0.00	0.00	0.00	0.00	0.00	0.00	0.00	0.00	0.00	0.00	0.00	0.00	0.00	0.00
0.29	-0.07	0.09	0.00	-0.16	0.22	0.06	0.00	-0.25	0.01	-0.12	0.00	-0.25	0.31	0.40	0.00	-0.01	0.00	0.01	173.40	-125.30	-48.00	-0.18	85.40	-64.25	-21.10	0.00	8.20	-2.40	-5.80	0.00	8.20	-2.40	-5.80	0.00	0.00	0.00	0.00	0.00	0.00	0.00	0.00	0.00	0.00	0.00	0.00	0.00	0.00	0.00	0.00
0.17	-0.09	-0.07	-0.15	0.13	0.15	0.15	0.11	-0.14	-0.05	0.19	-0.02	-0.31	0.26	0.05	-0.41	0.34	0.00	0.01	178.70	-79.60	-99.00	0.00	88.63	-41.92	-46.70	0.00	7.20	0.20	-7.40	0.00	7.20	0.20	-7.40	0.00	0.00	0.00	0.00	0.00	0.00	0.00	0.00	0.00	0.00	0.00	0.00	0.00	0.00	0.00	0.00
0.16	-0.05	-0.11	0.37	-0.28	0.06	0.22	0.00	0.04	-0.11	0.20	0.00	-0.33	0.10	0.15	0.00	0.00	0.00	0.01	166.50	-26.20	-140.54	0.00	83.38	-15.90	-67.90	0.00	5.50	2.80	-8.30	0.00	5.50	2.80	-8.30	0.00	0.00	0.00	0.00	0.00	0.00	0.00	0.00	0.00	0.00	0.00	0.00	0.00	0.00	0.00	0.00
0.54	0.00	-0.09	0.47	-0.24	-0.27	0.25	0.37	-0.03	-0.15	0.19	-0.26	-0.32	0.08	0.23	0.00	0.26	-0.01	0.01	138.00	29.88	-167.33	0.00	70.65	11.76	-82.30	0.00	3.20	5.10	-8.40	0.00	3.20	5.10	-8.40	0.00	0.00	0.00	0.00	0.00	0.00	0.00	0.00	0.00	0.00	0.00	0.00	0.00	0.00	0.00	0.00
0.00	0.05	-0.16	0.00	-0.35	-0.12	0.30	0.00	0.03	-0.19	0.29	0.00	-0.28	-0.01	0.29	0.00	-0.02	-0.01	0.13	95.86	82.90	-178.78	0.00	50.20	38.60	-88.80	0.00	0.60	6.90	-7.60	0.00	0.60	6.90	-7.60	0.00	0.00	0.00	0.00	0.00	0.00	0.00	0.00	0.00	0.00	0.00	0.00	0.00	0.00	0.00	0.00
0.06	0.21	-0.17	0.00	0.35	-0.20	0.43	0.00	0.21	-0.57	0.11	0.28	-0.21	0.28	0.32	0.00	0.00	-0.30	-0.24	44.60	127.90	-172.51	0.00	25.00	61.11	-86.50	0.00	-1.90	8.10	-6.10	0.00	-1.90	8.10	-6.10	0.00	0.00	0.00	0.00	0.00	0.00	0.00	0.00	0.00	0.00	0.00	0.00	0.00	0.00	0.00	0.00
-0.04	0.14	-0.02	0.09	0.00	-0.23	0.26	-0.19	0.14	-0.19	0.05	0.00	-0.12	-0.20	0.59	0.00	-0.11	-0.19	0.00	-11.16	160.30	-149.20	0.00	-3.04	78.40	-75.90	0.00	-4.40	8.40	-4.00	0.00	-4.40	8.40	-4.00	0.00	0.00	0.00	0.00	0.00	0.00	0.00	0.00	0.00	0.00	0.00	0.00	0.00	0.00	0.00	0.00
-0.03	0.16	-0.06	0.00	0.40	-0.29	0.48	0.00	0.18	-0.35	-0.18	0.44	-0.01	-0.27	0.04	0.35	0.01	-0.01	0.00	-65.35	177.23	-111.20	0.00	-30.00	87.60	-57.16	0.00	-6.40	7.90	-1.50	0.00	-6.40	7.90	-1.50	0.00	0.00	0.00	0.00	0.00	0.00	0.00	0.00	0.00	0.00	0.00	0.00	0.00	0.00	0.00	0.00
-0.27	0.17	-0.08	0.00	0.17	-0.30	0.03	0.00	0.20	-0.25	-0.04	0.03	-0.02	-0.01	0.40	0.00	0.14	0.06	-0.29	-114.10	176.84	-62.03	0.25	-54.40	88.31	-33.80	0.00	-7.80	6.70	1.00	0.00	-7.80	6.70	1.00	0.00	0.00	0.00	0.00	0.00	0.00	0.00	0.00	0.00	0.00	0.00	0.00	0.00	0.00	0.00	0.00
-0.13	0.16	-0.48	0.00	0.24	-0.27	0.03	0.00	0.20	-0.07	-0.12	-0.34	-0.11	-0.33	0.07	0.00	0.01	0.15	0.00	-151.10	158.98	-7.50	0.28	-73.95	80.03	-7.14	0.00	-8.40	4.80	3.60	0.00	-8.40	4.80	3.60	0.00	0.00	0.00	0.00	0.00	0.00	0.00	0.00	0.00	0.00	0.00	0.00	0.00	0.00	0.00	0.00
-0.15	0.13	0.02	0.24	0.23	-0.23	-0.06	0.00	0.18	0.05	-0.17	0.00	0.25	-0.31	0.05	0.00	0.01	0.00	-0.01	-173.40	125.13	48.00	-0.17	-85.43	64.40	21.00	0.00	-8.20	2.40	5.80	0.00	-8.20	2.40	5.80	0.00	0.00	0.00	0.00	0.00	0.00	0.00	0.00	0.00	0.00	0.00	0.00	0.00	0.00	0.00	0.00
-0.06	0.09	0.07	-0.10	0.24	-0.30	-0.15	0.45	0.14	0.05	-0.19	0.00	0.31	-0.05	0.20	0.00	0.01	0.00	-0.03	-178.70	79.60	99.00	0.00	-89.00	42.20	46.70	0.00	-7.20	-0.20	7.40	0.00	-7.20	-0.20	7.40	0.00	0.00	0.00	0.00	0.00	0.00	0.00	0.00	0.00	0.00	0.00	0.00	0.00	0.00	0.00	0.00
-0.11	0.05	0.11	0.00	0.28	0.07	-0.22	0.00	0.35	0.00	-0.20	-0.12	0.36	-0.18	-0.33	0.00	0.00	0.00	-0.01	-166.37	25.90	140.30	0.00	-83.54	15.90	68.01	0.00	-5.50	-2.80	8.30	0.00	-5.50	-2.80	8.30	0.00	0.00	0.00	0.00	0.00	0.00	0.00	0.00	0.00	0.00	0.00	0.00	0.00	0.00	0.00	0.00
-0.14	-0.17	0.15	0.00	-0.17	0.28	-0.27	0.00	0.03	0.15	-0.19	0.00	0.32	-0.28	-0.15	0.00	0.20	-0.19	-0.01	-138.00	-29.80	167.62	0.00	-70.40	-11.90	82.67	0.00	-3.20	-5.10	8.40	0.00	-3.20	-5.10	8.40	0.00	0.00	0.00	0.00	0.00	0.00	0.00	0.00	0.00	0.00	0.00	0.00	0.00	0.00	0.00	0.00
0.14	-0.05	-0.13	0.35	0.17	0.12	-0.18	0.00	-0.03	-0.06	0.09	-0.10	0.40	0.01	-0.73	0.00	-0.29	0.01	-0.01	-96.00	-82.90	178.90	0.00	-50.07	-38.60	88.80	0.00	-0.60	-6.90	7.60	0.00	-0.60	-6.90	7.60	0.00	0.00	0.00	0.00	0.00	0.00	0.00	0.00	0.00	0.00	0.00	0.00	0.00	0.00	0.00	0.00
0.38	-0.10	0.38	0.00	-0.11	0.46	-0.29	-0.07	-0.09	0.02	-0.11	0.00	0.21	0.11	-0.37	0.05	0.00	0.01	0.00	-44.60	-127.90	172.50	-0.08	-25.00	-61.02	86.43	0.00	1.90	-8.10	6.10	0.00	1.90	-8.10	6.10	0.00	0.00	0.00	0.00	0.00	0.00	0.00	0.00	0.00	0.00	0.00	0.00	0.00	0.00	0.00	0.00
0.44	0.23	-0.22	0.00	-0.03	0.26	-0.26	0.00	-0.56	0.36	-0.05	0.00	-0.14	0.64	0.14	0.43	-0.01	0.01	0.00	11.10	-160.72	149.20	0.00	2.72	-78.40	75.70	0.00	4.40	-8.40	4.00	0.00	4.40	-8.40	4.00	0.00	0.00	0.00	0.00	0.00	0.00	0.00	0.00	0.00	0.00	0.00	0.00	0.00	0.00	0.00	0.00
-0.36	-0.16	0.12	0.00	-0.09	0.29	-0.20	-0.02	-0.18	0.17	-0.07	0.39	0.01	0.27	-0.40	0.00	-0.01	0.01	0.36	66.05	-177.10	111.28	0.00	30.00	-87.29	57.60	0.00	6.40	-7.90	1.50	0.00	6.40	-7.90	1.50	0.00	0.00	0.00	0.00	0.00	0.00	0.00	0.00	0.00	0.00	0.00	0.00	0.00	0.00	0.00	0.00
-0.16	-0.52	0.08	0.00	-0.17	0.21	-0.19	0.00	-0.20	0.13	0.07	0.11	-0.08	0.63	0.13	0.00	-0.01	0.01	0.00	114.10	-176.50	62.40	0.00	54.51	-88.45	33.80	0.00	7.80	-6.70	-1.00	0.00	7.80	-6.70	-1.00	0.00	0.00	0.00	0.00	0.00	0.00	0.00	0.00	0.00	0.00	0.00	0.00	0.00	0.00	0.00	0.00
-0.17	-0.16	0.03	0.00	-0.24	0.38	-0.21	0.37	-0.20	0.07	0.12	0.00	-0.18	0.33	-0.62	0.00	-0.01	-0.16	0.00	151.10	-158.70	7.41	0.00	73.50	-80.20	6.70	0.00	8.40	-4.80	-3.60	0.00	8.40	-4.80	-3.60	0.00	0.00	0.00	0.00	0.00	0.00	0.00	0.00	0.00	0.00	0.00	0.00	0.00	0.00	0.00	0.00
0.15	-0.13	-0.02	0.40	-0.28	0.22	0.06	0.00	-0.18	0.01	0.07	-0.14	-0.25	0.70	-0.05	0.00	-0.01	0.00	0.01	172.95	-125.30	-48.00	0.00	85.29	-64.40	-21.00	0.00	8.20	-2.40	-5.80	0.00	8.20	-2.40	-5.80	0.00	0.00	0.00	0.00	0.00	0.00	0.00	0.00	0.00	0.00	0.00	0.00	0.00	0.00	0.00	0.00
0.17	-0.09	-0.52	0.44	-0.54	0.12	0.15	0.00	-0.44	-0.05	0.03	0.00	-0.31	0.26	0.18	0.00	-0.26	0.00	0.07	178.70	-79.60	-99.00	0.00	89.11	-42.20	-47.16	0.00	7.20	0.20	-7.40	0.00	7.20	0.20	-7.40	0.00	0.00	0.00	0.00	0.00	0.00	0.00	0.00	0.00	0.00	0.00	0.00	0.00	0.00	0.00	0.00
0.16	0.08	-0.11	0.45	-0.28	0.06	0.22	0.11	-0.03	0.37	0.20	0.00	-0.47	0.23	0.15	0.00	0.00	0.00	0.01	166.57	-26.20	-140.30	-0.11	83.93	-15.90	-67.50	0.00	5.50	2.80	-8.30	0.00	5.50	2.80	-8.30	0.00	0.00	0.00	0.00	0.00	0.00	0.00	0.00	0.00	0.00	0.00	0.00	0.00	0.00	0.00	0.00
0.08	0.00	-0.15	0.00	-0.53	-0.28	0.27	0.00	0.00	-0.15	0.19	0.00	-0.52	0.08	0.22	-0.18	0.15	-0.01	0.18	138.00	29.80	-167.80	0.00	70.40	11.90	-82.30	0.00	3.20	5.10	-8.40	0.00	3.20	5.10	-8.40	0.00	0.00	0.00	0.00	0.00	0.00	0.00	0.00	0.00	0.00	0.00	0.00	0.00	0.00	0.00	0.00
0.11	0.18	-0.16	0.00	-0.17	-0.12	0.30	-0.24	0.23	-0.19	0.16	0.00	-0.28	-0.01	0.29	-0.07	0.21	-0.01	0.01	96.00	82.90	-178.84	0.08	50.20	38.72	-88.80	0.00	0.60	6.90	-7.60	0.00	0.60	6.90	-7.60	0.00	0.00	0.00	0.00	0.00	0.00	0.00	0.00	0.00	0.00	0.00	0.00	0.00	0.00	0.00	0.00
-0.09	0.10	-0.17	-0.29	-0.09	-0.20	0.69	0.00	0.09	-0.20	-0.29	0.00	-0.24	0.00	0.21	0.00	0.00	0.13	0.00	44.77	127.51	-172.66	0.00	25.00	61.31	-86.50	0.00	-1.90	8.10	-6.10	0.00	-1.90	8.10	-6.10	0.00	0.00	0.00	0.00	0.00	0.00	0.00	0.00	0.00	0.00	0.00	0.00	0.00	0.00	0.00	0.00
-0.44	0.14	0.32	0.39	0.00	-0.72	0.57	0.00	0.13	-0.19	0.10	0.00	-0.12	-0.35	0.21	0.48	0.01	-0.01	0.45	-10.74	160.30	-148.99	0.39	-2.60	78.40	-75.70	0.00	-4.40	8.40	-4.00	0.00	-4.40	8.40	-4.00	0.00	0.00	0.00	0.00	0.00	0.00	0.00	0.00	0.00	0.00	0.00	0.00	0.00	0.00	0.00	0.00
-0.03	0.16	-0.12	0.00	0.09	-0.29	0.25	0.00	0.18	-0.17	0.00	0.05	-0.01	-0.36	0.73	-0.16	0.29	-0.01	0.31	-65.80	177.10	-111.20	-0.39	-30.00	88.00	-57.60	0.00	-6.40	7.90	-1.50	0.00	-6.40	7.90	-1.50	0.00	0.00	0.00	0.00	0.00	0.00	0.00	0.00	0.00	0.00	0.00	0.00	0.00	0.00	0.00	0.00
-0.08	0.17	-0.08	0.00	0.17	-0.32	0.12	0.39	0.20	-0.13	-0.01	0.08	0.08	-0.32	0.23	0.00	0.01	-0.36	-0.06	-114.10	176.50	-62.60	0.00	-54.65	88.20	-33.68	0.00	-7.80	6.70	1.00	0.00	-7.80	6.70	1.00	0.00	0.00	0.00	0.00	0.00	0.00	0.00	0.00	0.00	0.00	0.00	0.00	0.00	0.00	0.00	0.00
-0.13	0.16	-0.03	0.00	-0.20	-0.22	0.03	0.00	0.20	-0.07	0.08	0.00	0.18	-0.33	0.15	0.00	0.01	0.00	0.00	-150.67	158.64	-7.50	0.00	-73.50	79.79	-6.70	0.00	-8.40	4.80	3.60	0.00	-8.40	4.80	3.60	0.00	0.00	0.00	0.00	0.00	0.00	0.00	0.00	0.00	0.00	0.00	0.00	0.00	0.00	0.00	0.00
-0.15	0.13	0.13	0.00	0.28	-0.40	-0.08	0.00	0.18	-0.01	-0.17	0.00	0.25	-0.42	0.42	0.00	0.01	0.00	-0.01	-173.40	125.30	48.00	0.13	-85.40	64.40	21.00	0.00	-8.20	2.40	5.80	0.00	-8.20	2.40	5.80	0.00	0.00	0.00	0.00	0.00	0.00	0.00	0.00	0.00	0.00	0.00	0.00	0.00	0.00	0.00	0.00
-0.17	0.09	0.46	0.39	0.30	-0.15	-0.15	0.00	0.14	0.05	-0.21	0.00	0.68	-0.26	-0.05	0.00	0.01	0.00	-0.01	-178.70	79.60	99.45	-0.06	-89.00	42.20	46.70	0.00	-7.20	-0.20	7.40	0.00	-7.20	-0.20	7.40	0.00	0.00	0.00	0.00	0.00	0.00	0.00	0.00	0.00	0.00	0.00	0.00	0.00	0.00	0.00	0.00
-0.23	0.06	0.10	-0.06	0.29	-0.08	-0.07	0.00	-0.06	0.35	-0.20	0.00	0.33	-0.20	0.25	0.45	0.00	0.00	-0.01	-171.10	40.00	131.10	-0.02	-85.90	22.70	63.10	0.00	-6.00	-2.10	8.10	0.00	-6.00	-2.10	8.10	0.00	0.00	0.00	0.00	0.00	0.00	0.00	0.00	0.00	0.00	0.00	0.00	0.00	0.00	0.00	0.00
-0.15	0.01	0.14	0.00	0.25	0.00	-0.26	0.00	0.04	0.38	-0.31	-0.19	0.32	-0.51	-0.10	0.00	0.00	0.01	-0.42	-146.50	-15.46	162.33	0.00	-74.50	-4.45	79.01	0.00	-3.80	-4.50	8.40	0.00	-3.80	-4.50	8.40	0.00	0.00	0.00	0.00	0.00	0.00	0.00	0.00	0.00	0.00	0.00	0.00	0.00	0.00	0.00	0.00
-0.12	0.24	0.14	0.31	0.19	0.10	-0.29	-0.37	-0.01	0.18	-0.17	0.00	0.25	0.06	0.07	0.00	-0.18	0.01	-0.01	-107.50	-70.22	177.70	-0.19	-56.06	-32.39	88.00	0.00	-1.30	-6.50	7.90	0.00	-1.30	-6.50	7.90	0.00	0.00	0.00	0.00	0.00	0.00	0.00	0.00	0.00	0.00	0.00	0.00	0.00	0.00	0.00	0.00
-0.09	-0.33	0.17	0.00	-0.01	0.18	-0.29	0.24	-0.07	0.31	-0.05	0.00	0.23	0.09	-0.32	0.12	0.00	0.41	-0.01	-58.00	-117.13	175.40	0.00	-31.60	-56.20	87.90	0.00	1.30	-7.90	6.50	0.00	1.30	-7.90	6.50	0.00	0.00	0.00	0.00	0.00	0.00	0.00	0.00	0.00	0.00	0.00	0.00	0.00	0.00	0.00	0.00
0.35	0.18	0.12	-0.09	0.02	0.25	-0.27	0.45	-0.13	0.59	-0.25	0.00	0.19	0.18	-0.33	0.00	0.00	0.01	0.00	-2.80	-153.35	156.63	0.37	-4.30	-74.80	79.13	0.00	3.80	-8.40	4.60	0.00	3.80	-8.40	4.60	0.00	0.00	0.00	0.00	0.00	0.00	0.00	0.00	0.00	0.00	0.00	0.00	0.00	0.00	0.00	0.00
0.02	-0.10	0.13	0.00	-0.07	0.29	-0.21	0.09	-0.17	0.43	0.06	0.00	0.04	0.26	-0.40	0.06	-0.16	0.00	0.00	52.61	-174.50	121.90	-0.20	23.26	-86.10	62.70	0.00	5.90	-8.10	2.20	0.00	5.90	-8.10	2.20	0.00	0.00	0.00	0.00	0.00	0.00	0.00	0.00	0.00	0.00	0.00	0.00	0.00	0.00	0.00	0.00
0.07	-0.17	-0.02	0.00	-0.06	0.30	-0.14	-0.06	-0.19	0.45	0.39	-0.40	-0.06	0.06	0.19	0.00	-0.01	0.01	0.00	102.72	-178.54	75.40	0.00	48.35	-88.90	40.10	0.00	7.50	-7.10	-0.40	0.00	7.50	-7.10	-0.40	0.00	0.00	0.00	0.00	0.00	0.00	0.00	0.00	0.00	0.00	0.00	0.00	0.00	0.00	0.00	0.00
0.12	-0.16	-0.31	0.00	-0.23	0.72	-0.11	0.00	-0.35	0.09	0.11	0.00	-0.15	0.33	-0.17	0.00	-0.01	0.00	0.00	143.10	-164.70	21.50	-0.47	69.30	-83.45	13.60	0.00	8.30	-5.30	-3.00	0.00	8.30	-5.30	-3.00	0.00	0.00	0.00	0.00	0.00	0.00	0.00	0.00	0.00	0.00	0.00	0.00	0.00	0.00	0.00	0.00
0.15	-0.14	0.37	0.05	-0.28	0.40	0.04	-0.46	-0.19	-0.14	0.61	0.00	-0.24	0.32	-0.07	0.00	-0.06	-0.30	0.01	169.40	-134.74	-34.40	0.00	83.20	-69.00	-14.49	0.00	8.30	-3.00	-5.30	0.00	8.30	-3.00	-5.30	0.00	0.00	0.00	0.00	0.00	0.00	0.00	0.00	0.00	0.00	0.00	0.00	0.00	0.00	0.00	0.00
0.10	-0.10	-0.06	0.00	-0.38	0.17	0.13	0.13	-0.15	0.12	0.13	-0.11	-0.18	0.27	-0.35	0.13	0.07	0.00	0.01	179.40	-92.00	-86.65	0.00	88.90	-48.20	-40.60	0.00	7.50	-0.40	-7.00	0.00	7.50	-0.40	-7.00	0.00	0.00	0.00	0.00	0.00	0.00	0.00	0.00	0.00	0.00	0.00	0.00	0.00	0.00	0.00	0.00
0.17	-0.06	-0.10	0.00	0.08	-0.03	0.20	0.00	0.21	-0.09	0.20	0.00	-0.33	-0.19	0.12	0.00	-0.30	0.39	-0.28	171.02	-40.00	-131.16	0.31	85.90	-22.85	-62.95	0.00	6.00	2.10	-8.10	0.00	6.00	2.10	-8.10	0.00	0.00	0.00	0.00	0.00	0.00	0.00	0.00	0.00	0.00	0.00	0.00	0.00	0.00	0.00	0.00
0.15	0.01	0.25	0.13	-0.25	0.09	0.26	0.00	-0.04	-0.44	0.19	0.00	-0.33	0.11	-0.19	0.02	0.00	-0.01	0.26	146.61	15.45	-161.97	0.00	74.50	4.90	-79.04	0.00	3.80	4.50	-8.40	0.00	3.80	4.50	-8.40	0.00	0.00	0.00	0.00	0.00	0.00	0.00	0.00	0.00	0.00	0.00	0.00	0.00	0.00	0.00	0.00
0.24	0.04	-0.45	0.00	0.20	-0.10	0.29	0.00	0.01	-0.18	0.17	0.00	-0.29	0.02	0.28	0.00	0.00	-0.01	0.01	107.84	70.32	-177.26	0.00	55.88	32.10	-88.00	0.00	1.30	6.50	-7.90	0.00	1.30	6.50	-7.90	0.00	0.00	0.00	0.00	0.00	0.00	0.00	0.00	0.00	0.00	0.00	0.00	0.00	0.00	0.00	0.00
0.07	-0.09	-0.17	0.44	-0.26	-0.12	0.29	0.00	0.07	-0.15	0.51	0.45	-0.23	-0.09	-0.14	0.00	-0.08	-0.01	-0.43	58.00	117.60	-175.70	0.00	31.60	56.57	-88.05	0.00	-1.30	7.90	-6.50	0.00	-1.30	7.90	-6.50	0.00	0.00	0.00	0.00	0.00	0.00	0.00	0.00	0.00	0.00	0.00	0.00	0.00	0.00	0.00	0.00
0.02	0.13	-0.58	0.00	-0.08	-0.25	0.27	0.00	0.13	-0.20	0.07	0.00	-0.14	-0.18	0.33	-0.18	0.00	0.33	0.00	2.55	153.60	-156.50	0.00	4.69	74.80	-79.20	0.00	-3.80	8.40	-4.60	0.00	-3.80	8.40	-4.60	0.00	0.00	0.00	0.00	0.00	0.00	0.00	0.00	0.00	0.00	0.00	0.00	0.00	0.00	0.00	0.00
-0.49	0.21	-0.13	-0.04	0.07	-0.29	0.47	0.44	0.17	-0.18	0.00	0.00	-0.04	-0.26	0.30	0.00	-0.41	-0.01	-0.19	-52.50	174.50	-121.90	0.35	-23.30	86.10	-62.70	0.00	-5.90	8.10	-2.20	0.00	-5.90	8.10	-2.20	0.00	0.00	0.00	0.00	0.00	0.00	0.00	0.00	0.00	0.00	0.00	0.00	0.00	0.00	0.00	0.00
-0.07	0.17	0.19	-0.46	0.15	-0.30	0.39	0.00	0.33	-0.14	-0.13	0.00	0.06	-0.55	0.09	-0.04	0.13	0.12	0.48	-102.90	178.30	-75.28	-0.15	-48.70	88.90	-40.12	0.00	-7.50	7.10	0.40	0.00	-7.50	7.10	0.40	0.00	0.00	0.00	0.00	0.00	0.00	0.00	0.00	0.00	0.00	0.00	0.00	0.00	0.00	0.00	0.00
-0.12	0.16	0.03	0.37	0.23	-0.28	0.14	-0.39	0.25	-0.09	-0.11	0.00	0.07	-0.33	0.17	-0.24	0.01	0.00	0.00	-143.15	164.84	-21.54	0.00	-69.37	83.00	-13.57	0.00	-8.30	5.30	3.00	0.00	-8.30	5.30	3.00	0.00	0.00	0.00	0.00	0.00	0.00	0.00	0.00	0.00	0.00	0.00	0.00	0.00	0.00	0.00	0.00
0.11	0.14	0.00	0.00	0.28	-0.23	-0.04	0.00	0.19	-0.20	-0.16	0.00	0.24	-0.50	-0.34	0.00	0.01	0.00	-0.01	-169.40	135.00	34.40	0.00	-83.20	69.00	14.20	0.00	-8.30	3.00	5.30	0.00	-8.30	3.00	5.30	0.00	0.00	0.00	0.00	0.00	0.00	0.00	0.00	0.00	0.00	0.00	0.00	0.00	0.00	0.00	0.00
0.27	-0.01	0.06	0.43	0.75	-0.17	-0.13	-0.11	0.26	0.05	-0.09	0.37	0.30	-0.27	0.09	-0.01	0.01	0.00	-0.01	-179.16	92.00	86.89	0.00	-88.90	48.20	40.60	0.00	-7.50	0.40	7.00	0.00	-7.50	0.40	7.00	0.00	0.00	0.00	0.00	0.00	0.00	0.00	0.00	0.00	0.00	0.00	0.00	0.00	0.00	0.00	0.00
-1.09	0.25	0.14	-1.16	0.03	-0.02	0.32	-0.10	-0.40	0.15	0.16	0.00	0.02	-0.35	0.01	0.37	-1.86	1.46	0.51	0.00	0.00	115.86	254.31	-11.30	-5.17	51.00	40.00	-0.70	-2.90	3.70	0.00	-0.70	-2.90	3.70	0.00	0.00	0.00	0.00	0.00	0.00	0.00	0.00	0.00	0.00	0.00	0.00	0.00	0.00	0.00	0.00
-2.52	0.44	0.30	-2.57	0.02	0.46	-0.21	-0.13	-0.43	0.62	0.06	0.00	0.10	-0.10	0.34	0.00	-4.19	2.41	1.77	0.00	0.11	153.65	337.60	-6.19	-8.30	65.50	58.20	0.30	-4.10	3.80	0.00	0.30	-4.10	3.80	0.00	0.00	0.00	0.00	0.00	0.00	0.00	0.00	0.00	0.00	0.00	0.00	0.00	0.00	0.00	0.00
-4.81	0.51	0.48	-4.59	0.02	0.02	-0.23	-0.14	0.28	-0.12	-0.60	0.00	0.14	-0.07	-0.07	0.00	-5.46	2.08	3.13	0.00	0.00	161.25	354.40	-6.30	-10.19	70.20	61.50	0.60	-4.50	3.80	0.00	0.60	-4.50	3.80	0.00	0.00	0.00	0.00	0.00	0.00	0.00	0.00	0.00	0.00	0.00	0.00	0.00	0.00	0.00	0.00
-5.61	0.03	0.67	-5.30	0.03	0.02	-0.24	-0.18	0.37	-0.19	-0.57	0.00	-0.28	-0.03	-0.15	0.00	-6.36	1.59	4.58	-0.46	0.00	164.10	164.00	-8.26	-8.78	71.20	54.10	0.00	-4.30	4.30	0.00	0.00	-4.30	4.30	0.00	1.00	0.00	0.00	0.00	0.00	0.00	0.00	0.00	0.00	0.00	0.00	0.00	0.00	0.00	0.00
-5.52	-2.26	0.83	-6.80	0.03	0.16	-0.67	0.14	-0.08	-0.36	-0.26	0.00	0.16	0.01	0.04	0.00	-6.98	0.98	5.91	0.00	0.45	153.20	153.16	-10.00	-6.00	69.40	53.30	-0.60	-3.90	4.60	0.00	-0.60	-3.90	4.60	0.00	1.00	0.00	0.00	0.00	0.00	0.00	0.00	0.00	0.00	0.00	0.00	0.00	0.00	0.00	0.00
-4.98	-4.15	0.77	-8.00	0.23	0.01	-0.15	-0.14	-0.53	0.22	0.30	-0.35	0.11	0.04	-0.16	0.00	-5.73	-1.43	7.08	0.00	0.45	123.20	123.22	-8.20	-5.90	53.44	39.30	-0.30	-3.20	3.60	0.00	-0.30	-3.20	3.60	0.00	1.00	0.00	0.00	0.00	0.00	0.00	0.00	0.00	0.00	0.00	0.00	0.00	0.00	0.00	0.00
-3.32	-6.95	1.31	-8.81	0.01	0.49	-0.13	-0.10	-0.35	0.02	0.61	0.00	0.10	0.04	-0.15	0.37	-2.92	-4.90	7.86	0.00	0.00	77.20	76.94	-3.33	-6.19	37.13	27.10	0.50	-2.50	2.00	0.00	0.50	-2.50	2.00	0.00	1.00	0.00	0.00	0.00	0.00	0.00	0.00	0.00	0.00	0.00	0.00	0.00	0.00	0.00	0.00
-1.94	-8.44	1.01	-8.99	0.40	0.00	0.27	0.11	0.47	-0.19	-0.17	0.06	0.15	0.00	-0.16	-0.11	1.36	-9.59	8.21	0.00	0.00	25.30	25.20	0.44	-3.58	11.62	8.40	0.50	-0.90	0.30	0.00	0.50	-0.90	0.30	0.00	1.00	0.00	0.00	0.00	0.00	0.00	0.00	0.00	0.00	0.00	0.00	0.00	0.00	0.00	0.00
-0.60	-9.12	1.31	-8.65	0.00	-0.01	0.02	0.01	0.70	-0.29	-0.40	0.26	-0.29	-0.19	0.24	-0.09	5.90	-14.00	8.21	0.47	-0.10	-25.60	-25.70	0.40	1.47	-9.50	-7.70	-0.20	0.70	-0.40	0.00	-0.20	0.70	-0.40	0.00	1.00	0.00	0.00	0.00	0.00	0.00	0.00	0.00	0.00	0.00	0.00	0.00	0.00	0.00	0.00
1.15	-9.82	0.87	-7.79	0.00	-0.02	0.49	0.07	-0.47	-0.04	0.02	0.00	0.46	-0.08	-0.04	0.06	8.58	-16.07	7.41	0.00	-0.10	-76.50	-76.67	1.40	5.30	-31.90	-25.10	-0.60	2.10	-1.50	0.00	-0.60	2.10	-1.50	0.00	1.00	0.00	0.00	0.00	0.00	0.00	0.00	0.00	0.00	0.00	0.00	0.00	0.00	0.00	0.00
2.83	-9.87	0.72	-6.41	-0.01	0.10	0.16	0.17	-0.57	0.07	0.50	0.37	0.10	-0.09	0.00	-0.34	10.81	-17.35	6.42	0.00	0.34	-123.20	-123.20	5.09	6.07	-50.50	-40.00	-0.10	3.00	-2.90	0.00	-0.10	3.00	-2.90	0.00	1.00	0.00	0.00	0.00	0.00	0.00	0.00	0.00	0.00	0.00	0.00	0.00	0.00	0.00	0.00
5.05	-10.41	0.37	-4.59	-0.13	-0.02	0.21	0.15	-0.16	-0.18	0.35	0.00	0.11	-0.16	-0.40	0.47	12.83	-17.85	5.01	-0.18	0.29	-153.00	-153.00	9.20	5.70	-65.80	-50.80	0.60	3.70	-4.30	0.00	0.60	3.70	-4.30	0.00	1.00	0.00	0.00	0.00	0.00	0.00	0.00	0.00	0.00	0.00	0.00	0.00	0.00	0.00	0.00
6.73	-9.93	0.41	-2.62	-0.03	-0.03	0.25	0.26	0.42	-0.43	-0.16	-0.45	0.21	-0.24	0.07	0.07	14.39	-18.35	3.70	0.00	-0.22	-169.70	-169.70	10.40	7.50	-76.44	-58.10	0.40	4.50	-4.90	0.00	0.40	4.50	-4.90	0.00	1.00	0.00	0.00	0.00	0.00	0.00	0.00	0.00	0.00	0.00	0.00	0.00	0.00	0.00	0.00
7.25	-8.09	0.19	-0.93	-0.02	0.07	0.25	0.18	0.58	-0.30	0.17	-0.02	0.18	-0.28	0.41	-0.37	16.19	-17.89	2.06	0.00	0.00	-174.80	-174.80	8.00	10.21	-75.40	-57.50	-0.30	4.80	-4.40	0.00	-0.30	4.80	-4.40	0.00	1.00	0.00	0.00	0.00	0.00	0.00	0.00	0.00	0.00	0.00	0.00	0.00	0.00	0.00	0.00
7.12	-6.29	0.02	0.86	0.18	-0.04	0.60	0.15	-0.19	-0.38	0.17	-0.17	0.37	0.19	0.41	-0.03	15.71	-15.88	0.14	0.44	0.00	-149.58	-149.40	6.42	10.00	-67.50	-50.90	-0.60	4.30	-3.70	0.00	-0.60	4.30	-3.70	0.00	1.00	0.00	0.00	0.00	0.00	0.00	0.00	0.00	0.00	0.00	0.00	0.00	0.00	0.00	0.00
5.89	-3.90	-0.09	2.18	-0.06	-0.02	0.18	0.14	-0.55	0.08	0.47	-0.24	0.10	0.10	0.20	0.00	13.22	-12.04	-1.28	0.00	0.00	-121.00	-121.00	6.50	6.30	-53.80	-40.90	0.00	3.20	-3.30	0.00	0.00	3.20	-3.30	0.00	1.00	0.00	0.00	0.00	0.00	0.00	0.00	0.00	0.00	0.00	0.00	0.00	0.00	0.00	0.00
4.88	-1.58	0.31	3.22	-0.02	-0.01	0.13	0.15	-0.08	-0.19	0.04	0.00	0.12	-0.32	0.19	0.00	10.06	-7.46	-2.15	-0.37	0.06	-75.60	-75.23	7.00	3.30	-37.10	-26.90	0.60	2.00	-2.60	0.00	0.60	2.00	-2.60	0.00	1.00	0.00	0.00	0.00	0.00	0.00	0.00	0.00	0.00	0.00	0.00	0.00	0.00	0.00	0.00
3.77	-0.05	-0.18	3.29	0.36	0.00	0.06	-0.31	0.68	-0.33	0.05	0.00	0.17	-0.32	0.14	0.00	5.93	-3.27	-2.65	0.00	0.36	-31.40	-31.40	3.00	0.66	-14.83	-11.10	0.20	0.90	-1.10	0.00	0.20	0.90	-1.10	0.00	1.00	0.00	0.00	0.00	0.00	0.00	0.00	0.00	0.00	0.00	0.00	0.00	0.00	0.00	0.00
2.17	1.64	-0.24	3.33	-0.11	-0.45	-0.02	-0.19	0.70	-0.03	-0.78	0.00	0.17	-0.28	0.11	-0.06	1.78	0.52	-2.82	0.00	0.00	32.60	33.15	-1.70	1.00	9.36	8.60	-0.50	-0.20	0.70	0.00	-0.50	-0.20	0.70	0.00	1.00	0.00	0.00	0.00	0.00	0.00	0.00	0.00	0.00	0.00	0.00	0.00	0.00	0.00	0.00
0.11	2.60	-0.04	2.71	0.49	-0.11	-0.21	0.40	-0.39	0.22	0.37	0.00	0.12	-0.68	0.09	-0.05	-0.83	3.12	-2.19	0.00	0.00	77.50	77.61	-5.15	-2.31	32.54	24.50	-0.50	-1.80	2.30	0.00	-0.50	-1.80	2.30	0.00	1.00	0.00	0.00	0.00	0.00	0.00	0.00	0.00	0.00	0.00	0.00	0.00	0.00	0.00	0.00
-2.01	3.21	0.08	1.34	0.02	0.29	0.27	-0.12	-0.61	0.18	0.29	0.00	0.10	-0.16	0.05	0.00	-4.12	5.28	-1.20	0.12	0.00	121.20	121.57	-5.20	-6.15	52.30	40.50	0.20	-3.30	3.00	0.00	0.20	-3.30	3.00	0.00	1.00	0.00	0.00	0.00	0.00	0.00	0.00	0.00	0.00	0.00	0.00	0.00	0.00	0.00	0.00
-4.68	3.49	0.25	-0.19	0.02	0.02	-0.21	-0.60	0.22	-0.12	-0.09	0.00	0.14	-0.12	-0.01	0.00	-6.46	6.40	0.05	0.39	0.02	150.50	150.50	-5.43	-9.50	65.00	49.60	0.60	-4.20	3.60	0.00	0.60	-4.20	3.60	0.00	1.00	0.00	0.00	0.00	0.00	0.00	0.00	0.00	0.00	0.00	0.00	0.00	0.00	0.00	0.00
-5.59	3.17	0.44	-1.97	0.03	0.02	-0.44	-0.18	0.61	-0.22	-0.19	0.02	0.07	-0.08	0.39	0.00	-8.56	7.04	1.51	-0.11	0.00	165.20	165.44	-8.35	-8.76	72.30	55.30	0.00	-4.30	4.30	0.00	0.00	-4.30	4.30	0.00	1.00	0.00	0.00	0.00	0.00	0.00	0.00	0.00	0.00	0.00	0.00	0.00	0.00	0.00	0.00
-5.92	1.65	0.54	-3.74	0.03	0.01	0.13	-0.17	0.13	0.05	-0.28	0.00	0.16	-0.13	-0.13	0.00	-10.27	7.14	3.12	-0.10	0.00	167.41	167.60	-10.70	-7.20	73.60	55.70	-0.60	-4.20	4.80	0.00	-0.60	-4.20	4.80	0.00	1.00	0.00	0.00	0.00	0.00	0.00	0.00	0.00	0.00	0.00	0.00	0.00	0.00	0.00	0.00
-5.41	-0.14	0.58	-5.48	0.03	0.01	-0.23	-0.17	-0.46	0.27	-0.08	0.00	-0.04	0.02	-0.14	0.00	-9.63	5.01	4.61	-0.42	0.00	147.30	147.20	-9.96	-7.68	67.52	49.90	-0.30	-4.10	4.40	0.00	-0.30	-4.10	4.40	0.00	1.00	0.00	1.00	1.00	0.00	1.00	0.00	1.00	0.00	1.00	0.00	0.00	0.00	0.00	0.00
-5.16	-2.19	0.87	-6.48	0.02	0.02	-0.48	0.20	-0.34	0.39	0.25	0.00	0.10	0.32	0.20	0.00	-7.36	1.50	5.84	0.00	0.00	119.30	119.20	-6.00	-7.90	53.90	40.20	0.40	-3.50	3.10	0.00	0.40	-3.50	3.10	0.00	1.00	0.00	1.00	1.00	0.00	1.00	0.00	1.00	0.00	1.00	0.00	0.00	0.00	0.00	0.00
-4.67	-3.94	0.94	-7.23	0.00	-0.33	-0.11	-0.49	0.67	-0.26	-0.13	0.00	0.15	0.01	-0.23	0.00	-4.14	-2.59	6.72	0.00	0.15	66.00	65.44	-3.00	-6.25	33.10	23.70	0.50	-2.30	1.70	0.00	0.50	-2.30	1.70	0.00	1.00	0.00	1.00	1.00	0.00	1.00	0.00	1.00	0.00	1.00	0.00	0.00	0.00	0.00	0.00
-2.83	-5.28	0.96	-7.28	0.00	-0.10	0.30	-0.04	0.65	0.14	-0.35	0.00	0.18	0.00	-0.17	0.00	-0.37	-6.77	7.13	0.08	0.00	24.10	24.00	-1.26	-0.67	11.90	9.00	-0.10	-0.60	0.70	0.00	-0.10	-0.60	0.70	0.00	1.00	0.00	1.00	1.00	0.00	1.00	0.00	1.00	0.00	1.00	0.00	0.00	0.00	0.00	0.00
-1.21	-6.62	0.91	-7.08	-0.16	0.27	0.03	0.01	0.04	0.37	-0.08	0.00	-0.09	-0.02	-0.08	0.00	2.38	-9.43	7.03	0.00	0.00	-33.85	-33.50	-1.20	2.30	-12.11	-10.90	-0.60	0.90	-0.30	0.00	-0.60	0.90	-0.30	0.00	1.00	0.00	1.00	1.00	0.00	1.00	0.00	1.00	0.00	1.00	0.00	0.00	0.00	0.00	0.00
0.72	-7.89	0.72	-6.24	0.09	-0.02	0.10	0.07	-0.07	0.12	0.38	0.00	0.10	0.23	-0.05	0.00	5.24	-11.18	6.28	0.00	0.28	-78.60	-78.70	2.90	3.84	-32.91	-25.50	-0.10	1.90	-1.80	0.00	-0.10	1.90	-1.80	0.00	1.00	0.00	1.00	1.00	0.00	1.00	0.00	1.00	0.00	1.00	0.00	0.00	0.00	0.00	0.00
3.04	-8.57	0.66	-5.05	-0.02	-0.02	0.17	0.03	-0.18	-0.25	0.32	0.00	0.11	-0.11	0.14	-0.44	8.69	-14.10	5.70	0.00	-0.10	-124.08	-124.00	7.30	4.41	-53.10	-41.50	0.50	2.90	-3.40	0.00	0.50	2.90	-3.40	0.00	1.00	0.00	1.00	1.00	0.00	1.00	0.00	1.00	0.00	1.00	0.00	0.00	0.00	0.00	0.00
5.06	-8.81	0.49	-3.25	0.28	0.36	-0.04	0.41	0.46	-0.44	-0.08	0.07	0.47	-0.19	0.03	0.00	11.53	-15.26	4.10	0.12	0.00	-153.73	-153.90	9.50	6.80	-67.60	-51.30	0.40	4.00	-4.40	0.00	0.40	4.00	-4.40	0.00	1.00	0.00	1.00	1.00	0.00	1.00	0.00	1.00	0.00	1.00	0.00	0.00	0.00	0.00	0.00
6.09	-7.79	0.42	-1.39	-0.02	0.43	-0.21	0.18	0.55	-0.35	-0.55	0.45	0.30	-0.24	0.44	-0.37	13.37	-16.20	2.35	0.00	0.05	-171.30	-171.30	8.30	10.29	-75.50	-57.30	-0.30	4.80	-4.50	0.00	-0.30	4.80	-4.50	0.00	1.00	0.00	1.00	1.00	0.00	1.00	0.00	1.00	0.00	1.00	0.00	0.00	0.00	0.00	0.00
6.71	-6.25	0.13	0.77	0.03	-0.49	0.25	0.18	-0.13	0.00	0.06	0.00	0.52	-0.27	0.13	-0.17	14.54	-15.22	0.22	0.00	0.00	-168.10	-167.71	7.20	10.60	-74.10	-56.20	-0.50	4.80	-4.20	0.00	-0.50	4.80	-4.20	0.00	1.00	0.00	1.00	1.00	0.00	1.00	0.00	1.00	0.00	1.00	0.00	0.00	0.00	0.00	0.00
6.31	-4.27	-0.03	2.46	0.01	-0.03	0.23	0.06	-0.50	-0.16	0.42	0.31	-0.08	-0.29	0.19	0.00	13.07	-12.47	-0.88	0.00	0.17	-143.10	-143.11	8.49	8.59	-66.30	-49.80	0.00	4.00	-4.00	0.00	0.00	4.00	-4.00	0.00	1.00	0.00	1.00	1.00	0.00	1.00	0.00	1.00	0.00	1.00	0.00	0.00	0.00	0.00	0.00
6.24	-3.11	-0.12	2.85	0.32	-0.02	0.64	0.14	-0.05	-0.28	0.29	0.00	0.11	-0.32	0.20	0.11	11.94	-9.73	-1.65	0.00	0.00	-128.16	-127.55	8.70	5.70	-57.20	-42.70	0.50	3.20	-3.80	0.00	0.50	3.20	-3.80	0.00	1.00	0.00	1.00	1.00	0.00	1.00	0.00	1.00	0.00	1.00	0.00	0.00	0.00	0.00	0.00
6.31	-3.08	-0.07	3.50	0.15	-0.02	0.17	0.12	0.18	-0.27	0.08	0.00	0.11	-0.20	0.30	0.11	9.80	-7.26	-2.49	0.00	-0.18	-103.40	-103.09	8.20	4.60	-48.81	-35.80	0.50	2.70	-3.30	0.00	0.50	2.70	-3.30	0.00	1.00	0.00	1.00	1.00	0.00	1.00	0.00	1.00	0.00	1.00	0.00	0.00	0.00	0.00	0.00
5.12	-0.88	-0.13	4.02	-0.02	-0.01	0.00	0.23	0.27	-0.37	-0.13	0.00	0.25	-0.28	0.18	0.00	7.98	-4.84	-2.67	-0.34	0.00	-88.00	-87.90	6.80	4.10	-42.34	-31.30	0.40	2.40	-2.80	0.00	0.40	2.40	-2.80	0.00	1.00	0.00	1.00	1.00	0.00	1.00	0.00	1.00	0.00	1.00	0.00	0.00	0.00	0.00	0.00
3.99	0.52	-0.23	4.20	0.28	-0.01	-0.25	0.07	0.62	-0.32	-0.32	0.00	0.17	-0.49	0.16	-0.16	7.25	-3.49	-3.30	0.00	-0.16	-53.80	-53.98	3.20	3.83	-26.00	-18.90	-0.10	1.70	-1.60	0.00	-0.10	1.70	-1.60	0.00	1.00	0.00	1.00	1.00	0.00	1.00	0.00	1.00	0.00	1.00	0.00	0.00	0.00	0.00	0.00
2.87	1.73	-0.23	4.37	-0.39	-0.01	0.03	-0.24	0.45	0.31	-0.18	0.00	0.16	0.03	0.15	-0.29	4.71	-1.03	-3.72	0.44	0.00	-11.59	-11.70	-0.20	2.80	-7.51	-4.90	-0.50	0.70	-0.20	0.00	-0.50	0.70	-0.20	0.00	1.00	0.00	1.00	1.00	0.00	1.00	0.00	1.00	0.00	1.00	0.00	0.00	0.00	0.00	0.00
2.28	2.74	-0.21	3.97	0.06	0.00	0.00	-0.01	-0.12	0.12	0.00	-0.15	0.13	-0.28	0.14	0.00	1.62	2.33	-3.47	0.10	0.00	12.50	12.84	-2.00	1.46	3.20	2.60	-0.50	0.00	0.40	0.00	-0.50	0.00	0.40	0.00	1.00	0.00	1.00	1.00	0.00	1.00	0.00	1.00	0.00	1.00	0.00	0.00	0.00	0.00	0.00
0.22	3.93	0.22	3.38	0.01	0.00	-0.31	-0.04	-0.50	0.25	0.12	0.00	0.10	-0.29	-0.29	0.00	-1.23	4.85	-3.22	-0.40	0.00	52.99	52.50	-2.70	-1.57	21.10	16.80	-0.10	-1.20	1.40	0.00	-0.10	-1.20	1.40	0.00	1.00	0.00	1.00	1.00	0.00	1.00	0.00	1.00	0.00	1.00	0.00	0.00	0.00	0.00	0.00
0.30	3.57	-0.13	3.75	0.01	0.39	-0.20	-0.06	-0.94	0.23	0.25	0.00	0.10	-0.33	0.12	0.00	-2.00	5.01	-2.97	0.00	0.00	67.00	67.10	-3.05	-3.10	27.80	21.40	0.00	-1.70	1.70	0.00	0.00	-1.70	1.70	0.00	1.00	0.00	1.00	1.00	0.00	1.00	0.00	1.00	0.00	1.00	0.00	0.00	0.00	0.00	0.00
-1.87	4.39	0.25	2.59	0.13	0.03	-0.14	-0.56	0.00	-0.32	0.04	0.14	-0.30	-0.36	0.06	-0.40	-4.88	7.22	-2.20	-0.29	0.00	111.37	111.00	-3.62	-6.90	46.85	35.90	0.50	-3.10	2.50	0.00	0.50	-3.10	2.50	0.00	1.00	0.00	1.00	1.00	0.00	1.00	0.00	1.00	0.00	1.00	0.00	0.00	0.00	0.00	0.00
-3.80	4.75	0.15	1.10	-0.32	0.02	-0.28	0.28	0.25	-0.25	-0.33	0.00	0.16	-0.04	-0.01	0.00	-7.76	8.69	-0.95	0.11	0.00	140.20	140.20	-6.59	-8.00	61.60	47.30	0.20	-3.80	3.50	0.00	0.20	-3.80	3.50	0.00	1.00	0.00	1.00	1.00	0.00	1.00	0.00	1.00	0.00	1.00	0.00	0.00	0.00	0.00	0.00
-4.22	4.22	0.29	0.24	0.02	0.02	-0.14	-0.53	1.00	-0.20	-0.40	0.00	0.17	-0.57	0.24	0.34	-9.89	10.02	-0.13	0.00	-0.11	150.90	150.90	-7.90	-7.50	66.36	51.10	-0.10	-3.90	4.00	0.00	-0.10	-3.90	4.00	0.00	1.00	0.00	1.00	1.00	0.00	1.00	0.00	1.00	0.00	1.00	0.00	0.00	0.00	0.00	0.00
-5.41	3.54	0.79	-1.44	0.03	0.01	-0.71	-0.63	-0.38	0.11	-0.06	0.00	0.15	-0.06	-0.08	0.00	-10.14	9.08	1.44	0.31	0.00	165.40	165.40	-10.66	-7.10	72.30	54.60	-0.50	-4.10	4.70	0.00	-0.50	-4.10	4.70	0.00	1.00	0.00	1.00	1.00	0.00	1.00	0.00	1.00	0.00	1.00	0.00	0.00	0.00	0.00	0.00
-6.06	2.61	0.59	-3.16	0.14	0.39	-0.69	-0.18	-0.46	0.22	0.21	0.00	0.47	0.00	0.05	0.00	-10.49	7.76	2.91	0.31	0.00	158.90	158.61	-9.75	-8.30	71.60	53.60	-0.10	-4.40	4.50	0.00	-0.10	-4.40	4.50	0.00	1.00	0.00	1.00	1.00	0.00	1.00	0.00	1.00	0.00	1.00	0.00	0.00	0.00	0.00	0.00
-6.21	1.04	0.70	-4.46	0.02	-0.39	0.15	-0.17	-0.33	0.53	0.18	0.00	0.10	0.28	-0.12	0.45	-9.95	5.87	4.06	0.39	0.00	146.50	146.40	-7.50	-9.40	66.10	49.10	0.30	-4.30	3.90	0.00	0.30	-4.30	3.90	0.00	1.00	0.00	1.00	1.00	0.00	1.00	0.00	1.00	0.00	1.00	0.00	0.00	0.00	0.00	0.00
-5.74	-0.77	0.74	-5.56	-0.46	0.02	-0.18	-0.14	0.33	-0.21	-0.11	-0.41	0.14	-0.41	-0.33	0.28	-8.16	2.85	5.29	0.20	0.00	114.75	114.20	-5.00	-8.10	51.88	38.80	0.50	-3.40	2.90	0.00	0.50	-3.40	2.90	0.00	1.00	0.00	1.00	1.00	0.00	1.00	0.00	1.00	0.00	1.00	0.00	0.00	0.00	0.00	0.00
-4.95	-2.34	1.13	-6.38	0.01	0.00	-0.11	-0.09	0.55	-0.29	-0.31	0.00	0.17	-0.06	-0.17	-0.12	-5.39	-0.79	6.46	-0.07	0.00	67.20	67.10	-4.60	-4.30	32.10	23.10	-0.10	-1.90	2.00	0.00	-0.10	-1.90	2.00	0.00	1.00	0.00	1.00	1.00	0.00	1.00	0.00	1.00	0.00	1.00	0.00	0.00	0.00	0.00	0.00
-3.37	-4.25	0.83	-6.65	0.01	0.00	-0.08	-0.07	0.40	-0.33	-0.23	0.44	0.11	0.00	-0.56	-0.06	-3.60	-3.39	6.52	0.13	-0.06	46.40	46.30	-4.40	-2.20	23.10	16.40	-0.40	-1.20	1.60	0.00	-0.40	-1.20	1.60	0.00	1.00	0.00	1.00	1.00	0.00	1.00	0.00	1.00	0.00	1.00	0.00	0.00	0.00	0.00	0.00
-2.08	-5.47	0.73	-7.11	0.00	0.42	-0.01	-0.01	-0.25	-0.02	-0.02	0.39	0.12	0.00	0.01	0.00	0.12	-6.04	6.47	0.00	-0.40	0.00	-0.10	-1.90	0.82	1.37	0.30	-0.40	0.00	0.30	0.00	-0.40	0.00	0.30	0.00	1.00	0.00	1.00	1.00	0.00	1.00	0.00	1.00	0.00	1.00	0.00	0.00	0.00	0.00	0.00
-0.48	-6.44	0.70	-5.97	0.00	-0.01	0.06	0.04	-0.40	0.08	0.34	0.12	0.10	-0.10	0.36	-0.30	3.54	-9.71	6.25	0.00	-0.07	-55.60	-55.53	2.40	1.40	-21.60	-17.60	0.10	1.10	-1.30	0.00	0.10	1.10	-1.30	0.00	1.00	0.00	1.00	1.00	0.00	1.00	0.00	1.00	0.00	1.00	0.00	0.00	0.00	0.00	0.00
1.43	-6.81	0.81	-5.06	-0.02	-0.12	-0.28	0.09	0.15	-0.27	0.12	0.00	0.13	-0.10	-0.03	0.26	6.37	-12.17	5.29	0.00	0.00	-99.24	-98.85	7.07	3.20	-42.40	-32.50	0.50	2.30	-2.80	0.00	0.50	2.30	-2.80	0.00	1.00	0.00	1.00	1.00	0.00	1.00	0.00	1.00	0.00	1.00	0.00	0.00	0.00	0.00	0.00
3.48	-7.64	0.52	-3.62	-0.02	-0.03	-0.19	0.28	0.94	-0.32	-0.61	0.09	0.17	-0.17	0.00	-0.42	9.05	-13.38	4.14	0.00	0.00	-139.90	-139.90	7.30	6.15	-60.94	-47.10	0.00	3.70	-3.80	0.00	0.00	3.70	-3.80	0.00	1.00	0.00	1.00	1.00	0.00	1.00	0.00	1.00	0.00	1.00	0.00	0.00	0.00	0.00	0.00
4.70	-7.28	0.34	-1.92	-0.02	-0.04	0.24	0.17	0.22	-0.21	-0.03	0.00	0.15	-0.37	-0.24	0.00	11.35	-13.97	2.62	0.00	0.00	-162.80	-162.90	7.00	9.80	-71.20	-54.30	-0.50	4.60	-4.10	0.00	-0.50	4.60	-4.10	0.00	1.00	0.00	1.00	1.00	0.00	1.00	0.00	1.00	0.00	1.00	0.00	0.00	0.00	0.00	0.00
6.12	-6.80	0.16	-0.05	-0.02	0.36	0.25	0.62	-0.71	0.16	0.29	-0.44	-0.18	-0.68	0.13	0.39	12.93	-13.72	1.04	0.13	-0.45	-169.61	-169.64	7.70	9.80	-74.80	-57.20	-0.30	4.70	-4.30	0.00	-0.30	4.70	-4.30	0.00	1.00	0.00	1.00	1.00	0.00	1.00	0.00	1.00	0.00	1.00	0.00	0.00	0.00	0.00	0.00
6.18	-4.89	-0.27	1.62	-0.03	-0.03	0.59	0.29	-0.32	-0.02	-0.08	0.00	0.10	-0.28	0.18	0.00	12.72	-12.16	-0.55	0.05	0.00	-159.40	-159.58	9.50	7.70	-70.71	-53.80	0.30	4.10	-4.50	0.00	0.30	4.10	-4.50	0.00	1.00	0.00	1.00	1.00	0.00	1.00	0.00	1.00	0.00	1.00	0.00	0.00	0.00	0.00	0.00
6.28	-3.38	0.00	2.92	0.23	0.35	-0.02	-0.08	0.22	-0.24	-0.19	0.37	0.24	-0.29	0.15	-0.25	12.39	-10.38	-1.88	0.15	0.00	-149.50	-149.51	7.00	3.34	-62.28	-51.20	0.50	3.50	-4.00	0.00	0.50	3.50	-4.00	0.00	1.00	0.00	1.00	1.00	0.00	1.00	0.00	1.00	0.00	1.00	0.00	0.00	0.00	0.00	0.00
5.35	-0.36	0.00	4.40	0.25	-0.02	-0.27	-0.20	0.56	0.00	-0.27	0.29	0.30	-0.59	0.12	-0.55	9.13	-5.65	-3.03	-0.39	0.00	-97.67	-97.70	5.09	5.20	-40.80	-30.50	0.00	2.60	-2.50	0.00	0.00	2.60	-2.50	0.00	1.00	0.00	1.00	1.00	0.00	1.00	0.00	1.00	0.00	1.00	0.00	0.00	0.00	0.00	0.00
3.87	1.12	0.00	4.99	0.00	-0.02	-0.42	-0.86	0.00	0.00	0.00	0.00	0.51	-0.28	0.04	0.21	5.75	-2.04	-4.17	0.00	-0.25	-50.24	-50.37	1.68	4.44	-23.80	-17.50	-0.50	1.70	-1.20	0.00	-0.50	1.70	-1.20	0.00	1.00	0.00	1.00	1.00	0.00	1.00	0.00	1.00	0.00	1.00	0.00	0.00	0.00	0.00	0.00
2.27	0.00	0.00	2.16	-0.18	2.06	-0.42	1.88	0.00	0.28	0.00	0.37	-0.08	-0.16	0.24	0.36	4.35	-1.34	-2.61	0.00	255.90	-18.41	236.86	-9.25	65.20	-19.45	36.00	-3.90	4.30	-0.30	0.00	-3.90	4.30	-0.30	0.00	1.00	0.00	1.00	1.00	0.00	1.00	0.00	1.00	0.00	1.00	0.00	0.00	0.00	0.00	0.00
0.67	0.00	0.00	0.67	0.00	2.01	0.00	2.01	0.00	0.00	0.00	0.00	-0.47	1.43	-0.96	0.00	0.46	1.03	-1.49	0.00	62.10	86.90	149.00	6.40	5.30	28.50	40.30	0.00	2.90	-2.80	0.00	0.00	2.90	-2.80	0.00	1.00	0.00	1.00	1.00	0.00	1.00	0.00	1.00	0.00	1.00	0.00	0.00	0.00	0.00	0.00
0.00	0.00	0.00	0.00	0.00	0.00	0.00	0.00	0.00	0.00	0.00	0.00	-8.47	7.41	1.05	0.00	-0.43	0.80	-0.37	-250.50	11.00	24.60	-214.80	-84.60	44.80	7.00	-32.70	-3.80	0.90	2.80	0.00	-3.80	0.90	2.80	0.00	1.00	0.00	1.00	1.00	0.00	1.00	0.00	1.00	0.00	1.00	0.00	0.00	0.00	0.00	0.00
0.00	0.00	0.00	0.00	0.00	0.00	0.00	0.00	0.00	0.00	0.00	0.00	-11.54	7.32	4.22	0.00	-0.83	1.07	-0.23	-56.10	135.00	186.70	265.60	-33.40	27.70	80.40	74.60	-2.30	-2.40	4.70	0.00	-2.30	-2.40	4.70	0.00	1.00	0.00	1.00	1.00	0.00	1.00	0.00	1.00	0.00	1.00	0.00	0.00	0.00	0.00	0.00
0.00	0.00	0.00	0.00	0.00	0.00	0.00	0.00	0.00	0.00	0.00	0.00	-8.67	8.67	0.00	0.00	-0.51	1.03	-0.51	-134.90	-55.00	236.30	46.20	-89.40	-20.40	99.70	-10.10	6.40	-2.00	-3.00	1.30	6.40	-2.00	-3.00	1.30	1.00	0.00	1.00	1.00	0.00	1.00	0.00	1.00	0.00	1.00	0.00	0.00	0.00	0.00	0.00
0.00	0.00	0.00	0.00	0.00	0.00	0.00	0.00	0.00	0.00	0.00	0.00	-7.65	7.65	0.00	0.00	-0.46	0.93	-0.46	-156.20	-109.60	110.10	-155.70	-69.40	-31.40	71.50	-29.40	5.50	-0.80	-3.70	0.90	5.50	-0.80	-3.70	0.90	1.00	0.00	1.00	1.00	0.00	1.00	0.00	1.00	0.00	1.00	0.00	0.00	0.00	0.00	0.00
0.00	0.00	0.00	0.00	0.00	0.00	0.00	0.00	0.00	0.00	0.00	0.00	-5.44	5.44	0.00	0.00	-0.36	0.72	-0.36	-1.40	-101.50	206.30	103.30	-21.60	-48.40	98.90	28.80	6.40	-2.00	-4.30	0.00	6.40	-2.00	-4.30	0.00	1.00	0.00	1.00	1.00	0.00	1.00	0.00	1.00	0.00	1.00	0.00	0.00	0.00	0.00	0.00
0.00	0.00	0.00	0.00	0.00	0.00	0.00	0.00	0.00	0.00	0.00	0.00	0.00	0.00	0.00	0.00	0.00	0.00	0.00	-6.30	-171.80	129.20	-49.00	-7.80	-69.10	56.60	-20.30	-14.40	11.20	2.90	-0.10	-14.40	11.20	2.90	-0.10	1.00	0.00	1.00	1.00	0.00	1.00	0.00	1.00	0.00	1.00	0.00	0.00	0.00	0.00	0.00
0.00	0.00	0.00	0.00	0.00	0.00	0.00	0.00	0.00	0.00	0.00	0.00	0.00	0.00	0.00	0.00	0.00	0.00	0.00	57.50	-169.80	78.60	-33.70	31.80	-83.90	50.20	-1.80	-10.10	7.90	0.10	-2.00	-10.10	7.90	0.10	-2.00	1.00	0.00	1.00	1.00	0.00	1.00	0.00	1.00	0.00	1.00	0.00	0.00	0.00	0.00	0.00
0.00	0.00	0.00	0.00	0.00	0.00	0.00	0.00	0.00	0.00	0.00	0.00	0.00	0.00	0.00	0.00	0.00	0.00	0.00	133.10	-172.30	93.60	54.40	56.00	-88.50	44.60	12.10	-5.90	4.00	-0.70	-2.60	-5.90	4.00	-0.70	-2.60	1.00	0.00	1.00	1.00	0.00	1.00	0.00	1.00	0.00	1.00	0.00	0.00	0.00	0.00	0.00
0.00	0.00	0.00	0.00	0.00	0.00	0.00	0.00	0.00	0.00	0.00	0.00	0.00	0.00	0.00	0.00	0.00	0.00	0.00	144.60	-155.80	0.00	-11.00	66.60	-83.20	10.10	-6.50	7.60	-6.10	-2.50	-1.00	7.60	-6.10	-2.50	-1.00	1.00	0.00	1.00	1.00	0.00	1.00	0.00	1.00	0.00	1.00	0.00	0.00	0.00	0.00	0.00
0.00	0.00	0.00	0.00	0.00	0.00	0.00	0.00	0.00	0.00	0.00	0.00	0.00	0.00	0.00	0.00	0.00	0.00	0.00	165.10	-135.50	-60.20	-30.60	82.80	-69.90	-18.50	-5.60	8.10	-2.50	-5.50	0.00	8.10	-2.50	-5.50	0.00	1.00	0.00	1.00	1.00	0.00	1.00	0.00	1.00	0.00	1.00	0.00	0.00	0.00	0.00	0.00
0.00	0.00	0.00	0.00	0.00	0.00	0.00	0.00	0.00	0.00	0.00	0.00	0.00	0.00	0.00	0.00	0.00	0.00	0.00	190.60	-60.50	-100.40	29.60	93.80	-35.40	-51.10	7.20	7.00	2.00	-8.30	0.70	7.00	2.00	-8.30	0.70	1.00	0.00	1.00	1.00	0.00	1.00	0.00	1.00	0.00	1.00	0.00	0.00	0.00	0.00	0.00
0.00	0.00	0.00	0.00	0.00	0.00	0.00	0.00	0.00	0.00	0.00	0.00	0.00	0.00	0.00	0.00	0.00	0.00	0.00	161.90	-17.80	-156.70	-12.60	84.10	-12.40	-76.70	-4.90	5.30	4.40	-8.80	0.90	5.30	4.40	-8.80	0.90	1.00	0.00	1.00	1.00	0.00	1.00	0.00	1.00	0.00	1.00	0.00	0.00	0.00	0.00	0.00
0.00	0.00	0.00	0.00	0.00	0.00	0.00	0.00	0.00	0.00	0.00	0.00	0.00	0.00	0.00	0.00	0.00	0.00	0.00	127.50	30.50	-172.80	-14.60	67.80	10.70	-81.30	-2.70	3.30	4.80	-7.40	0.70	3.30	4.80	-7.40	0.70	1.00	0.00	1.00	1.00	0.00	1.00	0.00	1.00	0.00	1.00	0.00	0.00	0.00	0.00	0.00
0.00	0.00	0.00	0.00	0.00	0.00	0.00	0.00	0.00	0.00	0.00	0.00	0.00	0.00	0.00	0.00	0.00	0.00	0.00	92.00	90.80	-166.30	16.50	47.20	36.40	-79.80	3.80	0.90	5.60	-6.10	0.40	0.90	5.60	-6.10	0.40	1.00	0.00	1.00	1.00	0.00	1.00	0.00	1.00	0.00	1.00	0.00	0.00	0.00	0.00	0.00
0.00	0.00	0.00	0.00	0.00	0.00	0.00	0.00	0.00	0.00	0.00	0.00	0.00	0.00	0.00	0.00	0.00	0.00	0.00	32.80	126.70	-171.00	-11.40	22.10	57.50	-83.60	-3.80	-1.60	7.60	-5.80	0.00	-1.60	7.60	-5.80	0.00	1.00	0.00	1.00	1.00	0.00	1.00	0.00	1.00	0.00	1.00	0.00	0.00	0.00	0.00	0.00
0.00	0.00	0.00	0.00	0.00	0.00	0.00	0.00	0.00	0.00	0.00	0.00	0.00	0.00	0.00	0.00	0.00	0.00	0.00	-17.90	163.20	-151.30	-6.00	-1.30	80.30	-80.20	-1.20	-4.30	9.30	-5.00	-0.10	-4.30	9.30	-5.00	-0.10	1.00	0.00	1.00	1.00	0.00	1.00	0.00	1.00	0.00	1.00	0.00	0.00	0.00	0.00	0.00
0.00	0.00	0.00	0.00	0.00	0.00	0.00	0.00	0.00	0.00	0.00	0.00	0.00	0.00	0.00	0.00	0.00	0.00	0.00	-67.40	184.60	-109.30	7.70	-27.20	91.30	-62.30	1.70	-6.50	8.70	-2.40	-0.20	-6.50	8.70	-2.40	-0.20	1.00	0.00	1.00	1.00	0.00	1.00	0.00	1.00	0.00	1.00	0.00	0.00	0.00	0.00	0.00
0.00	0.00	0.00	0.00	0.00	0.00	0.00	0.00	0.00	0.00	0.00	0.00	0.00	0.00	0.00	0.00	0.00	0.00	0.00	-123.00	171.40	-57.30	-9.00	-56.40	86.70	-33.10	-2.90	-7.80	6.10	1.40	-0.20	-7.80	6.10	1.40	-0.20	1.00	0.00	1.00	1.00	0.00	1.00	0.00	1.00	0.00	1.00	0.00	0.00	0.00	0.00	0.00
0.00	0.00	0.00	0.00	0.00	0.00	0.00	0.00	0.00	0.00	0.00	0.00	0.00	0.00	0.00	0.00	0.00	0.00	0.00	-158.10	151.60	4.60	-1.70	-76.20	75.80	0.00	-0.40	-8.30	3.50	4.60	-0.10	-8.30	3.50	4.60	-0.10	1.00	0.00	1.00	1.00	0.00	1.00	0.00	1.00	0.00	1.00	0.00	0.00	0.00	0.00	0.00
0.00	0.00	0.00	0.00	0.00	0.00	0.00	0.00	0.00	0.00	0.00	0.00	0.00	0.00	0.00	0.00	0.00	0.00	0.00	-175.10	118.20	59.10	2.10	-86.00	61.50	24.90	0.40	-8.10	2.00	6.00	0.00	-8.10	2.00	6.00	0.00	1.00	0.00	1.00	1.00	0.00	1.00	0.00	1.00	0.00	1.00	0.00	0.00	0.00	0.00	0.00
0.00	0.00	0.00	0.00	0.00	0.00	0.00	0.00	0.00	0.00	0.00	0.00	0.00	0.00	0.00	0.00	0.00	0.00	0.00	-178.00	73.00	98.80	-6.20	-87.10	42.40	42.50	-2.10	-7.30	0.70	6.50	0.00	-7.30	0.70	6.50	0.00	1.00	0.00	1.00	1.00	0.00	1.00	0.00	1.00	0.00	1.00	0.00	0.00	0.00	0.00	0.00
0.00	0.00	0.00	0.00	0.00	0.00	0.00	0.00	0.00	0.00	0.00	0.00	0.00	0.00	0.00	0.00	0.00	0.00	0.00	-166.80	36.70	130.00	0.00	-82.70	25.10	57.40	-0.10	-5.80	-1.30	7.20	0.00	-5.80	-1.30	7.20	0.00	1.00	0.00	1.00	1.00	0.00	1.00	0.00	1.00	0.00	1.00	0.00	0.00	0.00	0.00	0.00
0.00	0.00	0.00	0.00	0.00	0.00	0.00	0.00	0.00	0.00	0.00	0.00	0.00	0.00	0.00	0.00	0.00	0.00	0.00	-141.50	-22.60	164.00	-0.20	-73.70	-4.60	77.70	-0.50	-3.60	-4.70	8.40	0.00	-3.60	-4.70	8.40	0.00	1.00	0.00	1.00	1.00	0.00	1.00	0.00	1.00	0.00	1.00	0.00	0.00	0.00	0.00	0.00
0.00	0.00	0.00	0.00	0.00	0.00	0.00	0.00	0.00	0.00	0.00	0.00	0.00	0.00	0.00	0.00	0.00	0.00	0.00	-105.80	-80.10	180.80	-5.20	-57.40	-35.30	91.50	-1.20	-1.00	-7.60	8.60	0.00	-1.00	-7.60	8.60	0.00	1.00	0.00	1.00	1.00	0.00	1.00	0.00	1.00	0.00	1.00	0.00	0.00	0.00	0.00	0.00
0.00	0.00	0.00	0.00	0.00	0.00	0.00	0.00	0.00	0.00	0.00	0.00	0.00	0.00	0.00	0.00	0.00	0.00	0.00	-52.20	-125.90	178.40	0.20	-32.50	-59.10	91.30	-0.20	1.60	-8.60	7.00	0.00	1.60	-8.60	7.00	0.00	1.00	0.00	1.00	1.00	0.00	1.00	0.00	1.00	0.00	1.00	0.00	0.00	0.00	0.00	0.00
0.00	0.00	0.00	0.00	0.00	0.00	0.00	0.00	0.00	0.00	0.00	0.00	0.00	0.00	0.00	0.00	0.00	0.00	0.00	4.60	-156.40	150.60	-1.10	-2.70	-74.40	76.60	-0.50	3.90	-8.00	4.00	0.00	3.90	-8.00	4.00	0.00	1.00	0.00	1.00	1.00	0.00	1.00	0.00	1.00	0.00	1.00	0.00	0.00	0.00	0.00	0.00
0.00	0.00	0.00	0.00	0.00	0.00	0.00	0.00	0.00	0.00	0.00	0.00	0.00	0.00	0.00	0.00	0.00	0.00	0.00	60.40	-175.30	110.70	-4.10	25.40	-83.30	56.70	-1.10	5.80	-7.30	1.30	0.00	5.80	-7.30	1.30	0.00	1.00	0.00	1.00	1.00	0.00	1.00	0.00	1.00	0.00	1.00	0.00	0.00	0.00	0.00	0.00
0.00	0.00	0.00	0.00	0.00	0.00	0.00	0.00	0.00	0.00	0.00	0.00	0.00	0.00	0.00	0.00	0.00	0.00	0.00	108.70	-175.70	67.20	0.30	49.30	-87.20	37.70	-0.20	7.30	-6.90	-0.40	0.00	7.30	-6.90	-0.40	0.00	1.00	0.00	1.00	1.00	0.00	1.00	0.00	1.00	0.00	1.00	0.00	0.00	0.00	0.00	0.00
0.00	0.00	0.00	0.00	0.00	0.00	0.00	0.00	0.00	0.00	0.00	0.00	0.00	0.00	0.00	0.00	0.00	0.00	0.00	145.10	-164.60	17.40	-2.00	67.30	-84.30	16.20	-0.60	8.20	-5.90	-2.30	0.00	8.20	-5.90	-2.30	0.00	1.00	0.00	1.00	1.00	0.00	1.00	0.00	1.00	0.00	1.00	0.00	0.00	0.00	0.00	0.00
0.00	0.00	0.00	0.00	0.00	0.00	0.00	0.00	0.00	0.00	0.00	0.00	0.00	0.00	0.00	0.00	0.00	0.00	0.00	169.00	-132.80	-39.00	-2.80	81.30	-70.70	-11.40	-0.80	8.20	-3.40	-4.80	0.00	8.20	-3.40	-4.80	0.00	1.00	0.00	1.00	1.00	0.00	1.00	0.00	1.00	0.00	1.00	0.00	0.00	0.00	0.00	0.00
0.00	0.00	0.00	0.00	0.00	0.00	0.00	0.00	0.00	0.00	0.00	0.00	0.00	0.00	0.00	0.00	0.00	0.00	0.00	179.90	-85.90	-93.90	0.00	89.00	-47.10	-42.10	-0.20	7.20	0.10	-7.30	0.00	7.20	0.10	-7.30	0.00	1.00	0.00	1.00	1.00	0.00	1.00	0.00	1.00	0.00	1.00	0.00	0.00	0.00	0.00	0.00
0.00	0.00	0.00	0.00	0.00	0.00	0.00	0.00	0.00	0.00	0.00	0.00	0.00	0.00	0.00	0.00	0.00	0.00	0.00	169.40	-31.20	-140.90	-2.60	86.80	-20.00	-67.50	-0.80	5.60	3.10	-8.70	0.00	5.60	3.10	-8.70	0.00	1.00	0.00	1.00	1.00	0.00	1.00	0.00	1.00	0.00	1.00	0.00	0.00	0.00	0.00	0.00
0.00	0.00	0.00	0.00	0.00	0.00	0.00	0.00	0.00	0.00	0.00	0.00	0.00	0.00	0.00	0.00	0.00	0.00	0.00	142.20	23.00	-166.90	-1.60	73.80	6.40	-80.90	-0.60	3.50	4.80	-8.40	0.00	3.50	4.80	-8.40	0.00	1.00	0.00	1.00	1.00	0.00	1.00	0.00	1.00	0.00	1.00	0.00	0.00	0.00	0.00	0.00
0.00	0.00	0.00	0.00	0.00	0.00	0.00	0.00	0.00	0.00	0.00	0.00	0.00	0.00	0.00	0.00	0.00	0.00	0.00	100.00	75.30	-175.90	-0.60	53.50	30.90	-84.80	-0.30	1.20	6.00	-7.20	0.00	1.20	6.00	-7.20	0.00	1.00	0.00	1.00	1.00	0.00	1.00	0.00	1.00	0.00	1.00	0.00	0.00	0.00	0.00	0.00
0.00	0.00	0.00	0.00	0.00	0.00	0.00	0.00	0.00	0.00	0.00	0.00	0.00	0.00	0.00	0.00	0.00	0.00	0.00	49.20	119.70	-171.60	-2.70	29.30	54.10	-84.30	-0.80	-1.20	7.30	-6.00	0.00	-1.20	7.30	-6.00	0.00	1.00	0.00	1.00	1.00	0.00	1.00	0.00	1.00	0.00	1.00	0.00	0.00	0.00	0.00	0.00
0.00	0.00	0.00	0.00	0.00	0.00	0.00	0.00	0.00	0.00	0.00	0.00	0.00	0.00	0.00	0.00	0.00	0.00	0.00	-4.10	157.20	-153.90	-0.80	4.10	74.60	-79.20	-0.40	-3.70	8.50	-4.80	0.00	-3.70	8.50	-4.80	0.00	1.00	0.00	1.00	1.00	0.00	1.00	0.00	1.00	0.00	1.00	0.00	0.00	0.00	0.00	0.00
0.00	0.00	0.00	0.00	0.00	0.00	0.00	0.00	0.00	0.00	0.00	0.00	0.00	0.00	0.00	0.00	0.00	0.00	0.00	-58.10	176.80	-119.90	-1.20	-22.50	87.40	-65.30	-0.40	-5.80	8.60	-2.70	0.00	-5.80	8.60	-2.70	0.00	1.00	0.00	1.00	1.00	0.00	1.00	0.00	1.00	0.00	1.00	0.00	0.00	0.00	0.00	0.00
0.00	0.00	0.00	0.00	0.00	0.00	0.00	0.00	0.00	0.00	0.00	0.00	0.00	0.00	0.00	0.00	0.00	0.00	0.00	-109.00	177.80	-71.10	-2.30	-48.70	89.00	-41.00	-0.70	-7.30	7.00	0.30	0.00	-7.30	7.00	0.30	0.00	1.00	0.00	1.00	1.00	0.00	1.00	0.00	1.00	0.00	1.00	0.00	0.00	0.00	0.00	0.00
0.00	0.00	0.00	0.00	0.00	0.00	0.00	0.00	0.00	0.00	0.00	0.00	0.00	0.00	0.00	0.00	0.00	0.00	0.00	-148.50	160.10	-12.10	-0.60	-70.60	81.00	-10.70	-0.30	-8.00	4.50	3.40	0.00	-8.00	4.50	3.40	0.00	1.00	0.00	1.00	1.00	0.00	1.00	0.00	1.00	0.00	1.00	0.00	0.00	0.00	0.00	0.00
0.00	0.00	0.00	0.00	0.00	0.00	0.00	0.00	0.00	0.00	0.00	0.00	0.00	0.00	0.00	0.00	0.00	0.00	0.00	-173.10	128.00	43.30	-1.70	-84.10	66.20	17.30	-0.50	-7.90	2.30	5.60	0.00	-7.90	2.30	5.60	0.00	1.00	0.00	1.00	1.00	0.00	1.00	0.00	1.00	0.00	1.00	0.00	0.00	0.00	0.00	0.00
0.00	0.00	0.00	0.00	0.00	0.00	0.00	0.00	0.00	0.00	0.00	0.00	0.00	0.00	0.00	0.00	0.00	0.00	0.00	-178.90	84.80	92.50	-1.50	-88.30	47.20	40.40	-0.50	-7.20	0.40	6.80	0.00	-7.20	0.40	6.80	0.00	1.00	0.00	1.00	1.00	0.00	1.00	0.00	1.00	0.00	1.00	0.00	0.00	0.00	0.00	0.00
0.00	0.00	0.00	0.00	0.00	0.00	0.00	0.00	0.00	0.00	0.00	0.00	0.00	0.00	0.00	0.00	0.00	0.00	0.00	-170.00	40.70	128.20	-1.10	-85.00	26.50	58.00	-0.40	-6.20	-1.30	7.50	0.00	-6.20	-1.30	7.50	0.00	1.00	0.00	1.00	1.00	0.00	1.00	0.00	1.00	0.00	1.00	0.00	0.00	0.00	0.00	0.00
0.00	0.00	0.00	0.00	0.00	0.00	0.00	0.00	0.00	0.00	0.00	0.00	0.00	0.00	0.00	0.00	0.00	0.00	0.00	-146.30	-15.30	160.20	-1.40	-75.10	-1.10	75.80	-0.40	-4.10	-4.00	8.20	0.00	-4.10	-4.00	8.20	0.00	1.00	0.00	1.00	1.00	0.00	1.00	0.00	1.00	0.00	1.00	0.00	0.00	0.00	0.00	0.00
0.00	0.00	0.00	0.00	0.00	0.00	0.00	0.00	0.00	0.00	0.00	0.00	0.00	0.00	0.00	0.00	0.00	0.00	0.00	-108.40	-71.50	178.60	-1.30	-58.50	-30.20	88.20	-0.50	-1.60	-6.60	8.20	0.00	-1.60	-6.60	8.20	0.00	1.00	0.00	1.00	1.00	0.00	1.00	0.00	1.00	0.00	1.00	0.00	0.00	0.00	0.00	0.00
0.00	0.00	0.00	0.00	0.00	0.00	0.00	0.00	0.00	0.00	0.00	0.00	0.00	0.00	0.00	0.00	0.00	0.00	0.00	-59.30	-119.40	177.70	-1.10	-35.20	-55.30	90.10	-0.40	1.00	-8.10	7.00	0.00	1.00	-8.10	7.00	0.00	1.00	0.00	1.00	1.00	0.00	1.00	0.00	1.00	0.00	1.00	0.00	0.00	0.00	0.00	0.00
0.00	0.00	0.00	0.00	0.00	0.00	0.00	0.00	0.00	0.00	0.00	0.00	0.00	0.00	0.00	0.00	0.00	0.00	0.00	-2.90	-154.50	156.00	-1.40	-7.10	-73.30	80.00	-0.40	3.50	-8.30	4.70	0.00	3.50	-8.30	4.70	0.00	1.00	0.00	1.00	1.00	0.00	1.00	0.00	1.00	0.00	1.00	0.00	0.00	0.00	0.00	0.00
0.00	0.00	0.00	0.00	0.00	0.00	0.00	0.00	0.00	0.00	0.00	0.00	0.00	0.00	0.00	0.00	0.00	0.00	0.00	53.20	-173.60	119.30	-1.10	21.30	-83.80	62.00	-0.40	5.60	-7.70	2.00	0.00	5.60	-7.70	2.00	0.00	1.00	0.00	1.00	1.00	0.00	1.00	0.00	1.00	0.00	1.00	0.00	0.00	0.00	0.00	0.00
0.00	0.00	0.00	0.00	0.00	0.00	0.00	0.00	0.00	0.00	0.00	0.00	0.00	0.00	0.00	0.00	0.00	0.00	0.00	103.30	-177.80	73.30	-1.10	46.50	-87.60	40.70	-0.40	7.20	-6.90	-0.20	0.00	7.20	-6.90	-0.20	0.00	1.00	0.00	1.00	1.00	0.00	1.00	0.00	1.00	0.00	1.00	0.00	0.00	0.00	0.00	0.00
0.00	0.00	0.00	0.00	0.00	0.00	0.00	0.00	0.00	0.00	0.00	0.00	0.00	0.00	0.00	0.00	0.00	0.00	0.00	142.00	-165.40	22.00	-1.30	66.40	-84.10	17.20	-0.40	8.20	-5.80	-2.40	0.00	8.20	-5.80	-2.40	0.00	1.00	0.00	1.00	1.00	0.00	1.00	0.00	1.00	0.00	1.00	0.00	0.00	0.00	0.00	0.00
0.00	0.00	0.00	0.00	0.00	0.00	0.00	0.00	0.00	0.00	0.00	0.00	0.00	0.00	0.00	0.00	0.00	0.00	0.00	168.30	-136.50	-32.70	-0.90	80.70	-71.70	-9.30	-0.40	8.30	-3.60	-4.60	0.00	8.30	-3.60	-4.60	0.00	1.00	0.00	1.00	1.00	0.00	1.00	0.00	1.00	0.00	1.00	0.00	0.00	0.00	0.00	0.00
0.00	0.00	0.00	0.00	0.00	0.00	0.00	0.00	0.00	0.00	0.00	0.00	0.00	0.00	0.00	0.00	0.00	0.00	0.00	178.40	-92.50	-87.10	-1.20	88.10	-50.80	-37.70	-0.40	7.60	-0.70	-6.80	0.00	7.60	-0.70	-6.80	0.00	1.00	0.00	1.00	1.00	0.00	1.00	0.00	1.00	0.00	1.00	0.00	0.00	0.00	0.00	0.00
0.00	0.00	0.00	0.00	0.00	0.00	0.00	0.00	0.00	0.00	0.00	0.00	0.00	0.00	0.00	0.00	0.00	0.00	0.00	171.60	-39.50	-133.20	-1.10	86.80	-24.60	-62.60	-0.40	6.10	2.10	-8.30	0.00	6.10	2.10	-8.30	0.00	1.00	0.00	1.00	1.00	0.00	1.00	0.00	1.00	0.00	1.00	0.00	0.00	0.00	0.00	0.00
0.00	0.00	0.00	0.00	0.00	0.00	0.00	0.00	0.00	0.00	0.00	0.00	0.00	0.00	0.00	0.00	0.00	0.00	0.00	146.40	16.60	-164.00	-0.90	75.90	2.80	-79.20	-0.30	4.00	4.40	-8.50	0.00	4.00	4.40	-8.50	0.00	1.00	0.00	1.00	1.00	0.00	1.00	0.00	1.00	0.00	1.00	0.00	0.00	0.00	0.00	0.00
0.00	0.00	0.00	0.00	0.00	0.00	0.00	0.00	0.00	0.00	0.00	0.00	0.00	0.00	0.00	0.00	0.00	0.00	0.00	106.60	69.30	-177.20	-1.20	57.00	28.80	-86.30	-0.40	1.60	6.00	-7.70	0.00	1.60	6.00	-7.70	0.00	1.00	0.00	1.00	1.00	0.00	1.00	0.00	1.00	0.00	1.00	0.00	0.00	0.00	0.00	0.00
0.00	0.00	0.00	0.00	0.00	0.00	0.00	0.00	0.00	0.00	0.00	0.00	0.00	0.00	0.00	0.00	0.00	0.00	0.00	56.70	116.30	-174.10	-1.00	33.10	52.50	-86.10	-0.40	-0.90	7.30	-6.40	0.00	-0.90	7.30	-6.40	0.00	1.00	0.00	1.00	1.00	0.00	1.00	0.00	1.00	0.00	1.00	0.00	0.00	0.00	0.00	0.00
0.00	0.00	0.00	0.00	0.00	0.00	0.00	0.00	0.00	0.00	0.00	0.00	0.00	0.00	0.00	0.00	0.00	0.00	0.00	2.40	152.70	-156.20	-1.00	7.00	72.30	-79.70	-0.30	-3.40	8.30	-4.80	0.00	-3.40	8.30	-4.80	0.00	1.00	0.00	1.00	1.00	0.00	1.00	0.00	1.00	0.00	1.00	0.00	0.00	0.00	0.00	0.00
0.00	0.00	0.00	0.00	0.00	0.00	0.00	0.00	0.00	0.00	0.00	0.00	0.00	0.00	0.00	0.00	0.00	0.00	0.00	-52.40	174.80	-123.50	-1.10	-19.80	85.40	-65.90	-0.30	-5.70	8.40	-2.70	0.00	-5.70	8.40	-2.70	0.00	1.00	0.00	1.00	1.00	0.00	1.00	0.00	1.00	0.00	1.00	0.00	0.00	0.00	0.00	0.00
0.00	0.00	0.00	0.00	0.00	0.00	0.00	0.00	0.00	0.00	0.00	0.00	0.00	0.00	0.00	0.00	0.00	0.00	0.00	-102.60	178.50	-76.70	-0.80	-45.70	89.10	-43.70	-0.30	-7.30	7.40	0.00	0.00	-7.30	7.40	0.00	0.00	1.00	0.00	1.00	1.00	0.00	1.00	0.00	1.00	0.00	1.00	0.00	0.00	0.00	0.00	0.00
0.00	0.00	0.00	0.00	0.00	0.00	0.00	0.00	0.00	0.00	0.00	0.00	0.00	0.00	0.00	0.00	0.00	0.00	0.00	-143.90	164.00	-21.10	-1.00	-67.60	83.10	-15.80	-0.30	-8.20	5.30	2.80	0.00	-8.20	5.30	2.80	0.00	1.00	0.00	1.00	1.00	0.00	1.00	0.00	1.00	0.00	1.00	0.00	0.00	0.00	0.00	0.00
0.00	0.00	0.00	0.00	0.00	0.00	0.00	0.00	0.00	0.00	0.00	0.00	0.00	0.00	0.00	0.00	0.00	0.00	0.00	-170.10	133.40	35.70	-0.90	-82.40	69.30	12.70	-0.30	-8.30	3.00	5.20	0.00	-8.30	3.00	5.20	0.00	1.00	0.00	0.00	0.00	0.00	0.00	0.00	0.00	0.00	0.00	0.00	0.00	0.00	0.00	0.00
0.00	0.00	0.00	0.00	0.00	0.00	0.00	0.00	0.00	0.00	0.00	0.00	0.00	0.00	0.00	0.00	0.00	0.00	0.00	-179.30	91.20	87.20	-0.80	-88.40	49.80	38.20	-0.30	-7.50	0.70	6.80	0.00	-7.50	0.70	6.80	0.00	1.00	0.00	0.00	0.00	0.00	0.00	0.00	0.00	0.00	0.00	0.00	0.00	0.00	0.00	0.00
0.00	0.00	0.00	0.00	0.00	0.00	0.00	0.00	0.00	0.00	0.00	0.00	0.00	0.00	0.00	0.00	0.00	0.00	0.00	-170.60	39.90	129.70	-1.00	-85.60	25.70	59.50	-0.30	-6.10	-1.60	7.70	0.00	-6.10	-1.60	7.70	0.00	1.00	0.00	0.00	0.00	0.00	0.00	0.00	0.00	0.00	0.00	0.00	0.00	0.00	0.00	0.00
0.00	0.00	0.00	0.00	0.00	0.00	0.00	0.00	0.00	0.00	0.00	0.00	0.00	0.00	0.00	0.00	0.00	0.00	0.00	-146.30	-15.60	161.00	-0.80	-75.20	-1.50	76.40	-0.30	-4.10	-4.10	8.20	0.00	-4.10	-4.10	8.20	0.00	1.00	0.00	0.00	0.00	0.00	0.00	0.00	0.00	0.00	0.00	0.00	0.00	0.00	0.00	0.00
0.00	0.00	0.00	0.00	0.00	0.00	0.00	0.00	0.00	0.00	0.00	0.00	0.00	0.00	0.00	0.00	0.00	0.00	0.00	-107.80	-70.80	177.80	-0.80	-57.90	-29.60	87.30	-0.30	-1.60	-6.40	8.00	0.00	-1.60	-6.40	8.00	0.00	1.00	0.00	0.00	0.00	0.00	0.00	0.00	0.00	0.00	0.00	0.00	0.00	0.00	0.00	0.00
0.00	0.00	0.00	0.00	0.00	0.00	0.00	0.00	0.00	0.00	0.00	0.00	0.00	0.00	0.00	0.00	0.00	0.00	0.00	-58.70	-118.70	176.50	-0.90	-34.70	-54.60	88.90	-0.30	1.00	-7.90	6.90	0.00	1.00	-7.90	6.90	0.00	1.00	0.00	0.00	0.00	0.00	0.00	0.00	0.00	0.00	0.00	0.00	0.00	0.00	0.00	0.00
0.00	0.00	0.00	0.00	0.00	0.00	0.00	0.00	0.00	0.00	0.00	0.00	0.00	0.00	0.00	0.00	0.00	0.00	0.00	-2.90	-154.30	156.50	-0.80	-7.30	-73.30	80.30	-0.30	3.50	-8.40	4.80	0.00	3.50	-8.40	4.80	0.00	1.00	0.00	0.00	0.00	0.00	0.00	0.00	0.00	0.00	0.00	0.00	0.00	0.00	0.00	0.00
0.00	0.00	0.00	0.00	0.00	0.00	0.00	0.00	0.00	0.00	0.00	0.00	0.00	0.00	0.00	0.00	0.00	0.00	0.00	52.80	-174.20	120.50	-0.80	20.80	-84.40	63.30	-0.30	5.60	-8.00	2.30	0.00	5.60	-8.00	2.30	0.00	1.00	0.00	0.00	0.00	0.00	0.00	0.00	0.00	0.00	0.00	0.00	0.00	0.00	0.00	0.00
0.00	0.00	0.00	0.00	0.00	0.00	0.00	0.00	0.00	0.00	0.00	0.00	0.00	0.00	0.00	0.00	0.00	0.00	0.00	103.10	-178.10	74.00	-0.80	46.30	-88.00	41.30	-0.30	7.30	-7.00	-0.20	0.00	7.30	-7.00	-0.20	0.00	1.00	0.00	0.00	0.00	0.00	0.00	0.00	0.00	0.00	0.00	0.00	0.00	0.00	0.00	0.00
0.00	0.00	0.00	0.00	0.00	0.00	0.00	0.00	0.00	0.00	0.00	0.00	0.00	0.00	0.00	0.00	0.00	0.00	0.00	142.70	-164.90	21.40	-0.70	66.90	-83.70	16.50	-0.30	8.20	-5.60	-2.60	0.00	8.20	-5.60	-2.60	0.00	1.00	0.00	0.00	0.00	0.00	0.00	0.00	0.00	0.00	0.00	0.00	0.00	0.00	0.00	0.00
0.00	0.00	0.00	0.00	0.00	0.00	0.00	0.00	0.00	0.00	0.00	0.00	0.00	0.00	0.00	0.00	0.00	0.00	0.00	168.70	-135.80	-33.70	-0.80	81.10	-71.10	-10.30	-0.30	8.30	-3.50	-4.80	0.00	8.30	-3.50	-4.80	0.00	1.00	0.00	0.00	0.00	0.00	0.00	0.00	0.00	0.00	0.00	0.00	0.00	0.00	0.00	0.00
0.00	0.00	0.00	0.00	0.00	0.00	0.00	0.00	0.00	0.00	0.00	0.00	0.00	0.00	0.00	0.00	0.00	0.00	0.00	178.50	-92.30	-86.90	-0.70	88.00	-50.70	-37.50	-0.20	7.60	-0.80	-6.80	0.00	7.60	-0.80	-6.80	0.00	1.00	0.00	0.00	0.00	0.00	0.00	0.00	0.00	0.00	0.00	0.00	0.00	0.00	0.00	0.00
0.00	0.00	0.00	0.00	0.00	0.00	0.00	0.00	0.00	0.00	0.00	0.00	0.00	0.00	0.00	0.00	0.00	0.00	0.00	171.20	-39.90	-132.00	-0.70	86.40	-25.10	-61.50	-0.20	6.10	2.00	-8.10	0.00	6.10	2.00	-8.10	0.00	1.00	0.00	0.00	0.00	0.00	0.00	0.00	0.00	0.00	0.00	0.00	0.00	0.00	0.00	0.00
0.00	0.00	0.00	0.00	0.00	0.00	0.00	0.00	0.00	0.00	0.00	0.00	0.00	0.00	0.00	0.00	0.00	0.00	0.00	146.40	16.20	-163.40	-0.80	75.80	2.40	-78.60	-0.20	4.00	4.40	-8.50	0.00	4.00	4.40	-8.50	0.00	1.00	0.00	0.00	0.00	0.00	0.00	0.00	0.00	0.00	0.00	0.00	0.00	0.00	0.00	0.00
0.00	0.00	0.00	0.00	0.00	0.00	0.00	0.00	0.00	0.00	0.00	0.00	0.00	0.00	0.00	0.00	0.00	0.00	0.00	107.10	69.90	-177.60	-0.60	57.40	29.10	-86.90	-0.20	1.60	6.20	-7.80	0.00	1.60	6.20	-7.80	0.00	1.00	0.00	0.00	0.00	0.00	0.00	0.00	0.00	0.00	0.00	0.00	0.00	0.00	0.00	0.00
0.00	0.00	0.00	0.00	0.00	0.00	0.00	0.00	0.00	0.00	0.00	0.00	0.00	0.00	0.00	0.00	0.00	0.00	0.00	57.20	116.90	-174.90	-0.70	33.60	53.00	-86.90	-0.20	-0.90	7.50	-6.50	0.00	-0.90	7.50	-6.50	0.00	1.00	0.00	0.00	0.00	0.00	0.00	0.00	0.00	0.00	0.00	0.00	0.00	0.00	0.00	0.00
0.00	0.00	0.00	0.00	0.00	0.00	0.00	0.00	0.00	0.00	0.00	0.00	0.00	0.00	0.00	0.00	0.00	0.00	0.00	2.40	152.90	-156.10	-0.70	6.90	72.40	-79.60	-0.20	-3.40	8.30	-4.80	0.00	-3.40	8.30	-4.80	0.00	1.00	0.00	0.00	0.00	0.00	0.00	0.00	0.00	0.00	0.00	0.00	0.00	0.00	0.00	0.00
0.00	0.00	0.00	0.00	0.00	0.00	0.00	0.00	0.00	0.00	0.00	0.00	0.00	0.00	0.00	0.00	0.00	0.00	0.00	-52.60	174.50	-122.50	-0.60	-20.20	84.90	-65.00	-0.20	-5.60	8.30	-2.60	0.00	-5.60	8.30	-2.60	0.00	1.00	0.00	0.00	0.00	0.00	0.00	0.00	0.00	0.00	0.00	0.00	0.00	0.00	0.00	0.00
0.00	0.00	0.00	0.00	0.00	0.00	0.00	0.00	0.00	0.00	0.00	0.00	0.00	0.00	0.00	0.00	0.00	0.00	0.00	-102.80	178.30	-76.10	-0.70	-45.80	88.80	-43.20	-0.20	-7.30	7.30	0.00	0.00	-7.30	7.30	0.00	0.00	1.00	0.00	0.00	0.00	0.00	0.00	0.00	0.00	0.00	0.00	0.00	0.00	0.00	0.00	0.00
0.00	0.00	0.00	0.00	0.00	0.00	0.00	0.00	0.00	0.00	0.00	0.00	0.00	0.00	0.00	0.00	0.00	0.00	0.00	-143.40	164.30	-21.50	-0.70	-67.30	83.30	-16.30	-0.20	-8.20	5.40	2.70	0.00	-8.20	5.40	2.70	0.00	1.00	0.00	0.00	0.00	0.00	0.00	0.00	0.00	0.00	0.00	0.00	0.00	0.00	0.00	0.00
0.00	0.00	0.00	0.00	0.00	0.00	0.00	0.00	0.00	0.00	0.00	0.00	0.00	0.00	0.00	0.00	0.00	0.00	0.00	-169.80	134.00	35.10	-0.60	-82.10	69.80	12.00	-0.20	-8.30	3.10	5.10	0.00	-8.30	3.10	5.10	0.00	1.00	0.00	0.00	0.00	0.00	0.00	0.00	0.00	0.00	0.00	0.00	0.00	0.00	0.00	0.00
0.00	0.00	0.00	0.00	0.00	0.00	0.00	0.00	0.00	0.00	0.00	0.00	0.00	0.00	0.00	0.00	0.00	0.00	0.00	-179.20	91.30	87.20	-0.70	-88.40	49.90	38.20	-0.20	-7.50	0.70	6.80	0.00	-7.50	0.70	6.80	0.00	1.00	0.00	0.00	0.00	0.00	0.00	0.00	0.00	0.00	0.00	0.00	0.00	0.00	0.00	0.00
0.00	0.00	0.00	0.00	0.00	0.00	0.00	0.00	0.00	0.00	0.00	0.00	0.00	0.00	0.00	0.00	0.00	0.00	0.00	-170.90	39.70	130.50	-0.60	-85.90	25.40	60.20	-0.20	-6.10	-1.70	7.90	0.00	-6.10	-1.70	7.90	0.00	1.00	0.00	0.00	0.00	0.00	0.00	0.00	0.00	0.00	0.00	0.00	0.00	0.00	0.00	0.00
0.00	0.00	0.00	0.00	0.00	0.00	0.00	0.00	0.00	0.00	0.00	0.00	0.00	0.00	0.00	0.00	0.00	0.00	0.00	-146.30	-15.80	161.50	-0.60	-75.30	-1.80	77.00	-0.20	-4.10	-4.10	8.20	0.00	-4.10	-4.10	8.20	0.00	1.00	0.00	0.00	0.00	0.00	0.00	0.00	0.00	0.00	0.00	0.00	0.00	0.00	0.00	0.00
0.00	0.00	0.00	0.00	0.00	0.00	0.00	0.00	0.00	0.00	0.00	0.00	0.00	0.00	0.00	0.00	0.00	0.00	0.00	-107.50	-70.60	177.50	-0.60	-57.70	-29.40	86.90	-0.20	-1.60	-6.30	7.90	0.00	-1.60	-6.30	7.90	0.00	1.00	0.00	0.00	0.00	0.00	0.00	0.00	0.00	0.00	0.00	0.00	0.00	0.00	0.00	0.00
0.00	0.00	0.00	0.00	0.00	0.00	0.00	0.00	0.00	0.00	0.00	0.00	0.00	0.00	0.00	0.00	0.00	0.00	0.00	-58.30	-118.20	176.00	-0.50	-34.30	-54.10	88.30	-0.20	0.90	-7.80	6.80	0.00	0.90	-7.80	6.80	0.00	1.00	0.00	0.00	0.00	0.00	0.00	0.00	0.00	0.00	0.00	0.00	0.00	0.00	0.00	0.00
0.00	0.00	0.00	0.00	0.00	0.00	0.00	0.00	0.00	0.00	0.00	0.00	0.00	0.00	0.00	0.00	0.00	0.00	0.00	-2.90	-154.10	156.50	-0.60	-7.30	-73.20	80.20	-0.20	3.50	-8.40	4.80	0.00	3.50	-8.40	4.80	0.00	1.00	0.00	0.00	0.00	0.00	0.00	0.00	0.00	0.00	0.00	0.00	0.00	0.00	0.00	0.00
0.00	0.00	0.00	0.00	0.00	0.00	0.00	0.00	0.00	0.00	0.00	0.00	0.00	0.00	0.00	0.00	0.00	0.00	0.00	52.70	-174.50	121.20	-0.60	20.60	-84.70	63.90	-0.20	5.60	-8.10	2.40	0.00	5.60	-8.10	2.40	0.00	1.00	0.00	0.00	0.00	0.00	0.00	0.00	0.00	0.00	0.00	0.00	0.00	0.00	0.00	0.00
0.00	0.00	0.00	0.00	0.00	0.00	0.00	0.00	0.00	0.00	0.00	0.00	0.00	0.00	0.00	0.00	0.00	0.00	0.00	103.00	-178.20	74.60	-0.50	46.20	-88.20	41.80	-0.20	7.30	-7.10	-0.10	0.00	7.30	-7.10	-0.10	0.00	1.00	0.00	0.00	0.00	0.00	0.00	0.00	0.00	0.00	0.00	0.00	0.00	0.00	0.00	0.00
0.00	0.00	0.00	0.00	0.00	0.00	0.00	0.00	0.00	0.00	0.00	0.00	0.00	0.00	0.00	0.00	0.00	0.00	0.00	142.90	-164.70	21.10	-0.60	67.10	-83.50	16.20	-0.20	8.20	-5.50	-2.60	0.00	8.20	-5.50	-2.60	0.00	1.00	0.00	0.00	0.00	0.00	0.00	0.00	0.00	0.00	0.00	0.00	0.00	0.00	0.00	0.00
0.00	0.00	0.00	0.00	0.00	0.00	0.00	0.00	0.00	0.00	0.00	0.00	0.00	0.00	0.00	0.00	0.00	0.00	0.00	168.90	-135.30	-34.10	-0.50	81.40	-70.70	-10.80	-0.20	8.30	-3.40	-4.90	0.00	8.30	-3.40	-4.90	0.00	1.00	0.00	0.00	0.00	0.00	0.00	0.00	0.00	0.00	0.00	0.00	0.00	0.00	0.00	0.00
0.00	0.00	0.00	0.00	0.00	0.00	0.00	0.00	0.00	0.00	0.00	0.00	0.00	0.00	0.00	0.00	0.00	0.00	0.00	178.70	-92.20	-86.90	-0.50	88.00	-50.60	-37.60	-0.20	7.60	-0.80	-6.80	0.00	7.60	-0.80	-6.80	0.00	1.00	0.00	0.00	0.00	0.00	0.00	0.00	0.00	0.00	0.00	0.00	0.00	0.00	0.00	0.00
0.00	0.00	0.00	0.00	0.00	0.00	0.00	0.00	0.00	0.00	0.00	0.00	0.00	0.00	0.00	0.00	0.00	0.00	0.00	171.00	-40.00	-131.50	-0.50	86.20	-25.30	-61.10	-0.20	6.10	1.90	-8.00	0.00	6.10	1.90	-8.00	0.00	1.00	0.00	0.00	0.00	0.00	0.00	0.00	0.00	0.00	0.00	0.00	0.00	0.00	0.00	0.00
0.00	0.00	0.00	0.00	0.00	0.00	0.00	0.00	0.00	0.00	0.00	0.00	0.00	0.00	0.00	0.00	0.00	0.00	0.00	146.40	16.00	-162.90	-0.50	75.70	2.20	-78.20	-0.10	4.00	4.30	-8.40	0.00	4.00	4.30	-8.40	0.00	1.00	0.00	0.00	0.00	0.00	0.00	0.00	0.00	0.00	0.00	0.00	0.00	0.00	0.00	0.00
0.00	0.00	0.00	0.00	0.00	0.00	0.00	0.00	0.00	0.00	0.00	0.00	0.00	0.00	0.00	0.00	0.00	0.00	0.00	107.20	70.00	-177.80	-0.50	57.50	29.30	-87.00	-0.10	1.60	6.20	-7.90	0.00	1.60	6.20	-7.90	0.00	1.00	0.00	0.00	0.00	0.00	0.00	0.00	0.00	0.00	0.00	0.00	0.00	0.00	0.00	0.00
0.00	0.00	0.00	0.00	0.00	0.00	0.00	0.00	0.00	0.00	0.00	0.00	0.00	0.00	0.00	0.00	0.00	0.00	0.00	57.50	117.20	-175.30	-0.50	33.80	53.30	-87.40	-0.10	-0.90	7.60	-6.60	0.00	-0.90	7.60	-6.60	0.00	1.00	0.00	0.00	0.00	0.00	0.00	0.00	0.00	0.00	0.00	0.00	0.00	0.00	0.00	0.00
0.00	0.00	0.00	0.00	0.00	0.00	0.00	0.00	0.00	0.00	0.00	0.00	0.00	0.00	0.00	0.00	0.00	0.00	0.00	2.40	153.10	-156.10	-0.40	7.00	72.50	-79.70	-0.10	-3.40	8.30	-4.80	0.00	-3.40	8.30	-4.80	0.00	1.00	0.00	0.00	0.00	0.00	0.00	0.00	0.00	0.00	0.00	0.00	0.00	0.00	0.00	0.00
0.00	0.00	0.00	0.00	0.00	0.00	0.00	0.00	0.00	0.00	0.00	0.00	0.00	0.00	0.00	0.00	0.00	0.00	0.00	-52.70	174.30	-122.10	-0.50	-20.30	84.70	-64.60	-0.10	-5.60	8.20	-2.50	0.00	-5.60	8.20	-2.50	0.00	1.00	0.00	0.00	0.00	0.00	0.00	0.00	0.00	0.00	0.00	0.00	0.00	0.00	0.00	0.00
0.00	0.00	0.00	0.00	0.00	0.00	0.00	0.00	0.00	0.00	0.00	0.00	0.00	0.00	0.00	0.00	0.00	0.00	0.00	-102.90	178.20	-75.70	-0.40	-45.90	88.60	-42.80	-0.10	-7.30	7.20	0.00	0.00	-7.30	7.20	0.00	0.00	1.00	0.00	0.00	0.00	0.00	0.00	0.00	0.00	0.00	0.00	0.00	0.00	0.00	0.00	0.00
0.00	0.00	0.00	0.00	0.00	0.00	0.00	0.00	0.00	0.00	0.00	0.00	0.00	0.00	0.00	0.00	0.00	0.00	0.00	-143.20	164.40	-21.50	-0.40	-67.20	83.40	-16.40	-0.10	-8.20	5.50	2.70	0.00	-8.20	5.50	2.70	0.00	1.00	0.00	0.00	0.00	0.00	0.00	0.00	0.00	0.00	0.00	0.00	0.00	0.00	0.00	0.00
0.00	0.00	0.00	0.00	0.00	0.00	0.00	0.00	0.00	0.00	0.00	0.00	0.00	0.00	0.00	0.00	0.00	0.00	0.00	-169.60	134.30	34.70	-0.50	-81.90	70.00	11.60	-0.10	-8.30	3.20	5.00	0.00	-8.30	3.20	5.00	0.00	1.00	0.00	0.00	0.00	0.00	0.00	0.00	0.00	0.00	0.00	0.00	0.00	0.00	0.00	0.00
0.00	0.00	0.00	0.00	0.00	0.00	0.00	0.00	0.00	0.00	0.00	0.00	0.00	0.00	0.00	0.00	0.00	0.00	0.00	-179.10	91.40	87.20	-0.40	-88.30	50.00	38.10	-0.10	-7.60	0.70	6.80	0.00	-7.60	0.70	6.80	0.00	1.00	0.00	0.00	0.00	0.00	0.00	0.00	0.00	0.00	0.00	0.00	0.00	0.00	0.00	0.00
0.00	0.00	0.00	0.00	0.00	0.00	0.00	0.00	0.00	0.00	0.00	0.00	0.00	0.00	0.00	0.00	0.00	0.00	0.00	-171.00	39.60	130.90	-0.40	-86.00	25.30	60.60	-0.10	-6.10	-1.80	7.90	0.00	-6.10	-1.80	7.90	0.00	1.00	0.00	0.00	0.00	0.00	0.00	0.00	0.00	0.00	0.00	0.00	0.00	0.00	0.00	0.00
0.00	0.00	0.00	0.00	0.00	0.00	0.00	0.00	0.00	0.00	0.00	0.00	0.00	0.00	0.00	0.00	0.00	0.00	0.00	-146.30	-16.00	161.90	-0.40	-75.40	-2.00	77.30	-0.10	-4.10	-4.20	8.30	0.00	-4.10	-4.20	8.30	0.00	1.00	0.00	0.00	0.00	0.00	0.00	0.00	0.00	0.00	0.00	0.00	0.00	0.00	0.00	0.00
0.00	0.00	0.00	0.00	0.00	0.00	0.00	0.00	0.00	0.00	0.00	0.00	0.00	0.00	0.00	0.00	0.00	0.00	0.00	-107.40	-70.40	177.50	-0.40	-57.60	-29.30	86.90	-0.10	-1.60	-6.30	7.90	0.00	-1.60	-6.30	7.90	0.00	1.00	0.00	0.00	0.00	0.00	0.00	0.00	0.00	0.00	0.00	0.00	0.00	0.00	0.00	0.00
0.00	0.00	0.00	0.00	0.00	0.00	0.00	0.00	0.00	0.00	0.00	0.00	0.00	0.00	0.00	0.00	0.00	0.00	0.00	-58.00	-118.00	175.70	-0.40	-34.20	-53.90	88.00	-0.10	0.90	-7.70	6.70	0.00	0.90	-7.70	6.70	0.00	1.00	0.00	0.00	0.00	0.00	0.00	0.00	0.00	0.00	0.00	0.00	0.00	0.00	0.00	0.00
0.00	0.00	0.00	0.00	0.00	0.00	0.00	0.00	0.00	0.00	0.00	0.00	0.00	0.00	0.00	0.00	0.00	0.00	0.00	-2.90	-153.90	156.40	-0.40	-7.20	-73.00	80.10	-0.10	3.50	-8.30	4.80	0.00	3.50	-8.30	4.80	0.00	1.00	0.00	0.00	0.00	0.00	0.00	0.00	0.00	0.00	0.00	0.00	0.00	0.00	0.00	0.00
0.00	0.00	0.00	0.00	0.00	0.00	0.00	0.00	0.00	0.00	0.00	0.00	0.00	0.00	0.00	0.00	0.00	0.00	0.00	52.60	-174.60	121.50	-0.40	20.50	-84.80	64.20	-0.10	5.60	-8.10	2.40	0.00	5.60	-8.10	2.40	0.00	1.00	0.00	0.00	0.00	0.00	0.00	0.00	0.00	0.00	0.00	0.00	0.00	0.00	0.00	0.00
0.00	0.00	0.00	0.00	0.00	0.00	0.00	0.00	0.00	0.00	0.00	0.00	0.00	0.00	0.00	0.00	0.00	0.00	0.00	103.00	-178.30	74.80	-0.40	46.10	-88.40	42.10	-0.10	7.30	-7.10	-0.10	0.00	7.30	-7.10	-0.10	0.00	1.00	0.00	0.00	0.00	0.00	0.00	0.00	0.00	0.00	0.00	0.00	0.00	0.00	0.00	0.00
0.00	0.00	0.00	0.00	0.00	0.00	0.00	0.00	0.00	0.00	0.00	0.00	0.00	0.00	0.00	0.00	0.00	0.00	0.00	143.10	-164.70	21.20	-0.30	67.10	-83.50	16.20	-0.10	8.20	-5.50	-2.60	0.00	8.20	-5.50	-2.60	0.00	1.00	0.00	0.00	0.00	0.00	0.00	0.00	0.00	0.00	0.00	0.00	0.00	0.00	0.00	0.00
0.00	0.00	0.00	0.00	0.00	0.00	0.00	0.00	0.00	0.00	0.00	0.00	0.00	0.00	0.00	0.00	0.00	0.00	0.00	169.10	-135.10	-34.40	-0.30	81.50	-70.50	-11.10	-0.10	8.30	-3.30	-4.90	0.00	8.30	-3.30	-4.90	0.00	1.00	0.00	0.00	0.00	0.00	0.00	0.00	0.00	0.00	0.00	0.00	0.00	0.00	0.00	0.00
0.00	0.00	0.00	0.00	0.00	0.00	0.00	0.00	0.00	0.00	0.00	0.00	0.00	0.00	0.00	0.00	0.00	0.00	0.00	178.70	-92.10	-87.00	-0.40	88.10	-50.50	-37.70	-0.10	7.60	-0.80	-6.80	0.00	7.60	-0.80	-6.80	0.00	1.00	0.00	0.00	0.00	0.00	0.00	0.00	0.00	0.00	0.00	0.00	0.00	0.00	0.00	0.00
0.00	0.00	0.00	0.00	0.00	0.00	0.00	0.00	0.00	0.00	0.00	0.00	0.00	0.00	0.00	0.00	0.00	0.00	0.00	170.90	-40.00	-131.30	-0.30	86.10	-25.40	-60.80	-0.10	6.10	1.80	-8.00	0.00	6.10	1.80	-8.00	0.00	1.00	0.00	0.00	0.00	0.00	0.00	0.00	0.00	0.00	0.00	0.00	0.00	0.00	0.00	0.00
0.00	0.00	0.00	0.00	0.00	0.00	0.00	0.00	0.00	0.00	0.00	0.00	0.00	0.00	0.00	0.00	0.00	0.00	0.00	146.30	15.90	-162.70	-0.30	75.60	2.10	-77.90	-0.10	4.10	4.30	-8.40	0.00	4.10	4.30	-8.40	0.00	1.00	0.00	0.00	0.00	0.00	0.00	0.00	0.00	0.00	0.00	0.00	0.00	0.00	0.00	0.00
0.00	0.00	0.00	0.00	0.00	0.00	0.00	0.00	0.00	0.00	0.00	0.00	0.00	0.00	0.00	0.00	0.00	0.00	0.00	107.20	70.10	-177.80	-0.30	57.60	29.30	-87.10	-0.10	1.60	6.30	-7.90	0.00	1.60	6.30	-7.90	0.00	1.00	0.00	0.00	0.00	0.00	0.00	0.00	0.00	0.00	0.00	0.00	0.00	0.00	0.00	0.00
0.00	0.00	0.00	0.00	0.00	0.00	0.00	0.00	0.00	0.00	0.00	0.00	0.00	0.00	0.00	0.00	0.00	0.00	0.00	57.70	117.40	-175.50	-0.30	33.90	53.50	-87.60	-0.10	-0.90	7.60	-6.60	0.00	-0.90	7.60	-6.60	0.00	1.00	0.00	0.00	0.00	0.00	0.00	0.00	0.00	0.00	0.00	0.00	0.00	0.00	0.00	0.00
0.00	0.00	0.00	0.00	0.00	0.00	0.00	0.00	0.00	0.00	0.00	0.00	0.00	0.00	0.00	0.00	0.00	0.00	0.00	2.50	153.30	-156.20	-0.30	7.00	72.60	-79.80	-0.10	-3.50	8.30	-4.80	0.00	-3.50	8.30	-4.80	0.00	1.00	0.00	0.00	0.00	0.00	0.00	0.00	0.00	0.00	0.00	0.00	0.00	0.00	0.00	0.00
0.00	0.00	0.00	0.00	0.00	0.00	0.00	0.00	0.00	0.00	0.00	0.00	0.00	0.00	0.00	0.00	0.00	0.00	0.00	-52.70	174.20	-121.90	-0.30	-20.40	84.70	-64.40	-0.10	-5.60	8.10	-2.50	0.00	-5.60	8.10	-2.50	0.00	1.00	0.00	0.00	0.00	0.00	0.00	0.00	0.00	0.00	0.00	0.00	0.00	0.00	0.00	0.00
0.00	0.00	0.00	0.00	0.00	0.00	0.00	0.00	0.00	0.00	0.00	0.00	0.00	0.00	0.00	0.00	0.00	0.00	0.00	-102.90	178.10	-75.50	-0.30	-46.00	88.50	-42.60	-0.10	-7.30	7.20	0.00	0.00	-7.30	7.20	0.00	0.00	1.00	0.00	0.00	0.00	0.00	0.00	0.00	0.00	0.00	0.00	0.00	0.00	0.00	0.00	0.00
0.00	0.00	0.00	0.00	0.00	0.00	0.00	0.00	0.00	0.00	0.00	0.00	0.00	0.00	0.00	0.00	0.00	0.00	0.00	-143.20	164.40	-21.50	-0.30	-67.10	83.40	-16.40	-0.10	-8.20	5.50	2.60	0.00	-8.20	5.50	2.60	0.00	1.00	0.00	0.00	0.00	0.00	0.00	0.00	0.00	0.00	0.00	0.00	0.00	0.00	0.00	0.00
0.00	0.00	0.00	0.00	0.00	0.00	0.00	0.00	0.00	0.00	0.00	0.00	0.00	0.00	0.00	0.00	0.00	0.00	0.00	-169.50	134.50	34.60	-0.30	-81.80	70.20	11.40	-0.10	-8.30	3.20	5.00	0.00	-8.30	3.20	5.00	0.00	1.00	0.00	0.00	0.00	0.00	0.00	0.00	0.00	0.00	0.00	0.00	0.00	0.00	0.00	0.00
0.00	0.00	0.00	0.00	0.00	0.00	0.00	0.00	0.00	0.00	0.00	0.00	0.00	0.00	0.00	0.00	0.00	0.00	0.00	-179.00	91.50	87.10	-0.30	-88.30	50.10	38.00	-0.10	-7.60	0.70	6.80	0.00	-7.60	0.70	6.80	0.00	1.00	0.00	0.00	0.00	0.00	0.00	0.00	0.00	0.00	0.00	0.00	0.00	0.00	0.00	0.00
0.00	0.00	0.00	0.00	0.00	0.00	0.00	0.00	0.00	0.00	0.00	0.00	0.00	0.00	0.00	0.00	0.00	0.00	0.00	-171.00	39.70	131.00	-0.30	-86.10	25.20	60.70	-0.10	-6.10	-1.80	7.90	0.00	-6.10	-1.80	7.90	0.00	1.00	0.00	0.00	0.00	0.00	0.00	0.00	0.00	0.00	0.00	0.00	0.00	0.00	0.00	0.00
0.00	0.00	0.00	0.00	0.00	0.00	0.00	0.00	0.00	0.00	0.00	0.00	0.00	0.00	0.00	0.00	0.00	0.00	0.00	-146.30	-16.10	162.10	-0.30	-75.50	-2.10	77.50	-0.10	-4.10	-4.20	8.30	0.00	-4.10	-4.20	8.30	0.00	1.00	0.00	0.00	0.00	0.00	0.00	0.00	0.00	0.00	0.00	0.00	0.00	0.00	0.00	0.00
0.00	0.00	0.00	0.00	0.00	0.00	0.00	0.00	0.00	0.00	0.00	0.00	0.00	0.00	0.00	0.00	0.00	0.00	0.00	-107.40	-70.40	177.50	-0.30	-57.60	-29.30	86.90	-0.10	-1.60	-6.20	7.90	0.00	-1.60	-6.20	7.90	0.00	1.00	0.00	0.00	0.00	0.00	0.00	0.00	0.00	0.00	0.00	0.00	0.00	0.00	0.00	0.00
0.00	0.00	0.00	0.00	0.00	0.00	0.00	0.00	0.00	0.00	0.00	0.00	0.00	0.00	0.00	0.00	0.00	0.00	0.00	-57.90	-117.90	175.60	-0.20	-34.10	-53.80	87.80	-0.10	0.90	-7.70	6.70	0.00	0.90	-7.70	6.70	0.00	1.00	0.00	0.00	0.00	0.00	0.00	0.00	0.00	0.00	0.00	0.00	0.00	0.00	0.00	0.00
0.00	0.00	0.00	0.00	0.00	0.00	0.00	0.00	0.00	0.00	0.00	0.00	0.00	0.00	0.00	0.00	0.00	0.00	0.00	-2.80	-153.80	156.40	-0.20	-7.20	-73.00	80.10	-0.10	3.50	-8.30	4.80	0.00	3.50	-8.30	4.80	0.00	1.00	0.00	0.00	0.00	0.00	0.00	0.00	0.00	0.00	0.00	0.00	0.00	0.00	0.00	0.00
0.00	0.00	0.00	0.00	0.00	0.00	0.00	0.00	0.00	0.00	0.00	0.00	0.00	0.00	0.00	0.00	0.00	0.00	0.00	52.60	-174.60	121.60	-0.30	20.40	-84.90	64.30	-0.10	5.70	-8.10	2.40	0.00	5.70	-8.10	2.40	0.00	1.00	0.00	0.00	0.00	0.00	0.00	0.00	0.00	0.00	0.00	0.00	0.00	0.00	0.00	0.00
0.00	0.00	0.00	0.00	0.00	0.00	0.00	0.00	0.00	0.00	0.00	0.00	0.00	0.00	0.00	0.00	0.00	0.00	0.00	102.90	-178.30	75.00	-0.20	46.10	-88.50	42.20	-0.10	7.30	-7.10	-0.10	0.00	7.30	-7.10	-0.10	0.00	1.00	0.00	0.00	0.00	0.00	0.00	0.00	0.00	0.00	0.00	0.00	0.00	0.00	0.00	0.00
0.00	0.00	0.00	0.00	0.00	0.00	0.00	0.00	0.00	0.00	0.00	0.00	0.00	0.00	0.00	0.00	0.00	0.00	0.00	143.10	-164.60	21.20	-0.20	67.10	-83.50	16.20	-0.10	8.20	-5.50	-2.70	0.00	8.20	-5.50	-2.70	0.00	1.00	0.00	0.00	0.00	0.00	0.00	0.00	0.00	0.00	0.00	0.00	0.00	0.00	0.00	0.00
0.00	0.00	0.00	0.00	0.00	0.00	0.00	0.00	0.00	0.00	0.00	0.00	0.00	0.00	0.00	0.00	0.00	0.00	0.00	169.20	-135.00	-34.50	-0.20	81.60	-70.40	-11.20	-0.10	8.30	-3.30	-4.90	0.00	8.30	-3.30	-4.90	0.00	1.00	0.00	0.00	0.00	0.00	0.00	0.00	0.00	0.00	0.00	0.00	0.00	0.00	0.00	0.00
0.00	0.00	0.00	0.00	0.00	0.00	0.00	0.00	0.00	0.00	0.00	0.00	0.00	0.00	0.00	0.00	0.00	0.00	0.00	178.80	-92.00	-87.00	-0.20	88.10	-50.40	-37.80	-0.10	7.60	-0.70	-6.80	0.00	7.60	-0.70	-6.80	0.00	1.00	0.00	0.00	0.00	0.00	0.00	0.00	0.00	0.00	0.00	0.00	0.00	0.00	0.00	0.00
0.00	0.00	0.00	0.00	0.00	0.00	0.00	0.00	0.00	0.00	0.00	0.00	0.00	0.00	0.00	0.00	0.00	0.00	0.00	170.90	-40.00	-131.20	-0.20	86.10	-25.40	-60.80	0.00	6.10	1.80	-8.00	0.00	6.10	1.80	-8.00	0.00	1.00	0.00	0.00	0.00	0.00	0.00	0.00	0.00	0.00	0.00	0.00	0.00	0.00	0.00	0.00
0.00	0.00	0.00	0.00	0.00	0.00	0.00	0.00	0.00	0.00	0.00	0.00	0.00	0.00	0.00	0.00	0.00	0.00	0.00	146.30	15.80	-162.50	-0.20	75.60	2.00	-77.80	0.00	4.10	4.30	-8.40	0.00	4.10	4.30	-8.40	0.00	1.00	0.00	0.00	0.00	0.00	0.00	0.00	0.00	0.00	0.00	0.00	0.00	0.00	0.00	0.00
0.00	0.00	0.00	0.00	0.00	0.00	0.00	0.00	0.00	0.00	0.00	0.00	0.00	0.00	0.00	0.00	0.00	0.00	0.00	107.30	70.10	-177.70	-0.20	57.60	29.30	-87.00	0.00	1.60	6.30	-7.90	0.00	1.60	6.30	-7.90	0.00	1.00	0.00	0.00	0.00	0.00	0.00	0.00	0.00	0.00	0.00	0.00	0.00	0.00	0.00	0.00
0.00	0.00	0.00	0.00	0.00	0.00	0.00	0.00	0.00	0.00	0.00	0.00	0.00	0.00	0.00	0.00	0.00	0.00	0.00	57.80	117.50	-175.50	-0.20	34.00	53.60	-87.70	0.00	-0.90	7.60	-6.70	0.00	-0.90	7.60	-6.70	0.00	1.00	0.00	0.00	0.00	0.00	0.00	0.00	0.00	0.00	0.00	0.00	0.00	0.00	0.00	0.00
0.00	0.00	0.00	0.00	0.00	0.00	0.00	0.00	0.00	0.00	0.00	0.00	0.00	0.00	0.00	0.00	0.00	0.00	0.00	2.60	153.40	-156.20	-0.20	7.10	72.70	-79.80	0.00	-3.50	8.30	-4.80	0.00	-3.50	8.30	-4.80	0.00	1.00	0.00	0.00	0.00	0.00	0.00	0.00	0.00	0.00	0.00	0.00	0.00	0.00	0.00	0.00
0.00	0.00	0.00	0.00	0.00	0.00	0.00	0.00	0.00	0.00	0.00	0.00	0.00	0.00	0.00	0.00	0.00	0.00	0.00	-52.70	174.20	-121.80	-0.20	-20.40	84.70	-64.30	0.00	-5.60	8.10	-2.40	0.00	-5.60	8.10	-2.40	0.00	1.00	0.00	0.00	0.00	0.00	0.00	0.00	0.00	0.00	0.00	0.00	0.00	0.00	0.00	0.00
0.00	0.00	0.00	0.00	0.00	0.00	0.00	0.00	0.00	0.00	0.00	0.00	0.00	0.00	0.00	0.00	0.00	0.00	0.00	-102.90	178.10	-75.30	-0.20	-46.00	88.40	-42.50	0.00	-7.30	7.20	0.00	0.00	-7.30	7.20	0.00	0.00	1.00	0.00	0.00	0.00	0.00	0.00	0.00	0.00	0.00	0.00	0.00	0.00	0.00	0.00	0.00
0.00	0.00	0.00	0.00	0.00	0.00	0.00	0.00	0.00	0.00	0.00	0.00	0.00	0.00	0.00	0.00	0.00	0.00	0.00	-143.10	164.40	-21.50	-0.20	-67.10	83.40	-16.40	0.00	-8.20	5.50	2.60	0.00	-8.20	5.50	2.60	0.00	1.00	0.00	0.00	0.00	0.00	0.00	0.00	0.00	0.00	0.00	0.00	0.00	0.00	0.00	0.00
0.00	0.00	0.00	0.00	0.00	0.00	0.00	0.00	0.00	0.00	0.00	0.00	0.00	0.00	0.00	0.00	0.00	0.00	0.00	-169.40	134.60	34.50	-0.20	-81.70	70.20	11.30	0.00	-8.30	3.20	5.00	0.00	-8.30	3.20	5.00	0.00	1.00	0.00	0.00	0.00	0.00	0.00	0.00	0.00	0.00	0.00	0.00	0.00	0.00	0.00	0.00
0.00	0.00	0.00	0.00	0.00	0.00	0.00	0.00	0.00	0.00	0.00	0.00	0.00	0.00	0.00	0.00	0.00	0.00	0.00	-179.00	91.60	87.10	-0.20	-88.20	50.10	38.00	0.00	-7.60	0.70	6.80	0.00	-7.60	0.70	6.80	0.00	1.00	0.00	0.00	0.00	0.00	0.00	0.00	0.00	0.00	0.00	0.00	0.00	0.00	0.00	0.00
0.00	0.00	0.00	0.00	0.00	0.00	0.00	0.00	0.00	0.00	0.00	0.00	0.00	0.00	0.00	0.00	0.00	0.00	0.00	-171.00	39.70	131.10	-0.20	-86.10	25.20	60.70	0.00	-6.10	-1.80	8.00	0.00	-6.10	-1.80	8.00	0.00	1.00	0.00	0.00	0.00	0.00	0.00	0.00	0.00	0.00	0.00	0.00	0.00	0.00	0.00	0.00
0.00	0.00	0.00	0.00	0.00	0.00	0.00	0.00	0.00	0.00	0.00	0.00	0.00	0.00	0.00	0.00	0.00	0.00	0.00	-146.30	-16.10	162.20	-0.20	-75.50	-2.10	77.60	0.00	-4.00	-4.20	8.30	0.00	-4.00	-4.20	8.30	0.00	1.00	0.00	0.00	0.00	0.00	0.00	0.00	0.00	0.00	0.00	0.00	0.00	0.00	0.00	0.00
0.00	0.00	0.00	0.00	0.00	0.00	0.00	0.00	0.00	0.00	0.00	0.00	0.00	0.00	0.00	0.00	0.00	0.00	0.00	-107.40	-70.40	177.50	-0.20	-57.60	-29.30	86.90	0.00	-1.60	-6.30	7.90	0.00	-1.60	-6.30	7.90	0.00	1.00	0.00	0.00	0.00	0.00	0.00	0.00	0.00	0.00	0.00	0.00	0.00	0.00	0.00	0.00
0.00	0.00	0.00	0.00	0.00	0.00	0.00	0.00	0.00	0.00	0.00	0.00	0.00	0.00	0.00	0.00	0.00	0.00	0.00	-57.90	-117.90	175.60	-0.20	-34.00	-53.80	87.80	0.00	0.90	-7.70	6.70	0.00	0.90	-7.70	6.70	0.00	1.00	0.00	0.00	0.00	0.00	0.00	0.00	0.00	0.00	0.00	0.00	0.00	0.00	0.00	0.00
0.00	0.00	0.00	0.00	0.00	0.00	0.00	0.00	0.00	0.00	0.00	0.00	0.00	0.00	0.00	0.00	0.00	0.00	0.00	-2.70	-153.70	156.30	-0.10	-7.10	-72.90	80.00	0.00	3.50	-8.30	4.80	0.00	3.50	-8.30	4.80	0.00	1.00	0.00	0.00	0.00	0.00	0.00	0.00	0.00	0.00	0.00	0.00	0.00	0.00	0.00	0.00
0.00	0.00	0.00	0.00	0.00	0.00	0.00	0.00	0.00	0.00	0.00	0.00	0.00	0.00	0.00	0.00	0.00	0.00	0.00	52.60	-174.60	121.70	-0.20	20.40	-84.90	64.30	0.00	5.60	-8.10	2.40	0.00	5.60	-8.10	2.40	0.00	1.00	0.00	0.00	0.00	0.00	0.00	0.00	0.00	0.00	0.00	0.00	0.00	0.00	0.00	0.00
0.00	0.00	0.00	0.00	0.00	0.00	0.00	0.00	0.00	0.00	0.00	0.00	0.00	0.00	0.00	0.00	0.00	0.00	0.00	102.90	-178.30	75.10	-0.10	46.10	-88.50	42.30	0.00	7.30	-7.20	-0.10	0.00	7.30	-7.20	-0.10	0.00	1.00	0.00	0.00	0.00	0.00	0.00	0.00	0.00	0.00	0.00	0.00	0.00	0.00	0.00	0.00
0.00	0.00	0.00	0.00	0.00	0.00	0.00	0.00	0.00	0.00	0.00	0.00	0.00	0.00	0.00	0.00	0.00	0.00	0.00	143.10	-164.70	21.30	-0.10	67.20	-83.50	16.20	0.00	8.20	-5.50	-2.70	0.00	8.20	-5.50	-2.70	0.00	1.00	0.00	0.00	0.00	0.00	0.00	0.00	0.00	0.00	0.00	0.00	0.00	0.00	0.00	0.00
0.00	0.00	0.00	0.00	0.00	0.00	0.00	0.00	0.00	0.00	0.00	0.00	0.00	0.00	0.00	0.00	0.00	0.00	0.00	169.20	-134.90	-34.50	-0.10	81.60	-70.40	-11.30	0.00	8.30	-3.30	-5.00	0.00	8.30	-3.30	-5.00	0.00	1.00	0.00	0.00	0.00	0.00	0.00	0.00	0.00	0.00	0.00	0.00	0.00	0.00	0.00	0.00
0.00	0.00	0.00	0.00	0.00	0.00	0.00	0.00	0.00	0.00	0.00	0.00	0.00	0.00	0.00	0.00	0.00	0.00	0.00	178.90	-92.00	-87.00	-0.10	88.20	-50.40	-37.80	0.00	7.60	-0.70	-6.80	0.00	7.60	-0.70	-6.80	0.00	1.00	0.00	0.00	0.00	0.00	0.00	0.00	0.00	0.00	0.00	0.00	0.00	0.00	0.00	0.00
0.00	0.00	0.00	0.00	0.00	0.00	0.00	0.00	0.00	0.00	0.00	0.00	0.00	0.00	0.00	0.00	0.00	0.00	0.00	171.00	-40.00	-131.10	-0.10	86.10	-25.40	-60.70	0.00	6.10	1.80	-8.00	0.00	6.10	1.80	-8.00	0.00	1.00	0.00	0.00	0.00	0.00	0.00	0.00	0.00	0.00	0.00	0.00	0.00	0.00	0.00	0.00
0.00	0.00	0.00	0.00	0.00	0.00	0.00	0.00	0.00	0.00	0.00	0.00	0.00	0.00	0.00	0.00	0.00	0.00	0.00	146.30	15.80	-162.40	-0.10	75.60	2.00	-77.70	0.00	4.10	4.20	-8.30	0.00	4.10	4.20	-8.30	0.00	1.00	0.00	0.00	0.00	0.00	0.00	0.00	0.00	0.00	0.00	0.00	0.00	0.00	0.00	0.00
0.00	0.00	0.00	0.00	0.00	0.00	0.00	0.00	0.00	0.00	0.00	0.00	0.00	0.00	0.00	0.00	0.00	0.00	0.00	107.30	70.20	-177.70	-0.10	57.60	29.30	-87.00	0.00	1.60	6.30	-7.90	0.00	1.60	6.30	-7.90	0.00	1.00	0.00	0.00	0.00	0.00	0.00	0.00	0.00	0.00	0.00	0.00	0.00	0.00	0.00	0.00
0.00	0.00	0.00	0.00	0.00	0.00	0.00	0.00	0.00	0.00	0.00	0.00	0.00	0.00	0.00	0.00	0.00	0.00	0.00	57.80	117.50	-175.60	-0.10	34.00	53.60	-87.70	0.00	-0.90	7.60	-6.70	0.00	-0.90	7.60	-6.70	0.00	1.00	0.00	0.00	0.00	0.00	0.00	0.00	0.00	0.00	0.00	0.00	0.00	0.00	0.00	0.00
0.00	0.00	0.00	0.00	0.00	0.00	0.00	0.00	0.00	0.00	0.00	0.00	0.00	0.00	0.00	0.00	0.00	0.00	0.00	2.60	153.40	-156.20	-0.10	7.10	72.70	-79.90	0.00	-3.50	8.30	-4.80	0.00	-3.50	8.30	-4.80	0.00	1.00	0.00	0.00	0.00	0.00	0.00	0.00	0.00	0.00	0.00	0.00	0.00	0.00	0.00	0.00
0.00	0.00	0.00	0.00	0.00	0.00	0.00	0.00	0.00	0.00	0.00	0.00	0.00	0.00	0.00	0.00	0.00	0.00	0.00	-52.70	174.30	-121.70	-0.10	-20.40	84.70	-64.30	0.00	-5.60	8.10	-2.40	0.00	-5.60	8.10	-2.40	0.00	1.00	0.00	0.00	0.00	0.00	0.00	0.00	0.00	0.00	0.00	0.00	0.00	0.00	0.00	0.00
0.00	0.00	0.00	0.00	0.00	0.00	0.00	0.00	0.00	0.00	0.00	0.00	0.00	0.00	0.00	0.00	0.00	0.00	0.00	-102.90	178.10	-75.30	-0.10	-46.00	88.40	-42.40	0.00	-7.30	7.20	0.00	0.00	-7.30	7.20	0.00	0.00	1.00	0.00	0.00	0.00	0.00	0.00	0.00	0.00	0.00	0.00	0.00	0.00	0.00	0.00	0.00
0.00	0.00	0.00	0.00	0.00	0.00	0.00	0.00	0.00	0.00	0.00	0.00	0.00	0.00	0.00	0.00	0.00	0.00	0.00	-143.10	164.40	-21.40	-0.10	-67.10	83.40	-16.30	0.00	-8.20	5.50	2.60	0.00	-8.20	5.50	2.60	0.00	1.00	0.00	0.00	0.00	0.00	0.00	0.00	0.00	0.00	0.00	0.00	0.00	0.00	0.00	0.00
0.00	0.00	0.00	0.00	0.00	0.00	0.00	0.00	0.00	0.00	0.00	0.00	0.00	0.00	0.00	0.00	0.00	0.00	0.00	-169.30	134.60	34.50	-0.10	-81.70	70.20	11.30	0.00	-8.30	3.30	5.00	0.00	-8.30	3.30	5.00	0.00	1.00	0.00	0.00	0.00	0.00	0.00	0.00	0.00	0.00	0.00	0.00	0.00	0.00	0.00	0.00
0.00	0.00	0.00	0.00	0.00	0.00	0.00	0.00	0.00	0.00	0.00	0.00	0.00	0.00	0.00	0.00	0.00	0.00	0.00	-178.90	91.60	87.10	-0.10	-88.20	50.20	37.90	0.00	-7.60	0.70	6.80	0.00	-7.60	0.70	6.80	0.00	1.00	0.00	0.00	0.00	0.00	0.00	0.00	0.00	0.00	0.00	0.00	0.00	0.00	0.00	0.00
0.00	0.00	0.00	0.00	0.00	0.00	0.00	0.00	0.00	0.00	0.00	0.00	0.00	0.00	0.00	0.00	0.00	0.00	0.00	-171.00	39.70	131.10	-0.10	-86.10	25.20	60.80	0.00	-6.10	-1.80	8.00	0.00	-6.10	-1.80	8.00	0.00	1.00	0.00	0.00	0.00	0.00	0.00	0.00	0.00	0.00	0.00	0.00	0.00	0.00	0.00	0.00
0.00	0.00	0.00	0.00	0.00	0.00	0.00	0.00	0.00	0.00	0.00	0.00	0.00	0.00	0.00	0.00	0.00	0.00	0.00	-146.30	-16.10	162.30	-0.10	-75.50	-2.10	77.60	0.00	-4.00	-4.20	8.30	0.00	-4.00	-4.20	8.30	0.00	1.00	0.00	0.00	0.00	0.00	0.00	0.00	0.00	0.00	0.00	0.00	0.00	0.00	0.00	0.00
0.00	0.00	0.00	0.00	0.00	0.00	0.00	0.00	0.00	0.00	0.00	0.00	0.00	0.00	0.00	0.00	0.00	0.00	0.00	-107.30	-70.30	177.60	-0.10	-57.60	-29.30	86.90	0.00	-1.60	-6.30	7.90	0.00	-1.60	-6.30	7.90	0.00	1.00	0.00	0.00	0.00	0.00	0.00	0.00	0.00	0.00	0.00	0.00	0.00	0.00	0.00	0.00
0.00	0.00	0.00	0.00	0.00	0.00	0.00	0.00	0.00	0.00	0.00	0.00	0.00	0.00	0.00	0.00	0.00	0.00	0.00	-57.80	-117.80	175.50	-0.10	-34.00	-53.70	87.80	0.00	0.90	-7.70	6.70	0.00	0.90	-7.70	6.70	0.00	1.00	0.00	0.00	0.00	0.00	0.00	0.00	0.00	0.00	0.00	0.00	0.00	0.00	0.00	0.00
0.00	0.00	0.00	0.00	0.00	0.00	0.00	0.00	0.00	0.00	0.00	0.00	0.00	0.00	0.00	0.00	0.00	0.00	0.00	-2.70	-153.70	156.30	-0.10	-7.10	-72.90	80.00	0.00	3.50	-8.30	4.80	0.00	3.50	-8.30	4.80	0.00	1.00	0.00	0.00	0.00	0.00	0.00	0.00	0.00	0.00	0.00	0.00	0.00	0.00	0.00	0.00
0.00	0.00	0.00	0.00	0.00	0.00	0.00	0.00	0.00	0.00	0.00	0.00	0.00	0.00	0.00	0.00	0.00	0.00	0.00	52.70	-174.60	121.70	-0.10	20.40	-84.80	64.30	0.00	5.60	-8.10	2.40	0.00	5.60	-8.10	2.40	0.00	1.00	0.00	0.00	0.00	0.00	0.00	0.00	0.00	0.00	0.00	0.00	0.00	0.00	0.00	0.00
0.00	0.00	0.00	0.00	0.00	0.00	0.00	0.00	0.00	0.00	0.00	0.00	0.00	0.00	0.00	0.00	0.00	0.00	0.00	102.90	-178.30	75.20	-0.10	46.10	-88.50	42.30	0.00	7.30	-7.20	-0.10	0.00	7.30	-7.20	-0.10	0.00	1.00	0.00	0.00	0.00	0.00	0.00	0.00	0.00	0.00	0.00	0.00	0.00	0.00	0.00	0.00
0.00	0.00	0.00	0.00	0.00	0.00	0.00	0.00	0.00	0.00	0.00	0.00	0.00	0.00	0.00	0.00	0.00	0.00	0.00	143.10	-164.60	21.30	-0.10	67.20	-83.50	16.30	0.00	8.20	-5.50	-2.60	0.00	8.20	-5.50	-2.60	0.00	1.00	0.00	0.00	0.00	0.00	0.00	0.00	0.00	0.00	0.00	0.00	0.00	0.00	0.00	0.00
0.00	0.00	0.00	0.00	0.00	0.00	0.00	0.00	0.00	0.00	0.00	0.00	0.00	0.00	0.00	0.00	0.00	0.00	0.00	169.30	-134.90	-34.50	-0.10	81.70	-70.40	-11.30	0.00	8.30	-3.30	-5.00	0.00	8.30	-3.30	-5.00	0.00	1.00	0.00	0.00	0.00	0.00	0.00	0.00	0.00	0.00	0.00	0.00	0.00	0.00	0.00	0.00
0.00	0.00	0.00	0.00	0.00	0.00	0.00	0.00	0.00	0.00	0.00	0.00	0.00	0.00	0.00	0.00	0.00	0.00	0.00	178.90	-91.90	-87.10	-0.10	88.20	-50.30	-37.80	0.00	7.60	-0.70	-6.80	0.00	7.60	-0.70	-6.80	0.00	1.00	0.00	0.00	0.00	0.00	0.00	0.00	0.00	0.00	0.00	0.00	0.00	0.00	0.00	0.00
0.00	0.00	0.00	0.00	0.00	0.00	0.00	0.00	0.00	0.00	0.00	0.00	0.00	0.00	0.00	0.00	0.00	0.00	0.00	171.00	-39.90	-131.10	-0.10	86.10	-25.40	-60.70	0.00	6.10	1.80	-8.00	0.00	6.10	1.80	-8.00	0.00	1.00	0.00	0.00	0.00	0.00	0.00	0.00	0.00	0.00	0.00	0.00	0.00	0.00	0.00	0.00
0.00	0.00	0.00	0.00	0.00	0.00	0.00	0.00	0.00	0.00	0.00	0.00	0.00	0.00	0.00	0.00	0.00	0.00	0.00	146.30	15.80	-162.30	-0.10	75.60	2.00	-77.70	0.00	4.10	4.20	-8.30	0.00	4.10	4.20	-8.30	0.00	1.00	0.00	0.00	0.00	0.00	0.00	0.00	0.00	0.00	0.00	0.00	0.00	0.00	0.00	0.00
0.00	0.00	0.00	0.00	0.00	0.00	0.00	0.00	0.00	0.00	0.00	0.00	0.00	0.00	0.00	0.00	0.00	0.00	0.00	107.30	70.20	-177.70	-0.10	57.60	29.30	-87.00	0.00	1.60	6.30	-7.90	0.00	1.60	6.30	-7.90	0.00	1.00	0.00	0.00	0.00	0.00	0.00	0.00	0.00	0.00	0.00	0.00	0.00	0.00	0.00	0.00
0.00	0.00	0.00	0.00	0.00	0.00	0.00	0.00	0.00	0.00	0.00	0.00	0.00	0.00	0.00	0.00	0.00	0.00	0.00	57.80	117.60	-175.60	-0.10	34.00	53.60	-87.70	0.00	-0.90	7.70	-6.70	0.00	-0.90	7.70	-6.70	0.00	1.00	0.00	0.00	0.00	0.00	0.00	0.00	0.00	0.00	0.00	0.00	0.00	0.00	0.00	0.00
0.00	0.00	0.00	0.00	0.00	0.00	0.00	0.00	0.00	0.00	0.00	0.00	0.00	0.00	0.00	0.00	0.00	0.00	0.00	2.60	153.50	-156.30	-0.10	7.10	72.70	-79.90	0.00	-3.50	8.30	-4.80	0.00	-3.50	8.30	-4.80	0.00	1.00	0.00	0.00	0.00	0.00	0.00	0.00	0.00	0.00	0.00	0.00	0.00	0.00	0.00	0.00
0.00	0.00	0.00	0.00	0.00	0.00	0.00	0.00	0.00	0.00	0.00	0.00	0.00	0.00	0.00	0.00	0.00	0.00	0.00	-52.70	174.30	-121.70	-0.10	-20.40	84.70	-64.30	0.00	-5.60	8.10	-2.40	0.00	-5.60	8.10	-2.40	0.00	1.00	0.00	0.00	0.00	0.00	0.00	0.00	0.00	0.00	0.00	0.00	0.00	0.00	0.00	0.00
0.00	0.00	0.00	0.00	0.00	0.00	0.00	0.00	0.00	0.00	0.00	0.00	0.00	0.00	0.00	0.00	0.00	0.00	0.00	-102.90	178.10	-75.20	-0.10	-46.00	88.40	-42.40	0.00	-7.30	7.20	0.10	0.00	-7.30	7.20	0.10	0.00	1.00	0.00	0.00	0.00	0.00	0.00	0.00	0.00	0.00	0.00	0.00	0.00	0.00	0.00	0.00
0.00	0.00	0.00	0.00	0.00	0.00	0.00	0.00	0.00	0.00	0.00	0.00	0.00	0.00	0.00	0.00	0.00	0.00	0.00	-143.10	164.40	-21.40	-0.10	-67.10	83.40	-16.30	0.00	-8.20	5.50	2.60	0.00	-8.20	5.50	2.60	0.00	1.00	0.00	0.00	0.00	0.00	0.00	0.00	0.00	0.00	0.00	0.00	0.00	0.00	0.00	0.00
0.00	0.00	0.00	0.00	0.00	0.00	0.00	0.00	0.00	0.00	0.00	0.00	0.00	0.00	0.00	0.00	0.00	0.00	0.00	-169.30	134.60	34.50	-0.10	-81.70	70.30	11.30	0.00	-8.30	3.30	5.00	0.00	-8.30	3.30	5.00	0.00	1.00	0.00	0.00	0.00	0.00	0.00	0.00	0.00	0.00	0.00	0.00	0.00	0.00	0.00	0.00
0.00	0.00	0.00	0.00	0.00	0.00	0.00	0.00	0.00	0.00	0.00	0.00	0.00	0.00	0.00	0.00	0.00	0.00	0.00	-178.90	91.60	87.10	-0.10	-88.20	50.20	37.90	0.00	-7.60	0.70	6.80	0.00	-7.60	0.70	6.80	0.00	1.00	0.00	0.00	0.00	0.00	0.00	0.00	0.00	0.00	0.00	0.00	0.00	0.00	0.00	0.00
0.00	0.00	0.00	0.00	0.00	0.00	0.00	0.00	0.00	0.00	0.00	0.00	0.00	0.00	0.00	0.00	0.00	0.00	0.00	-171.00	39.70	131.10	-0.10	-86.10	25.20	60.80	0.00	-6.10	-1.80	8.00	0.00	-6.10	-1.80	8.00	0.00	1.00	0.00	0.00	0.00	0.00	0.00	0.00	0.00	0.00	0.00	0.00	0.00	0.00	0.00	0.00
0.00	0.00	0.00	0.00	0.00	0.00	0.00	0.00	0.00	0.00	0.00	0.00	0.00	0.00	0.00	0.00	0.00	0.00	0.00	-146.30	-16.00	162.30	-0.10	-75.50	-2.10	77.60	0.00	-4.00	-4.20	8.30	0.00	-4.00	-4.20	8.30	0.00	1.00	0.00	0.00	0.00	0.00	0.00	0.00	0.00	0.00	0.00	0.00	0.00	0.00	0.00	0.00
0.00	0.00	0.00	0.00	0.00	0.00	0.00	0.00	0.00	0.00	0.00	0.00	0.00	0.00	0.00	0.00	0.00	0.00	0.00	-107.30	-70.30	177.60	0.00	-57.60	-29.40	86.90	0.00	-1.60	-6.30	7.90	0.00	-1.60	-6.30	7.90	0.00	1.00	0.00	0.00	0.00	0.00	0.00	0.00	0.00	0.00	0.00	0.00	0.00	0.00	0.00	0.00
0.00	0.00	0.00	0.00	0.00	0.00	0.00	0.00	0.00	0.00	0.00	0.00	0.00	0.00	0.00	0.00	0.00	0.00	0.00	-57.80	-117.80	175.60	-0.10	-34.00	-53.70	87.80	0.00	0.90	-7.70	6.70	0.00	0.90	-7.70	6.70	0.00	1.00	0.00	0.00	0.00	0.00	0.00	0.00	0.00	0.00	0.00	0.00	0.00	0.00	0.00	0.00
0.00	0.00	0.00	0.00	0.00	0.00	0.00	0.00	0.00	0.00	0.00	0.00	0.00	0.00	0.00	0.00	0.00	0.00	0.00	-2.70	-153.70	156.30	-0.10	-7.10	-72.90	80.00	0.00	3.50	-8.30	4.80	0.00	3.50	-8.30	4.80	0.00	1.00	0.00	0.00	0.00	0.00	0.00	0.00	0.00	0.00	0.00	0.00	0.00	0.00	0.00	0.00
0.00	0.00	0.00	0.00	0.00	0.00	0.00	0.00	0.00	0.00	0.00	0.00	0.00	0.00	0.00	0.00	0.00	0.00	0.00	52.70	-174.50	121.70	0.00	20.40	-84.80	64.30	0.00	5.60	-8.10	2.40	0.00	5.60	-8.10	2.40	0.00	1.00	0.00	0.00	0.00	0.00	0.00	0.00	0.00	0.00	0.00	0.00	0.00	0.00	0.00	0.00
0.00	0.00	0.00	0.00	0.00	0.00	0.00	0.00	0.00	0.00	0.00	0.00	0.00	0.00	0.00	0.00	0.00	0.00	0.00	103.00	-178.30	75.20	0.00	46.00	-88.50	42.40	0.00	7.30	-7.20	-0.10	0.00	7.30	-7.20	-0.10	0.00	1.00	0.00	0.00	0.00	0.00	0.00	0.00	0.00	0.00	0.00	0.00	0.00	0.00	0.00	0.00
0.00	0.00	0.00	0.00	0.00	0.00	0.00	0.00	0.00	0.00	0.00	0.00	0.00	0.00	0.00	0.00	0.00	0.00	0.00	143.10	-164.60	21.30	0.00	67.20	-83.50	16.30	0.00	8.20	-5.50	-2.60	0.00	8.20	-5.50	-2.60	0.00	1.00	0.00	0.00	0.00	0.00	0.00	0.00	0.00	0.00	0.00	0.00	0.00	0.00	0.00	0.00
0.00	0.00	0.00	0.00	0.00	0.00	0.00	0.00	0.00	0.00	0.00	0.00	0.00	0.00	0.00	0.00	0.00	0.00	0.00	169.30	-134.80	-34.50	0.00	81.70	-70.40	-11.30	0.00	8.30	-3.30	-5.00	0.00	8.30	-3.30	-5.00	0.00	1.00	0.00	0.00	0.00	0.00	0.00	0.00	0.00	0.00	0.00	0.00	0.00	0.00	0.00	0.00
0.00	0.00	0.00	0.00	0.00	0.00	0.00	0.00	0.00	0.00	0.00	0.00	0.00	0.00	0.00	0.00	0.00	0.00	0.00	178.90	-91.90	-87.10	0.00	88.20	-50.30	-37.90	0.00	7.60	-0.70	-6.80	0.00	7.60	-0.70	-6.80	0.00	1.00	0.00	0.00	0.00	0.00	0.00	0.00	0.00	0.00	0.00	0.00	0.00	0.00	0.00	0.00
0.00	0.00	0.00	0.00	0.00	0.00	0.00	0.00	0.00	0.00	0.00	0.00	0.00	0.00	0.00	0.00	0.00	0.00	0.00	171.00	-39.90	-131.10	0.00	86.10	-25.30	-60.70	0.00	6.10	1.80	-8.00	0.00	6.10	1.80	-8.00	0.00	1.00	0.00	0.00	0.00	0.00	0.00	0.00	0.00	0.00	0.00	0.00	0.00	0.00	0.00	0.00
0.00	0.00	0.00	0.00	0.00	0.00	0.00	0.00	0.00	0.00	0.00	0.00	0.00	0.00	0.00	0.00	0.00	0.00	0.00	146.30	15.90	-162.30	0.00	75.60	2.00	-77.70	0.00	4.10	4.20	-8.30	0.00	4.10	4.20	-8.30	0.00	1.00	0.00	0.00	0.00	0.00	0.00	0.00	0.00	0.00	0.00	0.00	0.00	0.00	0.00	0.00
0.00	0.00	0.00	0.00	0.00	0.00	0.00	0.00	0.00	0.00	0.00	0.00	0.00	0.00	0.00	0.00	0.00	0.00	0.00	107.30	70.20	-177.70	0.00	57.60	29.30	-87.00	0.00	1.60	6.30	-7.90	0.00	1.60	6.30	-7.90	0.00	1.00	0.00	0.00	0.00	0.00	0.00	0.00	0.00	0.00	0.00	0.00	0.00	0.00	0.00	0.00
0.00	0.00	0.00	0.00	0.00	0.00	0.00	0.00	0.00	0.00	0.00	0.00	0.00	0.00	0.00	0.00	0.00	0.00	0.00	57.80	117.60	-175.50	0.00	34.00	53.60	-87.70	0.00	-0.90	7.70	-6.70	0.00	-0.90	7.70	-6.70	0.00	1.00	0.00	0.00	0.00	0.00	0.00	0.00	0.00	0.00	0.00	0.00	0.00	0.00	0.00	0.00
0.00	0.00	0.00	0.00	0.00	0.00	0.00	0.00	0.00	0.00	0.00	0.00	0.00	0.00	0.00	0.00	0.00	0.00	0.00	2.70	153.50	-156.30	0.00	7.10	72.70	-79.90	0.00	-3.50	8.30	-4.80	0.00	-3.50	8.30	-4.80	0.00	1.00	0.00	0.00	0.00	0.00	0.00	0.00	0.00	0.00	0.00	0.00	0.00	0.00	0.00	0.00
0.00	0.00	0.00	0.00	0.00	0.00	0.00	0.00	0.00	0.00	0.00	0.00	0.00	0.00	0.00	0.00	0.00	0.00	0.00	-52.70	174.30	-121.70	0.00	-20.40	84.70	-64.30	0.00	-5.60	8.10	-2.40	0.00	-5.60	8.10	-2.40	0.00	1.00	0.00	0.00	0.00	0.00	0.00	0.00	0.00	0.00	0.00	0.00	0.00	0.00	0.00	0.00
0.00	0.00	0.00	0.00	0.00	0.00	0.00	0.00	0.00	0.00	0.00	0.00	0.00	0.00	0.00	0.00	0.00	0.00	0.00	-102.90	178.10	-75.20	0.00	-46.00	88.40	-42.40	0.00	-7.30	7.20	0.10	0.00	-7.30	7.20	0.10	0.00	1.00	0.00	0.00	0.00	0.00	0.00	0.00	0.00	0.00	0.00	0.00	0.00	0.00	0.00	0.00
0.00	0.00	0.00	0.00	0.00	0.00	0.00	0.00	0.00	0.00	0.00	0.00	0.00	0.00	0.00	0.00	0.00	0.00	0.00	-143.10	164.40	-21.40	0.00	-67.10	83.40	-16.30	0.00	-8.20	5.50	2.60	0.00	-8.20	5.50	2.60	0.00	1.00	0.00	0.00	0.00	0.00	0.00	0.00	0.00	0.00	0.00	0.00	0.00	0.00	0.00	0.00
0.00	0.00	0.00	0.00	0.00	0.00	0.00	0.00	0.00	0.00	0.00	0.00	0.00	0.00	0.00	0.00	0.00	0.00	0.00	-169.30	134.70	34.50	0.00	-81.60	70.30	11.30	0.00	-8.30	3.30	5.00	0.00	-8.30	3.30	5.00	0.00	1.00	0.00	0.00	0.00	0.00	0.00	0.00	0.00	0.00	0.00	0.00	0.00	0.00	0.00	0.00
0.00	0.00	0.00	0.00	0.00	0.00	0.00	0.00	0.00	0.00	0.00	0.00	0.00	0.00	0.00	0.00	0.00	0.00	0.00	-178.90	91.70	87.10	0.00	-88.20	50.20	37.90	0.00	-7.60	0.70	6.80	0.00	-7.60	0.70	6.80	0.00	1.00	0.00	0.00	0.00	0.00	0.00	0.00	0.00	0.00	0.00	0.00	0.00	0.00	0.00	0.00
0.00	0.00	0.00	0.00	0.00	0.00	0.00	0.00	0.00	0.00	0.00	0.00	0.00	0.00	0.00	0.00	0.00	0.00	0.00	-171.00	39.70	131.10	0.00	-86.10	25.20	60.80	0.00	-6.10	-1.80	8.00	0.00	-6.10	-1.80	8.00	0.00	1.00	0.00	0.00	0.00	0.00	0.00	0.00	0.00	0.00	0.00	0.00	0.00	0.00	0.00	0.00
0.00	0.00	0.00	0.00	0.00	0.00	0.00	0.00	0.00	0.00	0.00	0.00	0.00	0.00	0.00	0.00	0.00	0.00	0.00	-146.30	-16.10	162.30	0.00	-75.50	-2.10	77.70	0.00	-4.00	-4.20	8.30	0.00	-4.00	-4.20	8.30	0.00	1.00	0.00	0.00	0.00	0.00	0.00	0.00	0.00	0.00	0.00	0.00	0.00	0.00	0.00	0.00
0.00	0.00	0.00	0.00	0.00	0.00	0.00	0.00	0.00	0.00	0.00	0.00	0.00	0.00	0.00	0.00	0.00	0.00	0.00	-107.30	-70.30	177.60	0.00	-57.60	-29.40	87.00	0.00	-1.60	-6.30	7.90	0.00	-1.60	-6.30	7.90	0.00	1.00	0.00	0.00	0.00	0.00	0.00	0.00	0.00	0.00	0.00	0.00	0.00	0.00	0.00	0.00
0.00	0.00	0.00	0.00	0.00	0.00	0.00	0.00	0.00	0.00	0.00	0.00	0.00	0.00	0.00	0.00	0.00	0.00	0.00	-57.80	-117.80	175.60	0.00	-34.00	-53.70	87.80	0.00	0.90	-7.70	6.70	0.00	0.90	-7.70	6.70	0.00	1.00	0.00	0.00	0.00	0.00	0.00	0.00	0.00	0.00	0.00	0.00	0.00	0.00	0.00	0.00
0.00	0.00	0.00	0.00	0.00	0.00	0.00	0.00	0.00	0.00	0.00	0.00	0.00	0.00	0.00	0.00	0.00	0.00	0.00	-2.70	-153.70	156.30	0.00	-7.10	-72.80	80.00	0.00	3.50	-8.30	4.80	0.00	3.50	-8.30	4.80	0.00	1.00	0.00	0.00	0.00	0.00	0.00	0.00	0.00	0.00	0.00	0.00	0.00	0.00	0.00	0.00
0.00	0.00	0.00	0.00	0.00	0.00	0.00	0.00	0.00	0.00	0.00	0.00	0.00	0.00	0.00	0.00	0.00	0.00	0.00	52.70	-174.50	121.70	0.00	20.40	-84.80	64.30	0.00	5.60	-8.10	2.40	0.00	5.60	-8.10	2.40	0.00	1.00	0.00	0.00	0.00	0.00	0.00	0.00	0.00	0.00	0.00	0.00	0.00	0.00	0.00	0.00
0.00	0.00	0.00	0.00	0.00	0.00	0.00	0.00	0.00	0.00	0.00	0.00	0.00	0.00	0.00	0.00	0.00	0.00	0.00	103.00	-178.30	75.20	0.00	46.00	-88.50	42.40	0.00	7.30	-7.20	-0.10	0.00	7.30	-7.20	-0.10	0.00	1.00	0.00	0.00	0.00	0.00	0.00	0.00	0.00	0.00	0.00	0.00	0.00	0.00	0.00	0.00
0.00	0.00	0.00	0.00	0.00	0.00	0.00	0.00	0.00	0.00	0.00	0.00	0.00	0.00	0.00	0.00	0.00	0.00	0.00	143.10	-164.60	21.40	0.00	67.20	-83.50	16.30	0.00	8.20	-5.50	-2.60	0.00	8.20	-5.50	-2.60	0.00	1.00	0.00	0.00	0.00	0.00	0.00	0.00	0.00	0.00	0.00	0.00	0.00	0.00	0.00	0.00
0.00	0.00	0.00	0.00	0.00	0.00	0.00	0.00	0.00	0.00	0.00	0.00	0.00	0.00	0.00	0.00	0.00	0.00	0.00	169.30	-134.80	-34.50	0.00	81.70	-70.40	-11.30	0.00	8.30	-3.30	-5.00	0.00	8.30	-3.30	-5.00	0.00	1.00	0.00	0.00	0.00	0.00	0.00	0.00	0.00	0.00	0.00	0.00	0.00	0.00	0.00	0.00
0.00	0.00	0.00	0.00	0.00	0.00	0.00	0.00	0.00	0.00	0.00	0.00	0.00	0.00	0.00	0.00	0.00	0.00	0.00	178.90	-91.90	-87.10	0.00	88.20	-50.30	-37.90	0.00	7.60	-0.70	-6.80	0.00	7.60	-0.70	-6.80	0.00	1.00	0.00	0.00	0.00	0.00	0.00	0.00	0.00	0.00	0.00	0.00	0.00	0.00	0.00	0.00
0.00	0.00	0.00	0.00	0.00	0.00	0.00	0.00	0.00	0.00	0.00	0.00	0.00	0.00	0.00	0.00	0.00	0.00	0.00	171.00	-39.90	-131.10	0.00	86.10	-25.30	-60.70	0.00	6.10	1.80	-8.00	0.00	6.10	1.80	-8.00	0.00	1.00	0.00	0.00	0.00	0.00	0.00	0.00	0.00	0.00	0.00	0.00	0.00	0.00	0.00	0.00
0.00	0.00	0.00	0.00	0.00	0.00	0.00	0.00	0.00	0.00	0.00	0.00	0.00	0.00	0.00	0.00	0.00	0.00	0.00	146.30	15.90	-162.30	0.00	75.60	2.00	-77.60	0.00	4.10	4.20	-8.30	0.00	4.10	4.20	-8.30	0.00	1.00	0.00	0.00	0.00	0.00	0.00	0.00	0.00	0.00	0.00	0.00	0.00	0.00	0.00	0.00
0.00	0.00	0.00	0.00	0.00	0.00	0.00	0.00	0.00	0.00	0.00	0.00	0.00	0.00	0.00	0.00	0.00	0.00	0.00	107.30	70.20	-177.60	0.00	57.60	29.30	-87.00	0.00	1.60	6.30	-7.90	0.00	1.60	6.30	-7.90	0.00	1.00	0.00	0.00	0.00	0.00	0.00	0.00	0.00	0.00	0.00	0.00	0.00	0.00	0.00	0.00
0.00	0.00	0.00	0.00	0.00	0.00	0.00	0.00	0.00	0.00	0.00	0.00	0.00	0.00	0.00	0.00	0.00	0.00	0.00	57.80	117.60	-175.50	0.00	34.00	53.60	-87.70	0.00	-0.90	7.70	-6.70	0.00	-0.90	7.70	-6.70	0.00	1.00	0.00	0.00	0.00	0.00	0.00	0.00	0.00	0.00	0.00	0.00	0.00	0.00	0.00	0.00
0.00	0.00	0.00	0.00	0.00	0.00	0.00	0.00	0.00	0.00	0.00	0.00	0.00	0.00	0.00	0.00	0.00	0.00	0.00	2.70	153.50	-156.30	0.00	7.10	72.70	-79.90	0.00	-3.50	8.30	-4.80	0.00	-3.50	8.30	-4.80	0.00	1.00	0.00	0.00	0.00	0.00	0.00	0.00	0.00	0.00	0.00	0.00	0.00	0.00	0.00	0.00
0.00	0.00	0.00	0.00	0.00	0.00	0.00	0.00	0.00	0.00	0.00	0.00	0.00	0.00	0.00	0.00	0.00	0.00	0.00	-52.70	174.30	-121.70	0.00	-20.40	84.70	-64.30	0.00	-5.60	8.10	-2.40	0.00	-5.60	8.10	-2.40	0.00	1.00	0.00	0.00	0.00	0.00	0.00	0.00	0.00	0.00	0.00	0.00	0.00	0.00	0.00	0.00
0.00	0.00	0.00	0.00	0.00	0.00	0.00	0.00	0.00	0.00	0.00	0.00	0.00	0.00	0.00	0.00	0.00	0.00	0.00	-102.90	178.10	-75.20	0.00	-46.00	88.40	-42.40	0.00	-7.30	7.20	0.10	0.00	-7.30	7.20	0.10	0.00	1.00	0.00	0.00	0.00	0.00	0.00	0.00	0.00	0.00	0.00	0.00	0.00	0.00	0.00	0.00
0.00	0.00	0.00	0.00	0.00	0.00	0.00	0.00	0.00	0.00	0.00	0.00	0.00	0.00	0.00	0.00	0.00	0.00	0.00	-143.10	164.50	-21.30	0.00	-67.10	83.40	-16.30	0.00	-8.20	5.50	2.60	0.00	-8.20	5.50	2.60	0.00	1.00	0.00	0.00	0.00	0.00	0.00	0.00	0.00	0.00	0.00	0.00	0.00	0.00	0.00	0.00
0.00	0.00	0.00	0.00	0.00	0.00	0.00	0.00	0.00	0.00	0.00	0.00	0.00	0.00	0.00	0.00	0.00	0.00	0.00	-169.30	134.70	34.50	0.00	-81.60	70.30	11.30	0.00	-8.30	3.30	5.00	0.00	-8.30	3.30	5.00	0.00	1.00	0.00	0.00	0.00	0.00	0.00	0.00	0.00	0.00	0.00	0.00	0.00	0.00	0.00	0.00
0.00	0.00	0.00	0.00	0.00	0.00	0.00	0.00	0.00	0.00	0.00	0.00	0.00	0.00	0.00	0.00	0.00	0.00	0.00	-178.90	91.70	87.10	0.00	-88.20	50.20	37.90	0.00	-7.60	0.70	6.80	0.00	-7.60	0.70	6.80	0.00	1.00	0.00	0.00	0.00	0.00	0.00	0.00	0.00	0.00	0.00	0.00	0.00	0.00	0.00	0.00
0.00	0.00	0.00	0.00	0.00	0.00	0.00	0.00	0.00	0.00	0.00	0.00	0.00	0.00	0.00	0.00	0.00	0.00	0.00	-171.00	39.70	131.10	0.00	-86.10	25.20	60.80	0.00	-6.10	-1.80	8.00	0.00	-6.10	-1.80	8.00	0.00	1.00	0.00	0.00	0.00	0.00	0.00	0.00	0.00	0.00	0.00	0.00	0.00	0.00	0.00	0.00
0.00	0.00	0.00	0.00	0.00	0.00	0.00	0.00	0.00	0.00	0.00	0.00	0.00	0.00	0.00	0.00	0.00	0.00	0.00	-146.30	-16.00	162.30	0.00	-75.50	-2.10	77.70	0.00	-4.00	-4.20	8.30	0.00	-4.00	-4.20	8.30	0.00	1.00	0.00	0.00	0.00	0.00	0.00	0.00	0.00	0.00	0.00	0.00	0.00	0.00	0.00	0.00
0.00	0.00	0.00	0.00	0.00	0.00	0.00	0.00	0.00	0.00	0.00	0.00	0.00	0.00	0.00	0.00	0.00	0.00	0.00	-107.30	-70.30	177.60	0.00	-57.60	-29.40	87.00	0.00	-1.60	-6.30	7.90	0.00	-1.60	-6.30	7.90	0.00	1.00	0.00	0.00	0.00	0.00	0.00	0.00	0.00	0.00	0.00	0.00	0.00	0.00	0.00	0.00
0.00	0.00	0.00	0.00	0.00	0.00	0.00	0.00	0.00	0.00	0.00	0.00	0.00	0.00	0.00	0.00	0.00	0.00	0.00	-57.80	-117.80	175.60	0.00	-34.00	-53.70	87.80	0.00	0.90	-7.70	6.70	0.00	0.90	-7.70	6.70	0.00	1.00	0.00	0.00	0.00	0.00	0.00	0.00	0.00	0.00	0.00	0.00	0.00	0.00	0.00	0.00
0.00	0.00	0.00	0.00	0.00	0.00	0.00	0.00	0.00	0.00	0.00	0.00	0.00	0.00	0.00	0.00	0.00	0.00	0.00	-2.70	-153.60	156.30	0.00	-7.10	-72.80	80.00	0.00	3.50	-8.30	4.80	0.00	3.50	-8.30	4.80	0.00	1.00	0.00	0.00	0.00	0.00	0.00	0.00	0.00	0.00	0.00	0.00	0.00	0.00	0.00	0.00
0.00	0.00	0.00	0.00	0.00	0.00	0.00	0.00	0.00	0.00	0.00	0.00	0.00	0.00	0.00	0.00	0.00	0.00	0.00	52.70	-174.50	121.70	0.00	20.40	-84.80	64.30	0.00	5.60	-8.10	2.40	0.00	5.60	-8.10	2.40	0.00	1.00	0.00	0.00	0.00	0.00	0.00	0.00	0.00	0.00	0.00	0.00	0.00	0.00	0.00	0.00
0.00	0.00	0.00	0.00	0.00	0.00	0.00	0.00	0.00	0.00	0.00	0.00	0.00	0.00	0.00	0.00	0.00	0.00	0.00	103.00	-178.30	75.20	0.00	46.00	-88.50	42.40	0.00	7.30	-7.20	-0.10	0.00	7.30	-7.20	-0.10	0.00	1.00	0.00	0.00	0.00	0.00	0.00	0.00	0.00	0.00	0.00	0.00	0.00	0.00	0.00	0.00
0.00	0.00	0.00	0.00	0.00	0.00	0.00	0.00	0.00	0.00	0.00	0.00	0.00	0.00	0.00	0.00	0.00	0.00	0.00	143.10	-164.60	21.40	0.00	67.20	-83.50	16.30	0.00	8.20	-5.50	-2.60	0.00	8.20	-5.50	-2.60	0.00	1.00	0.00	0.00	0.00	0.00	0.00	0.00	0.00	0.00	0.00	0.00	0.00	0.00	0.00	0.00
0.00	0.00	0.00	0.00	0.00	0.00	0.00	0.00	0.00	0.00	0.00	0.00	0.00	0.00	0.00	0.00	0.00	0.00	0.00	169.30	-134.80	-34.50	0.00	81.70	-70.40	-11.30	0.00	8.30	-3.30	-5.00	0.00	8.30	-3.30	-5.00	0.00	1.00	0.00	0.00	0.00	0.00	0.00	0.00	0.00	0.00	0.00	0.00	0.00	0.00	0.00	0.00
0.00	0.00	0.00	0.00	0.00	0.00	0.00	0.00	0.00	0.00	0.00	0.00	0.00	0.00	0.00	0.00	0.00	0.00	0.00	178.90	-91.90	-87.10	0.00	88.20	-50.30	-37.90	0.00	7.60	-0.70	-6.80	0.00	7.60	-0.70	-6.80	0.00	1.00	0.00	0.00	0.00	0.00	0.00	0.00	0.00	0.00	0.00	0.00	0.00	0.00	0.00	0.00
0.00	0.00	0.00	0.00	0.00	0.00	0.00	0.00	0.00	0.00	0.00	0.00	0.00	0.00	0.00	0.00	0.00	0.00	0.00	171.00	-39.90	-131.10	0.00	86.10	-25.30	-60.70	0.00	6.10	1.80	-8.00	0.00	6.10	1.80	-8.00	0.00	1.00	0.00	0.00	0.00	0.00	0.00	0.00	0.00	0.00	0.00	0.00	0.00	0.00	0.00	0.00
0.00	0.00	0.00	0.00	0.00	0.00	0.00	0.00	0.00	0.00	0.00	0.00	0.00	0.00	0.00	0.00	0.00	0.00	0.00	146.30	15.90	-162.30	0.00	75.60	2.00	-77.60	0.00	4.10	4.20	-8.30	0.00	4.10	4.20	-8.30	0.00	1.00	0.00	0.00	0.00	0.00	0.00	0.00	0.00	0.00	0.00	0.00	0.00	0.00	0.00	0.00
0.00	0.00	0.00	0.00	0.00	0.00	0.00	0.00	0.00	0.00	0.00	0.00	0.00	0.00	0.00	0.00	0.00	0.00	0.00	107.40	70.20	-177.60	0.00	57.60	29.30	-86.90	0.00	1.60	6.30	-7.90	0.00	1.60	6.30	-7.90	0.00	1.00	0.00	0.00	0.00	0.00	0.00	0.00	0.00	0.00	0.00	0.00	0.00	0.00	0.00	0.00
0.00	0.00	0.00	0.00	0.00	0.00	0.00	0.00	0.00	0.00	0.00	0.00	0.00	0.00	0.00	0.00	0.00	0.00	0.00	57.90	117.60	-175.50	0.00	34.00	53.60	-87.70	0.00	-0.90	7.70	-6.70	0.00	-0.90	7.70	-6.70	0.00	1.00	0.00	0.00	0.00	0.00	0.00	0.00	0.00	0.00	0.00	0.00	0.00	0.00	0.00	0.00
0.00	0.00	0.00	0.00	0.00	0.00	0.00	0.00	0.00	0.00	0.00	0.00	0.00	0.00	0.00	0.00	0.00	0.00	0.00	2.70	153.50	-156.30	0.00	7.10	72.70	-79.90	0.00	-3.50	8.30	-4.80	0.00	-3.50	8.30	-4.80	0.00	1.00	0.00	0.00	0.00	0.00	0.00	0.00	0.00	0.00	0.00	0.00	0.00	0.00	0.00	0.00
0.00	0.00	0.00	0.00	0.00	0.00	0.00	0.00	0.00	0.00	0.00	0.00	0.00	0.00	0.00	0.00	0.00	0.00	0.00	-52.70	174.30	-121.70	0.00	-20.40	84.70	-64.30	0.00	-5.60	8.10	-2.40	0.00	-5.60	8.10	-2.40	0.00	1.00	0.00	0.00	0.00	0.00	0.00	0.00	0.00	0.00	0.00	0.00	0.00	0.00	0.00	0.00
0.00	0.00	0.00	0.00	0.00	0.00	0.00	0.00	0.00	0.00	0.00	0.00	0.00	0.00	0.00	0.00	0.00	0.00	0.00	-102.90	178.10	-75.20	0.00	-46.00	88.40	-42.40	0.00	-7.30	7.20	0.10	0.00	-7.30	7.20	0.10	0.00	1.00	0.00	0.00	0.00	0.00	0.00	0.00	0.00	0.00	0.00	0.00	0.00	0.00	0.00	0.00
0.00	0.00	0.00	0.00	0.00	0.00	0.00	0.00	0.00	0.00	0.00	0.00	0.00	0.00	0.00	0.00	0.00	0.00	0.00	-143.10	164.50	-21.30	0.00	-67.10	83.40	-16.30	0.00	-8.20	5.50	2.60	0.00	-8.20	5.50	2.60	0.00	1.00	0.00	0.00	0.00	0.00	0.00	0.00	0.00	0.00	0.00	0.00	0.00	0.00	0.00	0.00
0.00	0.00	0.00	0.00	0.00	0.00	0.00	0.00	0.00	0.00	0.00	0.00	0.00	0.00	0.00	0.00	0.00	0.00	0.00	-146.30	-16.00	162.30	0.00	-75.50	-2.10	77.70	0.00	-4.00	-4.20	8.30	0.00	-4.00	-4.20	8.30	0.00	1.00	0.00	0.00	0.00	0.00	0.00	0.00	0.00	0.00	0.00	0.00	0.00	0.00	0.00	0.00
0.00	0.00	0.00	0.00	0.00	0.00	0.00	0.00	0.00	0.00	0.00	0.00	0.00	0.00	0.00	0.00	0.00	0.00	0.00	-107.30	-70.30	177.70	0.00	-57.60	-29.40	87.00	0.00	-1.60	-6.30	7.90	0.00	-1.60	-6.30	7.90	0.00	1.00	0.00	0.00	0.00	0.00	0.00	0.00	0.00	0.00	0.00	0.00	0.00	0.00	0.00	0.00
0.00	0.00	0.00	0.00	0.00	0.00	0.00	0.00	0.00	0.00	0.00	0.00	0.00	0.00	0.00	0.00	0.00	0.00	0.00	-57.80	-117.80	175.60	0.00	-34.00	-53.70	87.80	0.00	0.90	-7.70	6.70	0.00	0.90	-7.70	6.70	0.00	1.00	0.00	0.00	0.00	0.00	0.00	0.00	0.00	0.00	0.00	0.00	0.00	0.00	0.00	0.00
0.00	0.00	0.00	0.00	0.00	0.00	0.00	0.00	0.00	0.00	0.00	0.00	0.00	0.00	0.00	0.00	0.00	0.00	0.00	-2.60	-153.60	156.30	0.00	-7.10	-72.80	80.00	0.00	3.50	-8.30	4.80	0.00	3.50	-8.30	4.80	0.00	1.00	0.00	0.00	0.00	0.00	0.00	0.00	0.00	0.00	0.00	0.00	0.00	0.00	0.00	0.00
0.00	0.00	0.00	0.00	0.00	0.00	0.00	0.00	0.00	0.00	0.00	0.00	0.00	0.00	0.00	0.00	0.00	0.00	0.00	52.70	-174.50	121.70	0.00	20.40	-84.80	64.30	0.00	5.60	-8.10	2.40	0.00	5.60	-8.10	2.40	0.00	1.00	0.00	0.00	0.00	0.00	0.00	0.00	0.00	0.00	0.00	0.00	0.00	0.00	0.00	0.00
0.00	0.00	0.00	0.00	0.00	0.00	0.00	0.00	0.00	0.00	0.00	0.00	0.00	0.00	0.00	0.00	0.00	0.00	0.00	103.00	-178.30	75.20	0.00	46.00	-88.50	42.40	0.00	7.30	-7.20	-0.10	0.00	7.30	-7.20	-0.10	0.00	1.00	0.00	0.00	0.00	0.00	0.00	0.00	0.00	0.00	0.00	0.00	0.00	0.00	0.00	0.00
0.00	0.00	0.00	0.00	0.00	0.00	0.00	0.00	0.00	0.00	0.00	0.00	0.00	0.00	0.00	0.00	0.00	0.00	0.00	143.20	-164.60	21.40	0.00	67.20	-83.50	16.30	0.00	8.20	-5.50	-2.60	0.00	8.20	-5.50	-2.60	0.00	1.00	0.00	0.00	0.00	0.00	0.00	0.00	0.00	0.00	0.00	0.00	0.00	0.00	0.00	0.00
0.00	0.00	0.00	0.00	0.00	0.00	0.00	0.00	0.00	0.00	0.00	0.00	0.00	0.00	0.00	0.00	0.00	0.00	0.00	169.30	-134.80	-34.50	0.00	81.70	-70.40	-11.30	0.00	8.30	-3.30	-5.00	0.00	8.30	-3.30	-5.00	0.00	1.00	0.00	0.00	0.00	0.00	0.00	0.00	0.00	0.00	0.00	0.00	0.00	0.00	0.00	0.00
0.00	0.00	0.00	0.00	0.00	0.00	0.00	0.00	0.00	0.00	0.00	0.00	0.00	0.00	0.00	0.00	0.00	0.00	0.00	178.90	-91.80	-87.10	0.00	88.20	-50.30	-37.90	0.00	7.60	-0.70	-6.80	0.00	7.60	-0.70	-6.80	0.00	1.00	0.00	0.00	0.00	0.00	0.00	0.00	0.00	0.00	0.00	0.00	0.00	0.00	0.00	0.00
0.00	0.00	0.00	0.00	0.00	0.00	0.00	0.00	0.00	0.00	0.00	0.00	0.00	0.00	0.00	0.00	0.00	0.00	0.00	171.00	-39.90	-131.10	0.00	86.10	-25.30	-60.70	0.00	6.10	1.80	-8.00	0.00	6.10	1.80	-8.00	0.00	1.00	0.00	0.00	0.00	0.00	0.00	0.00	0.00	0.00	0.00	0.00	0.00	0.00	0.00	0.00
0.00	0.00	0.00	0.00	0.00	0.00	0.00	0.00	0.00	0.00	0.00	0.00	0.00	0.00	0.00	0.00	0.00	0.00	0.00	146.30	15.90	-162.30	0.00	75.60	2.00	-77.60	0.00	4.10	4.20	-8.30	0.00	4.10	4.20	-8.30	0.00	1.00	0.00	0.00	0.00	0.00	0.00	0.00	0.00	0.00	0.00	0.00	0.00	0.00	0.00	0.00
0.00	0.00	0.00	0.00	0.00	0.00	0.00	0.00	0.00	0.00	0.00	0.00	0.00	0.00	0.00	0.00	0.00	0.00	0.00	107.40	70.20	-177.60	0.00	57.60	29.30	-86.90	0.00	1.60	6.30	-7.90	0.00	1.60	6.30	-7.90	0.00	1.00	0.00	0.00	0.00	0.00	0.00	0.00	0.00	0.00	0.00	0.00	0.00	0.00	0.00	0.00
0.00	0.00	0.00	0.00	0.00	0.00	0.00	0.00	0.00	0.00	0.00	0.00	0.00	0.00	0.00	0.00	0.00	0.00	0.00	57.90	117.60	-175.50	0.00	34.00	53.60	-87.70	0.00	-0.90	7.70	-6.70	0.00	-0.90	7.70	-6.70	0.00	1.00	0.00	0.00	0.00	0.00	0.00	0.00	0.00	0.00	0.00	0.00	0.00	0.00	0.00	0.00
0.00	0.00	0.00	0.00	0.00	0.00	0.00	0.00	0.00	0.00	0.00	0.00	0.00	0.00	0.00	0.00	0.00	0.00	0.00	2.70	153.50	-156.30	0.00	7.10	72.70	-79.90	0.00	-3.50	8.30	-4.80	0.00	-3.50	8.30	-4.80	0.00	1.00	0.00	0.00	0.00	0.00	0.00	0.00	0.00	0.00	0.00	0.00	0.00	0.00	0.00	0.00
0.00	0.00	0.00	0.00	0.00	0.00	0.00	0.00	0.00	0.00	0.00	0.00	0.00	0.00	0.00	0.00	0.00	0.00	0.00	-52.60	174.30	-121.70	0.00	-20.40	84.70	-64.30	0.00	-5.60	8.10	-2.40	0.00	-5.60	8.10	-2.40	0.00	1.00	0.00	0.00	0.00	0.00	0.00	0.00	0.00	0.00	0.00	0.00	0.00	0.00	0.00	0.00
0.00	0.00	0.00	0.00	0.00	0.00	0.00	0.00	0.00	0.00	0.00	0.00	0.00	0.00	0.00	0.00	0.00	0.00	0.00	-102.90	178.10	-75.20	0.00	-46.00	88.40	-42.40	0.00	-7.30	7.20	0.10	0.00	-7.30	7.20	0.10	0.00	1.00	0.00	0.00	0.00	0.00	0.00	0.00	0.00	0.00	0.00	0.00	0.00	0.00	0.00	0.00
0.00	0.00	0.00	0.00	0.00	0.00	0.00	0.00	0.00	0.00	0.00	0.00	0.00	0.00	0.00	0.00	0.00	0.00	0.00	-143.10	164.50	-21.30	0.00	-67.10	83.40	-16.30	0.00	-8.20	5.50	2.60	0.00	-8.20	5.50	2.60	0.00	1.00	0.00	0.00	0.00	0.00	0.00	0.00	0.00	0.00	0.00	0.00	0.00	0.00	0.00	0.00
0.00	0.00	0.00	0.00	0.00	0.00	0.00	0.00	0.00	0.00	0.00	0.00	0.00	0.00	0.00	0.00	0.00	0.00	0.00	-169.30	134.70	34.50	0.00	-81.60	70.30	11.30	0.00	-8.30	3.30	5.00	0.00	-8.30	3.30	5.00	0.00	1.00	0.00	0.00	0.00	0.00	0.00	0.00	0.00	0.00	0.00	0.00	0.00	0.00	0.00	0.00
0.00	0.00	0.00	0.00	0.00	0.00	0.00	0.00	0.00	0.00	0.00	0.00	0.00	0.00	0.00	0.00	0.00	0.00	0.00	-178.90	91.70	87.10	0.00	-88.20	50.20	37.90	0.00	-7.60	0.70	6.80	0.00	-7.60	0.70	6.80	0.00	1.00	0.00	0.00	0.00	0.00	0.00	0.00	0.00	0.00	0.00	0.00	0.00	0.00	0.00	0.00
0.00	0.00	0.00	0.00	0.00	0.00	0.00	0.00	0.00	0.00	0.00	0.00	0.00	0.00	0.00	0.00	0.00	0.00	0.00	-171.00	39.70	131.10	0.00	-86.10	25.20	60.80	0.00	-6.10	-1.80	8.00	0.00	-6.10	-1.80	8.00	0.00	1.00	0.00	0.00	0.00	0.00	0.00	0.00	0.00	0.00	0.00	0.00	0.00	0.00	0.00	0.00
0.00	0.00	0.00	0.00	0.00	0.00	0.00	0.00	0.00	0.00	0.00	0.00	0.00	0.00	0.00	0.00	0.00	0.00	0.00	-146.30	-16.00	162.30	0.00	-75.50	-2.10	77.70	0.00	-4.00	-4.20	8.30	0.00	-4.00	-4.20	8.30	0.00	1.00	0.00	0.00	0.00	0.00	0.00	0.00	0.00	0.00	0.00	0.00	0.00	0.00	0.00	0.00
0.00	0.00	0.00	0.00	0.00	0.00	0.00	0.00	0.00	0.00	0.00	0.00	0.00	0.00	0.00	0.00	0.00	0.00	0.00	-107.30	-70.30	177.70	0.00	-57.60	-29.40	87.00	0.00	-1.60	-6.30	7.90	0.00	-1.60	-6.30	7.90	0.00	1.00	0.00	0.00	0.00	0.00	0.00	0.00	0.00	0.00	0.00	0.00	0.00	0.00	0.00	0.00
0.00	0.00	0.00	0.00	0.00	0.00	0.00	0.00	0.00	0.00	0.00	0.00	0.00	0.00	0.00	0.00	0.00	0.00	0.00	-57.80	-117.70	175.60	0.00	-34.00	-53.70	87.80	0.00	0.90	-7.70	6.70	0.00	0.90	-7.70	6.70	0.00	1.00	0.00	0.00	0.00	0.00	0.00	0.00	0.00	0.00	0.00	0.00	0.00	0.00	0.00	0.00
0.00	0.00	0.00	0.00	0.00	0.00	0.00	0.00	0.00	0.00	0.00	0.00	0.00	0.00	0.00	0.00	0.00	0.00	0.00	-2.60	-153.60	156.30	0.00	-7.10	-72.80	80.00	0.00	3.50	-8.30	4.80	0.00	3.50	-8.30	4.80	0.00	1.00	0.00	0.00	0.00	0.00	0.00	0.00	0.00	0.00	0.00	0.00	0.00	0.00	0.00	0.00
0.00	0.00	0.00	0.00	0.00	0.00	0.00	0.00	0.00	0.00	0.00	0.00	0.00	0.00	0.00	0.00	0.00	0.00	0.00	52.70	-174.50	121.70	0.00	20.40	-84.80	64.30	0.00	5.60	-8.10	2.40	0.00	5.60	-8.10	2.40	0.00	1.00	0.00	0.00	0.00	0.00	0.00	0.00	0.00	0.00	0.00	0.00	0.00	0.00	0.00	0.00
0.00	0.00	0.00	0.00	0.00	0.00	0.00	0.00	0.00	0.00	0.00	0.00	0.00	0.00	0.00	0.00	0.00	0.00	0.00	103.00	-178.30	75.20	0.00	46.00	-88.50	42.40	0.00	7.30	-7.20	-0.10	0.00	7.30	-7.20	-0.10	0.00	1.00	0.00	0.00	0.00	0.00	0.00	0.00	0.00	0.00	0.00	0.00	0.00	0.00	0.00	0.00
0.00	0.00	0.00	0.00	0.00	0.00	0.00	0.00	0.00	0.00	0.00	0.00	0.00	0.00	0.00	0.00	0.00	0.00	0.00	143.20	-164.60	21.40	0.00	67.20	-83.50	16.30	0.00	8.20	-5.50	-2.60	0.00	8.20	-5.50	-2.60	0.00	1.00	0.00	0.00	0.00	0.00	0.00	0.00	0.00	0.00	0.00	0.00	0.00	0.00	0.00	0.00
0.00	0.00	0.00	0.00	0.00	0.00	0.00	0.00	0.00	0.00	0.00	0.00	0.00	0.00	0.00	0.00	0.00	0.00	0.00	169.30	-134.80	-34.50	0.00	81.70	-70.40	-11.30	0.00	8.30	-3.30	-5.00	0.00	8.30	-3.30	-5.00	0.00	1.00	0.00	0.00	0.00	0.00	0.00	0.00	0.00	0.00	0.00	0.00	0.00	0.00	0.00	0.00
0.00	0.00	0.00	0.00	0.00	0.00	0.00	0.00	0.00	0.00	0.00	0.00	0.00	0.00	0.00	0.00	0.00	0.00	0.00	178.90	-91.90	-87.00	0.00	88.20	-50.30	-37.90	0.00	7.60	-0.70	-6.80	0.00	7.60	-0.70	-6.80	0.00	1.00	0.00	0.00	0.00	0.00	0.00	0.00	0.00	0.00	0.00	0.00	0.00	0.00	0.00	0.00
0.00	0.00	0.00	0.00	0.00	0.00	0.00	0.00	0.00	0.00	0.00	0.00	0.00	0.00	0.00	0.00	0.00	0.00	0.00	171.00	-39.90	-131.10	0.00	86.10	-25.30	-60.70	0.00	6.10	1.80	-8.00	0.00	6.10	1.80	-8.00	0.00	1.00	0.00	0.00	0.00	0.00	0.00	0.00	0.00	0.00	0.00	0.00	0.00	0.00	0.00	0.00
0.00	0.00	0.00	0.00	0.00	0.00	0.00	0.00	0.00	0.00	0.00	0.00	0.00	0.00	0.00	0.00	0.00	0.00	0.00	146.30	15.90	-162.30	0.00	75.60	2.00	-77.60	0.00	4.10	4.20	-8.30	0.00	4.10	4.20	-8.30	0.00	1.00	0.00	0.00	0.00	0.00	0.00	0.00	0.00	0.00	0.00	0.00	0.00	0.00	0.00	0.00
0.00	0.00	0.00	0.00	0.00	0.00	0.00	0.00	0.00	0.00	0.00	0.00	0.00	0.00	0.00	0.00	0.00	0.00	0.00	107.40	70.20	-177.60	0.00	57.60	29.30	-86.90	0.00	1.60	6.30	-7.90	0.00	1.60	6.30	-7.90	0.00	1.00	0.00	0.00	0.00	0.00	0.00	0.00	0.00	0.00	0.00	0.00	0.00	0.00	0.00	0.00
0.00	0.00	0.00	0.00	0.00	0.00	0.00	0.00	0.00	0.00	0.00	0.00	0.00	0.00	0.00	0.00	0.00	0.00	0.00	57.90	117.60	-175.50	0.00	34.00	53.60	-87.70	0.00	-0.90	7.70	-6.70	0.00	-0.90	7.70	-6.70	0.00	1.00	0.00	0.00	0.00	0.00	0.00	0.00	0.00	0.00	0.00	0.00	0.00	0.00	0.00	0.00
0.00	0.00	0.00	0.00	0.00	0.00	0.00	0.00	0.00	0.00	0.00	0.00	0.00	0.00	0.00	0.00	0.00	0.00	0.00	2.70	153.50	-156.30	0.00	7.10	72.80	-79.90	0.00	-3.50	8.30	-4.80	0.00	-3.50	8.30	-4.80	0.00	1.00	0.00	0.00	0.00	0.00	0.00	0.00	0.00	0.00	0.00	0.00	0.00	0.00	0.00	0.00
0.00	0.00	0.00	0.00	0.00	0.00	0.00	0.00	0.00	0.00	0.00	0.00	0.00	0.00	0.00	0.00	0.00	0.00	0.00	-52.60	174.40	-121.70	0.00	-20.40	84.70	-64.30	0.00	-5.60	8.10	-2.40	0.00	-5.60	8.10	-2.40	0.00	1.00	0.00	0.00	0.00	0.00	0.00	0.00	0.00	0.00	0.00	0.00	0.00	0.00	0.00	0.00
0.00	0.00	0.00	0.00	0.00	0.00	0.00	0.00	0.00	0.00	0.00	0.00	0.00	0.00	0.00	0.00	0.00	0.00	0.00	-102.90	178.10	-75.20	0.00	-46.00	88.40	-42.40	0.00	-7.30	7.20	0.10	0.00	-7.30	7.20	0.10	0.00	1.00	0.00	0.00	0.00	0.00	0.00	0.00	0.00	0.00	0.00	0.00	0.00	0.00	0.00	0.00
0.00	0.00	0.00	0.00	0.00	0.00	0.00	0.00	0.00	0.00	0.00	0.00	0.00	0.00	0.00	0.00	0.00	0.00	0.00	-143.10	164.50	-21.30	0.00	-67.10	83.40	-16.30	0.00	-8.20	5.50	2.60	0.00	-8.20	5.50	2.60	0.00	1.00	0.00	0.00	0.00	0.00	0.00	0.00	0.00	0.00	0.00	0.00	0.00	0.00	0.00	0.00
0.00	0.00	0.00	0.00	0.00	0.00	0.00	0.00	0.00	0.00	0.00	0.00	0.00	0.00	0.00	0.00	0.00	0.00	0.00	-169.30	134.70	34.50	0.00	-81.60	70.30	11.30	0.00	-8.30	3.30	5.00	0.00	-8.30	3.30	5.00	0.00	1.00	0.00	0.00	0.00	0.00	0.00	0.00	0.00	0.00	0.00	0.00	0.00	0.00	0.00	0.00
0.00	0.00	0.00	0.00	0.00	0.00	0.00	0.00	0.00	0.00	0.00	0.00	0.00	0.00	0.00	0.00	0.00	0.00	0.00	-178.90	91.70	87.10	0.00	-88.20	50.20	37.90	0.00	-7.60	0.70	6.80	0.00	-7.60	0.70	6.80	0.00	1.00	0.00	0.00	0.00	0.00	0.00	0.00	0.00	0.00	0.00	0.00	0.00	0.00	0.00	0.00
0.00	0.00	0.00	0.00	0.00	0.00	0.00	0.00	0.00	0.00	0.00	0.00	0.00	0.00	0.00	0.00	0.00	0.00	0.00	-171.00	39.70	131.10	0.00	-86.10	25.20	60.80	0.00	-6.10	-1.80	8.00	0.00	-6.10	-1.80	8.00	0.00	1.00	0.00	0.00	0.00	0.00	0.00	0.00	0.00	0.00	0.00	0.00	0.00	0.00	0.00	0.00
0.00	0.00	0.00	0.00	0.00	0.00	0.00	0.00	0.00	0.00	0.00	0.00	0.00	0.00	0.00	0.00	0.00	0.00	0.00	-146.30	-16.00	162.30	0.00	-75.50	-2.10	77.70	0.00	-4.00	-4.20	8.30	0.00	-4.00	-4.20	8.30	0.00	1.00	0.00	0.00	0.00	0.00	0.00	0.00	0.00	0.00	0.00	0.00	0.00	0.00	0.00	0.00
0.00	0.00	0.00	0.00	0.00	0.00	0.00	0.00	0.00	0.00	0.00	0.00	0.00	0.00	0.00	0.00	0.00	0.00	0.00	-107.30	-70.30	177.70	0.00	-57.60	-29.40	87.00	0.00	-1.60	-6.30	7.90	0.00	-1.60	-6.30	7.90	0.00	1.00	0.00	0.00	0.00	0.00	0.00	0.00	0.00	0.00	0.00	0.00	0.00	0.00	0.00	0.00
0.00	0.00	0.00	0.00	0.00	0.00	0.00	0.00	0.00	0.00	0.00	0.00	0.00	0.00	0.00	0.00	0.00	0.00	0.00	-57.80	-117.70	175.60	0.00	-34.00	-53.70	87.80	0.00	0.90	-7.70	6.70	0.00	0.90	-7.70	6.70	0.00	1.00	0.00	0.00	0.00	0.00	0.00	0.00	0.00	0.00	0.00	0.00	0.00	0.00	0.00	0.00
0.00	0.00	0.00	0.00	0.00	0.00	0.00	0.00	0.00	0.00	0.00	0.00	0.00	0.00	0.00	0.00	0.00	0.00	0.00	-2.60	-153.60	156.30	0.00	-7.10	-72.80	80.00	0.00	3.50	-8.30	4.80	0.00	3.50	-8.30	4.80	0.00	1.00	0.00	0.00	0.00	0.00	0.00	0.00	0.00	0.00	0.00	0.00	0.00	0.00	0.00	0.00
0.00	0.00	0.00	0.00	0.00	0.00	0.00	0.00	0.00	0.00	0.00	0.00	0.00	0.00	0.00	0.00	0.00	0.00	0.00	52.70	-174.50	121.70	0.00	20.40	-84.80	64.30	0.00	5.60	-8.10	2.40	0.00	5.60	-8.10	2.40	0.00	1.00	0.00	0.00	0.00	0.00	0.00	0.00	0.00	0.00	0.00	0.00	0.00	0.00	0.00	0.00
0.00	0.00	0.00	0.00	0.00	0.00	0.00	0.00	0.00	0.00	0.00	0.00	0.00	0.00	0.00	0.00	0.00	0.00	0.00	103.00	-178.30	75.20	0.00	46.10	-88.50	42.40	0.00	7.30	-7.20	-0.10	0.00	7.30	-7.20	-0.10	0.00	1.00	0.00	0.00	0.00	0.00	0.00	0.00	0.00	0.00	0.00	0.00	0.00	0.00	0.00	0.00
0.00	0.00	0.00	0.00	0.00	0.00	0.00	0.00	0.00	0.00	0.00	0.00	0.00	0.00	0.00	0.00	0.00	0.00	0.00	143.20	-164.60	21.40	0.00	67.20	-83.50	16.30	0.00	8.20	-5.50	-2.60	0.00	8.20	-5.50	-2.60	0.00	1.00	0.00	0.00	0.00	0.00	0.00	0.00	0.00	0.00	0.00	0.00	0.00	0.00	0.00	0.00
0.00	0.00	0.00	0.00	0.00	0.00	0.00	0.00	0.00	0.00	0.00	0.00	0.00	0.00	0.00	0.00	0.00	0.00	0.00	169.30	-134.80	-34.50	0.00	81.70	-70.30	-11.30	0.00	8.30	-3.30	-5.00	0.00	8.30	-3.30	-5.00	0.00	1.00	0.00	0.00	0.00	0.00	0.00	0.00	0.00	0.00	0.00	0.00	0.00	0.00	0.00	0.00
0.00	0.00	0.00	0.00	0.00	0.00	0.00	0.00	0.00	0.00	0.00	0.00	0.00	0.00	0.00	0.00	0.00	0.00	0.00	178.90	-91.80	-87.10	0.00	88.20	-50.30	-37.90	0.00	7.60	-0.70	-6.80	0.00	7.60	-0.70	-6.80	0.00	1.00	0.00	0.00	0.00	0.00	0.00	0.00	0.00	0.00	0.00	0.00	0.00	0.00	0.00	0.00
0.00	0.00	0.00	0.00	0.00	0.00	0.00	0.00	0.00	0.00	0.00	0.00	0.00	0.00	0.00	0.00	0.00	0.00	0.00	171.00	-39.90	-131.10	0.00	86.10	-25.30	-60.70	0.00	6.10	1.80	-8.00	0.00	6.10	1.80	-8.00	0.00	1.00	0.00	0.00	0.00	0.00	0.00	0.00	0.00	0.00	0.00	0.00	0.00	0.00	0.00	0.00
0.00	0.00	0.00	0.00	0.00	0.00	0.00	0.00	0.00	0.00	0.00	0.00	0.00	0.00	0.00	0.00	0.00	0.00	0.00	146.30	15.90	-162.30	0.00	75.60	2.00	-77.60	0.00	4.10	4.20	-8.30	0.00	4.10	4.20	-8.30	0.00	1.00	0.00	0.00	0.00	0.00	0.00	0.00	0.00	0.00	0.00	0.00	0.00	0.00	0.00	0.00
0.00	0.00	0.00	0.00	0.00	0.00	0.00	0.00	0.00	0.00	0.00	0.00	0.00	0.00	0.00	0.00	0.00	0.00	0.00	107.40	70.20	-177.60	0.00	57.60	29.30	-86.90	0.00	1.60	6.30	-7.90	0.00	1.60	6.30	-7.90	0.00	1.00	0.00	0.00	0.00	0.00	0.00	0.00	0.00	0.00	0.00	0.00	0.00	0.00	0.00	0.00
0.00	0.00	0.00	0.00	0.00	0.00	0.00	0.00	0.00	0.00	0.00	0.00	0.00	0.00	0.00	0.00	0.00	0.00	0.00	57.90	117.60	-175.50	0.00	34.00	53.60	-87.70	0.00	-0.90	7.70	-6.70	0.00	-0.90	7.70	-6.70	0.00	1.00	0.00	0.00	0.00	0.00	0.00	0.00	0.00	0.00	0.00	0.00	0.00	0.00	0.00	0.00
0.00	0.00	0.00	0.00	0.00	0.00	0.00	0.00	0.00	0.00	0.00	0.00	0.00	0.00	0.00	0.00	0.00	0.00	0.00	2.70	153.50	-156.30	0.00	7.10	72.80	-79.90	0.00	-3.50	8.30	-4.80	0.00	-3.50	8.30	-4.80	0.00	1.00	0.00	0.00	0.00	0.00	0.00	0.00	0.00	0.00	0.00	0.00	0.00	0.00	0.00	0.00
0.00	0.00	0.00	0.00	0.00	0.00	0.00	0.00	0.00	0.00	0.00	0.00	0.00	0.00	0.00	0.00	0.00	0.00	0.00	-52.60	174.40	-121.70	0.00	-20.40	84.70	-64.30	0.00	-5.60	8.10	-2.40	0.00	-5.60	8.10	-2.40	0.00	1.00	0.00	0.00	0.00	0.00	0.00	0.00	0.00	0.00	0.00	0.00	0.00	0.00	0.00	0.00
0.00	0.00	0.00	0.00	0.00	0.00	0.00	0.00	0.00	0.00	0.00	0.00	0.00	0.00	0.00	0.00	0.00	0.00	0.00	-102.90	178.10	-75.20	0.00	-46.00	88.40	-42.40	0.00	-7.30	7.20	0.10	0.00	-7.30	7.20	0.10	0.00	1.00	0.00	0.00	0.00	0.00	0.00	0.00	0.00	0.00	0.00	0.00	0.00	0.00	0.00	0.00
0.00	0.00	0.00	0.00	0.00	0.00	0.00	0.00	0.00	0.00	0.00	0.00	0.00	0.00	0.00	0.00	0.00	0.00	0.00	-143.10	164.50	-21.30	0.00	-67.10	83.40	-16.30	0.00	-8.20	5.50	2.60	0.00	-8.20	5.50	2.60	0.00	1.00	0.00	0.00	0.00	0.00	0.00	0.00	0.00	0.00	0.00	0.00	0.00	0.00	0.00	0.00
0.00	0.00	0.00	0.00	0.00	0.00	0.00	0.00	0.00	0.00	0.00	0.00	0.00	0.00	0.00	0.00	0.00	0.00	0.00	-169.30	134.70	34.50	0.00	-81.60	70.30	11.30	0.00	-8.30	3.30	5.00	0.00	-8.30	3.30	5.00	0.00	1.00	0.00	0.00	0.00	0.00	0.00	0.00	0.00	0.00	0.00	0.00	0.00	0.00	0.00	0.00
0.00	0.00	0.00	0.00	0.00	0.00	0.00	0.00	0.00	0.00	0.00	0.00	0.00	0.00	0.00	0.00	0.00	0.00	0.00	-178.90	91.70	87.10	0.00	-88.20	50.20	37.90	0.00	-7.60	0.70	6.80	0.00	-7.60	0.70	6.80	0.00	1.00	0.00	0.00	0.00	0.00	0.00	0.00	0.00	0.00	0.00	0.00	0.00	0.00	0.00	0.00
0.00	0.00	0.00	0.00	0.00	0.00	0.00	0.00	0.00	0.00	0.00	0.00	0.00	0.00	0.00	0.00	0.00	0.00	0.00	-171.00	39.70	131.10	0.00	-86.10	25.20	60.80	0.00	-6.10	-1.80	8.00	0.00	-6.10	-1.80	8.00	0.00	1.00	0.00	0.00	0.00	0.00	0.00	0.00	0.00	0.00	0.00	0.00	0.00	0.00	0.00	0.00
0.00	0.00	0.00	0.00	0.00	0.00	0.00	0.00	0.00	0.00	0.00	0.00	0.00	0.00	0.00	0.00	0.00	0.00	0.00	-146.30	-16.00	162.40	0.00	-75.50	-2.10	77.70	0.00	-4.00	-4.20	8.30	0.00	-4.00	-4.20	8.30	0.00	1.00	0.00	0.00	0.00	0.00	0.00	0.00	0.00	0.00	0.00	0.00	0.00	0.00	0.00	0.00
0.00	0.00	0.00	0.00	0.00	0.00	0.00	0.00	0.00	0.00	0.00	0.00	0.00	0.00	0.00	0.00	0.00	0.00	0.00	-107.30	-70.30	177.70	0.00	-57.60	-29.30	87.00	0.00	-1.60	-6.30	7.90	0.00	-1.60	-6.30	7.90	0.00	1.00	0.00	0.00	0.00	0.00	0.00	0.00	0.00	0.00	0.00	0.00	0.00	0.00	0.00	0.00
0.00	0.00	0.00	0.00	0.00	0.00	0.00	0.00	0.00	0.00	0.00	0.00	0.00	0.00	0.00	0.00	0.00	0.00	0.00	-57.80	-117.70	175.60	0.00	-34.00	-53.70	87.80	0.00	0.90	-7.70	6.70	0.00	0.90	-7.70	6.70	0.00	1.00	0.00	0.00	0.00	0.00	0.00	0.00	0.00	0.00	0.00	0.00	0.00	0.00	0.00	0.00
0.00	0.00	0.00	0.00	0.00	0.00	0.00	0.00	0.00	0.00	0.00	0.00	0.00	0.00	0.00	0.00	0.00	0.00	0.00	-2.60	-153.60	156.30	0.00	-7.10	-72.80	80.00	0.00	3.50	-8.30	4.80	0.00	3.50	-8.30	4.80	0.00	1.00	0.00	0.00	0.00	0.00	0.00	0.00	0.00	0.00	0.00	0.00	0.00	0.00	0.00	0.00
0.00	0.00	0.00	0.00	0.00	0.00	0.00	0.00	0.00	0.00	0.00	0.00	0.00	0.00	0.00	0.00	0.00	0.00	0.00	52.70	-174.50	121.70	0.00	20.40	-84.80	64.30	0.00	5.60	-8.10	2.40	0.00	5.60	-8.10	2.40	0.00	1.00	0.00	0.00	0.00	0.00	0.00	0.00	0.00	0.00	0.00	0.00	0.00	0.00	0.00	0.00
0.00	0.00	0.00	0.00	0.00	0.00	0.00	0.00	0.00	0.00	0.00	0.00	0.00	0.00	0.00	0.00	0.00	0.00	0.00	103.00	-178.30	75.20	0.00	46.10	-88.50	42.40	0.00	7.30	-7.20	-0.10	0.00	7.30	-7.20	-0.10	0.00	1.00	0.00	0.00	0.00	0.00	0.00	0.00	0.00	0.00	0.00	0.00	0.00	0.00	0.00	0.00
0.00	0.00	0.00	0.00	0.00	0.00	0.00	0.00	0.00	0.00	0.00	0.00	0.00	0.00	0.00	0.00	0.00	0.00	0.00	143.20	-164.60	21.40	0.00	67.20	-83.50	16.30	0.00	8.20	-5.50	-2.60	0.00	8.20	-5.50	-2.60	0.00	1.00	0.00	0.00	0.00	0.00	0.00	0.00	0.00	0.00	0.00	0.00	0.00	0.00	0.00	0.00
0.00	0.00	0.00	0.00	0.00	0.00	0.00	0.00	0.00	0.00	0.00	0.00	0.00	0.00	0.00	0.00	0.00	0.00	0.00	169.30	-134.80	-34.50	0.00	81.70	-70.30	-11.30	0.00	8.30	-3.30	-5.00	0.00	8.30	-3.30	-5.00	0.00	1.00	0.00	0.00	0.00	0.00	0.00	0.00	0.00	0.00	0.00	0.00	0.00	0.00	0.00	0.00
0.00	0.00	0.00	0.00	0.00	0.00	0.00	0.00	0.00	0.00	0.00	0.00	0.00	0.00	0.00	0.00	0.00	0.00	0.00	178.90	-91.80	-87.00	0.00	88.20	-50.30	-37.90	0.00	7.60	-0.70	-6.80	0.00	7.60	-0.70	-6.80	0.00	1.00	0.00	0.00	0.00	0.00	0.00	0.00	0.00	0.00	0.00	0.00	0.00	0.00	0.00	0.00
0.00	0.00	0.00	0.00	0.00	0.00	0.00	0.00	0.00	0.00	0.00	0.00	0.00	0.00	0.00	0.00	0.00	0.00	0.00	171.00	-39.90	-131.10	0.00	86.10	-25.30	-60.70	0.00	6.10	1.80	-8.00	0.00	6.10	1.80	-8.00	0.00	1.00	0.00	0.00	0.00	0.00	0.00	0.00	0.00	0.00	0.00	0.00	0.00	0.00	0.00	0.00
0.00	0.00	0.00	0.00	0.00	0.00	0.00	0.00	0.00	0.00	0.00	0.00	0.00	0.00	0.00	0.00	0.00	0.00	0.00	146.30	15.90	-162.30	0.00	75.60	2.00	-77.60	0.00	4.10	4.20	-8.30	0.00	4.10	4.20	-8.30	0.00	1.00	0.00	0.00	0.00	0.00	0.00	0.00	0.00	0.00	0.00	0.00	0.00	0.00	0.00	0.00
0.00	0.00	0.00	0.00	0.00	0.00	0.00	0.00	0.00	0.00	0.00	0.00	0.00	0.00	0.00	0.00	0.00	0.00	0.00	107.40	70.20	-177.60	0.00	57.60	29.30	-86.90	0.00	1.60	6.30	-7.90	0.00	1.60	6.30	-7.90	0.00	1.00	0.00	0.00	0.00	0.00	0.00	0.00	0.00	0.00	0.00	0.00	0.00	0.00	0.00	0.00
0.00	0.00	0.00	0.00	0.00	0.00	0.00	0.00	0.00	0.00	0.00	0.00	0.00	0.00	0.00	0.00	0.00	0.00	0.00	57.90	117.60	-175.50	0.00	34.00	53.60	-87.70	0.00	-0.90	7.70	-6.70	0.00	-0.90	7.70	-6.70	0.00	1.00	0.00	0.00	0.00	0.00	0.00	0.00	0.00	0.00	0.00	0.00	0.00	0.00	0.00	0.00
0.00	0.00	0.00	0.00	0.00	0.00	0.00	0.00	0.00	0.00	0.00	0.00	0.00	0.00	0.00	0.00	0.00	0.00	0.00	2.70	153.50	-156.30	0.00	7.10	72.80	-79.90	0.00	-3.50	8.30	-4.80	0.00	-3.50	8.30	-4.80	0.00	1.00	0.00	0.00	0.00	0.00	0.00	0.00	0.00	0.00	0.00	0.00	0.00	0.00	0.00	0.00
0.00	0.00	0.00	0.00	0.00	0.00	0.00	0.00	0.00	0.00	0.00	0.00	0.00	0.00	0.00	0.00	0.00	0.00	0.00	-52.60	174.40	-121.70	0.00	-20.40	84.70	-64.30	0.00	-5.60	8.10	-2.40	0.00	-5.60	8.10	-2.40	0.00	1.00	0.00	0.00	0.00	0.00	0.00	0.00	0.00	0.00	0.00	0.00	0.00	0.00	0.00	0.00
0.00	0.00	0.00	0.00	0.00	0.00	0.00	0.00	0.00	0.00	0.00	0.00	0.00	0.00	0.00	0.00	0.00	0.00	0.00	-102.90	178.10	-75.20	0.00	-46.00	88.40	-42.40	0.00	-7.30	7.20	0.10	0.00	-7.30	7.20	0.10	0.00	1.00	0.00	0.00	0.00	0.00	0.00	0.00	0.00	0.00	0.00	0.00	0.00	0.00	0.00	0.00
0.00	0.00	0.00	0.00	0.00	0.00	0.00	0.00	0.00	0.00	0.00	0.00	0.00	0.00	0.00	0.00	0.00	0.00	0.00	-143.10	164.50	-21.30	0.00	-67.10	83.40	-16.30	0.00	-8.20	5.50	2.60	0.00	-8.20	5.50	2.60	0.00	1.00	0.00	0.00	0.00	0.00	0.00	0.00	0.00	0.00	0.00	0.00	0.00	0.00	0.00	0.00
0.00	0.00	0.00	0.00	0.00	0.00	0.00	0.00	0.00	0.00	0.00	0.00	0.00	0.00	0.00	0.00	0.00	0.00	0.00	-169.30	134.70	34.50	0.00	-81.60	70.30	11.30	0.00	-8.30	3.30	5.00	0.00	-8.30	3.30	5.00	0.00	1.00	0.00	0.00	0.00	0.00	0.00	0.00	0.00	0.00	0.00	0.00	0.00	0.00	0.00	0.00
0.00	0.00	0.00	0.00	0.00	0.00	0.00	0.00	0.00	0.00	0.00	0.00	0.00	0.00	0.00	0.00	0.00	0.00	0.00	-178.90	91.70	87.10	0.00	-88.20	50.20	37.90	0.00	-7.60	0.70	6.80	0.00	-7.60	0.70	6.80	0.00	1.00	0.00	0.00	0.00	0.00	0.00	0.00	0.00	0.00	0.00	0.00	0.00	0.00	0.00	0.00
0.00	0.00	0.00	0.00	0.00	0.00	0.00	0.00	0.00	0.00	0.00	0.00	0.00	0.00	0.00	0.00	0.00	0.00	0.00	-171.00	39.70	131.10	0.00	-86.10	25.30	60.80	0.00	-6.10	-1.80	8.00	0.00	-6.10	-1.80	8.00	0.00	1.00	0.00	0.00	0.00	0.00	0.00	0.00	0.00	0.00	0.00	0.00	0.00	0.00	0.00	0.00
0.00	0.00	0.00	0.00	0.00	0.00	0.00	0.00	0.00	0.00	0.00	0.00	0.00	0.00	0.00	0.00	0.00	0.00	0.00	-146.30	-16.00	162.30	0.00	-75.50	-2.10	77.70	0.00	-4.00	-4.20	8.30	0.00	-4.00	-4.20	8.30	0.00	1.00	0.00	0.00	0.00	0.00	0.00	0.00	0.00	0.00	0.00	0.00	0.00	0.00	0.00	0.00
0.00	0.00	0.00	0.00	0.00	0.00	0.00	0.00	0.00	0.00	0.00	0.00	0.00	0.00	0.00	0.00	0.00	0.00	0.00	-107.30	-70.30	177.70	0.00	-57.60	-29.30	87.00	0.00	-1.60	-6.30	7.90	0.00	-1.60	-6.30	7.90	0.00	1.00	0.00	0.00	0.00	0.00	0.00	0.00	0.00	0.00	0.00	0.00	0.00	0.00	0.00	0.00
0.00	0.00	0.00	0.00	0.00	0.00	0.00	0.00	0.00	0.00	0.00	0.00	0.00	0.00	0.00	0.00	0.00	0.00	0.00	-57.80	-117.70	175.60	0.00	-34.00	-53.70	87.80	0.00	0.90	-7.70	6.70	0.00	0.90	-7.70	6.70	0.00	1.00	0.00	0.00	0.00	0.00	0.00	0.00	0.00	0.00	0.00	0.00	0.00	0.00	0.00	0.00
0.00	0.00	0.00	0.00	0.00	0.00	0.00	0.00	0.00	0.00	0.00	0.00	0.00	0.00	0.00	0.00	0.00	0.00	0.00	-2.60	-153.60	156.30	0.00	-7.10	-72.80	80.00	0.00	3.50	-8.30	4.80	0.00	3.50	-8.30	4.80	0.00	1.00	0.00	0.00	0.00	0.00	0.00	0.00	0.00	0.00	0.00	0.00	0.00	0.00	0.00	0.00
0.00	0.00	0.00	0.00	0.00	0.00	0.00	0.00	0.00	0.00	0.00	0.00	0.00	0.00	0.00	0.00	0.00	0.00	0.00	52.70	-174.50	121.70	0.00	20.40	-84.80	64.30	0.00	5.60	-8.10	2.40	0.00	5.60	-8.10	2.40	0.00	1.00	0.00	0.00	0.00	0.00	0.00	0.00	0.00	0.00	0.00	0.00	0.00	0.00	0.00	0.00
0.00	0.00	0.00	0.00	0.00	0.00	0.00	0.00	0.00	0.00	0.00	0.00	0.00	0.00	0.00	0.00	0.00	0.00	0.00	103.00	-178.30	75.20	0.00	46.10	-88.50	42.40	0.00	7.30	-7.20	-0.10	0.00	7.30	-7.20	-0.10	0.00	1.00	0.00	0.00	0.00	0.00	0.00	0.00	0.00	0.00	0.00	0.00	0.00	0.00	0.00	0.00
0.00	0.00	0.00	0.00	0.00	0.00	0.00	0.00	0.00	0.00	0.00	0.00	0.00	0.00	0.00	0.00	0.00	0.00	0.00	143.20	-164.60	21.40	0.00	67.20	-83.50	16.30	0.00	8.20	-5.50	-2.60	0.00	8.20	-5.50	-2.60	0.00	1.00	0.00	0.00	0.00	0.00	0.00	0.00	0.00	0.00	0.00	0.00	0.00	0.00	0.00	0.00
0.00	0.00	0.00	0.00	0.00	0.00	0.00	0.00	0.00	0.00	0.00	0.00	0.00	0.00	0.00	0.00	0.00	0.00	0.00	169.30	-134.80	-34.50	0.00	81.70	-70.30	-11.30	0.00	8.30	-3.30	-5.00	0.00	8.30	-3.30	-5.00	0.00	1.00	0.00	0.00	0.00	0.00	0.00	0.00	0.00	0.00	0.00	0.00	0.00	0.00	0.00	0.00
0.00	0.00	0.00	0.00	0.00	0.00	0.00	0.00	0.00	0.00	0.00	0.00	0.00	0.00	0.00	0.00	0.00	0.00	0.00	178.90	-91.80	-87.00	0.00	88.20	-50.30	-37.90	0.00	7.60	-0.70	-6.80	0.00	7.60	-0.70	-6.80	0.00	1.00	0.00	0.00	0.00	0.00	0.00	0.00	0.00	0.00	0.00	0.00	0.00	0.00	0.00	0.00
0.00	0.00	0.00	0.00	0.00	0.00	0.00	0.00	0.00	0.00	0.00	0.00	0.00	0.00	0.00	0.00	0.00	0.00	0.00	171.00	-39.90	-131.10	0.00	86.10	-25.30	-60.70	0.00	6.10	1.80	-8.00	0.00	6.10	1.80	-8.00	0.00	1.00	0.00	0.00	0.00	0.00	0.00	0.00	0.00	0.00	0.00	0.00	0.00	0.00	0.00	0.00
0.00	0.00	0.00	0.00	0.00	0.00	0.00	0.00	0.00	0.00	0.00	0.00	0.00	0.00	0.00	0.00	0.00	0.00	0.00	146.30	15.90	-162.30	0.00	75.60	2.00	-77.60	0.00	4.10	4.20	-8.30	0.00	4.10	4.20	-8.30	0.00	1.00	0.00	0.00	0.00	0.00	0.00	0.00	0.00	0.00	0.00	0.00	0.00	0.00	0.00	0.00
0.00	0.00	0.00	0.00	0.00	0.00	0.00	0.00	0.00	0.00	0.00	0.00	0.00	0.00	0.00	0.00	0.00	0.00	0.00	107.40	70.20	-177.60	0.00	57.60	29.30	-86.90	0.00	1.60	6.30	-7.90	0.00	1.60	6.30	-7.90	0.00	1.00	0.00	0.00	0.00	0.00	0.00	0.00	0.00	0.00	0.00	0.00	0.00	0.00	0.00	0.00
0.00	0.00	0.00	0.00	0.00	0.00	0.00	0.00	0.00	0.00	0.00	0.00	0.00	0.00	0.00	0.00	0.00	0.00	0.00	57.90	117.60	-175.50	0.00	34.00	53.60	-87.70	0.00	-0.90	7.70	-6.70	0.00	-0.90	7.70	-6.70	0.00	1.00	0.00	0.00	0.00	0.00	0.00	0.00	0.00	0.00	0.00	0.00	0.00	0.00	0.00	0.00
0.00	0.00	0.00	0.00	0.00	0.00	0.00	0.00	0.00	0.00	0.00	0.00	0.00	0.00	0.00	0.00	0.00	0.00	0.00	2.70	153.50	-156.30	0.00	7.10	72.80	-79.90	0.00	-3.50	8.30	-4.80	0.00	-3.50	8.30	-4.80	0.00	1.00	0.00	0.00	0.00	0.00	0.00	0.00	0.00	0.00	0.00	0.00	0.00	0.00	0.00	0.00
0.00	0.00	0.00	0.00	0.00	0.00	0.00	0.00	0.00	0.00	0.00	0.00	0.00	0.00	0.00	0.00	0.00	0.00	0.00	-52.60	174.40	-121.70	0.00	-20.40	84.70	-64.30	0.00	-5.60	8.10	-2.40	0.00	-5.60	8.10	-2.40	0.00	1.00	0.00	0.00	0.00	0.00	0.00	0.00	0.00	0.00	0.00	0.00	0.00	0.00	0.00	0.00
0.00	0.00	0.00	0.00	0.00	0.00	0.00	0.00	0.00	0.00	0.00	0.00	0.00	0.00	0.00	0.00	0.00	0.00	0.00	-102.90	178.10	-75.20	0.00	-46.00	88.40	-42.40	0.00	-7.30	7.20	0.10	0.00	-7.30	7.20	0.10	0.00	1.00	0.00	0.00	0.00	0.00	0.00	0.00	0.00	0.00	0.00	0.00	0.00	0.00	0.00	0.00
0.00	0.00	0.00	0.00	0.00	0.00	0.00	0.00	0.00	0.00	0.00	0.00	0.00	0.00	0.00	0.00	0.00	0.00	0.00	-143.10	164.50	-21.30	0.00	-67.10	83.40	-16.30	0.00	-8.20	5.50	2.60	0.00	-8.20	5.50	2.60	0.00	1.00	0.00	0.00	0.00	0.00	0.00	0.00	0.00	0.00	0.00	0.00	0.00	0.00	0.00	0.00
0.00	0.00	0.00	0.00	0.00	0.00	0.00	0.00	0.00	0.00	0.00	0.00	0.00	0.00	0.00	0.00	0.00	0.00	0.00	-169.30	134.70	34.50	0.00	-81.60	70.30	11.30	0.00	-8.30	3.30	5.00	0.00	-8.30	3.30	5.00	0.00	1.00	0.00	0.00	0.00	0.00	0.00	0.00	0.00	0.00	0.00	0.00	0.00	0.00	0.00	0.00
0.00	0.00	0.00	0.00	0.00	0.00	0.00	0.00	0.00	0.00	0.00	0.00	0.00	0.00	0.00	0.00	0.00	0.00	0.00	-178.90	91.70	87.10	0.00	-88.20	50.20	37.90	0.00	-7.60	0.70	6.80	0.00	-7.60	0.70	6.80	0.00	1.00	0.00	0.00	0.00	0.00	0.00	0.00	0.00	0.00	0.00	0.00	0.00	0.00	0.00	0.00
0.00	0.00	0.00	0.00	0.00	0.00	0.00	0.00	0.00	0.00	0.00	0.00	0.00	0.00	0.00	0.00	0.00	0.00	0.00	-170.90	39.70	131.10	0.00	-86.10	25.30	60.80	0.00	-6.10	-1.80	8.00	0.00	-6.10	-1.80	8.00	0.00	1.00	0.00	0.00	0.00	0.00	0.00	0.00	0.00	0.00	0.00	0.00	0.00	0.00	0.00	0.00
0.00	0.00	0.00	0.00	0.00	0.00	0.00	0.00	0.00	0.00	0.00	0.00	0.00	0.00	0.00	0.00	0.00	0.00	0.00	-146.30	-16.00	162.40	0.00	-75.50	-2.10	77.70	0.00	-4.00	-4.20	8.30	0.00	-4.00	-4.20	8.30	0.00	1.00	0.00	0.00	0.00	0.00	0.00	0.00	0.00	0.00	0.00	0.00	0.00	0.00	0.00	0.00
0.00	0.00	0.00	0.00	0.00	0.00	0.00	0.00	0.00	0.00	0.00	0.00	0.00	0.00	0.00	0.00	0.00	0.00	0.00	-107.30	-70.30	177.70	0.00	-57.60	-29.30	87.00	0.00	-1.60	-6.30	7.90	0.00	-1.60	-6.30	7.90	0.00	1.00	0.00	0.00	0.00	0.00	0.00	0.00	0.00	0.00	0.00	0.00	0.00	0.00	0.00	0.00
0.00	0.00	0.00	0.00	0.00	0.00	0.00	0.00	0.00	0.00	0.00	0.00	0.00	0.00	0.00	0.00	0.00	0.00	0.00	-57.80	-117.70	175.60	0.00	-34.00	-53.70	87.80	0.00	0.90	-7.70	6.70	0.00	0.90	-7.70	6.70	0.00	1.00	0.00	0.00	0.00	0.00	0.00	0.00	0.00	0.00	0.00	0.00	0.00	0.00	0.00	0.00
0.00	0.00	0.00	0.00	0.00	0.00	0.00	0.00	0.00	0.00	0.00	0.00	0.00	0.00	0.00	0.00	0.00	0.00	0.00	-2.60	-153.60	156.30	0.00	-7.10	-72.80	80.00	0.00	3.50	-8.30	4.80	0.00	3.50	-8.30	4.80	0.00	1.00	0.00	0.00	0.00	0.00	0.00	0.00	0.00	0.00	0.00	0.00	0.00	0.00	0.00	0.00
0.00	0.00	0.00	0.00	0.00	0.00	0.00	0.00	0.00	0.00	0.00	0.00	0.00	0.00	0.00	0.00	0.00	0.00	0.00	52.70	-174.50	121.70	0.00	20.40	-84.80	64.30	0.00	5.60	-8.10	2.40	0.00	5.60	-8.10	2.40	0.00	1.00	0.00	0.00	0.00	0.00	0.00	0.00	0.00	0.00	0.00	0.00	0.00	0.00	0.00	0.00
0.00	0.00	0.00	0.00	0.00	0.00	0.00	0.00	0.00	0.00	0.00	0.00	0.00	0.00	0.00	0.00	0.00	0.00	0.00	103.00	-178.30	75.20	0.00	46.10	-88.50	42.40	0.00	7.30	-7.20	-0.10	0.00	7.30	-7.20	-0.10	0.00	1.00	0.00	0.00	0.00	0.00	0.00	0.00	0.00	0.00	0.00	0.00	0.00	0.00	0.00	0.00
0.00	0.00	0.00	0.00	0.00	0.00	0.00	0.00	0.00	0.00	0.00	0.00	0.00	0.00	0.00	0.00	0.00	0.00	0.00	143.20	-164.60	21.40	0.00	67.20	-83.50	16.30	0.00	8.20	-5.50	-2.60	0.00	8.20	-5.50	-2.60	0.00	1.00	0.00	0.00	0.00	0.00	0.00	0.00	0.00	0.00	0.00	0.00	0.00	0.00	0.00	0.00
0.00	0.00	0.00	0.00	0.00	0.00	0.00	0.00	0.00	0.00	0.00	0.00	0.00	0.00	0.00	0.00	0.00	0.00	0.00	169.30	-134.80	-34.50	0.00	81.70	-70.30	-11.30	0.00	8.30	-3.30	-5.00	0.00	8.30	-3.30	-5.00	0.00	1.00	0.00	0.00	0.00	0.00	0.00	0.00	0.00	0.00	0.00	0.00	0.00	0.00	0.00	0.00
0.00	0.00	0.00	0.00	0.00	0.00	0.00	0.00	0.00	0.00	0.00	0.00	0.00	0.00	0.00	0.00	0.00	0.00	0.00	178.90	-91.80	-87.00	0.00	88.20	-50.30	-37.90	0.00	7.60	-0.70	-6.80	0.00	7.60	-0.70	-6.80	0.00	1.00	0.00	0.00	0.00	0.00	0.00	0.00	0.00	0.00	0.00	0.00	0.00	0.00	0.00	0.00
0.00	0.00	0.00	0.00	0.00	0.00	0.00	0.00	0.00	0.00	0.00	0.00	0.00	0.00	0.00	0.00	0.00	0.00	0.00	171.00	-39.90	-131.10	0.00	86.10	-25.30	-60.70	0.00	6.10	1.80	-8.00	0.00	6.10	1.80	-8.00	0.00	1.00	0.00	0.00	0.00	0.00	0.00	0.00	0.00	0.00	0.00	0.00	0.00	0.00	0.00	0.00
0.00	0.00	0.00	0.00	0.00	0.00	0.00	0.00	0.00	0.00	0.00	0.00	0.00	0.00	0.00	0.00	0.00	0.00	0.00	146.40	15.90	-162.30	0.00	75.60	2.00	-77.60	0.00	4.10	4.20	-8.30	0.00	4.10	4.20	-8.30	0.00	1.00	0.00	0.00	0.00	0.00	0.00	0.00	0.00	0.00	0.00	0.00	0.00	0.00	0.00	0.00
0.00	0.00	0.00	0.00	0.00	0.00	0.00	0.00	0.00	0.00	0.00	0.00	0.00	0.00	0.00	0.00	0.00	0.00	0.00	107.40	70.20	-177.60	0.00	57.60	29.30	-86.90	0.00	1.60	6.30	-7.90	0.00	1.60	6.30	-7.90	0.00	1.00	0.00	0.00	0.00	0.00	0.00	0.00	0.00	0.00	0.00	0.00	0.00	0.00	0.00	0.00
0.00	0.00	0.00	0.00	0.00	0.00	0.00	0.00	0.00	0.00	0.00	0.00	0.00	0.00	0.00	0.00	0.00	0.00	0.00	57.90	117.60	-175.50	0.00	34.00	53.60	-87.70	0.00	-0.90	7.70	-6.70	0.00	-0.90	7.70	-6.70	0.00	1.00	0.00	0.00	0.00	0.00	0.00	0.00	0.00	0.00	0.00	0.00	0.00	0.00	0.00	0.00
0.00	0.00	0.00	0.00	0.00	0.00	0.00	0.00	0.00	0.00	0.00	0.00	0.00	0.00	0.00	0.00	0.00	0.00	0.00	2.70	153.50	-156.30	0.00	7.10	72.80	-79.90	0.00	-3.50	8.30	-4.80	0.00	-3.50	8.30	-4.80	0.00	1.00	0.00	0.00	0.00	0.00	0.00	0.00	0.00	0.00	0.00	0.00	0.00	0.00	0.00	0.00
0.00	0.00	0.00	0.00	0.00	0.00	0.00	0.00	0.00	0.00	0.00	0.00	0.00	0.00	0.00	0.00	0.00	0.00	0.00	-52.60	174.40	-121.70	0.00	-20.40	84.70	-64.30	0.00	-5.60	8.10	-2.40	0.00	-5.60	8.10	-2.40	0.00	1.00	0.00	0.00	0.00	0.00	0.00	0.00	0.00	0.00	0.00	0.00	0.00	0.00	0.00	0.00
0.00	0.00	0.00	0.00	0.00	0.00	0.00	0.00	0.00	0.00	0.00	0.00	0.00	0.00	0.00	0.00	0.00	0.00	0.00	-102.90	178.10	-75.20	0.00	-46.00	88.40	-42.40	0.00	-7.30	7.20	0.10	0.00	-7.30	7.20	0.10	0.00	1.00	0.00	0.00	0.00	0.00	0.00	0.00	0.00	0.00	0.00	0.00	0.00	0.00	0.00	0.00
0.00	0.00	0.00	0.00	0.00	0.00	0.00	0.00	0.00	0.00	0.00	0.00	0.00	0.00	0.00	0.00	0.00	0.00	0.00	-143.10	164.50	-21.30	0.00	-67.10	83.40	-16.30	0.00	-8.20	5.50	2.60	0.00	-8.20	5.50	2.60	0.00	1.00	0.00	0.00	0.00	0.00	0.00	0.00	0.00	0.00	0.00	0.00	0.00	0.00	0.00	0.00
0.00	0.00	0.00	0.00	0.00	0.00	0.00	0.00	0.00	0.00	0.00	0.00	0.00	0.00	0.00	0.00	0.00	0.00	0.00	-169.30	134.70	34.50	0.00	-81.60	70.30	11.30	0.00	-8.30	3.30	5.00	0.00	-8.30	3.30	5.00	0.00	1.00	0.00	0.00	0.00	0.00	0.00	0.00	0.00	0.00	0.00	0.00	0.00	0.00	0.00	0.00
0.00	0.00	0.00	0.00	0.00	0.00	0.00	0.00	0.00	0.00	0.00	0.00	0.00	0.00	0.00	0.00	0.00	0.00	0.00	-178.90	91.70	87.10	0.00	-88.20	50.20	37.90	0.00	-7.60	0.70	6.80	0.00	-7.60	0.70	6.80	0.00	1.00	0.00	0.00	0.00	0.00	0.00	0.00	0.00	0.00	0.00	0.00	0.00	0.00	0.00	0.00
0.00	0.00	0.00	0.00	0.00	0.00	0.00	0.00	0.00	0.00	0.00	0.00	0.00	0.00	0.00	0.00	0.00	0.00	0.00	-171.00	39.80	131.10	0.00	-86.10	25.30	60.80	0.00	-6.10	-1.80	8.00	0.00	-6.10	-1.80	8.00	0.00	1.00	0.00	0.00	0.00	0.00	0.00	0.00	0.00	0.00	0.00	0.00	0.00	0.00	0.00	0.00
0.00	0.00	0.00	0.00	0.00	0.00	0.00	0.00	0.00	0.00	0.00	0.00	0.00	0.00	0.00	0.00	0.00	0.00	0.00	-146.30	-16.00	162.30	0.00	-75.50	-2.10	77.70	0.00	-4.00	-4.20	8.30	0.00	-4.00	-4.20	8.30	0.00	1.00	0.00	0.00	0.00	0.00	0.00	0.00	0.00	0.00	0.00	0.00	0.00	0.00	0.00	0.00
0.00	0.00	0.00	0.00	0.00	0.00	0.00	0.00	0.00	0.00	0.00	0.00	0.00	0.00	0.00	0.00	0.00	0.00	0.00	-107.30	-70.30	177.70	0.00	-57.60	-29.30	87.00	0.00	-1.60	-6.30	7.90	0.00	-1.60	-6.30	7.90	0.00	1.00	0.00	0.00	0.00	0.00	0.00	0.00	0.00	0.00	0.00	0.00	0.00	0.00	0.00	0.00
0.00	0.00	0.00	0.00	0.00	0.00	0.00	0.00	0.00	0.00	0.00	0.00	0.00	0.00	0.00	0.00	0.00	0.00	0.00	-57.80	-117.70	175.60	0.00	-34.00	-53.70	87.80	0.00	0.90	-7.70	6.70	0.00	0.90	-7.70	6.70	0.00	1.00	0.00	0.00	0.00	0.00	0.00	0.00	0.00	0.00	0.00	0.00	0.00	0.00	0.00	0.00
0.00	0.00	0.00	0.00	0.00	0.00	0.00	0.00	0.00	0.00	0.00	0.00	0.00	0.00	0.00	0.00	0.00	0.00	0.00	-2.60	-153.60	156.30	0.00	-7.10	-72.80	80.00	0.00	3.50	-8.30	4.80	0.00	3.50	-8.30	4.80	0.00	1.00	0.00	0.00	0.00	0.00	0.00	0.00	0.00	0.00	0.00	0.00	0.00	0.00	0.00	0.00
0.00	0.00	0.00	0.00	0.00	0.00	0.00	0.00	0.00	0.00	0.00	0.00	0.00	0.00	0.00	0.00	0.00	0.00	0.00	52.70	-174.50	121.70	0.00	20.40	-84.80	64.30	0.00	5.60	-8.10	2.40	0.00	5.60	-8.10	2.40	0.00	1.00	0.00	0.00	0.00	0.00	0.00	0.00	0.00	0.00	0.00	0.00	0.00	0.00	0.00	0.00
0.00	0.00	0.00	0.00	0.00	0.00	0.00	0.00	0.00	0.00	0.00	0.00	0.00	0.00	0.00	0.00	0.00	0.00	0.00	103.00	-178.30	75.20	0.00	46.10	-88.50	42.40	0.00	7.30	-7.20	-0.10	0.00	7.30	-7.20	-0.10	0.00	1.00	0.00	0.00	0.00	0.00	0.00	0.00	0.00	0.00	0.00	0.00	0.00	0.00	0.00	0.00
0.00	0.00	0.00	0.00	0.00	0.00	0.00	0.00	0.00	0.00	0.00	0.00	0.00	0.00	0.00	0.00	0.00	0.00	0.00	143.20	-164.60	21.40	0.00	67.20	-83.50	16.30	0.00	8.20	-5.50	-2.60	0.00	8.20	-5.50	-2.60	0.00	1.00	0.00	0.00	0.00	0.00	0.00	0.00	0.00	0.00	0.00	0.00	0.00	0.00	0.00	0.00
0.00	0.00	0.00	0.00	0.00	0.00	0.00	0.00	0.00	0.00	0.00	0.00	0.00	0.00	0.00	0.00	0.00	0.00	0.00	169.30	-134.80	-34.50	0.00	81.70	-70.30	-11.30	0.00	8.30	-3.30	-5.00	0.00	8.30	-3.30	-5.00	0.00	1.00	0.00	0.00	0.00	0.00	0.00	0.00	0.00	0.00	0.00	0.00	0.00	0.00	0.00	0.00
0.00	0.00	0.00	0.00	0.00	0.00	0.00	0.00	0.00	0.00	0.00	0.00	0.00	0.00	0.00	0.00	0.00	0.00	0.00	178.90	-91.80	-87.00	0.00	88.20	-50.30	-37.90	0.00	7.60	-0.70	-6.80	0.00	7.60	-0.70	-6.80	0.00	1.00	0.00	0.00	0.00	0.00	0.00	0.00	0.00	0.00	0.00	0.00	0.00	0.00	0.00	0.00
0.00	0.00	0.00	0.00	0.00	0.00	0.00	0.00	0.00	0.00	0.00	0.00	0.00	0.00	0.00	0.00	0.00	0.00	0.00	171.00	-39.90	-131.10	0.00	86.10	-25.30	-60.70	0.00	6.10	1.80	-8.00	0.00	6.10	1.80	-8.00	0.00	1.00	0.00	0.00	0.00	0.00	0.00	0.00	0.00	0.00	0.00	0.00	0.00	0.00	0.00	0.00
0.00	0.00	0.00	0.00	0.00	0.00	0.00	0.00	0.00	0.00	0.00	0.00	0.00	0.00	0.00	0.00	0.00	0.00	0.00	146.30	15.90	-162.30	0.00	75.60	2.00	-77.60	0.00	4.10	4.20	-8.30	0.00	4.10	4.20	-8.30	0.00	1.00	0.00	0.00	0.00	0.00	0.00	0.00	0.00	0.00	0.00	0.00	0.00	0.00	0.00	0.00
0.00	0.00	0.00	0.00	0.00	0.00	0.00	0.00	0.00	0.00	0.00	0.00	0.00	0.00	0.00	0.00	0.00	0.00	0.00	107.40	70.20	-177.60	0.00	57.60	29.30	-86.90	0.00	1.60	6.30	-7.90	0.00	1.60	6.30	-7.90	0.00	1.00	0.00	0.00	0.00	0.00	0.00	0.00	0.00	0.00	0.00	0.00	0.00	0.00	0.00	0.00
0.00	0.00	0.00	0.00	0.00	0.00	0.00	0.00	0.00	0.00	0.00	0.00	0.00	0.00	0.00	0.00	0.00	0.00	0.00	57.90	117.60	-175.50	0.00	34.00	53.60	-87.70	0.00	-0.90	7.70	-6.70	0.00	-0.90	7.70	-6.70	0.00	1.00	0.00	0.00	0.00	0.00	0.00	0.00	0.00	0.00	0.00	0.00	0.00	0.00	0.00	0.00
0.00	0.00	0.00	0.00	0.00	0.00	0.00	0.00	0.00	0.00	0.00	0.00	0.00	0.00	0.00	0.00	0.00	0.00	0.00	2.70	153.50	-156.30	0.00	7.10	72.80	-79.90	0.00	-3.50	8.30	-4.80	0.00	-3.50	8.30	-4.80	0.00	1.00	0.00	0.00	0.00	0.00	0.00	0.00	0.00	0.00	0.00	0.00	0.00	0.00	0.00	0.00
0.00	0.00	0.00	0.00	0.00	0.00	0.00	0.00	0.00	0.00	0.00	0.00	0.00	0.00	0.00	0.00	0.00	0.00	0.00	-52.60	174.40	-121.70	0.00	-20.40	84.70	-64.30	0.00	-5.60	8.10	-2.40	0.00	-5.60	8.10	-2.40	0.00	1.00	0.00	0.00	0.00	0.00	0.00	0.00	0.00	0.00	0.00	0.00	0.00	0.00	0.00	0.00
0.00	0.00	0.00	0.00	0.00	0.00	0.00	0.00	0.00	0.00	0.00	0.00	0.00	0.00	0.00	0.00	0.00	0.00	0.00	-102.90	178.10	-75.20	0.00	-46.00	88.40	-42.40	0.00	-7.30	7.20	0.10	0.00	-7.30	7.20	0.10	0.00	1.00	0.00	0.00	0.00	0.00	0.00	0.00	0.00	0.00	0.00	0.00	0.00	0.00	0.00	0.00
0.00	0.00	0.00	0.00	0.00	0.00	0.00	0.00	0.00	0.00	0.00	0.00	0.00	0.00	0.00	0.00	0.00	0.00	0.00	-143.10	164.50	-21.30	0.00	-67.10	83.40	-16.30	0.00	-8.20	5.50	2.60	0.00	-8.20	5.50	2.60	0.00	1.00	0.00	0.00	0.00	0.00	0.00	0.00	0.00	0.00	0.00	0.00	0.00	0.00	0.00	0.00
0.00	0.00	0.00	0.00	0.00	0.00	0.00	0.00	0.00	0.00	0.00	0.00	0.00	0.00	0.00	0.00	0.00	0.00	0.00	-169.30	134.70	34.50	0.00	-81.60	70.30	11.30	0.00	-8.30	3.30	5.00	0.00	-8.30	3.30	5.00	0.00	1.00	0.00	0.00	0.00	0.00	0.00	0.00	0.00	0.00	0.00	0.00	0.00	0.00	0.00	0.00
0.00	0.00	0.00	0.00	0.00	0.00	0.00	0.00	0.00	0.00	0.00	0.00	0.00	0.00	0.00	0.00	0.00	0.00	0.00	-178.90	91.70	87.10	0.00	-88.20	50.20	37.90	0.00	-7.60	0.70	6.80	0.00	-7.60	0.70	6.80	0.00	1.00	0.00	0.00	0.00	0.00	0.00	0.00	0.00	0.00	0.00	0.00	0.00	0.00	0.00	0.00
0.00	0.00	0.00	0.00	0.00	0.00	0.00	0.00	0.00	0.00	0.00	0.00	0.00	0.00	0.00	0.00	0.00	0.00	0.00	-170.90	39.80	131.10	0.00	-86.10	25.30	60.80	0.00	-6.10	-1.80	8.00	0.00	-6.10	-1.80	8.00	0.00	1.00	0.00	0.00	0.00	0.00	0.00	0.00	0.00	0.00	0.00	0.00	0.00	0.00	0.00	0.00
0.00	0.00	0.00	0.00	0.00	0.00	0.00	0.00	0.00	0.00	0.00	0.00	0.00	0.00	0.00	0.00	0.00	0.00	0.00	-146.30	-16.00	162.40	0.00	-75.50	-2.10	77.70	0.00	-4.00	-4.20	8.30	0.00	-4.00	-4.20	8.30	0.00	1.00	0.00	0.00	0.00	0.00	0.00	0.00	0.00	0.00	0.00	0.00	0.00	0.00	0.00	0.00
0.00	0.00	0.00	0.00	0.00	0.00	0.00	0.00	0.00	0.00	0.00	0.00	0.00	0.00	0.00	0.00	0.00	0.00	0.00	-107.30	-70.30	177.70	0.00	-57.60	-29.30	87.00	0.00	-1.60	-6.30	7.90	0.00	-1.60	-6.30	7.90	0.00	1.00	0.00	0.00	0.00	0.00	0.00	0.00	0.00	0.00	0.00	0.00	0.00	0.00	0.00	0.00
0.00	0.00	0.00	0.00	0.00	0.00	0.00	0.00	0.00	0.00	0.00	0.00	0.00	0.00	0.00	0.00	0.00	0.00	0.00	-57.80	-117.70	175.60	0.00	-34.00	-53.70	87.80	0.00	0.90	-7.70	6.70	0.00	0.90	-7.70	6.70	0.00	1.00	0.00	0.00	0.00	0.00	0.00	0.00	0.00	0.00	0.00	0.00	0.00	0.00	0.00	0.00
0.00	0.00	0.00	0.00	0.00	0.00	0.00	0.00	0.00	0.00	0.00	0.00	0.00	0.00	0.00	0.00	0.00	0.00	0.00	-2.60	-153.60	156.30	0.00	-7.10	-72.80	80.00	0.00	3.50	-8.30	4.80	0.00	3.50	-8.30	4.80	0.00	1.00	0.00	0.00	0.00	0.00	0.00	0.00	0.00	0.00	0.00	0.00	0.00	0.00	0.00	0.00
0.00	0.00	0.00	0.00	0.00	0.00	0.00	0.00	0.00	0.00	0.00	0.00	0.00	0.00	0.00	0.00	0.00	0.00	0.00	52.70	-174.50	121.70	0.00	20.40	-84.80	64.30	0.00	5.60	-8.10	2.40	0.00	5.60	-8.10	2.40	0.00	1.00	0.00	0.00	0.00	0.00	0.00	0.00	0.00	0.00	0.00	0.00	0.00	0.00	0.00	0.00
0.00	0.00	0.00	0.00	0.00	0.00	0.00	0.00	0.00	0.00	0.00	0.00	0.00	0.00	0.00	0.00	0.00	0.00	0.00	103.00	-178.30	75.20	0.00	46.10	-88.50	42.40	0.00	7.30	-7.20	-0.10	0.00	7.30	-7.20	-0.10	0.00	1.00	0.00	0.00	0.00	0.00	0.00	0.00	0.00	0.00	0.00	0.00	0.00	0.00	0.00	0.00
0.00	0.00	0.00	0.00	0.00	0.00	0.00	0.00	0.00	0.00	0.00	0.00	0.00	0.00	0.00	0.00	0.00	0.00	0.00	143.20	-164.60	21.40	0.00	67.20	-83.50	16.30	0.00	8.20	-5.50	-2.60	0.00	8.20	-5.50	-2.60	0.00	1.00	0.00	0.00	0.00	0.00	0.00	0.00	0.00	0.00	0.00	0.00	0.00	0.00	0.00	0.00
0.00	0.00	0.00	0.00	0.00	0.00	0.00	0.00	0.00	0.00	0.00	0.00	0.00	0.00	0.00	0.00	0.00	0.00	0.00	169.30	-134.80	-34.50	0.00	81.70	-70.30	-11.30	0.00	8.30	-3.30	-5.00	0.00	8.30	-3.30	-5.00	0.00	1.00	0.00	0.00	0.00	0.00	0.00	0.00	0.00	0.00	0.00	0.00	0.00	0.00	0.00	0.00
0.00	0.00	0.00	0.00	0.00	0.00	0.00	0.00	0.00	0.00	0.00	0.00	0.00	0.00	0.00	0.00	0.00	0.00	0.00	178.90	-91.80	-87.00	0.00	88.20	-50.30	-37.90	0.00	7.60	-0.70	-6.80	0.00	7.60	-0.70	-6.80	0.00	1.00	0.00	0.00	0.00	0.00	0.00	0.00	0.00	0.00	0.00	0.00	0.00	0.00	0.00	0.00
0.00	0.00	0.00	0.00	0.00	0.00	0.00	0.00	0.00	0.00	0.00	0.00	0.00	0.00	0.00	0.00	0.00	0.00	0.00	171.00	-39.90	-131.10	0.00	86.10	-25.30	-60.70	0.00	6.10	1.80	-8.00	0.00	6.10	1.80	-8.00	0.00	1.00	0.00	0.00	0.00	0.00	0.00	0.00	0.00	0.00	0.00	0.00	0.00	0.00	0.00	0.00
0.00	0.00	0.00	0.00	0.00	0.00	0.00	0.00	0.00	0.00	0.00	0.00	0.00	0.00	0.00	0.00	0.00	0.00	0.00	146.30	15.90	-162.30	0.00	75.60	2.00	-77.60	0.00	4.10	4.20	-8.30	0.00	4.10	4.20	-8.30	0.00	1.00	0.00	0.00	0.00	0.00	0.00	0.00	0.00	0.00	0.00	0.00	0.00	0.00	0.00	0.00
0.00	0.00	0.00	0.00	0.00	0.00	0.00	0.00	0.00	0.00	0.00	0.00	0.00	0.00	0.00	0.00	0.00	0.00	0.00	107.40	70.20	-177.60	0.00	57.60	29.30	-86.90	0.00	1.60	6.30	-7.90	0.00	1.60	6.30	-7.90	0.00	1.00	0.00	0.00	0.00	0.00	0.00	0.00	0.00	0.00	0.00	0.00	0.00	0.00	0.00	0.00
0.00	0.00	0.00	0.00	0.00	0.00	0.00	0.00	0.00	0.00	0.00	0.00	0.00	0.00	0.00	0.00	0.00	0.00	0.00	57.90	117.60	-175.50	0.00	34.00	53.60	-87.70	0.00	-0.90	7.70	-6.70	0.00	-0.90	7.70	-6.70	0.00	1.00	0.00	0.00	0.00	0.00	0.00	0.00	0.00	0.00	0.00	0.00	0.00	0.00	0.00	0.00
0.00	0.00	0.00	0.00	0.00	0.00	0.00	0.00	0.00	0.00	0.00	0.00	0.00	0.00	0.00	0.00	0.00	0.00	0.00	2.70	153.50	-156.30	0.00	7.10	72.80	-79.90	0.00	-3.50	8.30	-4.80	0.00	-3.50	8.30	-4.80	0.00	1.00	0.00	0.00	0.00	0.00	0.00	0.00	0.00	0.00	0.00	0.00	0.00	0.00	0.00	0.00
0.00	0.00	0.00	0.00	0.00	0.00	0.00	0.00	0.00	0.00	0.00	0.00	0.00	0.00	0.00	0.00	0.00	0.00	0.00	-52.60	174.40	-121.70	0.00	-20.40	84.70	-64.30	0.00	-5.60	8.10	-2.40	0.00	-5.60	8.10	-2.40	0.00	1.00	0.00	0.00	0.00	0.00	0.00	0.00	0.00	0.00	0.00	0.00	0.00	0.00	0.00	0.00
0.00	0.00	0.00	0.00	0.00	0.00	0.00	0.00	0.00	0.00	0.00	0.00	0.00	0.00	0.00	0.00	0.00	0.00	0.00	-102.90	178.10	-75.20	0.00	-46.00	88.40	-42.40	0.00	-7.30	7.20	0.10	0.00	-7.30	7.20	0.10	0.00	1.00	0.00	0.00	0.00	0.00	0.00	0.00	0.00	0.00	0.00	0.00	0.00	0.00	0.00	0.00
0.00	0.00	0.00	0.00	0.00	0.00	0.00	0.00	0.00	0.00	0.00	0.00	0.00	0.00	0.00	0.00	0.00	0.00	0.00	-143.10	164.50	-21.30	0.00	-67.10	83.40	-16.30	0.00	-8.20	5.50	2.60	0.00	-8.20	5.50	2.60	0.00	1.00	0.00	0.00	0.00	0.00	0.00	0.00	0.00	0.00	0.00	0.00	0.00	0.00	0.00	0.00
0.00	0.00	0.00	0.00	0.00	0.00	0.00	0.00	0.00	0.00	0.00	0.00	0.00	0.00	0.00	0.00	0.00	0.00	0.00	-169.30	134.70	34.50	0.00	-81.60	70.30	11.30	0.00	-8.30	3.30	5.00	0.00	-8.30	3.30	5.00	0.00	1.00	0.00	0.00	0.00	0.00	0.00	0.00	0.00	0.00	0.00	0.00	0.00	0.00	0.00	0.00
0.00	0.00	0.00	0.00	0.00	0.00	0.00	0.00	0.00	0.00	0.00	0.00	0.00	0.00	0.00	0.00	0.00	0.00	0.00	-178.90	91.70	87.10	0.00	-88.20	50.20	37.90	0.00	-7.60	0.70	6.80	0.00	-7.60	0.70	6.80	0.00	1.00	0.00	0.00	0.00	0.00	0.00	0.00	0.00	0.00	0.00	0.00	0.00	0.00	0.00	0.00
0.00	0.00	0.00	0.00	0.00	0.00	0.00	0.00	0.00	0.00	0.00	0.00	0.00	0.00	0.00	0.00	0.00	0.00	0.00	-171.00	39.80	131.10	0.00	-86.10	25.30	60.80	0.00	-6.10	-1.80	8.00	0.00	-6.10	-1.80	8.00	0.00	1.00	0.00	0.00	0.00	0.00	0.00	0.00	0.00	0.00	0.00	0.00	0.00	0.00	0.00	0.00
0.00	0.00	0.00	0.00	0.00	0.00	0.00	0.00	0.00	0.00	0.00	0.00	0.00	0.00	0.00	0.00	0.00	0.00	0.00	-146.30	-16.00	162.30	0.00	-75.50	-2.10	77.70	0.00	-4.00	-4.20	8.30	0.00	-4.00	-4.20	8.30	0.00	1.00	0.00	0.00	0.00	0.00	0.00	0.00	0.00	0.00	0.00	0.00	0.00	0.00	0.00	0.00
0.00	0.00	0.00	0.00	0.00	0.00	0.00	0.00	0.00	0.00	0.00	0.00	0.00	0.00	0.00	0.00	0.00	0.00	0.00	-107.30	-70.30	177.70	0.00	-57.60	-29.30	87.00	0.00	-1.60	-6.30	7.90	0.00	-1.60	-6.30	7.90	0.00	1.00	0.00	0.00	0.00	0.00	0.00	0.00	0.00	0.00	0.00	0.00	0.00	0.00	0.00	0.00
0.00	0.00	0.00	0.00	0.00	0.00	0.00	0.00	0.00	0.00	0.00	0.00	0.00	0.00	0.00	0.00	0.00	0.00	0.00	-57.80	-117.70	175.60	0.00	-34.00	-53.70	87.80	0.00	0.90	-7.70	6.70	0.00	0.90	-7.70	6.70	0.00	1.00	0.00	0.00	0.00	0.00	0.00	0.00	0.00	0.00	0.00	0.00	0.00	0.00	0.00	0.00
0.00	0.00	0.00	0.00	0.00	0.00	0.00	0.00	0.00	0.00	0.00	0.00	0.00	0.00	0.00	0.00	0.00	0.00	0.00	-2.60	-153.60	156.30	0.00	-7.10	-72.80	80.00	0.00	3.50	-8.30	4.80	0.00	3.50	-8.30	4.80	0.00	1.00	0.00	0.00	0.00	0.00	0.00	0.00	0.00	0.00	0.00	0.00	0.00	0.00	0.00	0.00
0.00	0.00	0.00	0.00	0.00	0.00	0.00	0.00	0.00	0.00	0.00	0.00	0.00	0.00	0.00	0.00	0.00	0.00	0.00	52.70	-174.50	121.70	0.00	20.40	-84.80	64.30	0.00	5.60	-8.10	2.40	0.00	5.60	-8.10	2.40	0.00	1.00	0.00	0.00	0.00	0.00	0.00	0.00	0.00	0.00	0.00	0.00	0.00	0.00	0.00	0.00
0.00	0.00	0.00	0.00	0.00	0.00	0.00	0.00	0.00	0.00	0.00	0.00	0.00	0.00	0.00	0.00	0.00	0.00	0.00	103.00	-178.30	75.20	0.00	46.10	-88.50	42.40	0.00	7.30	-7.20	-0.10	0.00	7.30	-7.20	-0.10	0.00	1.00	0.00	0.00	0.00	0.00	0.00	0.00	0.00	0.00	0.00	0.00	0.00	0.00	0.00	0.00
0.00	0.00	0.00	0.00	0.00	0.00	0.00	0.00	0.00	0.00	0.00	0.00	0.00	0.00	0.00	0.00	0.00	0.00	0.00	143.20	-164.60	21.40	0.00	67.20	-83.50	16.30	0.00	8.20	-5.50	-2.60	0.00	8.20	-5.50	-2.60	0.00	1.00	0.00	0.00	0.00	0.00	0.00	0.00	0.00	0.00	0.00	0.00	0.00	0.00	0.00	0.00
0.00	0.00	0.00	0.00	0.00	0.00	0.00	0.00	0.00	0.00	0.00	0.00	0.00	0.00	0.00	0.00	0.00	0.00	0.00	169.30	-134.80	-34.50	0.00	81.70	-70.30	-11.30	0.00	8.30	-3.30	-5.00	0.00	8.30	-3.30	-5.00	0.00	1.00	0.00	0.00	0.00	0.00	0.00	0.00	0.00	0.00	0.00	0.00	0.00	0.00	0.00	0.00
0.00	0.00	0.00	0.00	0.00	0.00	0.00	0.00	0.00	0.00	0.00	0.00	0.00	0.00	0.00	0.00	0.00	0.00	0.00	178.90	-91.80	-87.00	0.00	88.20	-50.30	-37.90	0.00	7.60	-0.70	-6.80	0.00	7.60	-0.70	-6.80	0.00	1.00	0.00	0.00	0.00	0.00	0.00	0.00	0.00	0.00	0.00	0.00	0.00	0.00	0.00	0.00
0.00	0.00	0.00	0.00	0.00	0.00	0.00	0.00	0.00	0.00	0.00	0.00	0.00	0.00	0.00	0.00	0.00	0.00	0.00	171.00	-39.90	-131.10	0.00	86.10	-25.30	-60.70	0.00	6.10	1.80	-8.00	0.00	6.10	1.80	-8.00	0.00	1.00	0.00	0.00	0.00	0.00	0.00	0.00	0.00	0.00	0.00	0.00	0.00	0.00	0.00	0.00
0.00	0.00	0.00	0.00	0.00	0.00	0.00	0.00	0.00	0.00	0.00	0.00	0.00	0.00	0.00	0.00	0.00	0.00	0.00	146.30	15.90	-162.30	0.00	75.60	2.00	-77.60	0.00	4.10	4.20	-8.30	0.00	4.10	4.20	-8.30	0.00	1.00	0.00	0.00	0.00	0.00	0.00	0.00	0.00	0.00	0.00	0.00	0.00	0.00	0.00	0.00
0.00	0.00	0.00	0.00	0.00	0.00	0.00	0.00	0.00	0.00	0.00	0.00	0.00	0.00	0.00	0.00	0.00	0.00	0.00	107.40	70.20	-177.60	0.00	57.60	29.30	-86.90	0.00	1.60	6.30	-7.90	0.00	1.60	6.30	-7.90	0.00	1.00	0.00	0.00	0.00	0.00	0.00	0.00	0.00	0.00	0.00	0.00	0.00	0.00	0.00	0.00
0.00	0.00	0.00	0.00	0.00	0.00	0.00	0.00	0.00	0.00	0.00	0.00	0.00	0.00	0.00	0.00	0.00	0.00	0.00	57.90	117.60	-175.50	0.00	34.00	53.60	-87.70	0.00	-0.90	7.70	-6.70	0.00	-0.90	7.70	-6.70	0.00	1.00	0.00	0.00	0.00	0.00	0.00	0.00	0.00	0.00	0.00	0.00	0.00	0.00	0.00	0.00
0.00	0.00	0.00	0.00	0.00	0.00	0.00	0.00	0.00	0.00	0.00	0.00	0.00	0.00	0.00	0.00	0.00	0.00	0.00	2.70	153.50	-156.30	0.00	7.10	72.80	-79.90	0.00	-3.50	8.30	-4.80	0.00	-3.50	8.30	-4.80	0.00	1.00	0.00	0.00	0.00	0.00	0.00	0.00	0.00	0.00	0.00	0.00	0.00	0.00	0.00	0.00
0.00	0.00	0.00	0.00	0.00	0.00	0.00	0.00	0.00	0.00	0.00	0.00	0.00	0.00	0.00	0.00	0.00	0.00	0.00	-52.60	174.40	-121.70	0.00	-20.40	84.70	-64.30	0.00	-5.60	8.10	-2.40	0.00	-5.60	8.10	-2.40	0.00	1.00	0.00	0.00	0.00	0.00	0.00	0.00	0.00	0.00	0.00	0.00	0.00	0.00	0.00	0.00
0.00	0.00	0.00	0.00	0.00	0.00	0.00	0.00	0.00	0.00	0.00	0.00	0.00	0.00	0.00	0.00	0.00	0.00	0.00	-102.90	178.10	-75.20	0.00	-46.00	88.40	-42.40	0.00	-7.30	7.20	0.10	0.00	-7.30	7.20	0.10	0.00	1.00	0.00	0.00	0.00	0.00	0.00	0.00	0.00	0.00	0.00	0.00	0.00	0.00	0.00	0.00
0.00	0.00	0.00	0.00	0.00	0.00	0.00	0.00	0.00	0.00	0.00	0.00	0.00	0.00	0.00	0.00	0.00	0.00	0.00	-143.10	164.50	-21.30	0.00	-67.10	83.40	-16.30	0.00	-8.20	5.50	2.60	0.00	-8.20	5.50	2.60	0.00	1.00	0.00	0.00	0.00	0.00	0.00	0.00	0.00	0.00	0.00	0.00	0.00	0.00	0.00	0.00
0.00	0.00	0.00	0.00	0.00	0.00	0.00	0.00	0.00	0.00	0.00	0.00	0.00	0.00	0.00	0.00	0.00	0.00	0.00	-169.30	134.70	34.50	0.00	-81.60	70.30	11.30	0.00	-8.30	3.30	5.00	0.00	-8.30	3.30	5.00	0.00	1.00	0.00	0.00	0.00	0.00	0.00	0.00	0.00	0.00	0.00	0.00	0.00	0.00	0.00	0.00
0.00	0.00	0.00	0.00	0.00	0.00	0.00	0.00	0.00	0.00	0.00	0.00	0.00	0.00	0.00	0.00	0.00	0.00	0.00	-178.90	91.70	87.10	0.00	-88.20	50.20	37.90	0.00	-7.60	0.70	6.80	0.00	-7.60	0.70	6.80	0.00	1.00	0.00	0.00	0.00	0.00	0.00	0.00	0.00	0.00	0.00	0.00	0.00	0.00	0.00	0.00
0.00	0.00	0.00	0.00	0.00	0.00	0.00	0.00	0.00	0.00	0.00	0.00	0.00	0.00	0.00	0.00	0.00	0.00	0.00	-170.90	39.80	131.10	0.00	-86.10	25.30	60.80	0.00	-6.10	-1.80	8.00	0.00	-6.10	-1.80	8.00	0.00	1.00	0.00	0.00	0.00	0.00	0.00	0.00	0.00	0.00	0.00	0.00	0.00	0.00	0.00	0.00
0.00	0.00	0.00	0.00	0.00	0.00	0.00	0.00	0.00	0.00	0.00	0.00	0.00	0.00	0.00	0.00	0.00	0.00	0.00	-146.30	-16.00	162.30	0.00	-75.50	-2.10	77.70	0.00	-4.00	-4.20	8.30	0.00	-4.00	-4.20	8.30	0.00	1.00	0.00	0.00	0.00	0.00	0.00	0.00	0.00	0.00	0.00	0.00	0.00	0.00	0.00	0.00
0.00	0.00	0.00	0.00	0.00	0.00	0.00	0.00	0.00	0.00	0.00	0.00	0.00	0.00	0.00	0.00	0.00	0.00	0.00	-107.30	-70.30	177.70	0.00	-57.60	-29.30	87.00	0.00	-1.60	-6.30	7.90	0.00	-1.60	-6.30	7.90	0.00	1.00	0.00	0.00	0.00	0.00	0.00	0.00	0.00	0.00	0.00	0.00	0.00	0.00	0.00	0.00
0.00	0.00	0.00	0.00	0.00	0.00	0.00	0.00	0.00	0.00	0.00	0.00	0.00	0.00	0.00	0.00	0.00	0.00	0.00	-57.80	-117.70	175.60	0.00	-34.00	-53.70	87.80	0.00	0.90	-7.70	6.70	0.00	0.90	-7.70	6.70	0.00	1.00	0.00	0.00	0.00	0.00	0.00	0.00	0.00	0.00	0.00	0.00	0.00	0.00	0.00	0.00
0.00	0.00	0.00	0.00	0.00	0.00	0.00	0.00	0.00	0.00	0.00	0.00	0.00	0.00	0.00	0.00	0.00	0.00	0.00	-2.60	-153.60	156.30	0.00	-7.10	-72.80	80.00	0.00	3.50	-8.30	4.80	0.00	3.50	-8.30	4.80	0.00	1.00	0.00	0.00	0.00	0.00	0.00	0.00	0.00	0.00	0.00	0.00	0.00	0.00	0.00	0.00
0.00	0.00	0.00	0.00	0.00	0.00	0.00	0.00	0.00	0.00	0.00	0.00	0.00	0.00	0.00	0.00	0.00	0.00	0.00	52.70	-174.50	121.70	0.00	20.40	-84.80	64.30	0.00	5.60	-8.10	2.40	0.00	5.60	-8.10	2.40	0.00	1.00	0.00	0.00	0.00	0.00	0.00	0.00	0.00	0.00	0.00	0.00	0.00	0.00	0.00	0.00
0.00	0.00	0.00	0.00	0.00	0.00	0.00	0.00	0.00	0.00	0.00	0.00	0.00	0.00	0.00	0.00	0.00	0.00	0.00	103.00	-178.30	75.20	0.00	46.10	-88.50	42.40	0.00	7.30	-7.20	-0.10	0.00	7.30	-7.20	-0.10	0.00	1.00	0.00	0.00	0.00	0.00	0.00	0.00	0.00	0.00	0.00	0.00	0.00	0.00	0.00	0.00
0.00	0.00	0.00	0.00	0.00	0.00	0.00	0.00	0.00	0.00	0.00	0.00	0.00	0.00	0.00	0.00	0.00	0.00	0.00	143.20	-164.60	21.40	0.00	67.20	-83.50	16.30	0.00	8.20	-5.50	-2.60	0.00	8.20	-5.50	-2.60	0.00	1.00	0.00	0.00	0.00	0.00	0.00	0.00	0.00	0.00	0.00	0.00	0.00	0.00	0.00	0.00
0.00	0.00	0.00	0.00	0.00	0.00	0.00	0.00	0.00	0.00	0.00	0.00	0.00	0.00	0.00	0.00	0.00	0.00	0.00	169.30	-134.80	-34.50	0.00	81.70	-70.30	-11.30	0.00	8.30	-3.30	-5.00	0.00	8.30	-3.30	-5.00	0.00	1.00	0.00	0.00	0.00	0.00	0.00	0.00	0.00	0.00	0.00	0.00	0.00	0.00	0.00	0.00
0.00	0.00	0.00	0.00	0.00	0.00	0.00	0.00	0.00	0.00	0.00	0.00	0.00	0.00	0.00	0.00	0.00	0.00	0.00	178.90	-91.80	-87.00	0.00	88.20	-50.30	-37.90	0.00	7.60	-0.70	-6.80	0.00	7.60	-0.70	-6.80	0.00	1.00	0.00	0.00	0.00	0.00	0.00	0.00	0.00	0.00	0.00	0.00	0.00	0.00	0.00	0.00
0.00	0.00	0.00	0.00	0.00	0.00	0.00	0.00	0.00	0.00	0.00	0.00	0.00	0.00	0.00	0.00	0.00	0.00	0.00	171.00	-39.90	-131.10	0.00	86.10	-25.30	-60.70	0.00	6.10	1.80	-8.00	0.00	6.10	1.80	-8.00	0.00	1.00	0.00	0.00	0.00	0.00	0.00	0.00	0.00	0.00	0.00	0.00	0.00	0.00	0.00	0.00
0.00	0.00	0.00	0.00	0.00	0.00	0.00	0.00	0.00	0.00	0.00	0.00	0.00	0.00	0.00	0.00	0.00	0.00	0.00	146.30	15.90	-162.30	0.00	75.60	2.00	-77.60	0.00	4.10	4.20	-8.30	0.00	4.10	4.20	-8.30	0.00	1.00	0.00	0.00	0.00	0.00	0.00	0.00	0.00	0.00	0.00	0.00	0.00	0.00	0.00	0.00
0.00	0.00	0.00	0.00	0.00	0.00	0.00	0.00	0.00	0.00	0.00	0.00	0.00	0.00	0.00	0.00	0.00	0.00	0.00	107.40	70.20	-177.60	0.00	57.60	29.30	-86.90	0.00	1.60	6.30	-7.90	0.00	1.60	6.30	-7.90	0.00	1.00	0.00	0.00	0.00	0.00	0.00	0.00	0.00	0.00	0.00	0.00	0.00	0.00	0.00	0.00
0.00	0.00	0.00	0.00	0.00	0.00	0.00	0.00	0.00	0.00	0.00	0.00	0.00	0.00	0.00	0.00	0.00	0.00	0.00	57.90	117.60	-175.50	0.00	34.00	53.60	-87.70	0.00	-0.90	7.70	-6.70	0.00	-0.90	7.70	-6.70	0.00	1.00	0.00	0.00	0.00	0.00	0.00	0.00	0.00	0.00	0.00	0.00	0.00	0.00	0.00	0.00
0.00	0.00	0.00	0.00	0.00	0.00	0.00	0.00	0.00	0.00	0.00	0.00	0.00	0.00	0.00	0.00	0.00	0.00	0.00	2.70	153.50	-156.30	0.00	7.10	72.80	-79.90	0.00	-3.50	8.30	-4.80	0.00	-3.50	8.30	-4.80	0.00	1.00	0.00	0.00	0.00	0.00	0.00	0.00	0.00	0.00	0.00	0.00	0.00	0.00	0.00	0.00
0.00	0.00	0.00	0.00	0.00	0.00	0.00	0.00	0.00	0.00	0.00	0.00	0.00	0.00	0.00	0.00	0.00	0.00	0.00	-52.60	174.40	-121.70	0.00	-20.40	84.70	-64.30	0.00	-5.60	8.10	-2.40	0.00	-5.60	8.10	-2.40	0.00	1.00	0.00	0.00	0.00	0.00	0.00	0.00	0.00	0.00	0.00	0.00	0.00	0.00	0.00	0.00
0.00	0.00	0.00	0.00	0.00	0.00	0.00	0.00	0.00	0.00	0.00	0.00	0.00	0.00	0.00	0.00	0.00	0.00	0.00	-102.90	178.10	-75.20	0.00	-46.00	88.40	-42.40	0.00	-7.30	7.20	0.10	0.00	-7.30	7.20	0.10	0.00	1.00	0.00	0.00	0.00	0.00	0.00	0.00	0.00	0.00	0.00	0.00	0.00	0.00	0.00	0.00
0.00	0.00	0.00	0.00	0.00	0.00	0.00	0.00	0.00	0.00	0.00	0.00	0.00	0.00	0.00	0.00	0.00	0.00	0.00	-143.10	164.50	-21.30	0.00	-67.10	83.40	-16.30	0.00	-8.20	5.50	2.60	0.00	-8.20	5.50	2.60	0.00	1.00	0.00	0.00	0.00	0.00	0.00	0.00	0.00	0.00	0.00	0.00	0.00	0.00	0.00	0.00
0.00	0.00	0.00	0.00	0.00	0.00	0.00	0.00	0.00	0.00	0.00	0.00	0.00	0.00	0.00	0.00	0.00	0.00	0.00	-169.30	134.70	34.50	0.00	-81.60	70.30	11.30	0.00	-8.30	3.30	5.00	0.00	-8.30	3.30	5.00	0.00	1.00	0.00	0.00	0.00	0.00	0.00	0.00	0.00	0.00	0.00	0.00	0.00	0.00	0.00	0.00
0.00	0.00	0.00	0.00	0.00	0.00	0.00	0.00	0.00	0.00	0.00	0.00	0.00	0.00	0.00	0.00	0.00	0.00	0.00	-178.90	91.70	87.10	0.00	-88.20	50.20	37.90	0.00	-7.60	0.70	6.80	0.00	-7.60	0.70	6.80	0.00	1.00	0.00	0.00	0.00	0.00	0.00	0.00	0.00	0.00	0.00	0.00	0.00	0.00	0.00	0.00
0.00	0.00	0.00	0.00	0.00	0.00	0.00	0.00	0.00	0.00	0.00	0.00	0.00	0.00	0.00	0.00	0.00	0.00	0.00	-171.00	39.80	131.10	0.00	-86.10	25.30	60.80	0.00	-6.10	-1.80	8.00	0.00	-6.10	-1.80	8.00	0.00	1.00	0.00	0.00	0.00	0.00	0.00	0.00	0.00	0.00	0.00	0.00	0.00	0.00	0.00	0.00
0.00	0.00	0.00	0.00	0.00	0.00	0.00	0.00	0.00	0.00	0.00	0.00	0.00	0.00	0.00	0.00	0.00	0.00	0.00	-146.30	-16.00	162.30	0.00	-75.50	-2.10	77.70	0.00	-4.00	-4.20	8.30	0.00	-4.00	-4.20	8.30	0.00	1.00	0.00	0.00	0.00	0.00	0.00	0.00	0.00	0.00	0.00	0.00	0.00	0.00	0.00	0.00
0.00	0.00	0.00	0.00	0.00	0.00	0.00	0.00	0.00	0.00	0.00	0.00	0.00	0.00	0.00	0.00	0.00	0.00	0.00	-107.30	-70.30	177.70	0.00	-57.60	-29.30	87.00	0.00	-1.60	-6.30	7.90	0.00	-1.60	-6.30	7.90	0.00	1.00	0.00	0.00	0.00	0.00	0.00	0.00	0.00	0.00	0.00	0.00	0.00	0.00	0.00	0.00
0.00	0.00	0.00	0.00	0.00	0.00	0.00	0.00	0.00	0.00	0.00	0.00	0.00	0.00	0.00	0.00	0.00	0.00	0.00	-57.80	-117.70	175.60	0.00	-34.00	-53.70	87.80	0.00	0.90	-7.70	6.70	0.00	0.90	-7.70	6.70	0.00	1.00	0.00	0.00	0.00	0.00	0.00	0.00	0.00	0.00	0.00	0.00	0.00	0.00	0.00	0.00
0.00	0.00	0.00	0.00	0.00	0.00	0.00	0.00	0.00	0.00	0.00	0.00	0.00	0.00	0.00	0.00	0.00	0.00	0.00	-2.60	-153.60	156.30	0.00	-7.10	-72.80	80.00	0.00	3.50	-8.30	4.80	0.00	3.50	-8.30	4.80	0.00	1.00	0.00	0.00	0.00	0.00	0.00	0.00	0.00	0.00	0.00	0.00	0.00	0.00	0.00	0.00
0.00	0.00	0.00	0.00	0.00	0.00	0.00	0.00	0.00	0.00	0.00	0.00	0.00	0.00	0.00	0.00	0.00	0.00	0.00	52.70	-174.50	121.70	0.00	20.40	-84.80	64.30	0.00	5.60	-8.10	2.40	0.00	5.60	-8.10	2.40	0.00	1.00	0.00	0.00	0.00	0.00	0.00	0.00	0.00	0.00	0.00	0.00	0.00	0.00	0.00	0.00
0.00	0.00	0.00	0.00	0.00	0.00	0.00	0.00	0.00	0.00	0.00	0.00	0.00	0.00	0.00	0.00	0.00	0.00	0.00	103.00	-178.30	75.20	0.00	46.00	-88.50	42.40	0.00	7.30	-7.20	-0.10	0.00	7.30	-7.20	-0.10	0.00	1.00	0.00	0.00	0.00	0.00	0.00	0.00	0.00	0.00	0.00	0.00	0.00	0.00	0.00	0.00
0.00	0.00	0.00	0.00	0.00	0.00	0.00	0.00	0.00	0.00	0.00	0.00	0.00	0.00	0.00	0.00	0.00	0.00	0.00	143.20	-164.60	21.40	0.00	67.20	-83.50	16.30	0.00	8.20	-5.50	-2.60	0.00	8.20	-5.50	-2.60	0.00	1.00	0.00	0.00	0.00	0.00	0.00	0.00	0.00	0.00	0.00	0.00	0.00	0.00	0.00	0.00
0.00	0.00	0.00	0.00	0.00	0.00	0.00	0.00	0.00	0.00	0.00	0.00	0.00	0.00	0.00	0.00	0.00	0.00	0.00	169.30	-134.80	-34.50	0.00	81.70	-70.30	-11.30	0.00	8.30	-3.30	-5.00	0.00	8.30	-3.30	-5.00	0.00	1.00	0.00	0.00	0.00	0.00	0.00	0.00	0.00	0.00	0.00	0.00	0.00	0.00	0.00	0.00
0.00	0.00	0.00	0.00	0.00	0.00	0.00	0.00	0.00	0.00	0.00	0.00	0.00	0.00	0.00	0.00	0.00	0.00	0.00	178.90	-91.80	-87.00	0.00	88.20	-50.30	-37.90	0.00	7.60	-0.70	-6.80	0.00	7.60	-0.70	-6.80	0.00	1.00	0.00	0.00	0.00	0.00	0.00	0.00	0.00	0.00	0.00	0.00	0.00	0.00	0.00	0.00
0.00	0.00	0.00	0.00	0.00	0.00	0.00	0.00	0.00	0.00	0.00	0.00	0.00	0.00	0.00	0.00	0.00	0.00	0.00	171.00	-39.90	-131.10	0.00	86.10	-25.30	-60.70	0.00	6.10	1.80	-8.00	0.00	6.10	1.80	-8.00	0.00	1.00	0.00	0.00	0.00	0.00	0.00	0.00	0.00	0.00	0.00	0.00	0.00	0.00	0.00	0.00
0.00	0.00	0.00	0.00	0.00	0.00	0.00	0.00	0.00	0.00	0.00	0.00	0.00	0.00	0.00	0.00	0.00	0.00	0.00	146.30	15.90	-162.30	0.00	75.60	2.00	-77.60	0.00	4.10	4.20	-8.30	0.00	4.10	4.20	-8.30	0.00	1.00	0.00	0.00	0.00	0.00	0.00	0.00	0.00	0.00	0.00	0.00	0.00	0.00	0.00	0.00
0.00	0.00	0.00	0.00	0.00	0.00	0.00	0.00	0.00	0.00	0.00	0.00	0.00	0.00	0.00	0.00	0.00	0.00	0.00	107.40	70.20	-177.60	0.00	57.60	29.30	-86.90	0.00	1.60	6.30	-7.90	0.00	1.60	6.30	-7.90	0.00	1.00	0.00	0.00	0.00	0.00	0.00	0.00	0.00	0.00	0.00	0.00	0.00	0.00	0.00	0.00
0.00	0.00	0.00	0.00	0.00	0.00	0.00	0.00	0.00	0.00	0.00	0.00	0.00	0.00	0.00	0.00	0.00	0.00	0.00	57.90	117.60	-175.50	0.00	34.00	53.60	-87.70	0.00	-0.90	7.70	-6.70	0.00	-0.90	7.70	-6.70	0.00	1.00	0.00	0.00	0.00	0.00	0.00	0.00	0.00	0.00	0.00	0.00	0.00	0.00	0.00	0.00
0.00	0.00	0.00	0.00	0.00	0.00	0.00	0.00	0.00	0.00	0.00	0.00	0.00	0.00	0.00	0.00	0.00	0.00	0.00	2.70	153.50	-156.30	0.00	7.10	72.80	-79.90	0.00	-3.50	8.30	-4.80	0.00	-3.50	8.30	-4.80	0.00	1.00	0.00	0.00	0.00	0.00	0.00	0.00	0.00	0.00	0.00	0.00	0.00	0.00	0.00	0.00
0.00	0.00	0.00	0.00	0.00	0.00	0.00	0.00	0.00	0.00	0.00	0.00	0.00	0.00	0.00	0.00	0.00	0.00	0.00	-52.60	174.40	-121.70	0.00	-20.40	84.70	-64.30	0.00	-5.60	8.10	-2.40	0.00	-5.60	8.10	-2.40	0.00	1.00	0.00	0.00	0.00	0.00	0.00	0.00	0.00	0.00	0.00	0.00	0.00	0.00	0.00	0.00
0.00	0.00	0.00	0.00	0.00	0.00	0.00	0.00	0.00	0.00	0.00	0.00	0.00	0.00	0.00	0.00	0.00	0.00	0.00	-102.90	178.10	-75.20	0.00	-46.00	88.40	-42.40	0.00	-7.30	7.20	0.10	0.00	-7.30	7.20	0.10	0.00	1.00	0.00	0.00	0.00	0.00	0.00	0.00	0.00	0.00	0.00	0.00	0.00	0.00	0.00	0.00
0.00	0.00	0.00	0.00	0.00	0.00	0.00	0.00	0.00	0.00	0.00	0.00	0.00	0.00	0.00	0.00	0.00	0.00	0.00	-143.10	164.50	-21.30	0.00	-67.10	83.40	-16.30	0.00	-8.20	5.50	2.60	0.00	-8.20	5.50	2.60	0.00	1.00	0.00	0.00	0.00	0.00	0.00	0.00	0.00	0.00	0.00	0.00	0.00	0.00	0.00	0.00
0.00	0.00	0.00	0.00	0.00	0.00	0.00	0.00	0.00	0.00	0.00	0.00	0.00	0.00	0.00	0.00	0.00	0.00	0.00	-169.30	134.70	34.50	0.00	-81.60	70.30	11.30	0.00	-8.30	3.30	5.00	0.00	-8.30	3.30	5.00	0.00	1.00	0.00	0.00	0.00	0.00	0.00	0.00	0.00	0.00	0.00	0.00	0.00	0.00	0.00	0.00
0.00	0.00	0.00	0.00	0.00	0.00	0.00	0.00	0.00	0.00	0.00	0.00	0.00	0.00	0.00	0.00	0.00	0.00	0.00	-178.90	91.70	87.10	0.00	-88.20	50.20	37.90	0.00	-7.60	0.70	6.80	0.00	-7.60	0.70	6.80	0.00	1.00	0.00	0.00	0.00	0.00	0.00	0.00	0.00	0.00	0.00	0.00	0.00	0.00	0.00	0.00
0.00	0.00	0.00	0.00	0.00	0.00	0.00	0.00	0.00	0.00	0.00	0.00	0.00	0.00	0.00	0.00	0.00	0.00	0.00	-170.90	39.80	131.10	0.00	-86.10	25.30	60.80	0.00	-6.10	-1.80	8.00	0.00	-6.10	-1.80	8.00	0.00	1.00	0.00	0.00	0.00	0.00	0.00	0.00	0.00	0.00	0.00	0.00	0.00	0.00	0.00	0.00
0.00	0.00	0.00	0.00	0.00	0.00	0.00	0.00	0.00	0.00	0.00	0.00	0.00	0.00	0.00	0.00	0.00	0.00	0.00	-146.30	-16.00	162.30	0.00	-75.50	-2.10	77.70	0.00	-4.00	-4.20	8.30	0.00	-4.00	-4.20	8.30	0.00	1.00	0.00	0.00	0.00	0.00	0.00	0.00	0.00	0.00	0.00	0.00	0.00	0.00	0.00	0.00
0.00	0.00	0.00	0.00	0.00	0.00	0.00	0.00	0.00	0.00	0.00	0.00	0.00	0.00	0.00	0.00	0.00	0.00	0.00	-107.30	-70.30	177.70	0.00	-57.60	-29.30	87.00	0.00	-1.60	-6.30	7.90	0.00	-1.60	-6.30	7.90	0.00	1.00	0.00	0.00	0.00	0.00	0.00	0.00	0.00	0.00	0.00	0.00	0.00	0.00	0.00	0.00
0.00	0.00	0.00	0.00	0.00	0.00	0.00	0.00	0.00	0.00	0.00	0.00	0.00	0.00	0.00	0.00	0.00	0.00	0.00	-57.80	-117.70	175.60	0.00	-34.00	-53.70	87.80	0.00	0.90	-7.70	6.70	0.00	0.90	-7.70	6.70	0.00	1.00	0.00	0.00	0.00	0.00	0.00	0.00	0.00	0.00	0.00	0.00	0.00	0.00	0.00	0.00
0.00	0.00	0.00	0.00	0.00	0.00	0.00	0.00	0.00	0.00	0.00	0.00	0.00	0.00	0.00	0.00	0.00	0.00	0.00	-2.60	-153.60	156.30	0.00	-7.10	-72.80	80.00	0.00	3.50	-8.30	4.80	0.00	3.50	-8.30	4.80	0.00	1.00	0.00	0.00	0.00	0.00	0.00	0.00	0.00	0.00	0.00	0.00	0.00	0.00	0.00	0.00
0.00	0.00	0.00	0.00	0.00	0.00	0.00	0.00	0.00	0.00	0.00	0.00	0.00	0.00	0.00	0.00	0.00	0.00	0.00	52.70	-174.50	121.70	0.00	20.40	-84.80	64.30	0.00	5.60	-8.10	2.40	0.00	5.60	-8.10	2.40	0.00	1.00	0.00	0.00	0.00	0.00	0.00	0.00	0.00	0.00	0.00	0.00	0.00	0.00	0.00	0.00
0.00	0.00	0.00	0.00	0.00	0.00	0.00	0.00	0.00	0.00	0.00	0.00	0.00	0.00	0.00	0.00	0.00	0.00	0.00	103.00	-178.30	75.20	0.00	46.00	-88.50	42.40	0.00	7.30	-7.20	-0.10	0.00	7.30	-7.20	-0.10	0.00	1.00	0.00	0.00	0.00	0.00	0.00	0.00	0.00	0.00	0.00	0.00	0.00	0.00	0.00	0.00
0.00	0.00	0.00	0.00	0.00	0.00	0.00	0.00	0.00	0.00	0.00	0.00	0.00	0.00	0.00	0.00	0.00	0.00	0.00	143.20	-164.60	21.40	0.00	67.20	-83.50	16.30	0.00	8.20	-5.50	-2.60	0.00	8.20	-5.50	-2.60	0.00	1.00	0.00	0.00	0.00	0.00	0.00	0.00	0.00	0.00	0.00	0.00	0.00	0.00	0.00	0.00
0.00	0.00	0.00	0.00	0.00	0.00	0.00	0.00	0.00	0.00	0.00	0.00	0.00	0.00	0.00	0.00	0.00	0.00	0.00	169.30	-134.80	-34.50	0.00	81.70	-70.30	-11.30	0.00	8.30	-3.30	-5.00	0.00	8.30	-3.30	-5.00	0.00	1.00	0.00	0.00	0.00	0.00	0.00	0.00	0.00	0.00	0.00	0.00	0.00	0.00	0.00	0.00
0.00	0.00	0.00	0.00	0.00	0.00	0.00	0.00	0.00	0.00	0.00	0.00	0.00	0.00	0.00	0.00	0.00	0.00	0.00	178.90	-91.80	-87.00	0.00	88.20	-50.30	-37.90	0.00	7.60	-0.70	-6.80	0.00	7.60	-0.70	-6.80	0.00	1.00	0.00	0.00	0.00	0.00	0.00	0.00	0.00	0.00	0.00	0.00	0.00	0.00	0.00	0.00
0.00	0.00	0.00	0.00	0.00	0.00	0.00	0.00	0.00	0.00	0.00	0.00	0.00	0.00	0.00	0.00	0.00	0.00	0.00	171.00	-39.90	-131.10	0.00	86.10	-25.30	-60.70	0.00	6.10	1.80	-8.00	0.00	6.10	1.80	-8.00	0.00	1.00	0.00	0.00	0.00	0.00	0.00	0.00	0.00	0.00	0.00	0.00	0.00	0.00	0.00	0.00
0.00	0.00	0.00	0.00	0.00	0.00	0.00	0.00	0.00	0.00	0.00	0.00	0.00	0.00	0.00	0.00	0.00	0.00	0.00	146.30	15.90	-162.30	0.00	75.60	2.00	-77.60	0.00	4.10	4.20	-8.30	0.00	4.10	4.20	-8.30	0.00	1.00	0.00	0.00	0.00	0.00	0.00	0.00	0.00	0.00	0.00	0.00	0.00	0.00	0.00	0.00
0.00	0.00	0.00	0.00	0.00	0.00	0.00	0.00	0.00	0.00	0.00	0.00	0.00	0.00	0.00	0.00	0.00	0.00	0.00	107.40	70.20	-177.60	0.00	57.60	29.30	-86.90	0.00	1.60	6.30	-7.90	0.00	1.60	6.30	-7.90	0.00	1.00	0.00	0.00	0.00	0.00	0.00	0.00	0.00	0.00	0.00	0.00	0.00	0.00	0.00	0.00
0.00	0.00	0.00	0.00	0.00	0.00	0.00	0.00	0.00	0.00	0.00	0.00	0.00	0.00	0.00	0.00	0.00	0.00	0.00	57.90	117.60	-175.50	0.00	34.00	53.60	-87.70	0.00	-0.90	7.70	-6.70	0.00	-0.90	7.70	-6.70	0.00	1.00	0.00	0.00	0.00	0.00	0.00	0.00	0.00	0.00	0.00	0.00	0.00	0.00	0.00	0.00
0.00	0.00	0.00	0.00	0.00	0.00	0.00	0.00	0.00	0.00	0.00	0.00	0.00	0.00	0.00	0.00	0.00	0.00	0.00	2.70	153.50	-156.30	0.00	7.10	72.80	-79.90	0.00	-3.50	8.30	-4.80	0.00	-3.50	8.30	-4.80	0.00	1.00	0.00	0.00	0.00	0.00	0.00	0.00	0.00	0.00	0.00	0.00	0.00	0.00	0.00	0.00
0.00	0.00	0.00	0.00	0.00	0.00	0.00	0.00	0.00	0.00	0.00	0.00	0.00	0.00	0.00	0.00	0.00	0.00	0.00	-52.60	174.40	-121.70	0.00	-20.40	84.70	-64.30	0.00	-5.60	8.10	-2.40	0.00	-5.60	8.10	-2.40	0.00	1.00	0.00	0.00	0.00	0.00	0.00	0.00	0.00	0.00	0.00	0.00	0.00	0.00	0.00	0.00
0.00	0.00	0.00	0.00	0.00	0.00	0.00	0.00	0.00	0.00	0.00	0.00	0.00	0.00	0.00	0.00	0.00	0.00	0.00	-102.90	178.10	-75.20	0.00	-46.00	88.40	-42.40	0.00	-7.30	7.20	0.10	0.00	-7.30	7.20	0.10	0.00	1.00	0.00	0.00	0.00	0.00	0.00	0.00	0.00	0.00	0.00	0.00	0.00	0.00	0.00	0.00
0.00	0.00	0.00	0.00	0.00	0.00	0.00	0.00	0.00	0.00	0.00	0.00	0.00	0.00	0.00	0.00	0.00	0.00	0.00	-143.10	164.50	-21.30	0.00	-67.10	83.40	-16.30	0.00	-8.20	5.50	2.60	0.00	-8.20	5.50	2.60	0.00	1.00	0.00	0.00	0.00	0.00	0.00	0.00	0.00	0.00	0.00	0.00	0.00	0.00	0.00	0.00
0.00	0.00	0.00	0.00	0.00	0.00	0.00	0.00	0.00	0.00	0.00	0.00	0.00	0.00	0.00	0.00	0.00	0.00	0.00	-169.30	134.70	34.50	0.00	-81.60	70.30	11.30	0.00	-8.30	3.30	5.00	0.00	-8.30	3.30	5.00	0.00	1.00	0.00	0.00	0.00	0.00	0.00	0.00	0.00	0.00	0.00	0.00	0.00	0.00	0.00	0.00
0.00	0.00	0.00	0.00	0.00	0.00	0.00	0.00	0.00	0.00	0.00	0.00	0.00	0.00	0.00	0.00	0.00	0.00	0.00	-178.90	91.70	87.10	0.00	-88.20	50.20	37.90	0.00	-7.60	0.70	6.80	0.00	-7.60	0.70	6.80	0.00	1.00	0.00	0.00	0.00	0.00	0.00	0.00	0.00	0.00	0.00	0.00	0.00	0.00	0.00	0.00
0.00	0.00	0.00	0.00	0.00	0.00	0.00	0.00	0.00	0.00	0.00	0.00	0.00	0.00	0.00	0.00	0.00	0.00	0.00	-171.00	39.80	131.10	0.00	-86.10	25.30	60.80	0.00	-6.10	-1.80	8.00	0.00	-6.10	-1.80	8.00	0.00	1.00	0.00	0.00	0.00	0.00	0.00	0.00	0.00	0.00	0.00	0.00	0.00	0.00	0.00	0.00
0.00	0.00	0.00	0.00	0.00	0.00	0.00	0.00	0.00	0.00	0.00	0.00	0.00	0.00	0.00	0.00	0.00	0.00	0.00	-146.30	-16.00	162.40	0.00	-75.50	-2.10	77.70	0.00	-4.00	-4.20	8.30	0.00	-4.00	-4.20	8.30	0.00	1.00	0.00	0.00	0.00	0.00	0.00	0.00	0.00	0.00	0.00	0.00	0.00	0.00	0.00	0.00
0.00	0.00	0.00	0.00	0.00	0.00	0.00	0.00	0.00	0.00	0.00	0.00	0.00	0.00	0.00	0.00	0.00	0.00	0.00	-107.30	-70.30	177.70	0.00	-57.60	-29.30	87.00	0.00	-1.60	-6.30	7.90	0.00	-1.60	-6.30	7.90	0.00	1.00	0.00	0.00	0.00	0.00	0.00	0.00	0.00	0.00	0.00	0.00	0.00	0.00	0.00	0.00
0.00	0.00	0.00	0.00	0.00	0.00	0.00	0.00	0.00	0.00	0.00	0.00	0.00	0.00	0.00	0.00	0.00	0.00	0.00	-57.80	-117.70	175.60	0.00	-34.00	-53.70	87.80	0.00	0.90	-7.70	6.70	0.00	0.90	-7.70	6.70	0.00	1.00	0.00	0.00	0.00	0.00	0.00	0.00	0.00	0.00	0.00	0.00	0.00	0.00	0.00	0.00
0.00	0.00	0.00	0.00	0.00	0.00	0.00	0.00	0.00	0.00	0.00	0.00	0.00	0.00	0.00	0.00	0.00	0.00	0.00	-2.60	-153.60	156.30	0.00	-7.10	-72.80	80.00	0.00	3.50	-8.30	4.80	0.00	3.50	-8.30	4.80	0.00	1.00	0.00	0.00	0.00	0.00	0.00	0.00	0.00	0.00	0.00	0.00	0.00	0.00	0.00	0.00
0.00	0.00	0.00	0.00	0.00	0.00	0.00	0.00	0.00	0.00	0.00	0.00	0.00	0.00	0.00	0.00	0.00	0.00	0.00	52.70	-174.50	121.70	0.00	20.40	-84.80	64.30	0.00	5.60	-8.10	2.40	0.00	5.60	-8.10	2.40	0.00	1.00	0.00	0.00	0.00	0.00	0.00	0.00	0.00	0.00	0.00	0.00	0.00	0.00	0.00	0.00
0.00	0.00	0.00	0.00	0.00	0.00	0.00	0.00	0.00	0.00	0.00	0.00	0.00	0.00	0.00	0.00	0.00	0.00	0.00	103.00	-178.30	75.20	0.00	46.00	-88.50	42.40	0.00	7.30	-7.20	-0.10	0.00	7.30	-7.20	-0.10	0.00	1.00	0.00	0.00	0.00	0.00	0.00	0.00	0.00	0.00	0.00	0.00	0.00	0.00	0.00	0.00
0.00	0.00	0.00	0.00	0.00	0.00	0.00	0.00	0.00	0.00	0.00	0.00	0.00	0.00	0.00	0.00	0.00	0.00	0.00	143.20	-164.60	21.40	0.00	67.20	-83.50	16.30	0.00	8.20	-5.50	-2.60	0.00	8.20	-5.50	-2.60	0.00	1.00	0.00	0.00	0.00	0.00	0.00	0.00	0.00	0.00	0.00	0.00	0.00	0.00	0.00	0.00
0.00	0.00	0.00	0.00	0.00	0.00	0.00	0.00	0.00	0.00	0.00	0.00	0.00	0.00	0.00	0.00	0.00	0.00	0.00	169.30	-134.80	-34.50	0.00	81.70	-70.30	-11.30	0.00	8.30	-3.30	-5.00	0.00	8.30	-3.30	-5.00	0.00	1.00	0.00	0.00	0.00	0.00	0.00	0.00	0.00	0.00	0.00	0.00	0.00	0.00	0.00	0.00
0.00	0.00	0.00	0.00	0.00	0.00	0.00	0.00	0.00	0.00	0.00	0.00	0.00	0.00	0.00	0.00	0.00	0.00	0.00	178.90	-91.80	-87.00	0.00	88.20	-50.30	-37.90	0.00	7.60	-0.70	-6.80	0.00	7.60	-0.70	-6.80	0.00	1.00	0.00	0.00	0.00	0.00	0.00	0.00	0.00	0.00	0.00	0.00	0.00	0.00	0.00	0.00
0.00	0.00	0.00	0.00	0.00	0.00	0.00	0.00	0.00	0.00	0.00	0.00	0.00	0.00	0.00	0.00	0.00	0.00	0.00	171.00	-39.90	-131.10	0.00	86.10	-25.30	-60.70	0.00	6.10	1.80	-8.00	0.00	6.10	1.80	-8.00	0.00	1.00	0.00	0.00	0.00	0.00	0.00	0.00	0.00	0.00	0.00	0.00	0.00	0.00	0.00	0.00
0.00	0.00	0.00	0.00	0.00	0.00	0.00	0.00	0.00	0.00	0.00	0.00	0.00	0.00	0.00	0.00	0.00	0.00	0.00	146.30	15.90	-162.30	0.00	75.60	2.00	-77.60	0.00	4.10	4.20	-8.30	0.00	4.10	4.20	-8.30	0.00	1.00	0.00	0.00	0.00	0.00	0.00	0.00	0.00	0.00	0.00	0.00	0.00	0.00	0.00	0.00
0.00	0.00	0.00	0.00	0.00	0.00	0.00	0.00	0.00	0.00	0.00	0.00	0.00	0.00	0.00	0.00	0.00	0.00	0.00	107.40	70.20	-177.60	0.00	57.60	29.30	-86.90	0.00	1.60	6.30	-7.90	0.00	1.60	6.30	-7.90	0.00	1.00	0.00	0.00	0.00	0.00	0.00	0.00	0.00	0.00	0.00	0.00	0.00	0.00	0.00	0.00
0.00	0.00	0.00	0.00	0.00	0.00	0.00	0.00	0.00	0.00	0.00	0.00	0.00	0.00	0.00	0.00	0.00	0.00	0.00	57.90	117.60	-175.50	0.00	34.00	53.60	-87.70	0.00	-0.90	7.70	-6.70	0.00	-0.90	7.70	-6.70	0.00	1.00	0.00	0.00	0.00	0.00	0.00	0.00	0.00	0.00	0.00	0.00	0.00	0.00	0.00	0.00
0.00	0.00	0.00	0.00	0.00	0.00	0.00	0.00	0.00	0.00	0.00	0.00	0.00	0.00	0.00	0.00	0.00	0.00	0.00	2.70	153.50	-156.30	0.00	7.10	72.80	-79.90	0.00	-3.50	8.30	-4.80	0.00	-3.50	8.30	-4.80	0.00	1.00	0.00	0.00	0.00	0.00	0.00	0.00	0.00	0.00	0.00	0.00	0.00	0.00	0.00	0.00
0.00	0.00	0.00	0.00	0.00	0.00	0.00	0.00	0.00	0.00	0.00	0.00	0.00	0.00	0.00	0.00	0.00	0.00	0.00	-52.60	174.40	-121.70	0.00	-20.40	84.70	-64.30	0.00	-5.60	8.10	-2.40	0.00	-5.60	8.10	-2.40	0.00	1.00	0.00	0.00	0.00	0.00	0.00	0.00	0.00	0.00	0.00	0.00	0.00	0.00	0.00	0.00
0.00	0.00	0.00	0.00	0.00	0.00	0.00	0.00	0.00	0.00	0.00	0.00	0.00	0.00	0.00	0.00	0.00	0.00	0.00	-102.90	178.10	-75.20	0.00	-46.00	88.40	-42.40	0.00	-7.30	7.20	0.10	0.00	-7.30	7.20	0.10	0.00	1.00	0.00	0.00	0.00	0.00	0.00	0.00	0.00	0.00	0.00	0.00	0.00	0.00	0.00	0.00
0.00	0.00	0.00	0.00	0.00	0.00	0.00	0.00	0.00	0.00	0.00	0.00	0.00	0.00	0.00	0.00	0.00	0.00	0.00	-143.10	164.50	-21.30	0.00	-67.10	83.40	-16.30	0.00	-8.20	5.50	2.60	0.00	-8.20	5.50	2.60	0.00	1.00	0.00	0.00	0.00	0.00	0.00	0.00	0.00	0.00	0.00	0.00	0.00	0.00	0.00	0.00
0.00	0.00	0.00	0.00	0.00	0.00	0.00	0.00	0.00	0.00	0.00	0.00	0.00	0.00	0.00	0.00	0.00	0.00	0.00	-169.30	134.70	34.50	0.00	-81.60	70.30	11.30	0.00	-8.30	3.30	5.00	0.00	-8.30	3.30	5.00	0.00	1.00	0.00	0.00	0.00	0.00	0.00	0.00	0.00	0.00	0.00	0.00	0.00	0.00	0.00	0.00
0.00	0.00	0.00	0.00	0.00	0.00	0.00	0.00	0.00	0.00	0.00	0.00	0.00	0.00	0.00	0.00	0.00	0.00	0.00	-178.90	91.70	87.10	0.00	-88.20	50.20	37.90	0.00	-7.60	0.70	6.80	0.00	-7.60	0.70	6.80	0.00	1.00	0.00	0.00	0.00	0.00	0.00	0.00	0.00	0.00	0.00	0.00	0.00	0.00	0.00	0.00
0.00	0.00	0.00	0.00	0.00	0.00	0.00	0.00	0.00	0.00	0.00	0.00	0.00	0.00	0.00	0.00	0.00	0.00	0.00	-171.00	39.80	131.10	0.00	-86.10	25.30	60.80	0.00	-6.10	-1.80	8.00	0.00	-6.10	-1.80	8.00	0.00	1.00	0.00	0.00	0.00	0.00	0.00	0.00	0.00	0.00	0.00	0.00	0.00	0.00	0.00	0.00
0.00	0.00	0.00	0.00	0.00	0.00	0.00	0.00	0.00	0.00	0.00	0.00	0.00	0.00	0.00	0.00	0.00	0.00	0.00	-146.30	-16.00	162.30	0.00	-75.50	-2.10	77.70	0.00	-4.00	-4.20	8.30	0.00	-4.00	-4.20	8.30	0.00	1.00	0.00	0.00	0.00	0.00	0.00	0.00	0.00	0.00	0.00	0.00	0.00	0.00	0.00	0.00
0.00	0.00	0.00	0.00	0.00	0.00	0.00	0.00	0.00	0.00	0.00	0.00	0.00	0.00	0.00	0.00	0.00	0.00	0.00	-107.30	-70.30	177.70	0.00	-57.60	-29.30	87.00	0.00	-1.60	-6.30	7.90	0.00	-1.60	-6.30	7.90	0.00	1.00	0.00	0.00	0.00	0.00	0.00	0.00	0.00	0.00	0.00	0.00	0.00	0.00	0.00	0.00
0.00	0.00	0.00	0.00	0.00	0.00	0.00	0.00	0.00	0.00	0.00	0.00	0.00	0.00	0.00	0.00	0.00	0.00	0.00	-57.80	-117.70	175.60	0.00	-34.00	-53.70	87.80	0.00	0.90	-7.70	6.70	0.00	0.90	-7.70	6.70	0.00	1.00	0.00	0.00	0.00	0.00	0.00	0.00	0.00	0.00	0.00	0.00	0.00	0.00	0.00	0.00
0.00	0.00	0.00	0.00	0.00	0.00	0.00	0.00	0.00	0.00	0.00	0.00	0.00	0.00	0.00	0.00	0.00	0.00	0.00	-2.60	-153.60	156.30	0.00	-7.10	-72.80	80.00	0.00	3.50	-8.30	4.80	0.00	3.50	-8.30	4.80	0.00	1.00	0.00	0.00	0.00	0.00	0.00	0.00	0.00	0.00	0.00	0.00	0.00	0.00	0.00	0.00
0.00	0.00	0.00	0.00	0.00	0.00	0.00	0.00	0.00	0.00	0.00	0.00	0.00	0.00	0.00	0.00	0.00	0.00	0.00	52.70	-174.50	121.70	0.00	20.40	-84.80	64.30	0.00	5.60	-8.10	2.40	0.00	5.60	-8.10	2.40	0.00	1.00	0.00	0.00	0.00	0.00	0.00	0.00	0.00	0.00	0.00	0.00	0.00	0.00	0.00	0.00
0.00	0.00	0.00	0.00	0.00	0.00	0.00	0.00	0.00	0.00	0.00	0.00	0.00	0.00	0.00	0.00	0.00	0.00	0.00	103.00	-178.30	75.20	0.00	46.00	-88.50	42.40	0.00	7.30	-7.20	-0.10	0.00	7.30	-7.20	-0.10	0.00	1.00	0.00	0.00	0.00	0.00	0.00	0.00	0.00	0.00	0.00	0.00	0.00	0.00	0.00	0.00
0.00	0.00	0.00	0.00	0.00	0.00	0.00	0.00	0.00	0.00	0.00	0.00	0.00	0.00	0.00	0.00	0.00	0.00	0.00	143.20	-164.60	21.40	0.00	67.20	-83.50	16.30	0.00	8.20	-5.50	-2.60	0.00	8.20	-5.50	-2.60	0.00	1.00	0.00	0.00	0.00	0.00	0.00	0.00	0.00	0.00	0.00	0.00	0.00	0.00	0.00	0.00
0.00	0.00	0.00	0.00	0.00	0.00	0.00	0.00	0.00	0.00	0.00	0.00	0.00	0.00	0.00	0.00	0.00	0.00	0.00	169.30	-134.80	-34.50	0.00	81.70	-70.30	-11.30	0.00	8.30	-3.30	-5.00	0.00	8.30	-3.30	-5.00	0.00	1.00	0.00	0.00	0.00	0.00	0.00	0.00	0.00	0.00	0.00	0.00	0.00	0.00	0.00	0.00
0.00	0.00	0.00	0.00	0.00	0.00	0.00	0.00	0.00	0.00	0.00	0.00	0.00	0.00	0.00	0.00	0.00	0.00	0.00	178.90	-91.80	-87.00	0.00	88.20	-50.30	-37.90	0.00	7.60	-0.70	-6.80	0.00	7.60	-0.70	-6.80	0.00	1.00	0.00	0.00	0.00	0.00	0.00	0.00	0.00	0.00	0.00	0.00	0.00	0.00	0.00	0.00
0.00	0.00	0.00	0.00	0.00	0.00	0.00	0.00	0.00	0.00	0.00	0.00	0.00	0.00	0.00	0.00	0.00	0.00	0.00	171.00	-39.90	-131.10	0.00	86.10	-25.30	-60.70	0.00	6.10	1.80	-8.00	0.00	6.10	1.80	-8.00	0.00	1.00	0.00	0.00	0.00	0.00	0.00	0.00	0.00	0.00	0.00	0.00	0.00	0.00	0.00	0.00
0.00	0.00	0.00	0.00	0.00	0.00	0.00	0.00	0.00	0.00	0.00	0.00	0.00	0.00	0.00	0.00	0.00	0.00	0.00	146.30	15.90	-162.30	0.00	75.60	2.00	-77.60	0.00	4.10	4.20	-8.30	0.00	4.10	4.20	-8.30	0.00	1.00	0.00	0.00	0.00	0.00	0.00	0.00	0.00	0.00	0.00	0.00	0.00	0.00	0.00	0.00
0.00	0.00	0.00	0.00	0.00	0.00	0.00	0.00	0.00	0.00	0.00	0.00	0.00	0.00	0.00	0.00	0.00	0.00	0.00	107.40	70.20	-177.60	0.00	57.60	29.30	-86.90	0.00	1.60	6.30	-7.90	0.00	1.60	6.30	-7.90	0.00	1.00	0.00	0.00	0.00	0.00	0.00	0.00	0.00	0.00	0.00	0.00	0.00	0.00	0.00	0.00
0.00	0.00	0.00	0.00	0.00	0.00	0.00	0.00	0.00	0.00	0.00	0.00	0.00	0.00	0.00	0.00	0.00	0.00	0.00	57.90	117.60	-175.50	0.00	34.00	53.60	-87.70	0.00	-0.90	7.70	-6.70	0.00	-0.90	7.70	-6.70	0.00	1.00	0.00	0.00	0.00	0.00	0.00	0.00	0.00	0.00	0.00	0.00	0.00	0.00	0.00	0.00
0.00	0.00	0.00	0.00	0.00	0.00	0.00	0.00	0.00	0.00	0.00	0.00	0.00	0.00	0.00	0.00	0.00	0.00	0.00	2.70	153.50	-156.30	0.00	7.10	72.80	-79.90	0.00	-3.50	8.30	-4.80	0.00	-3.50	8.30	-4.80	0.00	1.00	0.00	0.00	0.00	0.00	0.00	0.00	0.00	0.00	0.00	0.00	0.00	0.00	0.00	0.00
0.00	0.00	0.00	0.00	0.00	0.00	0.00	0.00	0.00	0.00	0.00	0.00	0.00	0.00	0.00	0.00	0.00	0.00	0.00	-52.60	174.40	-121.70	0.00	-20.40	84.70	-64.30	0.00	-5.60	8.10	-2.40	0.00	-5.60	8.10	-2.40	0.00	1.00	0.00	0.00	0.00	0.00	0.00	0.00	0.00	0.00	0.00	0.00	0.00	0.00	0.00	0.00
0.00	0.00	0.00	0.00	0.00	0.00	0.00	0.00	0.00	0.00	0.00	0.00	0.00	0.00	0.00	0.00	0.00	0.00	0.00	-102.90	178.20	-75.20	0.00	-46.00	88.40	-42.40	0.00	-7.30	7.20	0.10	0.00	-7.30	7.20	0.10	0.00	1.00	0.00	0.00	0.00	0.00	0.00	0.00	0.00	0.00	0.00	0.00	0.00	0.00	0.00	0.00
0.00	0.00	0.00	0.00	0.00	0.00	0.00	0.00	0.00	0.00	0.00	0.00	0.00	0.00	0.00	0.00	0.00	0.00	0.00	-143.10	164.50	-21.30	0.00	-67.10	83.40	-16.30	0.00	-8.20	5.50	2.60	0.00	-8.20	5.50	2.60	0.00	1.00	0.00	0.00	0.00	0.00	0.00	0.00	0.00	0.00	0.00	0.00	0.00	0.00	0.00	0.00
0.00	0.00	0.00	0.00	0.00	0.00	0.00	0.00	0.00	0.00	0.00	0.00	0.00	0.00	0.00	0.00	0.00	0.00	0.00	-169.30	134.70	34.50	0.00	-81.60	70.30	11.30	0.00	-8.30	3.30	5.00	0.00	-8.30	3.30	5.00	0.00	1.00	0.00	0.00	0.00	0.00	0.00	0.00	0.00	0.00	0.00	0.00	0.00	0.00	0.00	0.00
0.00	0.00	0.00	0.00	0.00	0.00	0.00	0.00	0.00	0.00	0.00	0.00	0.00	0.00	0.00	0.00	0.00	0.00	0.00	-178.90	91.70	87.10	0.00	-88.20	50.20	37.90	0.00	-7.60	0.70	6.80	0.00	-7.60	0.70	6.80	0.00	1.00	0.00	0.00	0.00	0.00	0.00	0.00	0.00	0.00	0.00	0.00	0.00	0.00	0.00	0.00
0.00	0.00	0.00	0.00	0.00	0.00	0.00	0.00	0.00	0.00	0.00	0.00	0.00	0.00	0.00	0.00	0.00	0.00	0.00	-171.00	39.80	131.10	0.00	-86.10	25.30	60.80	0.00	-6.10	-1.80	8.00	0.00	-6.10	-1.80	8.00	0.00	1.00	0.00	0.00	0.00	0.00	0.00	0.00	0.00	0.00	0.00	0.00	0.00	0.00	0.00	0.00
0.00	0.00	0.00	0.00	0.00	0.00	0.00	0.00	0.00	0.00	0.00	0.00	0.00	0.00	0.00	0.00	0.00	0.00	0.00	-146.30	-16.00	162.30	0.00	-75.50	-2.10	77.70	0.00	-4.00	-4.20	8.30	0.00	-4.00	-4.20	8.30	0.00	1.00	0.00	0.00	0.00	0.00	0.00	0.00	0.00	0.00	0.00	0.00	0.00	0.00	0.00	0.00
0.00	0.00	0.00	0.00	0.00	0.00	0.00	0.00	0.00	0.00	0.00	0.00	0.00	0.00	0.00	0.00	0.00	0.00	0.00	-107.30	-70.30	177.70	0.00	-57.60	-29.30	87.00	0.00	-1.60	-6.30	7.90	0.00	-1.60	-6.30	7.90	0.00	1.00	0.00	0.00	0.00	0.00	0.00	0.00	0.00	0.00	0.00	0.00	0.00	0.00	0.00	0.00
0.00	0.00	0.00	0.00	0.00	0.00	0.00	0.00	0.00	0.00	0.00	0.00	0.00	0.00	0.00	0.00	0.00	0.00	0.00	-57.80	-117.70	175.60	0.00	-34.00	-53.70	87.80	0.00	0.90	-7.70	6.70	0.00	0.90	-7.70	6.70	0.00	1.00	0.00	0.00	0.00	0.00	0.00	0.00	0.00	0.00	0.00	0.00	0.00	0.00	0.00	0.00
0.00	0.00	0.00	0.00	0.00	0.00	0.00	0.00	0.00	0.00	0.00	0.00	0.00	0.00	0.00	0.00	0.00	0.00	0.00	-2.60	-153.60	156.30	0.00	-7.10	-72.80	80.00	0.00	3.50	-8.30	4.80	0.00	3.50	-8.30	4.80	0.00	1.00	0.00	0.00	0.00	0.00	0.00	0.00	0.00	0.00	0.00	0.00	0.00	0.00	0.00	0.00
0.00	0.00	0.00	0.00	0.00	0.00	0.00	0.00	0.00	0.00	0.00	0.00	0.00	0.00	0.00	0.00	0.00	0.00	0.00	52.70	-174.50	121.70	0.00	20.40	-84.80	64.30	0.00	5.60	-8.10	2.40	0.00	5.60	-8.10	2.40	0.00	1.00	0.00	0.00	0.00	0.00	0.00	0.00	0.00	0.00	0.00	0.00	0.00	0.00	0.00	0.00
0.00	0.00	0.00	0.00	0.00	0.00	0.00	0.00	0.00	0.00	0.00	0.00	0.00	0.00	0.00	0.00	0.00	0.00	0.00	103.00	-178.30	75.20	0.00	46.00	-88.50	42.40	0.00	7.30	-7.20	-0.10	0.00	7.30	-7.20	-0.10	0.00	1.00	0.00	0.00	0.00	0.00	0.00	0.00	0.00	0.00	0.00	0.00	0.00	0.00	0.00	0.00
0.00	0.00	0.00	0.00	0.00	0.00	0.00	0.00	0.00	0.00	0.00	0.00	0.00	0.00	0.00	0.00	0.00	0.00	0.00	143.20	-164.60	21.40	0.00	67.20	-83.50	16.30	0.00	8.20	-5.50	-2.60	0.00	8.20	-5.50	-2.60	0.00	1.00	0.00	0.00	0.00	0.00	0.00	0.00	0.00	0.00	0.00	0.00	0.00	0.00	0.00	0.00
0.00	0.00	0.00	0.00	0.00	0.00	0.00	0.00	0.00	0.00	0.00	0.00	0.00	0.00	0.00	0.00	0.00	0.00	0.00	169.30	-134.80	-34.50	0.00	81.70	-70.30	-11.30	0.00	8.30	-3.30	-5.00	0.00	8.30	-3.30	-5.00	0.00	1.00	0.00	0.00	0.00	0.00	0.00	0.00	0.00	0.00	0.00	0.00	0.00	0.00	0.00	0.00
0.00	0.00	0.00	0.00	0.00	0.00	0.00	0.00	0.00	0.00	0.00	0.00	0.00	0.00	0.00	0.00	0.00	0.00	0.00	178.90	-91.80	-87.00	0.00	88.20	-50.30	-37.90	0.00	7.60	-0.70	-6.80	0.00	7.60	-0.70	-6.80	0.00	1.00	0.00	0.00	0.00	0.00	0.00	0.00	0.00	0.00	0.00	0.00	0.00	0.00	0.00	0.00
0.00	0.00	0.00	0.00	0.00	0.00	0.00	0.00	0.00	0.00	0.00	0.00	0.00	0.00	0.00	0.00	0.00	0.00	0.00	171.00	-39.90	-131.10	0.00	86.10	-25.30	-60.70	0.00	6.10	1.80	-8.00	0.00	6.10	1.80	-8.00	0.00	1.00	0.00	0.00	0.00	0.00	0.00	0.00	0.00	0.00	0.00	0.00	0.00	0.00	0.00	0.00
0.00	0.00	0.00	0.00	0.00	0.00	0.00	0.00	0.00	0.00	0.00	0.00	0.00	0.00	0.00	0.00	0.00	0.00	0.00	146.30	15.90	-162.30	0.00	75.60	2.00	-77.60	0.00	4.10	4.20	-8.30	0.00	4.10	4.20	-8.30	0.00	1.00	0.00	0.00	0.00	0.00	0.00	0.00	0.00	0.00	0.00	0.00	0.00	0.00	0.00	0.00
0.00	0.00	0.00	0.00	0.00	0.00	0.00	0.00	0.00	0.00	0.00	0.00	0.00	0.00	0.00	0.00	0.00	0.00	0.00	107.40	70.20	-177.60	0.00	57.60	29.30	-86.90	0.00	1.60	6.30	-7.90	0.00	1.60	6.30	-7.90	0.00	1.00	0.00	0.00	0.00	0.00	0.00	0.00	0.00	0.00	0.00	0.00	0.00	0.00	0.00	0.00
0.00	0.00	0.00	0.00	0.00	0.00	0.00	0.00	0.00	0.00	0.00	0.00	0.00	0.00	0.00	0.00	0.00	0.00	0.00	57.90	117.60	-175.50	0.00	34.00	53.60	-87.70	0.00	-0.90	7.70	-6.70	0.00	-0.90	7.70	-6.70	0.00	1.00	0.00	0.00	0.00	0.00	0.00	0.00	0.00	0.00	0.00	0.00	0.00	0.00	0.00	0.00
0.00	0.00	0.00	0.00	0.00	0.00	0.00	0.00	0.00	0.00	0.00	0.00	0.00	0.00	0.00	0.00	0.00	0.00	0.00	2.70	153.50	-156.30	0.00	7.10	72.80	-79.90	0.00	-3.50	8.30	-4.80	0.00	-3.50	8.30	-4.80	0.00	1.00	0.00	0.00	0.00	0.00	0.00	0.00	0.00	0.00	0.00	0.00	0.00	0.00	0.00	0.00
0.00	0.00	0.00	0.00	0.00	0.00	0.00	0.00	0.00	0.00	0.00	0.00	0.00	0.00	0.00	0.00	0.00	0.00	0.00	-52.60	174.40	-121.70	0.00	-20.40	84.70	-64.30	0.00	-5.60	8.10	-2.40	0.00	-5.60	8.10	-2.40	0.00	1.00	0.00	0.00	0.00	0.00	0.00	0.00	0.00	0.00	0.00	0.00	0.00	0.00	0.00	0.00
0.00	0.00	0.00	0.00	0.00	0.00	0.00	0.00	0.00	0.00	0.00	0.00	0.00	0.00	0.00	0.00	0.00	0.00	0.00	-102.90	178.20	-75.20	0.00	-46.00	88.40	-42.40	0.00	-7.30	7.20	0.10	0.00	-7.30	7.20	0.10	0.00	1.00	0.00	0.00	0.00	0.00	0.00	0.00	0.00	0.00	0.00	0.00	0.00	0.00	0.00	0.00
0.00	0.00	0.00	0.00	0.00	0.00	0.00	0.00	0.00	0.00	0.00	0.00	0.00	0.00	0.00	0.00	0.00	0.00	0.00	-143.10	164.50	-21.30	0.00	-67.10	83.40	-16.30	0.00	-8.20	5.50	2.60	0.00	-8.20	5.50	2.60	0.00	1.00	0.00	0.00	0.00	0.00	0.00	0.00	0.00	0.00	0.00	0.00	0.00	0.00	0.00	0.00
0.00	0.00	0.00	0.00	0.00	0.00	0.00	0.00	0.00	0.00	0.00	0.00	0.00	0.00	0.00	0.00	0.00	0.00	0.00	-169.30	134.70	34.50	0.00	-81.60	70.30	11.30	0.00	-8.30	3.30	5.00	0.00	-8.30	3.30	5.00	0.00	1.00	0.00	0.00	0.00	0.00	0.00	0.00	0.00	0.00	0.00	0.00	0.00	0.00	0.00	0.00
0.00	0.00	0.00	0.00	0.00	0.00	0.00	0.00	0.00	0.00	0.00	0.00	0.00	0.00	0.00	0.00	0.00	0.00	0.00	-178.90	91.70	87.10	0.00	-88.20	50.20	37.90	0.00	-7.60	0.70	6.80	0.00	-7.60	0.70	6.80	0.00	1.00	0.00	0.00	0.00	0.00	0.00	0.00	0.00	0.00	0.00	0.00	0.00	0.00	0.00	0.00
0.00	0.00	0.00	0.00	0.00	0.00	0.00	0.00	0.00	0.00	0.00	0.00	0.00	0.00	0.00	0.00	0.00	0.00	0.00	-171.00	39.80	131.10	0.00	-86.10	25.30	60.80	0.00	-6.10	-1.80	8.00	0.00	-6.10	-1.80	8.00	0.00	1.00	0.00	0.00	0.00	0.00	0.00	0.00	0.00	0.00	0.00	0.00	0.00	0.00	0.00	0.00
0.00	0.00	0.00	0.00	0.00	0.00	0.00	0.00	0.00	0.00	0.00	0.00	0.00	0.00	0.00	0.00	0.00	0.00	0.00	-146.30	-16.00	162.30	0.00	-75.50	-2.10	77.70	0.00	-4.00	-4.20	8.30	0.00	-4.00	-4.20	8.30	0.00	1.00	0.00	0.00	0.00	0.00	0.00	0.00	0.00	0.00	0.00	0.00	0.00	0.00	0.00	0.00
0.00	0.00	0.00	0.00	0.00	0.00	0.00	0.00	0.00	0.00	0.00	0.00	0.00	0.00	0.00	0.00	0.00	0.00	0.00	-107.30	-70.30	177.70	0.00	-57.60	-29.30	87.00	0.00	-1.60	-6.30	7.90	0.00	-1.60	-6.30	7.90	0.00	1.00	0.00	0.00	0.00	0.00	0.00	0.00	0.00	0.00	0.00	0.00	0.00	0.00	0.00	0.00
0.00	0.00	0.00	0.00	0.00	0.00	0.00	0.00	0.00	0.00	0.00	0.00	0.00	0.00	0.00	0.00	0.00	0.00	0.00	-57.80	-117.70	175.60	0.00	-34.00	-53.70	87.80	0.00	0.90	-7.70	6.70	0.00	0.90	-7.70	6.70	0.00	1.00	0.00	0.00	0.00	0.00	0.00	0.00	0.00	0.00	0.00	0.00	0.00	0.00	0.00	0.00
0.00	0.00	0.00	0.00	0.00	0.00	0.00	0.00	0.00	0.00	0.00	0.00	0.00	0.00	0.00	0.00	0.00	0.00	0.00	-2.60	-153.60	156.30	0.00	-7.10	-72.80	80.00	0.00	3.50	-8.30	4.80	0.00	3.50	-8.30	4.80	0.00	1.00	0.00	0.00	0.00	0.00	0.00	0.00	0.00	0.00	0.00	0.00	0.00	0.00	0.00	0.00
0.00	0.00	0.00	0.00	0.00	0.00	0.00	0.00	0.00	0.00	0.00	0.00	0.00	0.00	0.00	0.00	0.00	0.00	0.00	52.70	-174.50	121.70	0.00	20.40	-84.80	64.30	0.00	5.60	-8.10	2.40	0.00	5.60	-8.10	2.40	0.00	1.00	0.00	0.00	0.00	0.00	0.00	0.00	0.00	0.00	0.00	0.00	0.00	0.00	0.00	0.00
0.00	0.00	0.00	0.00	0.00	0.00	0.00	0.00	0.00	0.00	0.00	0.00	0.00	0.00	0.00	0.00	0.00	0.00	0.00	103.00	-178.30	75.20	0.00	46.00	-88.50	42.40	0.00	7.30	-7.20	-0.10	0.00	7.30	-7.20	-0.10	0.00	1.00	0.00	0.00	0.00	0.00	0.00	0.00	0.00	0.00	0.00	0.00	0.00	0.00	0.00	0.00
0.00	0.00	0.00	0.00	0.00	0.00	0.00	0.00	0.00	0.00	0.00	0.00	0.00	0.00	0.00	0.00	0.00	0.00	0.00	143.20	-164.60	21.40	0.00	67.20	-83.50	16.30	0.00	8.20	-5.50	-2.60	0.00	8.20	-5.50	-2.60	0.00	1.00	0.00	0.00	0.00	0.00	0.00	0.00	0.00	0.00	0.00	0.00	0.00	0.00	0.00	0.00
0.00	0.00	0.00	0.00	0.00	0.00	0.00	0.00	0.00	0.00	0.00	0.00	0.00	0.00	0.00	0.00	0.00	0.00	0.00	169.30	-134.80	-34.50	0.00	81.70	-70.30	-11.30	0.00	8.30	-3.30	-5.00	0.00	8.30	-3.30	-5.00	0.00	1.00	0.00	0.00	0.00	0.00	0.00	0.00	0.00	0.00	0.00	0.00	0.00	0.00	0.00	0.00
0.00	0.00	0.00	0.00	0.00	0.00	0.00	0.00	0.00	0.00	0.00	0.00	0.00	0.00	0.00	0.00	0.00	0.00	0.00	178.90	-91.80	-87.00	0.00	88.20	-50.30	-37.90	0.00	7.60	-0.70	-6.80	0.00	7.60	-0.70	-6.80	0.00	1.00	0.00	0.00	0.00	0.00	0.00	0.00	0.00	0.00	0.00	0.00	0.00	0.00	0.00	0.00
0.00	0.00	0.00	0.00	0.00	0.00	0.00	0.00	0.00	0.00	0.00	0.00	0.00	0.00	0.00	0.00	0.00	0.00	0.00	171.00	-39.90	-131.10	0.00	86.10	-25.30	-60.70	0.00	6.10	1.80	-8.00	0.00	6.10	1.80	-8.00	0.00	1.00	0.00	0.00	0.00	0.00	0.00	0.00	0.00	0.00	0.00	0.00	0.00	0.00	0.00	0.00
0.00	0.00	0.00	0.00	0.00	0.00	0.00	0.00	0.00	0.00	0.00	0.00	0.00	0.00	0.00	0.00	0.00	0.00	0.00	146.30	15.90	-162.30	0.00	75.60	2.00	-77.60	0.00	4.10	4.20	-8.30	0.00	4.10	4.20	-8.30	0.00	1.00	0.00	0.00	0.00	0.00	0.00	0.00	0.00	0.00	0.00	0.00	0.00	0.00	0.00	0.00
0.00	0.00	0.00	0.00	0.00	0.00	0.00	0.00	0.00	0.00	0.00	0.00	0.00	0.00	0.00	0.00	0.00	0.00	0.00	107.40	70.20	-177.60	0.00	57.60	29.30	-86.90	0.00	1.60	6.30	-7.90	0.00	1.60	6.30	-7.90	0.00	1.00	0.00	0.00	0.00	0.00	0.00	0.00	0.00	0.00	0.00	0.00	0.00	0.00	0.00	0.00
0.00	0.00	0.00	0.00	0.00	0.00	0.00	0.00	0.00	0.00	0.00	0.00	0.00	0.00	0.00	0.00	0.00	0.00	0.00	57.90	117.60	-175.50	0.00	34.00	53.60	-87.70	0.00	-0.90	7.70	-6.70	0.00	-0.90	7.70	-6.70	0.00	1.00	0.00	0.00	0.00	0.00	0.00	0.00	0.00	0.00	0.00	0.00	0.00	0.00	0.00	0.00
0.00	0.00	0.00	0.00	0.00	0.00	0.00	0.00	0.00	0.00	0.00	0.00	0.00	0.00	0.00	0.00	0.00	0.00	0.00	2.70	153.50	-156.30	0.00	7.10	72.80	-79.90	0.00	-3.50	8.30	-4.80	0.00	-3.50	8.30	-4.80	0.00	1.00	0.00	0.00	0.00	0.00	0.00	0.00	0.00	0.00	0.00	0.00	0.00	0.00	0.00	0.00
0.00	0.00	0.00	0.00	0.00	0.00	0.00	0.00	0.00	0.00	0.00	0.00	0.00	0.00	0.00	0.00	0.00	0.00	0.00	-52.60	174.40	-121.70	0.00	-20.40	84.70	-64.30	0.00	-5.60	8.10	-2.40	0.00	-5.60	8.10	-2.40	0.00	1.00	0.00	0.00	0.00	0.00	0.00	0.00	0.00	0.00	0.00	0.00	0.00	0.00	0.00	0.00
0.00	0.00	0.00	0.00	0.00	0.00	0.00	0.00	0.00	0.00	0.00	0.00	0.00	0.00	0.00	0.00	0.00	0.00	0.00	-102.90	178.20	-75.20	0.00	-46.00	88.40	-42.40	0.00	-7.30	7.20	0.10	0.00	-7.30	7.20	0.10	0.00	1.00	0.00	0.00	0.00	0.00	0.00	0.00	0.00	0.00	0.00	0.00	0.00	0.00	0.00	0.00
0.00	0.00	0.00	0.00	0.00	0.00	0.00	0.00	0.00	0.00	0.00	0.00	0.00	0.00	0.00	0.00	0.00	0.00	0.00	-143.10	164.50	-21.30	0.00	-67.10	83.40	-16.30	0.00	-8.20	5.50	2.60	0.00	-8.20	5.50	2.60	0.00	1.00	0.00	0.00	0.00	0.00	0.00	0.00	0.00	0.00	0.00	0.00	0.00	0.00	0.00	0.00
0.00	0.00	0.00	0.00	0.00	0.00	0.00	0.00	0.00	0.00	0.00	0.00	0.00	0.00	0.00	0.00	0.00	0.00	0.00	-169.30	134.70	34.50	0.00	-81.60	70.30	11.30	0.00	-8.30	3.30	5.00	0.00	-8.30	3.30	5.00	0.00	1.00	0.00	0.00	0.00	0.00	0.00	0.00	0.00	0.00	0.00	0.00	0.00	0.00	0.00	0.00
0.00	0.00	0.00	0.00	0.00	0.00	0.00	0.00	0.00	0.00	0.00	0.00	0.00	0.00	0.00	0.00	0.00	0.00	0.00	-178.90	91.70	87.10	0.00	-88.20	50.20	37.90	0.00	-7.60	0.70	6.80	0.00	-7.60	0.70	6.80	0.00	1.00	0.00	0.00	0.00	0.00	0.00	0.00	0.00	0.00	0.00	0.00	0.00	0.00	0.00	0.00
0.00	0.00	0.00	0.00	0.00	0.00	0.00	0.00	0.00	0.00	0.00	0.00	0.00	0.00	0.00	0.00	0.00	0.00	0.00	-171.00	39.80	131.10	0.00	-86.10	25.30	60.80	0.00	-6.10	-1.80	8.00	0.00	-6.10	-1.80	8.00	0.00	1.00	0.00	0.00	0.00	0.00	0.00	0.00	0.00	0.00	0.00	0.00	0.00	0.00	0.00	0.00
0.00	0.00	0.00	0.00	0.00	0.00	0.00	0.00	0.00	0.00	0.00	0.00	0.00	0.00	0.00	0.00	0.00	0.00	0.00	-146.30	-16.00	162.30	0.00	-75.50	-2.10	77.70	0.00	-4.00	-4.20	8.30	0.00	-4.00	-4.20	8.30	0.00	1.00	0.00	0.00	0.00	0.00	0.00	0.00	0.00	0.00	0.00	0.00	0.00	0.00	0.00	0.00
0.00	0.00	0.00	0.00	0.00	0.00	0.00	0.00	0.00	0.00	0.00	0.00	0.00	0.00	0.00	0.00	0.00	0.00	0.00	-107.30	-70.30	177.70	0.00	-57.60	-29.30	87.00	0.00	-1.60	-6.30	7.90	0.00	-1.60	-6.30	7.90	0.00	1.00	0.00	0.00	0.00	0.00	0.00	0.00	0.00	0.00	0.00	0.00	0.00	0.00	0.00	0.00
0.00	0.00	0.00	0.00	0.00	0.00	0.00	0.00	0.00	0.00	0.00	0.00	0.00	0.00	0.00	0.00	0.00	0.00	0.00	-57.80	-117.70	175.60	0.00	-34.00	-53.70	87.80	0.00	0.90	-7.70	6.70	0.00	0.90	-7.70	6.70	0.00	1.00	0.00	0.00	0.00	0.00	0.00	0.00	0.00	0.00	0.00	0.00	0.00	0.00	0.00	0.00
0.00	0.00	0.00	0.00	0.00	0.00	0.00	0.00	0.00	0.00	0.00	0.00	0.00	0.00	0.00	0.00	0.00	0.00	0.00	-2.60	-153.60	156.30	0.00	-7.10	-72.80	80.00	0.00	3.50	-8.30	4.80	0.00	3.50	-8.30	4.80	0.00	1.00	0.00	0.00	0.00	0.00	0.00	0.00	0.00	0.00	0.00	0.00	0.00	0.00	0.00	0.00
0.00	0.00	0.00	0.00	0.00	0.00	0.00	0.00	0.00	0.00	0.00	0.00	0.00	0.00	0.00	0.00	0.00	0.00	0.00	52.70	-174.50	121.70	0.00	20.40	-84.80	64.30	0.00	5.60	-8.10	2.40	0.00	5.60	-8.10	2.40	0.00	1.00	0.00	0.00	0.00	0.00	0.00	0.00	0.00	0.00	0.00	0.00	0.00	0.00	0.00	0.00
0.00	0.00	0.00	0.00	0.00	0.00	0.00	0.00	0.00	0.00	0.00	0.00	0.00	0.00	0.00	0.00	0.00	0.00	0.00	103.00	-178.30	75.20	0.00	46.00	-88.50	42.40	0.00	7.30	-7.20	-0.10	0.00	7.30	-7.20	-0.10	0.00	1.00	0.00	0.00	0.00	0.00	0.00	0.00	0.00	0.00	0.00	0.00	0.00	0.00	0.00	0.00
0.00	0.00	0.00	0.00	0.00	0.00	0.00	0.00	0.00	0.00	0.00	0.00	0.00	0.00	0.00	0.00	0.00	0.00	0.00	143.20	-164.60	21.40	0.00	67.20	-83.50	16.30	0.00	8.20	-5.50	-2.60	0.00	8.20	-5.50	-2.60	0.00	1.00	0.00	0.00	0.00	0.00	0.00	0.00	0.00	0.00	0.00	0.00	0.00	0.00	0.00	0.00
0.00	0.00	0.00	0.00	0.00	0.00	0.00	0.00	0.00	0.00	0.00	0.00	0.00	0.00	0.00	0.00	0.00	0.00	0.00	169.30	-134.80	-34.50	0.00	81.70	-70.30	-11.30	0.00	8.30	-3.30	-5.00	0.00	8.30	-3.30	-5.00	0.00	1.00	0.00	0.00	0.00	0.00	0.00	0.00	0.00	0.00	0.00	0.00	0.00	0.00	0.00	0.00
0.00	0.00	0.00	0.00	0.00	0.00	0.00	0.00	0.00	0.00	0.00	0.00	0.00	0.00	0.00	0.00	0.00	0.00	0.00	178.90	-91.80	-87.00	0.00	88.20	-50.30	-37.90	0.00	7.60	-0.70	-6.80	0.00	7.60	-0.70	-6.80	0.00	1.00	0.00	0.00	0.00	0.00	0.00	0.00	0.00	0.00	0.00	0.00	0.00	0.00	0.00	0.00
0.00	0.00	0.00	0.00	0.00	0.00	0.00	0.00	0.00	0.00	0.00	0.00	0.00	0.00	0.00	0.00	0.00	0.00	0.00	171.00	-39.90	-131.10	0.00	86.10	-25.30	-60.70	0.00	6.10	1.80	-8.00	0.00	6.10	1.80	-8.00	0.00	1.00	0.00	0.00	0.00	0.00	0.00	0.00	0.00	0.00	0.00	0.00	0.00	0.00	0.00	0.00
0.00	0.00	0.00	0.00	0.00	0.00	0.00	0.00	0.00	0.00	0.00	0.00	0.00	0.00	0.00	0.00	0.00	0.00	0.00	146.30	15.90	-162.30	0.00	75.60	2.00	-77.60	0.00	4.10	4.20	-8.30	0.00	4.10	4.20	-8.30	0.00	1.00	0.00	0.00	0.00	0.00	0.00	0.00	0.00	0.00	0.00	0.00	0.00	0.00	0.00	0.00
0.00	0.00	0.00	0.00	0.00	0.00	0.00	0.00	0.00	0.00	0.00	0.00	0.00	0.00	0.00	0.00	0.00	0.00	0.00	107.40	70.20	-177.60	0.00	57.60	29.30	-86.90	0.00	1.60	6.30	-7.90	0.00	1.60	6.30	-7.90	0.00	1.00	0.00	0.00	0.00	0.00	0.00	0.00	0.00	0.00	0.00	0.00	0.00	0.00	0.00	0.00
0.00	0.00	0.00	0.00	0.00	0.00	0.00	0.00	0.00	0.00	0.00	0.00	0.00	0.00	0.00	0.00	0.00	0.00	0.00	57.90	117.60	-175.50	0.00	34.00	53.60	-87.70	0.00	-0.90	7.70	-6.70	0.00	-0.90	7.70	-6.70	0.00	1.00	0.00	0.00	0.00	0.00	0.00	0.00	0.00	0.00	0.00	0.00	0.00	0.00	0.00	0.00
0.00	0.00	0.00	0.00	0.00	0.00	0.00	0.00	0.00	0.00	0.00	0.00	0.00	0.00	0.00	0.00	0.00	0.00	0.00	2.70	153.50	-156.30	0.00	7.10	72.80	-79.90	0.00	-3.50	8.30	-4.80	0.00	-3.50	8.30	-4.80	0.00	1.00	0.00	0.00	0.00	0.00	0.00	0.00	0.00	0.00	0.00	0.00	0.00	0.00	0.00	0.00
0.00	0.00	0.00	0.00	0.00	0.00	0.00	0.00	0.00	0.00	0.00	0.00	0.00	0.00	0.00	0.00	0.00	0.00	0.00	-52.60	174.40	-121.70	0.00	-20.40	84.70	-64.30	0.00	-5.60	8.10	-2.40	0.00	-5.60	8.10	-2.40	0.00	1.00	0.00	0.00	0.00	0.00	0.00	0.00	0.00	0.00	0.00	0.00	0.00	0.00	0.00	0.00
0.00	0.00	0.00	0.00	0.00	0.00	0.00	0.00	0.00	0.00	0.00	0.00	0.00	0.00	0.00	0.00	0.00	0.00	0.00	-102.90	178.20	-75.20	0.00	-46.00	88.40	-42.40	0.00	-7.30	7.20	0.10	0.00	-7.30	7.20	0.10	0.00	1.00	0.00	0.00	0.00	0.00	0.00	0.00	0.00	0.00	0.00	0.00	0.00	0.00	0.00	0.00
0.00	0.00	0.00	0.00	0.00	0.00	0.00	0.00	0.00	0.00	0.00	0.00	0.00	0.00	0.00	0.00	0.00	0.00	0.00	-143.10	164.50	-21.30	0.00	-67.10	83.40	-16.30	0.00	-8.20	5.50	2.60	0.00	-8.20	5.50	2.60	0.00	1.00	0.00	0.00	0.00	0.00	0.00	0.00	0.00	0.00	0.00	0.00	0.00	0.00	0.00	0.00
0.00	0.00	0.00	0.00	0.00	0.00	0.00	0.00	0.00	0.00	0.00	0.00	0.00	0.00	0.00	0.00	0.00	0.00	0.00	-169.30	134.70	34.50	0.00	-81.60	70.30	11.30	0.00	-8.30	3.30	5.00	0.00	-8.30	3.30	5.00	0.00	1.00	0.00	0.00	0.00	0.00	0.00	0.00	0.00	0.00	0.00	0.00	0.00	0.00	0.00	0.00
0.00	0.00	0.00	0.00	0.00	0.00	0.00	0.00	0.00	0.00	0.00	0.00	0.00	0.00	0.00	0.00	0.00	0.00	0.00	-178.90	91.70	87.10	0.00	-88.20	50.20	37.90	0.00	-7.60	0.70	6.80	0.00	-7.60	0.70	6.80	0.00	1.00	0.00	0.00	0.00	0.00	0.00	0.00	0.00	0.00	0.00	0.00	0.00	0.00	0.00	0.00
0.00	0.00	0.00	0.00	0.00	0.00	0.00	0.00	0.00	0.00	0.00	0.00	0.00	0.00	0.00	0.00	0.00	0.00	0.00	-171.00	39.80	131.10	0.00	-86.10	25.30	60.80	0.00	-6.10	-1.80	8.00	0.00	-6.10	-1.80	8.00	0.00	1.00	0.00	0.00	0.00	0.00	0.00	0.00	0.00	0.00	0.00	0.00	0.00	0.00	0.00	0.00
0.00	0.00	0.00	0.00	0.00	0.00	0.00	0.00	0.00	0.00	0.00	0.00	0.00	0.00	0.00	0.00	0.00	0.00	0.00	-146.30	-16.00	162.30	0.00	-75.50	-2.10	77.70	0.00	-4.00	-4.20	8.30	0.00	-4.00	-4.20	8.30	0.00	1.00	0.00	0.00	0.00	0.00	0.00	0.00	0.00	0.00	0.00	0.00	0.00	0.00	0.00	0.00
0.00	0.00	0.00	0.00	0.00	0.00	0.00	0.00	0.00	0.00	0.00	0.00	0.00	0.00	0.00	0.00	0.00	0.00	0.00	-107.30	-70.30	177.70	0.00	-57.60	-29.30	87.00	0.00	-1.60	-6.30	7.90	0.00	-1.60	-6.30	7.90	0.00	1.00	0.00	0.00	0.00	0.00	0.00	0.00	0.00	0.00	0.00	0.00	0.00	0.00	0.00	0.00
0.00	0.00	0.00	0.00	0.00	0.00	0.00	0.00	0.00	0.00	0.00	0.00	0.00	0.00	0.00	0.00	0.00	0.00	0.00	-57.80	-117.70	175.60	0.00	-34.00	-53.70	87.80	0.00	0.90	-7.70	6.70	0.00	0.90	-7.70	6.70	0.00	1.00	0.00	0.00	0.00	0.00	0.00	0.00	0.00	0.00	0.00	0.00	0.00	0.00	0.00	0.00
0.00	0.00	0.00	0.00	0.00	0.00	0.00	0.00	0.00	0.00	0.00	0.00	0.00	0.00	0.00	0.00	0.00	0.00	0.00	-2.60	-153.60	156.30	0.00	-7.10	-72.80	80.00	0.00	3.50	-8.30	4.80	0.00	3.50	-8.30	4.80	0.00	1.00	0.00	0.00	0.00	0.00	0.00	0.00	0.00	0.00	0.00	0.00	0.00	0.00	0.00	0.00
0.00	0.00	0.00	0.00	0.00	0.00	0.00	0.00	0.00	0.00	0.00	0.00	0.00	0.00	0.00	0.00	0.00	0.00	0.00	52.70	-174.50	121.70	0.00	20.40	-84.80	64.30	0.00	5.60	-8.10	2.40	0.00	5.60	-8.10	2.40	0.00	1.00	0.00	0.00	0.00	0.00	0.00	0.00	0.00	0.00	0.00	0.00	0.00	0.00	0.00	0.00
0.00	0.00	0.00	0.00	0.00	0.00	0.00	0.00	0.00	0.00	0.00	0.00	0.00	0.00	0.00	0.00	0.00	0.00	0.00	103.00	-178.30	75.20	0.00	46.00	-88.50	42.40	0.00	7.30	-7.20	-0.10	0.00	7.30	-7.20	-0.10	0.00	1.00	0.00	0.00	0.00	0.00	0.00	0.00	0.00	0.00	0.00	0.00	0.00	0.00	0.00	0.00
0.00	0.00	0.00	0.00	0.00	0.00	0.00	0.00	0.00	0.00	0.00	0.00	0.00	0.00	0.00	0.00	0.00	0.00	0.00	143.20	-164.60	21.40	0.00	67.20	-83.50	16.30	0.00	8.20	-5.50	-2.60	0.00	8.20	-5.50	-2.60	0.00	1.00	0.00	0.00	0.00	0.00	0.00	0.00	0.00	0.00	0.00	0.00	0.00	0.00	0.00	0.00
0.00	0.00	0.00	0.00	0.00	0.00	0.00	0.00	0.00	0.00	0.00	0.00	0.00	0.00	0.00	0.00	0.00	0.00	0.00	169.30	-134.80	-34.50	0.00	81.70	-70.30	-11.30	0.00	8.30	-3.30	-5.00	0.00	8.30	-3.30	-5.00	0.00	1.00	0.00	0.00	0.00	0.00	0.00	0.00	0.00	0.00	0.00	0.00	0.00	0.00	0.00	0.00
0.00	0.00	0.00	0.00	0.00	0.00	0.00	0.00	0.00	0.00	0.00	0.00	0.00	0.00	0.00	0.00	0.00	0.00	0.00	178.90	-91.80	-87.00	0.00	88.20	-50.30	-37.90	0.00	7.60	-0.70	-6.80	0.00	7.60	-0.70	-6.80	0.00	1.00	0.00	0.00	0.00	0.00	0.00	0.00	0.00	0.00	0.00	0.00	0.00	0.00	0.00	0.00
0.00	0.00	0.00	0.00	0.00	0.00	0.00	0.00	0.00	0.00	0.00	0.00	0.00	0.00	0.00	0.00	0.00	0.00	0.00	171.00	-39.90	-131.10	0.00	86.10	-25.30	-60.70	0.00	6.10	1.80	-8.00	0.00	6.10	1.80	-8.00	0.00	1.00	0.00	0.00	0.00	0.00	0.00	0.00	0.00	0.00	0.00	0.00	0.00	0.00	0.00	0.00
0.00	0.00	0.00	0.00	0.00	0.00	0.00	0.00	0.00	0.00	0.00	0.00	0.00	0.00	0.00	0.00	0.00	0.00	0.00	146.30	15.90	-162.30	0.00	75.60	2.00	-77.60	0.00	4.10	4.20	-8.30	0.00	4.10	4.20	-8.30	0.00	1.00	0.00	0.00	0.00	0.00	0.00	0.00	0.00	0.00	0.00	0.00	0.00	0.00	0.00	0.00
0.00	0.00	0.00	0.00	0.00	0.00	0.00	0.00	0.00	0.00	0.00	0.00	0.00	0.00	0.00	0.00	0.00	0.00	0.00	107.40	70.20	-177.60	0.00	57.60	29.30	-86.90	0.00	1.60	6.30	-7.90	0.00	1.60	6.30	-7.90	0.00	1.00	0.00	0.00	0.00	0.00	0.00	0.00	0.00	0.00	0.00	0.00	0.00	0.00	0.00	0.00
0.00	0.00	0.00	0.00	0.00	0.00	0.00	0.00	0.00	0.00	0.00	0.00	0.00	0.00	0.00	0.00	0.00	0.00	0.00	57.90	117.60	-175.50	0.00	34.00	53.70	-87.70	0.00	-0.90	7.70	-6.70	0.00	-0.90	7.70	-6.70	0.00	1.00	0.00	0.00	0.00	0.00	0.00	0.00	0.00	0.00	0.00	0.00	0.00	0.00	0.00	0.00
0.00	0.00	0.00	0.00	0.00	0.00	0.00	0.00	0.00	0.00	0.00	0.00	0.00	0.00	0.00	0.00	0.00	0.00	0.00	2.70	153.50	-156.30	0.00	7.10	72.80	-79.90	0.00	-3.50	8.30	-4.80	0.00	-3.50	8.30	-4.80	0.00	1.00	0.00	0.00	0.00	0.00	0.00	0.00	0.00	0.00	0.00	0.00	0.00	0.00	0.00	0.00
0.00	0.00	0.00	0.00	0.00	0.00	0.00	0.00	0.00	0.00	0.00	0.00	0.00	0.00	0.00	0.00	0.00	0.00	0.00	-52.60	174.40	-121.70	0.00	-20.40	84.70	-64.30	0.00	-5.60	8.10	-2.40	0.00	-5.60	8.10	-2.40	0.00	1.00	0.00	0.00	0.00	0.00	0.00	0.00	0.00	0.00	0.00	0.00	0.00	0.00	0.00	0.00
0.00	0.00	0.00	0.00	0.00	0.00	0.00	0.00	0.00	0.00	0.00	0.00	0.00	0.00	0.00	0.00	0.00	0.00	0.00	-102.90	178.20	-75.20	0.00	-46.00	88.40	-42.40	0.00	-7.30	7.20	0.10	0.00	-7.30	7.20	0.10	0.00	1.00	0.00	0.00	0.00	0.00	0.00	0.00	0.00	0.00	0.00	0.00	0.00	0.00	0.00	0.00
0.00	0.00	0.00	0.00	0.00	0.00	0.00	0.00	0.00	0.00	0.00	0.00	0.00	0.00	0.00	0.00	0.00	0.00	0.00	-143.10	164.50	-21.30	0.00	-67.10	83.40	-16.30	0.00	-8.20	5.50	2.60	0.00	-8.20	5.50	2.60	0.00	1.00	0.00	0.00	0.00	0.00	0.00	0.00	0.00	0.00	0.00	0.00	0.00	0.00	0.00	0.00
0.00	0.00	0.00	0.00	0.00	0.00	0.00	0.00	0.00	0.00	0.00	0.00	0.00	0.00	0.00	0.00	0.00	0.00	0.00	-169.30	134.70	34.50	0.00	-81.60	70.30	11.30	0.00	-8.30	3.30	5.00	0.00	-8.30	3.30	5.00	0.00	1.00	0.00	0.00	0.00	0.00	0.00	0.00	0.00	0.00	0.00	0.00	0.00	0.00	0.00	0.00
0.00	0.00	0.00	0.00	0.00	0.00	0.00	0.00	0.00	0.00	0.00	0.00	0.00	0.00	0.00	0.00	0.00	0.00	0.00	-178.90	91.70	87.10	0.00	-88.20	50.20	37.90	0.00	-7.60	0.70	6.80	0.00	-7.60	0.70	6.80	0.00	1.00	0.00	0.00	0.00	0.00	0.00	0.00	0.00	0.00	0.00	0.00	0.00	0.00	0.00	0.00
0.00	0.00	0.00	0.00	0.00	0.00	0.00	0.00	0.00	0.00	0.00	0.00	0.00	0.00	0.00	0.00	0.00	0.00	0.00	-171.00	39.80	131.10	0.00	-86.10	25.30	60.80	0.00	-6.10	-1.80	8.00	0.00	-6.10	-1.80	8.00	0.00	1.00	0.00	0.00	0.00	0.00	0.00	0.00	0.00	0.00	0.00	0.00	0.00	0.00	0.00	0.00
0.00	0.00	0.00	0.00	0.00	0.00	0.00	0.00	0.00	0.00	0.00	0.00	0.00	0.00	0.00	0.00	0.00	0.00	0.00	-146.30	-16.00	162.30	0.00	-75.50	-2.10	77.70	0.00	-4.00	-4.20	8.30	0.00	-4.00	-4.20	8.30	0.00	1.00	0.00	0.00	0.00	0.00	0.00	0.00	0.00	0.00	0.00	0.00	0.00	0.00	0.00	0.00
0.00	0.00	0.00	0.00	0.00	0.00	0.00	0.00	0.00	0.00	0.00	0.00	0.00	0.00	0.00	0.00	0.00	0.00	0.00	-107.30	-70.30	177.70	0.00	-57.60	-29.30	87.00	0.00	-1.60	-6.30	7.90	0.00	-1.60	-6.30	7.90	0.00	1.00	0.00	0.00	0.00	0.00	0.00	0.00	0.00	0.00	0.00	0.00	0.00	0.00	0.00	0.00
0.00	0.00	0.00	0.00	0.00	0.00	0.00	0.00	0.00	0.00	0.00	0.00	0.00	0.00	0.00	0.00	0.00	0.00	0.00	-57.80	-117.70	175.60	0.00	-34.00	-53.70	87.80	0.00	0.90	-7.70	6.70	0.00	0.90	-7.70	6.70	0.00	1.00	0.00	0.00	0.00	0.00	0.00	0.00	0.00	0.00	0.00	0.00	0.00	0.00	0.00	0.00
0.00	0.00	0.00	0.00	0.00	0.00	0.00	0.00	0.00	0.00	0.00	0.00	0.00	0.00	0.00	0.00	0.00	0.00	0.00	-2.60	-153.60	156.30	0.00	-7.10	-72.80	80.00	0.00	3.50	-8.30	4.80	0.00	3.50	-8.30	4.80	0.00	1.00	0.00	0.00	0.00	0.00	0.00	0.00	0.00	0.00	0.00	0.00	0.00	0.00	0.00	0.00
0.00	0.00	0.00	0.00	0.00	0.00	0.00	0.00	0.00	0.00	0.00	0.00	0.00	0.00	0.00	0.00	0.00	0.00	0.00	52.70	-174.50	121.70	0.00	20.40	-84.80	64.30	0.00	5.60	-8.10	2.40	0.00	5.60	-8.10	2.40	0.00	1.00	0.00	0.00	0.00	0.00	0.00	0.00	0.00	0.00	0.00	0.00	0.00	0.00	0.00	0.00
0.00	0.00	0.00	0.00	0.00	0.00	0.00	0.00	0.00	0.00	0.00	0.00	0.00	0.00	0.00	0.00	0.00	0.00	0.00	103.00	-178.30	75.20	0.00	46.00	-88.50	42.40	0.00	7.30	-7.20	-0.10	0.00	7.30	-7.20	-0.10	0.00	1.00	0.00	0.00	0.00	0.00	0.00	0.00	0.00	0.00	0.00	0.00	0.00	0.00	0.00	0.00
0.00	0.00	0.00	0.00	0.00	0.00	0.00	0.00	0.00	0.00	0.00	0.00	0.00	0.00	0.00	0.00	0.00	0.00	0.00	143.20	-164.60	21.40	0.00	67.20	-83.50	16.30	0.00	8.20	-5.50	-2.60	0.00	8.20	-5.50	-2.60	0.00	1.00	0.00	0.00	0.00	0.00	0.00	0.00	0.00	0.00	0.00	0.00	0.00	0.00	0.00	0.00
0.00	0.00	0.00	0.00	0.00	0.00	0.00	0.00	0.00	0.00	0.00	0.00	0.00	0.00	0.00	0.00	0.00	0.00	0.00	169.30	-134.80	-34.50	0.00	81.70	-70.30	-11.30	0.00	8.30	-3.30	-5.00	0.00	8.30	-3.30	-5.00	0.00	1.00	0.00	0.00	0.00	0.00	0.00	0.00	0.00	0.00	0.00	0.00	0.00	0.00	0.00	0.00
0.00	0.00	0.00	0.00	0.00	0.00	0.00	0.00	0.00	0.00	0.00	0.00	0.00	0.00	0.00	0.00	0.00	0.00	0.00	178.90	-91.80	-87.10	0.00	88.20	-50.30	-37.90	0.00	7.60	-0.70	-6.80	0.00	7.60	-0.70	-6.80	0.00	1.00	0.00	0.00	0.00	0.00	0.00	0.00	0.00	0.00	0.00	0.00	0.00	0.00	0.00	0.00
0.00	0.00	0.00	0.00	0.00	0.00	0.00	0.00	0.00	0.00	0.00	0.00	0.00	0.00	0.00	0.00	0.00	0.00	0.00	171.00	-39.90	-131.10	0.00	86.10	-25.30	-60.70	0.00	6.10	1.80	-8.00	0.00	6.10	1.80	-8.00	0.00	1.00	0.00	0.00	0.00	0.00	0.00	0.00	0.00	0.00	0.00	0.00	0.00	0.00	0.00	0.00
0.00	0.00	0.00	0.00	0.00	0.00	0.00	0.00	0.00	0.00	0.00	0.00	0.00	0.00	0.00	0.00	0.00	0.00	0.00	146.30	15.90	-162.30	0.00	75.60	2.00	-77.60	0.00	4.10	4.20	-8.30	0.00	4.10	4.20	-8.30	0.00	1.00	0.00	0.00	0.00	0.00	0.00	0.00	0.00	0.00	0.00	0.00	0.00	0.00	0.00	0.00
0.00	0.00	0.00	0.00	0.00	0.00	0.00	0.00	0.00	0.00	0.00	0.00	0.00	0.00	0.00	0.00	0.00	0.00	0.00	107.40	70.20	-177.60	0.00	57.60	29.30	-86.90	0.00	1.60	6.30	-7.90	0.00	1.60	6.30	-7.90	0.00	1.00	0.00	0.00	0.00	0.00	0.00	0.00	0.00	0.00	0.00	0.00	0.00	0.00	0.00	0.00
0.00	0.00	0.00	0.00	0.00	0.00	0.00	0.00	0.00	0.00	0.00	0.00	0.00	0.00	0.00	0.00	0.00	0.00	0.00	57.90	117.60	-175.50	0.00	34.00	53.70	-87.70	0.00	-0.90	7.70	-6.70	0.00	-0.90	7.70	-6.70	0.00	1.00	0.00	0.00	0.00	0.00	0.00	0.00	0.00	0.00	0.00	0.00	0.00	0.00	0.00	0.00
0.00	0.00	0.00	0.00	0.00	0.00	0.00	0.00	0.00	0.00	0.00	0.00	0.00	0.00	0.00	0.00	0.00	0.00	0.00	2.70	153.50	-156.30	0.00	7.10	72.80	-79.90	0.00	-3.50	8.30	-4.80	0.00	-3.50	8.30	-4.80	0.00	1.00	0.00	0.00	0.00	0.00	0.00	0.00	0.00	0.00	0.00	0.00	0.00	0.00	0.00	0.00
0.00	0.00	0.00	0.00	0.00	0.00	0.00	0.00	0.00	0.00	0.00	0.00	0.00	0.00	0.00	0.00	0.00	0.00	0.00	-52.60	174.40	-121.70	0.00	-20.40	84.70	-64.30	0.00	-5.60	8.10	-2.40	0.00	-5.60	8.10	-2.40	0.00	1.00	0.00	0.00	0.00	0.00	0.00	0.00	0.00	0.00	0.00	0.00	0.00	0.00	0.00	0.00
0.00	0.00	0.00	0.00	0.00	0.00	0.00	0.00	0.00	0.00	0.00	0.00	0.00	0.00	0.00	0.00	0.00	0.00	0.00	-102.90	178.20	-75.20	0.00	-46.00	88.40	-42.40	0.00	-7.30	7.20	0.10	0.00	-7.30	7.20	0.10	0.00	1.00	0.00	0.00	0.00	0.00	0.00	0.00	0.00	0.00	0.00	0.00	0.00	0.00	0.00	0.00
0.00	0.00	0.00	0.00	0.00	0.00	0.00	0.00	0.00	0.00	0.00	0.00	0.00	0.00	0.00	0.00	0.00	0.00	0.00	-143.10	164.50	-21.30	0.00	-67.10	83.40	-16.30	0.00	-8.20	5.50	2.60	0.00	-8.20	5.50	2.60	0.00	1.00	0.00	0.00	0.00	0.00	0.00	0.00	0.00	0.00	0.00	0.00	0.00	0.00	0.00	0.00
0.00	0.00	0.00	0.00	0.00	0.00	0.00	0.00	0.00	0.00	0.00	0.00	0.00	0.00	0.00	0.00	0.00	0.00	0.00	-169.30	134.70	34.50	0.00	-81.60	70.30	11.30	0.00	-8.30	3.30	5.00	0.00	-8.30	3.30	5.00	0.00	1.00	0.00	0.00	0.00	0.00	0.00	0.00	0.00	0.00	0.00	0.00	0.00	0.00	0.00	0.00
0.00	0.00	0.00	0.00	0.00	0.00	0.00	0.00	0.00	0.00	0.00	0.00	0.00	0.00	0.00	0.00	0.00	0.00	0.00	-178.90	91.70	87.10	0.00	-88.20	50.20	37.90	0.00	-7.60	0.70	6.80	0.00	-7.60	0.70	6.80	0.00	1.00	0.00	0.00	0.00	0.00	0.00	0.00	0.00	0.00	0.00	0.00	0.00	0.00	0.00	0.00
0.00	0.00	0.00	0.00	0.00	0.00	0.00	0.00	0.00	0.00	0.00	0.00	0.00	0.00	0.00	0.00	0.00	0.00	0.00	-171.00	39.80	131.10	0.00	-86.10	25.30	60.80	0.00	-6.10	-1.80	8.00	0.00	-6.10	-1.80	8.00	0.00	1.00	0.00	0.00	0.00	0.00	0.00	0.00	0.00	0.00	0.00	0.00	0.00	0.00	0.00	0.00
0.00	0.00	0.00	0.00	0.00	0.00	0.00	0.00	0.00	0.00	0.00	0.00	0.00	0.00	0.00	0.00	0.00	0.00	0.00	-146.30	-16.00	162.30	0.00	-75.50	-2.10	77.70	0.00	-4.00	-4.20	8.30	0.00	-4.00	-4.20	8.30	0.00	1.00	0.00	0.00	0.00	0.00	0.00	0.00	0.00	0.00	0.00	0.00	0.00	0.00	0.00	0.00
0.00	0.00	0.00	0.00	0.00	0.00	0.00	0.00	0.00	0.00	0.00	0.00	0.00	0.00	0.00	0.00	0.00	0.00	0.00	-107.30	-70.30	177.70	0.00	-57.60	-29.30	87.00	0.00	-1.60	-6.30	7.90	0.00	-1.60	-6.30	7.90	0.00	1.00	0.00	0.00	0.00	0.00	0.00	0.00	0.00	0.00	0.00	0.00	0.00	0.00	0.00	0.00
0.00	0.00	0.00	0.00	0.00	0.00	0.00	0.00	0.00	0.00	0.00	0.00	0.00	0.00	0.00	0.00	0.00	0.00	0.00	-57.80	-117.70	175.60	0.00	-34.00	-53.70	87.80	0.00	0.90	-7.70	6.70	0.00	0.90	-7.70	6.70	0.00	1.00	0.00	0.00	0.00	0.00	0.00	0.00	0.00	0.00	0.00	0.00	0.00	0.00	0.00	0.00
0.00	0.00	0.00	0.00	0.00	0.00	0.00	0.00	0.00	0.00	0.00	0.00	0.00	0.00	0.00	0.00	0.00	0.00	0.00	-2.60	-153.60	156.30	0.00	-7.10	-72.80	80.00	0.00	3.50	-8.30	4.80	0.00	3.50	-8.30	4.80	0.00	1.00	0.00	0.00	0.00	0.00	0.00	0.00	0.00	0.00	0.00	0.00	0.00	0.00	0.00	0.00
0.00	0.00	0.00	0.00	0.00	0.00	0.00	0.00	0.00	0.00	0.00	0.00	0.00	0.00	0.00	0.00	0.00	0.00	0.00	52.70	-174.50	121.70	0.00	20.40	-84.80	64.30	0.00	5.60	-8.10	2.40	0.00	5.60	-8.10	2.40	0.00	1.00	0.00	0.00	0.00	0.00	0.00	0.00	0.00	0.00	0.00	0.00	0.00	0.00	0.00	0.00
0.00	0.00	0.00	0.00	0.00	0.00	0.00	0.00	0.00	0.00	0.00	0.00	0.00	0.00	0.00	0.00	0.00	0.00	0.00	103.00	-178.30	75.20	0.00	46.00	-88.50	42.40	0.00	7.30	-7.20	-0.10	0.00	7.30	-7.20	-0.10	0.00	1.00	0.00	0.00	0.00	0.00	0.00	0.00	0.00	0.00	0.00	0.00	0.00	0.00	0.00	0.00
0.00	0.00	0.00	0.00	0.00	0.00	0.00	0.00	0.00	0.00	0.00	0.00	0.00	0.00	0.00	0.00	0.00	0.00	0.00	143.20	-164.60	21.40	0.00	67.20	-83.50	16.30	0.00	8.20	-5.50	-2.60	0.00	8.20	-5.50	-2.60	0.00	1.00	0.00	0.00	0.00	0.00	0.00	0.00	0.00	0.00	0.00	0.00	0.00	0.00	0.00	0.00
0.00	0.00	0.00	0.00	0.00	0.00	0.00	0.00	0.00	0.00	0.00	0.00	0.00	0.00	0.00	0.00	0.00	0.00	0.00	169.30	-134.80	-34.50	0.00	81.70	-70.30	-11.30	0.00	8.30	-3.30	-5.00	0.00	8.30	-3.30	-5.00	0.00	1.00	0.00	0.00	0.00	0.00	0.00	0.00	0.00	0.00	0.00	0.00	0.00	0.00	0.00	0.00
0.00	0.00	0.00	0.00	0.00	0.00	0.00	0.00	0.00	0.00	0.00	0.00	0.00	0.00	0.00	0.00	0.00	0.00	0.00	178.90	-91.80	-87.10	0.00	88.20	-50.30	-37.90	0.00	7.60	-0.70	-6.80	0.00	7.60	-0.70	-6.80	0.00	1.00	0.00	0.00	0.00	0.00	0.00	0.00	0.00	0.00	0.00	0.00	0.00	0.00	0.00	0.00
0.00	0.00	0.00	0.00	0.00	0.00	0.00	0.00	0.00	0.00	0.00	0.00	0.00	0.00	0.00	0.00	0.00	0.00	0.00	171.00	-39.90	-131.10	0.00	86.10	-25.30	-60.70	0.00	6.10	1.80	-8.00	0.00	6.10	1.80	-8.00	0.00	1.00	0.00	0.00	0.00	0.00	0.00	0.00	0.00	0.00	0.00	0.00	0.00	0.00	0.00	0.00
0.00	0.00	0.00	0.00	0.00	0.00	0.00	0.00	0.00	0.00	0.00	0.00	0.00	0.00	0.00	0.00	0.00	0.00	0.00	146.30	15.90	-162.30	0.00	75.60	2.00	-77.60	0.00	4.10	4.20	-8.30	0.00	4.10	4.20	-8.30	0.00	1.00	0.00	0.00	0.00	0.00	0.00	0.00	0.00	0.00	0.00	0.00	0.00	0.00	0.00	0.00
0.00	0.00	0.00	0.00	0.00	0.00	0.00	0.00	0.00	0.00	0.00	0.00	0.00	0.00	0.00	0.00	0.00	0.00	0.00	107.40	70.20	-177.60	0.00	57.60	29.30	-86.90	0.00	1.60	6.30	-7.90	0.00	1.60	6.30	-7.90	0.00	1.00	0.00	0.00	0.00	0.00	0.00	0.00	0.00	0.00	0.00	0.00	0.00	0.00	0.00	0.00
0.00	0.00	0.00	0.00	0.00	0.00	0.00	0.00	0.00	0.00	0.00	0.00	0.00	0.00	0.00	0.00	0.00	0.00	0.00	57.90	117.60	-175.50	0.00	34.00	53.70	-87.70	0.00	-0.90	7.70	-6.70	0.00	-0.90	7.70	-6.70	0.00	1.00	0.00	0.00	0.00	0.00	0.00	0.00	0.00	0.00	0.00	0.00	0.00	0.00	0.00	0.00
0.00	0.00	0.00	0.00	0.00	0.00	0.00	0.00	0.00	0.00	0.00	0.00	0.00	0.00	0.00	0.00	0.00	0.00	0.00	2.70	153.50	-156.30	0.00	7.10	72.80	-79.90	0.00	-3.50	8.30	-4.80	0.00	-3.50	8.30	-4.80	0.00	1.00	0.00	0.00	0.00	0.00	0.00	0.00	0.00	0.00	0.00	0.00	0.00	0.00	0.00	0.00
0.00	0.00	0.00	0.00	0.00	0.00	0.00	0.00	0.00	0.00	0.00	0.00	0.00	0.00	0.00	0.00	0.00	0.00	0.00	-52.60	174.40	-121.70	0.00	-20.40	84.70	-64.30	0.00	-5.60	8.10	-2.40	0.00	-5.60	8.10	-2.40	0.00	1.00	0.00	0.00	0.00	0.00	0.00	0.00	0.00	0.00	0.00	0.00	0.00	0.00	0.00	0.00
0.00	0.00	0.00	0.00	0.00	0.00	0.00	0.00	0.00	0.00	0.00	0.00	0.00	0.00	0.00	0.00	0.00	0.00	0.00	-102.90	178.20	-75.20	0.00	-46.00	88.40	-42.40	0.00	-7.30	7.20	0.10	0.00	-7.30	7.20	0.10	0.00	1.00	0.00	0.00	0.00	0.00	0.00	0.00	0.00	0.00	0.00	0.00	0.00	0.00	0.00	0.00
0.00	0.00	0.00	0.00	0.00	0.00	0.00	0.00	0.00	0.00	0.00	0.00	0.00	0.00	0.00	0.00	0.00	0.00	0.00	-143.10	164.50	-21.30	0.00	-67.10	83.40	-16.30	0.00	-8.20	5.50	2.60	0.00	-8.20	5.50	2.60	0.00	1.00	0.00	0.00	0.00	0.00	0.00	0.00	0.00	0.00	0.00	0.00	0.00	0.00	0.00	0.00
0.00	0.00	0.00	0.00	0.00	0.00	0.00	0.00	0.00	0.00	0.00	0.00	0.00	0.00	0.00	0.00	0.00	0.00	0.00	-169.30	134.70	34.50	0.00	-81.60	70.30	11.30	0.00	-8.30	3.30	5.00	0.00	-8.30	3.30	5.00	0.00	1.00	0.00	0.00	0.00	0.00	0.00	0.00	0.00	0.00	0.00	0.00	0.00	0.00	0.00	0.00
0.00	0.00	0.00	0.00	0.00	0.00	0.00	0.00	0.00	0.00	0.00	0.00	0.00	0.00	0.00	0.00	0.00	0.00	0.00	-178.90	91.70	87.10	0.00	-88.20	50.20	37.90	0.00	-7.60	0.70	6.80	0.00	-7.60	0.70	6.80	0.00	1.00	0.00	0.00	0.00	0.00	0.00	0.00	0.00	0.00	0.00	0.00	0.00	0.00	0.00	0.00
0.00	0.00	0.00	0.00	0.00	0.00	0.00	0.00	0.00	0.00	0.00	0.00	0.00	0.00	0.00	0.00	0.00	0.00	0.00	-171.00	39.80	131.10	0.00	-86.10	25.30	60.80	0.00	-6.10	-1.80	8.00	0.00	-6.10	-1.80	8.00	0.00	1.00	0.00	0.00	0.00	0.00	0.00	0.00	0.00	0.00	0.00	0.00	0.00	0.00	0.00	0.00
0.00	0.00	0.00	0.00	0.00	0.00	0.00	0.00	0.00	0.00	0.00	0.00	0.00	0.00	0.00	0.00	0.00	0.00	0.00	-146.30	-16.00	162.30	0.00	-75.50	-2.10	77.70	0.00	-4.00	-4.20	8.30	0.00	-4.00	-4.20	8.30	0.00	1.00	0.00	0.00	0.00	0.00	0.00	0.00	0.00	0.00	0.00	0.00	0.00	0.00	0.00	0.00
0.00	0.00	0.00	0.00	0.00	0.00	0.00	0.00	0.00	0.00	0.00	0.00	0.00	0.00	0.00	0.00	0.00	0.00	0.00	-107.30	-70.30	177.70	0.00	-57.60	-29.30	87.00	0.00	-1.60	-6.30	7.90	0.00	-1.60	-6.30	7.90	0.00	1.00	0.00	0.00	0.00	0.00	0.00	0.00	0.00	0.00	0.00	0.00	0.00	0.00	0.00	0.00
0.00	0.00	0.00	0.00	0.00	0.00	0.00	0.00	0.00	0.00	0.00	0.00	0.00	0.00	0.00	0.00	0.00	0.00	0.00	-57.80	-117.70	175.60	0.00	-34.00	-53.70	87.80	0.00	0.90	-7.70	6.70	0.00	0.90	-7.70	6.70	0.00	1.00	0.00	0.00	0.00	0.00	0.00	0.00	0.00	0.00	0.00	0.00	0.00	0.00	0.00	0.00
0.00	0.00	0.00	0.00	0.00	0.00	0.00	0.00	0.00	0.00	0.00	0.00	0.00	0.00	0.00	0.00	0.00	0.00	0.00	-2.60	-153.60	156.30	0.00	-7.10	-72.80	80.00	0.00	3.50	-8.30	4.80	0.00	3.50	-8.30	4.80	0.00	1.00	0.00	0.00	0.00	0.00	0.00	0.00	0.00	0.00	0.00	0.00	0.00	0.00	0.00	0.00
0.00	0.00	0.00	0.00	0.00	0.00	0.00	0.00	0.00	0.00	0.00	0.00	0.00	0.00	0.00	0.00	0.00	0.00	0.00	52.70	-174.50	121.70	0.00	20.40	-84.80	64.30	0.00	5.60	-8.10	2.40	0.00	5.60	-8.10	2.40	0.00	1.00	0.00	0.00	0.00	0.00	0.00	0.00	0.00	0.00	0.00	0.00	0.00	0.00	0.00	0.00
0.00	0.00	0.00	0.00	0.00	0.00	0.00	0.00	0.00	0.00	0.00	0.00	0.00	0.00	0.00	0.00	0.00	0.00	0.00	103.00	-178.30	75.20	0.00	46.00	-88.50	42.40	0.00	7.30	-7.20	-0.10	0.00	7.30	-7.20	-0.10	0.00	1.00	0.00	0.00	0.00	0.00	0.00	0.00	0.00	0.00	0.00	0.00	0.00	0.00	0.00	0.00
0.00	0.00	0.00	0.00	0.00	0.00	0.00	0.00	0.00	0.00	0.00	0.00	0.00	0.00	0.00	0.00	0.00	0.00	0.00	143.20	-164.60	21.40	0.00	67.20	-83.50	16.30	0.00	8.20	-5.50	-2.60	0.00	8.20	-5.50	-2.60	0.00	1.00	0.00	0.00	0.00	0.00	0.00	0.00	0.00	0.00	0.00	0.00	0.00	0.00	0.00	0.00
0.00	0.00	0.00	0.00	0.00	0.00	0.00	0.00	0.00	0.00	0.00	0.00	0.00	0.00	0.00	0.00	0.00	0.00	0.00	169.30	-134.80	-34.50	0.00	81.70	-70.30	-11.30	0.00	8.30	-3.30	-5.00	0.00	8.30	-3.30	-5.00	0.00	1.00	0.00	0.00	0.00	0.00	0.00	0.00	0.00	0.00	0.00	0.00	0.00	0.00	0.00	0.00
0.00	0.00	0.00	0.00	0.00	0.00	0.00	0.00	0.00	0.00	0.00	0.00	0.00	0.00	0.00	0.00	0.00	0.00	0.00	178.90	-91.80	-87.10	0.00	88.20	-50.30	-37.90	0.00	7.60	-0.70	-6.80	0.00	7.60	-0.70	-6.80	0.00	1.00	0.00	0.00	0.00	0.00	0.00	0.00	0.00	0.00	0.00	0.00	0.00	0.00	0.00	0.00
0.00	0.00	0.00	0.00	0.00	0.00	0.00	0.00	0.00	0.00	0.00	0.00	0.00	0.00	0.00	0.00	0.00	0.00	0.00	171.00	-39.90	-131.10	0.00	86.10	-25.30	-60.70	0.00	6.10	1.80	-8.00	0.00	6.10	1.80	-8.00	0.00	1.00	0.00	0.00	0.00	0.00	0.00	0.00	0.00	0.00	0.00	0.00	0.00	0.00	0.00	0.00
0.00	0.00	0.00	0.00	0.00	0.00	0.00	0.00	0.00	0.00	0.00	0.00	0.00	0.00	0.00	0.00	0.00	0.00	0.00	146.30	15.90	-162.30	0.00	75.60	2.00	-77.60	0.00	4.10	4.20	-8.30	0.00	4.10	4.20	-8.30	0.00	1.00	0.00	0.00	0.00	0.00	0.00	0.00	0.00	0.00	0.00	0.00	0.00	0.00	0.00	0.00
0.00	0.00	0.00	0.00	0.00	0.00	0.00	0.00	0.00	0.00	0.00	0.00	0.00	0.00	0.00	0.00	0.00	0.00	0.00	107.40	70.20	-177.60	0.00	57.60	29.30	-86.90	0.00	1.60	6.30	-7.90	0.00	1.60	6.30	-7.90	0.00	1.00	0.00	0.00	0.00	0.00	0.00	0.00	0.00	0.00	0.00	0.00	0.00	0.00	0.00	0.00
0.00	0.00	0.00	0.00	0.00	0.00	0.00	0.00	0.00	0.00	0.00	0.00	0.00	0.00	0.00	0.00	0.00	0.00	0.00	57.90	117.60	-175.50	0.00	34.00	53.70	-87.70	0.00	-0.90	7.70	-6.70	0.00	-0.90	7.70	-6.70	0.00	1.00	0.00	0.00	0.00	0.00	0.00	0.00	0.00	0.00	0.00	0.00	0.00	0.00	0.00	0.00
0.00	0.00	0.00	0.00	0.00	0.00	0.00	0.00	0.00	0.00	0.00	0.00	0.00	0.00	0.00	0.00	0.00	0.00	0.00	2.70	153.50	-156.30	0.00	7.10	72.80	-79.90	0.00	-3.50	8.30	-4.80	0.00	-3.50	8.30	-4.80	0.00	1.00	0.00	0.00	0.00	0.00	0.00	0.00	0.00	0.00	0.00	0.00	0.00	0.00	0.00	0.00
0.00	0.00	0.00	0.00	0.00	0.00	0.00	0.00	0.00	0.00	0.00	0.00	0.00	0.00	0.00	0.00	0.00	0.00	0.00	-52.60	174.40	-121.70	0.00	-20.40	84.70	-64.30	0.00	-5.60	8.10	-2.40	0.00	-5.60	8.10	-2.40	0.00	1.00	0.00	0.00	0.00	0.00	0.00	0.00	0.00	0.00	0.00	0.00	0.00	0.00	0.00	0.00
0.00	0.00	0.00	0.00	0.00	0.00	0.00	0.00	0.00	0.00	0.00	0.00	0.00	0.00	0.00	0.00	0.00	0.00	0.00	-102.90	178.20	-75.20	0.00	-46.00	88.40	-42.40	0.00	-7.30	7.20	0.10	0.00	-7.30	7.20	0.10	0.00	1.00	0.00	0.00	0.00	0.00	0.00	0.00	0.00	0.00	0.00	0.00	0.00	0.00	0.00	0.00
0.00	0.00	0.00	0.00	0.00	0.00	0.00	0.00	0.00	0.00	0.00	0.00	0.00	0.00	0.00	0.00	0.00	0.00	0.00	-143.10	164.50	-21.30	0.00	-67.10	83.40	-16.30	0.00	-8.20	5.50	2.60	0.00	-8.20	5.50	2.60	0.00	1.00	0.00	0.00	0.00	0.00	0.00	0.00	0.00	0.00	0.00	0.00	0.00	0.00	0.00	0.00
0.00	0.00	0.00	0.00	0.00	0.00	0.00	0.00	0.00	0.00	0.00	0.00	0.00	0.00	0.00	0.00	0.00	0.00	0.00	-169.30	134.70	34.50	0.00	-81.60	70.30	11.30	0.00	-8.30	3.30	5.00	0.00	-8.30	3.30	5.00	0.00	1.00	0.00	0.00	0.00	0.00	0.00	0.00	0.00	0.00	0.00	0.00	0.00	0.00	0.00	0.00
0.00	0.00	0.00	0.00	0.00	0.00	0.00	0.00	0.00	0.00	0.00	0.00	0.00	0.00	0.00	0.00	0.00	0.00	0.00	-178.90	91.70	87.10	0.00	-88.20	50.20	37.90	0.00	-7.60	0.70	6.80	0.00	-7.60	0.70	6.80	0.00	1.00	0.00	0.00	0.00	0.00	0.00	0.00	0.00	0.00	0.00	0.00	0.00	0.00	0.00	0.00
0.00	0.00	0.00	0.00	0.00	0.00	0.00	0.00	0.00	0.00	0.00	0.00	0.00	0.00	0.00	0.00	0.00	0.00	0.00	-171.00	39.80	131.10	0.00	-86.10	25.30	60.80	0.00	-6.10	-1.80	8.00	0.00	-6.10	-1.80	8.00	0.00	1.00	0.00	0.00	0.00	0.00	0.00	0.00	0.00	0.00	0.00	0.00	0.00	0.00	0.00	0.00
0.00	0.00	0.00	0.00	0.00	0.00	0.00	0.00	0.00	0.00	0.00	0.00	0.00	0.00	0.00	0.00	0.00	0.00	0.00	-146.30	-16.00	162.30	0.00	-75.50	-2.10	77.70	0.00	-4.00	-4.20	8.30	0.00	-4.00	-4.20	8.30	0.00	1.00	0.00	0.00	0.00	0.00	0.00	0.00	0.00	0.00	0.00	0.00	0.00	0.00	0.00	0.00
0.00	0.00	0.00	0.00	0.00	0.00	0.00	0.00	0.00	0.00	0.00	0.00	0.00	0.00	0.00	0.00	0.00	0.00	0.00	-107.30	-70.30	177.70	0.00	-57.60	-29.30	87.00	0.00	-1.60	-6.30	7.90	0.00	-1.60	-6.30	7.90	0.00	1.00	0.00	0.00	0.00	0.00	0.00	0.00	0.00	0.00	0.00	0.00	0.00	0.00	0.00	0.00
0.00	0.00	0.00	0.00	0.00	0.00	0.00	0.00	0.00	0.00	0.00	0.00	0.00	0.00	0.00	0.00	0.00	0.00	0.00	-57.80	-117.70	175.60	0.00	-34.00	-53.70	87.80	0.00	0.90	-7.70	6.70	0.00	0.90	-7.70	6.70	0.00	1.00	0.00	0.00	0.00	0.00	0.00	0.00	0.00	0.00	0.00	0.00	0.00	0.00	0.00	0.00
0.00	0.00	0.00	0.00	0.00	0.00	0.00	0.00	0.00	0.00	0.00	0.00	0.00	0.00	0.00	0.00	0.00	0.00	0.00	-2.60	-153.60	156.30	0.00	-7.10	-72.80	80.00	0.00	3.50	-8.30	4.80	0.00	3.50	-8.30	4.80	0.00	1.00	0.00	0.00	0.00	0.00	0.00	0.00	0.00	0.00	0.00	0.00	0.00	0.00	0.00	0.00
0.00	0.00	0.00	0.00	0.00	0.00	0.00	0.00	0.00	0.00	0.00	0.00	0.00	0.00	0.00	0.00	0.00	0.00	0.00	52.70	-174.50	121.70	0.00	20.40	-84.80	64.30	0.00	5.60	-8.10	2.40	0.00	5.60	-8.10	2.40	0.00	1.00	0.00	0.00	0.00	0.00	0.00	0.00	0.00	0.00	0.00	0.00	0.00	0.00	0.00	0.00
0.00	0.00	0.00	0.00	0.00	0.00	0.00	0.00	0.00	0.00	0.00	0.00	0.00	0.00	0.00	0.00	0.00	0.00	0.00	103.00	-178.20	75.20	0.00	46.00	-88.50	42.40	0.00	7.30	-7.20	-0.10	0.00	7.30	-7.20	-0.10	0.00	1.00	0.00	0.00	0.00	0.00	0.00	0.00	0.00	0.00	0.00	0.00	0.00	0.00	0.00	0.00
0.00	0.00	0.00	0.00	0.00	0.00	0.00	0.00	0.00	0.00	0.00	0.00	0.00	0.00	0.00	0.00	0.00	0.00	0.00	143.20	-164.60	21.40	0.00	67.20	-83.50	16.30	0.00	8.20	-5.50	-2.60	0.00	8.20	-5.50	-2.60	0.00	1.00	0.00	0.00	0.00	0.00	0.00	0.00	0.00	0.00	0.00	0.00	0.00	0.00	0.00	0.00
0.00	0.00	0.00	0.00	0.00	0.00	0.00	0.00	0.00	0.00	0.00	0.00	0.00	0.00	0.00	0.00	0.00	0.00	0.00	169.30	-134.80	-34.50	0.00	81.70	-70.30	-11.30	0.00	8.30	-3.30	-5.00	0.00	8.30	-3.30	-5.00	0.00	1.00	0.00	0.00	0.00	0.00	0.00	0.00	0.00	0.00	0.00	0.00	0.00	0.00	0.00	0.00
0.00	0.00	0.00	0.00	0.00	0.00	0.00	0.00	0.00	0.00	0.00	0.00	0.00	0.00	0.00	0.00	0.00	0.00	0.00	178.90	-91.80	-87.10	0.00	88.20	-50.30	-37.90	0.00	7.60	-0.70	-6.80	0.00	7.60	-0.70	-6.80	0.00	1.00	0.00	0.00	0.00	0.00	0.00	0.00	0.00	0.00	0.00	0.00	0.00	0.00	0.00	0.00
0.00	0.00	0.00	0.00	0.00	0.00	0.00	0.00	0.00	0.00	0.00	0.00	0.00	0.00	0.00	0.00	0.00	0.00	0.00	171.00	-39.90	-131.10	0.00	86.10	-25.30	-60.70	0.00	6.10	1.80	-8.00	0.00	6.10	1.80	-8.00	0.00	1.00	0.00	0.00	0.00	0.00	0.00	0.00	0.00	0.00	0.00	0.00	0.00	0.00	0.00	0.00
0.00	0.00	0.00	0.00	0.00	0.00	0.00	0.00	0.00	0.00	0.00	0.00	0.00	0.00	0.00	0.00	0.00	0.00	0.00	146.30	15.90	-162.30	0.00	75.60	2.00	-77.60	0.00	4.10	4.20	-8.30	0.00	4.10	4.20	-8.30	0.00	1.00	0.00	0.00	0.00	0.00	0.00	0.00	0.00	0.00	0.00	0.00	0.00	0.00	0.00	0.00
0.00	0.00	0.00	0.00	0.00	0.00	0.00	0.00	0.00	0.00	0.00	0.00	0.00	0.00	0.00	0.00	0.00	0.00	0.00	107.40	70.20	-177.60	0.00	57.60	29.30	-86.90	0.00	1.60	6.30	-7.90	0.00	1.60	6.30	-7.90	0.00	1.00	0.00	0.00	0.00	0.00	0.00	0.00	0.00	0.00	0.00	0.00	0.00	0.00	0.00	0.00
0.00	0.00	0.00	0.00	0.00	0.00	0.00	0.00	0.00	0.00	0.00	0.00	0.00	0.00	0.00	0.00	0.00	0.00	0.00	57.90	117.60	-175.50	0.00	34.00	53.70	-87.70	0.00	-0.90	7.70	-6.70	0.00	-0.90	7.70	-6.70	0.00	1.00	0.00	0.00	0.00	0.00	0.00	0.00	0.00	0.00	0.00	0.00	0.00	0.00	0.00	0.00
0.00	0.00	0.00	0.00	0.00	0.00	0.00	0.00	0.00	0.00	0.00	0.00	0.00	0.00	0.00	0.00	0.00	0.00	0.00	2.70	153.50	-156.30	0.00	7.10	72.80	-79.90	0.00	-3.50	8.30	-4.80	0.00	-3.50	8.30	-4.80	0.00	1.00	0.00	0.00	0.00	0.00	0.00	0.00	0.00	0.00	0.00	0.00	0.00	0.00	0.00	0.00
0.00	0.00	0.00	0.00	0.00	0.00	0.00	0.00	0.00	0.00	0.00	0.00	0.00	0.00	0.00	0.00	0.00	0.00	0.00	-52.60	174.40	-121.70	0.00	-20.40	84.70	-64.30	0.00	-5.60	8.10	-2.40	0.00	-5.60	8.10	-2.40	0.00	1.00	0.00	0.00	0.00	0.00	0.00	0.00	0.00	0.00	0.00	0.00	0.00	0.00	0.00	0.00
0.00	0.00	0.00	0.00	0.00	0.00	0.00	0.00	0.00	0.00	0.00	0.00	0.00	0.00	0.00	0.00	0.00	0.00	0.00	-102.90	178.20	-75.20	0.00	-46.00	88.40	-42.40	0.00	-7.30	7.20	0.10	0.00	-7.30	7.20	0.10	0.00	1.00	0.00	0.00	0.00	0.00	0.00	0.00	0.00	0.00	0.00	0.00	0.00	0.00	0.00	0.00
0.00	0.00	0.00	0.00	0.00	0.00	0.00	0.00	0.00	0.00	0.00	0.00	0.00	0.00	0.00	0.00	0.00	0.00	0.00	-143.10	164.50	-21.30	0.00	-67.10	83.40	-16.30	0.00	-8.20	5.50	2.60	0.00	-8.20	5.50	2.60	0.00	1.00	0.00	0.00	0.00	0.00	0.00	0.00	0.00	0.00	0.00	0.00	0.00	0.00	0.00	0.00
0.00	0.00	0.00	0.00	0.00	0.00	0.00	0.00	0.00	0.00	0.00	0.00	0.00	0.00	0.00	0.00	0.00	0.00	0.00	-169.30	134.70	34.50	0.00	-81.60	70.30	11.30	0.00	-8.30	3.30	5.00	0.00	-8.30	3.30	5.00	0.00	1.00	0.00	0.00	0.00	0.00	0.00	0.00	0.00	0.00	0.00	0.00	0.00	0.00	0.00	0.00
0.00	0.00	0.00	0.00	0.00	0.00	0.00	0.00	0.00	0.00	0.00	0.00	0.00	0.00	0.00	0.00	0.00	0.00	0.00	-178.90	91.70	87.10	0.00	-88.20	50.20	37.90	0.00	-7.60	0.70	6.80	0.00	-7.60	0.70	6.80	0.00	1.00	0.00	0.00	0.00	0.00	0.00	0.00	0.00	0.00	0.00	0.00	0.00	0.00	0.00	0.00
0.00	0.00	0.00	0.00	0.00	0.00	0.00	0.00	0.00	0.00	0.00	0.00	0.00	0.00	0.00	0.00	0.00	0.00	0.00	-171.00	39.80	131.10	0.00	-86.10	25.30	60.80	0.00	-6.10	-1.80	8.00	0.00	-6.10	-1.80	8.00	0.00	1.00	0.00	0.00	0.00	0.00	0.00	0.00	0.00	0.00	0.00	0.00	0.00	0.00	0.00	0.00
0.00	0.00	0.00	0.00	0.00	0.00	0.00	0.00	0.00	0.00	0.00	0.00	0.00	0.00	0.00	0.00	0.00	0.00	0.00	-146.30	-16.00	162.30	0.00	-75.50	-2.10	77.70	0.00	-4.00	-4.20	8.30	0.00	-4.00	-4.20	8.30	0.00	1.00	0.00	0.00	0.00	0.00	0.00	0.00	0.00	0.00	0.00	0.00	0.00	0.00	0.00	0.00
0.00	0.00	0.00	0.00	0.00	0.00	0.00	0.00	0.00	0.00	0.00	0.00	0.00	0.00	0.00	0.00	0.00	0.00	0.00	-107.30	-70.30	177.70	0.00	-57.60	-29.30	87.00	0.00	-1.60	-6.30	7.90	0.00	-1.60	-6.30	7.90	0.00	1.00	0.00	0.00	0.00	0.00	0.00	0.00	0.00	0.00	0.00	0.00	0.00	0.00	0.00	0.00
0.00	0.00	0.00	0.00	0.00	0.00	0.00	0.00	0.00	0.00	0.00	0.00	0.00	0.00	0.00	0.00	0.00	0.00	0.00	-57.80	-117.70	175.60	0.00	-34.00	-53.70	87.80	0.00	0.90	-7.70	6.70	0.00	0.90	-7.70	6.70	0.00	1.00	0.00	0.00	0.00	0.00	0.00	0.00	0.00	0.00	0.00	0.00	0.00	0.00	0.00	0.00
0.00	0.00	0.00	0.00	0.00	0.00	0.00	0.00	0.00	0.00	0.00	0.00	0.00	0.00	0.00	0.00	0.00	0.00	0.00	-2.60	-153.60	156.30	0.00	-7.10	-72.80	80.00	0.00	3.50	-8.30	4.80	0.00	3.50	-8.30	4.80	0.00	1.00	0.00	0.00	0.00	0.00	0.00	0.00	0.00	0.00	0.00	0.00	0.00	0.00	0.00	0.00
0.00	0.00	0.00	0.00	0.00	0.00	0.00	0.00	0.00	0.00	0.00	0.00	0.00	0.00	0.00	0.00	0.00	0.00	0.00	52.70	-174.50	121.70	0.00	20.40	-84.80	64.30	0.00	5.60	-8.10	2.40	0.00	5.60	-8.10	2.40	0.00	1.00	0.00	0.00	0.00	0.00	0.00	0.00	0.00	0.00	0.00	0.00	0.00	0.00	0.00	0.00
0.00	0.00	0.00	0.00	0.00	0.00	0.00	0.00	0.00	0.00	0.00	0.00	0.00	0.00	0.00	0.00	0.00	0.00	0.00	103.00	-178.20	75.20	0.00	46.00	-88.50	42.40	0.00	7.30	-7.20	-0.10	0.00	7.30	-7.20	-0.10	0.00	1.00	0.00	0.00	0.00	0.00	0.00	0.00	0.00	0.00	0.00	0.00	0.00	0.00	0.00	0.00
0.00	0.00	0.00	0.00	0.00	0.00	0.00	0.00	0.00	0.00	0.00	0.00	0.00	0.00	0.00	0.00	0.00	0.00	0.00	143.20	-164.60	21.40	0.00	67.20	-83.50	16.30	0.00	8.20	-5.50	-2.60	0.00	8.20	-5.50	-2.60	0.00	1.00	0.00	0.00	0.00	0.00	0.00	0.00	0.00	0.00	0.00	0.00	0.00	0.00	0.00	0.00
0.00	0.00	0.00	0.00	0.00	0.00	0.00	0.00	0.00	0.00	0.00	0.00	0.00	0.00	0.00	0.00	0.00	0.00	0.00	169.30	-134.80	-34.50	0.00	81.70	-70.30	-11.30	0.00	8.30	-3.30	-5.00	0.00	8.30	-3.30	-5.00	0.00	1.00	0.00	0.00	0.00	0.00	0.00	0.00	0.00	0.00	0.00	0.00	0.00	0.00	0.00	0.00
0.00	0.00	0.00	0.00	0.00	0.00	0.00	0.00	0.00	0.00	0.00	0.00	0.00	0.00	0.00	0.00	0.00	0.00	0.00	178.90	-91.80	-87.10	0.00	88.20	-50.30	-37.90	0.00	7.60	-0.70	-6.80	0.00	7.60	-0.70	-6.80	0.00	1.00	0.00	0.00	0.00	0.00	0.00	0.00	0.00	0.00	0.00	0.00	0.00	0.00	0.00	0.00
0.00	0.00	0.00	0.00	0.00	0.00	0.00	0.00	0.00	0.00	0.00	0.00	0.00	0.00	0.00	0.00	0.00	0.00	0.00	171.00	-39.90	-131.10	0.00	86.10	-25.30	-60.70	0.00	6.10	1.80	-8.00	0.00	6.10	1.80	-8.00	0.00	1.00	0.00	0.00	0.00	0.00	0.00	0.00	0.00	0.00	0.00	0.00	0.00	0.00	0.00	0.00
0.00	0.00	0.00	0.00	0.00	0.00	0.00	0.00	0.00	0.00	0.00	0.00	0.00	0.00	0.00	0.00	0.00	0.00	0.00	146.30	15.90	-162.30	0.00	75.60	2.00	-77.60	0.00	4.10	4.20	-8.30	0.00	4.10	4.20	-8.30	0.00	1.00	0.00	0.00	0.00	0.00	0.00	0.00	0.00	0.00	0.00	0.00	0.00	0.00	0.00	0.00
0.00	0.00	0.00	0.00	0.00	0.00	0.00	0.00	0.00	0.00	0.00	0.00	0.00	0.00	0.00	0.00	0.00	0.00	0.00	107.40	70.20	-177.60	0.00	57.60	29.30	-86.90	0.00	1.60	6.30	-7.90	0.00	1.60	6.30	-7.90	0.00	1.00	0.00	0.00	0.00	0.00	0.00	0.00	0.00	0.00	0.00	0.00	0.00	0.00	0.00	0.00
0.00	0.00	0.00	0.00	0.00	0.00	0.00	0.00	0.00	0.00	0.00	0.00	0.00	0.00	0.00	0.00	0.00	0.00	0.00	57.90	117.60	-175.50	0.00	34.00	53.70	-87.70	0.00	-0.90	7.70	-6.70	0.00	-0.90	7.70	-6.70	0.00	1.00	0.00	0.00	0.00	0.00	0.00	0.00	0.00	0.00	0.00	0.00	0.00	0.00	0.00	0.00
0.00	0.00	0.00	0.00	0.00	0.00	0.00	0.00	0.00	0.00	0.00	0.00	0.00	0.00	0.00	0.00	0.00	0.00	0.00	2.70	153.50	-156.30	0.00	7.10	72.80	-79.90	0.00	-3.50	8.30	-4.80	0.00	-3.50	8.30	-4.80	0.00	1.00	0.00	0.00	0.00	0.00	0.00	0.00	0.00	0.00	0.00	0.00	0.00	0.00	0.00	0.00
0.00	0.00	0.00	0.00	0.00	0.00	0.00	0.00	0.00	0.00	0.00	0.00	0.00	0.00	0.00	0.00	0.00	0.00	0.00	-52.60	174.40	-121.70	0.00	-20.40	84.70	-64.30	0.00	-5.60	8.10	-2.40	0.00	-5.60	8.10	-2.40	0.00	1.00	0.00	0.00	0.00	0.00	0.00	0.00	0.00	0.00	0.00	0.00	0.00	0.00	0.00	0.00
0.00	0.00	0.00	0.00	0.00	0.00	0.00	0.00	0.00	0.00	0.00	0.00	0.00	0.00	0.00	0.00	0.00	0.00	0.00	-102.90	178.20	-75.20	0.00	-46.00	88.40	-42.40	0.00	-7.30	7.20	0.10	0.00	-7.30	7.20	0.10	0.00	1.00	0.00	0.00	0.00	0.00	0.00	0.00	0.00	0.00	0.00	0.00	0.00	0.00	0.00	0.00
0.00	0.00	0.00	0.00	0.00	0.00	0.00	0.00	0.00	0.00	0.00	0.00	0.00	0.00	0.00	0.00	0.00	0.00	0.00	-143.10	164.50	-21.30	0.00	-67.10	83.40	-16.30	0.00	-8.20	5.50	2.60	0.00	-8.20	5.50	2.60	0.00	1.00	0.00	0.00	0.00	0.00	0.00	0.00	0.00	0.00	0.00	0.00	0.00	0.00	0.00	0.00
0.00	0.00	0.00	0.00	0.00	0.00	0.00	0.00	0.00	0.00	0.00	0.00	0.00	0.00	0.00	0.00	0.00	0.00	0.00	-169.30	134.70	34.50	0.00	-81.60	70.30	11.30	0.00	-8.30	3.30	5.00	0.00	-8.30	3.30	5.00	0.00	1.00	0.00	0.00	0.00	0.00	0.00	0.00	0.00	0.00	0.00	0.00	0.00	0.00	0.00	0.00
0.00	0.00	0.00	0.00	0.00	0.00	0.00	0.00	0.00	0.00	0.00	0.00	0.00	0.00	0.00	0.00	0.00	0.00	0.00	-178.90	91.70	87.10	0.00	-88.20	50.20	37.90	0.00	-7.60	0.70	6.80	0.00	-7.60	0.70	6.80	0.00	1.00	0.00	0.00	0.00	0.00	0.00	0.00	0.00	0.00	0.00	0.00	0.00	0.00	0.00	0.00
0.00	0.00	0.00	0.00	0.00	0.00	0.00	0.00	0.00	0.00	0.00	0.00	0.00	0.00	0.00	0.00	0.00	0.00	0.00	-171.00	39.80	131.10	0.00	-86.10	25.30	60.80	0.00	-6.10	-1.80	8.00	0.00	-6.10	-1.80	8.00	0.00	1.00	0.00	0.00	0.00	0.00	0.00	0.00	0.00	0.00	0.00	0.00	0.00	0.00	0.00	0.00
0.00	0.00	0.00	0.00	0.00	0.00	0.00	0.00	0.00	0.00	0.00	0.00	0.00	0.00	0.00	0.00	0.00	0.00	0.00	-146.30	-16.00	162.30	0.00	-75.50	-2.10	77.70	0.00	-4.00	-4.20	8.30	0.00	-4.00	-4.20	8.30	0.00	1.00	0.00	0.00	0.00	0.00	0.00	0.00	0.00	0.00	0.00	0.00	0.00	0.00	0.00	0.00
0.00	0.00	0.00	0.00	0.00	0.00	0.00	0.00	0.00	0.00	0.00	0.00	0.00	0.00	0.00	0.00	0.00	0.00	0.00	-107.30	-70.30	177.70	0.00	-57.60	-29.30	87.00	0.00	-1.60	-6.30	7.90	0.00	-1.60	-6.30	7.90	0.00	1.00	0.00	0.00	0.00	0.00	0.00	0.00	0.00	0.00	0.00	0.00	0.00	0.00	0.00	0.00
0.00	0.00	0.00	0.00	0.00	0.00	0.00	0.00	0.00	0.00	0.00	0.00	0.00	0.00	0.00	0.00	0.00	0.00	0.00	-57.80	-117.70	175.60	0.00	-34.00	-53.70	87.80	0.00	0.90	-7.70	6.70	0.00	0.90	-7.70	6.70	0.00	1.00	0.00	0.00	0.00	0.00	0.00	0.00	0.00	0.00	0.00	0.00	0.00	0.00	0.00	0.00
0.00	0.00	0.00	0.00	0.00	0.00	0.00	0.00	0.00	0.00	0.00	0.00	0.00	0.00	0.00	0.00	0.00	0.00	0.00	-2.60	-153.60	156.30	0.00	-7.10	-72.80	80.00	0.00	3.50	-8.30	4.80	0.00	3.50	-8.30	4.80	0.00	1.00	0.00	0.00	0.00	0.00	0.00	0.00	0.00	0.00	0.00	0.00	0.00	0.00	0.00	0.00
0.00	0.00	0.00	0.00	0.00	0.00	0.00	0.00	0.00	0.00	0.00	0.00	0.00	0.00	0.00	0.00	0.00	0.00	0.00	52.70	-174.50	121.70	0.00	20.40	-84.80	64.30	0.00	5.60	-8.10	2.40	0.00	5.60	-8.10	2.40	0.00	1.00	0.00	0.00	0.00	0.00	0.00	0.00	0.00	0.00	0.00	0.00	0.00	0.00	0.00	0.00
0.00	0.00	0.00	0.00	0.00	0.00	0.00	0.00	0.00	0.00	0.00	0.00	0.00	0.00	0.00	0.00	0.00	0.00	0.00	103.00	-178.20	75.20	0.00	46.00	-88.50	42.40	0.00	7.30	-7.20	-0.10	0.00	7.30	-7.20	-0.10	0.00	1.00	0.00	0.00	0.00	0.00	0.00	0.00	0.00	0.00	0.00	0.00	0.00	0.00	0.00	0.00
0.00	0.00	0.00	0.00	0.00	0.00	0.00	0.00	0.00	0.00	0.00	0.00	0.00	0.00	0.00	0.00	0.00	0.00	0.00	143.20	-164.60	21.40	0.00	67.20	-83.50	16.30	0.00	8.20	-5.50	-2.60	0.00	8.20	-5.50	-2.60	0.00	1.00	0.00	0.00	0.00	0.00	0.00	0.00	0.00	0.00	0.00	0.00	0.00	0.00	0.00	0.00
0.00	0.00	0.00	0.00	0.00	0.00	0.00	0.00	0.00	0.00	0.00	0.00	0.00	0.00	0.00	0.00	0.00	0.00	0.00	169.30	-134.80	-34.50	0.00	81.70	-70.30	-11.30	0.00	8.30	-3.30	-5.00	0.00	8.30	-3.30	-5.00	0.00	1.00	0.00	0.00	0.00	0.00	0.00	0.00	0.00	0.00	0.00	0.00	0.00	0.00	0.00	0.00
0.00	0.00	0.00	0.00	0.00	0.00	0.00	0.00	0.00	0.00	0.00	0.00	0.00	0.00	0.00	0.00	0.00	0.00	0.00	178.90	-91.80	-87.10	0.00	88.20	-50.30	-37.90	0.00	7.60	-0.70	-6.80	0.00	7.60	-0.70	-6.80	0.00	1.00	0.00	0.00	0.00	0.00	0.00	0.00	0.00	0.00	0.00	0.00	0.00	0.00	0.00	0.00
0.00	0.00	0.00	0.00	0.00	0.00	0.00	0.00	0.00	0.00	0.00	0.00	0.00	0.00	0.00	0.00	0.00	0.00	0.00	171.00	-39.90	-131.10	0.00	86.10	-25.30	-60.70	0.00	6.10	1.80	-8.00	0.00	6.10	1.80	-8.00	0.00	1.00	0.00	0.00	0.00	0.00	0.00	0.00	0.00	0.00	0.00	0.00	0.00	0.00	0.00	0.00
0.00	0.00	0.00	0.00	0.00	0.00	0.00	0.00	0.00	0.00	0.00	0.00	0.00	0.00	0.00	0.00	0.00	0.00	0.00	146.30	15.90	-162.30	0.00	75.60	2.00	-77.60	0.00	4.10	4.20	-8.30	0.00	4.10	4.20	-8.30	0.00	1.00	0.00	0.00	0.00	0.00	0.00	0.00	0.00	0.00	0.00	0.00	0.00	0.00	0.00	0.00
0.00	0.00	0.00	0.00	0.00	0.00	0.00	0.00	0.00	0.00	0.00	0.00	0.00	0.00	0.00	0.00	0.00	0.00	0.00	107.40	70.20	-177.60	0.00	57.60	29.30	-86.90	0.00	1.60	6.30	-7.90	0.00	1.60	6.30	-7.90	0.00	1.00	0.00	0.00	0.00	0.00	0.00	0.00	0.00	0.00	0.00	0.00	0.00	0.00	0.00	0.00
0.00	0.00	0.00	0.00	0.00	0.00	0.00	0.00	0.00	0.00	0.00	0.00	0.00	0.00	0.00	0.00	0.00	0.00	0.00	57.90	117.60	-175.50	0.00	34.00	53.70	-87.70	0.00	-0.90	7.70	-6.70	0.00	-0.90	7.70	-6.70	0.00	1.00	0.00	0.00	0.00	0.00	0.00	0.00	0.00	0.00	0.00	0.00	0.00	0.00	0.00	0.00
0.00	0.00	0.00	0.00	0.00	0.00	0.00	0.00	0.00	0.00	0.00	0.00	0.00	0.00	0.00	0.00	0.00	0.00	0.00	2.70	153.50	-156.30	0.00	7.10	72.80	-79.90	0.00	-3.50	8.30	-4.80	0.00	-3.50	8.30	-4.80	0.00	1.00	0.00	0.00	0.00	0.00	0.00	0.00	0.00	0.00	0.00	0.00	0.00	0.00	0.00	0.00
0.00	0.00	0.00	0.00	0.00	0.00	0.00	0.00	0.00	0.00	0.00	0.00	0.00	0.00	0.00	0.00	0.00	0.00	0.00	-52.60	174.40	-121.70	0.00	-20.40	84.70	-64.30	0.00	-5.60	8.10	-2.40	0.00	-5.60	8.10	-2.40	0.00	1.00	0.00	0.00	0.00	0.00	0.00	0.00	0.00	0.00	0.00	0.00	0.00	0.00	0.00	0.00
0.00	0.00	0.00	0.00	0.00	0.00	0.00	0.00	0.00	0.00	0.00	0.00	0.00	0.00	0.00	0.00	0.00	0.00	0.00	-102.90	178.20	-75.20	0.00	-46.00	88.40	-42.40	0.00	-7.30	7.20	0.10	0.00	-7.30	7.20	0.10	0.00	1.00	0.00	0.00	0.00	0.00	0.00	0.00	0.00	0.00	0.00	0.00	0.00	0.00	0.00	0.00
0.00	0.00	0.00	0.00	0.00	0.00	0.00	0.00	0.00	0.00	0.00	0.00	0.00	0.00	0.00	0.00	0.00	0.00	0.00	-143.10	164.50	-21.30	0.00	-67.10	83.40	-16.30	0.00	-8.20	5.50	2.60	0.00	-8.20	5.50	2.60	0.00	1.00	0.00	0.00	0.00	0.00	0.00	0.00	0.00	0.00	0.00	0.00	0.00	0.00	0.00	0.00
0.00	0.00	0.00	0.00	0.00	0.00	0.00	0.00	0.00	0.00	0.00	0.00	0.00	0.00	0.00	0.00	0.00	0.00	0.00	-169.30	134.70	34.50	0.00	-81.60	70.30	11.30	0.00	-8.30	3.30	5.00	0.00	-8.30	3.30	5.00	0.00	1.00	0.00	0.00	0.00	0.00	0.00	0.00	0.00	0.00	0.00	0.00	0.00	0.00	0.00	0.00
0.00	0.00	0.00	0.00	0.00	0.00	0.00	0.00	0.00	0.00	0.00	0.00	0.00	0.00	0.00	0.00	0.00	0.00	0.00	-178.90	91.70	87.10	0.00	-88.20	50.20	37.90	0.00	-7.60	0.70	6.80	0.00	-7.60	0.70	6.80	0.00	1.00	0.00	0.00	0.00	0.00	0.00	0.00	0.00	0.00	0.00	0.00	0.00	0.00	0.00	0.00
0.00	0.00	0.00	0.00	0.00	0.00	0.00	0.00	0.00	0.00	0.00	0.00	0.00	0.00	0.00	0.00	0.00	0.00	0.00	-171.00	39.80	131.10	0.00	-86.10	25.30	60.80	0.00	-6.10	-1.80	8.00	0.00	-6.10	-1.80	8.00	0.00	1.00	0.00	0.00	0.00	0.00	0.00	0.00	0.00	0.00	0.00	0.00	0.00	0.00	0.00	0.00
0.00	0.00	0.00	0.00	0.00	0.00	0.00	0.00	0.00	0.00	0.00	0.00	0.00	0.00	0.00	0.00	0.00	0.00	0.00	-146.30	-16.00	162.30	0.00	-75.50	-2.10	77.70	0.00	-4.00	-4.20	8.30	0.00	-4.00	-4.20	8.30	0.00	1.00	0.00	0.00	0.00	0.00	0.00	0.00	0.00	0.00	0.00	0.00	0.00	0.00	0.00	0.00
0.00	0.00	0.00	0.00	0.00	0.00	0.00	0.00	0.00	0.00	0.00	0.00	0.00	0.00	0.00	0.00	0.00	0.00	0.00	-107.30	-70.30	177.70	0.00	-57.60	-29.30	87.00	0.00	-1.60	-6.30	7.90	0.00	-1.60	-6.30	7.90	0.00	1.00	0.00	0.00	0.00	0.00	0.00	0.00	0.00	0.00	0.00	0.00	0.00	0.00	0.00	0.00
0.00	0.00	0.00	0.00	0.00	0.00	0.00	0.00	0.00	0.00	0.00	0.00	0.00	0.00	0.00	0.00	0.00	0.00	0.00	-57.80	-117.70	175.60	0.00	-34.00	-53.70	87.80	0.00	0.90	-7.70	6.70	0.00	0.90	-7.70	6.70	0.00	1.00	0.00	0.00	0.00	0.00	0.00	0.00	0.00	0.00	0.00	0.00	0.00	0.00	0.00	0.00
0.00	0.00	0.00	0.00	0.00	0.00	0.00	0.00	0.00	0.00	0.00	0.00	0.00	0.00	0.00	0.00	0.00	0.00	0.00	-2.60	-153.60	156.30	0.00	-7.10	-72.80	80.00	0.00	3.50	-8.30	4.80	0.00	3.50	-8.30	4.80	0.00	1.00	0.00	0.00	0.00	0.00	0.00	0.00	0.00	0.00	0.00	0.00	0.00	0.00	0.00	0.00
0.00	0.00	0.00	0.00	0.00	0.00	0.00	0.00	0.00	0.00	0.00	0.00	0.00	0.00	0.00	0.00	0.00	0.00	0.00	52.70	-174.50	121.70	0.00	20.40	-84.80	64.30	0.00	5.60	-8.10	2.40	0.00	5.60	-8.10	2.40	0.00	1.00	0.00	0.00	0.00	0.00	0.00	0.00	0.00	0.00	0.00	0.00	0.00	0.00	0.00	0.00
0.00	0.00	0.00	0.00	0.00	0.00	0.00	0.00	0.00	0.00	0.00	0.00	0.00	0.00	0.00	0.00	0.00	0.00	0.00	103.00	-178.20	75.20	0.00	46.00	-88.50	42.40	0.00	7.30	-7.20	-0.10	0.00	7.30	-7.20	-0.10	0.00	1.00	0.00	0.00	0.00	0.00	0.00	0.00	0.00	0.00	0.00	0.00	0.00	0.00	0.00	0.00
0.00	0.00	0.00	0.00	0.00	0.00	0.00	0.00	0.00	0.00	0.00	0.00	0.00	0.00	0.00	0.00	0.00	0.00	0.00	143.20	-164.60	21.40	0.00	67.10	-83.50	16.30	0.00	8.20	-5.50	-2.60	0.00	8.20	-5.50	-2.60	0.00	1.00	0.00	0.00	0.00	0.00	0.00	0.00	0.00	0.00	0.00	0.00	0.00	0.00	0.00	0.00
0.00	0.00	0.00	0.00	0.00	0.00	0.00	0.00	0.00	0.00	0.00	0.00	0.00	0.00	0.00	0.00	0.00	0.00	0.00	169.30	-134.80	-34.50	0.00	81.70	-70.30	-11.30	0.00	8.30	-3.30	-5.00	0.00	8.30	-3.30	-5.00	0.00	1.00	0.00	0.00	0.00	0.00	0.00	0.00	0.00	0.00	0.00	0.00	0.00	0.00	0.00	0.00
0.00	0.00	0.00	0.00	0.00	0.00	0.00	0.00	0.00	0.00	0.00	0.00	0.00	0.00	0.00	0.00	0.00	0.00	0.00	178.90	-91.80	-87.10	0.00	88.20	-50.30	-37.90	0.00	7.60	-0.70	-6.80	0.00	7.60	-0.70	-6.80	0.00	1.00	0.00	0.00	0.00	0.00	0.00	0.00	0.00	0.00	0.00	0.00	0.00	0.00	0.00	0.00
0.00	0.00	0.00	0.00	0.00	0.00	0.00	0.00	0.00	0.00	0.00	0.00	0.00	0.00	0.00	0.00	0.00	0.00	0.00	171.00	-39.90	-131.10	0.00	86.10	-25.30	-60.70	0.00	6.10	1.80	-8.00	0.00	6.10	1.80	-8.00	0.00	1.00	0.00	0.00	0.00	0.00	0.00	0.00	0.00	0.00	0.00	0.00	0.00	0.00	0.00	0.00
0.00	0.00	0.00	0.00	0.00	0.00	0.00	0.00	0.00	0.00	0.00	0.00	0.00	0.00	0.00	0.00	0.00	0.00	0.00	146.30	15.90	-162.30	0.00	75.60	2.00	-77.60	0.00	4.10	4.20	-8.30	0.00	4.10	4.20	-8.30	0.00	1.00	0.00	0.00	0.00	0.00	0.00	0.00	0.00	0.00	0.00	0.00	0.00	0.00	0.00	0.00
0.00	0.00	0.00	0.00	0.00	0.00	0.00	0.00	0.00	0.00	0.00	0.00	0.00	0.00	0.00	0.00	0.00	0.00	0.00	107.40	70.20	-177.60	0.00	57.60	29.30	-86.90	0.00	1.60	6.30	-7.90	0.00	1.60	6.30	-7.90	0.00	1.00	0.00	0.00	0.00	0.00	0.00	0.00	0.00	0.00	0.00	0.00	0.00	0.00	0.00	0.00
0.00	0.00	0.00	0.00	0.00	0.00	0.00	0.00	0.00	0.00	0.00	0.00	0.00	0.00	0.00	0.00	0.00	0.00	0.00	57.90	117.60	-175.50	0.00	34.00	53.70	-87.70	0.00	-0.90	7.70	-6.70	0.00	-0.90	7.70	-6.70	0.00	1.00	0.00	0.00	0.00	0.00	0.00	0.00	0.00	0.00	0.00	0.00	0.00	0.00	0.00	0.00
0.00	0.00	0.00	0.00	0.00	0.00	0.00	0.00	0.00	0.00	0.00	0.00	0.00	0.00	0.00	0.00	0.00	0.00	0.00	2.70	153.50	-156.30	0.00	7.10	72.80	-79.90	0.00	-3.50	8.30	-4.80	0.00	-3.50	8.30	-4.80	0.00	1.00	0.00	0.00	0.00	0.00	0.00	0.00	0.00	0.00	0.00	0.00	0.00	0.00	0.00	0.00
0.00	0.00	0.00	0.00	0.00	0.00	0.00	0.00	0.00	0.00	0.00	0.00	0.00	0.00	0.00	0.00	0.00	0.00	0.00	-52.60	174.40	-121.70	0.00	-20.40	84.70	-64.30	0.00	-5.60	8.10	-2.40	0.00	-5.60	8.10	-2.40	0.00	1.00	0.00	0.00	0.00	0.00	0.00	0.00	0.00	0.00	0.00	0.00	0.00	0.00	0.00	0.00
0.00	0.00	0.00	0.00	0.00	0.00	0.00	0.00	0.00	0.00	0.00	0.00	0.00	0.00	0.00	0.00	0.00	0.00	0.00	-102.90	178.20	-75.20	0.00	-46.00	88.40	-42.40	0.00	-7.30	7.20	0.10	0.00	-7.30	7.20	0.10	0.00	1.00	0.00	0.00	0.00	0.00	0.00	0.00	0.00	0.00	0.00	0.00	0.00	0.00	0.00	0.00
0.00	0.00	0.00	0.00	0.00	0.00	0.00	0.00	0.00	0.00	0.00	0.00	0.00	0.00	0.00	0.00	0.00	0.00	0.00	-143.10	164.50	-21.30	0.00	-67.10	83.40	-16.30	0.00	-8.20	5.50	2.60	0.00	-8.20	5.50	2.60	0.00	1.00	0.00	0.00	0.00	0.00	0.00	0.00	0.00	0.00	0.00	0.00	0.00	0.00	0.00	0.00
0.00	0.00	0.00	0.00	0.00	0.00	0.00	0.00	0.00	0.00	0.00	0.00	0.00	0.00	0.00	0.00	0.00	0.00	0.00	-169.30	134.70	34.50	0.00	-81.60	70.30	11.30	0.00	-8.30	3.30	5.00	0.00	-8.30	3.30	5.00	0.00	1.00	0.00	0.00	0.00	0.00	0.00	0.00	0.00	0.00	0.00	0.00	0.00	0.00	0.00	0.00
0.00	0.00	0.00	0.00	0.00	0.00	0.00	0.00	0.00	0.00	0.00	0.00	0.00	0.00	0.00	0.00	0.00	0.00	0.00	-178.90	91.70	87.10	0.00	-88.20	50.20	37.90	0.00	-7.60	0.70	6.80	0.00	-7.60	0.70	6.80	0.00	1.00	0.00	0.00	0.00	0.00	0.00	0.00	0.00	0.00	0.00	0.00	0.00	0.00	0.00	0.00
0.00	0.00	0.00	0.00	0.00	0.00	0.00	0.00	0.00	0.00	0.00	0.00	0.00	0.00	0.00	0.00	0.00	0.00	0.00	-171.00	39.80	131.10	0.00	-86.10	25.30	60.80	0.00	-6.10	-1.80	8.00	0.00	-6.10	-1.80	8.00	0.00	1.00	0.00	0.00	0.00	0.00	0.00	0.00	0.00	0.00	0.00	0.00	0.00	0.00	0.00	0.00
0.00	0.00	0.00	0.00	0.00	0.00	0.00	0.00	0.00	0.00	0.00	0.00	0.00	0.00	0.00	0.00	0.00	0.00	0.00	-2.60	-153.60	156.30	0.00	-7.10	-72.80	80.00	0.00	3.50	-8.30	4.80	0.00	3.50	-8.30	4.80	0.00	1.00	0.00	0.00	0.00	0.00	0.00	0.00	0.00	0.00	0.00	0.00	0.00	0.00	0.00	0.00
0.00	0.00	0.00	0.00	0.00	0.00	0.00	0.00	0.00	0.00	0.00	0.00	0.00	0.00	0.00	0.00	0.00	0.00	0.00	52.70	-174.50	121.70	0.00	20.40	-84.80	64.30	0.00	5.60	-8.10	2.40	0.00	5.60	-8.10	2.40	0.00	1.00	0.00	0.00	0.00	0.00	0.00	0.00	0.00	0.00	0.00	0.00	0.00	0.00	0.00	0.00
0.00	0.00	0.00	0.00	0.00	0.00	0.00	0.00	0.00	0.00	0.00	0.00	0.00	0.00	0.00	0.00	0.00	0.00	0.00	103.00	-178.20	75.20	0.00	46.00	-88.50	42.40	0.00	7.30	-7.20	-0.10	0.00	7.30	-7.20	-0.10	0.00	1.00	0.00	0.00	0.00	0.00	0.00	0.00	0.00	0.00	0.00	0.00	0.00	0.00	0.00	0.00
0.00	0.00	0.00	0.00	0.00	0.00	0.00	0.00	0.00	0.00	0.00	0.00	0.00	0.00	0.00	0.00	0.00	0.00	0.00	143.20	-164.60	21.40	0.00	67.10	-83.50	16.30	0.00	8.20	-5.50	-2.60	0.00	8.20	-5.50	-2.60	0.00	1.00	0.00	0.00	0.00	0.00	0.00	0.00	0.00	0.00	0.00	0.00	0.00	0.00	0.00	0.00
0.00	0.00	0.00	0.00	0.00	0.00	0.00	0.00	0.00	0.00	0.00	0.00	0.00	0.00	0.00	0.00	0.00	0.00	0.00	169.30	-134.80	-34.50	0.00	81.70	-70.30	-11.30	0.00	8.30	-3.30	-5.00	0.00	8.30	-3.30	-5.00	0.00	1.00	0.00	0.00	0.00	0.00	0.00	0.00	0.00	0.00	0.00	0.00	0.00	0.00	0.00	0.00
0.00	0.00	0.00	0.00	0.00	0.00	0.00	0.00	0.00	0.00	0.00	0.00	0.00	0.00	0.00	0.00	0.00	0.00	0.00	178.90	-91.80	-87.10	0.00	88.20	-50.30	-37.90	0.00	7.60	-0.70	-6.80	0.00	7.60	-0.70	-6.80	0.00	1.00	0.00	0.00	0.00	0.00	0.00	0.00	0.00	0.00	0.00	0.00	0.00	0.00	0.00	0.00
0.00	0.00	0.00	0.00	0.00	0.00	0.00	0.00	0.00	0.00	0.00	0.00	0.00	0.00	0.00	0.00	0.00	0.00	0.00	171.00	-39.90	-131.10	0.00	86.10	-25.30	-60.70	0.00	6.10	1.80	-8.00	0.00	6.10	1.80	-8.00	0.00	1.00	0.00	0.00	0.00	0.00	0.00	0.00	0.00	0.00	0.00	0.00	0.00	0.00	0.00	0.00
0.00	0.00	0.00	0.00	0.00	0.00	0.00	0.00	0.00	0.00	0.00	0.00	0.00	0.00	0.00	0.00	0.00	0.00	0.00	146.30	15.90	-162.30	0.00	75.60	2.00	-77.60	0.00	4.10	4.20	-8.30	0.00	4.10	4.20	-8.30	0.00	1.00	0.00	0.00	0.00	0.00	0.00	0.00	0.00	0.00	0.00	0.00	0.00	0.00	0.00	0.00
0.00	0.00	0.00	0.00	0.00	0.00	0.00	0.00	0.00	0.00	0.00	0.00	0.00	0.00	0.00	0.00	0.00	0.00	0.00	107.40	70.20	-177.60	0.00	57.60	29.30	-86.90	0.00	1.60	6.30	-7.90	0.00	1.60	6.30	-7.90	0.00	1.00	0.00	0.00	0.00	0.00	0.00	0.00	0.00	0.00	0.00	0.00	0.00	0.00	0.00	0.00
0.00	0.00	0.00	0.00	0.00	0.00	0.00	0.00	0.00	0.00	0.00	0.00	0.00	0.00	0.00	0.00	0.00	0.00	0.00	57.90	117.60	-175.50	0.00	34.00	53.70	-87.70	0.00	-0.90	7.70	-6.70	0.00	-0.90	7.70	-6.70	0.00	1.00	0.00	0.00	0.00	0.00	0.00	0.00	0.00	0.00	0.00	0.00	0.00	0.00	0.00	0.00
0.00	0.00	0.00	0.00	0.00	0.00	0.00	0.00	0.00	0.00	0.00	0.00	0.00	0.00	0.00	0.00	0.00	0.00	0.00	2.70	153.50	-156.30	0.00	7.10	72.80	-79.90	0.00	-3.50	8.30	-4.80	0.00	-3.50	8.30	-4.80	0.00	1.00	0.00	0.00	0.00	0.00	0.00	0.00	0.00	0.00	0.00	0.00	0.00	0.00	0.00	0.00
0.00	0.00	0.00	0.00	0.00	0.00	0.00	0.00	0.00	0.00	0.00	0.00	0.00	0.00	0.00	0.00	0.00	0.00	0.00	-52.60	174.40	-121.70	0.00	-20.40	84.70	-64.30	0.00	-5.60	8.10	-2.40	0.00	-5.60	8.10	-2.40	0.00	1.00	0.00	0.00	0.00	0.00	0.00	0.00	0.00	0.00	0.00	0.00	0.00	0.00	0.00	0.00
0.00	0.00	0.00	0.00	0.00	0.00	0.00	0.00	0.00	0.00	0.00	0.00	0.00	0.00	0.00	0.00	0.00	0.00	0.00	-102.90	178.20	-75.20	0.00	-46.00	88.40	-42.40	0.00	-7.30	7.20	0.10	0.00	-7.30	7.20	0.10	0.00	1.00	0.00	0.00	0.00	0.00	0.00	0.00	0.00	0.00	0.00	0.00	0.00	0.00	0.00	0.00
0.00	0.00	0.00	0.00	0.00	0.00	0.00	0.00	0.00	0.00	0.00	0.00	0.00	0.00	0.00	0.00	0.00	0.00	0.00	-143.10	164.50	-21.30	0.00	-67.10	83.40	-16.30	0.00	-8.20	5.50	2.60	0.00	-8.20	5.50	2.60	0.00	1.00	0.00	0.00	0.00	0.00	0.00	0.00	0.00	0.00	0.00	0.00	0.00	0.00	0.00	0.00
0.00	0.00	0.00	0.00	0.00	0.00	0.00	0.00	0.00	0.00	0.00	0.00	0.00	0.00	0.00	0.00	0.00	0.00	0.00	-169.30	134.70	34.50	0.00	-81.60	70.30	11.30	0.00	-8.30	3.30	5.00	0.00	-8.30	3.30	5.00	0.00	1.00	0.00	0.00	0.00	0.00	0.00	0.00	0.00	0.00	0.00	0.00	0.00	0.00	0.00	0.00
0.00	0.00	0.00	0.00	0.00	0.00	0.00	0.00	0.00	0.00	0.00	0.00	0.00	0.00	0.00	0.00	0.00	0.00	0.00	-178.90	91.70	87.10	0.00	-88.20	50.20	37.90	0.00	-7.60	0.70	6.80	0.00	-7.60	0.70	6.80	0.00	1.00	0.00	0.00	0.00	0.00	0.00	0.00	0.00	0.00	0.00	0.00	0.00	0.00	0.00	0.00
0.00	0.00	0.00	0.00	0.00	0.00	0.00	0.00	0.00	0.00	0.00	0.00	0.00	0.00	0.00	0.00	0.00	0.00	0.00	-171.00	39.80	131.10	0.00	-86.10	25.30	60.80	0.00	-6.10	-1.80	8.00	0.00	-6.10	-1.80	8.00	0.00	1.00	0.00	0.00	0.00	0.00	0.00	0.00	0.00	0.00	0.00	0.00	0.00	0.00	0.00	0.00
0.00	0.00	0.00	0.00	0.00	0.00	0.00	0.00	0.00	0.00	0.00	0.00	0.00	0.00	0.00	0.00	0.00	0.00	0.00	-146.30	-16.00	162.30	0.00	-75.50	-2.10	77.70	0.00	-4.00	-4.20	8.30	0.00	-4.00	-4.20	8.30	0.00	1.00	0.00	0.00	0.00	0.00	0.00	0.00	0.00	0.00	0.00	0.00	0.00	0.00	0.00	0.00
0.00	0.00	0.00	0.00	0.00	0.00	0.00	0.00	0.00	0.00	0.00	0.00	0.00	0.00	0.00	0.00	0.00	0.00	0.00	-107.30	-70.30	177.70	0.00	-57.60	-29.30	87.00	0.00	-1.60	-6.30	7.90	0.00	-1.60	-6.30	7.90	0.00	1.00	0.00	0.00	0.00	0.00	0.00	0.00	0.00	0.00	0.00	0.00	0.00	0.00	0.00	0.00
0.00	0.00	0.00	0.00	0.00	0.00	0.00	0.00	0.00	0.00	0.00	0.00	0.00	0.00	0.00	0.00	0.00	0.00	0.00	-57.80	-117.70	175.60	0.00	-34.00	-53.70	87.80	0.00	0.90	-7.70	6.70	0.00	0.90	-7.70	6.70	0.00	1.00	0.00	0.00	0.00	0.00	0.00	0.00	0.00	0.00	0.00	0.00	0.00	0.00	0.00	0.00
0.00	0.00	0.00	0.00	0.00	0.00	0.00	0.00	0.00	0.00	0.00	0.00	0.00	0.00	0.00	0.00	0.00	0.00	0.00	-2.60	-153.60	156.30	0.00	-7.10	-72.80	80.00	0.00	3.50	-8.30	4.80	0.00	3.50	-8.30	4.80	0.00	1.00	0.00	0.00	0.00	0.00	0.00	0.00	0.00	0.00	0.00	0.00	0.00	0.00	0.00	0.00
0.00	0.00	0.00	0.00	0.00	0.00	0.00	0.00	0.00	0.00	0.00	0.00	0.00	0.00	0.00	0.00	0.00	0.00	0.00	52.70	-174.50	121.70	0.00	20.40	-84.80	64.30	0.00	5.60	-8.10	2.40	0.00	5.60	-8.10	2.40	0.00	1.00	0.00	0.00	0.00	0.00	0.00	0.00	0.00	0.00	0.00	0.00	0.00	0.00	0.00	0.00
0.00	0.00	0.00	0.00	0.00	0.00	0.00	0.00	0.00	0.00	0.00	0.00	0.00	0.00	0.00	0.00	0.00	0.00	0.00	103.00	-178.20	75.20	0.00	46.00	-88.50	42.40	0.00	7.30	-7.20	-0.10	0.00	7.30	-7.20	-0.10	0.00	1.00	0.00	0.00	0.00	0.00	0.00	0.00	0.00	0.00	0.00	0.00	0.00	0.00	0.00	0.00
0.00	0.00	0.00	0.00	0.00	0.00	0.00	0.00	0.00	0.00	0.00	0.00	0.00	0.00	0.00	0.00	0.00	0.00	0.00	143.20	-164.60	21.40	0.00	67.10	-83.50	16.30	0.00	8.20	-5.50	-2.60	0.00	8.20	-5.50	-2.60	0.00	1.00	0.00	0.00	0.00	0.00	0.00	0.00	0.00	0.00	0.00	0.00	0.00	0.00	0.00	0.00
0.00	0.00	0.00	0.00	0.00	0.00	0.00	0.00	0.00	0.00	0.00	0.00	0.00	0.00	0.00	0.00	0.00	0.00	0.00	169.30	-134.80	-34.50	0.00	81.70	-70.30	-11.30	0.00	8.30	-3.30	-5.00	0.00	8.30	-3.30	-5.00	0.00	1.00	0.00	0.00	0.00	0.00	0.00	0.00	0.00	0.00	0.00	0.00	0.00	0.00	0.00	0.00
0.00	0.00	0.00	0.00	0.00	0.00	0.00	0.00	0.00	0.00	0.00	0.00	0.00	0.00	0.00	0.00	0.00	0.00	0.00	178.90	-91.80	-87.10	0.00	88.20	-50.30	-37.90	0.00	7.60	-0.70	-6.80	0.00	7.60	-0.70	-6.80	0.00	1.00	0.00	0.00	0.00	0.00	0.00	0.00	0.00	0.00	0.00	0.00	0.00	0.00	0.00	0.00
0.00	0.00	0.00	0.00	0.00	0.00	0.00	0.00	0.00	0.00	0.00	0.00	0.00	0.00	0.00	0.00	0.00	0.00	0.00	171.00	-39.90	-131.10	0.00	86.10	-25.30	-60.70	0.00	6.10	1.80	-8.00	0.00	6.10	1.80	-8.00	0.00	1.00	0.00	0.00	0.00	0.00	0.00	0.00	0.00	0.00	0.00	0.00	0.00	0.00	0.00	0.00
0.00	0.00	0.00	0.00	0.00	0.00	0.00	0.00	0.00	0.00	0.00	0.00	0.00	0.00	0.00	0.00	0.00	0.00	0.00	146.30	15.90	-162.30	0.00	75.60	2.00	-77.60	0.00	4.10	4.20	-8.30	0.00	4.10	4.20	-8.30	0.00	1.00	0.00	0.00	0.00	0.00	0.00	0.00	0.00	0.00	0.00	0.00	0.00	0.00	0.00	0.00
0.00	0.00	0.00	0.00	0.00	0.00	0.00	0.00	0.00	0.00	0.00	0.00	0.00	0.00	0.00	0.00	0.00	0.00	0.00	107.40	70.20	-177.60	0.00	57.60	29.30	-86.90	0.00	1.60	6.30	-7.90	0.00	1.60	6.30	-7.90	0.00	1.00	0.00	0.00	0.00	0.00	0.00	0.00	0.00	0.00	0.00	0.00	0.00	0.00	0.00	0.00
0.00	0.00	0.00	0.00	0.00	0.00	0.00	0.00	0.00	0.00	0.00	0.00	0.00	0.00	0.00	0.00	0.00	0.00	0.00	57.90	117.60	-175.50	0.00	34.00	53.70	-87.70	0.00	-0.90	7.70	-6.70	0.00	-0.90	7.70	-6.70	0.00	1.00	0.00	0.00	0.00	0.00	0.00	0.00	0.00	0.00	0.00	0.00	0.00	0.00	0.00	0.00
0.00	0.00	0.00	0.00	0.00	0.00	0.00	0.00	0.00	0.00	0.00	0.00	0.00	0.00	0.00	0.00	0.00	0.00	0.00	2.70	153.50	-156.30	0.00	7.10	72.80	-79.90	0.00	-3.50	8.30	-4.80	0.00	-3.50	8.30	-4.80	0.00	1.00	0.00	0.00	0.00	0.00	0.00	0.00	0.00	0.00	0.00	0.00	0.00	0.00	0.00	0.00
0.00	0.00	0.00	0.00	0.00	0.00	0.00	0.00	0.00	0.00	0.00	0.00	0.00	0.00	0.00	0.00	0.00	0.00	0.00	-52.60	174.40	-121.70	0.00	-20.40	84.70	-64.30	0.00	-5.60	8.10	-2.40	0.00	-5.60	8.10	-2.40	0.00	1.00	0.00	0.00	0.00	0.00	0.00	0.00	0.00	0.00	0.00	0.00	0.00	0.00	0.00	0.00
0.00	0.00	0.00	0.00	0.00	0.00	0.00	0.00	0.00	0.00	0.00	0.00	0.00	0.00	0.00	0.00	0.00	0.00	0.00	-102.90	178.20	-75.20	0.00	-46.00	88.40	-42.40	0.00	-7.30	7.20	0.10	0.00	-7.30	7.20	0.10	0.00	1.00	0.00	0.00	0.00	0.00	0.00	0.00	0.00	0.00	0.00	0.00	0.00	0.00	0.00	0.00
0.00	0.00	0.00	0.00	0.00	0.00	0.00	0.00	0.00	0.00	0.00	0.00	0.00	0.00	0.00	0.00	0.00	0.00	0.00	-143.10	164.50	-21.30	0.00	-67.10	83.40	-16.30	0.00	-8.20	5.50	2.60	0.00	-8.20	5.50	2.60	0.00	1.00	0.00	0.00	0.00	0.00	0.00	0.00	0.00	0.00	0.00	0.00	0.00	0.00	0.00	0.00
0.00	0.00	0.00	0.00	0.00	0.00	0.00	0.00	0.00	0.00	0.00	0.00	0.00	0.00	0.00	0.00	0.00	0.00	0.00	-169.30	134.70	34.50	0.00	-81.60	70.30	11.30	0.00	-8.30	3.30	5.00	0.00	-8.30	3.30	5.00	0.00	1.00	0.00	0.00	0.00	0.00	0.00	0.00	0.00	0.00	0.00	0.00	0.00	0.00	0.00	0.00
0.00	0.00	0.00	0.00	0.00	0.00	0.00	0.00	0.00	0.00	0.00	0.00	0.00	0.00	0.00	0.00	0.00	0.00	0.00	-178.90	91.70	87.10	0.00	-88.20	50.20	37.90	0.00	-7.60	0.70	6.80	0.00	-7.60	0.70	6.80	0.00	1.00	0.00	0.00	0.00	0.00	0.00	0.00	0.00	0.00	0.00	0.00	0.00	0.00	0.00	0.00
0.00	0.00	0.00	0.00	0.00	0.00	0.00	0.00	0.00	0.00	0.00	0.00	0.00	0.00	0.00	0.00	0.00	0.00	0.00	-171.00	39.80	131.10	0.00	-86.10	25.30	60.80	0.00	-6.10	-1.80	8.00	0.00	-6.10	-1.80	8.00	0.00	1.00	0.00	0.00	0.00	0.00	0.00	0.00	0.00	0.00	0.00	0.00	0.00	0.00	0.00	0.00
0.00	0.00	0.00	0.00	0.00	0.00	0.00	0.00	0.00	0.00	0.00	0.00	0.00	0.00	0.00	0.00	0.00	0.00	0.00	-146.30	-16.00	162.30	0.00	-75.50	-2.10	77.70	0.00	-4.00	-4.20	8.30	0.00	-4.00	-4.20	8.30	0.00	1.00	0.00	0.00	0.00	0.00	0.00	0.00	0.00	0.00	0.00	0.00	0.00	0.00	0.00	0.00
0.00	0.00	0.00	0.00	0.00	0.00	0.00	0.00	0.00	0.00	0.00	0.00	0.00	0.00	0.00	0.00	0.00	0.00	0.00	-107.30	-70.30	177.70	0.00	-57.60	-29.30	87.00	0.00	-1.60	-6.30	7.90	0.00	-1.60	-6.30	7.90	0.00	1.00	0.00	0.00	0.00	0.00	0.00	0.00	0.00	0.00	0.00	0.00	0.00	0.00	0.00	0.00
0.00	0.00	0.00	0.00	0.00	0.00	0.00	0.00	0.00	0.00	0.00	0.00	0.00	0.00	0.00	0.00	0.00	0.00	0.00	-57.80	-117.70	175.60	0.00	-34.00	-53.70	87.80	0.00	0.90	-7.70	6.70	0.00	0.90	-7.70	6.70	0.00	1.00	0.00	0.00	0.00	0.00	0.00	0.00	0.00	0.00	0.00	0.00	0.00	0.00	0.00	0.00
0.00	0.00	0.00	0.00	0.00	0.00	0.00	0.00	0.00	0.00	0.00	0.00	0.00	0.00	0.00	0.00	0.00	0.00	0.00	-2.60	-153.60	156.30	0.00	-7.10	-72.80	80.00	0.00	3.50	-8.30	4.80	0.00	3.50	-8.30	4.80	0.00	1.00	0.00	0.00	0.00	0.00	0.00	0.00	0.00	0.00	0.00	0.00	0.00	0.00	0.00	0.00
0.00	0.00	0.00	0.00	0.00	0.00	0.00	0.00	0.00	0.00	0.00	0.00	0.00	0.00	0.00	0.00	0.00	0.00	0.00	52.70	-174.50	121.70	0.00	20.40	-84.80	64.30	0.00	5.60	-8.10	2.40	0.00	5.60	-8.10	2.40	0.00	1.00	0.00	0.00	0.00	0.00	0.00	0.00	0.00	0.00	0.00	0.00	0.00	0.00	0.00	0.00
0.00	0.00	0.00	0.00	0.00	0.00	0.00	0.00	0.00	0.00	0.00	0.00	0.00	0.00	0.00	0.00	0.00	0.00	0.00	103.00	-178.20	75.20	0.00	46.00	-88.50	42.40	0.00	7.30	-7.20	-0.10	0.00	7.30	-7.20	-0.10	0.00	1.00	0.00	0.00	0.00	0.00	0.00	0.00	0.00	0.00	0.00	0.00	0.00	0.00	0.00	0.00
0.00	0.00	0.00	0.00	0.00	0.00	0.00	0.00	0.00	0.00	0.00	0.00	0.00	0.00	0.00	0.00	0.00	0.00	0.00	143.20	-164.60	21.40	0.00	67.10	-83.50	16.30	0.00	8.20	-5.50	-2.60	0.00	8.20	-5.50	-2.60	0.00	1.00	0.00	0.00	0.00	0.00	0.00	0.00	0.00	0.00	0.00	0.00	0.00	0.00	0.00	0.00
0.00	0.00	0.00	0.00	0.00	0.00	0.00	0.00	0.00	0.00	0.00	0.00	0.00	0.00	0.00	0.00	0.00	0.00	0.00	169.30	-134.80	-34.50	0.00	81.70	-70.30	-11.30	0.00	8.30	-3.30	-5.00	0.00	8.30	-3.30	-5.00	0.00	1.00	0.00	0.00	0.00	0.00	0.00	0.00	0.00	0.00	0.00	0.00	0.00	0.00	0.00	0.00
0.00	0.00	0.00	0.00	0.00	0.00	0.00	0.00	0.00	0.00	0.00	0.00	0.00	0.00	0.00	0.00	0.00	0.00	0.00	178.90	-91.80	-87.10	0.00	88.20	-50.30	-37.90	0.00	7.60	-0.70	-6.80	0.00	7.60	-0.70	-6.80	0.00	1.00	0.00	0.00	0.00	0.00	0.00	0.00	0.00	0.00	0.00	0.00	0.00	0.00	0.00	0.00
0.00	0.00	0.00	0.00	0.00	0.00	0.00	0.00	0.00	0.00	0.00	0.00	0.00	0.00	0.00	0.00	0.00	0.00	0.00	171.00	-39.90	-131.10	0.00	86.10	-25.30	-60.70	0.00	6.10	1.80	-8.00	0.00	6.10	1.80	-8.00	0.00	1.00	0.00	0.00	0.00	0.00	0.00	0.00	0.00	0.00	0.00	0.00	0.00	0.00	0.00	0.00
0.00	0.00	0.00	0.00	0.00	0.00	0.00	0.00	0.00	0.00	0.00	0.00	0.00	0.00	0.00	0.00	0.00	0.00	0.00	146.30	15.90	-162.30	0.00	75.60	2.00	-77.60	0.00	4.10	4.20	-8.30	0.00	4.10	4.20	-8.30	0.00	1.00	0.00	0.00	0.00	0.00	0.00	0.00	0.00	0.00	0.00	0.00	0.00	0.00	0.00	0.00
0.00	0.00	0.00	0.00	0.00	0.00	0.00	0.00	0.00	0.00	0.00	0.00	0.00	0.00	0.00	0.00	0.00	0.00	0.00	107.40	70.20	-177.60	0.00	57.60	29.30	-86.90	0.00	1.60	6.30	-7.90	0.00	1.60	6.30	-7.90	0.00	1.00	0.00	0.00	0.00	0.00	0.00	0.00	0.00	0.00	0.00	0.00	0.00	0.00	0.00	0.00
0.00	0.00	0.00	0.00	0.00	0.00	0.00	0.00	0.00	0.00	0.00	0.00	0.00	0.00	0.00	0.00	0.00	0.00	0.00	57.90	117.60	-175.50	0.00	34.00	53.70	-87.70	0.00	-0.90	7.70	-6.70	0.00	-0.90	7.70	-6.70	0.00	1.00	0.00	0.00	0.00	0.00	0.00	0.00	0.00	0.00	0.00	0.00	0.00	0.00	0.00	0.00
0.00	0.00	0.00	0.00	0.00	0.00	0.00	0.00	0.00	0.00	0.00	0.00	0.00	0.00	0.00	0.00	0.00	0.00	0.00	2.70	153.50	-156.30	0.00	7.10	72.80	-79.90	0.00	-3.50	8.30	-4.80	0.00	-3.50	8.30	-4.80	0.00	1.00	0.00	0.00	0.00	0.00	0.00	0.00	0.00	0.00	0.00	0.00	0.00	0.00	0.00	0.00
0.00	0.00	0.00	0.00	0.00	0.00	0.00	0.00	0.00	0.00	0.00	0.00	0.00	0.00	0.00	0.00	0.00	0.00	0.00	-52.60	174.40	-121.70	0.00	-20.40	84.70	-64.30	0.00	-5.60	8.10	-2.40	0.00	-5.60	8.10	-2.40	0.00	1.00	0.00	0.00	0.00	0.00	0.00	0.00	0.00	0.00	0.00	0.00	0.00	0.00	0.00	0.00
0.00	0.00	0.00	0.00	0.00	0.00	0.00	0.00	0.00	0.00	0.00	0.00	0.00	0.00	0.00	0.00	0.00	0.00	0.00	-102.90	178.20	-75.20	0.00	-46.00	88.40	-42.40	0.00	-7.30	7.20	0.10	0.00	-7.30	7.20	0.10	0.00	1.00	0.00	0.00	0.00	0.00	0.00	0.00	0.00	0.00	0.00	0.00	0.00	0.00	0.00	0.00
0.00	0.00	0.00	0.00	0.00	0.00	0.00	0.00	0.00	0.00	0.00	0.00	0.00	0.00	0.00	0.00	0.00	0.00	0.00	-143.10	164.50	-21.30	0.00	-67.10	83.40	-16.30	0.00	-8.20	5.50	2.60	0.00	-8.20	5.50	2.60	0.00	1.00	0.00	0.00	0.00	0.00	0.00	0.00	0.00	0.00	0.00	0.00	0.00	0.00	0.00	0.00
0.00	0.00	0.00	0.00	0.00	0.00	0.00	0.00	0.00	0.00	0.00	0.00	0.00	0.00	0.00	0.00	0.00	0.00	0.00	-169.30	134.70	34.50	0.00	-81.60	70.30	11.30	0.00	-8.30	3.30	5.00	0.00	-8.30	3.30	5.00	0.00	1.00	0.00	0.00	0.00	0.00	0.00	0.00	0.00	0.00	0.00	0.00	0.00	0.00	0.00	0.00
0.00	0.00	0.00	0.00	0.00	0.00	0.00	0.00	0.00	0.00	0.00	0.00	0.00	0.00	0.00	0.00	0.00	0.00	0.00	-178.90	91.70	87.10	0.00	-88.20	50.20	37.90	0.00	-7.60	0.70	6.80	0.00	-7.60	0.70	6.80	0.00	1.00	0.00	0.00	0.00	0.00	0.00	0.00	0.00	0.00	0.00	0.00	0.00	0.00	0.00	0.00
0.00	0.00	0.00	0.00	0.00	0.00	0.00	0.00	0.00	0.00	0.00	0.00	0.00	0.00	0.00	0.00	0.00	0.00	0.00	-171.00	39.80	131.10	0.00	-86.10	25.30	60.80	0.00	-6.10	-1.80	8.00	0.00	-6.10	-1.80	8.00	0.00	1.00	0.00	0.00	0.00	0.00	0.00	0.00	0.00	0.00	0.00	0.00	0.00	0.00	0.00	0.00
0.00	0.00	0.00	0.00	0.00	0.00	0.00	0.00	0.00	0.00	0.00	0.00	0.00	0.00	0.00	0.00	0.00	0.00	0.00	-146.30	-16.00	162.30	0.00	-75.50	-2.10	77.70	0.00	-4.00	-4.20	8.30	0.00	-4.00	-4.20	8.30	0.00	1.00	0.00	0.00	0.00	0.00	0.00	0.00	0.00	0.00	0.00	0.00	0.00	0.00	0.00	0.00
0.00	0.00	0.00	0.00	0.00	0.00	0.00	0.00	0.00	0.00	0.00	0.00	0.00	0.00	0.00	0.00	0.00	0.00	0.00	-107.30	-70.30	177.70	0.00	-57.60	-29.30	87.00	0.00	-1.60	-6.30	7.90	0.00	-1.60	-6.30	7.90	0.00	1.00	0.00	0.00	0.00	0.00	0.00	0.00	0.00	0.00	0.00	0.00	0.00	0.00	0.00	0.00
0.00	0.00	0.00	0.00	0.00	0.00	0.00	0.00	0.00	0.00	0.00	0.00	0.00	0.00	0.00	0.00	0.00	0.00	0.00	-57.80	-117.70	175.60	0.00	-34.00	-53.70	87.80	0.00	0.90	-7.70	6.70	0.00	0.90	-7.70	6.70	0.00	1.00	0.00	0.00	0.00	0.00	0.00	0.00	0.00	0.00	0.00	0.00	0.00	0.00	0.00	0.00
0.00	0.00	0.00	0.00	0.00	0.00	0.00	0.00	0.00	0.00	0.00	0.00	0.00	0.00	0.00	0.00	0.00	0.00	0.00	-2.60	-153.60	156.30	0.00	-7.10	-72.80	80.00	0.00	3.50	-8.30	4.80	0.00	3.50	-8.30	4.80	0.00	1.00	0.00	0.00	0.00	0.00	0.00	0.00	0.00	0.00	0.00	0.00	0.00	0.00	0.00	0.00
0.00	0.00	0.00	0.00	0.00	0.00	0.00	0.00	0.00	0.00	0.00	0.00	0.00	0.00	0.00	0.00	0.00	0.00	0.00	52.70	-174.50	121.70	0.00	20.40	-84.80	64.30	0.00	5.60	-8.10	2.40	0.00	5.60	-8.10	2.40	0.00	1.00	0.00	0.00	0.00	0.00	0.00	0.00	0.00	0.00	0.00	0.00	0.00	0.00	0.00	0.00
0.00	0.00	0.00	0.00	0.00	0.00	0.00	0.00	0.00	0.00	0.00	0.00	0.00	0.00	0.00	0.00	0.00	0.00	0.00	103.00	-178.20	75.20	0.00	46.00	-88.50	42.40	0.00	7.30	-7.20	-0.10	0.00	7.30	-7.20	-0.10	0.00	1.00	0.00	0.00	0.00	0.00	0.00	0.00	0.00	0.00	0.00	0.00	0.00	0.00	0.00	0.00
0.00	0.00	0.00	0.00	0.00	0.00	0.00	0.00	0.00	0.00	0.00	0.00	0.00	0.00	0.00	0.00	0.00	0.00	0.00	143.10	-164.60	21.40	0.00	67.10	-83.50	16.30	0.00	8.20	-5.50	-2.60	0.00	8.20	-5.50	-2.60	0.00	1.00	0.00	0.00	0.00	0.00	0.00	0.00	0.00	0.00	0.00	0.00	0.00	0.00	0.00	0.00
0.00	0.00	0.00	0.00	0.00	0.00	0.00	0.00	0.00	0.00	0.00	0.00	0.00	0.00	0.00	0.00	0.00	0.00	0.00	169.30	-134.80	-34.50	0.00	81.70	-70.30	-11.30	0.00	8.30	-3.30	-5.00	0.00	8.30	-3.30	-5.00	0.00	1.00	0.00	0.00	0.00	0.00	0.00	0.00	0.00	0.00	0.00	0.00	0.00	0.00	0.00	0.00
0.00	0.00	0.00	0.00	0.00	0.00	0.00	0.00	0.00	0.00	0.00	0.00	0.00	0.00	0.00	0.00	0.00	0.00	0.00	178.90	-91.80	-87.10	0.00	88.20	-50.30	-37.90	0.00	7.60	-0.70	-6.80	0.00	7.60	-0.70	-6.80	0.00	1.00	0.00	0.00	0.00	0.00	0.00	0.00	0.00	0.00	0.00	0.00	0.00	0.00	0.00	0.00
0.00	0.00	0.00	0.00	0.00	0.00	0.00	0.00	0.00	0.00	0.00	0.00	0.00	0.00	0.00	0.00	0.00	0.00	0.00	171.00	-39.90	-131.10	0.00	86.10	-25.30	-60.70	0.00	6.10	1.80	-8.00	0.00	6.10	1.80	-8.00	0.00	1.00	0.00	0.00	0.00	0.00	0.00	0.00	0.00	0.00	0.00	0.00	0.00	0.00	0.00	0.00
0.00	0.00	0.00	0.00	0.00	0.00	0.00	0.00	0.00	0.00	0.00	0.00	0.00	0.00	0.00	0.00	0.00	0.00	0.00	146.30	15.90	-162.30	0.00	75.60	2.00	-77.60	0.00	4.10	4.20	-8.30	0.00	4.10	4.20	-8.30	0.00	1.00	0.00	0.00	0.00	0.00	0.00	0.00	0.00	0.00	0.00	0.00	0.00	0.00	0.00	0.00
0.00	0.00	0.00	0.00	0.00	0.00	0.00	0.00	0.00	0.00	0.00	0.00	0.00	0.00	0.00	0.00	0.00	0.00	0.00	107.40	70.20	-177.60	0.00	57.60	29.30	-86.90	0.00	1.60	6.30	-7.90	0.00	1.60	6.30	-7.90	0.00	1.00	0.00	0.00	0.00	0.00	0.00	0.00	0.00	0.00	0.00	0.00	0.00	0.00	0.00	0.00
0.00	0.00	0.00	0.00	0.00	0.00	0.00	0.00	0.00	0.00	0.00	0.00	0.00	0.00	0.00	0.00	0.00	0.00	0.00	57.90	117.60	-175.50	0.00	34.00	53.70	-87.70	0.00	-0.90	7.70	-6.70	0.00	-0.90	7.70	-6.70	0.00	1.00	0.00	0.00	0.00	0.00	0.00	0.00	0.00	0.00	0.00	0.00	0.00	0.00	0.00	0.00
0.00	0.00	0.00	0.00	0.00	0.00	0.00	0.00	0.00	0.00	0.00	0.00	0.00	0.00	0.00	0.00	0.00	0.00	0.00	2.70	153.50	-156.30	0.00	7.10	72.80	-79.90	0.00	-3.50	8.30	-4.80	0.00	-3.50	8.30	-4.80	0.00	1.00	0.00	0.00	0.00	0.00	0.00	0.00	0.00	0.00	0.00	0.00	0.00	0.00	0.00	0.00
0.00	0.00	0.00	0.00	0.00	0.00	0.00	0.00	0.00	0.00	0.00	0.00	0.00	0.00	0.00	0.00	0.00	0.00	0.00	-52.60	174.40	-121.70	0.00	-20.40	84.70	-64.30	0.00	-5.60	8.10	-2.40	0.00	-5.60	8.10	-2.40	0.00	1.00	0.00	0.00	0.00	0.00	0.00	0.00	0.00	0.00	0.00	0.00	0.00	0.00	0.00	0.00
0.00	0.00	0.00	0.00	0.00	0.00	0.00	0.00	0.00	0.00	0.00	0.00	0.00	0.00	0.00	0.00	0.00	0.00	0.00	-102.90	178.20	-75.20	0.00	-46.00	88.40	-42.40	0.00	-7.30	7.20	0.10	0.00	-7.30	7.20	0.10	0.00	1.00	0.00	0.00	0.00	0.00	0.00	0.00	0.00	0.00	0.00	0.00	0.00	0.00	0.00	0.00
0.00	0.00	0.00	0.00	0.00	0.00	0.00	0.00	0.00	0.00	0.00	0.00	0.00	0.00	0.00	0.00	0.00	0.00	0.00	-143.10	164.50	-21.30	0.00	-67.10	83.40	-16.30	0.00	-8.20	5.50	2.60	0.00	-8.20	5.50	2.60	0.00	1.00	0.00	0.00	0.00	0.00	0.00	0.00	0.00	0.00	0.00	0.00	0.00	0.00	0.00	0.00
0.00	0.00	0.00	0.00	0.00	0.00	0.00	0.00	0.00	0.00	0.00	0.00	0.00	0.00	0.00	0.00	0.00	0.00	0.00	-169.30	134.70	34.50	0.00	-81.60	70.30	11.30	0.00	-8.30	3.30	5.00	0.00	-8.30	3.30	5.00	0.00	1.00	0.00	0.00	0.00	0.00	0.00	0.00	0.00	0.00	0.00	0.00	0.00	0.00	0.00	0.00
0.00	0.00	0.00	0.00	0.00	0.00	0.00	0.00	0.00	0.00	0.00	0.00	0.00	0.00	0.00	0.00	0.00	0.00	0.00	-178.90	91.70	87.10	0.00	-88.20	50.20	37.90	0.00	-7.60	0.70	6.80	0.00	-7.60	0.70	6.80	0.00	1.00	0.00	0.00	0.00	0.00	0.00	0.00	0.00	0.00	0.00	0.00	0.00	0.00	0.00	0.00
0.00	0.00	0.00	0.00	0.00	0.00	0.00	0.00	0.00	0.00	0.00	0.00	0.00	0.00	0.00	0.00	0.00	0.00	0.00	-171.00	39.80	131.10	0.00	-86.10	25.30	60.80	0.00	-6.10	-1.80	8.00	0.00	-6.10	-1.80	8.00	0.00	1.00	0.00	0.00	0.00	0.00	0.00	0.00	0.00	0.00	0.00	0.00	0.00	0.00	0.00	0.00
0.00	0.00	0.00	0.00	0.00	0.00	0.00	0.00	0.00	0.00	0.00	0.00	0.00	0.00	0.00	0.00	0.00	0.00	0.00	-146.30	-16.00	162.30	0.00	-75.50	-2.10	77.70	0.00	-4.00	-4.20	8.30	0.00	-4.00	-4.20	8.30	0.00	1.00	0.00	0.00	0.00	0.00	0.00	0.00	0.00	0.00	0.00	0.00	0.00	0.00	0.00	0.00
0.00	0.00	0.00	0.00	0.00	0.00	0.00	0.00	0.00	0.00	0.00	0.00	0.00	0.00	0.00	0.00	0.00	0.00	0.00	-107.30	-70.30	177.70	0.00	-57.60	-29.30	87.00	0.00	-1.60	-6.30	7.90	0.00	-1.60	-6.30	7.90	0.00	1.00	0.00	0.00	0.00	0.00	0.00	0.00	0.00	0.00	0.00	0.00	0.00	0.00	0.00	0.00
0.00	0.00	0.00	0.00	0.00	0.00	0.00	0.00	0.00	0.00	0.00	0.00	0.00	0.00	0.00	0.00	0.00	0.00	0.00	-57.80	-117.70	175.60	0.00	-34.00	-53.70	87.80	0.00	0.90	-7.70	6.70	0.00	0.90	-7.70	6.70	0.00	1.00	0.00	0.00	0.00	0.00	0.00	0.00	0.00	0.00	0.00	0.00	0.00	0.00	0.00	0.00
0.00	0.00	0.00	0.00	0.00	0.00	0.00	0.00	0.00	0.00	0.00	0.00	0.00	0.00	0.00	0.00	0.00	0.00	0.00	-2.60	-153.60	156.30	0.00	-7.10	-72.80	80.00	0.00	3.50	-8.30	4.80	0.00	3.50	-8.30	4.80	0.00	1.00	0.00	0.00	0.00	0.00	0.00	0.00	0.00	0.00	0.00	0.00	0.00	0.00	0.00	0.00
0.00	0.00	0.00	0.00	0.00	0.00	0.00	0.00	0.00	0.00	0.00	0.00	0.00	0.00	0.00	0.00	0.00	0.00	0.00	52.70	-174.50	121.70	0.00	20.40	-84.80	64.30	0.00	5.60	-8.10	2.40	0.00	5.60	-8.10	2.40	0.00	1.00	0.00	0.00	0.00	0.00	0.00	0.00	0.00	0.00	0.00	0.00	0.00	0.00	0.00	0.00
0.00	0.00	0.00	0.00	0.00	0.00	0.00	0.00	0.00	0.00	0.00	0.00	0.00	0.00	0.00	0.00	0.00	0.00	0.00	103.00	-178.20	75.20	0.00	46.00	-88.50	42.40	0.00	7.30	-7.20	-0.10	0.00	7.30	-7.20	-0.10	0.00	1.00	0.00	0.00	0.00	0.00	0.00	0.00	0.00	0.00	0.00	0.00	0.00	0.00	0.00	0.00
0.00	0.00	0.00	0.00	0.00	0.00	0.00	0.00	0.00	0.00	0.00	0.00	0.00	0.00	0.00	0.00	0.00	0.00	0.00	143.10	-164.60	21.40	0.00	67.10	-83.50	16.30	0.00	8.20	-5.50	-2.60	0.00	8.20	-5.50	-2.60	0.00	1.00	0.00	0.00	0.00	0.00	0.00	0.00	0.00	0.00	0.00	0.00	0.00	0.00	0.00	0.00
0.00	0.00	0.00	0.00	0.00	0.00	0.00	0.00	0.00	0.00	0.00	0.00	0.00	0.00	0.00	0.00	0.00	0.00	0.00	169.30	-134.80	-34.50	0.00	81.70	-70.30	-11.30	0.00	8.30	-3.30	-5.00	0.00	8.30	-3.30	-5.00	0.00	1.00	0.00	0.00	0.00	0.00	0.00	0.00	0.00	0.00	0.00	0.00	0.00	0.00	0.00	0.00
0.00	0.00	0.00	0.00	0.00	0.00	0.00	0.00	0.00	0.00	0.00	0.00	0.00	0.00	0.00	0.00	0.00	0.00	0.00	178.90	-91.80	-87.10	0.00	88.20	-50.30	-37.90	0.00	7.60	-0.70	-6.80	0.00	7.60	-0.70	-6.80	0.00	1.00	0.00	0.00	0.00	0.00	0.00	0.00	0.00	0.00	0.00	0.00	0.00	0.00	0.00	0.00
0.00	0.00	0.00	0.00	0.00	0.00	0.00	0.00	0.00	0.00	0.00	0.00	0.00	0.00	0.00	0.00	0.00	0.00	0.00	171.00	-39.90	-131.10	0.00	86.10	-25.30	-60.70	0.00	6.10	1.80	-8.00	0.00	6.10	1.80	-8.00	0.00	1.00	0.00	0.00	0.00	0.00	0.00	0.00	0.00	0.00	0.00	0.00	0.00	0.00	0.00	0.00
0.00	0.00	0.00	0.00	0.00	0.00	0.00	0.00	0.00	0.00	0.00	0.00	0.00	0.00	0.00	0.00	0.00	0.00	0.00	146.30	15.90	-162.30	0.00	75.60	2.00	-77.60	0.00	4.10	4.20	-8.30	0.00	4.10	4.20	-8.30	0.00	1.00	0.00	0.00	0.00	0.00	0.00	0.00	0.00	0.00	0.00	0.00	0.00	0.00	0.00	0.00
0.00	0.00	0.00	0.00	0.00	0.00	0.00	0.00	0.00	0.00	0.00	0.00	0.00	0.00	0.00	0.00	0.00	0.00	0.00	107.40	70.20	-177.60	0.00	57.60	29.30	-86.90	0.00	1.60	6.30	-7.90	0.00	1.60	6.30	-7.90	0.00	1.00	0.00	0.00	0.00	0.00	0.00	0.00	0.00	0.00	0.00	0.00	0.00	0.00	0.00	0.00
0.00	0.00	0.00	0.00	0.00	0.00	0.00	0.00	0.00	0.00	0.00	0.00	0.00	0.00	0.00	0.00	0.00	0.00	0.00	57.90	117.60	-175.50	0.00	34.00	53.70	-87.70	0.00	-0.90	7.70	-6.70	0.00	-0.90	7.70	-6.70	0.00	1.00	0.00	0.00	0.00	0.00	0.00	0.00	0.00	0.00	0.00	0.00	0.00	0.00	0.00	0.00
0.00	0.00	0.00	0.00	0.00	0.00	0.00	0.00	0.00	0.00	0.00	0.00	0.00	0.00	0.00	0.00	0.00	0.00	0.00	2.70	153.50	-156.30	0.00	7.10	72.80	-79.90	0.00	-3.50	8.30	-4.80	0.00	-3.50	8.30	-4.80	0.00	1.00	0.00	0.00	0.00	0.00	0.00	0.00	0.00	0.00	0.00	0.00	0.00	0.00	0.00	0.00
0.00	0.00	0.00	0.00	0.00	0.00	0.00	0.00	0.00	0.00	0.00	0.00	0.00	0.00	0.00	0.00	0.00	0.00	0.00	-52.60	174.40	-121.70	0.00	-20.40	84.70	-64.30	0.00	-5.60	8.10	-2.40	0.00	-5.60	8.10	-2.40	0.00	1.00	0.00	0.00	0.00	0.00	0.00	0.00	0.00	0.00	0.00	0.00	0.00	0.00	0.00	0.00
0.00	0.00	0.00	0.00	0.00	0.00	0.00	0.00	0.00	0.00	0.00	0.00	0.00	0.00	0.00	0.00	0.00	0.00	0.00	-102.90	178.20	-75.20	0.00	-46.00	88.40	-42.40	0.00	-7.30	7.20	0.10	0.00	-7.30	7.20	0.10	0.00	1.00	0.00	0.00	0.00	0.00	0.00	0.00	0.00	0.00	0.00	0.00	0.00	0.00	0.00	0.00
0.00	0.00	0.00	0.00	0.00	0.00	0.00	0.00	0.00	0.00	0.00	0.00	0.00	0.00	0.00	0.00	0.00	0.00	0.00	-143.10	164.50	-21.30	0.00	-67.10	83.40	-16.30	0.00	-8.20	5.50	2.60	0.00	-8.20	5.50	2.60	0.00	1.00	0.00	0.00	0.00	0.00	0.00	0.00	0.00	0.00	0.00	0.00	0.00	0.00	0.00	0.00
0.00	0.00	0.00	0.00	0.00	0.00	0.00	0.00	0.00	0.00	0.00	0.00	0.00	0.00	0.00	0.00	0.00	0.00	0.00	-169.30	134.70	34.50	0.00	-81.60	70.30	11.30	0.00	-8.30	3.30	5.00	0.00	-8.30	3.30	5.00	0.00	1.00	0.00	0.00	0.00	0.00	0.00	0.00	0.00	0.00	0.00	0.00	0.00	0.00	0.00	0.00
0.00	0.00	0.00	0.00	0.00	0.00	0.00	0.00	0.00	0.00	0.00	0.00	0.00	0.00	0.00	0.00	0.00	0.00	0.00	-178.90	91.70	87.10	0.00	-88.20	50.20	37.90	0.00	-7.60	0.70	6.80	0.00	-7.60	0.70	6.80	0.00	1.00	0.00	0.00	0.00	0.00	0.00	0.00	0.00	0.00	0.00	0.00	0.00	0.00	0.00	0.00
0.00	0.00	0.00	0.00	0.00	0.00	0.00	0.00	0.00	0.00	0.00	0.00	0.00	0.00	0.00	0.00	0.00	0.00	0.00	-171.00	39.80	131.10	0.00	-86.10	25.30	60.80	0.00	-6.10	-1.80	8.00	0.00	-6.10	-1.80	8.00	0.00	1.00	0.00	0.00	0.00	0.00	0.00	0.00	0.00	0.00	0.00	0.00	0.00	0.00	0.00	0.00
0.00	0.00	0.00	0.00	0.00	0.00	0.00	0.00	0.00	0.00	0.00	0.00	0.00	0.00	0.00	0.00	0.00	0.00	0.00	-146.30	-16.00	162.30	0.00	-75.50	-2.10	77.70	0.00	-4.00	-4.20	8.30	0.00	-4.00	-4.20	8.30	0.00	1.00	0.00	0.00	0.00	0.00	0.00	0.00	0.00	0.00	0.00	0.00	0.00	0.00	0.00	0.00
0.00	0.00	0.00	0.00	0.00	0.00	0.00	0.00	0.00	0.00	0.00	0.00	0.00	0.00	0.00	0.00	0.00	0.00	0.00	-107.30	-70.30	177.70	0.00	-57.60	-29.30	87.00	0.00	-1.60	-6.30	7.90	0.00	-1.60	-6.30	7.90	0.00	1.00	0.00	0.00	0.00	0.00	0.00	0.00	0.00	0.00	0.00	0.00	0.00	0.00	0.00	0.00
0.00	0.00	0.00	0.00	0.00	0.00	0.00	0.00	0.00	0.00	0.00	0.00	0.00	0.00	0.00	0.00	0.00	0.00	0.00	-57.80	-117.70	175.60	0.00	-34.00	-53.70	87.80	0.00	0.90	-7.70	6.70	0.00	0.90	-7.70	6.70	0.00	1.00	0.00	0.00	0.00	0.00	0.00	0.00	0.00	0.00	0.00	0.00	0.00	0.00	0.00	0.00
0.00	0.00	0.00	0.00	0.00	0.00	0.00	0.00	0.00	0.00	0.00	0.00	0.00	0.00	0.00	0.00	0.00	0.00	0.00	-2.60	-153.60	156.30	0.00	-7.10	-72.80	80.00	0.00	3.50	-8.30	4.80	0.00	3.50	-8.30	4.80	0.00	1.00	0.00	0.00	0.00	0.00	0.00	0.00	0.00	0.00	0.00	0.00	0.00	0.00	0.00	0.00
0.00	0.00	0.00	0.00	0.00	0.00	0.00	0.00	0.00	0.00	0.00	0.00	0.00	0.00	0.00	0.00	0.00	0.00	0.00	52.70	-174.50	121.70	0.00	20.40	-84.80	64.30	0.00	5.60	-8.10	2.40	0.00	5.60	-8.10	2.40	0.00	1.00	0.00	0.00	0.00	0.00	0.00	0.00	0.00	0.00	0.00	0.00	0.00	0.00	0.00	0.00
0.00	0.00	0.00	0.00	0.00	0.00	0.00	0.00	0.00	0.00	0.00	0.00	0.00	0.00	0.00	0.00	0.00	0.00	0.00	103.00	-178.20	75.20	0.00	46.00	-88.50	42.40	0.00	7.30	-7.20	-0.10	0.00	7.30	-7.20	-0.10	0.00	1.00	0.00	0.00	0.00	0.00	0.00	0.00	0.00	0.00	0.00	0.00	0.00	0.00	0.00	0.00
0.00	0.00	0.00	0.00	0.00	0.00	0.00	0.00	0.00	0.00	0.00	0.00	0.00	0.00	0.00	0.00	0.00	0.00	0.00	143.20	-164.60	21.40	0.00	67.10	-83.50	16.30	0.00	8.20	-5.50	-2.60	0.00	8.20	-5.50	-2.60	0.00	1.00	0.00	0.00	0.00	0.00	0.00	0.00	0.00	0.00	0.00	0.00	0.00	0.00	0.00	0.00
0.00	0.00	0.00	0.00	0.00	0.00	0.00	0.00	0.00	0.00	0.00	0.00	0.00	0.00	0.00	0.00	0.00	0.00	0.00	169.30	-134.80	-34.50	0.00	81.70	-70.30	-11.30	0.00	8.30	-3.30	-5.00	0.00	8.30	-3.30	-5.00	0.00	1.00	0.00	0.00	0.00	0.00	0.00	0.00	0.00	0.00	0.00	0.00	0.00	0.00	0.00	0.00
0.00	0.00	0.00	0.00	0.00	0.00	0.00	0.00	0.00	0.00	0.00	0.00	0.00	0.00	0.00	0.00	0.00	0.00	0.00	178.90	-91.80	-87.10	0.00	88.20	-50.30	-37.90	0.00	7.60	-0.70	-6.80	0.00	7.60	-0.70	-6.80	0.00	1.00	0.00	0.00	0.00	0.00	0.00	0.00	0.00	0.00	0.00	0.00	0.00	0.00	0.00	0.00
0.00	0.00	0.00	0.00	0.00	0.00	0.00	0.00	0.00	0.00	0.00	0.00	0.00	0.00	0.00	0.00	0.00	0.00	0.00	171.00	-39.90	-131.10	0.00	86.10	-25.30	-60.70	0.00	6.10	1.80	-8.00	0.00	6.10	1.80	-8.00	0.00	1.00	0.00	0.00	0.00	0.00	0.00	0.00	0.00	0.00	0.00	0.00	0.00	0.00	0.00	0.00
0.00	0.00	0.00	0.00	0.00	0.00	0.00	0.00	0.00	0.00	0.00	0.00	0.00	0.00	0.00	0.00	0.00	0.00	0.00	146.30	15.90	-162.30	0.00	75.60	2.00	-77.60	0.00	4.10	4.20	-8.30	0.00	4.10	4.20	-8.30	0.00	1.00	0.00	0.00	0.00	0.00	0.00	0.00	0.00	0.00	0.00	0.00	0.00	0.00	0.00	0.00
0.00	0.00	0.00	0.00	0.00	0.00	0.00	0.00	0.00	0.00	0.00	0.00	0.00	0.00	0.00	0.00	0.00	0.00	0.00	107.40	70.20	-177.60	0.00	57.60	29.30	-86.90	0.00	1.60	6.30	-7.90	0.00	1.60	6.30	-7.90	0.00	1.00	0.00	0.00	0.00	0.00	0.00	0.00	0.00	0.00	0.00	0.00	0.00	0.00	0.00	0.00
0.00	0.00	0.00	0.00	0.00	0.00	0.00	0.00	0.00	0.00	0.00	0.00	0.00	0.00	0.00	0.00	0.00	0.00	0.00	57.90	117.60	-175.50	0.00	34.00	53.70	-87.70	0.00	-0.90	7.70	-6.70	0.00	-0.90	7.70	-6.70	0.00	1.00	0.00	0.00	0.00	0.00	0.00	0.00	0.00	0.00	0.00	0.00	0.00	0.00	0.00	0.00
0.00	0.00	0.00	0.00	0.00	0.00	0.00	0.00	0.00	0.00	0.00	0.00	0.00	0.00	0.00	0.00	0.00	0.00	0.00	2.70	153.50	-156.30	0.00	7.10	72.80	-79.90	0.00	-3.50	8.30	-4.80	0.00	-3.50	8.30	-4.80	0.00	1.00	0.00	0.00	0.00	0.00	0.00	0.00	0.00	0.00	0.00	0.00	0.00	0.00	0.00	0.00
0.00	0.00	0.00	0.00	0.00	0.00	0.00	0.00	0.00	0.00	0.00	0.00	0.00	0.00	0.00	0.00	0.00	0.00	0.00	-52.60	174.40	-121.70	0.00	-20.40	84.70	-64.30	0.00	-5.60	8.10	-2.40	0.00	-5.60	8.10	-2.40	0.00	1.00	0.00	0.00	0.00	0.00	0.00	0.00	0.00	0.00	0.00	0.00	0.00	0.00	0.00	0.00
0.00	0.00	0.00	0.00	0.00	0.00	0.00	0.00	0.00	0.00	0.00	0.00	0.00	0.00	0.00	0.00	0.00	0.00	0.00	-102.90	178.20	-75.20	0.00	-46.00	88.40	-42.40	0.00	-7.30	7.20	0.10	0.00	-7.30	7.20	0.10	0.00	1.00	0.00	0.00	0.00	0.00	0.00	0.00	0.00	0.00	0.00	0.00	0.00	0.00	0.00	0.00
0.00	0.00	0.00	0.00	0.00	0.00	0.00	0.00	0.00	0.00	0.00	0.00	0.00	0.00	0.00	0.00	0.00	0.00	0.00	-143.10	164.50	-21.30	0.00	-67.10	83.40	-16.30	0.00	-8.20	5.50	2.60	0.00	-8.20	5.50	2.60	0.00	1.00	0.00	0.00	0.00	0.00	0.00	0.00	0.00	0.00	0.00	0.00	0.00	0.00	0.00	0.00
0.00	0.00	0.00	0.00	0.00	0.00	0.00	0.00	0.00	0.00	0.00	0.00	0.00	0.00	0.00	0.00	0.00	0.00	0.00	-169.30	134.70	34.50	0.00	-81.60	70.30	11.30	0.00	-8.30	3.30	5.00	0.00	-8.30	3.30	5.00	0.00	1.00	0.00	0.00	0.00	0.00	0.00	0.00	0.00	0.00	0.00	0.00	0.00	0.00	0.00	0.00
0.00	0.00	0.00	0.00	0.00	0.00	0.00	0.00	0.00	0.00	0.00	0.00	0.00	0.00	0.00	0.00	0.00	0.00	0.00	-178.90	91.70	87.10	0.00	-88.20	50.20	37.90	0.00	-7.60	0.70	6.80	0.00	-7.60	0.70	6.80	0.00	1.00	0.00	0.00	0.00	0.00	0.00	0.00	0.00	0.00	0.00	0.00	0.00	0.00	0.00	0.00
0.00	0.00	0.00	0.00	0.00	0.00	0.00	0.00	0.00	0.00	0.00	0.00	0.00	0.00	0.00	0.00	0.00	0.00	0.00	-171.00	39.80	131.10	0.00	-86.10	25.30	60.80	0.00	-6.10	-1.80	8.00	0.00	-6.10	-1.80	8.00	0.00	1.00	0.00	0.00	0.00	0.00	0.00	0.00	0.00	0.00	0.00	0.00	0.00	0.00	0.00	0.00
0.00	0.00	0.00	0.00	0.00	0.00	0.00	0.00	0.00	0.00	0.00	0.00	0.00	0.00	0.00	0.00	0.00	0.00	0.00	-146.30	-16.00	162.30	0.00	-75.50	-2.10	77.70	0.00	-4.00	-4.20	8.30	0.00	-4.00	-4.20	8.30	0.00	1.00	0.00	0.00	0.00	0.00	0.00	0.00	0.00	0.00	0.00	0.00	0.00	0.00	0.00	0.00
0.00	0.00	0.00	0.00	0.00	0.00	0.00	0.00	0.00	0.00	0.00	0.00	0.00	0.00	0.00	0.00	0.00	0.00	0.00	-107.30	-70.30	177.70	0.00	-57.60	-29.30	87.00	0.00	-1.60	-6.30	7.90	0.00	-1.60	-6.30	7.90	0.00	1.00	0.00	0.00	0.00	0.00	0.00	0.00	0.00	0.00	0.00	0.00	0.00	0.00	0.00	0.00
0.00	0.00	0.00	0.00	0.00	0.00	0.00	0.00	0.00	0.00	0.00	0.00	0.00	0.00	0.00	0.00	0.00	0.00	0.00	-57.80	-117.70	175.60	0.00	-34.00	-53.70	87.80	0.00	0.90	-7.70	6.70	0.00	0.90	-7.70	6.70	0.00	1.00	0.00	0.00	0.00	0.00	0.00	0.00	0.00	0.00	0.00	0.00	0.00	0.00	0.00	0.00
0.00	0.00	0.00	0.00	0.00	0.00	0.00	0.00	0.00	0.00	0.00	0.00	0.00	0.00	0.00	0.00	0.00	0.00	0.00	-2.60	-153.60	156.30	0.00	-7.10	-72.80	80.00	0.00	3.50	-8.30	4.80	0.00	3.50	-8.30	4.80	0.00	1.00	0.00	0.00	0.00	0.00	0.00	0.00	0.00	0.00	0.00	0.00	0.00	0.00	0.00	0.00
0.00	0.00	0.00	0.00	0.00	0.00	0.00	0.00	0.00	0.00	0.00	0.00	0.00	0.00	0.00	0.00	0.00	0.00	0.00	52.70	-174.50	121.70	0.00	20.40	-84.80	64.30	0.00	5.60	-8.10	2.40	0.00	5.60	-8.10	2.40	0.00	1.00	0.00	0.00	0.00	0.00	0.00	0.00	0.00	0.00	0.00	0.00	0.00	0.00	0.00	0.00
0.00	0.00	0.00	0.00	0.00	0.00	0.00	0.00	0.00	0.00	0.00	0.00	0.00	0.00	0.00	0.00	0.00	0.00	0.00	103.00	-178.20	75.20	0.00	46.00	-88.50	42.40	0.00	7.30	-7.20	-0.10	0.00	7.30	-7.20	-0.10	0.00	1.00	0.00	0.00	0.00	0.00	0.00	0.00	0.00	0.00	0.00	0.00	0.00	0.00	0.00	0.00
0.00	0.00	0.00	0.00	0.00	0.00	0.00	0.00	0.00	0.00	0.00	0.00	0.00	0.00	0.00	0.00	0.00	0.00	0.00	143.10	-164.60	21.40	0.00	67.10	-83.50	16.30	0.00	8.20	-5.50	-2.60	0.00	8.20	-5.50	-2.60	0.00	1.00	0.00	0.00	0.00	0.00	0.00	0.00	0.00	0.00	0.00	0.00	0.00	0.00	0.00	0.00
0.00	0.00	0.00	0.00	0.00	0.00	0.00	0.00	0.00	0.00	0.00	0.00	0.00	0.00	0.00	0.00	0.00	0.00	0.00	169.30	-134.80	-34.50	0.00	81.70	-70.30	-11.30	0.00	8.30	-3.30	-5.00	0.00	8.30	-3.30	-5.00	0.00	1.00	0.00	0.00	0.00	0.00	0.00	0.00	0.00	0.00	0.00	0.00	0.00	0.00	0.00	0.00
0.00	0.00	0.00	0.00	0.00	0.00	0.00	0.00	0.00	0.00	0.00	0.00	0.00	0.00	0.00	0.00	0.00	0.00	0.00	178.90	-91.80	-87.10	0.00	88.20	-50.30	-37.90	0.00	7.60	-0.70	-6.80	0.00	7.60	-0.70	-6.80	0.00	1.00	0.00	0.00	0.00	0.00	0.00	0.00	0.00	0.00	0.00	0.00	0.00	0.00	0.00	0.00
0.00	0.00	0.00	0.00	0.00	0.00	0.00	0.00	0.00	0.00	0.00	0.00	0.00	0.00	0.00	0.00	0.00	0.00	0.00	171.00	-39.90	-131.10	0.00	86.10	-25.30	-60.70	0.00	6.10	1.80	-8.00	0.00	6.10	1.80	-8.00	0.00	1.00	0.00	0.00	0.00	0.00	0.00	0.00	0.00	0.00	0.00	0.00	0.00	0.00	0.00	0.00
0.00	0.00	0.00	0.00	0.00	0.00	0.00	0.00	0.00	0.00	0.00	0.00	0.00	0.00	0.00	0.00	0.00	0.00	0.00	146.30	15.90	-162.30	0.00	75.60	2.00	-77.60	0.00	4.10	4.20	-8.30	0.00	4.10	4.20	-8.30	0.00	1.00	0.00	0.00	0.00	0.00	0.00	0.00	0.00	0.00	0.00	0.00	0.00	0.00	0.00	0.00
0.00	0.00	0.00	0.00	0.00	0.00	0.00	0.00	0.00	0.00	0.00	0.00	0.00	0.00	0.00	0.00	0.00	0.00	0.00	107.40	70.20	-177.60	0.00	57.60	29.30	-86.90	0.00	1.60	6.30	-7.90	0.00	1.60	6.30	-7.90	0.00	1.00	0.00	0.00	0.00	0.00	0.00	0.00	0.00	0.00	0.00	0.00	0.00	0.00	0.00	0.00
0.00	0.00	0.00	0.00	0.00	0.00	0.00	0.00	0.00	0.00	0.00	0.00	0.00	0.00	0.00	0.00	0.00	0.00	0.00	57.90	117.60	-175.50	0.00	34.00	53.70	-87.70	0.00	-0.90	7.70	-6.70	0.00	-0.90	7.70	-6.70	0.00	1.00	0.00	0.00	0.00	0.00	0.00	0.00	0.00	0.00	0.00	0.00	0.00	0.00	0.00	0.00
0.00	0.00	0.00	0.00	0.00	0.00	0.00	0.00	0.00	0.00	0.00	0.00	0.00	0.00	0.00	0.00	0.00	0.00	0.00	2.70	153.50	-156.30	0.00	7.10	72.80	-79.90	0.00	-3.50	8.30	-4.80	0.00	-3.50	8.30	-4.80	0.00	1.00	0.00	0.00	0.00	0.00	0.00	0.00	0.00	0.00	0.00	0.00	0.00	0.00	0.00	0.00
0.00	0.00	0.00	0.00	0.00	0.00	0.00	0.00	0.00	0.00	0.00	0.00	0.00	0.00	0.00	0.00	0.00	0.00	0.00	-52.60	174.40	-121.70	0.00	-20.40	84.70	-64.30	0.00	-5.60	8.10	-2.40	0.00	-5.60	8.10	-2.40	0.00	1.00	0.00	0.00	0.00	0.00	0.00	0.00	0.00	0.00	0.00	0.00	0.00	0.00	0.00	0.00
0.00	0.00	0.00	0.00	0.00	0.00	0.00	0.00	0.00	0.00	0.00	0.00	0.00	0.00	0.00	0.00	0.00	0.00	0.00	-102.90	178.20	-75.20	0.00	-46.00	88.40	-42.40	0.00	-7.30	7.20	0.10	0.00	-7.30	7.20	0.10	0.00	1.00	0.00	0.00	0.00	0.00	0.00	0.00	0.00	0.00	0.00	0.00	0.00	0.00	0.00	0.00
0.00	0.00	0.00	0.00	0.00	0.00	0.00	0.00	0.00	0.00	0.00	0.00	0.00	0.00	0.00	0.00	0.00	0.00	0.00	-143.10	164.50	-21.30	0.00	-67.10	83.40	-16.30	0.00	-8.20	5.50	2.60	0.00	-8.20	5.50	2.60	0.00	1.00	0.00	0.00	0.00	0.00	0.00	0.00	0.00	0.00	0.00	0.00	0.00	0.00	0.00	0.00
0.00	0.00	0.00	0.00	0.00	0.00	0.00	0.00	0.00	0.00	0.00	0.00	0.00	0.00	0.00	0.00	0.00	0.00	0.00	-169.30	134.70	34.50	0.00	-81.60	70.30	11.30	0.00	-8.30	3.30	5.00	0.00	-8.30	3.30	5.00	0.00	1.00	0.00	0.00	0.00	0.00	0.00	0.00	0.00	0.00	0.00	0.00	0.00	0.00	0.00	0.00
0.00	0.00	0.00	0.00	0.00	0.00	0.00	0.00	0.00	0.00	0.00	0.00	0.00	0.00	0.00	0.00	0.00	0.00	0.00	-178.90	91.70	87.10	0.00	-88.20	50.20	37.90	0.00	-7.60	0.70	6.80	0.00	-7.60	0.70	6.80	0.00	1.00	0.00	0.00	0.00	0.00	0.00	0.00	0.00	0.00	0.00	0.00	0.00	0.00	0.00	0.00
0.00	0.00	0.00	0.00	0.00	0.00	0.00	0.00	0.00	0.00	0.00	0.00	0.00	0.00	0.00	0.00	0.00	0.00	0.00	-171.00	39.80	131.10	0.00	-86.10	25.30	60.80	0.00	-6.10	-1.80	8.00	0.00	-6.10	-1.80	8.00	0.00	1.00	0.00	0.00	0.00	0.00	0.00	0.00	0.00	0.00	0.00	0.00	0.00	0.00	0.00	0.00
0.00	0.00	0.00	0.00	0.00	0.00	0.00	0.00	0.00	0.00	0.00	0.00	0.00	0.00	0.00	0.00	0.00	0.00	0.00	-146.30	-16.00	162.30	0.00	-75.50	-2.10	77.70	0.00	-4.00	-4.20	8.30	0.00	-4.00	-4.20	8.30	0.00	1.00	0.00	0.00	0.00	0.00	0.00	0.00	0.00	0.00	0.00	0.00	0.00	0.00	0.00	0.00
0.00	0.00	0.00	0.00	0.00	0.00	0.00	0.00	0.00	0.00	0.00	0.00	0.00	0.00	0.00	0.00	0.00	0.00	0.00	-107.30	-70.30	177.70	0.00	-57.60	-29.30	87.00	0.00	-1.60	-6.30	7.90	0.00	-1.60	-6.30	7.90	0.00	1.00	0.00	0.00	0.00	0.00	0.00	0.00	0.00	0.00	0.00	0.00	0.00	0.00	0.00	0.00
0.00	0.00	0.00	0.00	0.00	0.00	0.00	0.00	0.00	0.00	0.00	0.00	0.00	0.00	0.00	0.00	0.00	0.00	0.00	-57.80	-117.70	175.60	0.00	-34.00	-53.70	87.80	0.00	0.90	-7.70	6.70	0.00	0.90	-7.70	6.70	0.00	1.00	0.00	0.00	0.00	0.00	0.00	0.00	0.00	0.00	0.00	0.00	0.00	0.00	0.00	0.00
0.00	0.00	0.00	0.00	0.00	0.00	0.00	0.00	0.00	0.00	0.00	0.00	0.00	0.00	0.00	0.00	0.00	0.00	0.00	-2.60	-153.60	156.30	0.00	-7.10	-72.80	80.00	0.00	3.50	-8.30	4.80	0.00	3.50	-8.30	4.80	0.00	1.00	0.00	0.00	0.00	0.00	0.00	0.00	0.00	0.00	0.00	0.00	0.00	0.00	0.00	0.00
0.00	0.00	0.00	0.00	0.00	0.00	0.00	0.00	0.00	0.00	0.00	0.00	0.00	0.00	0.00	0.00	0.00	0.00	0.00	52.70	-174.50	121.70	0.00	20.40	-84.80	64.30	0.00	5.60	-8.10	2.40	0.00	5.60	-8.10	2.40	0.00	1.00	0.00	0.00	0.00	0.00	0.00	0.00	0.00	0.00	0.00	0.00	0.00	0.00	0.00	0.00
0.00	0.00	0.00	0.00	0.00	0.00	0.00	0.00	0.00	0.00	0.00	0.00	0.00	0.00	0.00	0.00	0.00	0.00	0.00	103.00	-178.20	75.20	0.00	46.00	-88.50	42.40	0.00	7.30	-7.20	-0.10	0.00	7.30	-7.20	-0.10	0.00	1.00	0.00	0.00	0.00	0.00	0.00	0.00	0.00	0.00	0.00	0.00	0.00	0.00	0.00	0.00
0.00	0.00	0.00	0.00	0.00	0.00	0.00	0.00	0.00	0.00	0.00	0.00	0.00	0.00	0.00	0.00	0.00	0.00	0.00	143.10	-164.60	21.40	0.00	67.10	-83.50	16.30	0.00	8.20	-5.50	-2.60	0.00	8.20	-5.50	-2.60	0.00	1.00	0.00	0.00	0.00	0.00	0.00	0.00	0.00	0.00	0.00	0.00	0.00	0.00	0.00	0.00
0.00	0.00	0.00	0.00	0.00	0.00	0.00	0.00	0.00	0.00	0.00	0.00	0.00	0.00	0.00	0.00	0.00	0.00	0.00	169.30	-134.80	-34.50	0.00	81.70	-70.30	-11.30	0.00	8.30	-3.30	-5.00	0.00	8.30	-3.30	-5.00	0.00	1.00	0.00	0.00	0.00	0.00	0.00	0.00	0.00	0.00	0.00	0.00	0.00	0.00	0.00	0.00
0.00	0.00	0.00	0.00	0.00	0.00	0.00	0.00	0.00	0.00	0.00	0.00	0.00	0.00	0.00	0.00	0.00	0.00	0.00	178.90	-91.80	-87.10	0.00	88.20	-50.30	-37.90	0.00	7.60	-0.70	-6.80	0.00	7.60	-0.70	-6.80	0.00	1.00	0.00	0.00	0.00	0.00	0.00	0.00	0.00	0.00	0.00	0.00	0.00	0.00	0.00	0.00
0.00	0.00	0.00	0.00	0.00	0.00	0.00	0.00	0.00	0.00	0.00	0.00	0.00	0.00	0.00	0.00	0.00	0.00	0.00	171.00	-39.90	-131.10	0.00	86.10	-25.30	-60.70	0.00	6.10	1.80	-8.00	0.00	6.10	1.80	-8.00	0.00	1.00	0.00	0.00	0.00	0.00	0.00	0.00	0.00	0.00	0.00	0.00	0.00	0.00	0.00	0.00
0.00	0.00	0.00	0.00	0.00	0.00	0.00	0.00	0.00	0.00	0.00	0.00	0.00	0.00	0.00	0.00	0.00	0.00	0.00	146.30	15.90	-162.30	0.00	75.60	2.00	-77.60	0.00	4.10	4.20	-8.30	0.00	4.10	4.20	-8.30	0.00	1.00	0.00	0.00	0.00	0.00	0.00	0.00	0.00	0.00	0.00	0.00	0.00	0.00	0.00	0.00
0.00	0.00	0.00	0.00	0.00	0.00	0.00	0.00	0.00	0.00	0.00	0.00	0.00	0.00	0.00	0.00	0.00	0.00	0.00	107.40	70.20	-177.60	0.00	57.60	29.30	-86.90	0.00	1.60	6.30	-7.90	0.00	1.60	6.30	-7.90	0.00	1.00	0.00	0.00	0.00	0.00	0.00	0.00	0.00	0.00	0.00	0.00	0.00	0.00	0.00	0.00
0.00	0.00	0.00	0.00	0.00	0.00	0.00	0.00	0.00	0.00	0.00	0.00	0.00	0.00	0.00	0.00	0.00	0.00	0.00	57.90	117.60	-175.50	0.00	34.00	53.70	-87.70	0.00	-0.90	7.70	-6.70	0.00	-0.90	7.70	-6.70	0.00	1.00	0.00	0.00	0.00	0.00	0.00	0.00	0.00	0.00	0.00	0.00	0.00	0.00	0.00	0.00
0.00	0.00	0.00	0.00	0.00	0.00	0.00	0.00	0.00	0.00	0.00	0.00	0.00	0.00	0.00	0.00	0.00	0.00	0.00	2.70	153.50	-156.30	0.00	7.10	72.80	-79.90	0.00	-3.50	8.30	-4.80	0.00	-3.50	8.30	-4.80	0.00	1.00	0.00	0.00	0.00	0.00	0.00	0.00	0.00	0.00	0.00	0.00	0.00	0.00	0.00	0.00
0.00	0.00	0.00	0.00	0.00	0.00	0.00	0.00	0.00	0.00	0.00	0.00	0.00	0.00	0.00	0.00	0.00	0.00	0.00	-52.60	174.40	-121.70	0.00	-20.40	84.70	-64.30	0.00	-5.60	8.10	-2.40	0.00	-5.60	8.10	-2.40	0.00	1.00	0.00	0.00	0.00	0.00	0.00	0.00	0.00	0.00	0.00	0.00	0.00	0.00	0.00	0.00
0.00	0.00	0.00	0.00	0.00	0.00	0.00	0.00	0.00	0.00	0.00	0.00	0.00	0.00	0.00	0.00	0.00	0.00	0.00	-102.90	178.20	-75.20	0.00	-46.00	88.40	-42.40	0.00	-7.30	7.20	0.10	0.00	-7.30	7.20	0.10	0.00	1.00	0.00	0.00	0.00	0.00	0.00	0.00	0.00	0.00	0.00	0.00	0.00	0.00	0.00	0.00
0.00	0.00	0.00	0.00	0.00	0.00	0.00	0.00	0.00	0.00	0.00	0.00	0.00	0.00	0.00	0.00	0.00	0.00	0.00	-143.10	164.50	-21.30	0.00	-67.10	83.40	-16.30	0.00	-8.20	5.50	2.60	0.00	-8.20	5.50	2.60	0.00	1.00	0.00	0.00	0.00	0.00	0.00	0.00	0.00	0.00	0.00	0.00	0.00	0.00	0.00	0.00
0.00	0.00	0.00	0.00	0.00	0.00	0.00	0.00	0.00	0.00	0.00	0.00	0.00	0.00	0.00	0.00	0.00	0.00	0.00	-169.30	134.70	34.50	0.00	-81.60	70.30	11.30	0.00	-8.30	3.30	5.00	0.00	-8.30	3.30	5.00	0.00	1.00	0.00	0.00	0.00	0.00	0.00	0.00	0.00	0.00	0.00	0.00	0.00	0.00	0.00	0.00
0.00	0.00	0.00	0.00	0.00	0.00	0.00	0.00	0.00	0.00	0.00	0.00	0.00	0.00	0.00	0.00	0.00	0.00	0.00	-178.90	91.70	87.10	0.00	-88.20	50.20	37.90	0.00	-7.60	0.70	6.80	0.00	-7.60	0.70	6.80	0.00	1.00	0.00	0.00	0.00	0.00	0.00	0.00	0.00	0.00	0.00	0.00	0.00	0.00	0.00	0.00
0.00	0.00	0.00	0.00	0.00	0.00	0.00	0.00	0.00	0.00	0.00	0.00	0.00	0.00	0.00	0.00	0.00	0.00	0.00	-171.00	39.80	131.10	0.00	-86.10	25.30	60.80	0.00	-6.10	-1.80	8.00	0.00	-6.10	-1.80	8.00	0.00	1.00	0.00	0.00	0.00	0.00	0.00	0.00	0.00	0.00	0.00	0.00	0.00	0.00	0.00	0.00
0.00	0.00	0.00	0.00	0.00	0.00	0.00	0.00	0.00	0.00	0.00	0.00	0.00	0.00	0.00	0.00	0.00	0.00	0.00	-146.30	-16.00	162.30	0.00	-75.50	-2.10	77.70	0.00	-4.00	-4.20	8.30	0.00	-4.00	-4.20	8.30	0.00	1.00	0.00	0.00	0.00	0.00	0.00	0.00	0.00	0.00	0.00	0.00	0.00	0.00	0.00	0.00
0.00	0.00	0.00	0.00	0.00	0.00	0.00	0.00	0.00	0.00	0.00	0.00	0.00	0.00	0.00	0.00	0.00	0.00	0.00	-107.30	-70.30	177.70	0.00	-57.60	-29.30	87.00	0.00	-1.60	-6.30	7.90	0.00	-1.60	-6.30	7.90	0.00	1.00	0.00	0.00	0.00	0.00	0.00	0.00	0.00	0.00	0.00	0.00	0.00	0.00	0.00	0.00
0.00	0.00	0.00	0.00	0.00	0.00	0.00	0.00	0.00	0.00	0.00	0.00	0.00	0.00	0.00	0.00	0.00	0.00	0.00	-57.80	-117.70	175.60	0.00	-34.00	-53.70	87.80	0.00	0.90	-7.70	6.70	0.00	0.90	-7.70	6.70	0.00	1.00	0.00	0.00	0.00	0.00	0.00	0.00	0.00	0.00	0.00	0.00	0.00	0.00	0.00	0.00
0.00	0.00	0.00	0.00	0.00	0.00	0.00	0.00	0.00	0.00	0.00	0.00	0.00	0.00	0.00	0.00	0.00	0.00	0.00	-2.60	-153.60	156.30	0.00	-7.10	-72.80	80.00	0.00	3.50	-8.30	4.80	0.00	3.50	-8.30	4.80	0.00	1.00	0.00	0.00	0.00	0.00	0.00	0.00	0.00	0.00	0.00	0.00	0.00	0.00	0.00	0.00
0.00	0.00	0.00	0.00	0.00	0.00	0.00	0.00	0.00	0.00	0.00	0.00	0.00	0.00	0.00	0.00	0.00	0.00	0.00	52.70	-174.50	121.70	0.00	20.40	-84.80	64.30	0.00	5.60	-8.10	2.40	0.00	5.60	-8.10	2.40	0.00	1.00	0.00	0.00	0.00	0.00	0.00	0.00	0.00	0.00	0.00	0.00	0.00	0.00	0.00	0.00
0.00	0.00	0.00	0.00	0.00	0.00	0.00	0.00	0.00	0.00	0.00	0.00	0.00	0.00	0.00	0.00	0.00	0.00	0.00	103.00	-178.20	75.20	0.00	46.00	-88.50	42.40	0.00	7.30	-7.20	-0.10	0.00	7.30	-7.20	-0.10	0.00	1.00	0.00	0.00	0.00	0.00	0.00	0.00	0.00	0.00	0.00	0.00	0.00	0.00	0.00	0.00
0.00	0.00	0.00	0.00	0.00	0.00	0.00	0.00	0.00	0.00	0.00	0.00	0.00	0.00	0.00	0.00	0.00	0.00	0.00	143.10	-164.60	21.40	0.00	67.10	-83.50	16.30	0.00	8.20	-5.50	-2.60	0.00	8.20	-5.50	-2.60	0.00	1.00	0.00	0.00	0.00	0.00	0.00	0.00	0.00	0.00	0.00	0.00	0.00	0.00	0.00	0.00
0.00	0.00	0.00	0.00	0.00	0.00	0.00	0.00	0.00	0.00	0.00	0.00	0.00	0.00	0.00	0.00	0.00	0.00	0.00	169.30	-134.80	-34.50	0.00	81.70	-70.30	-11.30	0.00	8.30	-3.30	-5.00	0.00	8.30	-3.30	-5.00	0.00	1.00	0.00	0.00	0.00	0.00	0.00	0.00	0.00	0.00	0.00	0.00	0.00	0.00	0.00	0.00
0.00	0.00	0.00	0.00	0.00	0.00	0.00	0.00	0.00	0.00	0.00	0.00	0.00	0.00	0.00	0.00	0.00	0.00	0.00	178.90	-91.80	-87.10	0.00	88.20	-50.30	-37.90	0.00	7.60	-0.70	-6.80	0.00	7.60	-0.70	-6.80	0.00	1.00	0.00	0.00	0.00	0.00	0.00	0.00	0.00	0.00	0.00	0.00	0.00	0.00	0.00	0.00
0.00	0.00	0.00	0.00	0.00	0.00	0.00	0.00	0.00	0.00	0.00	0.00	0.00	0.00	0.00	0.00	0.00	0.00	0.00	171.00	-39.90	-131.10	0.00	86.10	-25.30	-60.70	0.00	6.10	1.80	-8.00	0.00	6.10	1.80	-8.00	0.00	1.00	0.00	0.00	0.00	0.00	0.00	0.00	0.00	0.00	0.00	0.00	0.00	0.00	0.00	0.00
0.00	0.00	0.00	0.00	0.00	0.00	0.00	0.00	0.00	0.00	0.00	0.00	0.00	0.00	0.00	0.00	0.00	0.00	0.00	146.30	15.90	-162.30	0.00	75.60	2.00	-77.60	0.00	4.10	4.20	-8.30	0.00	4.10	4.20	-8.30	0.00	1.00	0.00	0.00	0.00	0.00	0.00	0.00	0.00	0.00	0.00	0.00	0.00	0.00	0.00	0.00
0.00	0.00	0.00	0.00	0.00	0.00	0.00	0.00	0.00	0.00	0.00	0.00	0.00	0.00	0.00	0.00	0.00	0.00	0.00	107.40	70.20	-177.60	0.00	57.60	29.30	-86.90	0.00	1.60	6.30	-7.90	0.00	1.60	6.30	-7.90	0.00	1.00	0.00	0.00	0.00	0.00	0.00	0.00	0.00	0.00	0.00	0.00	0.00	0.00	0.00	0.00
0.00	0.00	0.00	0.00	0.00	0.00	0.00	0.00	0.00	0.00	0.00	0.00	0.00	0.00	0.00	0.00	0.00	0.00	0.00	57.90	117.60	-175.50	0.00	34.00	53.70	-87.70	0.00	-0.90	7.70	-6.70	0.00	-0.90	7.70	-6.70	0.00	1.00	0.00	0.00	0.00	0.00	0.00	0.00	0.00	0.00	0.00	0.00	0.00	0.00	0.00	0.00
0.00	0.00	0.00	0.00	0.00	0.00	0.00	0.00	0.00	0.00	0.00	0.00	0.00	0.00	0.00	0.00	0.00	0.00	0.00	2.70	153.50	-156.30	0.00	7.10	72.80	-79.90	0.00	-3.50	8.30	-4.80	0.00	-3.50	8.30	-4.80	0.00	1.00	0.00	0.00	0.00	0.00	0.00	0.00	0.00	0.00	0.00	0.00	0.00	0.00	0.00	0.00
0.00	0.00	0.00	0.00	0.00	0.00	0.00	0.00	0.00	0.00	0.00	0.00	0.00	0.00	0.00	0.00	0.00	0.00	0.00	-52.60	174.40	-121.70	0.00	-20.40	84.70	-64.30	0.00	-5.60	8.10	-2.40	0.00	-5.60	8.10	-2.40	0.00	1.00	0.00	0.00	0.00	0.00	0.00	0.00	0.00	0.00	0.00	0.00	0.00	0.00	0.00	0.00
0.00	0.00	0.00	0.00	0.00	0.00	0.00	0.00	0.00	0.00	0.00	0.00	0.00	0.00	0.00	0.00	0.00	0.00	0.00	-102.90	178.20	-75.20	0.00	-46.00	88.40	-42.40	0.00	-7.30	7.20	0.10	0.00	-7.30	7.20	0.10	0.00	1.00	0.00	0.00	0.00	0.00	0.00	0.00	0.00	0.00	0.00	0.00	0.00	0.00	0.00	0.00
0.00	0.00	0.00	0.00	0.00	0.00	0.00	0.00	0.00	0.00	0.00	0.00	0.00	0.00	0.00	0.00	0.00	0.00	0.00	-143.10	164.50	-21.30	0.00	-67.10	83.40	-16.30	0.00	-8.20	5.50	2.60	0.00	-8.20	5.50	2.60	0.00	1.00	0.00	0.00	0.00	0.00	0.00	0.00	0.00	0.00	0.00	0.00	0.00	0.00	0.00	0.00
0.00	0.00	0.00	0.00	0.00	0.00	0.00	0.00	0.00	0.00	0.00	0.00	0.00	0.00	0.00	0.00	0.00	0.00	0.00	-169.30	134.70	34.50	0.00	-81.60	70.30	11.30	0.00	-8.30	3.30	5.00	0.00	-8.30	3.30	5.00	0.00	1.00	0.00	0.00	0.00	0.00	0.00	0.00	0.00	0.00	0.00	0.00	0.00	0.00	0.00	0.00
0.00	0.00	0.00	0.00	0.00	0.00	0.00	0.00	0.00	0.00	0.00	0.00	0.00	0.00	0.00	0.00	0.00	0.00	0.00	-178.90	91.70	87.10	0.00	-88.20	50.20	37.90	0.00	-7.60	0.70	6.80	0.00	-7.60	0.70	6.80	0.00	1.00	0.00	0.00	0.00	0.00	0.00	0.00	0.00	0.00	0.00	0.00	0.00	0.00	0.00	0.00
0.00	0.00	0.00	0.00	0.00	0.00	0.00	0.00	0.00	0.00	0.00	0.00	0.00	0.00	0.00	0.00	0.00	0.00	0.00	-171.00	39.80	131.10	0.00	-86.10	25.30	60.80	0.00	-6.10	-1.80	8.00	0.00	-6.10	-1.80	8.00	0.00	1.00	0.00	0.00	0.00	0.00	0.00	0.00	0.00	0.00	0.00	0.00	0.00	0.00	0.00	0.00
0.00	0.00	0.00	0.00	0.00	0.00	0.00	0.00	0.00	0.00	0.00	0.00	0.00	0.00	0.00	0.00	0.00	0.00	0.00	-146.30	-16.00	162.30	0.00	-75.50	-2.10	77.70	0.00	-4.00	-4.20	8.30	0.00	-4.00	-4.20	8.30	0.00	1.00	0.00	0.00	0.00	0.00	0.00	0.00	0.00	0.00	0.00	0.00	0.00	0.00	0.00	0.00
0.00	0.00	0.00	0.00	0.00	0.00	0.00	0.00	0.00	0.00	0.00	0.00	0.00	0.00	0.00	0.00	0.00	0.00	0.00	-107.30	-70.30	177.70	0.00	-57.60	-29.30	87.00	0.00	-1.60	-6.30	7.90	0.00	-1.60	-6.30	7.90	0.00	1.00	0.00	0.00	0.00	0.00	0.00	0.00	0.00	0.00	0.00	0.00	0.00	0.00	0.00	0.00
0.00	0.00	0.00	0.00	0.00	0.00	0.00	0.00	0.00	0.00	0.00	0.00	0.00	0.00	0.00	0.00	0.00	0.00	0.00	-57.80	-117.70	175.60	0.00	-34.00	-53.70	87.80	0.00	0.90	-7.70	6.70	0.00	0.90	-7.70	6.70	0.00	1.00	0.00	0.00	0.00	0.00	0.00	0.00	0.00	0.00	0.00	0.00	0.00	0.00	0.00	0.00
0.00	0.00	0.00	0.00	0.00	0.00	0.00	0.00	0.00	0.00	0.00	0.00	0.00	0.00	0.00	0.00	0.00	0.00	0.00	-2.60	-153.60	156.30	0.00	-7.10	-72.80	80.00	0.00	3.50	-8.30	4.80	0.00	3.50	-8.30	4.80	0.00	1.00	0.00	0.00	0.00	0.00	0.00	0.00	0.00	0.00	0.00	0.00	0.00	0.00	0.00	0.00
0.00	0.00	0.00	0.00	0.00	0.00	0.00	0.00	0.00	0.00	0.00	0.00	0.00	0.00	0.00	0.00	0.00	0.00	0.00	52.70	-174.50	121.70	0.00	20.40	-84.80	64.30	0.00	5.60	-8.10	2.40	0.00	5.60	-8.10	2.40	0.00	1.00	0.00	0.00	0.00	0.00	0.00	0.00	0.00	0.00	0.00	0.00	0.00	0.00	0.00	0.00
0.00	0.00	0.00	0.00	0.00	0.00	0.00	0.00	0.00	0.00	0.00	0.00	0.00	0.00	0.00	0.00	0.00	0.00	0.00	103.00	-178.20	75.20	0.00	46.00	-88.50	42.40	0.00	7.30	-7.20	-0.10	0.00	7.30	-7.20	-0.10	0.00	1.00	0.00	0.00	0.00	0.00	0.00	0.00	0.00	0.00	0.00	0.00	0.00	0.00	0.00	0.00
0.00	0.00	0.00	0.00	0.00	0.00	0.00	0.00	0.00	0.00	0.00	0.00	0.00	0.00	0.00	0.00	0.00	0.00	0.00	143.10	-164.60	21.40	0.00	67.10	-83.50	16.30	0.00	8.20	-5.50	-2.60	0.00	8.20	-5.50	-2.60	0.00	1.00	0.00	0.00	0.00	0.00	0.00	0.00	0.00	0.00	0.00	0.00	0.00	0.00	0.00	0.00
0.00	0.00	0.00	0.00	0.00	0.00	0.00	0.00	0.00	0.00	0.00	0.00	0.00	0.00	0.00	0.00	0.00	0.00	0.00	169.30	-134.80	-34.50	0.00	81.70	-70.30	-11.30	0.00	8.30	-3.30	-5.00	0.00	8.30	-3.30	-5.00	0.00	1.00	0.00	0.00	0.00	0.00	0.00	0.00	0.00	0.00	0.00	0.00	0.00	0.00	0.00	0.00
0.00	0.00	0.00	0.00	0.00	0.00	0.00	0.00	0.00	0.00	0.00	0.00	0.00	0.00	0.00	0.00	0.00	0.00	0.00	178.90	-91.80	-87.10	0.00	88.20	-50.30	-37.90	0.00	7.60	-0.70	-6.80	0.00	7.60	-0.70	-6.80	0.00	1.00	0.00	0.00	0.00	0.00	0.00	0.00	0.00	0.00	0.00	0.00	0.00	0.00	0.00	0.00
0.00	0.00	0.00	0.00	0.00	0.00	0.00	0.00	0.00	0.00	0.00	0.00	0.00	0.00	0.00	0.00	0.00	0.00	0.00	171.00	-39.90	-131.10	0.00	86.10	-25.30	-60.70	0.00	6.10	1.80	-8.00	0.00	6.10	1.80	-8.00	0.00	1.00	0.00	0.00	0.00	0.00	0.00	0.00	0.00	0.00	0.00	0.00	0.00	0.00	0.00	0.00
0.00	0.00	0.00	0.00	0.00	0.00	0.00	0.00	0.00	0.00	0.00	0.00	0.00	0.00	0.00	0.00	0.00	0.00	0.00	146.30	15.90	-162.30	0.00	75.60	2.00	-77.60	0.00	4.10	4.20	-8.30	0.00	4.10	4.20	-8.30	0.00	1.00	0.00	0.00	0.00	0.00	0.00	0.00	0.00	0.00	0.00	0.00	0.00	0.00	0.00	0.00
0.00	0.00	0.00	0.00	0.00	0.00	0.00	0.00	0.00	0.00	0.00	0.00	0.00	0.00	0.00	0.00	0.00	0.00	0.00	107.40	70.20	-177.60	0.00	57.60	29.30	-86.90	0.00	1.60	6.30	-7.90	0.00	1.60	6.30	-7.90	0.00	1.00	0.00	0.00	0.00	0.00	0.00	0.00	0.00	0.00	0.00	0.00	0.00	0.00	0.00	0.00
0.00	0.00	0.00	0.00	0.00	0.00	0.00	0.00	0.00	0.00	0.00	0.00	0.00	0.00	0.00	0.00	0.00	0.00	0.00	57.90	117.60	-175.50	0.00	34.00	53.70	-87.70	0.00	-0.90	7.70	-6.70	0.00	-0.90	7.70	-6.70	0.00	1.00	0.00	0.00	0.00	0.00	0.00	0.00	0.00	0.00	0.00	0.00	0.00	0.00	0.00	0.00
0.00	0.00	0.00	0.00	0.00	0.00	0.00	0.00	0.00	0.00	0.00	0.00	0.00	0.00	0.00	0.00	0.00	0.00	0.00	2.70	153.50	-156.30	0.00	7.10	72.80	-79.90	0.00	-3.50	8.30	-4.80	0.00	-3.50	8.30	-4.80	0.00	1.00	0.00	0.00	0.00	0.00	0.00	0.00	0.00	0.00	0.00	0.00	0.00	0.00	0.00	0.00
0.00	0.00	0.00	0.00	0.00	0.00	0.00	0.00	0.00	0.00	0.00	0.00	0.00	0.00	0.00	0.00	0.00	0.00	0.00	-52.60	174.40	-121.70	0.00	-20.40	84.70	-64.30	0.00	-5.60	8.10	-2.40	0.00	-5.60	8.10	-2.40	0.00	1.00	0.00	0.00	0.00	0.00	0.00	0.00	0.00	0.00	0.00	0.00	0.00	0.00	0.00	0.00
0.00	0.00	0.00	0.00	0.00	0.00	0.00	0.00	0.00	0.00	0.00	0.00	0.00	0.00	0.00	0.00	0.00	0.00	0.00	-102.90	178.20	-75.20	0.00	-46.00	88.40	-42.40	0.00	-7.30	7.20	0.10	0.00	-7.30	7.20	0.10	0.00	1.00	0.00	0.00	0.00	0.00	0.00	0.00	0.00	0.00	0.00	0.00	0.00	0.00	0.00	0.00
0.00	0.00	0.00	0.00	0.00	0.00	0.00	0.00	0.00	0.00	0.00	0.00	0.00	0.00	0.00	0.00	0.00	0.00	0.00	-143.10	164.50	-21.30	0.00	-67.10	83.40	-16.30	0.00	-8.20	5.50	2.60	0.00	-8.20	5.50	2.60	0.00	1.00	0.00	0.00	0.00	0.00	0.00	0.00	0.00	0.00	0.00	0.00	0.00	0.00	0.00	0.00
0.00	0.00	0.00	0.00	0.00	0.00	0.00	0.00	0.00	0.00	0.00	0.00	0.00	0.00	0.00	0.00	0.00	0.00	0.00	-169.30	134.70	34.50	0.00	-81.60	70.30	11.30	0.00	-8.30	3.30	5.00	0.00	-8.30	3.30	5.00	0.00	1.00	0.00	0.00	0.00	0.00	0.00	0.00	0.00	0.00	0.00	0.00	0.00	0.00	0.00	0.00
0.00	0.00	0.00	0.00	0.00	0.00	0.00	0.00	0.00	0.00	0.00	0.00	0.00	0.00	0.00	0.00	0.00	0.00	0.00	-178.90	91.70	87.10	0.00	-88.20	50.20	37.90	0.00	-7.60	0.70	6.80	0.00	-7.60	0.70	6.80	0.00	1.00	0.00	0.00	0.00	0.00	0.00	0.00	0.00	0.00	0.00	0.00	0.00	0.00	0.00	0.00
0.00	0.00	0.00	0.00	0.00	0.00	0.00	0.00	0.00	0.00	0.00	0.00	0.00	0.00	0.00	0.00	0.00	0.00	0.00	-171.00	39.80	131.10	0.00	-86.10	25.30	60.80	0.00	-6.10	-1.80	8.00	0.00	-6.10	-1.80	8.00	0.00	1.00	0.00	0.00	0.00	0.00	0.00	0.00	0.00	0.00	0.00	0.00	0.00	0.00	0.00	0.00
0.00	0.00	0.00	0.00	0.00	0.00	0.00	0.00	0.00	0.00	0.00	0.00	0.00	0.00	0.00	0.00	0.00	0.00	0.00	-146.30	-16.00	162.30	0.00	-75.50	-2.10	77.70	0.00	-4.00	-4.20	8.30	0.00	-4.00	-4.20	8.30	0.00	1.00	0.00	0.00	0.00	0.00	0.00	0.00	0.00	0.00	0.00	0.00	0.00	0.00	0.00	0.00
0.00	0.00	0.00	0.00	0.00	0.00	0.00	0.00	0.00	0.00	0.00	0.00	0.00	0.00	0.00	0.00	0.00	0.00	0.00	-107.30	-70.30	177.70	0.00	-57.60	-29.30	87.00	0.00	-1.60	-6.30	7.90	0.00	-1.60	-6.30	7.90	0.00	1.00	0.00	0.00	0.00	0.00	0.00	0.00	0.00	0.00	0.00	0.00	0.00	0.00	0.00	0.00
0.00	0.00	0.00	0.00	0.00	0.00	0.00	0.00	0.00	0.00	0.00	0.00	0.00	0.00	0.00	0.00	0.00	0.00	0.00	-57.80	-117.70	175.60	0.00	-34.00	-53.70	87.80	0.00	0.90	-7.70	6.70	0.00	0.90	-7.70	6.70	0.00	1.00	0.00	0.00	0.00	0.00	0.00	0.00	0.00	0.00	0.00	0.00	0.00	0.00	0.00	0.00
0.00	0.00	0.00	0.00	0.00	0.00	0.00	0.00	0.00	0.00	0.00	0.00	0.00	0.00	0.00	0.00	0.00	0.00	0.00	-2.60	-153.60	156.30	0.00	-7.10	-72.80	80.00	0.00	3.50	-8.30	4.80	0.00	3.50	-8.30	4.80	0.00	1.00	0.00	0.00	0.00	0.00	0.00	0.00	0.00	0.00	0.00	0.00	0.00	0.00	0.00	0.00
0.00	0.00	0.00	0.00	0.00	0.00	0.00	0.00	0.00	0.00	0.00	0.00	0.00	0.00	0.00	0.00	0.00	0.00	0.00	52.70	-174.50	121.70	0.00	20.40	-84.80	64.30	0.00	5.60	-8.10	2.40	0.00	5.60	-8.10	2.40	0.00	1.00	0.00	0.00	0.00	0.00	0.00	0.00	0.00	0.00	0.00	0.00	0.00	0.00	0.00	0.00
0.00	0.00	0.00	0.00	0.00	0.00	0.00	0.00	0.00	0.00	0.00	0.00	0.00	0.00	0.00	0.00	0.00	0.00	0.00	103.00	-178.20	75.20	0.00	46.00	-88.50	42.40	0.00	7.30	-7.20	-0.10	0.00	7.30	-7.20	-0.10	0.00	1.00	0.00	0.00	0.00	0.00	0.00	0.00	0.00	0.00	0.00	0.00	0.00	0.00	0.00	0.00
0.00	0.00	0.00	0.00	0.00	0.00	0.00	0.00	0.00	0.00	0.00	0.00	0.00	0.00	0.00	0.00	0.00	0.00	0.00	143.10	-164.60	21.40	0.00	67.10	-83.50	16.30	0.00	8.20	-5.50	-2.60	0.00	8.20	-5.50	-2.60	0.00	1.00	0.00	0.00	0.00	0.00	0.00	0.00	0.00	0.00	0.00	0.00	0.00	0.00	0.00	0.00
0.00	0.00	0.00	0.00	0.00	0.00	0.00	0.00	0.00	0.00	0.00	0.00	0.00	0.00	0.00	0.00	0.00	0.00	0.00	169.30	-134.80	-34.50	0.00	81.70	-70.30	-11.30	0.00	8.30	-3.30	-5.00	0.00	8.30	-3.30	-5.00	0.00	1.00	0.00	0.00	0.00	0.00	0.00	0.00	0.00	0.00	0.00	0.00	0.00	0.00	0.00	0.00
0.00	0.00	0.00	0.00	0.00	0.00	0.00	0.00	0.00	0.00	0.00	0.00	0.00	0.00	0.00	0.00	0.00	0.00	0.00	178.90	-91.80	-87.10	0.00	88.20	-50.30	-37.90	0.00	7.60	-0.70	-6.80	0.00	7.60	-0.70	-6.80	0.00	1.00	0.00	0.00	0.00	0.00	0.00	0.00	0.00	0.00	0.00	0.00	0.00	0.00	0.00	0.00
0.00	0.00	0.00	0.00	0.00	0.00	0.00	0.00	0.00	0.00	0.00	0.00	0.00	0.00	0.00	0.00	0.00	0.00	0.00	171.00	-39.90	-131.10	0.00	86.10	-25.30	-60.70	0.00	6.10	1.80	-8.00	0.00	6.10	1.80	-8.00	0.00	1.00	0.00	0.00	0.00	0.00	0.00	0.00	0.00	0.00	0.00	0.00	0.00	0.00	0.00	0.00
0.00	0.00	0.00	0.00	0.00	0.00	0.00	0.00	0.00	0.00	0.00	0.00	0.00	0.00	0.00	0.00	0.00	0.00	0.00	146.30	15.90	-162.30	0.00	75.60	2.00	-77.60	0.00	4.10	4.20	-8.30	0.00	4.10	4.20	-8.30	0.00	1.00	0.00	0.00	0.00	0.00	0.00	0.00	0.00	0.00	0.00	0.00	0.00	0.00	0.00	0.00
0.00	0.00	0.00	0.00	0.00	0.00	0.00	0.00	0.00	0.00	0.00	0.00	0.00	0.00	0.00	0.00	0.00	0.00	0.00	107.40	70.20	-177.60	0.00	57.60	29.30	-86.90	0.00	1.60	6.30	-7.90	0.00	1.60	6.30	-7.90	0.00	1.00	0.00	0.00	0.00	0.00	0.00	0.00	0.00	0.00	0.00	0.00	0.00	0.00	0.00	0.00
0.00	0.00	0.00	0.00	0.00	0.00	0.00	0.00	0.00	0.00	0.00	0.00	0.00	0.00	0.00	0.00	0.00	0.00	0.00	57.90	117.60	-175.50	0.00	34.00	53.70	-87.70	0.00	-0.90	7.70	-6.70	0.00	-0.90	7.70	-6.70	0.00	1.00	0.00	0.00	0.00	0.00	0.00	0.00	0.00	0.00	0.00	0.00	0.00	0.00	0.00	0.00
0.00	0.00	0.00	0.00	0.00	0.00	0.00	0.00	0.00	0.00	0.00	0.00	0.00	0.00	0.00	0.00	0.00	0.00	0.00	2.70	153.50	-156.30	0.00	7.10	72.80	-79.90	0.00	-3.50	8.30	-4.80	0.00	-3.50	8.30	-4.80	0.00	1.00	0.00	0.00	0.00	0.00	0.00	0.00	0.00	0.00	0.00	0.00	0.00	0.00	0.00	0.00
0.00	0.00	0.00	0.00	0.00	0.00	0.00	0.00	0.00	0.00	0.00	0.00	0.00	0.00	0.00	0.00	0.00	0.00	0.00	-52.60	174.40	-121.70	0.00	-20.40	84.70	-64.30	0.00	-5.60	8.10	-2.40	0.00	-5.60	8.10	-2.40	0.00	1.00	0.00	0.00	0.00	0.00	0.00	0.00	0.00	0.00	0.00	0.00	0.00	0.00	0.00	0.00
0.00	0.00	0.00	0.00	0.00	0.00	0.00	0.00	0.00	0.00	0.00	0.00	0.00	0.00	0.00	0.00	0.00	0.00	0.00	-102.90	178.20	-75.20	0.00	-46.00	88.40	-42.40	0.00	-7.30	7.20	0.10	0.00	-7.30	7.20	0.10	0.00	1.00	0.00	0.00	0.00	0.00	0.00	0.00	0.00	0.00	0.00	0.00	0.00	0.00	0.00	0.00
0.00	0.00	0.00	0.00	0.00	0.00	0.00	0.00	0.00	0.00	0.00	0.00	0.00	0.00	0.00	0.00	0.00	0.00	0.00	-143.10	164.50	-21.30	0.00	-67.10	83.40	-16.30	0.00	-8.20	5.50	2.60	0.00	-8.20	5.50	2.60	0.00	1.00	0.00	0.00	0.00	0.00	0.00	0.00	0.00	0.00	0.00	0.00	0.00	0.00	0.00	0.00
0.00	0.00	0.00	0.00	0.00	0.00	0.00	0.00	0.00	0.00	0.00	0.00	0.00	0.00	0.00	0.00	0.00	0.00	0.00	-169.30	134.70	34.50	0.00	-81.60	70.30	11.30	0.00	-8.30	3.30	5.00	0.00	-8.30	3.30	5.00	0.00	1.00	0.00	0.00	0.00	0.00	0.00	0.00	0.00	0.00	0.00	0.00	0.00	0.00	0.00	0.00
0.00	0.00	0.00	0.00	0.00	0.00	0.00	0.00	0.00	0.00	0.00	0.00	0.00	0.00	0.00	0.00	0.00	0.00	0.00	-178.90	91.70	87.10	0.00	-88.20	50.20	37.90	0.00	-7.60	0.70	6.80	0.00	-7.60	0.70	6.80	0.00	1.00	0.00	0.00	0.00	0.00	0.00	0.00	0.00	0.00	0.00	0.00	0.00	0.00	0.00	0.00
0.00	0.00	0.00	0.00	0.00	0.00	0.00	0.00	0.00	0.00	0.00	0.00	0.00	0.00	0.00	0.00	0.00	0.00	0.00	-171.00	39.80	131.10	0.00	-86.10	25.30	60.80	0.00	-6.10	-1.80	8.00	0.00	-6.10	-1.80	8.00	0.00	1.00	0.00	0.00	0.00	0.00	0.00	0.00	0.00	0.00	0.00	0.00	0.00	0.00	0.00	0.00
0.00	0.00	0.00	0.00	0.00	0.00	0.00	0.00	0.00	0.00	0.00	0.00	0.00	0.00	0.00	0.00	0.00	0.00	0.00	-146.30	-16.00	162.30	0.00	-75.50	-2.10	77.70	0.00	-4.00	-4.20	8.30	0.00	-4.00	-4.20	8.30	0.00	1.00	0.00	0.00	0.00	0.00	0.00	0.00	0.00	0.00	0.00	0.00	0.00	0.00	0.00	0.00
0.00	0.00	0.00	0.00	0.00	0.00	0.00	0.00	0.00	0.00	0.00	0.00	0.00	0.00	0.00	0.00	0.00	0.00	0.00	-107.30	-70.30	177.70	0.00	-57.60	-29.30	87.00	0.00	-1.60	-6.30	7.90	0.00	-1.60	-6.30	7.90	0.00	1.00	0.00	0.00	0.00	0.00	0.00	0.00	0.00	0.00	0.00	0.00	0.00	0.00	0.00	0.00
0.00	0.00	0.00	0.00	0.00	0.00	0.00	0.00	0.00	0.00	0.00	0.00	0.00	0.00	0.00	0.00	0.00	0.00	0.00	-57.80	-117.70	175.60	0.00	-34.00	-53.70	87.80	0.00	0.90	-7.70	6.70	0.00	0.90	-7.70	6.70	0.00	1.00	0.00	0.00	0.00	0.00	0.00	0.00	0.00	0.00	0.00	0.00	0.00	0.00	0.00	0.00
0.00	0.00	0.00	0.00	0.00	0.00	0.00	0.00	0.00	0.00	0.00	0.00	0.00	0.00	0.00	0.00	0.00	0.00	0.00	-2.60	-153.60	156.30	0.00	-7.10	-72.80	80.00	0.00	3.50	-8.30	4.80	0.00	3.50	-8.30	4.80	0.00	1.00	0.00	0.00	0.00	0.00	0.00	0.00	0.00	0.00	0.00	0.00	0.00	0.00	0.00	0.00
0.00	0.00	0.00	0.00	0.00	0.00	0.00	0.00	0.00	0.00	0.00	0.00	0.00	0.00	0.00	0.00	0.00	0.00	0.00	52.70	-174.50	121.70	0.00	20.40	-84.80	64.30	0.00	5.60	-8.10	2.40	0.00	5.60	-8.10	2.40	0.00	1.00	0.00	0.00	0.00	0.00	0.00	0.00	0.00	0.00	0.00	0.00	0.00	0.00	0.00	0.00
0.00	0.00	0.00	0.00	0.00	0.00	0.00	0.00	0.00	0.00	0.00	0.00	0.00	0.00	0.00	0.00	0.00	0.00	0.00	103.00	-178.20	75.20	0.00	46.00	-88.50	42.40	0.00	7.30	-7.20	-0.10	0.00	7.30	-7.20	-0.10	0.00	1.00	0.00	0.00	0.00	0.00	0.00	0.00	0.00	0.00	0.00	0.00	0.00	0.00	0.00	0.00
0.00	0.00	0.00	0.00	0.00	0.00	0.00	0.00	0.00	0.00	0.00	0.00	0.00	0.00	0.00	0.00	0.00	0.00	0.00	143.10	-164.60	21.40	0.00	67.10	-83.50	16.30	0.00	8.20	-5.50	-2.60	0.00	8.20	-5.50	-2.60	0.00	1.00	0.00	0.00	0.00	0.00	0.00	0.00	0.00	0.00	0.00	0.00	0.00	0.00	0.00	0.00
0.00	0.00	0.00	0.00	0.00	0.00	0.00	0.00	0.00	0.00	0.00	0.00	0.00	0.00	0.00	0.00	0.00	0.00	0.00	169.30	-134.80	-34.50	0.00	81.70	-70.30	-11.30	0.00	8.30	-3.30	-5.00	0.00	8.30	-3.30	-5.00	0.00	1.00	0.00	0.00	0.00	0.00	0.00	0.00	0.00	0.00	0.00	0.00	0.00	0.00	0.00	0.00
0.00	0.00	0.00	0.00	0.00	0.00	0.00	0.00	0.00	0.00	0.00	0.00	0.00	0.00	0.00	0.00	0.00	0.00	0.00	178.90	-91.80	-87.10	0.00	88.20	-50.30	-37.90	0.00	7.60	-0.70	-6.80	0.00	7.60	-0.70	-6.80	0.00	1.00	0.00	0.00	0.00	0.00	0.00	0.00	0.00	0.00	0.00	0.00	0.00	0.00	0.00	0.00
0.00	0.00	0.00	0.00	0.00	0.00	0.00	0.00	0.00	0.00	0.00	0.00	0.00	0.00	0.00	0.00	0.00	0.00	0.00	171.00	-39.90	-131.10	0.00	86.10	-25.30	-60.70	0.00	6.10	1.80	-8.00	0.00	6.10	1.80	-8.00	0.00	1.00	0.00	0.00	0.00	0.00	0.00	0.00	0.00	0.00	0.00	0.00	0.00	0.00	0.00	0.00
0.00	0.00	0.00	0.00	0.00	0.00	0.00	0.00	0.00	0.00	0.00	0.00	0.00	0.00	0.00	0.00	0.00	0.00	0.00	146.30	15.90	-162.30	0.00	75.60	2.00	-77.60	0.00	4.10	4.20	-8.30	0.00	4.10	4.20	-8.30	0.00	1.00	0.00	0.00	0.00	0.00	0.00	0.00	0.00	0.00	0.00	0.00	0.00	0.00	0.00	0.00
0.00	0.00	0.00	0.00	0.00	0.00	0.00	0.00	0.00	0.00	0.00	0.00	0.00	0.00	0.00	0.00	0.00	0.00	0.00	107.40	70.20	-177.60	0.00	57.60	29.30	-86.90	0.00	1.60	6.30	-7.90	0.00	1.60	6.30	-7.90	0.00	1.00	0.00	0.00	0.00	0.00	0.00	0.00	0.00	0.00	0.00	0.00	0.00	0.00	0.00	0.00
0.00	0.00	0.00	0.00	0.00	0.00	0.00	0.00	0.00	0.00	0.00	0.00	0.00	0.00	0.00	0.00	0.00	0.00	0.00	57.90	117.60	-175.50	0.00	34.00	53.70	-87.70	0.00	-0.90	7.70	-6.70	0.00	-0.90	7.70	-6.70	0.00	1.00	0.00	0.00	0.00	0.00	0.00	0.00	0.00	0.00	0.00	0.00	0.00	0.00	0.00	0.00
0.00	0.00	0.00	0.00	0.00	0.00	0.00	0.00	0.00	0.00	0.00	0.00	0.00	0.00	0.00	0.00	0.00	0.00	0.00	2.70	153.50	-156.30	0.00	7.10	72.80	-79.90	0.00	-3.50	8.30	-4.80	0.00	-3.50	8.30	-4.80	0.00	1.00	0.00	0.00	0.00	0.00	0.00	0.00	0.00	0.00	0.00	0.00	0.00	0.00	0.00	0.00
0.00	0.00	0.00	0.00	0.00	0.00	0.00	0.00	0.00	0.00	0.00	0.00	0.00	0.00	0.00	0.00	0.00	0.00	0.00	-52.60	174.40	-121.70	0.00	-20.40	84.70	-64.30	0.00	-5.60	8.10	-2.40	0.00	-5.60	8.10	-2.40	0.00	1.00	0.00	0.00	0.00	0.00	0.00	0.00	0.00	0.00	0.00	0.00	0.00	0.00	0.00	0.00
0.00	0.00	0.00	0.00	0.00	0.00	0.00	0.00	0.00	0.00	0.00	0.00	0.00	0.00	0.00	0.00	0.00	0.00	0.00	-102.90	178.20	-75.20	0.00	-46.00	88.40	-42.40	0.00	-7.30	7.20	0.10	0.00	-7.30	7.20	0.10	0.00	1.00	0.00	0.00	0.00	0.00	0.00	0.00	0.00	0.00	0.00	0.00	0.00	0.00	0.00	0.00
0.00	0.00	0.00	0.00	0.00	0.00	0.00	0.00	0.00	0.00	0.00	0.00	0.00	0.00	0.00	0.00	0.00	0.00	0.00	-143.10	164.50	-21.30	0.00	-67.10	83.40	-16.30	0.00	-8.20	5.50	2.60	0.00	-8.20	5.50	2.60	0.00	1.00	0.00	0.00	0.00	0.00	0.00	0.00	0.00	0.00	0.00	0.00	0.00	0.00	0.00	0.00
0.00	0.00	0.00	0.00	0.00	0.00	0.00	0.00	0.00	0.00	0.00	0.00	0.00	0.00	0.00	0.00	0.00	0.00	0.00	-169.30	134.70	34.50	0.00	-81.60	70.30	11.30	0.00	-8.30	3.30	5.00	0.00	-8.30	3.30	5.00	0.00	1.00	0.00	0.00	0.00	0.00	0.00	0.00	0.00	0.00	0.00	0.00	0.00	0.00	0.00	0.00
0.00	0.00	0.00	0.00	0.00	0.00	0.00	0.00	0.00	0.00	0.00	0.00	0.00	0.00	0.00	0.00	0.00	0.00	0.00	-178.90	91.70	87.10	0.00	-88.20	50.20	37.90	0.00	-7.60	0.70	6.80	0.00	-7.60	0.70	6.80	0.00	1.00	0.00	0.00	0.00	0.00	0.00	0.00	0.00	0.00	0.00	0.00	0.00	0.00	0.00	0.00
0.00	0.00	0.00	0.00	0.00	0.00	0.00	0.00	0.00	0.00	0.00	0.00	0.00	0.00	0.00	0.00	0.00	0.00	0.00	-171.00	39.80	131.10	0.00	-86.10	25.30	60.80	0.00	-6.10	-1.80	8.00	0.00	-6.10	-1.80	8.00	0.00	1.00	0.00	0.00	0.00	0.00	0.00	0.00	0.00	0.00	0.00	0.00	0.00	0.00	0.00	0.00
0.00	0.00	0.00	0.00	0.00	0.00	0.00	0.00	0.00	0.00	0.00	0.00	0.00	0.00	0.00	0.00	0.00	0.00	0.00	-146.30	-16.00	162.30	0.00	-75.50	-2.10	77.70	0.00	-4.00	-4.20	8.30	0.00	-4.00	-4.20	8.30	0.00	1.00	0.00	0.00	0.00	0.00	0.00	0.00	0.00	0.00	0.00	0.00	0.00	0.00	0.00	0.00
0.00	0.00	0.00	0.00	0.00	0.00	0.00	0.00	0.00	0.00	0.00	0.00	0.00	0.00	0.00	0.00	0.00	0.00	0.00	-107.30	-70.30	177.70	0.00	-57.60	-29.30	87.00	0.00	-1.60	-6.30	7.90	0.00	-1.60	-6.30	7.90	0.00	1.00	0.00	0.00	0.00	0.00	0.00	0.00	0.00	0.00	0.00	0.00	0.00	0.00	0.00	0.00
0.00	0.00	0.00	0.00	0.00	0.00	0.00	0.00	0.00	0.00	0.00	0.00	0.00	0.00	0.00	0.00	0.00	0.00	0.00	-57.80	-117.70	175.60	0.00	-34.00	-53.70	87.80	0.00	0.90	-7.70	6.70	0.00	0.90	-7.70	6.70	0.00	1.00	0.00	0.00	0.00	0.00	0.00	0.00	0.00	0.00	0.00	0.00	0.00	0.00	0.00	0.00
0.00	0.00	0.00	0.00	0.00	0.00	0.00	0.00	0.00	0.00	0.00	0.00	0.00	0.00	0.00	0.00	0.00	0.00	0.00	-2.60	-153.60	156.30	0.00	-7.10	-72.80	80.00	0.00	3.50	-8.30	4.80	0.00	3.50	-8.30	4.80	0.00	1.00	0.00	0.00	0.00	0.00	0.00	0.00	0.00	0.00	0.00	0.00	0.00	0.00	0.00	0.00
0.00	0.00	0.00	0.00	0.00	0.00	0.00	0.00	0.00	0.00	0.00	0.00	0.00	0.00	0.00	0.00	0.00	0.00	0.00	52.70	-174.50	121.70	0.00	20.40	-84.80	64.30	0.00	5.60	-8.10	2.40	0.00	5.60	-8.10	2.40	0.00	1.00	0.00	0.00	0.00	0.00	0.00	0.00	0.00	0.00	0.00	0.00	0.00	0.00	0.00	0.00
0.00	0.00	0.00	0.00	0.00	0.00	0.00	0.00	0.00	0.00	0.00	0.00	0.00	0.00	0.00	0.00	0.00	0.00	0.00	103.00	-178.20	75.20	0.00	46.00	-88.50	42.40	0.00	7.30	-7.20	-0.10	0.00	7.30	-7.20	-0.10	0.00	1.00	0.00	0.00	0.00	0.00	0.00	0.00	0.00	0.00	0.00	0.00	0.00	0.00	0.00	0.00
0.00	0.00	0.00	0.00	0.00	0.00	0.00	0.00	0.00	0.00	0.00	0.00	0.00	0.00	0.00	0.00	0.00	0.00	0.00	143.10	-164.60	21.40	0.00	67.10	-83.50	16.30	0.00	8.20	-5.50	-2.60	0.00	8.20	-5.50	-2.60	0.00	1.00	0.00	0.00	0.00	0.00	0.00	0.00	0.00	0.00	0.00	0.00	0.00	0.00	0.00	0.00
0.00	0.00	0.00	0.00	0.00	0.00	0.00	0.00	0.00	0.00	0.00	0.00	0.00	0.00	0.00	0.00	0.00	0.00	0.00	169.30	-134.80	-34.50	0.00	81.70	-70.30	-11.30	0.00	8.30	-3.30	-5.00	0.00	8.30	-3.30	-5.00	0.00	1.00	0.00	0.00	0.00	0.00	0.00	0.00	0.00	0.00	0.00	0.00	0.00	0.00	0.00	0.00
0.00	0.00	0.00	0.00	0.00	0.00	0.00	0.00	0.00	0.00	0.00	0.00	0.00	0.00	0.00	0.00	0.00	0.00	0.00	178.90	-91.80	-87.10	0.00	88.20	-50.30	-37.90	0.00	7.60	-0.70	-6.80	0.00	7.60	-0.70	-6.80	0.00	1.00	0.00	0.00	0.00	0.00	0.00	0.00	0.00	0.00	0.00	0.00	0.00	0.00	0.00	0.00
0.00	0.00	0.00	0.00	0.00	0.00	0.00	0.00	0.00	0.00	0.00	0.00	0.00	0.00	0.00	0.00	0.00	0.00	0.00	171.00	-39.80	-131.10	0.00	86.10	-25.30	-60.70	0.00	6.10	1.80	-8.00	0.00	6.10	1.80	-8.00	0.00	1.00	0.00	0.00	0.00	0.00	0.00	0.00	0.00	0.00	0.00	0.00	0.00	0.00	0.00	0.00
0.00	0.00	0.00	0.00	0.00	0.00	0.00	0.00	0.00	0.00	0.00	0.00	0.00	0.00	0.00	0.00	0.00	0.00	0.00	146.30	15.90	-162.30	0.00	75.60	2.00	-77.60	0.00	4.10	4.20	-8.30	0.00	4.10	4.20	-8.30	0.00	1.00	0.00	0.00	0.00	0.00	0.00	0.00	0.00	0.00	0.00	0.00	0.00	0.00	0.00	0.00
0.00	0.00	0.00	0.00	0.00	0.00	0.00	0.00	0.00	0.00	0.00	0.00	0.00	0.00	0.00	0.00	0.00	0.00	0.00	107.40	70.20	-177.60	0.00	57.60	29.30	-86.90	0.00	1.60	6.30	-7.90	0.00	1.60	6.30	-7.90	0.00	1.00	0.00	0.00	0.00	0.00	0.00	0.00	0.00	0.00	0.00	0.00	0.00	0.00	0.00	0.00
0.00	0.00	0.00	0.00	0.00	0.00	0.00	0.00	0.00	0.00	0.00	0.00	0.00	0.00	0.00	0.00	0.00	0.00	0.00	57.90	117.60	-175.50	0.00	34.00	53.70	-87.70	0.00	-0.90	7.70	-6.70	0.00	-0.90	7.70	-6.70	0.00	1.00	0.00	0.00	0.00	0.00	0.00	0.00	0.00	0.00	0.00	0.00	0.00	0.00	0.00	0.00
0.00	0.00	0.00	0.00	0.00	0.00	0.00	0.00	0.00	0.00	0.00	0.00	0.00	0.00	0.00	0.00	0.00	0.00	0.00	2.70	153.50	-156.30	0.00	7.10	72.80	-79.90	0.00	-3.50	8.30	-4.80	0.00	-3.50	8.30	-4.80	0.00	1.00	0.00	0.00	0.00	0.00	0.00	0.00	0.00	0.00	0.00	0.00	0.00	0.00	0.00	0.00
0.00	0.00	0.00	0.00	0.00	0.00	0.00	0.00	0.00	0.00	0.00	0.00	0.00	0.00	0.00	0.00	0.00	0.00	0.00	-52.60	174.40	-121.70	0.00	-20.40	84.80	-64.30	0.00	-5.60	8.10	-2.40	0.00	-5.60	8.10	-2.40	0.00	1.00	0.00	0.00	0.00	0.00	0.00	0.00	0.00	0.00	0.00	0.00	0.00	0.00	0.00	0.00
0.00	0.00	0.00	0.00	0.00	0.00	0.00	0.00	0.00	0.00	0.00	0.00	0.00	0.00	0.00	0.00	0.00	0.00	0.00	-102.90	178.20	-75.20	0.00	-46.00	88.40	-42.40	0.00	-7.30	7.20	0.10	0.00	-7.30	7.20	0.10	0.00	1.00	0.00	0.00	0.00	0.00	0.00	0.00	0.00	0.00	0.00	0.00	0.00	0.00	0.00	0.00
0.00	0.00	0.00	0.00	0.00	0.00	0.00	0.00	0.00	0.00	0.00	0.00	0.00	0.00	0.00	0.00	0.00	0.00	0.00	-143.10	164.50	-21.30	0.00	-67.10	83.40	-16.30	0.00	-8.20	5.50	2.60	0.00	-8.20	5.50	2.60	0.00	1.00	0.00	0.00	0.00	0.00	0.00	0.00	0.00	0.00	0.00	0.00	0.00	0.00	0.00	0.00
0.00	0.00	0.00	0.00	0.00	0.00	0.00	0.00	0.00	0.00	0.00	0.00	0.00	0.00	0.00	0.00	0.00	0.00	0.00	-169.30	134.70	34.50	0.00	-81.60	70.30	11.30	0.00	-8.30	3.30	5.00	0.00	-8.30	3.30	5.00	0.00	1.00	0.00	0.00	0.00	0.00	0.00	0.00	0.00	0.00	0.00	0.00	0.00	0.00	0.00	0.00
0.00	0.00	0.00	0.00	0.00	0.00	0.00	0.00	0.00	0.00	0.00	0.00	0.00	0.00	0.00	0.00	0.00	0.00	0.00	-178.90	91.70	87.10	0.00	-88.20	50.20	37.90	0.00	-7.60	0.70	6.80	0.00	-7.60	0.70	6.80	0.00	1.00	0.00	0.00	0.00	0.00	0.00	0.00	0.00	0.00	0.00	0.00	0.00	0.00	0.00	0.00
0.00	0.00	0.00	0.00	0.00	0.00	0.00	0.00	0.00	0.00	0.00	0.00	0.00	0.00	0.00	0.00	0.00	0.00	0.00	-171.00	39.80	131.10	0.00	-86.10	25.30	60.80	0.00	-6.10	-1.80	8.00	0.00	-6.10	-1.80	8.00	0.00	1.00	0.00	0.00	0.00	0.00	0.00	0.00	0.00	0.00	0.00	0.00	0.00	0.00	0.00	0.00
0.00	0.00	0.00	0.00	0.00	0.00	0.00	0.00	0.00	0.00	0.00	0.00	0.00	0.00	0.00	0.00	0.00	0.00	0.00	-146.30	-16.00	162.30	0.00	-75.50	-2.10	77.70	0.00	-4.00	-4.20	8.30	0.00	-4.00	-4.20	8.30	0.00	1.00	0.00	0.00	0.00	0.00	0.00	0.00	0.00	0.00	0.00	0.00	0.00	0.00	0.00	0.00
0.00	0.00	0.00	0.00	0.00	0.00	0.00	0.00	0.00	0.00	0.00	0.00	0.00	0.00	0.00	0.00	0.00	0.00	0.00	-107.30	-70.30	177.70	0.00	-57.60	-29.30	87.00	0.00	-1.60	-6.30	7.90	0.00	-1.60	-6.30	7.90	0.00	1.00	0.00	0.00	0.00	0.00	0.00	0.00	0.00	0.00	0.00	0.00	0.00	0.00	0.00	0.00
0.00	0.00	0.00	0.00	0.00	0.00	0.00	0.00	0.00	0.00	0.00	0.00	0.00	0.00	0.00	0.00	0.00	0.00	0.00	-57.80	-117.70	175.60	0.00	-34.00	-53.70	87.80	0.00	0.90	-7.70	6.70	0.00	0.90	-7.70	6.70	0.00	1.00	0.00	0.00	0.00	0.00	0.00	0.00	0.00	0.00	0.00	0.00	0.00	0.00	0.00	0.00
0.00	0.00	0.00	0.00	0.00	0.00	0.00	0.00	0.00	0.00	0.00	0.00	0.00	0.00	0.00	0.00	0.00	0.00	0.00	-2.60	-153.60	156.30	0.00	-7.10	-72.80	80.00	0.00	3.50	-8.30	4.80	0.00	3.50	-8.30	4.80	0.00	1.00	0.00	0.00	0.00	0.00	0.00	0.00	0.00	0.00	0.00	0.00	0.00	0.00	0.00	0.00
0.00	0.00	0.00	0.00	0.00	0.00	0.00	0.00	0.00	0.00	0.00	0.00	0.00	0.00	0.00	0.00	0.00	0.00	0.00	52.70	-174.50	121.70	0.00	20.40	-84.80	64.30	0.00	5.60	-8.10	2.40	0.00	5.60	-8.10	2.40	0.00	1.00	0.00	0.00	0.00	0.00	0.00	0.00	0.00	0.00	0.00	0.00	0.00	0.00	0.00	0.00
0.00	0.00	0.00	0.00	0.00	0.00	0.00	0.00	0.00	0.00	0.00	0.00	0.00	0.00	0.00	0.00	0.00	0.00	0.00	103.00	-178.20	75.20	0.00	46.00	-88.50	42.40	0.00	7.30	-7.20	-0.10	0.00	7.30	-7.20	-0.10	0.00	1.00	0.00	0.00	0.00	0.00	0.00	0.00	0.00	0.00	0.00	0.00	0.00	0.00	0.00	0.00
0.00	0.00	0.00	0.00	0.00	0.00	0.00	0.00	0.00	0.00	0.00	0.00	0.00	0.00	0.00	0.00	0.00	0.00	0.00	143.10	-164.60	21.40	0.00	67.10	-83.50	16.30	0.00	8.20	-5.50	-2.60	0.00	8.20	-5.50	-2.60	0.00	1.00	0.00	0.00	0.00	0.00	0.00	0.00	0.00	0.00	0.00	0.00	0.00	0.00	0.00	0.00
0.00	0.00	0.00	0.00	0.00	0.00	0.00	0.00	0.00	0.00	0.00	0.00	0.00	0.00	0.00	0.00	0.00	0.00	0.00	169.30	-134.80	-34.50	0.00	81.70	-70.30	-11.30	0.00	8.30	-3.30	-5.00	0.00	8.30	-3.30	-5.00	0.00	1.00	0.00	0.00	0.00	0.00	0.00	0.00	0.00	0.00	0.00	0.00	0.00	0.00	0.00	0.00
0.00	0.00	0.00	0.00	0.00	0.00	0.00	0.00	0.00	0.00	0.00	0.00	0.00	0.00	0.00	0.00	0.00	0.00	0.00	178.90	-91.80	-87.10	0.00	88.20	-50.30	-37.90	0.00	7.60	-0.70	-6.80	0.00	7.60	-0.70	-6.80	0.00	1.00	0.00	0.00	0.00	0.00	0.00	0.00	0.00	0.00	0.00	0.00	0.00	0.00	0.00	0.00
0.00	0.00	0.00	0.00	0.00	0.00	0.00	0.00	0.00	0.00	0.00	0.00	0.00	0.00	0.00	0.00	0.00	0.00	0.00	171.00	-39.80	-131.10	0.00	86.10	-25.30	-60.70	0.00	6.10	1.80	-8.00	0.00	6.10	1.80	-8.00	0.00	1.00	0.00	0.00	0.00	0.00	0.00	0.00	0.00	0.00	0.00	0.00	0.00	0.00	0.00	0.00
0.00	0.00	0.00	0.00	0.00	0.00	0.00	0.00	0.00	0.00	0.00	0.00	0.00	0.00	0.00	0.00	0.00	0.00	0.00	146.30	15.90	-162.30	0.00	75.60	2.00	-77.60	0.00	4.10	4.20	-8.30	0.00	4.10	4.20	-8.30	0.00	1.00	0.00	0.00	0.00	0.00	0.00	0.00	0.00	0.00	0.00	0.00	0.00	0.00	0.00	0.00
0.00	0.00	0.00	0.00	0.00	0.00	0.00	0.00	0.00	0.00	0.00	0.00	0.00	0.00	0.00	0.00	0.00	0.00	0.00	107.30	70.20	-177.60	0.00	57.60	29.30	-86.90	0.00	1.60	6.30	-7.90	0.00	1.60	6.30	-7.90	0.00	1.00	0.00	0.00	0.00	0.00	0.00	0.00	0.00	0.00	0.00	0.00	0.00	0.00	0.00	0.00
0.00	0.00	0.00	0.00	0.00	0.00	0.00	0.00	0.00	0.00	0.00	0.00	0.00	0.00	0.00	0.00	0.00	0.00	0.00	57.90	117.60	-175.50	0.00	34.00	53.70	-87.70	0.00	-0.90	7.70	-6.70	0.00	-0.90	7.70	-6.70	0.00	1.00	0.00	0.00	0.00	0.00	0.00	0.00	0.00	0.00	0.00	0.00	0.00	0.00	0.00	0.00
0.00	0.00	0.00	0.00	0.00	0.00	0.00	0.00	0.00	0.00	0.00	0.00	0.00	0.00	0.00	0.00	0.00	0.00	0.00	2.70	153.50	-156.30	0.00	7.10	72.80	-79.90	0.00	-3.50	8.30	-4.80	0.00	-3.50	8.30	-4.80	0.00	1.00	0.00	0.00	0.00	0.00	0.00	0.00	0.00	0.00	0.00	0.00	0.00	0.00	0.00	0.00
0.00	0.00	0.00	0.00	0.00	0.00	0.00	0.00	0.00	0.00	0.00	0.00	0.00	0.00	0.00	0.00	0.00	0.00	0.00	-52.60	174.40	-121.70	0.00	-20.40	84.80	-64.30	0.00	-5.60	8.10	-2.40	0.00	-5.60	8.10	-2.40	0.00	1.00	0.00	0.00	0.00	0.00	0.00	0.00	0.00	0.00	0.00	0.00	0.00	0.00	0.00	0.00
0.00	0.00	0.00	0.00	0.00	0.00	0.00	0.00	0.00	0.00	0.00	0.00	0.00	0.00	0.00	0.00	0.00	0.00	0.00	-102.90	178.20	-75.20	0.00	-46.00	88.40	-42.40	0.00	-7.30	7.20	0.10	0.00	-7.30	7.20	0.10	0.00	1.00	0.00	0.00	0.00	0.00	0.00	0.00	0.00	0.00	0.00	0.00	0.00	0.00	0.00	0.00
0.00	0.00	0.00	0.00	0.00	0.00	0.00	0.00	0.00	0.00	0.00	0.00	0.00	0.00	0.00	0.00	0.00	0.00	0.00	-143.10	164.50	-21.30	0.00	-67.10	83.40	-16.30	0.00	-8.20	5.50	2.60	0.00	-8.20	5.50	2.60	0.00	1.00	0.00	0.00	0.00	0.00	0.00	0.00	0.00	0.00	0.00	0.00	0.00	0.00	0.00	0.00
0.00	0.00	0.00	0.00	0.00	0.00	0.00	0.00	0.00	0.00	0.00	0.00	0.00	0.00	0.00	0.00	0.00	0.00	0.00	-169.30	134.70	34.50	0.00	-81.60	70.30	11.30	0.00	-8.30	3.30	5.00	0.00	-8.30	3.30	5.00	0.00	1.00	0.00	0.00	0.00	0.00	0.00	0.00	0.00	0.00	0.00	0.00	0.00	0.00	0.00	0.00
0.00	0.00	0.00	0.00	0.00	0.00	0.00	0.00	0.00	0.00	0.00	0.00	0.00	0.00	0.00	0.00	0.00	0.00	0.00	-178.90	91.70	87.10	0.00	-88.20	50.20	37.90	0.00	-7.60	0.70	6.80	0.00	-7.60	0.70	6.80	0.00	1.00	0.00	0.00	0.00	0.00	0.00	0.00	0.00	0.00	0.00	0.00	0.00	0.00	0.00	0.00
0.00	0.00	0.00	0.00	0.00	0.00	0.00	0.00	0.00	0.00	0.00	0.00	0.00	0.00	0.00	0.00	0.00	0.00	0.00	-171.00	39.80	131.10	0.00	-86.10	25.30	60.80	0.00	-6.10	-1.80	8.00	0.00	-6.10	-1.80	8.00	0.00	1.00	0.00	0.00	0.00	0.00	0.00	0.00	0.00	0.00	0.00	0.00	0.00	0.00	0.00	0.00
0.00	0.00	0.00	0.00	0.00	0.00	0.00	0.00	0.00	0.00	0.00	0.00	0.00	0.00	0.00	0.00	0.00	0.00	0.00	-146.30	-16.00	162.30	0.00	-75.50	-2.10	77.70	0.00	-4.00	-4.20	8.30	0.00	-4.00	-4.20	8.30	0.00	1.00	0.00	0.00	0.00	0.00	0.00	0.00	0.00	0.00	0.00	0.00	0.00	0.00	0.00	0.00
0.00	0.00	0.00	0.00	0.00	0.00	0.00	0.00	0.00	0.00	0.00	0.00	0.00	0.00	0.00	0.00	0.00	0.00	0.00	-107.30	-70.30	177.70	0.00	-57.60	-29.30	87.00	0.00	-1.60	-6.30	7.90	0.00	-1.60	-6.30	7.90	0.00	1.00	0.00	0.00	0.00	0.00	0.00	0.00	0.00	0.00	0.00	0.00	0.00	0.00	0.00	0.00
0.00	0.00	0.00	0.00	0.00	0.00	0.00	0.00	0.00	0.00	0.00	0.00	0.00	0.00	0.00	0.00	0.00	0.00	0.00	-57.80	-117.70	175.60	0.00	-34.00	-53.70	87.80	0.00	0.90	-7.70	6.70	0.00	0.90	-7.70	6.70	0.00	1.00	0.00	0.00	0.00	0.00	0.00	0.00	0.00	0.00	0.00	0.00	0.00	0.00	0.00	0.00
0.00	0.00	0.00	0.00	0.00	0.00	0.00	0.00	0.00	0.00	0.00	0.00	0.00	0.00	0.00	0.00	0.00	0.00	0.00	-2.60	-153.60	156.30	0.00	-7.10	-72.80	80.00	0.00	3.50	-8.30	4.80	0.00	3.50	-8.30	4.80	0.00	1.00	0.00	0.00	0.00	0.00	0.00	0.00	0.00	0.00	0.00	0.00	0.00	0.00	0.00	0.00
0.00	0.00	0.00	0.00	0.00	0.00	0.00	0.00	0.00	0.00	0.00	0.00	0.00	0.00	0.00	0.00	0.00	0.00	0.00	52.70	-174.50	121.70	0.00	20.40	-84.80	64.30	0.00	5.60	-8.10	2.40	0.00	5.60	-8.10	2.40	0.00	1.00	0.00	0.00	0.00	0.00	0.00	0.00	0.00	0.00	0.00	0.00	0.00	0.00	0.00	0.00
0.00	0.00	0.00	0.00	0.00	0.00	0.00	0.00	0.00	0.00	0.00	0.00	0.00	0.00	0.00	0.00	0.00	0.00	0.00	103.00	-178.20	75.20	0.00	46.00	-88.50	42.40	0.00	7.30	-7.20	-0.10	0.00	7.30	-7.20	-0.10	0.00	1.00	0.00	0.00	0.00	0.00	0.00	0.00	0.00	0.00	0.00	0.00	0.00	0.00	0.00	0.00
0.00	0.00	0.00	0.00	0.00	0.00	0.00	0.00	0.00	0.00	0.00	0.00	0.00	0.00	0.00	0.00	0.00	0.00	0.00	143.10	-164.60	21.40	0.00	67.10	-83.50	16.30	0.00	8.20	-5.50	-2.60	0.00	8.20	-5.50	-2.60	0.00	1.00	0.00	0.00	0.00	0.00	0.00	0.00	0.00	0.00	0.00	0.00	0.00	0.00	0.00	0.00
0.00	0.00	0.00	0.00	0.00	0.00	0.00	0.00	0.00	0.00	0.00	0.00	0.00	0.00	0.00	0.00	0.00	0.00	0.00	169.30	-134.80	-34.50	0.00	81.70	-70.30	-11.30	0.00	8.30	-3.30	-5.00	0.00	8.30	-3.30	-5.00	0.00	1.00	0.00	0.00	0.00	0.00	0.00	0.00	0.00	0.00	0.00	0.00	0.00	0.00	0.00	0.00
0.00	0.00	0.00	0.00	0.00	0.00	0.00	0.00	0.00	0.00	0.00	0.00	0.00	0.00	0.00	0.00	0.00	0.00	0.00	178.90	-91.80	-87.10	0.00	88.20	-50.30	-37.90	0.00	7.60	-0.70	-6.80	0.00	7.60	-0.70	-6.80	0.00	1.00	0.00	0.00	0.00	0.00	0.00	0.00	0.00	0.00	0.00	0.00	0.00	0.00	0.00	0.00
0.00	0.00	0.00	0.00	0.00	0.00	0.00	0.00	0.00	0.00	0.00	0.00	0.00	0.00	0.00	0.00	0.00	0.00	0.00	171.00	-39.80	-131.10	0.00	86.10	-25.30	-60.70	0.00	6.10	1.80	-8.00	0.00	6.10	1.80	-8.00	0.00	1.00	0.00	0.00	0.00	0.00	0.00	0.00	0.00	0.00	0.00	0.00	0.00	0.00	0.00	0.00
0.00	0.00	0.00	0.00	0.00	0.00	0.00	0.00	0.00	0.00	0.00	0.00	0.00	0.00	0.00	0.00	0.00	0.00	0.00	146.30	15.90	-162.30	0.00	75.60	2.00	-77.60	0.00	4.10	4.20	-8.30	0.00	4.10	4.20	-8.30	0.00	1.00	0.00	0.00	0.00	0.00	0.00	0.00	0.00	0.00	0.00	0.00	0.00	0.00	0.00	0.00
0.00	0.00	0.00	0.00	0.00	0.00	0.00	0.00	0.00	0.00	0.00	0.00	0.00	0.00	0.00	0.00	0.00	0.00	0.00	107.30	70.20	-177.60	0.00	57.60	29.30	-86.90	0.00	1.60	6.30	-7.90	0.00	1.60	6.30	-7.90	0.00	1.00	0.00	0.00	0.00	0.00	0.00	0.00	0.00	0.00	0.00	0.00	0.00	0.00	0.00	0.00
0.00	0.00	0.00	0.00	0.00	0.00	0.00	0.00	0.00	0.00	0.00	0.00	0.00	0.00	0.00	0.00	0.00	0.00	0.00	57.90	117.60	-175.50	0.00	34.00	53.70	-87.70	0.00	-0.90	7.70	-6.70	0.00	-0.90	7.70	-6.70	0.00	1.00	0.00	0.00	0.00	0.00	0.00	0.00	0.00	0.00	0.00	0.00	0.00	0.00	0.00	0.00
0.00	0.00	0.00	0.00	0.00	0.00	0.00	0.00	0.00	0.00	0.00	0.00	0.00	0.00	0.00	0.00	0.00	0.00	0.00	2.70	153.50	-156.30	0.00	7.10	72.80	-79.90	0.00	-3.50	8.30	-4.80	0.00	-3.50	8.30	-4.80	0.00	1.00	0.00	0.00	0.00	0.00	0.00	0.00	0.00	0.00	0.00	0.00	0.00	0.00	0.00	0.00
0.00	0.00	0.00	0.00	0.00	0.00	0.00	0.00	0.00	0.00	0.00	0.00	0.00	0.00	0.00	0.00	0.00	0.00	0.00	-52.60	174.40	-121.70	0.00	-20.40	84.80	-64.30	0.00	-5.60	8.10	-2.40	0.00	-5.60	8.10	-2.40	0.00	1.00	0.00	0.00	0.00	0.00	0.00	0.00	0.00	0.00	0.00	0.00	0.00	0.00	0.00	0.00
0.00	0.00	0.00	0.00	0.00	0.00	0.00	0.00	0.00	0.00	0.00	0.00	0.00	0.00	0.00	0.00	0.00	0.00	0.00	-102.90	178.20	-75.20	0.00	-46.00	88.40	-42.40	0.00	-7.30	7.20	0.10	0.00	-7.30	7.20	0.10	0.00	1.00	0.00	0.00	0.00	0.00	0.00	0.00	0.00	0.00	0.00	0.00	0.00	0.00	0.00	0.00
0.00	0.00	0.00	0.00	0.00	0.00	0.00	0.00	0.00	0.00	0.00	0.00	0.00	0.00	0.00	0.00	0.00	0.00	0.00	-143.10	164.50	-21.30	0.00	-67.10	83.40	-16.30	0.00	-8.20	5.50	2.60	0.00	-8.20	5.50	2.60	0.00	1.00	0.00	0.00	0.00	0.00	0.00	0.00	0.00	0.00	0.00	0.00	0.00	0.00	0.00	0.00
0.00	0.00	0.00	0.00	0.00	0.00	0.00	0.00	0.00	0.00	0.00	0.00	0.00	0.00	0.00	0.00	0.00	0.00	0.00	-169.30	134.70	34.50	0.00	-81.60	70.30	11.30	0.00	-8.30	3.30	5.00	0.00	-8.30	3.30	5.00	0.00	1.00	0.00	0.00	0.00	0.00	0.00	0.00	0.00	0.00	0.00	0.00	0.00	0.00	0.00	0.00
0.00	0.00	0.00	0.00	0.00	0.00	0.00	0.00	0.00	0.00	0.00	0.00	0.00	0.00	0.00	0.00	0.00	0.00	0.00	-178.90	91.70	87.10	0.00	-88.20	50.20	37.90	0.00	-7.60	0.70	6.80	0.00	-7.60	0.70	6.80	0.00	1.00	0.00	0.00	0.00	0.00	0.00	0.00	0.00	0.00	0.00	0.00	0.00	0.00	0.00	0.00
0.00	0.00	0.00	0.00	0.00	0.00	0.00	0.00	0.00	0.00	0.00	0.00	0.00	0.00	0.00	0.00	0.00	0.00	0.00	-171.00	39.80	131.10	0.00	-86.10	25.30	60.80	0.00	-6.10	-1.80	8.00	0.00	-6.10	-1.80	8.00	0.00	1.00	0.00	0.00	0.00	0.00	0.00	0.00	0.00	0.00	0.00	0.00	0.00	0.00	0.00	0.00
0.00	0.00	0.00	0.00	0.00	0.00	0.00	0.00	0.00	0.00	0.00	0.00	0.00	0.00	0.00	0.00	0.00	0.00	0.00	-146.30	-16.00	162.30	0.00	-75.50	-2.10	77.70	0.00	-4.00	-4.20	8.30	0.00	-4.00	-4.20	8.30	0.00	1.00	0.00	0.00	0.00	0.00	0.00	0.00	0.00	0.00	0.00	0.00	0.00	0.00	0.00	0.00
0.00	0.00	0.00	0.00	0.00	0.00	0.00	0.00	0.00	0.00	0.00	0.00	0.00	0.00	0.00	0.00	0.00	0.00	0.00	-107.30	-70.30	177.70	0.00	-57.60	-29.30	87.00	0.00	-1.60	-6.30	7.90	0.00	-1.60	-6.30	7.90	0.00	1.00	0.00	0.00	0.00	0.00	0.00	0.00	0.00	0.00	0.00	0.00	0.00	0.00	0.00	0.00
0.00	0.00	0.00	0.00	0.00	0.00	0.00	0.00	0.00	0.00	0.00	0.00	0.00	0.00	0.00	0.00	0.00	0.00	0.00	-57.80	-117.70	175.60	0.00	-34.00	-53.70	87.80	0.00	0.90	-7.70	6.70	0.00	0.90	-7.70	6.70	0.00	1.00	0.00	0.00	0.00	0.00	0.00	0.00	0.00	0.00	0.00	0.00	0.00	0.00	0.00	0.00
0.00	0.00	0.00	0.00	0.00	0.00	0.00	0.00	0.00	0.00	0.00	0.00	0.00	0.00	0.00	0.00	0.00	0.00	0.00	-2.60	-153.60	156.30	0.00	-7.10	-72.80	80.00	0.00	3.50	-8.30	4.80	0.00	3.50	-8.30	4.80	0.00	1.00	0.00	0.00	0.00	0.00	0.00	0.00	0.00	0.00	0.00	0.00	0.00	0.00	0.00	0.00
0.00	0.00	0.00	0.00	0.00	0.00	0.00	0.00	0.00	0.00	0.00	0.00	0.00	0.00	0.00	0.00	0.00	0.00	0.00	52.70	-174.50	121.70	0.00	20.40	-84.80	64.30	0.00	5.60	-8.10	2.40	0.00	5.60	-8.10	2.40	0.00	1.00	0.00	0.00	0.00	0.00	0.00	0.00	0.00	0.00	0.00	0.00	0.00	0.00	0.00	0.00
0.00	0.00	0.00	0.00	0.00	0.00	0.00	0.00	0.00	0.00	0.00	0.00	0.00	0.00	0.00	0.00	0.00	0.00	0.00	103.00	-178.20	75.20	0.00	46.00	-88.50	42.40	0.00	7.30	-7.20	-0.10	0.00	7.30	-7.20	-0.10	0.00	1.00	0.00	0.00	0.00	0.00	0.00	0.00	0.00	0.00	0.00	0.00	0.00	0.00	0.00	0.00
0.00	0.00	0.00	0.00	0.00	0.00	0.00	0.00	0.00	0.00	0.00	0.00	0.00	0.00	0.00	0.00	0.00	0.00	0.00	143.10	-164.60	21.40	0.00	67.10	-83.50	16.30	0.00	8.20	-5.50	-2.60	0.00	8.20	-5.50	-2.60	0.00	1.00	0.00	0.00	0.00	0.00	0.00	0.00	0.00	0.00	0.00	0.00	0.00	0.00	0.00	0.00
0.00	0.00	0.00	0.00	0.00	0.00	0.00	0.00	0.00	0.00	0.00	0.00	0.00	0.00	0.00	0.00	0.00	0.00	0.00	169.30	-134.80	-34.50	0.00	81.70	-70.30	-11.30	0.00	8.30	-3.30	-5.00	0.00	8.30	-3.30	-5.00	0.00	1.00	0.00	0.00	0.00	0.00	0.00	0.00	0.00	0.00	0.00	0.00	0.00	0.00	0.00	0.00
0.00	0.00	0.00	0.00	0.00	0.00	0.00	0.00	0.00	0.00	0.00	0.00	0.00	0.00	0.00	0.00	0.00	0.00	0.00	178.90	-91.80	-87.10	0.00	88.20	-50.30	-37.90	0.00	7.60	-0.70	-6.80	0.00	7.60	-0.70	-6.80	0.00	1.00	0.00	0.00	0.00	0.00	0.00	0.00	0.00	0.00	0.00	0.00	0.00	0.00	0.00	0.00
0.00	0.00	0.00	0.00	0.00	0.00	0.00	0.00	0.00	0.00	0.00	0.00	0.00	0.00	0.00	0.00	0.00	0.00	0.00	171.00	-39.80	-131.10	0.00	86.10	-25.30	-60.70	0.00	6.10	1.80	-8.00	0.00	6.10	1.80	-8.00	0.00	1.00	0.00	0.00	0.00	0.00	0.00	0.00	0.00	0.00	0.00	0.00	0.00	0.00	0.00	0.00
0.00	0.00	0.00	0.00	0.00	0.00	0.00	0.00	0.00	0.00	0.00	0.00	0.00	0.00	0.00	0.00	0.00	0.00	0.00	146.30	15.90	-162.30	0.00	75.60	2.00	-77.60	0.00	4.10	4.20	-8.30	0.00	4.10	4.20	-8.30	0.00	1.00	0.00	0.00	0.00	0.00	0.00	0.00	0.00	0.00	0.00	0.00	0.00	0.00	0.00	0.00
0.00	0.00	0.00	0.00	0.00	0.00	0.00	0.00	0.00	0.00	0.00	0.00	0.00	0.00	0.00	0.00	0.00	0.00	0.00	107.30	70.20	-177.60	0.00	57.60	29.30	-86.90	0.00	1.60	6.30	-7.90	0.00	1.60	6.30	-7.90	0.00	1.00	0.00	0.00	0.00	0.00	0.00	0.00	0.00	0.00	0.00	0.00	0.00	0.00	0.00	0.00
0.00	0.00	0.00	0.00	0.00	0.00	0.00	0.00	0.00	0.00	0.00	0.00	0.00	0.00	0.00	0.00	0.00	0.00	0.00	57.80	117.60	-175.50	0.00	34.00	53.70	-87.70	0.00	-0.90	7.70	-6.70	0.00	-0.90	7.70	-6.70	0.00	1.00	0.00	0.00	0.00	0.00	0.00	0.00	0.00	0.00	0.00	0.00	0.00	0.00	0.00	0.00
0.00	0.00	0.00	0.00	0.00	0.00	0.00	0.00	0.00	0.00	0.00	0.00	0.00	0.00	0.00	0.00	0.00	0.00	0.00	2.70	153.50	-156.30	0.00	7.10	72.80	-79.90	0.00	-3.50	8.30	-4.80	0.00	-3.50	8.30	-4.80	0.00	1.00	0.00	0.00	0.00	0.00	0.00	0.00	0.00	0.00	0.00	0.00	0.00	0.00	0.00	0.00
0.00	0.00	0.00	0.00	0.00	0.00	0.00	0.00	0.00	0.00	0.00	0.00	0.00	0.00	0.00	0.00	0.00	0.00	0.00	-52.60	174.40	-121.70	0.00	-20.40	84.80	-64.30	0.00	-5.60	8.10	-2.40	0.00	-5.60	8.10	-2.40	0.00	1.00	0.00	0.00	0.00	0.00	0.00	0.00	0.00	0.00	0.00	0.00	0.00	0.00	0.00	0.00
0.00	0.00	0.00	0.00	0.00	0.00	0.00	0.00	0.00	0.00	0.00	0.00	0.00	0.00	0.00	0.00	0.00	0.00	0.00	-102.90	178.20	-75.20	0.00	-46.00	88.40	-42.40	0.00	-7.30	7.20	0.10	0.00	-7.30	7.20	0.10	0.00	1.00	0.00	0.00	0.00	0.00	0.00	0.00	0.00	0.00	0.00	0.00	0.00	0.00	0.00	0.00
0.00	0.00	0.00	0.00	0.00	0.00	0.00	0.00	0.00	0.00	0.00	0.00	0.00	0.00	0.00	0.00	0.00	0.00	0.00	-143.10	164.50	-21.30	0.00	-67.10	83.40	-16.30	0.00	-8.20	5.50	2.60	0.00	-8.20	5.50	2.60	0.00	1.00	0.00	0.00	0.00	0.00	0.00	0.00	0.00	0.00	0.00	0.00	0.00	0.00	0.00	0.00
0.00	0.00	0.00	0.00	0.00	0.00	0.00	0.00	0.00	0.00	0.00	0.00	0.00	0.00	0.00	0.00	0.00	0.00	0.00	-169.30	134.70	34.50	0.00	-81.60	70.30	11.30	0.00	-8.30	3.30	5.00	0.00	-8.30	3.30	5.00	0.00	1.00	0.00	0.00	0.00	0.00	0.00	0.00	0.00	0.00	0.00	0.00	0.00	0.00	0.00	0.00
0.00	0.00	0.00	0.00	0.00	0.00	0.00	0.00	0.00	0.00	0.00	0.00	0.00	0.00	0.00	0.00	0.00	0.00	0.00	-178.90	91.70	87.10	0.00	-88.20	50.20	37.90	0.00	-7.60	0.70	6.80	0.00	-7.60	0.70	6.80	0.00	1.00	0.00	0.00	0.00	0.00	0.00	0.00	0.00	0.00	0.00	0.00	0.00	0.00	0.00	0.00
0.00	0.00	0.00	0.00	0.00	0.00	0.00	0.00	0.00	0.00	0.00	0.00	0.00	0.00	0.00	0.00	0.00	0.00	0.00	-171.00	39.80	131.10	0.00	-86.10	25.30	60.80	0.00	-6.10	-1.80	8.00	0.00	-6.10	-1.80	8.00	0.00	1.00	0.00	0.00	0.00	0.00	0.00	0.00	0.00	0.00	0.00	0.00	0.00	0.00	0.00	0.00
0.00	0.00	0.00	0.00	0.00	0.00	0.00	0.00	0.00	0.00	0.00	0.00	0.00	0.00	0.00	0.00	0.00	0.00	0.00	-146.30	-16.00	162.30	0.00	-75.50	-2.10	77.70	0.00	-4.00	-4.20	8.30	0.00	-4.00	-4.20	8.30	0.00	1.00	0.00	0.00	0.00	0.00	0.00	0.00	0.00	0.00	0.00	0.00	0.00	0.00	0.00	0.00
0.00	0.00	0.00	0.00	0.00	0.00	0.00	0.00	0.00	0.00	0.00	0.00	0.00	0.00	0.00	0.00	0.00	0.00	0.00	-107.30	-70.30	177.70	0.00	-57.60	-29.30	87.00	0.00	-1.60	-6.30	7.90	0.00	-1.60	-6.30	7.90	0.00	1.00	0.00	0.00	0.00	0.00	0.00	0.00	0.00	0.00	0.00	0.00	0.00	0.00	0.00	0.00
0.00	0.00	0.00	0.00	0.00	0.00	0.00	0.00	0.00	0.00	0.00	0.00	0.00	0.00	0.00	0.00	0.00	0.00	0.00	-57.80	-117.70	175.60	0.00	-34.00	-53.70	87.80	0.00	0.90	-7.70	6.70	0.00	0.90	-7.70	6.70	0.00	1.00	0.00	0.00	0.00	0.00	0.00	0.00	0.00	0.00	0.00	0.00	0.00	0.00	0.00	0.00
0.00	0.00	0.00	0.00	0.00	0.00	0.00	0.00	0.00	0.00	0.00	0.00	0.00	0.00	0.00	0.00	0.00	0.00	0.00	-2.60	-153.60	156.30	0.00	-7.10	-72.80	80.00	0.00	3.50	-8.30	4.80	0.00	3.50	-8.30	4.80	0.00	1.00	0.00	0.00	0.00	0.00	0.00	0.00	0.00	0.00	0.00	0.00	0.00	0.00	0.00	0.00
0.00	0.00	0.00	0.00	0.00	0.00	0.00	0.00	0.00	0.00	0.00	0.00	0.00	0.00	0.00	0.00	0.00	0.00	0.00	52.70	-174.50	121.70	0.00	20.40	-84.80	64.30	0.00	5.60	-8.10	2.40	0.00	5.60	-8.10	2.40	0.00	1.00	0.00	0.00	0.00	0.00	0.00	0.00	0.00	0.00	0.00	0.00	0.00	0.00	0.00	0.00
0.00	0.00	0.00	0.00	0.00	0.00	0.00	0.00	0.00	0.00	0.00	0.00	0.00	0.00	0.00	0.00	0.00	0.00	0.00	103.00	-178.20	75.20	0.00	46.00	-88.50	42.40	0.00	7.30	-7.20	-0.10	0.00	7.30	-7.20	-0.10	0.00	1.00	0.00	0.00	0.00	0.00	0.00	0.00	0.00	0.00	0.00	0.00	0.00	0.00	0.00	0.00
0.00	0.00	0.00	0.00	0.00	0.00	0.00	0.00	0.00	0.00	0.00	0.00	0.00	0.00	0.00	0.00	0.00	0.00	0.00	143.10	-164.60	21.40	0.00	67.10	-83.50	16.30	0.00	8.20	-5.50	-2.60	0.00	8.20	-5.50	-2.60	0.00	1.00	0.00	0.00	0.00	0.00	0.00	0.00	0.00	0.00	0.00	0.00	0.00	0.00	0.00	0.00
0.00	0.00	0.00	0.00	0.00	0.00	0.00	0.00	0.00	0.00	0.00	0.00	0.00	0.00	0.00	0.00	0.00	0.00	0.00	169.30	-134.80	-34.50	0.00	81.70	-70.30	-11.30	0.00	8.30	-3.30	-5.00	0.00	8.30	-3.30	-5.00	0.00	1.00	0.00	0.00	0.00	0.00	0.00	0.00	0.00	0.00	0.00	0.00	0.00	0.00	0.00	0.00
0.00	0.00	0.00	0.00	0.00	0.00	0.00	0.00	0.00	0.00	0.00	0.00	0.00	0.00	0.00	0.00	0.00	0.00	0.00	178.90	-91.80	-87.10	0.00	88.20	-50.30	-37.90	0.00	7.60	-0.70	-6.80	0.00	7.60	-0.70	-6.80	0.00	1.00	0.00	0.00	0.00	0.00	0.00	0.00	0.00	0.00	0.00	0.00	0.00	0.00	0.00	0.00
0.00	0.00	0.00	0.00	0.00	0.00	0.00	0.00	0.00	0.00	0.00	0.00	0.00	0.00	0.00	0.00	0.00	0.00	0.00	171.00	-39.80	-131.10	0.00	86.10	-25.30	-60.70	0.00	6.10	1.80	-8.00	0.00	6.10	1.80	-8.00	0.00	1.00	0.00	0.00	0.00	0.00	0.00	0.00	0.00	0.00	0.00	0.00	0.00	0.00	0.00	0.00
0.00	0.00	0.00	0.00	0.00	0.00	0.00	0.00	0.00	0.00	0.00	0.00	0.00	0.00	0.00	0.00	0.00	0.00	0.00	146.30	15.90	-162.30	0.00	75.60	2.00	-77.60	0.00	4.10	4.20	-8.30	0.00	4.10	4.20	-8.30	0.00	1.00	0.00	0.00	0.00	0.00	0.00	0.00	0.00	0.00	0.00	0.00	0.00	0.00	0.00	0.00
0.00	0.00	0.00	0.00	0.00	0.00	0.00	0.00	0.00	0.00	0.00	0.00	0.00	0.00	0.00	0.00	0.00	0.00	0.00	107.30	70.20	-177.60	0.00	57.60	29.30	-86.90	0.00	1.60	6.30	-7.90	0.00	1.60	6.30	-7.90	0.00	1.00	0.00	0.00	0.00	0.00	0.00	0.00	0.00	0.00	0.00	0.00	0.00	0.00	0.00	0.00
0.00	0.00	0.00	0.00	0.00	0.00	0.00	0.00	0.00	0.00	0.00	0.00	0.00	0.00	0.00	0.00	0.00	0.00	0.00	57.80	117.60	-175.50	0.00	34.00	53.70	-87.70	0.00	-0.90	7.70	-6.70	0.00	-0.90	7.70	-6.70	0.00	1.00	0.00	0.00	0.00	0.00	0.00	0.00	0.00	0.00	0.00	0.00	0.00	0.00	0.00	0.00
0.00	0.00	0.00	0.00	0.00	0.00	0.00	0.00	0.00	0.00	0.00	0.00	0.00	0.00	0.00	0.00	0.00	0.00	0.00	2.70	153.50	-156.30	0.00	7.10	72.80	-79.90	0.00	-3.50	8.30	-4.80	0.00	-3.50	8.30	-4.80	0.00	1.00	0.00	0.00	0.00	0.00	0.00	0.00	0.00	0.00	0.00	0.00	0.00	0.00	0.00	0.00
0.00	0.00	0.00	0.00	0.00	0.00	0.00	0.00	0.00	0.00	0.00	0.00	0.00	0.00	0.00	0.00	0.00	0.00	0.00	-52.60	174.40	-121.70	0.00	-20.40	84.80	-64.30	0.00	-5.60	8.10	-2.40	0.00	-5.60	8.10	-2.40	0.00	1.00	0.00	0.00	0.00	0.00	0.00	0.00	0.00	0.00	0.00	0.00	0.00	0.00	0.00	0.00
0.00	0.00	0.00	0.00	0.00	0.00	0.00	0.00	0.00	0.00	0.00	0.00	0.00	0.00	0.00	0.00	0.00	0.00	0.00	-102.90	178.20	-75.20	0.00	-46.00	88.40	-42.40	0.00	-7.30	7.20	0.10	0.00	-7.30	7.20	0.10	0.00	1.00	0.00	0.00	0.00	0.00	0.00	0.00	0.00	0.00	0.00	0.00	0.00	0.00	0.00	0.00
0.00	0.00	0.00	0.00	0.00	0.00	0.00	0.00	0.00	0.00	0.00	0.00	0.00	0.00	0.00	0.00	0.00	0.00	0.00	-143.10	164.50	-21.30	0.00	-67.10	83.40	-16.30	0.00	-8.20	5.50	2.60	0.00	-8.20	5.50	2.60	0.00	1.00	0.00	0.00	0.00	0.00	0.00	0.00	0.00	0.00	0.00	0.00	0.00	0.00	0.00	0.00
0.00	0.00	0.00	0.00	0.00	0.00	0.00	0.00	0.00	0.00	0.00	0.00	0.00	0.00	0.00	0.00	0.00	0.00	0.00	-169.30	134.70	34.50	0.00	-81.60	70.30	11.30	0.00	-8.30	3.30	5.00	0.00	-8.30	3.30	5.00	0.00	1.00	0.00	0.00	0.00	0.00	0.00	0.00	0.00	0.00	0.00	0.00	0.00	0.00	0.00	0.00
0.00	0.00	0.00	0.00	0.00	0.00	0.00	0.00	0.00	0.00	0.00	0.00	0.00	0.00	0.00	0.00	0.00	0.00	0.00	-178.90	91.70	87.10	0.00	-88.20	50.20	37.90	0.00	-7.60	0.70	6.80	0.00	-7.60	0.70	6.80	0.00	1.00	0.00	0.00	0.00	0.00	0.00	0.00	0.00	0.00	0.00	0.00	0.00	0.00	0.00	0.00
0.00	0.00	0.00	0.00	0.00	0.00	0.00	0.00	0.00	0.00	0.00	0.00	0.00	0.00	0.00	0.00	0.00	0.00	0.00	-171.00	39.80	131.10	0.00	-86.10	25.30	60.80	0.00	-6.10	-1.80	8.00	0.00	-6.10	-1.80	8.00	0.00	1.00	0.00	0.00	0.00	0.00	0.00	0.00	0.00	0.00	0.00	0.00	0.00	0.00	0.00	0.00
0.00	0.00	0.00	0.00	0.00	0.00	0.00	0.00	0.00	0.00	0.00	0.00	0.00	0.00	0.00	0.00	0.00	0.00	0.00	-146.30	-16.00	162.30	0.00	-75.50	-2.10	77.70	0.00	-4.00	-4.20	8.30	0.00	-4.00	-4.20	8.30	0.00	1.00	0.00	0.00	0.00	0.00	0.00	0.00	0.00	0.00	0.00	0.00	0.00	0.00	0.00	0.00
0.00	0.00	0.00	0.00	0.00	0.00	0.00	0.00	0.00	0.00	0.00	0.00	0.00	0.00	0.00	0.00	0.00	0.00	0.00	-107.30	-70.30	177.70	0.00	-57.60	-29.30	87.00	0.00	-1.60	-6.30	7.90	0.00	-1.60	-6.30	7.90	0.00	1.00	0.00	0.00	0.00	0.00	0.00	0.00	0.00	0.00	0.00	0.00	0.00	0.00	0.00	0.00
0.00	0.00	0.00	0.00	0.00	0.00	0.00	0.00	0.00	0.00	0.00	0.00	0.00	0.00	0.00	0.00	0.00	0.00	0.00	-57.80	-117.70	175.60	0.00	-34.00	-53.70	87.80	0.00	0.90	-7.70	6.70	0.00	0.90	-7.70	6.70	0.00	1.00	0.00	0.00	0.00	0.00	0.00	0.00	0.00	0.00	0.00	0.00	0.00	0.00	0.00	0.00
0.00	0.00	0.00	0.00	0.00	0.00	0.00	0.00	0.00	0.00	0.00	0.00	0.00	0.00	0.00	0.00	0.00	0.00	0.00	-2.60	-153.60	156.30	0.00	-7.10	-72.80	80.00	0.00	3.50	-8.30	4.80	0.00	3.50	-8.30	4.80	0.00	1.00	0.00	0.00	0.00	0.00	0.00	0.00	0.00	0.00	0.00	0.00	0.00	0.00	0.00	0.00
0.00	0.00	0.00	0.00	0.00	0.00	0.00	0.00	0.00	0.00	0.00	0.00	0.00	0.00	0.00	0.00	0.00	0.00	0.00	52.70	-174.50	121.70	0.00	20.40	-84.80	64.30	0.00	5.60	-8.10	2.40	0.00	5.60	-8.10	2.40	0.00	1.00	0.00	0.00	0.00	0.00	0.00	0.00	0.00	0.00	0.00	0.00	0.00	0.00	0.00	0.00
0.00	0.00	0.00	0.00	0.00	0.00	0.00	0.00	0.00	0.00	0.00	0.00	0.00	0.00	0.00	0.00	0.00	0.00	0.00	103.00	-178.20	75.20	0.00	46.00	-88.50	42.40	0.00	7.30	-7.20	-0.10	0.00	7.30	-7.20	-0.10	0.00	1.00	0.00	0.00	0.00	0.00	0.00	0.00	0.00	0.00	0.00	0.00	0.00	0.00	0.00	0.00
0.00	0.00	0.00	0.00	0.00	0.00	0.00	0.00	0.00	0.00	0.00	0.00	0.00	0.00	0.00	0.00	0.00	0.00	0.00	143.10	-164.60	21.40	0.00	67.10	-83.50	16.30	0.00	8.20	-5.50	-2.60	0.00	8.20	-5.50	-2.60	0.00	1.00	0.00	0.00	0.00	0.00	0.00	0.00	0.00	0.00	0.00	0.00	0.00	0.00	0.00	0.00
0.00	0.00	0.00	0.00	0.00	0.00	0.00	0.00	0.00	0.00	0.00	0.00	0.00	0.00	0.00	0.00	0.00	0.00	0.00	169.30	-134.80	-34.50	0.00	81.70	-70.30	-11.30	0.00	8.30	-3.30	-5.00	0.00	8.30	-3.30	-5.00	0.00	1.00	0.00	0.00	0.00	0.00	0.00	0.00	0.00	0.00	0.00	0.00	0.00	0.00	0.00	0.00
0.00	0.00	0.00	0.00	0.00	0.00	0.00	0.00	0.00	0.00	0.00	0.00	0.00	0.00	0.00	0.00	0.00	0.00	0.00	178.90	-91.80	-87.10	0.00	88.20	-50.30	-37.90	0.00	7.60	-0.70	-6.80	0.00	7.60	-0.70	-6.80	0.00	1.00	0.00	0.00	0.00	0.00	0.00	0.00	0.00	0.00	0.00	0.00	0.00	0.00	0.00	0.00
0.00	0.00	0.00	0.00	0.00	0.00	0.00	0.00	0.00	0.00	0.00	0.00	0.00	0.00	0.00	0.00	0.00	0.00	0.00	171.00	-39.80	-131.10	0.00	86.10	-25.30	-60.70	0.00	6.10	1.80	-8.00	0.00	6.10	1.80	-8.00	0.00	1.00	0.00	0.00	0.00	0.00	0.00	0.00	0.00	0.00	0.00	0.00	0.00	0.00	0.00	0.00
0.00	0.00	0.00	0.00	0.00	0.00	0.00	0.00	0.00	0.00	0.00	0.00	0.00	0.00	0.00	0.00	0.00	0.00	0.00	146.30	15.90	-162.30	0.00	75.60	2.00	-77.60	0.00	4.10	4.20	-8.30	0.00	4.10	4.20	-8.30	0.00	1.00	0.00	0.00	0.00	0.00	0.00	0.00	0.00	0.00	0.00	0.00	0.00	0.00	0.00	0.00
0.00	0.00	0.00	0.00	0.00	0.00	0.00	0.00	0.00	0.00	0.00	0.00	0.00	0.00	0.00	0.00	0.00	0.00	0.00	107.30	70.20	-177.60	0.00	57.60	29.30	-86.90	0.00	1.60	6.30	-7.90	0.00	1.60	6.30	-7.90	0.00	1.00	0.00	0.00	0.00	0.00	0.00	0.00	0.00	0.00	0.00	0.00	0.00	0.00	0.00	0.00
0.00	0.00	0.00	0.00	0.00	0.00	0.00	0.00	0.00	0.00	0.00	0.00	0.00	0.00	0.00	0.00	0.00	0.00	0.00	57.80	117.60	-175.50	0.00	34.00	53.70	-87.70	0.00	-0.90	7.70	-6.70	0.00	-0.90	7.70	-6.70	0.00	1.00	0.00	0.00	0.00	0.00	0.00	0.00	0.00	0.00	0.00	0.00	0.00	0.00	0.00	0.00
0.00	0.00	0.00	0.00	0.00	0.00	0.00	0.00	0.00	0.00	0.00	0.00	0.00	0.00	0.00	0.00	0.00	0.00	0.00	2.70	153.50	-156.30	0.00	7.10	72.80	-79.90	0.00	-3.50	8.30	-4.80	0.00	-3.50	8.30	-4.80	0.00	1.00	0.00	0.00	0.00	0.00	0.00	0.00	0.00	0.00	0.00	0.00	0.00	0.00	0.00	0.00
0.00	0.00	0.00	0.00	0.00	0.00	0.00	0.00	0.00	0.00	0.00	0.00	0.00	0.00	0.00	0.00	0.00	0.00	0.00	-52.60	174.40	-121.70	0.00	-20.40	84.80	-64.30	0.00	-5.60	8.10	-2.40	0.00	-5.60	8.10	-2.40	0.00	1.00	0.00	0.00	0.00	0.00	0.00	0.00	0.00	0.00	0.00	0.00	0.00	0.00	0.00	0.00
0.00	0.00	0.00	0.00	0.00	0.00	0.00	0.00	0.00	0.00	0.00	0.00	0.00	0.00	0.00	0.00	0.00	0.00	0.00	-102.90	178.20	-75.20	0.00	-46.00	88.40	-42.40	0.00	-7.30	7.20	0.10	0.00	-7.30	7.20	0.10	0.00	1.00	0.00	0.00	0.00	0.00	0.00	0.00	0.00	0.00	0.00	0.00	0.00	0.00	0.00	0.00
0.00	0.00	0.00	0.00	0.00	0.00	0.00	0.00	0.00	0.00	0.00	0.00	0.00	0.00	0.00	0.00	0.00	0.00	0.00	-143.10	164.50	-21.30	0.00	-67.10	83.40	-16.30	0.00	-8.20	5.50	2.60	0.00	-8.20	5.50	2.60	0.00	1.00	0.00	0.00	0.00	0.00	0.00	0.00	0.00	0.00	0.00	0.00	0.00	0.00	0.00	0.00
0.00	0.00	0.00	0.00	0.00	0.00	0.00	0.00	0.00	0.00	0.00	0.00	0.00	0.00	0.00	0.00	0.00	0.00	0.00	-169.30	134.70	34.50	0.00	-81.60	70.30	11.30	0.00	-8.30	3.30	5.00	0.00	-8.30	3.30	5.00	0.00	1.00	0.00	0.00	0.00	0.00	0.00	0.00	0.00	0.00	0.00	0.00	0.00	0.00	0.00	0.00
0.00	0.00	0.00	0.00	0.00	0.00	0.00	0.00	0.00	0.00	0.00	0.00	0.00	0.00	0.00	0.00	0.00	0.00	0.00	-178.90	91.70	87.10	0.00	-88.20	50.20	37.90	0.00	-7.60	0.70	6.80	0.00	-7.60	0.70	6.80	0.00	1.00	0.00	0.00	0.00	0.00	0.00	0.00	0.00	0.00	0.00	0.00	0.00	0.00	0.00	0.00
0.00	0.00	0.00	0.00	0.00	0.00	0.00	0.00	0.00	0.00	0.00	0.00	0.00	0.00	0.00	0.00	0.00	0.00	0.00	-171.00	39.80	131.10	0.00	-86.10	25.30	60.80	0.00	-6.10	-1.80	8.00	0.00	-6.10	-1.80	8.00	0.00	1.00	0.00	0.00	0.00	0.00	0.00	0.00	0.00	0.00	0.00	0.00	0.00	0.00	0.00	0.00
0.00	0.00	0.00	0.00	0.00	0.00	0.00	0.00	0.00	0.00	0.00	0.00	0.00	0.00	0.00	0.00	0.00	0.00	0.00	-146.30	-16.00	162.30	0.00	-75.50	-2.10	77.70	0.00	-4.00	-4.20	8.30	0.00	-4.00	-4.20	8.30	0.00	1.00	0.00	0.00	0.00	0.00	0.00	0.00	0.00	0.00	0.00	0.00	0.00	0.00	0.00	0.00
0.00	0.00	0.00	0.00	0.00	0.00	0.00	0.00	0.00	0.00	0.00	0.00	0.00	0.00	0.00	0.00	0.00	0.00	0.00	-107.30	-70.30	177.70	0.00	-57.60	-29.30	87.00	0.00	-1.60	-6.30	7.90	0.00	-1.60	-6.30	7.90	0.00	1.00	0.00	0.00	0.00	0.00	0.00	0.00	0.00	0.00	0.00	0.00	0.00	0.00	0.00	0.00
0.00	0.00	0.00	0.00	0.00	0.00	0.00	0.00	0.00	0.00	0.00	0.00	0.00	0.00	0.00	0.00	0.00	0.00	0.00	-57.80	-117.70	175.60	0.00	-34.00	-53.70	87.80	0.00	0.90	-7.70	6.70	0.00	0.90	-7.70	6.70	0.00	1.00	0.00	0.00	0.00	0.00	0.00	0.00	0.00	0.00	0.00	0.00	0.00	0.00	0.00	0.00
0.00	0.00	0.00	0.00	0.00	0.00	0.00	0.00	0.00	0.00	0.00	0.00	0.00	0.00	0.00	0.00	0.00	0.00	0.00	-2.60	-153.60	156.30	0.00	-7.10	-72.80	80.00	0.00	3.50	-8.30	4.80	0.00	3.50	-8.30	4.80	0.00	1.00	0.00	0.00	0.00	0.00	0.00	0.00	0.00	0.00	0.00	0.00	0.00	0.00	0.00	0.00
0.00	0.00	0.00	0.00	0.00	0.00	0.00	0.00	0.00	0.00	0.00	0.00	0.00	0.00	0.00	0.00	0.00	0.00	0.00	52.70	-174.50	121.70	0.00	20.40	-84.80	64.30	0.00	5.60	-8.10	2.40	0.00	5.60	-8.10	2.40	0.00	1.00	0.00	0.00	0.00	0.00	0.00	0.00	0.00	0.00	0.00	0.00	0.00	0.00	0.00	0.00
0.00	0.00	0.00	0.00	0.00	0.00	0.00	0.00	0.00	0.00	0.00	0.00	0.00	0.00	0.00	0.00	0.00	0.00	0.00	103.00	-178.20	75.20	0.00	46.00	-88.50	42.40	0.00	7.30	-7.20	-0.10	0.00	7.30	-7.20	-0.10	0.00	1.00	0.00	0.00	0.00	0.00	0.00	0.00	0.00	0.00	0.00	0.00	0.00	0.00	0.00	0.00
0.00	0.00	0.00	0.00	0.00	0.00	0.00	0.00	0.00	0.00	0.00	0.00	0.00	0.00	0.00	0.00	0.00	0.00	0.00	143.10	-164.60	21.40	0.00	67.10	-83.50	16.30	0.00	8.20	-5.50	-2.60	0.00	8.20	-5.50	-2.60	0.00	1.00	0.00	0.00	0.00	0.00	0.00	0.00	0.00	0.00	0.00	0.00	0.00	0.00	0.00	0.00
0.00	0.00	0.00	0.00	0.00	0.00	0.00	0.00	0.00	0.00	0.00	0.00	0.00	0.00	0.00	0.00	0.00	0.00	0.00	169.30	-134.80	-34.50	0.00	81.70	-70.30	-11.30	0.00	8.30	-3.30	-5.00	0.00	8.30	-3.30	-5.00	0.00	1.00	0.00	0.00	0.00	0.00	0.00	0.00	0.00	0.00	0.00	0.00	0.00	0.00	0.00	0.00
0.00	0.00	0.00	0.00	0.00	0.00	0.00	0.00	0.00	0.00	0.00	0.00	0.00	0.00	0.00	0.00	0.00	0.00	0.00	178.90	-91.80	-87.10	0.00	88.20	-50.30	-37.90	0.00	7.60	-0.70	-6.80	0.00	7.60	-0.70	-6.80	0.00	1.00	0.00	0.00	0.00	0.00	0.00	0.00	0.00	0.00	0.00	0.00	0.00	0.00	0.00	0.00
0.00	0.00	0.00	0.00	0.00	0.00	0.00	0.00	0.00	0.00	0.00	0.00	0.00	0.00	0.00	0.00	0.00	0.00	0.00	171.00	-39.80	-131.10	0.00	86.10	-25.30	-60.70	0.00	6.10	1.80	-8.00	0.00	6.10	1.80	-8.00	0.00	1.00	0.00	0.00	0.00	0.00	0.00	0.00	0.00	0.00	0.00	0.00	0.00	0.00	0.00	0.00
0.00	0.00	0.00	0.00	0.00	0.00	0.00	0.00	0.00	0.00	0.00	0.00	0.00	0.00	0.00	0.00	0.00	0.00	0.00	146.30	15.90	-162.30	0.00	75.60	2.00	-77.60	0.00	4.10	4.20	-8.30	0.00	4.10	4.20	-8.30	0.00	1.00	0.00	0.00	0.00	0.00	0.00	0.00	0.00	0.00	0.00	0.00	0.00	0.00	0.00	0.00
0.00	0.00	0.00	0.00	0.00	0.00	0.00	0.00	0.00	0.00	0.00	0.00	0.00	0.00	0.00	0.00	0.00	0.00	0.00	107.30	70.20	-177.60	0.00	57.60	29.30	-86.90	0.00	1.60	6.30	-7.90	0.00	1.60	6.30	-7.90	0.00	1.00	0.00	0.00	0.00	0.00	0.00	0.00	0.00	0.00	0.00	0.00	0.00	0.00	0.00	0.00
0.00	0.00	0.00	0.00	0.00	0.00	0.00	0.00	0.00	0.00	0.00	0.00	0.00	0.00	0.00	0.00	0.00	0.00	0.00	57.80	117.60	-175.50	0.00	34.00	53.70	-87.70	0.00	-0.90	7.70	-6.70	0.00	-0.90	7.70	-6.70	0.00	1.00	0.00	0.00	0.00	0.00	0.00	0.00	0.00	0.00	0.00	0.00	0.00	0.00	0.00	0.00
0.00	0.00	0.00	0.00	0.00	0.00	0.00	0.00	0.00	0.00	0.00	0.00	0.00	0.00	0.00	0.00	0.00	0.00	0.00	2.70	153.50	-156.30	0.00	7.10	72.80	-79.90	0.00	-3.50	8.30	-4.80	0.00	-3.50	8.30	-4.80	0.00	1.00	0.00	0.00	0.00	0.00	0.00	0.00	0.00	0.00	0.00	0.00	0.00	0.00	0.00	0.00
0.00	0.00	0.00	0.00	0.00	0.00	0.00	0.00	0.00	0.00	0.00	0.00	0.00	0.00	0.00	0.00	0.00	0.00	0.00	-52.60	174.40	-121.70	0.00	-20.40	84.80	-64.30	0.00	-5.60	8.10	-2.40	0.00	-5.60	8.10	-2.40	0.00	1.00	0.00	0.00	0.00	0.00	0.00	0.00	0.00	0.00	0.00	0.00	0.00	0.00	0.00	0.00
0.00	0.00	0.00	0.00	0.00	0.00	0.00	0.00	0.00	0.00	0.00	0.00	0.00	0.00	0.00	0.00	0.00	0.00	0.00	-102.90	178.20	-75.20	0.00	-46.00	88.40	-42.40	0.00	-7.30	7.20	0.10	0.00	-7.30	7.20	0.10	0.00	1.00	0.00	0.00	0.00	0.00	0.00	0.00	0.00	0.00	0.00	0.00	0.00	0.00	0.00	0.00
0.00	0.00	0.00	0.00	0.00	0.00	0.00	0.00	0.00	0.00	0.00	0.00	0.00	0.00	0.00	0.00	0.00	0.00	0.00	-143.10	164.50	-21.30	0.00	-67.10	83.40	-16.30	0.00	-8.20	5.50	2.60	0.00	-8.20	5.50	2.60	0.00	1.00	0.00	0.00	0.00	0.00	0.00	0.00	0.00	0.00	0.00	0.00	0.00	0.00	0.00	0.00
0.00	0.00	0.00	0.00	0.00	0.00	0.00	0.00	0.00	0.00	0.00	0.00	0.00	0.00	0.00	0.00	0.00	0.00	0.00	-169.30	134.70	34.50	0.00	-81.60	70.30	11.30	0.00	-8.30	3.30	5.00	0.00	-8.30	3.30	5.00	0.00	1.00	0.00	0.00	0.00	0.00	0.00	0.00	0.00	0.00	0.00	0.00	0.00	0.00	0.00	0.00
0.00	0.00	0.00	0.00	0.00	0.00	0.00	0.00	0.00	0.00	0.00	0.00	0.00	0.00	0.00	0.00	0.00	0.00	0.00	-178.90	91.70	87.10	0.00	-88.20	50.20	37.90	0.00	-7.60	0.70	6.80	0.00	-7.60	0.70	6.80	0.00	1.00	0.00	0.00	0.00	0.00	0.00	0.00	0.00	0.00	0.00	0.00	0.00	0.00	0.00	0.00
0.00	0.00	0.00	0.00	0.00	0.00	0.00	0.00	0.00	0.00	0.00	0.00	0.00	0.00	0.00	0.00	0.00	0.00	0.00	-171.00	39.80	131.10	0.00	-86.10	25.30	60.80	0.00	-6.10	-1.80	8.00	0.00	-6.10	-1.80	8.00	0.00	1.00	0.00	0.00	0.00	0.00	0.00	0.00	0.00	0.00	0.00	0.00	0.00	0.00	0.00	0.00
0.00	0.00	0.00	0.00	0.00	0.00	0.00	0.00	0.00	0.00	0.00	0.00	0.00	0.00	0.00	0.00	0.00	0.00	0.00	-146.30	-16.00	162.30	0.00	-75.50	-2.10	77.70	0.00	-4.00	-4.20	8.30	0.00	-4.00	-4.20	8.30	0.00	1.00	0.00	0.00	0.00	0.00	0.00	0.00	0.00	0.00	0.00	0.00	0.00	0.00	0.00	0.00
0.00	0.00	0.00	0.00	0.00	0.00	0.00	0.00	0.00	0.00	0.00	0.00	0.00	0.00	0.00	0.00	0.00	0.00	0.00	-107.30	-70.30	177.70	0.00	-57.60	-29.30	87.00	0.00	-1.60	-6.30	7.90	0.00	-1.60	-6.30	7.90	0.00	1.00	0.00	0.00	0.00	0.00	0.00	0.00	0.00	0.00	0.00	0.00	0.00	0.00	0.00	0.00
0.00	0.00	0.00	0.00	0.00	0.00	0.00	0.00	0.00	0.00	0.00	0.00	0.00	0.00	0.00	0.00	0.00	0.00	0.00	-57.80	-117.70	175.60	0.00	-34.00	-53.70	87.80	0.00	0.90	-7.70	6.70	0.00	0.90	-7.70	6.70	0.00	1.00	0.00	0.00	0.00	0.00	0.00	0.00	0.00	0.00	0.00	0.00	0.00	0.00	0.00	0.00
0.00	0.00	0.00	0.00	0.00	0.00	0.00	0.00	0.00	0.00	0.00	0.00	0.00	0.00	0.00	0.00	0.00	0.00	0.00	-2.60	-153.60	156.30	0.00	-7.10	-72.80	80.00	0.00	3.50	-8.30	4.80	0.00	3.50	-8.30	4.80	0.00	1.00	0.00	0.00	0.00	0.00	0.00	0.00	0.00	0.00	0.00	0.00	0.00	0.00	0.00	0.00
0.00	0.00	0.00	0.00	0.00	0.00	0.00	0.00	0.00	0.00	0.00	0.00	0.00	0.00	0.00	0.00	0.00	0.00	0.00	52.70	-174.50	121.70	0.00	20.40	-84.80	64.30	0.00	5.60	-8.10	2.40	0.00	5.60	-8.10	2.40	0.00	1.00	0.00	0.00	0.00	0.00	0.00	0.00	0.00	0.00	0.00	0.00	0.00	0.00	0.00	0.00
0.00	0.00	0.00	0.00	0.00	0.00	0.00	0.00	0.00	0.00	0.00	0.00	0.00	0.00	0.00	0.00	0.00	0.00	0.00	103.00	-178.20	75.20	0.00	46.00	-88.50	42.40	0.00	7.30	-7.20	-0.10	0.00	7.30	-7.20	-0.10	0.00	1.00	0.00	0.00	0.00	0.00	0.00	0.00	0.00	0.00	0.00	0.00	0.00	0.00	0.00	0.00
0.00	0.00	0.00	0.00	0.00	0.00	0.00	0.00	0.00	0.00	0.00	0.00	0.00	0.00	0.00	0.00	0.00	0.00	0.00	143.10	-164.60	21.40	0.00	67.10	-83.50	16.30	0.00	8.20	-5.50	-2.60	0.00	8.20	-5.50	-2.60	0.00	1.00	0.00	0.00	0.00	0.00	0.00	0.00	0.00	0.00	0.00	0.00	0.00	0.00	0.00	0.00
0.00	0.00	0.00	0.00	0.00	0.00	0.00	0.00	0.00	0.00	0.00	0.00	0.00	0.00	0.00	0.00	0.00	0.00	0.00	169.30	-134.80	-34.50	0.00	81.70	-70.30	-11.30	0.00	8.30	-3.30	-5.00	0.00	8.30	-3.30	-5.00	0.00	1.00	0.00	0.00	0.00	0.00	0.00	0.00	0.00	0.00	0.00	0.00	0.00	0.00	0.00	0.00
0.00	0.00	0.00	0.00	0.00	0.00	0.00	0.00	0.00	0.00	0.00	0.00	0.00	0.00	0.00	0.00	0.00	0.00	0.00	178.90	-91.80	-87.10	0.00	88.20	-50.30	-37.90	0.00	7.60	-0.70	-6.80	0.00	7.60	-0.70	-6.80	0.00	1.00	0.00	0.00	0.00	0.00	0.00	0.00	0.00	0.00	0.00	0.00	0.00	0.00	0.00	0.00
0.00	0.00	0.00	0.00	0.00	0.00	0.00	0.00	0.00	0.00	0.00	0.00	0.00	0.00	0.00	0.00	0.00	0.00	0.00	171.00	-39.80	-131.10	0.00	86.10	-25.30	-60.70	0.00	6.10	1.80	-8.00	0.00	6.10	1.80	-8.00	0.00	1.00	0.00	0.00	0.00	0.00	0.00	0.00	0.00	0.00	0.00	0.00	0.00	0.00	0.00	0.00
0.00	0.00	0.00	0.00	0.00	0.00	0.00	0.00	0.00	0.00	0.00	0.00	0.00	0.00	0.00	0.00	0.00	0.00	0.00	146.30	15.90	-162.30	0.00	75.60	2.00	-77.60	0.00	4.10	4.20	-8.30	0.00	4.10	4.20	-8.30	0.00	1.00	0.00	0.00	0.00	0.00	0.00	0.00	0.00	0.00	0.00	0.00	0.00	0.00	0.00	0.00
0.00	0.00	0.00	0.00	0.00	0.00	0.00	0.00	0.00	0.00	0.00	0.00	0.00	0.00	0.00	0.00	0.00	0.00	0.00	107.30	70.20	-177.60	0.00	57.60	29.30	-86.90	0.00	1.60	6.30	-7.90	0.00	1.60	6.30	-7.90	0.00	1.00	0.00	0.00	0.00	0.00	0.00	0.00	0.00	0.00	0.00	0.00	0.00	0.00	0.00	0.00
0.00	0.00	0.00	0.00	0.00	0.00	0.00	0.00	0.00	0.00	0.00	0.00	0.00	0.00	0.00	0.00	0.00	0.00	0.00	57.80	117.60	-175.50	0.00	34.00	53.70	-87.70	0.00	-0.90	7.70	-6.70	0.00	-0.90	7.70	-6.70	0.00	1.00	0.00	0.00	0.00	0.00	0.00	0.00	0.00	0.00	0.00	0.00	0.00	0.00	0.00	0.00
0.00	0.00	0.00	0.00	0.00	0.00	0.00	0.00	0.00	0.00	0.00	0.00	0.00	0.00	0.00	0.00	0.00	0.00	0.00	2.70	153.50	-156.30	0.00	7.10	72.80	-79.90	0.00	-3.50	8.30	-4.80	0.00	-3.50	8.30	-4.80	0.00	1.00	0.00	0.00	0.00	0.00	0.00	0.00	0.00	0.00	0.00	0.00	0.00	0.00	0.00	0.00
0.00	0.00	0.00	0.00	0.00	0.00	0.00	0.00	0.00	0.00	0.00	0.00	0.00	0.00	0.00	0.00	0.00	0.00	0.00	-52.60	174.40	-121.70	0.00	-20.40	84.80	-64.30	0.00	-5.60	8.10	-2.40	0.00	-5.60	8.10	-2.40	0.00	1.00	0.00	0.00	0.00	0.00	0.00	0.00	0.00	0.00	0.00	0.00	0.00	0.00	0.00	0.00
0.00	0.00	0.00	0.00	0.00	0.00	0.00	0.00	0.00	0.00	0.00	0.00	0.00	0.00	0.00	0.00	0.00	0.00	0.00	-102.90	178.20	-75.20	0.00	-46.00	88.40	-42.40	0.00	-7.30	7.20	0.10	0.00	-7.30	7.20	0.10	0.00	1.00	0.00	0.00	0.00	0.00	0.00	0.00	0.00	0.00	0.00	0.00	0.00	0.00	0.00	0.00
0.00	0.00	0.00	0.00	0.00	0.00	0.00	0.00	0.00	0.00	0.00	0.00	0.00	0.00	0.00	0.00	0.00	0.00	0.00	-143.10	164.50	-21.30	0.00	-67.10	83.40	-16.30	0.00	-8.20	5.50	2.60	0.00	-8.20	5.50	2.60	0.00	1.00	0.00	0.00	0.00	0.00	0.00	0.00	0.00	0.00	0.00	0.00	0.00	0.00	0.00	0.00
0.00	0.00	0.00	0.00	0.00	0.00	0.00	0.00	0.00	0.00	0.00	0.00	0.00	0.00	0.00	0.00	0.00	0.00	0.00	-169.30	134.70	34.50	0.00	-81.60	70.30	11.30	0.00	-8.30	3.30	5.00	0.00	-8.30	3.30	5.00	0.00	1.00	0.00	0.00	0.00	0.00	0.00	0.00	0.00	0.00	0.00	0.00	0.00	0.00	0.00	0.00
0.00	0.00	0.00	0.00	0.00	0.00	0.00	0.00	0.00	0.00	0.00	0.00	0.00	0.00	0.00	0.00	0.00	0.00	0.00	-178.90	91.70	87.10	0.00	-88.20	50.20	37.90	0.00	-7.60	0.70	6.80	0.00	-7.60	0.70	6.80	0.00	1.00	0.00	0.00	0.00	0.00	0.00	0.00	0.00	0.00	0.00	0.00	0.00	0.00	0.00	0.00
0.00	0.00	0.00	0.00	0.00	0.00	0.00	0.00	0.00	0.00	0.00	0.00	0.00	0.00	0.00	0.00	0.00	0.00	0.00	-171.00	39.80	131.10	0.00	-86.10	25.30	60.80	0.00	-6.10	-1.80	8.00	0.00	-6.10	-1.80	8.00	0.00	1.00	0.00	0.00	0.00	0.00	0.00	0.00	0.00	0.00	0.00	0.00	0.00	0.00	0.00	0.00
0.00	0.00	0.00	0.00	0.00	0.00	0.00	0.00	0.00	0.00	0.00	0.00	0.00	0.00	0.00	0.00	0.00	0.00	0.00	-146.30	-16.00	162.30	0.00	-75.50	-2.10	77.70	0.00	-4.00	-4.20	8.30	0.00	-4.00	-4.20	8.30	0.00	1.00	0.00	0.00	0.00	0.00	0.00	0.00	0.00	0.00	0.00	0.00	0.00	0.00	0.00	0.00
0.00	0.00	0.00	0.00	0.00	0.00	0.00	0.00	0.00	0.00	0.00	0.00	0.00	0.00	0.00	0.00	0.00	0.00	0.00	-107.30	-70.30	177.70	0.00	-57.60	-29.30	87.00	0.00	-1.60	-6.30	7.90	0.00	-1.60	-6.30	7.90	0.00	1.00	0.00	0.00	0.00	0.00	0.00	0.00	0.00	0.00	0.00	0.00	0.00	0.00	0.00	0.00
0.00	0.00	0.00	0.00	0.00	0.00	0.00	0.00	0.00	0.00	0.00	0.00	0.00	0.00	0.00	0.00	0.00	0.00	0.00	-57.80	-117.70	175.60	0.00	-34.00	-53.70	87.80	0.00	0.90	-7.70	6.70	0.00	0.90	-7.70	6.70	0.00	1.00	0.00	0.00	0.00	0.00	0.00	0.00	0.00	0.00	0.00	0.00	0.00	0.00	0.00	0.00
0.00	0.00	0.00	0.00	0.00	0.00	0.00	0.00	0.00	0.00	0.00	0.00	0.00	0.00	0.00	0.00	0.00	0.00	0.00	-2.60	-153.60	156.30	0.00	-7.10	-72.80	80.00	0.00	3.50	-8.30	4.80	0.00	3.50	-8.30	4.80	0.00	1.00	0.00	0.00	0.00	0.00	0.00	0.00	0.00	0.00	0.00	0.00	0.00	0.00	0.00	0.00
0.00	0.00	0.00	0.00	0.00	0.00	0.00	0.00	0.00	0.00	0.00	0.00	0.00	0.00	0.00	0.00	0.00	0.00	0.00	52.70	-174.50	121.70	0.00	20.40	-84.80	64.30	0.00	5.60	-8.10	2.40	0.00	5.60	-8.10	2.40	0.00	1.00	0.00	0.00	0.00	0.00	0.00	0.00	0.00	0.00	0.00	0.00	0.00	0.00	0.00	0.00
0.00	0.00	0.00	0.00	0.00	0.00	0.00	0.00	0.00	0.00	0.00	0.00	0.00	0.00	0.00	0.00	0.00	0.00	0.00	103.00	-178.20	75.20	0.00	46.00	-88.50	42.40	0.00	7.30	-7.20	-0.10	0.00	7.30	-7.20	-0.10	0.00	1.00	0.00	0.00	0.00	0.00	0.00	0.00	0.00	0.00	0.00	0.00	0.00	0.00	0.00	0.00
0.00	0.00	0.00	0.00	0.00	0.00	0.00	0.00	0.00	0.00	0.00	0.00	0.00	0.00	0.00	0.00	0.00	0.00	0.00	143.10	-164.60	21.40	0.00	67.10	-83.50	16.30	0.00	8.20	-5.50	-2.60	0.00	8.20	-5.50	-2.60	0.00	1.00	0.00	0.00	0.00	0.00	0.00	0.00	0.00	0.00	0.00	0.00	0.00	0.00	0.00	0.00
0.00	0.00	0.00	0.00	0.00	0.00	0.00	0.00	0.00	0.00	0.00	0.00	0.00	0.00	0.00	0.00	0.00	0.00	0.00	169.30	-134.80	-34.50	0.00	81.70	-70.30	-11.30	0.00	8.30	-3.30	-5.00	0.00	8.30	-3.30	-5.00	0.00	1.00	0.00	0.00	0.00	0.00	0.00	0.00	0.00	0.00	0.00	0.00	0.00	0.00	0.00	0.00
0.00	0.00	0.00	0.00	0.00	0.00	0.00	0.00	0.00	0.00	0.00	0.00	0.00	0.00	0.00	0.00	0.00	0.00	0.00	178.90	-91.80	-87.10	0.00	88.20	-50.30	-37.90	0.00	7.60	-0.70	-6.80	0.00	7.60	-0.70	-6.80	0.00	1.00	0.00	0.00	0.00	0.00	0.00	0.00	0.00	0.00	0.00	0.00	0.00	0.00	0.00	0.00
0.00	0.00	0.00	0.00	0.00	0.00	0.00	0.00	0.00	0.00	0.00	0.00	0.00	0.00	0.00	0.00	0.00	0.00	0.00	171.00	-39.80	-131.10	0.00	86.10	-25.30	-60.70	0.00	6.10	1.80	-8.00	0.00	6.10	1.80	-8.00	0.00	1.00	0.00	0.00	0.00	0.00	0.00	0.00	0.00	0.00	0.00	0.00	0.00	0.00	0.00	0.00
0.00	0.00	0.00	0.00	0.00	0.00	0.00	0.00	0.00	0.00	0.00	0.00	0.00	0.00	0.00	0.00	0.00	0.00	0.00	146.30	15.90	-162.30	0.00	75.60	2.00	-77.60	0.00	4.10	4.20	-8.30	0.00	4.10	4.20	-8.30	0.00	1.00	0.00	0.00	0.00	0.00	0.00	0.00	0.00	0.00	0.00	0.00	0.00	0.00	0.00	0.00
0.00	0.00	0.00	0.00	0.00	0.00	0.00	0.00	0.00	0.00	0.00	0.00	0.00	0.00	0.00	0.00	0.00	0.00	0.00	107.30	70.20	-177.60	0.00	57.60	29.30	-86.90	0.00	1.60	6.30	-7.90	0.00	1.60	6.30	-7.90	0.00	1.00	0.00	0.00	0.00	0.00	0.00	0.00	0.00	0.00	0.00	0.00	0.00	0.00	0.00	0.00
0.00	0.00	0.00	0.00	0.00	0.00	0.00	0.00	0.00	0.00	0.00	0.00	0.00	0.00	0.00	0.00	0.00	0.00	0.00	57.80	117.60	-175.50	0.00	34.00	53.70	-87.70	0.00	-0.90	7.70	-6.70	0.00	-0.90	7.70	-6.70	0.00	1.00	0.00	0.00	0.00	0.00	0.00	0.00	0.00	0.00	0.00	0.00	0.00	0.00	0.00	0.00
0.00	0.00	0.00	0.00	0.00	0.00	0.00	0.00	0.00	0.00	0.00	0.00	0.00	0.00	0.00	0.00	0.00	0.00	0.00	2.70	153.50	-156.30	0.00	7.10	72.80	-79.90	0.00	-3.50	8.30	-4.80	0.00	-3.50	8.30	-4.80	0.00	1.00	0.00	0.00	0.00	0.00	0.00	0.00	0.00	0.00	0.00	0.00	0.00	0.00	0.00	0.00
0.00	0.00	0.00	0.00	0.00	0.00	0.00	0.00	0.00	0.00	0.00	0.00	0.00	0.00	0.00	0.00	0.00	0.00	0.00	-52.60	174.40	-121.70	0.00	-20.40	84.80	-64.30	0.00	-5.60	8.10	-2.40	0.00	-5.60	8.10	-2.40	0.00	1.00	0.00	0.00	0.00	0.00	0.00	0.00	0.00	0.00	0.00	0.00	0.00	0.00	0.00	0.00
0.00	0.00	0.00	0.00	0.00	0.00	0.00	0.00	0.00	0.00	0.00	0.00	0.00	0.00	0.00	0.00	0.00	0.00	0.00	-102.90	178.20	-75.20	0.00	-46.00	88.40	-42.40	0.00	-7.30	7.20	0.10	0.00	-7.30	7.20	0.10	0.00	1.00	0.00	0.00	0.00	0.00	0.00	0.00	0.00	0.00	0.00	0.00	0.00	0.00	0.00	0.00
0.00	0.00	0.00	0.00	0.00	0.00	0.00	0.00	0.00	0.00	0.00	0.00	0.00	0.00	0.00	0.00	0.00	0.00	0.00	-143.10	164.50	-21.30	0.00	-67.10	83.40	-16.30	0.00	-8.20	5.50	2.60	0.00	-8.20	5.50	2.60	0.00	1.00	0.00	0.00	0.00	0.00	0.00	0.00	0.00	0.00	0.00	0.00	0.00	0.00	0.00	0.00
0.00	0.00	0.00	0.00	0.00	0.00	0.00	0.00	0.00	0.00	0.00	0.00	0.00	0.00	0.00	0.00	0.00	0.00	0.00	-169.30	134.70	34.50	0.00	-81.60	70.30	11.30	0.00	-8.30	3.30	5.00	0.00	-8.30	3.30	5.00	0.00	1.00	0.00	0.00	0.00	0.00	0.00	0.00	0.00	0.00	0.00	0.00	0.00	0.00	0.00	0.00
0.00	0.00	0.00	0.00	0.00	0.00	0.00	0.00	0.00	0.00	0.00	0.00	0.00	0.00	0.00	0.00	0.00	0.00	0.00	-178.90	91.70	87.10	0.00	-88.20	50.20	37.90	0.00	-7.60	0.70	6.80	0.00	-7.60	0.70	6.80	0.00	1.00	0.00	0.00	0.00	0.00	0.00	0.00	0.00	0.00	0.00	0.00	0.00	0.00	0.00	0.00
0.00	0.00	0.00	0.00	0.00	0.00	0.00	0.00	0.00	0.00	0.00	0.00	0.00	0.00	0.00	0.00	0.00	0.00	0.00	-171.00	39.80	131.10	0.00	-86.10	25.30	60.80	0.00	-6.10	-1.80	8.00	0.00	-6.10	-1.80	8.00	0.00	1.00	0.00	0.00	0.00	0.00	0.00	0.00	0.00	0.00	0.00	0.00	0.00	0.00	0.00	0.00
0.00	0.00	0.00	0.00	0.00	0.00	0.00	0.00	0.00	0.00	0.00	0.00	0.00	0.00	0.00	0.00	0.00	0.00	0.00	-146.30	-16.00	162.30	0.00	-75.50	-2.10	77.70	0.00	-4.00	-4.20	8.30	0.00	-4.00	-4.20	8.30	0.00	1.00	0.00	0.00	0.00	0.00	0.00	0.00	0.00	0.00	0.00	0.00	0.00	0.00	0.00	0.00
0.00	0.00	0.00	0.00	0.00	0.00	0.00	0.00	0.00	0.00	0.00	0.00	0.00	0.00	0.00	0.00	0.00	0.00	0.00	-107.30	-70.30	177.70	0.00	-57.60	-29.30	87.00	0.00	-1.60	-6.30	7.90	0.00	-1.60	-6.30	7.90	0.00	1.00	0.00	0.00	0.00	0.00	0.00	0.00	0.00	0.00	0.00	0.00	0.00	0.00	0.00	0.00
0.00	0.00	0.00	0.00	0.00	0.00	0.00	0.00	0.00	0.00	0.00	0.00	0.00	0.00	0.00	0.00	0.00	0.00	0.00	-57.80	-117.70	175.60	0.00	-34.00	-53.70	87.80	0.00	0.90	-7.70	6.70	0.00	0.90	-7.70	6.70	0.00	1.00	0.00	0.00	0.00	0.00	0.00	0.00	0.00	0.00	0.00	0.00	0.00	0.00	0.00	0.00
0.00	0.00	0.00	0.00	0.00	0.00	0.00	0.00	0.00	0.00	0.00	0.00	0.00	0.00	0.00	0.00	0.00	0.00	0.00	-2.60	-153.60	156.30	0.00	-7.10	-72.80	80.00	0.00	3.50	-8.30	4.80	0.00	3.50	-8.30	4.80	0.00	1.00	0.00	0.00	0.00	0.00	0.00	0.00	0.00	0.00	0.00	0.00	0.00	0.00	0.00	0.00
0.00	0.00	0.00	0.00	0.00	0.00	0.00	0.00	0.00	0.00	0.00	0.00	0.00	0.00	0.00	0.00	0.00	0.00	0.00	52.70	-174.50	121.70	0.00	20.40	-84.80	64.30	0.00	5.60	-8.10	2.40	0.00	5.60	-8.10	2.40	0.00	1.00	0.00	0.00	0.00	0.00	0.00	0.00	0.00	0.00	0.00	0.00	0.00	0.00	0.00	0.00
0.00	0.00	0.00	0.00	0.00	0.00	0.00	0.00	0.00	0.00	0.00	0.00	0.00	0.00	0.00	0.00	0.00	0.00	0.00	103.00	-178.20	75.20	0.00	46.00	-88.50	42.40	0.00	7.30	-7.20	-0.10	0.00	7.30	-7.20	-0.10	0.00	1.00	0.00	0.00	0.00	0.00	0.00	0.00	0.00	0.00	0.00	0.00	0.00	0.00	0.00	0.00
0.00	0.00	0.00	0.00	0.00	0.00	0.00	0.00	0.00	0.00	0.00	0.00	0.00	0.00	0.00	0.00	0.00	0.00	0.00	143.10	-164.60	21.40	0.00	67.10	-83.50	16.30	0.00	8.20	-5.50	-2.60	0.00	8.20	-5.50	-2.60	0.00	1.00	0.00	0.00	0.00	0.00	0.00	0.00	0.00	0.00	0.00	0.00	0.00	0.00	0.00	0.00
0.00	0.00	0.00	0.00	0.00	0.00	0.00	0.00	0.00	0.00	0.00	0.00	0.00	0.00	0.00	0.00	0.00	0.00	0.00	169.30	-134.80	-34.50	0.00	81.70	-70.30	-11.30	0.00	8.30	-3.30	-5.00	0.00	8.30	-3.30	-5.00	0.00	1.00	0.00	0.00	0.00	0.00	0.00	0.00	0.00	0.00	0.00	0.00	0.00	0.00	0.00	0.00
0.00	0.00	0.00	0.00	0.00	0.00	0.00	0.00	0.00	0.00	0.00	0.00	0.00	0.00	0.00	0.00	0.00	0.00	0.00	178.90	-91.80	-87.10	0.00	88.20	-50.30	-37.90	0.00	7.60	-0.70	-6.80	0.00	7.60	-0.70	-6.80	0.00	1.00	0.00	0.00	0.00	0.00	0.00	0.00	0.00	0.00	0.00	0.00	0.00	0.00	0.00	0.00
0.00	0.00	0.00	0.00	0.00	0.00	0.00	0.00	0.00	0.00	0.00	0.00	0.00	0.00	0.00	0.00	0.00	0.00	0.00	171.00	-39.80	-131.10	0.00	86.10	-25.30	-60.70	0.00	6.10	1.80	-8.00	0.00	6.10	1.80	-8.00	0.00	1.00	0.00	0.00	0.00	0.00	0.00	0.00	0.00	0.00	0.00	0.00	0.00	0.00	0.00	0.00
0.00	0.00	0.00	0.00	0.00	0.00	0.00	0.00	0.00	0.00	0.00	0.00	0.00	0.00	0.00	0.00	0.00	0.00	0.00	146.30	15.90	-162.30	0.00	75.60	2.00	-77.60	0.00	4.10	4.20	-8.30	0.00	4.10	4.20	-8.30	0.00	1.00	0.00	0.00	0.00	0.00	0.00	0.00	0.00	0.00	0.00	0.00	0.00	0.00	0.00	0.00
0.00	0.00	0.00	0.00	0.00	0.00	0.00	0.00	0.00	0.00	0.00	0.00	0.00	0.00	0.00	0.00	0.00	0.00	0.00	107.30	70.20	-177.60	0.00	57.60	29.30	-86.90	0.00	1.60	6.30	-7.90	0.00	1.60	6.30	-7.90	0.00	1.00	0.00	0.00	0.00	0.00	0.00	0.00	0.00	0.00	0.00	0.00	0.00	0.00	0.00	0.00
0.00	0.00	0.00	0.00	0.00	0.00	0.00	0.00	0.00	0.00	0.00	0.00	0.00	0.00	0.00	0.00	0.00	0.00	0.00	57.80	117.60	-175.50	0.00	34.00	53.70	-87.70	0.00	-0.90	7.70	-6.70	0.00	-0.90	7.70	-6.70	0.00	1.00	0.00	0.00	0.00	0.00	0.00	0.00	0.00	0.00	0.00	0.00	0.00	0.00	0.00	0.00
0.00	0.00	0.00	0.00	0.00	0.00	0.00	0.00	0.00	0.00	0.00	0.00	0.00	0.00	0.00	0.00	0.00	0.00	0.00	2.70	153.50	-156.30	0.00	7.10	72.80	-79.90	0.00	-3.50	8.30	-4.80	0.00	-3.50	8.30	-4.80	0.00	1.00	0.00	0.00	0.00	0.00	0.00	0.00	0.00	0.00	0.00	0.00	0.00	0.00	0.00	0.00
0.00	0.00	0.00	0.00	0.00	0.00	0.00	0.00	0.00	0.00	0.00	0.00	0.00	0.00	0.00	0.00	0.00	0.00	0.00	-52.60	174.40	-121.70	0.00	-20.40	84.80	-64.30	0.00	-5.60	8.10	-2.40	0.00	-5.60	8.10	-2.40	0.00	1.00	0.00	0.00	0.00	0.00	0.00	0.00	0.00	0.00	0.00	0.00	0.00	0.00	0.00	0.00
0.00	0.00	0.00	0.00	0.00	0.00	0.00	0.00	0.00	0.00	0.00	0.00	0.00	0.00	0.00	0.00	0.00	0.00	0.00	-102.90	178.20	-75.20	0.00	-46.00	88.40	-42.40	0.00	-7.30	7.20	0.10	0.00	-7.30	7.20	0.10	0.00	1.00	0.00	0.00	0.00	0.00	0.00	0.00	0.00	0.00	0.00	0.00	0.00	0.00	0.00	0.00
0.00	0.00	0.00	0.00	0.00	0.00	0.00	0.00	0.00	0.00	0.00	0.00	0.00	0.00	0.00	0.00	0.00	0.00	0.00	-143.10	164.50	-21.30	0.00	-67.10	83.40	-16.30	0.00	-8.20	5.50	2.60	0.00	-8.20	5.50	2.60	0.00	1.00	0.00	0.00	0.00	0.00	0.00	0.00	0.00	0.00	0.00	0.00	0.00	0.00	0.00	0.00
0.00	0.00	0.00	0.00	0.00	0.00	0.00	0.00	0.00	0.00	0.00	0.00	0.00	0.00	0.00	0.00	0.00	0.00	0.00	-169.30	134.70	34.50	0.00	-81.60	70.30	11.30	0.00	-8.30	3.30	5.00	0.00	-8.30	3.30	5.00	0.00	1.00	0.00	0.00	0.00	0.00	0.00	0.00	0.00	0.00	0.00	0.00	0.00	0.00	0.00	0.00
0.00	0.00	0.00	0.00	0.00	0.00	0.00	0.00	0.00	0.00	0.00	0.00	0.00	0.00	0.00	0.00	0.00	0.00	0.00	-178.90	91.70	87.10	0.00	-88.20	50.20	37.90	0.00	-7.60	0.70	6.80	0.00	-7.60	0.70	6.80	0.00	1.00	0.00	0.00	0.00	0.00	0.00	0.00	0.00	0.00	0.00	0.00	0.00	0.00	0.00	0.00
0.00	0.00	0.00	0.00	0.00	0.00	0.00	0.00	0.00	0.00	0.00	0.00	0.00	0.00	0.00	0.00	0.00	0.00	0.00	-171.00	39.80	131.10	0.00	-86.10	25.30	60.80	0.00	-6.10	-1.80	8.00	0.00	-6.10	-1.80	8.00	0.00	1.00	0.00	0.00	0.00	0.00	0.00	0.00	0.00	0.00	0.00	0.00	0.00	0.00	0.00	0.00
0.00	0.00	0.00	0.00	0.00	0.00	0.00	0.00	0.00	0.00	0.00	0.00	0.00	0.00	0.00	0.00	0.00	0.00	0.00	-146.30	-16.00	162.30	0.00	-75.50	-2.10	77.70	0.00	-4.00	-4.20	8.30	0.00	-4.00	-4.20	8.30	0.00	1.00	0.00	0.00	0.00	0.00	0.00	0.00	0.00	0.00	0.00	0.00	0.00	0.00	0.00	0.00
0.00	0.00	0.00	0.00	0.00	0.00	0.00	0.00	0.00	0.00	0.00	0.00	0.00	0.00	0.00	0.00	0.00	0.00	0.00	-107.30	-70.30	177.70	0.00	-57.60	-29.30	87.00	0.00	-1.60	-6.30	7.90	0.00	-1.60	-6.30	7.90	0.00	1.00	0.00	0.00	0.00	0.00	0.00	0.00	0.00	0.00	0.00	0.00	0.00	0.00	0.00	0.00
0.00	0.00	0.00	0.00	0.00	0.00	0.00	0.00	0.00	0.00	0.00	0.00	0.00	0.00	0.00	0.00	0.00	0.00	0.00	-57.80	-117.70	175.60	0.00	-34.00	-53.70	87.80	0.00	0.90	-7.70	6.70	0.00	0.90	-7.70	6.70	0.00	1.00	0.00	0.00	0.00	0.00	0.00	0.00	0.00	0.00	0.00	0.00	0.00	0.00	0.00	0.00
0.00	0.00	0.00	0.00	0.00	0.00	0.00	0.00	0.00	0.00	0.00	0.00	0.00	0.00	0.00	0.00	0.00	0.00	0.00	-2.60	-153.60	156.30	0.00	-7.10	-72.80	80.00	0.00	3.50	-8.30	4.80	0.00	3.50	-8.30	4.80	0.00	1.00	0.00	0.00	0.00	0.00	0.00	0.00	0.00	0.00	0.00	0.00	0.00	0.00	0.00	0.00
0.00	0.00	0.00	0.00	0.00	0.00	0.00	0.00	0.00	0.00	0.00	0.00	0.00	0.00	0.00	0.00	0.00	0.00	0.00	52.70	-174.50	121.70	0.00	20.40	-84.80	64.30	0.00	5.60	-8.10	2.40	0.00	5.60	-8.10	2.40	0.00	1.00	0.00	0.00	0.00	0.00	0.00	0.00	0.00	0.00	0.00	0.00	0.00	0.00	0.00	0.00
0.00	0.00	0.00	0.00	0.00	0.00	0.00	0.00	0.00	0.00	0.00	0.00	0.00	0.00	0.00	0.00	0.00	0.00	0.00	103.00	-178.20	75.20	0.00	46.00	-88.50	42.40	0.00	7.30	-7.20	-0.10	0.00	7.30	-7.20	-0.10	0.00	1.00	0.00	0.00	0.00	0.00	0.00	0.00	0.00	0.00	0.00	0.00	0.00	0.00	0.00	0.00
0.00	0.00	0.00	0.00	0.00	0.00	0.00	0.00	0.00	0.00	0.00	0.00	0.00	0.00	0.00	0.00	0.00	0.00	0.00	143.10	-164.60	21.40	0.00	67.10	-83.50	16.30	0.00	8.20	-5.50	-2.60	0.00	8.20	-5.50	-2.60	0.00	1.00	0.00	0.00	0.00	0.00	0.00	0.00	0.00	0.00	0.00	0.00	0.00	0.00	0.00	0.00
0.00	0.00	0.00	0.00	0.00	0.00	0.00	0.00	0.00	0.00	0.00	0.00	0.00	0.00	0.00	0.00	0.00	0.00	0.00	169.30	-134.80	-34.50	0.00	81.70	-70.30	-11.30	0.00	8.30	-3.30	-5.00	0.00	8.30	-3.30	-5.00	0.00	1.00	0.00	0.00	0.00	0.00	0.00	0.00	0.00	0.00	0.00	0.00	0.00	0.00	0.00	0.00
0.00	0.00	0.00	0.00	0.00	0.00	0.00	0.00	0.00	0.00	0.00	0.00	0.00	0.00	0.00	0.00	0.00	0.00	0.00	178.90	-91.80	-87.10	0.00	88.20	-50.30	-37.90	0.00	7.60	-0.70	-6.80	0.00	7.60	-0.70	-6.80	0.00	1.00	0.00	0.00	0.00	0.00	0.00	0.00	0.00	0.00	0.00	0.00	0.00	0.00	0.00	0.00
0.00	0.00	0.00	0.00	0.00	0.00	0.00	0.00	0.00	0.00	0.00	0.00	0.00	0.00	0.00	0.00	0.00	0.00	0.00	171.00	-39.80	-131.10	0.00	86.10	-25.30	-60.70	0.00	6.10	1.80	-8.00	0.00	6.10	1.80	-8.00	0.00	1.00	0.00	0.00	0.00	0.00	0.00	0.00	0.00	0.00	0.00	0.00	0.00	0.00	0.00	0.00
0.00	0.00	0.00	0.00	0.00	0.00	0.00	0.00	0.00	0.00	0.00	0.00	0.00	0.00	0.00	0.00	0.00	0.00	0.00	146.30	15.90	-162.30	0.00	75.60	2.00	-77.60	0.00	4.10	4.20	-8.30	0.00	4.10	4.20	-8.30	0.00	1.00	0.00	0.00	0.00	0.00	0.00	0.00	0.00	0.00	0.00	0.00	0.00	0.00	0.00	0.00
0.00	0.00	0.00	0.00	0.00	0.00	0.00	0.00	0.00	0.00	0.00	0.00	0.00	0.00	0.00	0.00	0.00	0.00	0.00	107.30	70.20	-177.60	0.00	57.60	29.30	-86.90	0.00	1.60	6.30	-7.90	0.00	1.60	6.30	-7.90	0.00	1.00	0.00	0.00	0.00	0.00	0.00	0.00	0.00	0.00	0.00	0.00	0.00	0.00	0.00	0.00
0.00	0.00	0.00	0.00	0.00	0.00	0.00	0.00	0.00	0.00	0.00	0.00	0.00	0.00	0.00	0.00	0.00	0.00	0.00	57.80	117.60	-175.50	0.00	34.00	53.70	-87.70	0.00	-0.90	7.70	-6.70	0.00	-0.90	7.70	-6.70	0.00	1.00	0.00	0.00	0.00	0.00	0.00	0.00	0.00	0.00	0.00	0.00	0.00	0.00	0.00	0.00
0.00	0.00	0.00	0.00	0.00	0.00	0.00	0.00	0.00	0.00	0.00	0.00	0.00	0.00	0.00	0.00	0.00	0.00	0.00	2.70	153.50	-156.30	0.00	7.10	72.80	-79.90	0.00	-3.50	8.30	-4.80	0.00	-3.50	8.30	-4.80	0.00	1.00	0.00	0.00	0.00	0.00	0.00	0.00	0.00	0.00	0.00	0.00	0.00	0.00	0.00	0.00
0.00	0.00	0.00	0.00	0.00	0.00	0.00	0.00	0.00	0.00	0.00	0.00	0.00	0.00	0.00	0.00	0.00	0.00	0.00	-52.60	174.40	-121.70	0.00	-20.40	84.80	-64.30	0.00	-5.60	8.10	-2.40	0.00	-5.60	8.10	-2.40	0.00	1.00	0.00	0.00	0.00	0.00	0.00	0.00	0.00	0.00	0.00	0.00	0.00	0.00	0.00	0.00
0.00	0.00	0.00	0.00	0.00	0.00	0.00	0.00	0.00	0.00	0.00	0.00	0.00	0.00	0.00	0.00	0.00	0.00	0.00	-102.90	178.20	-75.20	0.00	-46.00	88.40	-42.40	0.00	-7.30	7.20	0.10	0.00	-7.30	7.20	0.10	0.00	1.00	0.00	0.00	0.00	0.00	0.00	0.00	0.00	0.00	0.00	0.00	0.00	0.00	0.00	0.00
0.00	0.00	0.00	0.00	0.00	0.00	0.00	0.00	0.00	0.00	0.00	0.00	0.00	0.00	0.00	0.00	0.00	0.00	0.00	-143.10	164.50	-21.30	0.00	-67.10	83.40	-16.30	0.00	-8.20	5.50	2.60	0.00	-8.20	5.50	2.60	0.00	1.00	0.00	0.00	0.00	0.00	0.00	0.00	0.00	0.00	0.00	0.00	0.00	0.00	0.00	0.00
0.00	0.00	0.00	0.00	0.00	0.00	0.00	0.00	0.00	0.00	0.00	0.00	0.00	0.00	0.00	0.00	0.00	0.00	0.00	-169.30	134.70	34.50	0.00	-81.60	70.30	11.30	0.00	-8.30	3.30	5.00	0.00	-8.30	3.30	5.00	0.00	1.00	0.00	0.00	0.00	0.00	0.00	0.00	0.00	0.00	0.00	0.00	0.00	0.00	0.00	0.00
0.00	0.00	0.00	0.00	0.00	0.00	0.00	0.00	0.00	0.00	0.00	0.00	0.00	0.00	0.00	0.00	0.00	0.00	0.00	-178.90	91.70	87.10	0.00	-88.20	50.20	37.90	0.00	-7.60	0.70	6.80	0.00	-7.60	0.70	6.80	0.00	1.00	0.00	0.00	0.00	0.00	0.00	0.00	0.00	0.00	0.00	0.00	0.00	0.00	0.00	0.00
0.00	0.00	0.00	0.00	0.00	0.00	0.00	0.00	0.00	0.00	0.00	0.00	0.00	0.00	0.00	0.00	0.00	0.00	0.00	-171.00	39.80	131.10	0.00	-86.10	25.30	60.80	0.00	-6.10	-1.80	8.00	0.00	-6.10	-1.80	8.00	0.00	1.00	0.00	0.00	0.00	0.00	0.00	0.00	0.00	0.00	0.00	0.00	0.00	0.00	0.00	0.00
0.00	0.00	0.00	0.00	0.00	0.00	0.00	0.00	0.00	0.00	0.00	0.00	0.00	0.00	0.00	0.00	0.00	0.00	0.00	-146.30	-16.00	162.30	0.00	-75.50	-2.10	77.70	0.00	-4.00	-4.20	8.30	0.00	-4.00	-4.20	8.30	0.00	1.00	0.00	0.00	0.00	0.00	0.00	0.00	0.00	0.00	0.00	0.00	0.00	0.00	0.00	0.00
0.00	0.00	0.00	0.00	0.00	0.00	0.00	0.00	0.00	0.00	0.00	0.00	0.00	0.00	0.00	0.00	0.00	0.00	0.00	-107.30	-70.30	177.70	0.00	-57.60	-29.30	87.00	0.00	-1.60	-6.30	7.90	0.00	-1.60	-6.30	7.90	0.00	1.00	0.00	0.00	0.00	0.00	0.00	0.00	0.00	0.00	0.00	0.00	0.00	0.00	0.00	0.00
0.00	0.00	0.00	0.00	0.00	0.00	0.00	0.00	0.00	0.00	0.00	0.00	0.00	0.00	0.00	0.00	0.00	0.00	0.00	-57.80	-117.70	175.60	0.00	-34.00	-53.70	87.80	0.00	0.90	-7.70	6.70	0.00	0.90	-7.70	6.70	0.00	1.00	0.00	0.00	0.00	0.00	0.00	0.00	0.00	0.00	0.00	0.00	0.00	0.00	0.00	0.00
0.00	0.00	0.00	0.00	0.00	0.00	0.00	0.00	0.00	0.00	0.00	0.00	0.00	0.00	0.00	0.00	0.00	0.00	0.00	-2.60	-153.60	156.30	0.00	-7.10	-72.80	80.00	0.00	3.50	-8.30	4.80	0.00	3.50	-8.30	4.80	0.00	1.00	0.00	0.00	0.00	0.00	0.00	0.00	0.00	0.00	0.00	0.00	0.00	0.00	0.00	0.00
0.00	0.00	0.00	0.00	0.00	0.00	0.00	0.00	0.00	0.00	0.00	0.00	0.00	0.00	0.00	0.00	0.00	0.00	0.00	52.70	-174.50	121.70	0.00	20.40	-84.80	64.30	0.00	5.60	-8.10	2.40	0.00	5.60	-8.10	2.40	0.00	1.00	0.00	0.00	0.00	0.00	0.00	0.00	0.00	0.00	0.00	0.00	0.00	0.00	0.00	0.00
0.00	0.00	0.00	0.00	0.00	0.00	0.00	0.00	0.00	0.00	0.00	0.00	0.00	0.00	0.00	0.00	0.00	0.00	0.00	103.00	-178.20	75.20	0.00	46.00	-88.50	42.40	0.00	7.30	-7.20	-0.10	0.00	7.30	-7.20	-0.10	0.00	1.00	0.00	0.00	0.00	0.00	0.00	0.00	0.00	0.00	0.00	0.00	0.00	0.00	0.00	0.00
0.00	0.00	0.00	0.00	0.00	0.00	0.00	0.00	0.00	0.00	0.00	0.00	0.00	0.00	0.00	0.00	0.00	0.00	0.00	143.10	-164.60	21.40	0.00	67.10	-83.50	16.30	0.00	8.20	-5.50	-2.60	0.00	8.20	-5.50	-2.60	0.00	1.00	0.00	0.00	0.00	0.00	0.00	0.00	0.00	0.00	0.00	0.00	0.00	0.00	0.00	0.00
0.00	0.00	0.00	0.00	0.00	0.00	0.00	0.00	0.00	0.00	0.00	0.00	0.00	0.00	0.00	0.00	0.00	0.00	0.00	169.30	-134.80	-34.50	0.00	81.70	-70.30	-11.30	0.00	8.30	-3.30	-5.00	0.00	8.30	-3.30	-5.00	0.00	1.00	0.00	0.00	0.00	0.00	0.00	0.00	0.00	0.00	0.00	0.00	0.00	0.00	0.00	0.00
0.00	0.00	0.00	0.00	0.00	0.00	0.00	0.00	0.00	0.00	0.00	0.00	0.00	0.00	0.00	0.00	0.00	0.00	0.00	178.90	-91.80	-87.10	0.00	88.20	-50.30	-37.90	0.00	7.60	-0.70	-6.80	0.00	7.60	-0.70	-6.80	0.00	1.00	0.00	0.00	0.00	0.00	0.00	0.00	0.00	0.00	0.00	0.00	0.00	0.00	0.00	0.00
0.00	0.00	0.00	0.00	0.00	0.00	0.00	0.00	0.00	0.00	0.00	0.00	0.00	0.00	0.00	0.00	0.00	0.00	0.00	171.00	-39.80	-131.10	0.00	86.10	-25.30	-60.70	0.00	6.10	1.80	-8.00	0.00	6.10	1.80	-8.00	0.00	1.00	0.00	0.00	0.00	0.00	0.00	0.00	0.00	0.00	0.00	0.00	0.00	0.00	0.00	0.00
0.00	0.00	0.00	0.00	0.00	0.00	0.00	0.00	0.00	0.00	0.00	0.00	0.00	0.00	0.00	0.00	0.00	0.00	0.00	146.30	15.90	-162.30	0.00	75.60	2.00	-77.60	0.00	4.10	4.20	-8.30	0.00	4.10	4.20	-8.30	0.00	1.00	0.00	0.00	0.00	0.00	0.00	0.00	0.00	0.00	0.00	0.00	0.00	0.00	0.00	0.00
0.00	0.00	0.00	0.00	0.00	0.00	0.00	0.00	0.00	0.00	0.00	0.00	0.00	0.00	0.00	0.00	0.00	0.00	0.00	107.30	70.20	-177.60	0.00	57.60	29.30	-86.90	0.00	1.60	6.30	-7.90	0.00	1.60	6.30	-7.90	0.00	1.00	0.00	0.00	0.00	0.00	0.00	0.00	0.00	0.00	0.00	0.00	0.00	0.00	0.00	0.00
0.00	0.00	0.00	0.00	0.00	0.00	0.00	0.00	0.00	0.00	0.00	0.00	0.00	0.00	0.00	0.00	0.00	0.00	0.00	57.80	117.60	-175.50	0.00	34.00	53.70	-87.70	0.00	-0.90	7.70	-6.70	0.00	-0.90	7.70	-6.70	0.00	1.00	0.00	0.00	0.00	0.00	0.00	0.00	0.00	0.00	0.00	0.00	0.00	0.00	0.00	0.00
0.00	0.00	0.00	0.00	0.00	0.00	0.00	0.00	0.00	0.00	0.00	0.00	0.00	0.00	0.00	0.00	0.00	0.00	0.00	2.70	153.50	-156.30	0.00	7.10	72.80	-79.90	0.00	-3.50	8.30	-4.80	0.00	-3.50	8.30	-4.80	0.00	1.00	0.00	0.00	0.00	0.00	0.00	0.00	0.00	0.00	0.00	0.00	0.00	0.00	0.00	0.00
0.00	0.00	0.00	0.00	0.00	0.00	0.00	0.00	0.00	0.00	0.00	0.00	0.00	0.00	0.00	0.00	0.00	0.00	0.00	-52.60	174.40	-121.70	0.00	-20.40	84.80	-64.30	0.00	-5.60	8.10	-2.40	0.00	-5.60	8.10	-2.40	0.00	1.00	0.00	0.00	0.00	0.00	0.00	0.00	0.00	0.00	0.00	0.00	0.00	0.00	0.00	0.00
0.00	0.00	0.00	0.00	0.00	0.00	0.00	0.00	0.00	0.00	0.00	0.00	0.00	0.00	0.00	0.00	0.00	0.00	0.00	-102.90	178.20	-75.20	0.00	-46.00	88.40	-42.40	0.00	-7.30	7.20	0.10	0.00	-7.30	7.20	0.10	0.00	1.00	0.00	0.00	0.00	0.00	0.00	0.00	0.00	0.00	0.00	0.00	0.00	0.00	0.00	0.00
0.00	0.00	0.00	0.00	0.00	0.00	0.00	0.00	0.00	0.00	0.00	0.00	0.00	0.00	0.00	0.00	0.00	0.00	0.00	-143.10	164.50	-21.30	0.00	-67.10	83.40	-16.30	0.00	-8.20	5.50	2.60	0.00	-8.20	5.50	2.60	0.00	1.00	0.00	0.00	0.00	0.00	0.00	0.00	0.00	0.00	0.00	0.00	0.00	0.00	0.00	0.00
0.00	0.00	0.00	0.00	0.00	0.00	0.00	0.00	0.00	0.00	0.00	0.00	0.00	0.00	0.00	0.00	0.00	0.00	0.00	-169.30	134.70	34.50	0.00	-81.60	70.30	11.30	0.00	-8.30	3.30	5.00	0.00	-8.30	3.30	5.00	0.00	1.00	0.00	0.00	0.00	0.00	0.00	0.00	0.00	0.00	0.00	0.00	0.00	0.00	0.00	0.00
0.00	0.00	0.00	0.00	0.00	0.00	0.00	0.00	0.00	0.00	0.00	0.00	0.00	0.00	0.00	0.00	0.00	0.00	0.00	-178.90	91.70	87.10	0.00	-88.20	50.20	37.90	0.00	-7.60	0.70	6.80	0.00	-7.60	0.70	6.80	0.00	1.00	0.00	0.00	0.00	0.00	0.00	0.00	0.00	0.00	0.00	0.00	0.00	0.00	0.00	0.00
0.00	0.00	0.00	0.00	0.00	0.00	0.00	0.00	0.00	0.00	0.00	0.00	0.00	0.00	0.00	0.00	0.00	0.00	0.00	-171.00	39.80	131.10	0.00	-86.10	25.30	60.80	0.00	-6.10	-1.80	8.00	0.00	-6.10	-1.80	8.00	0.00	1.00	0.00	0.00	0.00	0.00	0.00	0.00	0.00	0.00	0.00	0.00	0.00	0.00	0.00	0.00
0.00	0.00	0.00	0.00	0.00	0.00	0.00	0.00	0.00	0.00	0.00	0.00	0.00	0.00	0.00	0.00	0.00	0.00	0.00	-146.30	-16.00	162.30	0.00	-75.50	-2.10	77.70	0.00	-4.00	-4.20	8.30	0.00	-4.00	-4.20	8.30	0.00	1.00	0.00	0.00	0.00	0.00	0.00	0.00	0.00	0.00	0.00	0.00	0.00	0.00	0.00	0.00
0.00	0.00	0.00	0.00	0.00	0.00	0.00	0.00	0.00	0.00	0.00	0.00	0.00	0.00	0.00	0.00	0.00	0.00	0.00	-107.30	-70.30	177.70	0.00	-57.60	-29.30	87.00	0.00	-1.60	-6.30	7.90	0.00	-1.60	-6.30	7.90	0.00	1.00	0.00	0.00	0.00	0.00	0.00	0.00	0.00	0.00	0.00	0.00	0.00	0.00	0.00	0.00
0.00	0.00	0.00	0.00	0.00	0.00	0.00	0.00	0.00	0.00	0.00	0.00	0.00	0.00	0.00	0.00	0.00	0.00	0.00	-57.80	-117.70	175.60	0.00	-34.00	-53.70	87.80	0.00	0.90	-7.70	6.70	0.00	0.90	-7.70	6.70	0.00	1.00	0.00	0.00	0.00	0.00	0.00	0.00	0.00	0.00	0.00	0.00	0.00	0.00	0.00	0.00
0.00	0.00	0.00	0.00	0.00	0.00	0.00	0.00	0.00	0.00	0.00	0.00	0.00	0.00	0.00	0.00	0.00	0.00	0.00	-2.60	-153.60	156.30	0.00	-7.10	-72.80	80.00	0.00	3.50	-8.30	4.80	0.00	3.50	-8.30	4.80	0.00	1.00	0.00	0.00	0.00	0.00	0.00	0.00	0.00	0.00	0.00	0.00	0.00	0.00	0.00	0.00
0.00	0.00	0.00	0.00	0.00	0.00	0.00	0.00	0.00	0.00	0.00	0.00	0.00	0.00	0.00	0.00	0.00	0.00	0.00	52.70	-174.50	121.70	0.00	20.40	-84.80	64.30	0.00	5.60	-8.10	2.40	0.00	5.60	-8.10	2.40	0.00	1.00	0.00	0.00	0.00	0.00	0.00	0.00	0.00	0.00	0.00	0.00	0.00	0.00	0.00	0.00
0.00	0.00	0.00	0.00	0.00	0.00	0.00	0.00	0.00	0.00	0.00	0.00	0.00	0.00	0.00	0.00	0.00	0.00	0.00	103.00	-178.20	75.20	0.00	46.00	-88.50	42.40	0.00	7.30	-7.20	-0.10	0.00	7.30	-7.20	-0.10	0.00	1.00	0.00	0.00	0.00	0.00	0.00	0.00	0.00	0.00	0.00	0.00	0.00	0.00	0.00	0.00
0.00	0.00	0.00	0.00	0.00	0.00	0.00	0.00	0.00	0.00	0.00	0.00	0.00	0.00	0.00	0.00	0.00	0.00	0.00	143.10	-164.60	21.40	0.00	67.10	-83.50	16.30	0.00	8.20	-5.50	-2.60	0.00	8.20	-5.50	-2.60	0.00	1.00	0.00	0.00	0.00	0.00	0.00	0.00	0.00	0.00	0.00	0.00	0.00	0.00	0.00	0.00
0.00	0.00	0.00	0.00	0.00	0.00	0.00	0.00	0.00	0.00	0.00	0.00	0.00	0.00	0.00	0.00	0.00	0.00	0.00	169.30	-134.80	-34.50	0.00	81.70	-70.30	-11.30	0.00	8.30	-3.30	-5.00	0.00	8.30	-3.30	-5.00	0.00	1.00	0.00	0.00	0.00	0.00	0.00	0.00	0.00	0.00	0.00	0.00	0.00	0.00	0.00	0.00
0.00	0.00	0.00	0.00	0.00	0.00	0.00	0.00	0.00	0.00	0.00	0.00	0.00	0.00	0.00	0.00	0.00	0.00	0.00	178.90	-91.80	-87.10	0.00	88.20	-50.30	-37.90	0.00	7.60	-0.70	-6.80	0.00	7.60	-0.70	-6.80	0.00	1.00	0.00	0.00	0.00	0.00	0.00	0.00	0.00	0.00	0.00	0.00	0.00	0.00	0.00	0.00
0.00	0.00	0.00	0.00	0.00	0.00	0.00	0.00	0.00	0.00	0.00	0.00	0.00	0.00	0.00	0.00	0.00	0.00	0.00	171.00	-39.80	-131.10	0.00	86.10	-25.30	-60.70	0.00	6.10	1.80	-8.00	0.00	6.10	1.80	-8.00	0.00	1.00	0.00	0.00	0.00	0.00	0.00	0.00	0.00	0.00	0.00	0.00	0.00	0.00	0.00	0.00
0.00	0.00	0.00	0.00	0.00	0.00	0.00	0.00	0.00	0.00	0.00	0.00	0.00	0.00	0.00	0.00	0.00	0.00	0.00	146.30	15.90	-162.30	0.00	75.60	2.00	-77.60	0.00	4.10	4.20	-8.30	0.00	4.10	4.20	-8.30	0.00	1.00	0.00	0.00	0.00	0.00	0.00	0.00	0.00	0.00	0.00	0.00	0.00	0.00	0.00	0.00
0.00	0.00	0.00	0.00	0.00	0.00	0.00	0.00	0.00	0.00	0.00	0.00	0.00	0.00	0.00	0.00	0.00	0.00	0.00	107.30	70.20	-177.60	0.00	57.60	29.30	-86.90	0.00	1.60	6.30	-7.90	0.00	1.60	6.30	-7.90	0.00	1.00	0.00	0.00	0.00	0.00	0.00	0.00	0.00	0.00	0.00	0.00	0.00	0.00	0.00	0.00
0.00	0.00	0.00	0.00	0.00	0.00	0.00	0.00	0.00	0.00	0.00	0.00	0.00	0.00	0.00	0.00	0.00	0.00	0.00	57.80	117.60	-175.50	0.00	34.00	53.70	-87.70	0.00	-0.90	7.70	-6.70	0.00	-0.90	7.70	-6.70	0.00	1.00	0.00	0.00	0.00	0.00	0.00	0.00	0.00	0.00	0.00	0.00	0.00	0.00	0.00	0.00
[truncated: 1,815 more rows]
[truncated: 77 more columns]
