# Supplementary material for: Transformer fault identification based on GWO-optimized Dual-channel M-A method
Source: PLoS One. 2024 Oct 28;19(10):e0312474. doi: 10.1371/journal.pone.0312474 (PMC11516005; doi:10.1371/journal.pone.0312474)
Supplement: S1 Data — (ZIP) [file pone.0312474.s001.zip › data1030.csv]

# ¸ßÑ¹²àµçÁ÷AÏà_Iha	¸ßÑ¹²àµçÁ÷BÏà_Ihb	¸ßÑ¹²àµçÁ÷CÏà_Ihc	¸ßÑ¹²àÁãÐòµçÁ÷_3I0	ÖÐÑ¹²àµçÁ÷AÏà_Ima	ÖÐÑ¹²àµçÁ÷BÏà_Imb	ÖÐÑ¹²àµçÁ÷CÏà_Imc	ÖÐÑ¹²àÁãÐòµçÁ÷_3I0	µÍÑ¹1·ÖÖ§µçÁ÷AÏà_Il1a	µÍÑ¹1·ÖÖ§µçÁ÷BÏà_Il1b	µÍÑ¹1·ÖÖ§µçÁ÷CÏà_Il1c	µÍÑ¹1·ÖÖ§ÁãÐòµçÁ÷_3I0	µÍÑ¹2·ÖÖ§µçÁ÷AÏà_Il2a	µÍÑ¹2·ÖÖ§µçÁ÷BÏà_Il2b	µÍÑ¹2·ÖÖ§µçÁ÷CÏà_Il2c	µÍÑ¹2·ÖÖ§ÁãÐòµçÁ÷_3I0	×Ý²îµçÁ÷AÏà_Ia	×Ý²îµçÁ÷BÏà_Ib	×Ý²îµçÁ÷CÏà_Ic	¸ßÑ¹²àµçÑ¹AÏà_Uha	¸ßÑ¹²àµçÑ¹BÏà_Uhb	¸ßÑ¹²àµçÑ¹CÏà_Uhc	¸ßÑ¹²àÁãÐòµçÑ¹_3U0	ÖÐÑ¹²àµçÑ¹AÏà_Uma	ÖÐÑ¹²àµçÑ¹BÏà_Umb	ÖÐÑ¹²àµçÑ¹CÏà_Umc	ÖÐÑ¹²àÁãÐòµçÑ¹_3U0	µÍÑ¹1·ÖÖ§µçÑ¹AÏà_Ul1a	µÍÑ¹1·ÖÖ§µçÑ¹BÏà_Ul1b	µÍÑ¹1·ÖÖ§µçÑ¹CÏà_Ul1c	µÍÑ¹1·ÖÖ§ÁãÐòµçÑ¹_3U0	µÍÑ¹2·ÖÖ§µçÑ¹AÏà_Ul2a	µÍÑ¹2·ÖÖ§µçÑ¹BÏà_Ul2b	µÍÑ¹2·ÖÖ§µçÑ¹CÏà_Ul2c	µÍÑ¹2·ÖÖ§ÁãÐòµçÑ¹_3U0	±£»¤Æô¶¯	×ÝÁª²î¶¯ËÙ¶Ï	×ÝÁª±ÈÂÊ²î¶¯	Ìø¸ßÑ¹²à	¸ßÑ¹Ä¸Áª	ÌøÖÐÑ¹²à	ÖÐÑ¹Ä¸Áª	ÌøµÍ1·ÖÖ§	µÍ1·Ö¶Î	ÌøµÍ2·ÖÖ§	µÍ2·Ö¶Î	ÖÐÑ¹±ÕËø±¸	µÍ1±ÕËø±¸	µÍ2±ÕËø±¸	¸ßÏà¼ä×è¿¹1Ê±ÏÞ
-0.06	-0.10	0.17	0.00	0.09	0.20	-0.29	0.00	-0.09	0.20	-0.11	0.00	0.21	0.11	-0.32	0.00	0.00	0.01	0.00	-44.60	-127.90	172.50	0.00	-25.00	-61.50	86.50	0.00	1.90	-8.10	6.10	0.00	1.90	-8.10	6.10	0.00	0.00	0.00	0.00	0.00	0.00	0.00	0.00	0.00	0.00	0.00	0.00	0.00	0.00	0.00	0.00
0.47	-0.14	-0.19	-0.43	0.35	0.26	-0.74	0.00	-0.35	0.19	-0.05	0.00	0.12	0.20	-0.33	0.00	0.46	0.01	0.02	11.10	-160.30	149.56	0.31	2.60	-78.36	75.70	0.00	4.40	-8.40	4.00	0.00	4.40	-8.40	4.00	0.00	0.00	0.00	0.00	0.00	0.00	0.00	0.00	0.00	0.00	0.00	0.00	0.00	0.00	0.00	0.00
0.03	-0.16	0.12	0.00	-0.09	0.11	-0.46	-0.19	-0.18	0.17	0.00	0.00	0.01	0.27	-0.43	0.35	-0.01	0.01	0.00	65.82	-177.10	110.93	-0.21	30.00	-87.60	57.60	0.00	6.40	-7.90	1.50	0.00	6.40	-7.90	1.50	0.00	0.00	0.00	0.00	0.00	0.00	0.00	0.00	0.00	0.00	0.00	0.00	0.00	0.00	0.00	0.00
0.08	-0.17	0.55	0.00	-0.04	0.30	-0.12	0.00	-0.22	0.53	0.07	0.00	0.22	-0.05	-0.23	-0.34	-0.01	0.01	0.00	114.52	-176.53	62.38	0.00	54.40	-88.20	33.80	0.00	7.80	-6.70	-1.00	0.00	7.80	-6.70	-1.00	0.00	0.00	0.00	0.00	0.00	0.00	0.00	0.00	0.00	0.00	0.00	0.00	0.00	0.00	0.00	0.00
0.36	-0.16	0.03	0.00	-0.24	0.27	-0.03	0.00	-0.26	0.07	0.32	0.00	-0.67	0.79	-0.15	0.00	-0.01	0.35	-0.46	151.10	-158.72	7.50	0.33	73.50	-80.50	6.70	0.00	8.40	-4.80	-3.60	0.00	8.40	-4.80	-3.60	0.00	0.00	0.00	0.00	0.00	0.00	0.00	0.00	0.00	0.00	0.00	0.00	0.00	0.00	0.00	0.00
0.57	-0.13	-0.02	0.00	-0.28	0.22	-0.23	0.00	-0.18	0.01	0.17	0.00	0.10	0.31	-0.05	-0.07	-0.01	0.00	0.36	173.40	-125.30	-48.00	0.00	85.40	-64.69	-21.00	0.00	8.20	-2.40	-5.80	0.00	8.20	-2.40	-5.80	0.00	0.00	0.00	0.00	0.00	0.00	0.00	0.00	0.00	0.00	0.00	0.00	0.00	0.00	0.00	0.00
0.53	-0.09	-0.07	0.00	-0.64	0.15	0.15	0.00	-0.30	-0.05	-0.25	0.00	-0.31	-0.23	0.05	0.00	-0.01	0.00	0.01	178.70	-79.60	-99.00	0.00	89.00	-42.20	-46.70	0.00	7.20	0.20	-7.40	0.00	7.20	0.20	-7.40	0.00	0.00	0.00	0.00	0.00	0.00	0.00	0.00	0.00	0.00	0.00	0.00	0.00	0.00	0.00	0.00
0.46	-0.05	-0.44	0.13	-0.28	-0.25	0.22	-0.08	-0.09	-0.11	0.20	0.00	-0.33	0.59	0.15	0.00	0.00	0.00	0.01	166.43	-26.20	-140.30	0.00	83.66	-15.59	-67.90	0.00	5.50	2.80	-8.30	0.00	5.50	2.80	-8.30	0.00	0.00	0.00	0.00	0.00	0.00	0.00	0.00	0.00	0.00	0.00	0.00	0.00	0.00	0.00	0.00
0.08	0.00	-0.15	0.00	-0.24	-0.03	0.27	0.00	-0.22	-0.15	0.19	0.00	-0.32	-0.13	0.53	0.00	0.00	-0.01	0.01	138.00	29.80	-167.80	0.01	70.40	11.90	-82.15	0.00	3.20	5.10	-8.40	0.00	3.20	5.10	-8.40	0.00	0.00	0.00	0.00	0.00	0.00	0.00	0.00	0.00	0.00	0.00	0.00	0.00	0.00	0.00	0.00
0.15	0.02	-0.16	0.00	-0.20	-0.12	0.09	0.00	0.03	-0.19	0.01	0.00	-0.28	-0.34	0.29	0.00	0.04	-0.01	0.48	96.44	82.90	-178.86	0.00	50.20	38.60	-88.65	0.00	0.60	6.90	-7.60	0.00	0.60	6.90	-7.60	0.00	0.00	0.00	0.00	0.00	0.00	0.00	0.00	0.00	0.00	0.00	0.00	0.00	0.00	0.00	0.00
0.06	0.08	0.15	0.00	-0.09	-0.63	0.29	0.00	0.09	-0.20	0.11	0.00	-0.08	-0.11	0.17	0.00	0.00	0.12	0.00	44.64	127.90	-172.90	0.00	25.00	61.50	-86.50	0.00	-1.90	8.10	-6.10	0.00	-1.90	8.10	-6.10	0.00	0.00	0.00	0.00	0.00	0.00	0.00	0.00	0.00	0.00	0.00	0.00	0.00	0.00	0.00	0.00
0.01	0.18	0.25	0.00	0.23	0.22	0.39	-0.34	0.34	0.25	0.18	0.00	-0.12	-0.20	0.33	-0.21	0.01	-0.01	0.00	-11.10	160.61	-149.20	0.30	-2.40	78.40	-75.70	0.00	-4.40	8.40	-4.00	0.00	-4.40	8.40	-4.00	0.00	0.00	0.00	0.00	0.00	0.00	0.00	0.00	0.00	0.00	0.00	0.00	0.00	0.00	0.00	0.00
-0.03	0.16	-0.12	0.00	0.09	0.10	0.20	0.00	0.18	-0.17	0.00	0.38	0.39	-0.54	0.29	0.00	0.01	-0.01	0.00	-65.48	177.45	-111.20	0.41	-30.00	87.60	-57.60	0.00	-6.40	7.90	-1.50	0.00	-6.40	7.90	-1.50	0.00	0.00	0.00	0.00	0.00	0.00	0.00	0.00	0.00	0.00	0.00	0.00	0.00	0.00	0.00	0.00
-0.08	0.17	0.14	0.36	0.57	-0.30	0.43	0.00	0.20	-0.13	-0.32	-0.15	0.08	-0.32	0.23	-0.04	0.36	0.36	0.00	-113.87	176.50	-62.18	0.00	-54.00	88.20	-33.80	0.00	-7.80	6.70	1.00	0.00	-7.80	6.70	1.00	0.00	0.00	0.00	0.00	0.00	0.00	0.00	0.00	0.00	0.00	0.00	0.00	0.00	0.00	0.00	0.00
-0.13	0.16	0.28	-0.25	0.24	0.03	0.03	-0.29	-0.01	0.31	-0.61	0.46	0.18	-0.33	0.15	0.00	0.37	-0.10	0.00	-151.50	158.70	-7.50	0.00	-73.50	79.93	-6.70	0.00	-8.40	4.80	3.60	0.00	-8.40	4.80	3.60	0.00	0.00	0.00	0.00	0.00	0.00	0.00	0.00	0.00	0.00	0.00	0.00	0.00	0.00	0.00	0.00
-0.15	0.13	0.02	0.00	0.28	-0.22	-0.06	0.00	0.18	-0.07	-0.17	0.00	0.48	-0.31	0.05	-0.29	0.01	-0.40	-0.01	-173.40	124.96	47.79	0.00	-85.40	64.40	21.47	0.00	-8.20	2.40	5.80	0.00	-8.20	2.40	5.80	0.00	0.00	0.00	0.00	0.00	0.00	0.00	0.00	0.00	0.00	0.00	0.00	0.00	0.00	0.00	0.00
-0.17	-0.06	0.07	0.00	0.30	-0.62	-0.15	0.00	0.11	0.07	-0.38	0.00	0.31	-0.26	-0.05	0.00	0.01	0.00	-0.23	-179.18	79.60	99.00	0.31	-89.00	42.20	46.30	0.00	-7.20	-0.20	7.40	0.00	-7.20	-0.20	7.40	0.00	0.00	0.00	0.00	0.00	0.00	0.00	0.00	0.00	0.00	0.00	0.00	0.00	0.00	0.00	0.00
-0.30	0.05	0.11	-0.31	0.28	-0.06	-0.02	0.00	0.45	0.57	-0.20	0.00	0.33	-0.18	0.05	0.00	0.37	0.00	-0.50	-166.83	26.20	140.28	0.00	-83.80	16.20	67.90	0.00	-5.50	-2.80	8.30	0.00	-5.50	-2.80	8.30	0.00	0.00	0.00	0.00	0.00	0.00	0.00	0.00	0.00	0.00	0.00	0.00	0.00	0.00	0.00	0.00
-0.14	0.48	0.51	-0.34	0.24	0.26	-0.74	0.00	0.03	-0.22	-0.19	0.00	0.32	-0.08	-0.23	0.00	0.00	0.01	-0.01	-138.00	-29.82	167.80	0.00	-70.25	-11.95	82.60	0.00	-3.20	-5.10	8.40	0.00	-3.20	-5.10	8.40	0.00	0.00	0.00	0.00	0.00	0.00	0.00	0.00	0.00	0.00	0.00	0.00	0.00	0.00	0.00	0.00
-0.11	-0.05	0.46	0.30	-0.16	0.12	-0.30	0.00	-0.03	-0.10	0.06	0.00	-0.20	0.01	-0.29	0.23	0.00	0.01	-0.05	-96.02	-82.90	179.37	0.00	-50.20	-38.60	88.43	0.00	-0.60	-6.90	7.60	0.00	-0.60	-6.90	7.60	0.00	0.00	0.00	0.00	0.00	0.00	0.00	0.00	0.00	0.00	0.00	0.00	0.00	0.00	0.00	0.00
-0.08	-0.10	0.63	0.00	0.09	0.46	-0.51	0.04	-0.09	0.20	0.19	-0.21	0.21	-0.12	0.00	0.00	0.00	-0.48	0.00	-44.60	-127.90	172.90	0.32	-24.96	-61.50	86.50	0.00	1.90	-8.10	6.10	0.00	1.90	-8.10	6.10	0.00	0.00	0.00	0.00	0.00	0.00	0.00	0.00	0.00	0.00	0.00	0.00	0.00	0.00	0.00	0.00
0.22	-0.14	0.15	0.00	0.00	0.26	-0.26	0.29	-0.29	0.19	-0.03	0.00	0.12	-0.01	-0.54	0.22	-0.01	0.01	0.00	11.02	-160.30	149.20	0.00	2.66	-78.20	75.70	0.00	4.40	-8.40	4.00	0.00	4.40	-8.40	4.00	0.00	0.00	0.00	0.00	0.00	0.00	0.00	0.00	0.00	0.00	0.00	0.00	0.00	0.00	0.00	0.00
0.01	-0.16	0.12	0.00	-0.09	0.29	-0.26	0.30	-0.18	-0.10	-0.47	0.31	-0.02	0.62	0.18	0.00	-0.01	-0.20	0.00	65.80	-177.10	111.20	0.02	30.23	-87.60	57.26	0.00	6.40	-7.90	1.50	0.00	6.40	-7.90	1.50	0.00	0.00	0.00	0.00	0.00	0.00	0.00	0.00	0.00	0.00	0.00	0.00	0.00	0.00	0.00	0.00
0.08	-0.24	0.08	0.00	-0.17	0.30	0.23	0.00	-0.47	0.13	0.07	0.00	-0.08	-0.01	-0.23	-0.02	0.22	0.01	-0.15	114.10	-176.50	62.40	0.00	54.40	-88.20	33.80	0.00	7.80	-6.70	-1.00	0.00	7.80	-6.70	-1.00	0.00	0.00	0.00	0.00	0.00	0.00	0.00	0.00	0.00	0.00	0.00	0.00	0.00	0.00	0.00	0.00
0.13	-0.06	0.03	0.10	-0.24	0.27	-0.03	0.00	-0.53	0.07	0.12	0.00	-0.18	0.33	-0.18	0.20	-0.26	-0.22	0.00	151.07	-158.70	7.80	0.44	73.03	-80.20	7.18	0.00	8.40	-4.80	-3.60	0.00	8.40	-4.80	-3.60	0.00	0.00	0.00	0.00	0.00	0.00	0.00	0.00	0.00	0.00	0.00	0.00	0.00	0.00	0.00	0.00
-0.15	-0.13	0.28	0.00	-0.75	0.20	0.06	0.00	-0.18	0.01	0.17	0.35	-0.25	0.31	-0.53	-0.25	-0.01	-0.29	0.14	173.40	-125.30	-48.37	0.00	85.40	-64.16	-21.00	0.00	8.20	-2.40	-5.80	0.00	8.20	-2.40	-5.80	0.00	0.00	0.00	0.00	0.00	0.00	0.00	0.00	0.00	0.00	0.00	0.00	0.00	0.00	0.00	0.00
0.17	0.35	-0.52	0.00	-0.30	0.15	0.15	0.00	0.26	-0.05	0.19	0.04	-0.30	0.26	0.28	0.00	-0.01	-0.05	0.01	178.70	-79.16	-99.00	-0.07	89.00	-42.20	-46.70	0.00	7.20	0.20	-7.40	0.00	7.20	0.20	-7.40	0.00	0.00	0.00	0.00	0.00	0.00	0.00	0.00	0.00	0.00	0.00	0.00	0.00	0.00	0.00	0.00
0.60	-0.05	-0.11	0.40	-0.28	0.06	0.01	0.00	-0.09	-0.11	0.20	0.23	-0.49	0.48	0.15	0.04	-0.21	-0.29	-0.06	166.50	-26.20	-140.30	-0.46	83.80	-15.44	-67.97	0.00	5.50	2.80	-8.30	0.00	5.50	2.80	-8.30	0.00	0.00	0.00	0.00	0.00	0.00	0.00	0.00	0.00	0.00	0.00	0.00	0.00	0.00	0.00	0.00
-0.01	-0.23	-0.15	-0.15	-0.32	-0.18	0.03	-0.16	-0.03	-0.15	0.19	-0.33	-0.32	-0.23	0.23	0.00	-0.26	-0.01	0.01	138.00	30.10	-167.80	0.00	70.13	12.29	-82.07	0.00	3.20	5.10	-8.40	0.00	3.20	5.10	-8.40	0.00	0.00	0.00	0.00	0.00	0.00	0.00	0.00	0.00	0.00	0.00	0.00	0.00	0.00	0.00	0.00
0.11	0.05	0.07	0.00	-0.65	-0.12	0.01	0.31	0.03	0.20	0.39	0.31	-0.28	-0.01	-0.04	-0.05	0.00	-0.31	-0.20	95.66	82.90	-178.90	0.22	50.21	38.60	-89.04	0.00	0.60	6.90	-7.60	0.00	0.60	6.90	-7.60	0.00	0.00	0.00	0.00	0.00	0.00	0.00	0.00	0.00	0.00	0.00	0.00	0.00	0.00	0.00	0.00
0.06	-0.33	-0.17	0.00	-0.09	-0.30	0.29	-0.15	0.09	0.20	0.11	0.00	-0.21	-0.10	0.32	0.00	0.10	-0.16	0.00	44.96	127.90	-172.50	0.00	24.96	61.50	-86.50	0.00	-1.90	8.10	-6.10	0.00	-1.90	8.10	-6.10	0.00	0.00	0.00	0.00	0.00	0.00	0.00	0.00	0.00	0.00	0.00	0.00	0.00	0.00	0.00	0.00
-0.45	0.14	-0.37	0.00	0.00	-0.26	0.26	0.00	0.14	-0.19	0.05	0.00	-0.12	-0.20	0.33	0.00	-0.22	-0.01	0.00	-11.36	160.30	-149.20	-0.21	-2.60	78.77	-75.26	0.00	-4.40	8.40	-4.00	0.00	-4.40	8.40	-4.00	0.00	0.00	0.00	0.00	0.00	0.00	0.00	0.00	0.00	0.00	0.00	0.00	0.00	0.00	0.00	0.00
-0.03	0.16	-0.12	0.00	0.09	-0.09	0.20	0.00	0.18	0.29	0.00	0.00	0.30	-0.27	0.29	0.46	0.03	-0.01	0.00	-65.80	177.10	-111.20	-0.15	-30.00	87.60	-57.60	0.00	-6.40	7.90	-1.50	0.00	-6.40	7.90	-1.50	0.00	0.00	0.00	0.00	0.00	0.00	0.00	0.00	0.00	0.00	0.00	0.00	0.00	0.00	0.00	0.00
-0.08	0.13	-0.08	0.00	-0.09	-0.30	-0.17	0.00	0.20	-0.13	-0.33	0.00	0.08	-0.47	0.23	0.00	-0.17	-0.22	-0.08	-114.10	176.50	-62.40	0.00	-54.45	88.49	-33.80	0.00	-7.80	6.70	1.00	0.00	-7.80	6.70	1.00	0.00	0.00	0.00	0.00	0.00	0.00	0.00	0.00	0.00	0.00	0.00	0.00	0.00	0.00	0.00	0.00
-0.13	-0.15	-0.17	0.00	0.24	-0.27	0.03	0.35	-0.20	-0.07	-0.12	0.00	0.18	-0.33	0.15	0.38	-0.21	0.00	0.00	-151.10	158.49	-7.50	0.23	-73.15	80.05	-6.70	0.00	-8.40	4.80	3.60	0.00	-8.40	4.80	3.60	0.00	0.00	0.00	0.00	0.00	0.00	0.00	0.00	0.00	0.00	0.00	0.00	0.00	0.00	0.00	0.00
-0.36	0.59	0.02	0.00	0.28	-0.22	0.17	0.02	0.18	-0.01	-0.17	0.39	0.72	-0.33	0.07	0.40	0.01	-0.02	-0.01	-173.40	125.23	48.00	0.00	-85.64	64.53	21.00	0.00	-8.20	2.40	5.80	0.00	-8.20	2.40	5.80	0.00	0.00	0.00	0.00	0.00	0.00	0.00	0.00	0.00	0.00	0.00	0.00	0.00	0.00	0.00	0.00
-0.02	0.09	0.07	0.00	0.12	-0.19	-0.15	0.20	-0.15	0.05	-0.19	0.15	0.31	0.12	-0.05	0.13	0.01	0.00	-0.45	-178.29	79.60	99.00	0.00	-89.00	42.62	46.70	0.00	-7.20	-0.20	7.40	0.00	-7.20	-0.20	7.40	0.00	0.00	0.00	0.00	0.00	0.00	0.00	0.00	0.00	0.00	0.00	0.00	0.00	0.00	0.00	0.00
-0.49	0.36	0.11	0.00	0.51	-0.06	-0.62	0.00	-0.40	0.11	-0.20	0.00	0.33	-0.18	-0.15	0.00	-0.06	0.15	0.39	-166.99	26.20	140.60	0.00	-83.80	15.90	68.03	0.00	-5.50	-2.80	8.30	0.00	-5.50	-2.80	8.30	0.00	0.00	0.00	0.00	0.00	0.00	0.00	0.00	0.00	0.00	0.00	0.00	0.00	0.00	0.00	0.00
-0.43	0.00	0.61	-0.06	0.24	-0.46	-0.27	0.00	0.03	0.15	0.11	0.00	0.32	-0.13	-0.28	0.00	0.22	-0.32	-0.34	-138.00	-29.80	167.77	0.00	-70.40	-11.90	82.30	0.00	-3.20	-5.10	8.40	0.00	-3.20	-5.10	8.40	0.00	0.00	0.00	0.00	0.00	0.00	0.00	0.00	0.00	0.00	0.00	0.00	0.00	0.00	0.00	0.00
-0.11	-0.05	-0.13	0.00	0.17	0.12	-0.07	0.00	-0.03	-0.02	-0.16	-0.40	0.48	0.01	-0.56	0.00	0.41	0.01	-0.01	-96.00	-82.59	178.90	-0.43	-49.96	-38.60	88.40	0.00	-0.60	-6.90	7.60	0.00	-0.60	-6.90	7.60	0.00	0.00	0.00	0.00	0.00	0.00	0.00	0.00	0.00	0.00	0.00	0.00	0.00	0.00	0.00	0.00
-0.06	-0.18	0.17	0.00	0.09	0.30	0.10	0.00	-0.09	0.20	-0.11	0.00	0.21	0.11	-0.32	0.35	0.00	-0.44	0.33	-44.60	-127.90	172.50	0.00	-25.48	-61.52	86.85	0.00	1.90	-8.10	6.10	0.00	1.90	-8.10	6.10	0.00	0.00	0.00	0.00	0.00	0.00	0.00	0.00	0.00	0.00	0.00	0.00	0.00	0.00	0.00	0.00
-0.05	-0.14	0.11	0.46	-0.46	0.24	-0.26	0.00	-0.14	0.19	-0.15	0.00	-0.10	0.40	-0.33	-0.24	-0.01	0.01	0.00	11.10	-160.30	149.20	0.00	2.30	-78.14	75.70	0.00	4.40	-8.40	4.00	0.00	4.40	-8.40	4.00	0.00	0.00	0.00	0.00	0.00	0.00	0.00	0.00	0.00	0.00	0.00	0.00	0.00	0.00	0.00	0.00
0.03	-0.12	0.12	0.32	-0.09	0.29	-0.20	0.22	-0.18	0.17	0.00	0.00	0.01	0.27	-0.29	0.00	-0.01	0.01	0.24	65.80	-177.15	111.20	-0.03	30.39	-87.60	57.31	0.00	6.40	-7.90	1.50	0.00	6.40	-7.90	1.50	0.00	0.00	0.00	0.00	0.00	0.00	0.00	0.00	0.00	0.00	0.00	0.00	0.00	0.00	0.00	0.00
0.08	-0.46	0.08	0.00	-0.48	0.30	-0.12	0.46	-0.28	0.36	0.07	-0.06	-0.08	0.32	-0.23	0.00	0.03	0.01	0.36	114.10	-176.68	62.40	0.00	54.19	-88.20	33.47	0.00	7.80	-6.70	-1.00	0.00	7.80	-6.70	-1.00	0.00	0.00	0.00	0.00	0.00	0.00	0.00	0.00	0.00	0.00	0.00	0.00	0.00	0.00	0.00	0.00
0.13	-0.16	0.03	0.42	-0.48	0.27	-0.03	0.00	-0.20	0.07	0.12	-0.29	-0.18	0.33	-0.15	0.32	0.34	0.00	0.00	151.56	-159.19	7.28	-0.19	73.50	-80.05	6.70	0.00	8.40	-4.80	-3.60	0.00	8.40	-4.80	-3.60	0.00	0.00	0.00	0.00	0.00	0.00	0.00	0.00	0.00	0.00	0.00	0.00	0.00	0.00	0.00	0.00
-0.11	-0.13	-0.39	0.00	-0.28	0.22	0.41	0.00	-0.18	-0.21	0.17	0.00	0.13	0.31	-0.05	-0.49	-0.45	0.46	0.01	173.40	-125.56	-48.00	0.39	85.40	-64.40	-20.77	0.00	8.20	-2.40	-5.80	0.00	8.20	-2.40	-5.80	0.00	0.00	0.00	0.00	0.00	0.00	0.00	0.00	0.00	0.00	0.00	0.00	0.00	0.00	0.00	0.00
0.17	0.38	-0.07	-0.24	-0.52	-0.33	0.15	0.00	-0.14	-0.05	-0.29	0.00	-0.52	0.26	0.35	0.00	-0.01	0.00	0.21	178.70	-79.60	-99.00	-0.22	89.00	-42.20	-46.70	0.00	7.20	0.20	-7.40	0.00	7.20	0.20	-7.40	0.00	0.00	0.00	0.00	0.00	0.00	0.00	0.00	0.00	0.00	0.00	0.00	0.00	0.00	0.00	0.00
-0.31	-0.05	-0.11	0.00	-0.30	0.06	0.22	0.40	-0.09	-0.11	0.20	0.00	-0.60	0.18	0.15	0.02	0.00	0.23	-0.32	166.50	-25.88	-140.26	0.00	83.80	-15.90	-67.90	0.00	5.50	2.80	-8.30	0.00	5.50	2.80	-8.30	0.00	0.00	0.00	0.00	0.00	0.00	0.00	0.00	0.00	0.00	0.00	0.00	0.00	0.00	0.00	0.00
0.49	-0.29	-0.15	0.00	-0.53	-0.03	0.27	0.00	-0.18	0.05	0.19	-0.04	-0.40	0.44	0.23	0.31	-0.43	0.29	0.01	138.00	29.80	-167.47	-0.02	70.40	11.90	-82.00	0.00	3.20	5.10	-8.40	0.00	3.20	5.10	-8.40	0.00	0.00	0.00	0.00	0.00	0.00	0.00	0.00	0.00	0.00	0.00	0.00	0.00	0.00	0.00	0.00
0.11	0.05	-0.16	0.00	-0.46	-0.34	0.30	0.00	-0.28	-0.19	0.16	0.24	-0.04	-0.01	0.27	0.00	0.00	-0.01	-0.30	96.30	82.90	-178.90	0.00	50.20	38.73	-88.80	0.00	0.60	6.90	-7.60	0.00	0.60	6.90	-7.60	0.00	0.00	0.00	0.00	0.00	0.00	0.00	0.00	0.00	0.00	0.00	0.00	0.00	0.00	0.00	0.00
0.06	0.10	-0.17	0.00	-0.09	-0.42	0.29	0.00	0.09	-0.20	0.11	0.00	-0.21	-0.11	0.17	-0.47	0.00	-0.01	-0.18	44.60	127.90	-172.50	0.00	24.75	61.24	-86.50	0.00	-1.90	8.10	-6.10	0.00	-1.90	8.10	-6.10	0.00	0.00	0.00	0.00	0.00	0.00	0.00	0.00	0.00	0.00	0.00	0.00	0.00	0.00	0.00	0.00
0.01	0.14	-0.37	0.00	0.42	-0.26	0.26	0.00	-0.34	0.04	0.05	0.00	-0.12	-0.10	0.33	0.00	0.01	-0.45	-0.05	-10.81	160.30	-149.20	0.00	-2.63	78.19	-75.70	0.00	-4.40	8.40	-4.00	0.00	-4.40	8.40	-4.00	0.00	0.00	0.00	0.00	0.00	0.00	0.00	0.00	0.00	0.00	0.00	0.00	0.00	0.00	0.00	0.00
-0.03	0.16	-0.12	0.22	0.09	-0.29	0.20	0.00	-0.28	-0.17	0.00	0.00	-0.01	-0.27	0.66	0.00	0.01	0.47	0.00	-65.80	176.95	-111.20	0.00	-30.00	87.42	-57.60	0.00	-6.40	7.90	-1.50	0.00	-6.40	7.90	-1.50	0.00	0.00	0.00	0.00	0.00	0.00	0.00	0.00	0.00	0.00	0.00	0.00	0.00	0.00	0.00	0.00
-0.08	0.17	-0.29	-0.47	0.21	-0.63	0.12	0.00	0.20	-0.21	-0.07	0.30	0.08	0.05	0.23	0.30	0.43	0.30	0.00	-114.10	176.03	-62.02	0.00	-54.40	88.05	-33.76	0.00	-7.80	6.70	1.00	0.00	-7.80	6.70	1.00	0.00	0.00	0.00	0.00	0.00	0.00	0.00	0.00	0.00	0.00	0.00	0.00	0.00	0.00	0.00	0.00
-0.13	0.16	-0.03	0.00	0.20	-0.27	0.03	0.00	0.20	0.23	0.01	-0.34	0.18	-0.33	0.15	0.00	0.01	-0.23	0.00	-151.10	158.70	-7.50	0.00	-73.20	80.17	-6.70	0.00	-8.40	4.80	3.60	0.00	-8.40	4.80	3.60	0.00	0.00	0.00	0.00	0.00	0.00	0.00	0.00	0.00	0.00	0.00	0.00	0.00	0.00	0.00	0.00
-0.15	0.13	0.02	0.00	0.28	-0.51	-0.06	0.00	0.18	-0.01	-0.17	0.00	-0.02	-0.31	0.05	0.00	0.01	0.00	-0.01	-173.40	125.30	47.98	0.00	-85.40	64.40	21.00	0.00	-8.20	2.40	5.80	0.00	-8.20	2.40	5.80	0.00	0.00	0.00	0.00	0.00	0.00	0.00	0.00	0.00	0.00	0.00	0.00	0.00	0.00	0.00	0.00
-0.17	0.09	0.07	-0.29	0.30	-0.15	0.16	0.00	0.14	0.05	-0.19	0.00	0.31	-0.26	-0.05	0.00	0.01	0.00	0.29	-179.16	79.75	99.00	0.00	-89.00	42.20	46.70	0.00	-7.20	-0.20	7.40	0.00	-7.20	-0.20	7.40	0.00	0.00	0.00	0.00	0.00	0.00	0.00	0.00	0.00	0.00	0.00	0.00	0.00	0.00	0.00	0.00
-0.37	0.05	0.11	0.00	-0.09	-0.06	-0.22	0.00	0.32	-0.37	-0.20	0.00	-0.07	-0.18	-0.15	0.00	0.15	0.00	0.34	-166.94	26.20	140.30	0.00	-84.09	15.90	67.41	0.00	-5.50	-2.80	8.30	0.00	-5.50	-2.80	8.30	0.00	0.00	0.00	0.00	0.00	0.00	0.00	0.00	0.00	0.00	0.00	0.00	0.00	0.00	0.00	0.00
-0.35	0.22	0.15	0.00	0.24	0.03	-0.27	0.00	0.03	0.50	-0.50	0.36	0.28	-0.08	-0.23	-0.33	0.00	0.01	-0.24	-138.24	-29.80	168.17	-0.22	-70.63	-11.90	82.30	0.00	-3.20	-5.10	8.40	0.00	-3.20	-5.10	8.40	0.00	0.00	0.00	0.00	0.00	0.00	0.00	0.00	0.00	0.00	0.00	0.00	0.00	0.00	0.00	0.00
-0.11	-0.05	0.36	0.00	0.17	0.50	-0.40	0.00	-0.13	0.19	0.20	0.00	0.28	0.01	-0.29	0.00	-0.03	0.14	0.45	-95.78	-82.90	178.90	-0.47	-50.20	-38.60	89.14	0.00	-0.60	-6.90	7.60	0.00	-0.60	-6.90	7.60	0.00	0.00	0.00	0.00	0.00	0.00	0.00	0.00	0.00	0.00	0.00	0.00	0.00	0.00	0.00	0.00
-0.06	-0.10	0.17	-0.47	0.09	0.20	-0.29	-0.21	-0.09	-0.13	0.22	0.01	0.21	0.46	-0.32	0.00	-0.49	0.01	-0.21	-44.60	-127.90	172.50	0.00	-25.00	-61.27	86.50	0.00	1.90	-8.10	6.10	0.00	1.90	-8.10	6.10	0.00	0.00	0.00	0.00	0.00	0.00	0.00	0.00	0.00	0.00	0.00	0.00	0.00	0.00	0.00	0.00
-0.01	-0.14	-0.14	0.00	0.41	0.26	-0.26	0.00	-0.57	0.17	-0.07	0.00	0.12	0.20	-0.55	0.46	0.32	0.01	0.00	11.10	-160.30	149.20	0.00	3.06	-78.40	76.09	0.00	4.40	-8.40	4.00	0.00	4.40	-8.40	4.00	0.00	0.00	0.00	0.00	0.00	0.00	0.00	0.00	0.00	0.00	0.00	0.00	0.00	0.00	0.00	0.00
0.03	-0.16	0.35	0.00	-0.09	0.29	-0.20	0.00	-0.18	0.14	-0.21	-0.02	0.01	0.71	-0.19	0.00	0.19	0.05	-0.22	65.80	-177.10	111.20	0.00	30.00	-87.14	57.16	0.00	6.40	-7.90	1.50	0.00	6.40	-7.90	1.50	0.00	0.00	0.00	0.00	0.00	0.00	0.00	0.00	0.00	0.00	0.00	0.00	0.00	0.00	0.00	0.00
0.08	-0.15	-0.22	0.00	0.03	0.30	0.28	-0.29	-0.20	0.33	0.17	0.00	-0.10	0.13	-0.23	0.00	-0.22	0.01	0.00	114.10	-176.50	62.40	0.00	54.40	-88.00	33.80	0.00	7.80	-6.70	-1.00	0.00	7.80	-6.70	-1.00	0.00	0.00	0.00	0.00	0.00	0.00	0.00	0.00	0.00	0.00	0.00	0.00	0.00	0.00	0.00	0.00
0.13	0.20	0.45	-0.18	-0.04	0.27	-0.11	0.00	-0.05	0.07	0.12	-0.47	0.02	-0.10	0.08	-0.15	-0.01	0.00	0.00	151.33	-158.99	7.50	0.00	73.50	-80.66	6.21	0.00	8.40	-4.80	-3.60	0.00	8.40	-4.80	-3.60	0.00	0.00	0.00	0.00	0.00	0.00	0.00	0.00	0.00	0.00	0.00	0.00	0.00	0.00	0.00	0.00
0.08	-0.13	-0.29	0.00	-0.28	0.06	0.06	0.00	-0.08	0.01	0.17	-0.33	-0.25	0.31	0.41	0.00	-0.01	0.00	0.01	173.40	-124.95	-47.58	0.00	85.71	-64.73	-21.14	0.00	8.20	-2.40	-5.80	0.00	8.20	-2.40	-5.80	0.00	0.00	0.00	0.00	0.00	0.00	0.00	0.00	0.00	0.00	0.00	0.00	0.00	0.00	0.00	0.00
0.17	-0.09	-0.07	0.29	-0.51	0.46	0.15	0.00	-0.14	-0.05	0.19	-0.49	-0.31	0.26	0.05	0.00	-0.01	0.00	0.01	178.85	-79.81	-99.00	0.00	89.00	-42.20	-46.70	0.00	7.20	0.20	-7.40	0.00	7.20	0.20	-7.40	0.00	0.00	0.00	0.00	0.00	0.00	0.00	0.00	0.00	0.00	0.00	0.00	0.00	0.00	0.00	0.00
0.16	-0.52	-0.11	0.00	0.07	0.06	0.22	0.00	0.04	0.26	0.20	-0.03	0.02	0.18	-0.25	0.15	0.00	0.00	0.01	166.29	-26.00	-140.34	0.47	83.80	-15.90	-67.90	0.00	5.50	2.80	-8.30	0.00	5.50	2.80	-8.30	0.00	0.00	0.00	0.00	0.00	0.00	0.00	0.00	0.00	0.00	0.00	0.00	0.00	0.00	0.00	0.00
0.14	-0.02	0.05	0.00	-0.29	-0.11	0.27	-0.33	-0.03	-0.55	-0.14	0.00	-0.32	0.08	0.63	0.23	0.00	-0.01	-0.28	137.79	29.80	-167.67	0.00	70.40	11.90	-82.30	0.00	3.20	5.10	-8.40	0.00	3.20	5.10	-8.40	0.00	0.00	0.00	0.00	0.00	0.00	0.00	0.00	0.00	0.00	0.00	0.00	0.00	0.00	0.00	0.00
0.11	0.28	0.22	0.00	-0.17	-0.37	0.43	-0.40	-0.15	-0.19	0.16	-0.02	-0.28	0.47	0.29	0.00	0.00	-0.01	0.01	96.00	82.96	-178.90	-0.34	50.20	38.75	-88.80	0.00	0.60	6.90	-7.60	0.00	0.60	6.90	-7.60	0.00	0.00	0.00	0.00	0.00	0.00	0.00	0.00	0.00	0.00	0.00	0.00	0.00	0.00	0.00	0.00
0.06	0.10	-0.17	0.00	-0.09	-0.20	0.22	0.15	0.43	-0.20	0.11	0.00	-0.21	-0.11	0.32	0.00	0.00	-0.26	0.00	44.60	127.88	-172.50	0.00	24.71	61.50	-86.50	0.00	-1.90	8.10	-6.10	0.00	-1.90	8.10	-6.10	0.00	0.00	0.00	0.00	0.00	0.00	0.00	0.00	0.00	0.00	0.00	0.00	0.00	0.00	0.00	0.00
0.01	0.14	-0.15	-0.30	0.00	-0.26	0.72	0.36	0.14	0.17	0.05	0.00	-0.12	-0.20	0.33	0.00	0.01	-0.17	0.00	-11.33	160.30	-149.20	0.00	-2.60	78.40	-75.75	0.00	-4.40	8.40	-4.00	0.00	-4.40	8.40	-4.00	0.00	0.00	0.00	0.00	0.00	0.00	0.00	0.00	0.00	0.00	0.00	0.00	0.00	0.00	0.00	0.00
-0.18	0.16	-0.12	0.00	0.09	-0.29	0.20	0.20	0.62	-0.17	-0.30	0.33	-0.19	0.20	0.29	0.00	-0.23	-0.01	0.00	-65.47	177.10	-111.20	0.00	-30.00	87.60	-57.40	0.00	-6.40	7.90	-1.50	0.00	-6.40	7.90	-1.50	0.00	0.00	0.00	0.00	0.00	0.00	0.00	0.00	0.00	0.00	0.00	0.00	0.00	0.00	0.00	0.00
-0.08	0.17	-0.08	0.33	0.17	-0.30	-0.37	0.00	0.20	-0.13	-0.53	-0.10	-0.17	-0.32	0.23	-0.06	0.14	-0.01	-0.06	-114.43	176.76	-62.40	-0.05	-54.40	88.20	-33.80	0.00	-7.80	6.70	1.00	0.00	-7.80	6.70	1.00	0.00	0.00	0.00	0.00	0.00	0.00	0.00	0.00	0.00	0.00	0.00	0.00	0.00	0.00	0.00	0.00
-0.62	0.51	-0.43	0.00	0.24	0.08	0.03	0.32	0.20	-0.07	-0.12	0.00	0.28	-0.40	0.15	0.00	0.01	0.00	0.00	-151.10	158.92	-7.30	0.00	-73.76	80.20	-6.48	0.00	-8.40	4.80	3.60	0.00	-8.40	4.80	3.60	0.00	0.00	0.00	0.00	0.00	0.00	0.00	0.00	0.00	0.00	0.00	0.00	0.00	0.00	0.00	0.00
0.26	0.13	0.12	-0.15	0.28	-0.22	-0.21	0.00	-0.15	0.00	-0.17	-0.18	0.25	-0.31	0.40	0.35	-0.46	0.00	-0.01	-173.40	125.34	47.69	0.00	-85.40	64.40	20.92	0.00	-8.20	2.40	5.80	0.00	-8.20	2.40	5.80	0.00	0.00	0.00	0.00	0.00	0.00	0.00	0.00	0.00	0.00	0.00	0.00	0.00	0.00	0.00	0.00
-0.17	0.29	0.07	-0.02	0.30	-0.48	-0.15	0.00	0.14	0.41	-0.19	-0.02	0.77	-0.26	-0.05	0.00	0.01	0.24	-0.31	-178.70	79.60	99.15	0.00	-88.74	42.20	46.54	0.00	-7.20	-0.20	7.40	0.00	-7.20	-0.20	7.40	0.00	0.00	0.00	0.00	0.00	0.00	0.00	0.00	0.00	0.00	0.00	0.00	0.00	0.00	0.00	0.00
0.18	0.05	-0.37	-0.19	0.28	-0.33	-0.49	0.48	0.09	0.08	-0.20	0.00	0.33	-0.18	-0.15	0.00	0.00	0.00	-0.01	-166.97	26.20	140.30	-0.45	-83.80	15.90	67.96	0.00	-5.50	-2.80	8.30	0.00	-5.50	-2.80	8.30	0.00	0.00	0.00	0.00	0.00	0.00	0.00	0.00	0.00	0.00	0.00	0.00	0.00	0.00	0.00	0.00
-0.57	-0.26	-0.04	0.00	0.24	-0.41	-0.27	0.00	0.03	0.19	-0.19	-0.23	0.36	-0.08	-0.23	0.00	0.00	0.01	-0.01	-138.00	-29.80	167.34	0.00	-69.98	-12.09	82.00	0.00	-3.20	-5.10	8.40	0.00	-3.20	-5.10	8.40	0.00	0.00	0.00	0.00	0.00	0.00	0.00	0.00	0.00	0.00	0.00	0.00	0.00	0.00	0.00	0.00
-0.11	0.30	0.16	0.00	0.17	0.34	-0.34	0.00	-0.03	-0.07	0.19	0.13	0.48	0.27	-0.33	0.00	-0.26	0.24	-0.01	-96.00	-82.90	179.13	0.00	-50.51	-38.60	88.57	0.00	-0.60	-6.90	7.60	0.00	-0.60	-6.90	7.60	0.00	0.00	0.00	0.00	0.00	0.00	0.00	0.00	0.00	0.00	0.00	0.00	0.00	0.00	0.00	0.00
-0.06	-0.10	0.17	0.00	0.55	0.20	0.07	-0.31	-0.09	0.20	-0.11	0.00	0.65	0.11	-0.50	0.00	0.00	0.01	0.00	-44.60	-127.60	172.50	0.00	-25.40	-61.50	86.50	0.00	1.90	-8.10	6.10	0.00	1.90	-8.10	6.10	0.00	0.00	0.00	0.00	0.00	0.00	0.00	0.00	0.00	0.00	0.00	0.00	0.00	0.00	0.00	0.00
0.23	-0.14	0.05	0.00	0.00	0.60	-0.26	0.00	-0.14	0.54	-0.31	0.00	0.09	0.12	-0.33	0.00	-0.41	0.01	-0.14	11.45	-160.30	149.20	0.00	2.16	-78.40	75.68	0.00	4.40	-8.40	4.00	0.00	4.40	-8.40	4.00	0.00	0.00	0.00	0.00	0.00	0.00	0.00	0.00	0.00	0.00	0.00	0.00	0.00	0.00	0.00	0.00
-0.28	-0.16	0.09	0.23	-0.12	0.02	-0.20	0.00	-0.18	0.58	-0.16	0.00	0.01	0.49	-0.29	0.00	-0.01	0.01	0.00	65.80	-177.10	111.22	0.00	30.00	-87.60	57.60	0.00	6.40	-7.90	1.50	0.00	6.40	-7.90	1.50	0.00	0.00	0.00	0.00	0.00	0.00	0.00	0.00	0.00	0.00	0.00	0.00	0.00	0.00	0.00	0.00
0.08	-0.17	0.08	0.00	-0.17	0.30	-0.08	0.00	-0.44	0.13	0.07	-0.05	-0.08	0.32	-0.19	0.00	-0.01	0.01	-0.29	114.10	-176.50	62.76	0.00	54.40	-88.10	34.22	0.00	7.80	-6.70	-1.00	0.00	7.80	-6.70	-1.00	0.00	0.00	0.00	0.00	0.00	0.00	0.00	0.00	0.00	0.00	0.00	0.00	0.00	0.00	0.00	0.00
-0.16	-0.16	0.09	0.02	-0.73	0.64	-0.03	0.00	-0.20	0.30	0.12	-0.37	-0.32	0.33	-0.36	-0.03	-0.01	0.00	0.00	151.30	-158.70	7.50	0.00	73.50	-79.76	6.70	0.00	8.40	-4.80	-3.60	0.00	8.40	-4.80	-3.60	0.00	0.00	0.00	0.00	0.00	0.00	0.00	0.00	0.00	0.00	0.00	0.00	0.00	0.00	0.00	0.00
0.15	-0.42	-0.02	-0.45	0.02	0.45	0.06	-0.03	-0.18	0.36	0.65	-0.45	-0.25	0.17	-0.05	0.00	-0.31	0.00	-0.14	173.40	-125.30	-47.61	0.30	85.34	-64.40	-21.27	0.00	8.20	-2.40	-5.80	0.00	8.20	-2.40	-5.80	0.00	0.00	0.00	0.00	0.00	0.00	0.00	0.00	0.00	0.00	0.00	0.00	0.00	0.00	0.00	0.00
0.17	-0.09	-0.07	0.00	-0.30	0.15	0.47	0.00	-0.43	0.17	0.19	0.00	-0.31	0.30	0.05	0.00	-0.16	0.00	0.01	178.70	-79.60	-99.00	0.00	89.00	-42.20	-46.70	0.00	7.20	0.20	-7.40	0.00	7.20	0.20	-7.40	0.00	0.00	0.00	0.00	0.00	0.00	0.00	0.00	0.00	0.00	0.00	0.00	0.00	0.00	0.00	0.00
0.16	-0.05	-0.11	-0.46	-0.28	0.26	0.20	0.23	-0.09	-0.05	0.20	0.00	-0.33	0.16	0.15	0.47	0.00	0.00	0.01	166.35	-26.20	-139.89	0.00	84.27	-15.90	-67.90	0.00	5.50	2.80	-8.30	0.00	5.50	2.80	-8.30	0.00	0.00	0.00	0.00	0.00	0.00	0.00	0.00	0.00	0.00	0.00	0.00	0.00	0.00	0.00	0.00
-0.09	0.00	-0.36	0.00	-0.24	-0.03	-0.18	0.35	-0.07	-0.15	0.19	-0.40	-0.32	0.08	0.23	0.00	0.00	-0.01	0.01	138.00	29.90	-167.80	0.00	70.71	11.90	-82.30	0.00	3.20	5.10	-8.40	0.00	3.20	5.10	-8.40	0.00	0.00	0.00	0.00	0.00	0.00	0.00	0.00	0.00	0.00	0.00	0.00	0.00	0.00	0.00	0.00
0.11	0.05	-0.16	0.00	-0.17	-0.49	0.27	0.00	-0.26	-0.19	0.16	0.00	-0.49	-0.30	0.29	0.00	0.00	-0.01	0.01	96.00	82.57	-178.90	-0.26	49.87	38.60	-88.39	0.00	0.60	6.90	-7.60	0.00	0.60	6.90	-7.60	0.00	0.00	0.00	0.00	0.00	0.00	0.00	0.00	0.00	0.00	0.00	0.00	0.00	0.00	0.00	0.00
0.06	-0.35	0.18	0.00	-0.15	-0.20	0.29	0.00	0.40	-0.20	0.08	0.04	-0.52	-0.11	0.24	0.24	0.00	-0.01	0.15	44.60	127.90	-172.79	-0.02	25.00	61.50	-86.50	0.00	-1.90	8.10	-6.10	0.00	-1.90	8.10	-6.10	0.00	0.00	0.00	0.00	0.00	0.00	0.00	0.00	0.00	0.00	0.00	0.00	0.00	0.00	0.00	0.00
-0.39	0.14	-0.55	0.00	0.00	-0.56	0.26	-0.49	-0.13	-0.19	-0.38	0.00	-0.12	0.15	0.03	0.00	0.01	-0.01	0.00	-11.10	160.30	-149.46	0.00	-2.60	78.40	-75.70	0.00	-4.40	8.40	-4.00	0.00	-4.40	8.40	-4.00	0.00	0.00	0.00	0.00	0.00	0.00	0.00	0.00	0.00	0.00	0.00	0.00	0.00	0.00	0.00	0.00
-0.03	0.16	-0.10	0.00	0.09	-0.29	0.15	0.00	0.18	-0.17	0.00	0.00	0.25	-0.27	0.29	0.00	0.01	-0.01	0.00	-65.80	177.10	-110.72	0.00	-30.00	87.60	-57.59	0.00	-6.40	7.90	-1.50	0.00	-6.40	7.90	-1.50	0.00	0.00	0.00	0.00	0.00	0.00	0.00	0.00	0.00	0.00	0.00	0.00	0.00	0.00	0.00	0.00
-0.08	0.17	-0.08	-0.48	-0.28	0.06	0.12	0.00	-0.14	-0.13	0.30	0.00	0.08	0.01	-0.03	0.20	0.01	0.19	0.00	-113.90	176.50	-62.40	0.00	-54.40	88.20	-33.80	0.00	-7.80	6.70	1.00	0.00	-7.80	6.70	1.00	0.00	0.00	0.00	0.00	0.00	0.00	0.00	0.00	0.00	0.00	0.00	0.00	0.00	0.00	0.00	0.00
-0.29	0.16	-0.05	0.00	0.24	-0.61	0.03	-0.07	0.20	-0.22	-0.12	0.00	0.18	-0.33	0.15	0.00	-0.39	0.00	0.00	-151.10	159.05	-7.50	0.29	-73.50	80.20	-6.50	0.00	-8.40	4.80	3.60	0.00	-8.40	4.80	3.60	0.00	0.00	0.00	0.00	0.00	0.00	0.00	0.00	0.00	0.00	0.00	0.00	0.00	0.00	0.00	0.00
0.08	0.55	0.02	0.15	0.28	-0.22	-0.06	0.15	0.18	-0.01	0.12	0.00	0.25	-0.65	0.05	0.00	0.01	0.00	-0.01	-173.66	125.30	48.00	0.00	-85.40	64.40	21.00	0.00	-8.20	2.40	5.80	0.00	-8.20	2.40	5.80	0.00	0.00	0.00	0.00	0.00	0.00	0.00	0.00	0.00	0.00	0.00	0.00	0.00	0.00	0.00	0.00
-0.17	0.09	0.07	0.00	0.30	-0.15	-0.31	0.00	0.14	0.18	-0.19	0.00	0.31	-0.26	-0.49	0.00	-0.48	0.47	0.43	-178.70	79.60	99.23	0.00	-89.00	42.20	46.80	0.00	-7.20	-0.20	7.40	0.00	-7.20	-0.20	7.40	0.00	0.00	0.00	0.00	0.00	0.00	0.00	0.00	0.00	0.00	0.00	0.00	0.00	0.00	0.00	0.00
-0.16	0.05	0.11	0.00	0.28	0.18	-0.22	-0.21	0.09	0.11	-0.20	0.00	0.48	-0.47	-0.49	-0.48	0.00	0.20	-0.20	-166.11	26.33	140.30	0.36	-83.80	15.90	67.90	0.00	-5.50	-2.80	8.30	0.00	-5.50	-2.80	8.30	0.00	0.00	0.00	0.00	0.00	0.00	0.00	0.00	0.00	0.00	0.00	0.00	0.00	0.00	0.00	0.00
-0.14	0.00	0.15	0.00	0.24	0.03	-0.27	0.00	0.03	0.15	-0.19	0.00	0.32	-0.08	-0.23	0.00	-0.14	0.01	0.37	-138.00	-30.04	167.33	0.34	-70.40	-12.05	82.30	0.00	-3.20	-5.10	8.40	0.00	-3.20	-5.10	8.40	0.00	0.00	0.00	0.00	0.00	0.00	0.00	0.00	0.00	0.00	0.00	0.00	0.00	0.00	0.00	0.00
0.35	-0.07	0.16	0.00	0.02	0.12	-0.30	0.33	-0.03	0.19	-0.16	0.00	0.64	0.01	-0.29	0.00	0.00	0.01	-0.27	-96.29	-82.90	178.50	0.00	-50.20	-38.37	88.80	0.00	-0.60	-6.90	7.60	0.00	-0.60	-6.90	7.60	0.00	0.00	0.00	0.00	0.00	0.00	0.00	0.00	0.00	0.00	0.00	0.00	0.00	0.00	0.00	0.00
-0.09	-0.43	0.43	0.35	0.09	0.20	-0.14	0.23	-0.09	0.35	-0.11	0.00	0.21	-0.18	-0.32	0.00	0.38	0.01	-0.45	-44.60	-127.67	172.85	0.00	-25.00	-61.50	86.50	0.00	1.90	-8.10	6.10	0.00	1.90	-8.10	6.10	0.00	0.00	0.00	0.00	0.00	0.00	0.00	0.00	0.00	0.00	0.00	0.00	0.00	0.00	0.00	0.00
-0.01	-0.14	0.15	0.00	0.00	0.49	-0.26	0.00	-0.14	0.32	-0.05	-0.22	0.14	0.52	-0.33	0.00	-0.01	0.01	0.00	11.56	-159.90	149.10	0.00	2.60	-78.40	75.22	0.00	4.40	-8.40	4.00	0.00	4.40	-8.40	4.00	0.00	0.00	0.00	0.00	0.00	0.00	0.00	0.00	0.00	0.00	0.00	0.00	0.00	0.00	0.00	0.00
0.03	-0.16	0.12	0.48	-0.09	0.29	0.15	-0.02	-0.18	0.17	-0.21	0.00	0.01	0.50	-0.05	-0.26	-0.01	0.39	0.00	65.80	-177.10	111.01	0.00	30.00	-88.04	57.31	0.00	6.40	-7.90	1.50	0.00	6.40	-7.90	1.50	0.00	0.00	0.00	0.00	0.00	0.00	0.00	0.00	0.00	0.00	0.00	0.00	0.00	0.00	0.00	0.00
0.23	-0.17	0.08	0.00	-0.17	0.06	-0.12	0.00	-0.20	0.13	0.07	0.48	-0.34	0.32	-0.23	0.06	-0.01	0.47	0.00	114.14	-176.04	62.40	0.00	54.40	-88.20	34.06	0.00	7.80	-6.70	-1.00	0.00	7.80	-6.70	-1.00	0.00	0.00	0.00	0.00	0.00	0.00	0.00	0.00	0.00	0.00	0.00	0.00	0.00	0.00	0.00	0.00
-0.02	0.14	0.03	0.35	-0.09	0.27	-0.05	0.00	-0.20	0.07	0.12	0.30	0.23	0.33	0.29	-0.22	-0.20	0.00	-0.26	151.10	-158.50	7.50	0.00	73.50	-80.20	7.16	0.00	8.40	-4.80	-3.60	0.00	8.40	-4.80	-3.60	0.00	0.00	0.00	0.00	0.00	0.00	0.00	0.00	0.00	0.00	0.00	0.00	0.00	0.00	0.00	0.00
0.28	-0.13	-0.02	0.00	-0.28	0.22	0.06	0.00	-0.48	0.01	-0.20	0.00	-0.54	0.51	-0.05	-0.40	-0.01	0.29	0.41	173.36	-125.30	-47.54	-0.23	84.91	-64.40	-21.00	0.00	8.20	-2.40	-5.80	0.00	8.20	-2.40	-5.80	0.00	0.00	0.00	0.00	0.00	0.00	0.00	0.00	0.00	0.00	0.00	0.00	0.00	0.00	0.00	0.00
0.12	-0.09	-0.07	0.00	-0.32	0.61	0.15	0.00	0.21	-0.05	0.19	0.00	-0.31	0.26	0.05	0.00	-0.01	0.00	0.01	178.70	-79.60	-99.02	0.00	89.00	-42.20	-46.70	0.00	7.20	0.20	-7.40	0.00	7.20	0.20	-7.40	0.00	0.00	0.00	0.00	0.00	0.00	0.00	0.00	0.00	0.00	0.00	0.00	0.00	0.00	0.00	0.00
0.16	-0.05	-0.11	0.00	-0.28	0.06	0.22	-0.05	-0.16	-0.11	0.20	0.00	-0.33	0.18	0.15	0.00	0.00	0.00	-0.09	166.50	-26.20	-140.30	0.00	84.10	-15.42	-67.90	0.00	5.50	2.80	-8.30	0.00	5.50	2.80	-8.30	0.00	0.00	0.00	0.00	0.00	0.00	0.00	0.00	0.00	0.00	0.00	0.00	0.00	0.00	0.00	0.00
0.14	0.30	-0.15	-0.44	-0.24	0.32	0.27	-0.30	0.12	-0.58	0.19	-0.43	-0.32	0.08	-0.02	0.00	0.31	-0.01	0.01	138.00	29.65	-167.80	0.00	69.93	11.43	-82.10	0.00	3.20	5.10	-8.40	0.00	3.20	5.10	-8.40	0.00	0.00	0.00	0.00	0.00	0.00	0.00	0.00	0.00	0.00	0.00	0.00	0.00	0.00	0.00	0.00
0.11	0.05	-0.16	0.00	-0.33	-0.59	0.30	-0.14	-0.42	-0.19	0.01	0.00	-0.28	0.30	0.29	0.00	-0.02	-0.47	0.01	96.00	82.90	-178.90	0.20	50.05	38.12	-88.43	0.00	0.60	6.90	-7.60	0.00	0.60	6.90	-7.60	0.00	0.00	0.00	0.00	0.00	0.00	0.00	0.00	0.00	0.00	0.00	0.00	0.00	0.00	0.00	0.00
0.06	-0.08	-0.17	0.00	-0.09	-0.60	0.29	0.00	-0.38	-0.69	0.11	0.00	-0.61	0.19	0.73	0.00	-0.48	-0.01	0.00	45.07	127.90	-172.15	0.00	25.36	61.50	-86.79	0.00	-1.90	8.10	-6.10	0.00	-1.90	8.10	-6.10	0.00	0.00	0.00	0.00	0.00	0.00	0.00	0.00	0.00	0.00	0.00	0.00	0.00	0.00	0.00	0.00
0.34	0.09	-0.15	0.00	0.00	-0.11	0.26	-0.37	0.40	-0.19	0.05	-0.31	-0.12	-0.20	0.33	-0.14	0.37	-0.01	0.00	-11.10	160.30	-148.94	-0.08	-2.81	78.40	-75.76	0.00	-4.40	8.40	-4.00	0.00	-4.40	8.40	-4.00	0.00	0.00	0.00	0.00	0.00	0.00	0.00	0.00	0.00	0.00	0.00	0.00	0.00	0.00	0.00	0.00
-0.03	0.16	-0.20	0.00	0.48	-0.29	0.20	0.00	0.18	0.25	0.00	0.02	-0.01	-0.27	-0.20	0.23	0.21	-0.01	0.00	-65.80	177.10	-111.20	0.00	-30.00	87.60	-57.60	0.00	-6.40	7.90	-1.50	0.00	-6.40	7.90	-1.50	0.00	0.00	0.00	0.00	0.00	0.00	0.00	0.00	0.00	0.00	0.00	0.00	0.00	0.00	0.00	0.00
-0.08	0.17	-0.35	0.00	0.17	-0.33	0.12	-0.02	0.20	-0.13	-0.47	0.00	0.08	-0.76	0.20	0.29	0.01	-0.01	-0.16	-113.73	176.06	-62.40	0.00	-54.40	88.20	-33.40	0.00	-7.80	6.70	1.00	0.00	-7.80	6.70	1.00	0.00	0.00	0.00	0.00	0.00	0.00	0.00	0.00	0.00	0.00	0.00	0.00	0.00	0.00	0.00	0.00
-0.42	0.16	-0.03	0.00	0.24	0.09	0.03	0.00	0.20	-0.21	-0.57	0.00	-0.15	-0.33	0.15	0.00	0.01	0.00	0.00	-151.10	158.70	-7.93	-0.49	-73.50	80.51	-6.70	0.00	-8.40	4.80	3.60	0.00	-8.40	4.80	3.60	0.00	0.00	0.00	0.00	0.00	0.00	0.00	0.00	0.00	0.00	0.00	0.00	0.00	0.00	0.00	0.00
-0.15	0.13	0.02	0.20	0.43	-0.09	-0.20	0.00	0.18	-0.01	-0.17	0.00	0.25	-0.31	0.40	0.00	0.01	0.00	-0.01	-173.61	125.05	48.00	0.00	-85.42	64.11	21.00	0.00	-8.20	2.40	5.80	0.00	-8.20	2.40	5.80	0.00	0.00	0.00	0.00	0.00	0.00	0.00	0.00	0.00	0.00	0.00	0.00	0.00	0.00	0.00	0.00
-0.50	-0.35	0.01	-0.15	0.30	-0.15	-0.15	0.00	-0.15	0.09	-0.19	0.35	0.31	-0.26	-0.05	-0.23	-0.21	0.00	-0.01	-178.80	79.50	99.40	-0.29	-89.00	42.20	46.70	0.00	-7.20	-0.20	7.40	0.00	-7.20	-0.20	7.40	0.00	0.00	0.00	0.00	0.00	0.00	0.00	0.00	0.00	0.00	0.00	0.00	0.00	0.00	0.00	0.00
-0.16	0.05	0.11	0.00	0.28	-0.06	-0.22	0.00	0.09	0.11	-0.20	0.00	0.65	-0.18	-0.15	0.00	0.00	0.00	-0.01	-166.50	25.91	140.65	0.00	-83.80	15.96	67.43	0.00	-5.50	-2.80	8.30	0.00	-5.50	-2.80	8.30	0.00	0.00	0.00	0.00	0.00	0.00	0.00	0.00	0.00	0.00	0.00	0.00	0.00	0.00	0.00	0.00
-0.14	0.00	0.15	0.00	0.60	0.03	-0.54	0.00	0.03	0.15	-0.19	-0.27	0.65	-0.04	0.13	0.00	0.40	0.16	0.41	-137.76	-29.44	168.00	-0.25	-70.30	-11.90	82.30	0.00	-3.20	-5.10	8.40	0.00	-3.20	-5.10	8.40	0.00	0.00	0.00	0.00	0.00	0.00	0.00	0.00	0.00	0.00	0.00	0.00	0.00	0.00	0.00	0.00
-0.11	-0.35	0.16	-0.26	0.17	-0.03	-0.30	0.00	0.10	0.19	-0.16	0.13	0.28	0.01	0.04	0.00	0.00	0.01	-0.01	-96.05	-82.90	178.90	0.00	-50.20	-38.60	89.04	0.00	-0.60	-6.90	7.60	0.00	-0.60	-6.90	7.60	0.00	0.00	0.00	0.00	0.00	0.00	0.00	0.00	0.00	0.00	0.00	0.00	0.00	0.00	0.00	0.00
-0.06	-0.10	0.17	0.41	0.09	0.01	-0.31	0.00	-0.31	0.20	-0.11	-0.46	0.21	-0.16	-0.32	-0.21	0.29	0.36	0.20	-44.40	-127.90	172.50	0.00	-25.00	-61.50	86.50	0.00	1.90	-8.10	6.10	0.00	1.90	-8.10	6.10	0.00	0.00	0.00	0.00	0.00	0.00	0.00	0.00	0.00	0.00	0.00	0.00	0.00	0.00	0.00	0.00
-0.01	-0.14	-0.29	0.00	-0.27	0.26	-0.49	-0.23	0.16	0.19	-0.05	0.00	0.12	0.20	-0.33	0.00	0.39	0.03	0.00	10.91	-160.30	149.20	-0.24	2.60	-78.40	75.70	0.00	4.40	-8.40	4.00	0.00	4.40	-8.40	4.00	0.00	0.00	0.00	0.00	0.00	0.00	0.00	0.00	0.00	0.00	0.00	0.00	0.00	0.00	0.00	0.00
0.07	0.15	0.12	0.00	-0.07	0.29	-0.35	0.00	-0.18	0.17	0.00	0.00	0.01	0.27	-0.25	0.00	-0.01	0.41	0.00	65.80	-176.86	111.20	0.00	30.48	-87.60	57.60	0.00	6.40	-7.90	1.50	0.00	6.40	-7.90	1.50	0.00	0.00	0.00	0.00	0.00	0.00	0.00	0.00	0.00	0.00	0.00	0.00	0.00	0.00	0.00	0.00
0.08	-0.17	0.08	0.26	-0.17	0.30	-0.12	0.00	-0.69	0.13	0.07	-0.03	-0.04	0.55	-0.23	-0.02	-0.03	-0.28	0.26	114.08	-176.79	62.40	0.00	54.40	-88.20	33.59	0.00	7.80	-6.70	-1.00	0.00	7.80	-6.70	-1.00	0.00	0.00	0.00	0.00	0.00	0.00	0.00	0.00	0.00	0.00	0.00	0.00	0.00	0.00	0.00	0.00
0.13	-0.16	0.03	-0.26	-0.64	0.27	0.45	0.00	-0.20	0.07	-0.12	0.00	0.22	0.33	-0.15	0.00	-0.30	-0.18	0.00	151.10	-158.68	7.50	-0.03	73.50	-80.20	6.70	0.00	8.40	-4.80	-3.60	0.00	8.40	-4.80	-3.60	0.00	0.00	0.00	0.00	0.00	0.00	0.00	0.00	0.00	0.00	0.00	0.00	0.00	0.00	0.00	0.00
0.15	-0.47	-0.02	0.00	-0.22	0.22	0.06	0.00	-0.20	0.01	0.17	0.00	-0.25	0.31	0.21	-0.43	-0.01	0.00	0.01	173.55	-125.52	-48.16	-0.40	85.18	-64.17	-21.00	0.00	8.20	-2.40	-5.80	0.00	8.20	-2.40	-5.80	0.00	0.00	0.00	0.00	0.00	0.00	0.00	0.00	0.00	0.00	0.00	0.00	0.00	0.00	0.00	0.00
-0.02	0.31	-0.07	-0.05	-0.07	0.15	0.15	0.04	-0.14	-0.07	0.54	0.00	-0.31	0.26	0.05	0.44	-0.28	-0.07	0.01	178.48	-79.60	-99.33	0.00	89.20	-42.60	-46.70	0.00	7.20	0.20	-7.40	0.00	7.20	0.20	-7.40	0.00	0.00	0.00	0.00	0.00	0.00	0.00	0.00	0.00	0.00	0.00	0.00	0.00	0.00	0.00	0.00
-0.32	-0.05	-0.11	0.00	-0.28	0.29	0.22	0.00	-0.09	0.15	0.46	0.23	-0.03	0.48	0.13	0.00	0.00	0.00	0.01	166.63	-26.20	-140.30	0.24	83.80	-15.90	-67.90	0.00	5.50	2.80	-8.30	0.00	5.50	2.80	-8.30	0.00	0.00	0.00	0.00	0.00	0.00	0.00	0.00	0.00	0.00	0.00	0.00	0.00	0.00	0.00	0.00
0.40	0.00	-0.15	0.00	-0.24	0.44	0.27	0.39	0.32	-0.15	0.23	0.00	-0.32	0.08	0.69	0.00	0.00	0.31	-0.24	138.00	30.22	-167.80	0.00	70.42	11.90	-82.33	0.00	3.20	5.10	-8.40	0.00	3.20	5.10	-8.40	0.00	0.00	0.00	0.00	0.00	0.00	0.00	0.00	0.00	0.00	0.00	0.00	0.00	0.00	0.00	0.00
0.11	-0.44	-0.16	-0.29	0.17	-0.12	0.30	-0.27	0.00	-0.19	0.16	0.00	-0.28	-0.01	0.29	-0.29	0.00	0.25	0.01	96.00	82.90	-178.90	-0.49	50.66	38.60	-88.67	0.00	0.60	6.90	-7.60	0.00	0.60	6.90	-7.60	0.00	0.00	0.00	0.00	0.00	0.00	0.00	0.00	0.00	0.00	0.00	0.00	0.00	0.00	0.00	0.00
0.06	0.08	-0.17	0.00	-0.09	-0.20	0.29	0.00	-0.13	-0.20	0.11	0.42	-0.21	-0.11	-0.15	0.00	0.00	-0.01	0.30	44.60	127.90	-172.71	0.00	25.00	61.50	-86.50	0.00	-1.90	8.10	-6.10	0.00	-1.90	8.10	-6.10	0.00	0.00	0.00	0.00	0.00	0.00	0.00	0.00	0.00	0.00	0.00	0.00	0.00	0.00	0.00	0.00
0.01	-0.12	0.05	-0.37	0.46	-0.26	0.07	0.00	0.14	-0.19	0.05	0.00	-0.12	-0.20	0.33	0.00	0.27	-0.35	0.00	-11.59	160.30	-149.20	0.30	-2.60	78.40	-75.70	0.00	-4.40	8.40	-4.00	0.00	-4.40	8.40	-4.00	0.00	0.00	0.00	0.00	0.00	0.00	0.00	0.00	0.00	0.00	0.00	0.00	0.00	0.00	0.00	0.00
-0.27	0.29	-0.12	0.00	0.09	-0.29	0.66	0.00	0.18	-0.17	0.00	0.00	0.45	-0.57	0.69	0.00	-0.45	-0.01	0.00	-65.80	176.88	-111.20	0.00	-30.00	87.61	-57.60	0.00	-6.40	7.90	-1.50	0.00	-6.40	7.90	-1.50	0.00	0.00	0.00	0.00	0.00	0.00	0.00	0.00	0.00	0.00	0.00	0.00	0.00	0.00	0.00	0.00
-0.08	0.17	-0.08	0.35	0.17	-0.30	0.12	0.26	0.21	-0.13	-0.54	0.00	0.08	-0.26	0.23	0.00	0.01	-0.20	0.36	-114.10	176.50	-62.40	0.00	-54.40	88.61	-33.80	0.00	-7.80	6.70	1.00	0.00	-7.80	6.70	1.00	0.00	0.00	0.00	0.00	0.00	0.00	0.00	0.00	0.00	0.00	0.00	0.00	0.00	0.00	0.00	0.00
-0.13	0.16	-0.03	0.00	0.24	-0.27	0.03	-0.46	0.20	0.41	0.03	-0.44	0.18	-0.33	0.15	0.00	0.01	0.00	0.00	-151.10	158.74	-7.18	0.00	-73.50	80.20	-6.70	0.00	-8.40	4.80	3.60	0.00	-8.40	4.80	3.60	0.00	0.00	0.00	0.00	0.00	0.00	0.00	0.00	0.00	0.00	0.00	0.00	0.00	0.00	0.00	0.00
-0.15	0.03	-0.22	0.00	0.28	-0.22	-0.06	0.00	0.18	0.29	0.07	-0.29	-0.04	-0.33	0.05	0.00	0.01	0.00	0.19	-173.40	125.30	48.00	-0.29	-85.40	63.95	21.00	0.00	-8.20	2.40	5.80	0.00	-8.20	2.40	5.80	0.00	0.00	0.00	0.00	0.00	0.00	0.00	0.00	0.00	0.00	0.00	0.00	0.00	0.00	0.00	0.00
-0.17	0.09	0.41	0.00	0.50	-0.15	-0.15	0.00	0.38	0.05	-0.19	0.00	0.31	0.13	-0.54	0.00	0.01	0.30	-0.01	-178.70	79.60	98.75	0.00	-88.78	42.20	46.70	0.00	-7.20	-0.20	7.40	0.00	-7.20	-0.20	7.40	0.00	0.00	0.00	0.00	0.00	0.00	0.00	0.00	0.00	0.00	0.00	0.00	0.00	0.00	0.00	0.00
-0.16	0.45	0.15	-0.40	0.13	-0.06	-0.71	0.00	0.51	0.11	0.10	0.00	0.33	-0.18	0.19	0.00	0.00	0.31	-0.01	-166.50	26.61	139.81	0.46	-83.65	15.90	67.69	0.00	-5.50	-2.80	8.30	0.00	-5.50	-2.80	8.30	0.00	0.00	0.00	0.00	0.00	0.00	0.00	0.00	0.00	0.00	0.00	0.00	0.00	0.00	0.00	0.00
-0.17	0.00	0.16	-0.02	0.24	0.03	-0.27	0.46	0.03	-0.06	-0.33	0.00	0.32	-0.48	0.12	0.00	0.00	0.01	-0.01	-138.18	-30.07	167.80	0.10	-69.99	-11.90	82.30	0.00	-3.20	-5.10	8.40	0.00	-3.20	-5.10	8.40	0.00	0.00	0.00	0.00	0.00	0.00	0.00	0.00	0.00	0.00	0.00	0.00	0.00	0.00	0.00	0.00
-0.11	-0.05	0.16	0.00	0.50	-0.02	-0.30	0.00	0.34	0.19	-0.16	0.00	0.28	0.01	-0.58	-0.44	-0.33	-0.46	-0.01	-95.64	-82.98	178.90	0.00	-50.20	-38.91	88.80	0.00	-0.60	-6.90	7.60	0.00	-0.60	-6.90	7.60	0.00	0.00	0.00	0.00	0.00	0.00	0.00	0.00	0.00	0.00	0.00	0.00	0.00	0.00	0.00	0.00
-0.06	-0.10	-0.30	-0.40	-0.40	0.24	-0.29	0.00	-0.11	-0.14	0.35	0.00	0.21	-0.15	-0.32	0.00	0.00	0.43	0.00	-44.60	-127.90	172.50	0.13	-25.00	-61.50	86.50	0.00	1.90	-8.10	6.10	0.00	1.90	-8.10	6.10	0.00	0.00	0.00	0.00	0.00	0.00	0.00	0.00	0.00	0.00	0.00	0.00	0.00	0.00	0.00	0.00
-0.01	-0.14	0.15	0.00	0.44	0.26	-0.48	0.00	0.09	0.19	-0.34	0.00	0.12	0.20	-0.33	0.00	-0.01	0.01	-0.48	11.10	-160.30	149.20	0.00	2.60	-78.40	75.68	0.00	4.40	-8.40	4.00	0.00	4.40	-8.40	4.00	0.00	0.00	0.00	0.00	0.00	0.00	0.00	0.00	0.00	0.00	0.00	0.00	0.00	0.00	0.00	0.00
-0.24	0.04	0.12	0.00	-0.09	0.59	-0.20	0.00	-0.55	0.17	0.15	0.00	0.01	0.27	-0.29	-0.22	-0.01	0.01	0.00	66.20	-177.58	111.20	0.38	30.00	-87.60	57.60	0.00	6.40	-7.90	1.50	0.00	6.40	-7.90	1.50	0.00	0.00	0.00	0.00	0.00	0.00	0.00	0.00	0.00	0.00	0.00	0.00	0.00	0.00	0.00	0.00
0.43	-0.17	-0.38	-0.23	0.31	0.30	-0.12	0.00	-0.20	0.13	0.27	0.00	-0.45	0.32	-0.03	0.00	-0.08	0.05	-0.27	114.10	-176.50	62.40	0.00	54.40	-88.20	33.84	0.00	7.80	-6.70	-1.00	0.00	7.80	-6.70	-1.00	0.00	0.00	0.00	0.00	0.00	0.00	0.00	0.00	0.00	0.00	0.00	0.00	0.00	0.00	0.00	0.00
0.13	-0.16	0.26	0.00	-0.24	0.24	0.17	0.00	0.26	-0.40	0.12	-0.24	0.05	0.33	-0.15	0.00	0.23	0.00	0.00	151.10	-158.70	7.20	0.00	73.50	-80.20	6.70	0.00	8.40	-4.80	-3.60	0.00	8.40	-4.80	-3.60	0.00	0.00	0.00	0.00	0.00	0.00	0.00	0.00	0.00	0.00	0.00	0.00	0.00	0.00	0.00	0.00
0.15	0.02	-0.33	0.00	-0.28	0.22	-0.23	0.00	0.15	0.01	0.17	0.20	-0.25	0.31	-0.05	0.00	-0.01	0.00	0.01	173.40	-125.79	-48.00	-0.16	85.18	-64.04	-21.00	0.00	8.20	-2.40	-5.80	0.00	8.20	-2.40	-5.80	0.00	0.00	0.00	0.00	0.00	0.00	0.00	0.00	0.00	0.00	0.00	0.00	0.00	0.00	0.00	0.00
0.17	-0.09	-0.07	-0.21	-0.30	0.15	-0.25	0.00	-0.14	-0.05	0.19	-0.26	0.05	0.26	0.05	0.40	-0.01	-0.08	-0.01	178.70	-80.00	-99.00	0.00	89.00	-42.20	-46.70	0.00	7.20	0.20	-7.40	0.00	7.20	0.20	-7.40	0.00	0.00	0.00	0.00	0.00	0.00	0.00	0.00	0.00	0.00	0.00	0.00	0.00	0.00	0.00	0.00
0.16	-0.05	-0.18	-0.29	-0.49	0.39	0.22	-0.18	-0.09	-0.11	0.20	0.00	-0.62	0.54	0.46	0.00	0.00	0.00	0.24	166.73	-26.60	-140.30	-0.31	83.77	-16.39	-68.05	0.00	5.50	2.80	-8.30	0.00	5.50	2.80	-8.30	0.00	0.00	0.00	0.00	0.00	0.00	0.00	0.00	0.00	0.00	0.00	0.00	0.00	0.00	0.00	0.00
0.14	0.23	-0.15	0.13	-0.24	-0.32	0.27	0.00	-0.03	-0.15	0.19	0.00	-0.32	-0.32	0.38	-0.27	0.00	-0.01	0.01	138.00	29.80	-167.80	-0.04	70.03	11.90	-82.30	0.00	3.20	5.10	-8.40	0.00	3.20	5.10	-8.40	0.00	0.00	0.00	0.00	0.00	0.00	0.00	0.00	0.00	0.00	0.00	0.00	0.00	0.00	0.00	0.00
0.11	0.06	-0.16	-0.03	-0.17	0.28	0.30	-0.47	0.03	-0.19	0.56	0.00	-0.28	0.30	0.29	0.00	0.00	-0.23	0.01	96.00	82.90	-178.90	0.42	50.18	39.00	-89.09	0.00	0.60	6.90	-7.60	0.00	0.60	6.90	-7.60	0.00	0.00	0.00	0.00	0.00	0.00	0.00	0.00	0.00	0.00	0.00	0.00	0.00	0.00	0.00	0.00
0.06	0.10	-0.38	0.00	-0.56	0.09	0.29	-0.40	0.09	-0.20	0.11	0.34	-0.54	-0.11	0.32	0.30	0.00	0.38	0.00	44.31	127.90	-172.83	0.00	25.00	61.50	-86.50	0.00	-1.90	8.10	-6.10	0.00	-1.90	8.10	-6.10	0.00	0.00	0.00	0.00	0.00	0.00	0.00	0.00	0.00	0.00	0.00	0.00	0.00	0.00	0.00	0.00
0.01	0.14	-0.15	-0.22	0.36	-0.47	0.26	-0.15	0.14	-0.24	0.11	0.00	-0.12	-0.20	0.62	0.33	0.01	0.40	0.00	-11.10	160.30	-149.20	-0.27	-2.62	77.91	-75.70	0.00	-4.40	8.40	-4.00	0.00	-4.40	8.40	-4.00	0.00	0.00	0.00	0.00	0.00	0.00	0.00	0.00	0.00	0.00	0.00	0.00	0.00	0.00	0.00	0.00
-0.03	-0.21	-0.12	0.00	0.09	-0.29	0.62	-0.48	0.18	-0.17	0.00	0.36	-0.01	-0.27	0.29	0.42	0.07	-0.01	0.39	-66.09	177.33	-111.23	0.00	-30.00	87.23	-57.60	0.00	-6.40	7.90	-1.50	0.00	-6.40	7.90	-1.50	0.00	0.00	0.00	0.00	0.00	0.00	0.00	0.00	0.00	0.00	0.00	0.00	0.00	0.00	0.00	0.00
-0.08	0.37	-0.34	0.01	0.17	-0.30	-0.22	-0.29	0.20	-0.13	0.34	0.00	0.08	-0.32	-0.22	0.00	0.01	-0.01	0.00	-114.10	176.50	-62.40	0.00	-54.42	88.58	-33.82	0.00	-7.80	6.70	1.00	0.00	-7.80	6.70	1.00	0.00	0.00	0.00	0.00	0.00	0.00	0.00	0.00	0.00	0.00	0.00	0.00	0.00	0.00	0.00	0.00
-0.13	0.16	0.21	0.00	0.28	-0.27	0.40	-0.25	0.20	-0.07	-0.12	0.00	0.18	-0.33	-0.16	0.00	0.24	-0.43	0.00	-151.10	159.17	-7.50	-0.33	-73.50	80.20	-6.70	0.00	-8.40	4.80	3.60	0.00	-8.40	4.80	3.60	0.00	0.00	0.00	0.00	0.00	0.00	0.00	0.00	0.00	0.00	0.00	0.00	0.00	0.00	0.00	0.00
-0.40	0.13	0.02	-0.04	0.54	-0.22	-0.27	0.00	0.18	-0.45	0.14	0.00	0.55	-0.31	0.05	0.15	0.01	0.00	0.22	-173.40	125.30	48.15	0.00	-85.83	64.40	21.00	0.00	-8.20	2.40	5.80	0.00	-8.20	2.40	5.80	0.00	0.00	0.00	0.00	0.00	0.00	0.00	0.00	0.00	0.00	0.00	0.00	0.00	0.00	0.00	0.00
-0.17	0.09	0.07	0.00	0.30	-0.15	0.26	0.00	0.14	0.05	-0.68	0.00	0.31	-0.26	-0.32	0.41	0.01	0.00	-0.01	-178.92	79.60	99.00	0.20	-89.00	41.91	47.05	0.00	-7.20	-0.20	7.40	0.00	-7.20	-0.20	7.40	0.00	0.00	0.00	0.00	0.00	0.00	0.00	0.00	0.00	0.00	0.00	0.00	0.00	0.00	0.00	0.00
-0.16	-0.22	0.34	-0.33	0.28	-0.06	0.08	0.00	0.32	-0.19	-0.20	0.00	0.31	-0.18	-0.15	0.48	0.35	0.00	-0.01	-166.50	25.97	140.30	0.00	-83.95	16.10	67.90	0.00	-5.50	-2.80	8.30	0.00	-5.50	-2.80	8.30	0.00	0.00	0.00	0.00	0.00	0.00	0.00	0.00	0.00	0.00	0.00	0.00	0.00	0.00	0.00	0.00
-0.14	-0.22	0.15	0.00	-0.01	-0.26	-0.27	0.00	0.03	0.15	-0.19	-0.47	0.32	-0.14	0.19	-0.29	0.00	0.01	-0.01	-137.87	-29.80	168.11	0.37	-70.40	-11.90	82.30	0.00	-3.20	-5.10	8.40	0.00	-3.20	-5.10	8.40	0.00	0.00	0.00	0.00	0.00	0.00	0.00	0.00	0.00	0.00	0.00	0.00	0.00	0.00	0.00	0.00
-0.11	-0.05	-0.33	-0.27	0.18	0.12	-0.48	0.00	-0.18	0.19	0.31	0.00	0.28	0.01	-0.29	0.00	0.00	0.01	0.14	-96.00	-82.90	179.14	-0.21	-50.47	-38.60	88.80	0.00	-0.60	-6.90	7.60	0.00	-0.60	-6.90	7.60	0.00	0.00	0.00	0.00	0.00	0.00	0.00	0.00	0.00	0.00	0.00	0.00	0.00	0.00	0.00	0.00
-0.06	0.24	0.17	-0.21	0.09	0.20	-0.66	0.00	0.26	0.20	-0.11	0.00	0.21	0.11	-0.32	0.31	0.34	0.01	0.00	-44.30	-127.90	172.50	0.26	-24.77	-61.28	86.50	0.00	1.90	-8.10	6.10	0.00	1.90	-8.10	6.10	0.00	0.00	0.00	0.00	0.00	0.00	0.00	0.00	0.00	0.00	0.00	0.00	0.00	0.00	0.00	0.00
-0.48	-0.14	0.15	0.00	0.00	0.05	-0.26	0.00	-0.14	0.19	0.26	0.10	0.12	0.02	-0.33	0.00	-0.32	0.01	-0.24	11.10	-160.30	149.20	0.36	2.31	-78.40	75.44	0.00	4.40	-8.40	4.00	0.00	4.40	-8.40	4.00	0.00	0.00	0.00	0.00	0.00	0.00	0.00	0.00	0.00	0.00	0.00	0.00	0.00	0.00	0.00	0.00
0.03	-0.16	0.12	0.00	-0.09	0.29	-0.20	0.00	-0.18	-0.04	0.00	0.00	-0.29	0.06	-0.48	0.00	-0.01	-0.14	-0.15	65.53	-176.73	111.20	0.00	30.00	-87.67	57.35	0.00	6.40	-7.90	1.50	0.00	6.40	-7.90	1.50	0.00	0.00	0.00	0.00	0.00	0.00	0.00	0.00	0.00	0.00	0.00	0.00	0.00	0.00	0.00	0.00
0.08	-0.17	0.08	0.00	-0.17	0.30	-0.43	0.13	-0.20	0.13	0.07	0.00	-0.08	0.32	-0.23	0.00	-0.01	0.01	0.00	114.10	-176.50	62.40	0.00	54.22	-88.20	33.80	0.00	7.80	-6.70	-1.00	0.00	7.80	-6.70	-1.00	0.00	0.00	0.00	0.00	0.00	0.00	0.00	0.00	0.00	0.00	0.00	0.00	0.00	0.00	0.00	0.00
0.13	-0.16	0.03	0.00	-0.24	0.27	0.37	-0.03	-0.20	-0.12	0.12	-0.21	-0.39	0.33	-0.15	0.00	-0.01	0.00	0.01	151.10	-158.70	7.50	0.00	73.83	-80.34	6.70	0.00	8.40	-4.80	-3.60	0.00	8.40	-4.80	-3.60	0.00	0.00	0.00	0.00	0.00	0.00	0.00	0.00	0.00	0.00	0.00	0.00	0.00	0.00	0.00	0.00
0.47	0.11	-0.04	-0.14	-0.28	0.22	0.06	0.00	-0.18	0.11	0.17	0.00	-0.25	0.31	-0.15	-0.16	-0.01	-0.06	0.01	173.40	-125.30	-48.00	0.00	85.40	-64.40	-21.00	0.00	8.20	-2.40	-5.80	0.00	8.20	-2.40	-5.80	0.00	0.00	0.00	0.00	0.00	0.00	0.00	0.00	0.00	0.00	0.00	0.00	0.00	0.00	0.00	0.00
0.17	-0.09	-0.23	0.00	-0.30	0.15	0.15	0.24	-0.14	-0.05	0.14	0.00	-0.09	0.66	-0.35	0.00	-0.16	-0.40	0.32	178.70	-79.60	-99.26	0.00	89.00	-42.20	-46.70	0.00	7.20	0.20	-7.40	0.00	7.20	0.20	-7.40	0.00	0.00	0.00	0.00	0.00	0.00	0.00	0.00	0.00	0.00	0.00	0.00	0.00	0.00	0.00	0.00
0.16	-0.26	-0.11	-0.27	-0.28	0.41	0.22	-0.21	-0.09	-0.11	-0.03	-0.07	-0.33	0.42	0.15	0.00	0.32	0.00	0.01	166.50	-26.67	-140.52	0.00	83.80	-15.90	-67.90	0.00	5.50	2.80	-8.30	0.00	5.50	2.80	-8.30	0.00	0.00	0.00	0.00	0.00	0.00	0.00	0.00	0.00	0.00	0.00	0.00	0.00	0.00	0.00	0.00
0.14	0.00	-0.15	0.00	-0.24	-0.03	0.27	0.00	-0.03	-0.15	0.19	0.23	-0.03	-0.39	0.23	-0.03	-0.45	0.43	0.01	137.98	29.80	-167.80	0.00	70.40	11.90	-81.94	0.00	3.20	5.10	-8.40	0.00	3.20	5.10	-8.40	0.00	0.00	0.00	0.00	0.00	0.00	0.00	0.00	0.00	0.00	0.00	0.00	0.00	0.00	0.00	0.00
-0.15	0.05	-0.16	-0.33	-0.17	0.28	0.30	0.00	0.33	-0.19	0.16	0.00	-0.28	-0.01	0.29	0.00	-0.27	-0.01	0.01	96.00	83.28	-178.90	0.00	50.20	38.60	-88.44	0.00	0.60	6.90	-7.60	0.00	0.60	6.90	-7.60	0.00	0.00	0.00	0.00	0.00	0.00	0.00	0.00	0.00	0.00	0.00	0.00	0.00	0.00	0.00	0.00
-0.38	0.10	-0.17	0.00	-0.09	-0.20	0.67	-0.26	0.09	-0.20	0.50	0.00	0.27	-0.11	0.33	0.00	0.00	-0.01	0.00	44.60	127.76	-172.20	0.00	24.92	61.50	-86.50	0.00	-1.90	8.10	-6.10	0.00	-1.90	8.10	-6.10	0.00	0.00	0.00	0.00	0.00	0.00	0.00	0.00	0.00	0.00	0.00	0.00	0.00	0.00	0.00	0.00
0.01	0.49	0.25	0.00	0.32	-0.26	0.26	0.00	0.14	-0.19	0.05	0.22	-0.14	-0.42	0.33	0.30	-0.46	-0.01	0.00	-11.10	160.30	-149.47	0.00	-2.60	78.40	-75.92	0.00	-4.40	8.40	-4.00	0.00	-4.40	8.40	-4.00	0.00	0.00	0.00	0.00	0.00	0.00	0.00	0.00	0.00	0.00	0.00	0.00	0.00	0.00	0.00	0.00
-0.43	0.00	-0.12	-0.16	-0.20	-0.29	0.20	0.01	0.18	0.07	0.00	0.00	-0.01	-0.42	0.29	0.00	0.01	-0.15	-0.27	-65.80	177.10	-111.65	0.00	-30.07	87.60	-57.20	0.00	-6.40	7.90	-1.50	0.00	-6.40	7.90	-1.50	0.00	0.00	0.00	0.00	0.00	0.00	0.00	0.00	0.00	0.00	0.00	0.00	0.00	0.00	0.00	0.00
-0.08	0.17	-0.08	0.00	0.17	-0.30	0.12	-0.15	0.20	-0.13	-0.07	0.00	0.06	-0.32	0.16	0.00	0.21	0.33	0.00	-114.10	176.63	-62.40	-0.26	-54.40	88.14	-33.80	0.00	-7.80	6.70	1.00	0.00	-7.80	6.70	1.00	0.00	0.00	0.00	0.00	0.00	0.00	0.00	0.00	0.00	0.00	0.00	0.00	0.00	0.00	0.00	0.00
-0.13	0.16	0.12	0.00	0.24	-0.48	-0.43	0.00	0.20	-0.36	-0.12	0.20	0.18	-0.33	0.63	0.00	-0.32	0.36	0.00	-151.10	158.40	-7.50	0.00	-73.13	80.20	-6.70	0.00	-8.40	4.80	3.60	0.00	-8.40	4.80	3.60	0.00	0.00	0.00	0.00	0.00	0.00	0.00	0.00	0.00	0.00	0.00	0.00	0.00	0.00	0.00	0.00
-0.15	0.13	0.02	0.00	0.28	-0.22	0.18	-0.22	0.18	-0.01	-0.39	0.00	0.25	-0.31	0.05	0.00	0.32	-0.37	-0.01	-173.40	125.70	48.00	-0.30	-85.40	64.40	21.00	0.00	-8.20	2.40	5.80	0.00	-8.20	2.40	5.80	0.00	0.00	0.00	0.00	0.00	0.00	0.00	0.00	0.00	0.00	0.00	0.00	0.00	0.00	0.00	0.00
-0.17	-0.13	0.48	0.24	0.30	-0.15	-0.15	-0.10	0.14	0.05	-0.19	-0.15	-0.12	-0.26	-0.42	0.39	0.01	0.00	-0.01	-178.70	79.96	99.10	0.20	-89.29	41.95	46.70	0.00	-7.20	-0.20	7.40	0.00	-7.20	-0.20	7.40	0.00	0.00	0.00	0.00	0.00	0.00	0.00	0.00	0.00	0.00	0.00	0.00	0.00	0.00	0.00	0.00
-0.16	0.35	0.10	0.00	0.29	-0.08	-0.53	-0.49	0.10	0.09	-0.22	0.00	0.27	0.03	0.08	0.00	0.00	0.22	-0.01	-171.10	39.63	131.04	0.00	-85.90	22.70	62.65	0.00	-6.00	-2.10	8.10	0.00	-6.00	-2.10	8.10	0.00	0.00	0.00	0.00	0.00	0.00	0.00	0.00	0.00	0.00	0.00	0.00	0.00	0.00	0.00	0.00
-0.15	0.24	0.14	0.00	-0.08	0.00	-0.70	0.35	0.04	0.14	-0.19	0.00	0.32	-0.11	-0.21	0.00	-0.02	0.01	-0.01	-146.97	-15.80	162.40	-0.48	-74.65	-4.55	79.40	0.00	-3.80	-4.50	8.40	0.00	-3.80	-4.50	8.40	0.00	0.00	0.00	0.00	0.00	0.00	0.00	0.00	0.00	0.00	0.00	0.00	0.00	0.00	0.00	0.00
-0.12	-0.04	0.16	0.39	0.19	0.10	-0.29	0.34	-0.03	0.18	-0.17	0.37	0.14	0.40	0.02	0.00	0.00	0.01	-0.01	-107.15	-69.90	177.70	0.00	-55.80	-32.50	88.00	0.00	-1.30	-6.50	7.90	0.00	-1.30	-6.50	7.90	0.00	0.00	0.00	0.00	0.00	0.00	0.00	0.00	0.00	0.00	0.00	0.00	0.00	0.00	0.00	0.00
-0.44	-0.09	0.17	0.00	0.11	0.24	-0.29	-0.43	0.13	0.20	0.28	0.26	0.57	0.09	-0.32	0.00	-0.03	0.01	-0.38	-58.30	-117.60	175.47	0.00	-31.60	-56.20	87.90	0.00	1.30	-7.90	6.50	0.00	1.30	-7.90	6.50	0.00	0.00	0.00	0.00	0.00	0.00	0.00	0.00	0.00	0.00	0.00	0.00	0.00	0.00	0.00	0.00
-0.02	-0.60	0.16	0.00	0.02	0.23	-0.27	0.23	-0.38	-0.29	-0.07	-0.14	0.14	0.18	-0.10	0.00	0.01	-0.01	0.00	-2.80	-153.60	156.50	0.00	-4.30	-75.01	79.20	0.00	3.80	-8.40	4.60	0.00	3.80	-8.40	4.60	0.00	0.00	0.00	0.00	0.00	0.00	0.00	0.00	0.00	0.00	0.00	0.00	0.00	0.00	0.00	0.00
0.37	0.20	0.13	0.00	-0.07	0.06	-0.11	0.41	-0.17	0.18	0.00	0.00	0.04	0.26	-0.30	0.36	-0.38	0.01	0.00	52.50	-174.50	121.90	0.00	23.04	-86.10	62.70	0.00	5.90	-8.10	2.20	0.00	5.90	-8.10	2.20	0.00	0.00	0.00	0.00	0.00	0.00	0.00	0.00	0.00	0.00	0.00	0.00	0.00	0.00	0.00	0.00
0.27	-0.17	0.09	0.00	-0.30	0.34	-0.10	0.00	-0.19	-0.13	0.01	-0.19	-0.13	0.31	-0.25	-0.27	-0.11	-0.46	0.00	102.84	-178.61	75.40	0.23	48.51	-88.90	40.00	0.00	7.50	-7.10	-0.40	0.00	7.50	-7.10	-0.40	0.00	0.00	0.00	0.00	0.00	0.00	0.00	0.00	0.00	0.00	0.00	0.00	0.00	0.00	0.00	0.00
0.34	-0.43	0.04	0.46	-0.10	0.70	-0.05	-0.45	0.18	0.24	0.11	0.00	-0.15	0.33	0.05	0.01	-0.01	-0.04	0.00	142.73	-164.70	21.96	0.00	69.30	-83.00	13.60	0.00	8.30	-5.30	-3.00	0.00	8.30	-5.30	-3.00	0.00	0.00	0.00	0.00	0.00	0.00	0.00	0.00	0.00	0.00	0.00	0.00	0.00	0.00	0.00	0.00
0.15	-0.29	0.37	0.36	-0.28	-0.23	0.04	0.00	-0.19	0.02	0.52	0.20	-0.24	0.52	-0.36	-0.02	0.45	-0.03	0.01	169.40	-135.00	-34.88	0.04	83.20	-69.29	-14.20	0.00	8.30	-3.00	-5.30	0.00	8.30	-3.00	-5.30	0.00	0.00	0.00	0.00	0.00	0.00	0.00	0.00	0.00	0.00	0.00	0.00	0.00	0.00	0.00	0.00
0.17	-0.10	-0.06	0.47	-0.08	0.17	0.13	0.37	-0.15	-0.03	0.19	-0.30	-0.30	0.27	0.02	0.00	-0.01	0.35	-0.39	179.10	-92.26	-86.71	0.00	89.28	-48.20	-40.60	0.00	7.50	-0.40	-7.00	0.00	7.50	-0.40	-7.00	0.00	0.00	0.00	0.00	0.00	0.00	0.00	0.00	0.00	0.00	0.00	0.00	0.00	0.00	0.00	0.00
-0.05	0.26	-0.43	0.20	-0.29	0.08	0.20	0.00	-0.08	-0.09	0.17	0.00	-0.77	0.20	0.18	0.00	0.00	0.00	0.42	171.10	-40.06	-131.54	0.00	85.90	-22.70	-62.77	0.00	6.00	2.10	-8.10	0.00	6.00	2.10	-8.10	0.00	0.00	0.00	0.00	0.00	0.00	0.00	0.00	0.00	0.00	0.00	0.00	0.00	0.00	0.00	0.00
0.53	-0.01	-0.14	0.00	-0.25	0.00	0.26	0.00	-0.04	-0.14	0.19	0.15	-0.32	0.57	-0.12	-0.29	0.46	-0.01	0.01	146.50	15.80	-162.47	0.00	74.50	4.90	-79.40	0.00	3.80	4.50	-8.40	0.00	3.80	4.50	-8.40	0.00	0.00	0.00	0.00	0.00	0.00	0.00	0.00	0.00	0.00	0.00	0.00	0.00	0.00	0.00	0.00
0.12	0.04	-0.16	-0.08	-0.19	-0.10	0.35	-0.33	0.01	-0.44	0.18	0.44	-0.52	0.00	0.41	-0.21	0.00	-0.01	0.01	107.50	69.87	-177.39	-0.15	55.80	31.77	-88.02	0.00	1.30	6.50	-7.90	0.00	1.30	6.50	-7.90	0.00	0.00	0.00	0.00	0.00	0.00	0.00	0.00	0.00	0.00	0.00	0.00	0.00	0.00	0.00	0.00
0.53	0.47	0.31	0.00	-0.11	-0.18	0.29	0.00	0.07	-0.49	-0.21	0.00	-0.23	-0.25	0.10	0.00	-0.02	-0.30	0.01	58.00	117.60	-175.88	0.00	31.60	56.20	-87.61	0.00	-1.30	7.90	-6.50	0.00	-1.30	7.90	-6.50	0.00	0.00	0.00	0.00	0.00	0.00	0.00	0.00	0.00	0.00	0.00	0.00	0.00	0.00	0.00	0.00
0.02	0.13	-0.16	0.31	-0.02	-0.25	0.27	0.00	0.53	-0.20	0.07	0.00	-0.14	-0.42	0.33	0.26	0.00	-0.01	0.00	2.80	153.60	-156.50	0.00	4.30	74.80	-79.35	0.00	-3.80	8.40	-4.60	0.00	-3.80	8.40	-4.60	0.00	0.00	0.00	0.00	0.00	0.00	0.00	0.00	0.00	0.00	0.00	0.00	0.00	0.00	0.00	0.00
-0.04	0.16	0.17	0.23	0.07	-0.29	0.21	0.30	0.17	0.16	0.00	0.00	-0.09	-0.26	0.30	0.00	0.01	-0.01	-0.03	-52.50	174.50	-121.84	-0.27	-23.30	85.86	-62.70	0.00	-5.90	8.10	-2.20	0.00	-5.90	8.10	-2.20	0.00	0.00	0.00	0.00	0.00	0.00	0.00	0.00	0.00	0.00	0.00	0.00	0.00	0.00	0.00	0.00
0.30	0.17	-0.24	0.00	0.15	-0.30	0.14	0.00	0.48	-0.14	-0.05	0.00	0.06	0.11	0.25	0.36	0.01	-0.01	0.48	-102.93	178.30	-75.40	-0.06	-48.70	88.90	-40.10	0.00	-7.50	7.10	0.40	0.00	-7.50	7.10	0.40	0.00	0.00	0.00	0.00	0.00	0.00	0.00	0.00	0.00	0.00	0.00	0.00	0.00	0.00	0.00	0.00
0.11	0.16	0.27	0.00	0.23	-0.28	0.05	0.00	0.20	-0.09	-0.29	0.00	0.15	-0.18	0.17	0.00	-0.04	0.00	0.00	-142.70	164.70	-21.50	-0.14	-69.30	83.34	-13.60	0.00	-8.30	5.30	3.00	0.00	-8.30	5.30	3.00	0.00	0.00	0.00	0.00	0.00	0.00	0.00	0.00	0.00	0.00	0.00	0.00	0.00	0.00	0.00	0.00
-0.17	0.14	0.00	0.04	0.06	-0.63	0.19	0.00	0.19	-0.02	-0.23	-0.21	0.24	-0.81	0.07	0.00	0.01	0.00	-0.01	-169.40	135.00	34.40	0.00	-82.85	68.78	14.50	0.00	-8.30	3.00	5.30	0.00	-8.30	3.00	5.30	0.00	0.00	0.00	0.00	0.00	0.00	0.00	0.00	0.00	0.00	0.00	0.00	0.00	0.00	0.00	0.00
-0.17	0.33	0.06	0.00	0.30	-0.17	-0.13	0.42	0.63	0.03	-0.19	0.00	0.30	-0.27	-0.17	-0.49	0.01	-0.27	0.28	-179.00	92.00	86.71	0.00	-88.90	48.20	40.60	0.00	-7.50	0.40	7.00	0.00	-7.50	0.40	7.00	0.00	0.00	0.00	0.00	0.00	0.00	0.00	0.00	0.00	0.00	0.00	0.00	0.00	0.00	0.00	0.00
-1.09	0.64	0.14	-0.86	-0.20	-0.06	-0.15	-0.10	-0.40	-0.10	0.16	0.35	0.14	0.07	0.01	0.00	-2.02	1.35	0.51	0.00	0.46	115.50	254.10	-11.30	-4.80	51.00	40.00	-0.70	-2.90	3.70	0.00	-0.70	-2.90	3.70	0.00	0.00	0.00	0.00	0.00	0.00	0.00	0.00	0.00	0.00	0.00	0.00	0.00	0.00	0.00	0.00
-2.50	0.44	0.30	-2.57	-0.19	0.00	-0.21	-0.35	-0.12	0.05	0.08	-0.08	0.10	0.03	-0.43	0.00	-4.48	2.41	1.77	0.00	0.34	153.63	338.00	-6.50	-8.30	65.31	58.20	0.30	-4.10	3.80	0.00	0.30	-4.10	3.80	0.00	0.00	0.00	0.00	0.00	0.00	0.00	0.00	0.00	0.00	0.00	0.00	0.00	0.00	0.00	0.00
-4.67	0.51	0.87	-4.59	0.02	0.02	0.03	-0.14	0.51	-0.14	-0.16	0.00	0.14	-0.07	-0.07	-0.15	-5.22	1.75	3.43	0.00	0.00	161.10	354.40	-6.30	-10.30	70.20	61.50	0.60	-4.50	3.80	0.00	0.60	-4.50	3.80	0.00	0.00	0.00	0.00	0.00	0.00	0.00	0.00	0.00	0.00	0.00	0.00	0.00	0.00	0.00	0.00
-5.61	-0.85	0.67	-5.30	0.26	0.02	-0.24	-0.12	0.36	-0.19	-0.59	0.00	0.18	-0.01	-0.15	-0.30	-6.65	1.76	4.56	0.00	0.39	164.54	164.00	-8.40	-8.27	71.66	54.10	0.00	-4.30	4.30	0.00	0.00	-4.30	4.30	0.00	1.00	0.00	0.00	0.00	0.00	0.00	0.00	0.00	0.00	0.00	0.00	0.00	0.00	0.00	0.00
-5.25	-1.97	0.83	-6.76	-0.11	0.01	-0.23	-0.17	0.21	0.05	-0.26	-0.49	0.01	0.01	-0.17	0.37	-6.98	0.79	6.23	0.00	0.00	153.20	153.20	-10.00	-6.00	69.40	53.30	-0.60	-3.90	4.60	0.00	-0.60	-3.90	4.60	0.00	1.00	0.00	0.00	0.00	0.00	0.00	0.00	0.00	0.00	0.00	0.00	0.00	0.00	0.00	0.00
-4.73	-4.07	1.06	-7.94	-0.25	0.01	-0.18	-0.14	-0.49	0.42	0.03	0.00	0.11	-0.41	-0.16	0.00	-5.67	-1.43	7.08	-0.27	-0.03	122.99	122.63	-8.20	-5.92	53.60	39.30	-0.30	-3.20	3.60	0.00	-0.30	-3.20	3.60	0.00	1.00	0.00	0.00	0.00	0.00	0.00	0.00	0.00	0.00	0.00	0.00	0.00	0.00	0.00	0.00
-3.32	-6.49	1.00	-8.81	0.01	0.01	-0.13	-0.10	-0.35	0.00	0.33	0.00	-0.14	0.04	-0.15	0.00	-2.97	-4.90	7.86	0.00	0.00	77.20	77.33	-3.50	-6.52	37.00	27.10	0.50	-2.50	2.00	0.00	0.50	-2.50	2.00	0.00	1.00	0.00	0.00	0.00	0.00	0.00	0.00	0.00	0.00	0.00	0.00	0.00	0.00	0.00	0.00
-1.94	-8.05	1.01	-8.99	0.00	0.00	-0.30	-0.04	0.47	-0.29	0.18	0.00	0.30	0.00	-0.16	0.00	1.36	-9.59	7.92	0.00	-0.29	25.30	25.20	0.33	-3.40	11.52	8.40	0.50	-0.90	0.30	0.00	0.50	-0.90	0.30	0.00	1.00	0.00	0.00	0.00	0.00	0.00	0.00	0.00	0.00	0.00	0.00	0.00	0.00	0.00	0.00
-0.60	-9.05	0.94	-8.67	0.00	-0.01	0.02	0.01	0.70	-0.54	-0.40	0.32	0.18	-0.28	0.24	0.04	5.69	-14.00	8.08	-0.25	-0.10	-25.60	-25.70	0.40	1.30	-9.50	-7.70	-0.20	0.70	-0.40	0.00	-0.20	0.70	-0.40	0.00	1.00	0.00	0.00	0.00	0.00	0.00	0.00	0.00	0.00	0.00	0.00	0.00	0.00	0.00	0.00
1.05	-9.97	0.87	-7.81	0.35	-0.02	-0.37	0.07	0.00	-0.02	0.02	0.00	0.52	-0.06	-0.09	0.10	8.36	-15.67	7.41	-0.45	-0.10	-76.50	-76.25	1.40	5.30	-31.90	-25.10	-0.60	2.10	-1.50	0.00	-0.60	2.10	-1.50	0.00	1.00	0.00	0.00	0.00	0.00	0.00	0.00	0.00	0.00	0.00	0.00	0.00	0.00	0.00	0.00
2.99	-10.12	0.47	-6.41	-0.01	-0.02	0.16	0.11	-0.57	0.30	0.50	0.00	0.00	-0.09	0.00	0.00	10.81	-17.48	6.42	0.00	-0.10	-123.20	-123.20	4.70	5.49	-50.12	-40.00	-0.10	3.00	-2.90	0.00	-0.10	3.00	-2.90	0.00	1.00	0.00	0.00	0.00	0.00	0.00	0.00	0.00	0.00	0.00	0.00	0.00	0.00	0.00	0.00
5.05	-10.33	0.54	-4.73	-0.03	-0.02	0.21	-0.09	-0.16	-0.18	0.77	0.00	0.11	0.13	0.05	-0.40	12.83	-17.88	5.01	0.48	-0.10	-153.00	-153.00	9.20	6.02	-65.80	-50.80	0.60	3.70	-4.30	0.00	0.60	3.70	-4.30	0.00	1.00	0.00	0.00	0.00	0.00	0.00	0.00	0.00	0.00	0.00	0.00	0.00	0.00	0.00	0.00
6.73	-9.78	0.72	-2.83	0.26	0.41	0.25	0.18	0.60	-0.10	-0.16	0.00	-0.03	-0.24	0.07	0.00	14.53	-18.45	3.52	-0.43	-0.10	-169.70	-169.70	10.70	7.24	-76.10	-58.10	0.40	4.50	-4.90	0.00	0.40	4.50	-4.90	0.00	1.00	0.00	0.00	0.00	0.00	0.00	0.00	0.00	0.00	0.00	0.00	0.00	0.00	0.00	0.00
7.35	-8.24	0.19	-0.63	-0.02	-0.09	0.58	-0.09	0.58	-0.30	-0.27	0.40	0.18	-0.28	0.10	-0.33	16.19	-17.89	1.92	0.00	0.00	-174.80	-174.65	8.00	10.30	-75.17	-57.50	-0.30	4.80	-4.40	0.00	-0.30	4.80	-4.40	0.00	1.00	0.00	0.00	0.00	0.00	0.00	0.00	0.00	0.00	0.00	0.00	0.00	0.00	0.00	0.00
7.12	-6.35	0.02	1.23	-0.02	-0.19	0.67	0.17	-0.19	0.02	0.17	0.23	0.13	-0.32	0.16	0.00	15.94	-15.88	-0.30	0.00	0.23	-149.54	-149.27	6.84	10.00	-67.50	-50.90	-0.60	4.30	-3.70	0.00	-0.60	4.30	-3.70	0.00	1.00	0.00	0.00	0.00	0.00	0.00	0.00	0.00	0.00	0.00	0.00	0.00	0.00	0.00	0.00
6.18	-3.90	0.35	2.18	-0.02	-0.47	0.48	0.14	-0.55	0.08	0.18	0.00	0.33	-0.30	-0.09	-0.46	13.22	-12.03	-1.17	0.00	0.00	-121.00	-121.00	6.50	5.96	-53.80	-40.90	0.00	3.20	-3.30	0.00	0.00	3.20	-3.30	0.00	1.00	0.00	0.00	0.00	0.00	0.00	0.00	0.00	0.00	0.00	0.00	0.00	0.00	0.00	0.00
4.90	-1.58	-0.17	3.12	-0.02	0.40	0.47	0.19	0.03	-0.19	0.19	-0.29	0.25	-0.32	0.19	0.00	10.06	-8.17	-2.64	0.00	0.00	-75.60	-75.89	7.00	2.63	-37.10	-26.90	0.60	2.00	-2.60	0.00	0.60	2.00	-2.60	0.00	1.00	0.00	0.00	0.00	0.00	0.00	0.00	0.00	0.00	0.00	0.00	0.00	0.00	0.00	0.00
3.32	-0.29	-0.18	3.53	0.00	0.00	0.42	0.04	0.68	-0.02	-0.34	-0.25	0.23	-0.32	0.14	0.00	5.93	-3.42	-2.61	0.30	0.00	-31.69	-31.40	3.00	1.10	-15.41	-11.10	0.20	0.90	-1.10	0.00	0.20	0.90	-1.10	0.00	1.00	0.00	0.00	0.00	0.00	0.00	0.00	0.00	0.00	0.00	0.00	0.00	0.00	0.00	0.00
1.99	1.29	0.20	3.33	0.00	0.00	-0.02	0.35	0.42	-0.24	-0.32	0.00	-0.12	-0.28	0.49	0.00	2.18	0.04	-2.70	0.00	0.00	32.60	32.70	-2.04	1.00	9.30	8.60	-0.50	-0.20	0.70	0.00	-0.50	-0.20	0.70	0.00	1.00	0.00	0.00	0.00	0.00	0.00	0.00	0.00	0.00	0.00	0.00	0.00	0.00	0.00	0.00
0.13	2.49	-0.04	2.59	0.02	0.00	-0.25	-0.07	-0.61	0.22	0.10	0.00	-0.22	-0.21	0.09	0.00	-0.83	3.01	-1.82	-0.14	0.00	77.50	77.85	-5.06	-2.30	32.30	24.50	-0.50	-1.80	2.30	0.00	-0.50	-1.80	2.30	0.00	1.00	0.00	0.00	0.00	0.00	0.00	0.00	0.00	0.00	0.00	0.00	0.00	0.00	0.00	0.00
-1.62	3.27	-0.39	1.27	0.02	0.01	-0.16	-0.18	-0.47	-0.27	0.29	0.00	0.10	-0.16	0.28	0.00	-4.16	5.28	-1.47	0.00	-0.15	121.12	121.20	-5.20	-6.60	52.61	40.50	0.20	-3.30	3.00	0.00	0.20	-3.30	3.00	0.00	1.00	0.00	0.00	0.00	0.00	0.00	0.00	0.00	0.00	0.00	0.00	0.00	0.00	0.00	0.00
-4.03	3.59	0.23	-0.48	0.02	-0.24	-0.21	-0.16	0.69	-0.12	-0.49	0.00	0.14	-0.12	-0.01	0.00	-6.33	6.14	0.28	0.26	0.00	150.21	150.73	-5.80	-9.50	65.00	49.60	0.60	-4.20	3.60	0.00	0.60	-4.20	3.60	0.00	1.00	0.00	0.00	0.00	0.00	0.00	0.00	0.00	0.00	0.00	0.00	0.00	0.00	0.00	0.00
-5.28	3.17	0.44	-2.19	0.03	0.02	-0.24	-0.18	1.10	-0.22	-0.47	0.00	0.18	-0.08	-0.09	0.00	-8.56	7.27	1.73	-0.15	0.00	165.20	165.24	-8.20	-8.70	72.26	55.30	0.00	-4.30	4.30	0.00	0.00	-4.30	4.30	0.00	1.00	0.00	0.00	0.00	0.00	0.00	0.00	0.00	0.00	0.00	0.00	0.00	0.00	0.00	0.00
-5.90	1.65	0.62	-3.39	-0.40	0.14	-0.26	-0.23	-0.03	0.34	-0.08	0.00	0.16	-0.02	-0.13	0.00	-10.27	7.14	3.12	0.00	0.00	167.60	167.60	-10.70	-6.84	73.60	55.70	-0.60	-4.20	4.80	0.00	-0.60	-4.20	4.80	0.00	1.00	0.00	0.00	0.00	0.00	0.00	0.00	0.00	0.00	0.00	0.00	0.00	0.00	0.00	0.00
-5.86	-0.14	0.61	-5.72	0.03	0.01	-0.23	-0.17	-0.93	0.58	-0.04	0.06	0.50	0.02	-0.14	0.00	-9.63	5.01	4.61	0.00	0.00	147.31	147.20	-9.90	-7.64	67.04	49.90	-0.30	-4.10	4.40	0.00	-0.30	-4.10	4.40	0.00	1.00	0.00	1.00	1.00	0.00	1.00	0.00	1.00	0.00	1.00	0.00	0.00	0.00	0.00	0.00
-5.16	-2.19	0.87	-6.48	0.02	-0.27	-0.18	-0.01	-0.34	0.08	0.25	0.00	0.10	-0.18	-0.14	0.34	-6.92	1.83	5.88	-0.29	0.00	119.43	119.20	-5.41	-8.13	53.68	40.20	0.40	-3.50	3.10	0.00	0.40	-3.50	3.10	0.00	1.00	0.00	1.00	1.00	0.00	1.00	0.00	1.00	0.00	1.00	0.00	0.00	0.00	0.00	0.00
-4.23	-3.94	0.94	-6.85	-0.10	0.01	-0.11	-0.09	0.18	-0.41	-0.13	-0.27	0.38	-0.45	-0.64	0.00	-4.14	-2.59	6.72	0.38	0.48	66.00	66.36	-2.68	-6.00	33.41	23.70	0.50	-2.30	1.70	0.00	0.50	-2.30	1.70	0.00	1.00	0.00	1.00	1.00	0.00	1.00	0.00	1.00	0.00	1.00	0.00	0.00	0.00	0.00	0.00
-3.08	-5.28	0.96	-7.90	0.00	0.00	0.26	-0.04	0.65	-0.61	-0.35	0.00	0.18	0.00	-0.17	0.00	-0.37	-6.77	7.26	0.00	-0.04	24.10	24.00	-1.80	-0.75	11.47	9.00	-0.10	-0.60	0.70	0.00	-0.10	-0.60	0.70	0.00	1.00	0.00	1.00	1.00	0.00	1.00	0.00	1.00	0.00	1.00	0.00	0.00	0.00	0.00	0.00
-1.15	-6.77	0.62	-7.08	0.00	0.00	0.03	0.01	0.35	-0.22	-0.03	0.30	0.15	-0.02	-0.13	-0.47	2.38	-9.23	7.03	0.00	-0.02	-33.17	-33.50	-0.85	2.30	-12.00	-10.90	-0.60	0.90	-0.30	0.00	-0.60	0.90	-0.30	0.00	1.00	0.00	1.00	1.00	0.00	1.00	0.00	1.00	0.00	1.00	0.00	0.00	0.00	0.00	0.00
0.83	-7.89	0.63	-6.24	-0.01	0.18	0.39	-0.19	-0.51	0.12	0.09	0.00	0.10	-0.05	-0.05	0.00	5.24	-11.65	5.92	0.35	0.23	-78.60	-78.70	2.90	3.92	-32.97	-25.50	-0.10	1.90	-1.80	0.00	-0.10	1.90	-1.80	0.00	1.00	0.00	1.00	1.00	0.00	1.00	0.00	1.00	0.00	1.00	0.00	0.00	0.00	0.00	0.00
3.35	-8.57	0.66	-4.87	-0.46	-0.02	0.17	0.12	-0.18	-0.14	0.78	0.00	0.11	-0.21	0.15	0.00	8.69	-14.10	5.39	-0.15	0.00	-123.95	-124.15	6.81	4.20	-53.10	-41.50	0.50	2.90	-3.40	0.00	0.50	2.90	-3.40	0.00	1.00	0.00	1.00	1.00	0.00	1.00	0.00	1.00	0.00	1.00	0.00	0.00	0.00	0.00	0.00
5.26	-8.81	0.34	-3.25	-0.22	-0.03	0.22	0.16	0.52	-0.84	-0.23	-0.16	0.16	-0.67	0.03	0.00	11.53	-15.51	3.97	0.00	0.00	-153.90	-154.30	9.50	6.80	-67.60	-51.30	0.40	4.00	-4.40	0.00	0.40	4.00	-4.40	0.00	1.00	0.00	1.00	1.00	0.00	1.00	0.00	1.00	0.00	1.00	0.00	0.00	0.00	0.00	0.00
6.56	-7.79	0.30	-1.39	0.22	-0.04	0.25	0.18	0.55	-0.35	0.18	0.00	0.17	-0.24	-0.19	0.00	13.50	-16.10	2.35	0.00	0.00	-171.45	-171.30	8.30	9.87	-75.50	-57.30	-0.30	4.80	-4.50	0.00	-0.30	4.80	-4.50	0.00	1.00	0.00	1.00	1.00	0.00	1.00	0.00	1.00	0.00	1.00	0.00	0.00	0.00	0.00	0.00
6.76	-6.60	0.13	0.61	-0.02	-0.04	0.25	0.18	-0.13	-0.23	0.14	0.00	0.13	-0.27	0.49	0.00	14.54	-15.24	1.13	-0.02	-0.27	-168.10	-168.47	7.24	10.64	-74.10	-56.20	-0.50	4.80	-4.20	0.00	-0.50	4.80	-4.20	0.00	1.00	0.00	1.00	1.00	0.00	1.00	0.00	1.00	0.00	1.00	0.00	0.00	0.00	0.00	0.00
5.82	-4.27	0.10	1.91	0.45	-0.03	0.46	0.17	-0.04	0.08	0.42	-0.29	0.10	-0.29	0.19	0.13	13.07	-12.18	-0.88	0.00	0.00	-143.10	-143.10	8.10	8.22	-66.57	-49.80	0.00	4.00	-4.00	0.00	0.00	4.00	-4.00	0.00	1.00	0.00	1.00	1.00	0.00	1.00	0.00	1.00	0.00	1.00	0.00	0.00	0.00	0.00	0.00
6.24	-3.07	-0.61	3.23	-0.02	-0.02	0.20	0.14	-0.18	-0.29	0.08	0.00	-0.36	-0.31	-0.04	0.00	12.42	-10.17	-1.70	0.00	0.00	-128.00	-128.00	8.24	5.70	-57.20	-42.70	0.50	3.20	-3.80	0.00	0.50	3.20	-3.80	0.00	1.00	0.00	1.00	1.00	0.00	1.00	0.00	1.00	0.00	1.00	0.00	0.00	0.00	0.00	0.00
6.09	-2.37	0.18	3.50	-0.02	-0.02	0.17	0.12	0.18	-0.27	0.08	-0.48	0.13	-0.33	0.19	-0.45	9.69	-7.26	-2.41	0.00	0.00	-103.40	-103.69	8.20	4.60	-48.70	-35.80	0.50	2.70	-3.30	0.00	0.50	2.70	-3.30	0.00	1.00	0.00	1.00	1.00	0.00	1.00	0.00	1.00	0.00	1.00	0.00	0.00	0.00	0.00	0.00
5.52	-0.88	0.14	4.02	0.29	-0.01	0.37	0.34	0.83	-0.05	-0.13	0.00	0.16	-0.34	0.18	0.00	7.98	-4.84	-3.14	0.00	-0.45	-88.00	-87.55	6.80	4.10	-42.20	-31.30	0.40	2.40	-2.80	0.00	0.40	2.40	-2.80	0.00	1.00	0.00	1.00	1.00	0.00	1.00	0.00	1.00	0.00	1.00	0.00	0.00	0.00	0.00	0.00
3.99	0.89	-0.52	4.28	0.00	-0.01	0.09	0.07	0.84	-0.32	-0.30	0.00	0.17	-0.38	0.16	0.23	7.64	-3.88	-3.30	0.34	0.00	-53.80	-53.80	2.75	3.70	-26.00	-18.90	-0.10	1.70	-1.60	0.00	-0.10	1.70	-1.60	0.00	1.00	0.00	1.00	1.00	0.00	1.00	0.00	1.00	0.00	1.00	0.00	0.00	0.00	0.00	0.00
2.87	1.73	-0.23	4.37	-0.30	-0.08	0.03	0.00	0.24	-0.06	0.16	0.00	-0.10	-0.31	0.15	-0.26	4.71	-1.15	-3.54	0.00	0.00	-11.70	-11.72	-0.20	2.80	-7.50	-4.90	-0.50	0.70	-0.20	0.00	-0.50	0.70	-0.20	0.00	1.00	0.00	1.00	1.00	0.00	1.00	0.00	1.00	0.00	1.00	0.00	0.00	0.00	0.00	0.00
2.28	2.12	-0.64	4.88	-0.26	0.00	-0.03	-0.29	-0.56	0.12	0.00	0.00	-0.32	-0.28	-0.15	0.00	1.21	2.22	-3.50	0.00	0.20	12.50	12.50	-1.90	1.38	2.89	2.60	-0.50	0.00	0.40	0.00	-0.50	0.00	0.40	0.00	1.00	0.00	1.00	1.00	0.00	1.00	0.00	1.00	0.00	1.00	0.00	0.00	0.00	0.00	0.00
-0.12	3.76	-0.15	3.83	0.11	-0.49	-0.06	-0.04	-0.44	0.25	0.15	0.00	0.10	-0.24	0.26	-0.18	-1.23	4.46	-3.62	0.00	0.00	52.13	52.60	-2.86	-1.50	20.84	16.80	-0.10	-1.20	1.40	0.00	-0.10	-1.20	1.40	0.00	1.00	0.00	1.00	1.00	0.00	1.00	0.00	1.00	0.00	1.00	0.00	0.00	0.00	0.00	0.00
0.30	3.57	-0.13	3.90	0.01	0.00	-0.08	0.34	-0.49	0.23	0.25	-0.02	0.10	-0.22	-0.11	0.00	-2.00	4.98	-3.40	0.00	0.00	67.00	67.00	-3.60	-3.10	27.80	21.40	0.00	-1.70	1.70	0.00	0.00	-1.70	1.70	0.00	1.00	0.00	1.00	1.00	0.00	1.00	0.00	1.00	0.00	1.00	0.00	0.00	0.00	0.00	0.00
-1.87	4.48	0.00	2.59	0.01	0.01	-0.14	0.27	0.00	-0.03	0.04	0.00	0.12	-0.21	0.37	0.20	-4.88	6.88	-2.20	0.00	0.01	111.00	110.67	-3.60	-6.90	46.47	35.90	0.50	-3.10	2.50	0.00	0.50	-3.10	2.50	0.00	1.00	0.00	1.00	1.00	0.00	1.00	0.00	1.00	0.00	1.00	0.00	0.00	0.00	0.00	0.00
-3.80	4.42	0.10	1.10	0.02	0.02	-0.53	0.29	0.54	-0.32	-0.01	0.40	0.16	-0.15	-0.01	0.00	-7.73	8.38	-0.95	0.00	0.00	140.20	140.68	-6.30	-8.00	61.60	47.30	0.20	-3.80	3.50	0.00	0.20	-3.80	3.50	0.00	1.00	0.00	1.00	1.00	0.00	1.00	0.00	1.00	0.00	1.00	0.00	0.00	0.00	0.00	0.00
-4.22	3.93	-0.02	0.24	0.42	0.48	-0.22	-0.18	0.61	-0.20	-0.17	0.46	0.17	-0.27	-0.25	-0.08	-9.74	10.02	-0.13	-0.40	0.15	150.75	150.90	-7.90	-7.50	66.60	51.10	-0.10	-3.90	4.00	0.00	-0.10	-3.90	4.00	0.00	1.00	0.00	1.00	1.00	0.00	1.00	0.00	1.00	0.00	1.00	0.00	0.00	0.00	0.00	0.00
-5.41	3.95	0.42	-1.13	-0.04	0.01	-0.24	-0.18	0.12	-0.35	-0.18	-0.22	-0.07	-0.06	-0.08	0.00	-10.53	9.08	1.42	0.31	-0.46	165.40	165.55	-10.50	-7.20	71.97	54.60	-0.50	-4.10	4.70	0.00	-0.50	-4.10	4.70	0.00	1.00	0.00	1.00	1.00	0.00	1.00	0.00	1.00	0.00	1.00	0.00	0.00	0.00	0.00	0.00
-6.06	2.63	0.59	-3.16	0.03	0.02	-0.24	-0.62	-0.60	0.29	0.16	0.00	0.10	0.00	-0.10	-0.10	-10.77	7.76	3.35	-0.16	-0.43	158.90	158.46	-9.60	-8.32	71.62	53.60	-0.10	-4.40	4.50	0.00	-0.10	-4.40	4.50	0.00	1.00	0.00	1.00	1.00	0.00	1.00	0.00	1.00	0.00	1.00	0.00	0.00	0.00	0.00	0.00
-6.21	0.83	0.47	-4.46	0.02	0.02	-0.65	-0.17	-0.33	0.61	0.18	0.00	-0.37	-0.01	-0.12	0.00	-9.65	5.87	4.06	0.00	0.00	146.70	146.22	-7.14	-9.67	66.10	49.10	0.30	-4.30	3.90	0.00	0.30	-4.30	3.90	0.00	1.00	0.00	1.00	1.00	0.00	1.00	0.00	1.00	0.00	1.00	0.00	0.00	0.00	0.00	0.00
-5.73	-0.75	1.10	-5.70	-0.28	0.04	-0.43	-0.14	0.33	-0.50	-0.40	0.41	0.14	-0.25	-0.18	0.00	-8.16	2.85	5.29	0.00	0.00	114.30	114.18	-5.33	-7.80	51.85	38.80	0.50	-3.40	2.90	0.00	0.50	-3.40	2.90	0.00	1.00	0.00	1.00	1.00	0.00	1.00	0.00	1.00	0.00	1.00	0.00	0.00	0.00	0.00	0.00
-4.95	-1.88	0.88	-6.41	0.01	0.00	-0.11	-0.09	0.60	-0.76	-0.31	0.00	0.52	0.00	-0.19	0.00	-5.39	-0.79	6.18	0.00	0.00	66.96	67.10	-4.60	-4.30	32.10	23.10	-0.10	-1.90	2.00	0.00	-0.10	-1.90	2.00	0.00	1.00	0.00	1.00	1.00	0.00	1.00	0.00	1.00	0.00	1.00	0.00	0.00	0.00	0.00	0.00
-3.74	-3.75	0.90	-6.35	0.39	0.32	-0.08	-0.07	0.40	-0.17	-0.23	-0.15	0.01	0.00	-0.33	-0.15	-3.14	-3.39	6.52	0.00	0.29	46.40	46.30	-4.40	-1.97	23.10	16.40	-0.40	-1.20	1.60	0.00	-0.40	-1.20	1.60	0.00	1.00	0.00	1.00	1.00	0.00	1.00	0.00	1.00	0.00	1.00	0.00	0.00	0.00	0.00	0.00
-2.35	-5.47	0.88	-6.67	-0.02	-0.01	-0.01	0.46	-0.25	0.12	0.13	0.00	0.43	-0.47	-0.12	0.00	-0.27	-5.98	6.47	0.00	0.00	0.34	-0.04	-1.50	0.80	1.40	0.30	-0.40	0.00	0.30	0.00	-0.40	0.00	0.30	0.00	1.00	0.00	1.00	1.00	0.00	1.00	0.00	1.00	0.00	1.00	0.00	0.00	0.00	0.00	0.00
-0.48	-6.44	0.80	-6.12	0.00	-0.01	0.06	-0.43	-0.42	0.08	0.78	0.00	0.10	0.10	-0.07	-0.37	3.77	-9.71	6.45	0.23	0.00	-55.60	-55.70	2.19	1.50	-21.28	-17.60	0.10	1.10	-1.30	0.00	0.10	1.10	-1.30	0.00	1.00	0.00	1.00	1.00	0.00	1.00	0.00	1.00	0.00	1.00	0.00	0.00	0.00	0.00	0.00
1.43	-7.32	0.68	-5.06	-0.04	-0.01	0.13	0.09	0.45	-0.27	0.35	0.47	0.13	-0.10	-0.49	0.00	6.81	-12.17	5.35	0.00	0.00	-99.14	-98.90	6.60	3.67	-42.17	-32.50	0.50	2.30	-2.80	0.00	0.50	2.30	-2.80	0.00	1.00	0.00	1.00	1.00	0.00	1.00	0.00	1.00	0.00	1.00	0.00	0.00	0.00	0.00	0.00
3.19	-7.64	0.56	-3.28	0.35	0.28	0.20	0.14	0.60	-0.45	-0.14	0.00	0.17	0.17	0.00	-0.31	9.35	-12.90	4.14	-0.31	0.00	-139.90	-139.90	7.30	6.34	-61.00	-47.10	0.00	3.70	-3.80	0.00	0.00	3.70	-3.80	0.00	1.00	0.00	1.00	1.00	0.00	1.00	0.00	1.00	0.00	1.00	0.00	0.00	0.00	0.00	0.00
4.99	-7.26	0.34	-1.92	0.28	0.11	0.71	0.47	0.61	-0.21	-0.37	0.00	-0.31	-0.21	0.05	0.00	11.35	-13.61	2.62	0.01	0.00	-162.80	-162.50	7.23	9.80	-71.20	-54.30	-0.50	4.60	-4.10	0.00	-0.50	4.60	-4.10	0.00	1.00	0.00	1.00	1.00	0.00	1.00	0.00	1.00	0.00	1.00	0.00	0.00	0.00	0.00	0.00
6.45	-6.08	0.31	0.35	-0.42	-0.30	0.45	0.18	-0.36	-0.09	0.29	-0.26	0.53	-0.24	0.13	0.00	12.68	-13.72	1.38	0.00	-0.19	-169.70	-169.70	7.83	9.80	-74.80	-57.20	-0.30	4.70	-4.30	0.00	-0.30	4.70	-4.30	0.00	1.00	0.00	1.00	1.00	0.00	1.00	0.00	1.00	0.00	1.00	0.00	0.00	0.00	0.00	0.00
6.45	-4.89	-0.01	1.41	0.28	0.27	0.39	0.38	-0.32	-0.06	0.57	0.00	0.10	-0.28	0.12	0.00	12.72	-12.16	-0.55	0.00	-0.16	-159.60	-159.60	9.50	7.70	-71.10	-53.80	0.30	4.10	-4.50	0.00	0.30	4.10	-4.50	0.00	1.00	0.00	1.00	1.00	0.00	1.00	0.00	1.00	0.00	1.00	0.00	0.00	0.00	0.00	0.00
6.28	-3.43	0.00	3.06	-0.02	-0.02	0.00	0.23	0.22	-0.48	0.01	0.00	0.13	-0.29	0.15	-0.02	12.24	-9.94	-2.27	0.31	0.00	-149.50	-149.40	7.20	4.15	-62.10	-51.20	0.50	3.50	-4.00	0.00	0.50	3.50	-4.00	0.00	1.00	0.00	1.00	1.00	0.00	1.00	0.00	1.00	0.00	1.00	0.00	0.00	0.00	0.00	0.00
5.22	-1.21	-0.02	4.40	-0.01	-0.02	-0.57	-0.31	0.56	0.00	-0.33	0.29	0.17	-0.44	0.12	-0.29	9.06	-6.02	-3.37	0.00	0.00	-97.70	-97.70	5.00	5.20	-40.80	-30.50	0.00	2.60	-2.50	0.00	0.00	2.60	-2.50	0.00	1.00	0.00	1.00	1.00	0.00	1.00	0.00	1.00	0.00	1.00	0.00	0.00	0.00	0.00	0.00
3.87	0.64	0.00	4.99	0.30	-0.02	-0.42	-0.44	0.20	0.30	0.00	0.00	-0.26	-0.57	0.04	0.00	5.75	-2.04	-3.70	0.06	-0.21	-50.59	-50.00	1.70	4.17	-23.90	-17.50	-0.50	1.70	-1.20	0.00	-0.50	1.70	-1.20	0.00	1.00	0.00	1.00	1.00	0.00	1.00	0.00	1.00	0.00	1.00	0.00	0.00	0.00	0.00	0.00
2.46	-0.40	0.00	2.16	0.00	1.86	-0.26	1.60	-0.23	0.00	0.00	0.29	-0.08	-0.16	0.24	-0.19	3.90	-1.36	-2.61	0.00	255.83	-18.45	237.20	-9.57	65.20	-18.95	36.00	-3.90	4.30	-0.30	0.00	-3.90	4.30	-0.30	0.00	1.00	0.00	1.00	1.00	0.00	1.00	0.00	1.00	0.00	1.00	0.00	0.00	0.00	0.00	0.00
0.67	0.00	0.00	0.67	0.00	2.01	0.00	2.01	0.00	0.00	0.00	0.00	-0.47	1.43	-0.96	0.00	0.46	1.03	-1.49	0.00	62.10	86.90	149.00	6.40	5.30	28.50	40.30	0.00	2.90	-2.80	0.00	0.00	2.90	-2.80	0.00	1.00	0.00	1.00	1.00	0.00	1.00	0.00	1.00	0.00	1.00	0.00	0.00	0.00	0.00	0.00
0.00	0.00	0.00	0.00	0.00	0.00	0.00	0.00	0.00	0.00	0.00	0.00	-8.47	7.41	1.05	0.00	-0.43	0.80	-0.37	-250.50	11.00	24.60	-214.80	-84.60	44.80	7.00	-32.70	-3.80	0.90	2.80	0.00	-3.80	0.90	2.80	0.00	1.00	0.00	1.00	1.00	0.00	1.00	0.00	1.00	0.00	1.00	0.00	0.00	0.00	0.00	0.00
0.00	0.00	0.00	0.00	0.00	0.00	0.00	0.00	0.00	0.00	0.00	0.00	-11.54	7.32	4.22	0.00	-0.83	1.07	-0.23	-56.10	135.00	186.70	265.60	-33.40	27.70	80.40	74.60	-2.30	-2.40	4.70	0.00	-2.30	-2.40	4.70	0.00	1.00	0.00	1.00	1.00	0.00	1.00	0.00	1.00	0.00	1.00	0.00	0.00	0.00	0.00	0.00
0.00	0.00	0.00	0.00	0.00	0.00	0.00	0.00	0.00	0.00	0.00	0.00	-8.67	8.67	0.00	0.00	-0.51	1.03	-0.51	-134.90	-55.00	236.30	46.20	-89.40	-20.40	99.70	-10.10	6.40	-2.00	-3.00	1.30	6.40	-2.00	-3.00	1.30	1.00	0.00	1.00	1.00	0.00	1.00	0.00	1.00	0.00	1.00	0.00	0.00	0.00	0.00	0.00
0.00	0.00	0.00	0.00	0.00	0.00	0.00	0.00	0.00	0.00	0.00	0.00	-7.65	7.65	0.00	0.00	-0.46	0.93	-0.46	-156.20	-109.60	110.10	-155.70	-69.40	-31.40	71.50	-29.40	5.50	-0.80	-3.70	0.90	5.50	-0.80	-3.70	0.90	1.00	0.00	1.00	1.00	0.00	1.00	0.00	1.00	0.00	1.00	0.00	0.00	0.00	0.00	0.00
0.00	0.00	0.00	0.00	0.00	0.00	0.00	0.00	0.00	0.00	0.00	0.00	-5.44	5.44	0.00	0.00	-0.36	0.72	-0.36	-1.40	-101.50	206.30	103.30	-21.60	-48.40	98.90	28.80	6.40	-2.00	-4.30	0.00	6.40	-2.00	-4.30	0.00	1.00	0.00	1.00	1.00	0.00	1.00	0.00	1.00	0.00	1.00	0.00	0.00	0.00	0.00	0.00
0.00	0.00	0.00	0.00	0.00	0.00	0.00	0.00	0.00	0.00	0.00	0.00	0.00	0.00	0.00	0.00	0.00	0.00	0.00	-6.30	-171.80	129.20	-49.00	-7.80	-69.10	56.60	-20.30	-14.40	11.20	2.90	-0.10	-14.40	11.20	2.90	-0.10	1.00	0.00	1.00	1.00	0.00	1.00	0.00	1.00	0.00	1.00	0.00	0.00	0.00	0.00	0.00
0.00	0.00	0.00	0.00	0.00	0.00	0.00	0.00	0.00	0.00	0.00	0.00	0.00	0.00	0.00	0.00	0.00	0.00	0.00	57.50	-169.80	78.60	-33.70	31.80	-83.90	50.20	-1.80	-10.10	7.90	0.10	-2.00	-10.10	7.90	0.10	-2.00	1.00	0.00	1.00	1.00	0.00	1.00	0.00	1.00	0.00	1.00	0.00	0.00	0.00	0.00	0.00
0.00	0.00	0.00	0.00	0.00	0.00	0.00	0.00	0.00	0.00	0.00	0.00	0.00	0.00	0.00	0.00	0.00	0.00	0.00	133.10	-172.30	93.60	54.40	56.00	-88.50	44.60	12.10	-5.90	4.00	-0.70	-2.60	-5.90	4.00	-0.70	-2.60	1.00	0.00	1.00	1.00	0.00	1.00	0.00	1.00	0.00	1.00	0.00	0.00	0.00	0.00	0.00
0.00	0.00	0.00	0.00	0.00	0.00	0.00	0.00	0.00	0.00	0.00	0.00	0.00	0.00	0.00	0.00	0.00	0.00	0.00	144.60	-155.80	0.00	-11.00	66.60	-83.20	10.10	-6.50	7.60	-6.10	-2.50	-1.00	7.60	-6.10	-2.50	-1.00	1.00	0.00	1.00	1.00	0.00	1.00	0.00	1.00	0.00	1.00	0.00	0.00	0.00	0.00	0.00
0.00	0.00	0.00	0.00	0.00	0.00	0.00	0.00	0.00	0.00	0.00	0.00	0.00	0.00	0.00	0.00	0.00	0.00	0.00	165.10	-135.50	-60.20	-30.60	82.80	-69.90	-18.50	-5.60	8.10	-2.50	-5.50	0.00	8.10	-2.50	-5.50	0.00	1.00	0.00	1.00	1.00	0.00	1.00	0.00	1.00	0.00	1.00	0.00	0.00	0.00	0.00	0.00
0.00	0.00	0.00	0.00	0.00	0.00	0.00	0.00	0.00	0.00	0.00	0.00	0.00	0.00	0.00	0.00	0.00	0.00	0.00	190.60	-60.50	-100.40	29.60	93.80	-35.40	-51.10	7.20	7.00	2.00	-8.30	0.70	7.00	2.00	-8.30	0.70	1.00	0.00	1.00	1.00	0.00	1.00	0.00	1.00	0.00	1.00	0.00	0.00	0.00	0.00	0.00
0.00	0.00	0.00	0.00	0.00	0.00	0.00	0.00	0.00	0.00	0.00	0.00	0.00	0.00	0.00	0.00	0.00	0.00	0.00	161.90	-17.80	-156.70	-12.60	84.10	-12.40	-76.70	-4.90	5.30	4.40	-8.80	0.90	5.30	4.40	-8.80	0.90	1.00	0.00	1.00	1.00	0.00	1.00	0.00	1.00	0.00	1.00	0.00	0.00	0.00	0.00	0.00
0.00	0.00	0.00	0.00	0.00	0.00	0.00	0.00	0.00	0.00	0.00	0.00	0.00	0.00	0.00	0.00	0.00	0.00	0.00	127.50	30.50	-172.80	-14.60	67.80	10.70	-81.30	-2.70	3.30	4.80	-7.40	0.70	3.30	4.80	-7.40	0.70	1.00	0.00	1.00	1.00	0.00	1.00	0.00	1.00	0.00	1.00	0.00	0.00	0.00	0.00	0.00
0.00	0.00	0.00	0.00	0.00	0.00	0.00	0.00	0.00	0.00	0.00	0.00	0.00	0.00	0.00	0.00	0.00	0.00	0.00	92.00	90.80	-166.30	16.50	47.20	36.40	-79.80	3.80	0.90	5.60	-6.10	0.40	0.90	5.60	-6.10	0.40	1.00	0.00	1.00	1.00	0.00	1.00	0.00	1.00	0.00	1.00	0.00	0.00	0.00	0.00	0.00
0.00	0.00	0.00	0.00	0.00	0.00	0.00	0.00	0.00	0.00	0.00	0.00	0.00	0.00	0.00	0.00	0.00	0.00	0.00	32.80	126.70	-171.00	-11.40	22.10	57.50	-83.60	-3.80	-1.60	7.60	-5.80	0.00	-1.60	7.60	-5.80	0.00	1.00	0.00	1.00	1.00	0.00	1.00	0.00	1.00	0.00	1.00	0.00	0.00	0.00	0.00	0.00
0.00	0.00	0.00	0.00	0.00	0.00	0.00	0.00	0.00	0.00	0.00	0.00	0.00	0.00	0.00	0.00	0.00	0.00	0.00	-17.90	163.20	-151.30	-6.00	-1.30	80.30	-80.20	-1.20	-4.30	9.30	-5.00	-0.10	-4.30	9.30	-5.00	-0.10	1.00	0.00	1.00	1.00	0.00	1.00	0.00	1.00	0.00	1.00	0.00	0.00	0.00	0.00	0.00
0.00	0.00	0.00	0.00	0.00	0.00	0.00	0.00	0.00	0.00	0.00	0.00	0.00	0.00	0.00	0.00	0.00	0.00	0.00	-67.40	184.60	-109.30	7.70	-27.20	91.30	-62.30	1.70	-6.50	8.70	-2.40	-0.20	-6.50	8.70	-2.40	-0.20	1.00	0.00	1.00	1.00	0.00	1.00	0.00	1.00	0.00	1.00	0.00	0.00	0.00	0.00	0.00
0.00	0.00	0.00	0.00	0.00	0.00	0.00	0.00	0.00	0.00	0.00	0.00	0.00	0.00	0.00	0.00	0.00	0.00	0.00	-123.00	171.40	-57.30	-9.00	-56.40	86.70	-33.10	-2.90	-7.80	6.10	1.40	-0.20	-7.80	6.10	1.40	-0.20	1.00	0.00	1.00	1.00	0.00	1.00	0.00	1.00	0.00	1.00	0.00	0.00	0.00	0.00	0.00
0.00	0.00	0.00	0.00	0.00	0.00	0.00	0.00	0.00	0.00	0.00	0.00	0.00	0.00	0.00	0.00	0.00	0.00	0.00	-158.10	151.60	4.60	-1.70	-76.20	75.80	0.00	-0.40	-8.30	3.50	4.60	-0.10	-8.30	3.50	4.60	-0.10	1.00	0.00	1.00	1.00	0.00	1.00	0.00	1.00	0.00	1.00	0.00	0.00	0.00	0.00	0.00
0.00	0.00	0.00	0.00	0.00	0.00	0.00	0.00	0.00	0.00	0.00	0.00	0.00	0.00	0.00	0.00	0.00	0.00	0.00	-175.10	118.20	59.10	2.10	-86.00	61.50	24.90	0.40	-8.10	2.00	6.00	0.00	-8.10	2.00	6.00	0.00	1.00	0.00	1.00	1.00	0.00	1.00	0.00	1.00	0.00	1.00	0.00	0.00	0.00	0.00	0.00
0.00	0.00	0.00	0.00	0.00	0.00	0.00	0.00	0.00	0.00	0.00	0.00	0.00	0.00	0.00	0.00	0.00	0.00	0.00	-178.00	73.00	98.80	-6.20	-87.10	42.40	42.50	-2.10	-7.30	0.70	6.50	0.00	-7.30	0.70	6.50	0.00	1.00	0.00	1.00	1.00	0.00	1.00	0.00	1.00	0.00	1.00	0.00	0.00	0.00	0.00	0.00
0.00	0.00	0.00	0.00	0.00	0.00	0.00	0.00	0.00	0.00	0.00	0.00	0.00	0.00	0.00	0.00	0.00	0.00	0.00	-166.80	36.70	130.00	0.00	-82.70	25.10	57.40	-0.10	-5.80	-1.30	7.20	0.00	-5.80	-1.30	7.20	0.00	1.00	0.00	1.00	1.00	0.00	1.00	0.00	1.00	0.00	1.00	0.00	0.00	0.00	0.00	0.00
0.00	0.00	0.00	0.00	0.00	0.00	0.00	0.00	0.00	0.00	0.00	0.00	0.00	0.00	0.00	0.00	0.00	0.00	0.00	-141.50	-22.60	164.00	-0.20	-73.70	-4.60	77.70	-0.50	-3.60	-4.70	8.40	0.00	-3.60	-4.70	8.40	0.00	1.00	0.00	1.00	1.00	0.00	1.00	0.00	1.00	0.00	1.00	0.00	0.00	0.00	0.00	0.00
0.00	0.00	0.00	0.00	0.00	0.00	0.00	0.00	0.00	0.00	0.00	0.00	0.00	0.00	0.00	0.00	0.00	0.00	0.00	-105.80	-80.10	180.80	-5.20	-57.40	-35.30	91.50	-1.20	-1.00	-7.60	8.60	0.00	-1.00	-7.60	8.60	0.00	1.00	0.00	1.00	1.00	0.00	1.00	0.00	1.00	0.00	1.00	0.00	0.00	0.00	0.00	0.00
0.00	0.00	0.00	0.00	0.00	0.00	0.00	0.00	0.00	0.00	0.00	0.00	0.00	0.00	0.00	0.00	0.00	0.00	0.00	-52.20	-125.90	178.40	0.20	-32.50	-59.10	91.30	-0.20	1.60	-8.60	7.00	0.00	1.60	-8.60	7.00	0.00	1.00	0.00	1.00	1.00	0.00	1.00	0.00	1.00	0.00	1.00	0.00	0.00	0.00	0.00	0.00
0.00	0.00	0.00	0.00	0.00	0.00	0.00	0.00	0.00	0.00	0.00	0.00	0.00	0.00	0.00	0.00	0.00	0.00	0.00	4.60	-156.40	150.60	-1.10	-2.70	-74.40	76.60	-0.50	3.90	-8.00	4.00	0.00	3.90	-8.00	4.00	0.00	1.00	0.00	1.00	1.00	0.00	1.00	0.00	1.00	0.00	1.00	0.00	0.00	0.00	0.00	0.00
0.00	0.00	0.00	0.00	0.00	0.00	0.00	0.00	0.00	0.00	0.00	0.00	0.00	0.00	0.00	0.00	0.00	0.00	0.00	60.40	-175.30	110.70	-4.10	25.40	-83.30	56.70	-1.10	5.80	-7.30	1.30	0.00	5.80	-7.30	1.30	0.00	1.00	0.00	1.00	1.00	0.00	1.00	0.00	1.00	0.00	1.00	0.00	0.00	0.00	0.00	0.00
0.00	0.00	0.00	0.00	0.00	0.00	0.00	0.00	0.00	0.00	0.00	0.00	0.00	0.00	0.00	0.00	0.00	0.00	0.00	108.70	-175.70	67.20	0.30	49.30	-87.20	37.70	-0.20	7.30	-6.90	-0.40	0.00	7.30	-6.90	-0.40	0.00	1.00	0.00	1.00	1.00	0.00	1.00	0.00	1.00	0.00	1.00	0.00	0.00	0.00	0.00	0.00
0.00	0.00	0.00	0.00	0.00	0.00	0.00	0.00	0.00	0.00	0.00	0.00	0.00	0.00	0.00	0.00	0.00	0.00	0.00	145.10	-164.60	17.40	-2.00	67.30	-84.30	16.20	-0.60	8.20	-5.90	-2.30	0.00	8.20	-5.90	-2.30	0.00	1.00	0.00	1.00	1.00	0.00	1.00	0.00	1.00	0.00	1.00	0.00	0.00	0.00	0.00	0.00
0.00	0.00	0.00	0.00	0.00	0.00	0.00	0.00	0.00	0.00	0.00	0.00	0.00	0.00	0.00	0.00	0.00	0.00	0.00	169.00	-132.80	-39.00	-2.80	81.30	-70.70	-11.40	-0.80	8.20	-3.40	-4.80	0.00	8.20	-3.40	-4.80	0.00	1.00	0.00	1.00	1.00	0.00	1.00	0.00	1.00	0.00	1.00	0.00	0.00	0.00	0.00	0.00
0.00	0.00	0.00	0.00	0.00	0.00	0.00	0.00	0.00	0.00	0.00	0.00	0.00	0.00	0.00	0.00	0.00	0.00	0.00	179.90	-85.90	-93.90	0.00	89.00	-47.10	-42.10	-0.20	7.20	0.10	-7.30	0.00	7.20	0.10	-7.30	0.00	1.00	0.00	1.00	1.00	0.00	1.00	0.00	1.00	0.00	1.00	0.00	0.00	0.00	0.00	0.00
0.00	0.00	0.00	0.00	0.00	0.00	0.00	0.00	0.00	0.00	0.00	0.00	0.00	0.00	0.00	0.00	0.00	0.00	0.00	169.40	-31.20	-140.90	-2.60	86.80	-20.00	-67.50	-0.80	5.60	3.10	-8.70	0.00	5.60	3.10	-8.70	0.00	1.00	0.00	1.00	1.00	0.00	1.00	0.00	1.00	0.00	1.00	0.00	0.00	0.00	0.00	0.00
0.00	0.00	0.00	0.00	0.00	0.00	0.00	0.00	0.00	0.00	0.00	0.00	0.00	0.00	0.00	0.00	0.00	0.00	0.00	142.20	23.00	-166.90	-1.60	73.80	6.40	-80.90	-0.60	3.50	4.80	-8.40	0.00	3.50	4.80	-8.40	0.00	1.00	0.00	1.00	1.00	0.00	1.00	0.00	1.00	0.00	1.00	0.00	0.00	0.00	0.00	0.00
0.00	0.00	0.00	0.00	0.00	0.00	0.00	0.00	0.00	0.00	0.00	0.00	0.00	0.00	0.00	0.00	0.00	0.00	0.00	100.00	75.30	-175.90	-0.60	53.50	30.90	-84.80	-0.30	1.20	6.00	-7.20	0.00	1.20	6.00	-7.20	0.00	1.00	0.00	1.00	1.00	0.00	1.00	0.00	1.00	0.00	1.00	0.00	0.00	0.00	0.00	0.00
0.00	0.00	0.00	0.00	0.00	0.00	0.00	0.00	0.00	0.00	0.00	0.00	0.00	0.00	0.00	0.00	0.00	0.00	0.00	49.20	119.70	-171.60	-2.70	29.30	54.10	-84.30	-0.80	-1.20	7.30	-6.00	0.00	-1.20	7.30	-6.00	0.00	1.00	0.00	1.00	1.00	0.00	1.00	0.00	1.00	0.00	1.00	0.00	0.00	0.00	0.00	0.00
0.00	0.00	0.00	0.00	0.00	0.00	0.00	0.00	0.00	0.00	0.00	0.00	0.00	0.00	0.00	0.00	0.00	0.00	0.00	-4.10	157.20	-153.90	-0.80	4.10	74.60	-79.20	-0.40	-3.70	8.50	-4.80	0.00	-3.70	8.50	-4.80	0.00	1.00	0.00	1.00	1.00	0.00	1.00	0.00	1.00	0.00	1.00	0.00	0.00	0.00	0.00	0.00
0.00	0.00	0.00	0.00	0.00	0.00	0.00	0.00	0.00	0.00	0.00	0.00	0.00	0.00	0.00	0.00	0.00	0.00	0.00	-58.10	176.80	-119.90	-1.20	-22.50	87.40	-65.30	-0.40	-5.80	8.60	-2.70	0.00	-5.80	8.60	-2.70	0.00	1.00	0.00	1.00	1.00	0.00	1.00	0.00	1.00	0.00	1.00	0.00	0.00	0.00	0.00	0.00
0.00	0.00	0.00	0.00	0.00	0.00	0.00	0.00	0.00	0.00	0.00	0.00	0.00	0.00	0.00	0.00	0.00	0.00	0.00	-109.00	177.80	-71.10	-2.30	-48.70	89.00	-41.00	-0.70	-7.30	7.00	0.30	0.00	-7.30	7.00	0.30	0.00	1.00	0.00	1.00	1.00	0.00	1.00	0.00	1.00	0.00	1.00	0.00	0.00	0.00	0.00	0.00
0.00	0.00	0.00	0.00	0.00	0.00	0.00	0.00	0.00	0.00	0.00	0.00	0.00	0.00	0.00	0.00	0.00	0.00	0.00	-148.50	160.10	-12.10	-0.60	-70.60	81.00	-10.70	-0.30	-8.00	4.50	3.40	0.00	-8.00	4.50	3.40	0.00	1.00	0.00	1.00	1.00	0.00	1.00	0.00	1.00	0.00	1.00	0.00	0.00	0.00	0.00	0.00
0.00	0.00	0.00	0.00	0.00	0.00	0.00	0.00	0.00	0.00	0.00	0.00	0.00	0.00	0.00	0.00	0.00	0.00	0.00	-173.10	128.00	43.30	-1.70	-84.10	66.20	17.30	-0.50	-7.90	2.30	5.60	0.00	-7.90	2.30	5.60	0.00	1.00	0.00	1.00	1.00	0.00	1.00	0.00	1.00	0.00	1.00	0.00	0.00	0.00	0.00	0.00
0.00	0.00	0.00	0.00	0.00	0.00	0.00	0.00	0.00	0.00	0.00	0.00	0.00	0.00	0.00	0.00	0.00	0.00	0.00	-178.90	84.80	92.50	-1.50	-88.30	47.20	40.40	-0.50	-7.20	0.40	6.80	0.00	-7.20	0.40	6.80	0.00	1.00	0.00	1.00	1.00	0.00	1.00	0.00	1.00	0.00	1.00	0.00	0.00	0.00	0.00	0.00
0.00	0.00	0.00	0.00	0.00	0.00	0.00	0.00	0.00	0.00	0.00	0.00	0.00	0.00	0.00	0.00	0.00	0.00	0.00	-170.00	40.70	128.20	-1.10	-85.00	26.50	58.00	-0.40	-6.20	-1.30	7.50	0.00	-6.20	-1.30	7.50	0.00	1.00	0.00	1.00	1.00	0.00	1.00	0.00	1.00	0.00	1.00	0.00	0.00	0.00	0.00	0.00
0.00	0.00	0.00	0.00	0.00	0.00	0.00	0.00	0.00	0.00	0.00	0.00	0.00	0.00	0.00	0.00	0.00	0.00	0.00	-146.30	-15.30	160.20	-1.40	-75.10	-1.10	75.80	-0.40	-4.10	-4.00	8.20	0.00	-4.10	-4.00	8.20	0.00	1.00	0.00	1.00	1.00	0.00	1.00	0.00	1.00	0.00	1.00	0.00	0.00	0.00	0.00	0.00
0.00	0.00	0.00	0.00	0.00	0.00	0.00	0.00	0.00	0.00	0.00	0.00	0.00	0.00	0.00	0.00	0.00	0.00	0.00	-108.40	-71.50	178.60	-1.30	-58.50	-30.20	88.20	-0.50	-1.60	-6.60	8.20	0.00	-1.60	-6.60	8.20	0.00	1.00	0.00	1.00	1.00	0.00	1.00	0.00	1.00	0.00	1.00	0.00	0.00	0.00	0.00	0.00
0.00	0.00	0.00	0.00	0.00	0.00	0.00	0.00	0.00	0.00	0.00	0.00	0.00	0.00	0.00	0.00	0.00	0.00	0.00	-59.30	-119.40	177.70	-1.10	-35.20	-55.30	90.10	-0.40	1.00	-8.10	7.00	0.00	1.00	-8.10	7.00	0.00	1.00	0.00	1.00	1.00	0.00	1.00	0.00	1.00	0.00	1.00	0.00	0.00	0.00	0.00	0.00
0.00	0.00	0.00	0.00	0.00	0.00	0.00	0.00	0.00	0.00	0.00	0.00	0.00	0.00	0.00	0.00	0.00	0.00	0.00	-2.90	-154.50	156.00	-1.40	-7.10	-73.30	80.00	-0.40	3.50	-8.30	4.70	0.00	3.50	-8.30	4.70	0.00	1.00	0.00	1.00	1.00	0.00	1.00	0.00	1.00	0.00	1.00	0.00	0.00	0.00	0.00	0.00
0.00	0.00	0.00	0.00	0.00	0.00	0.00	0.00	0.00	0.00	0.00	0.00	0.00	0.00	0.00	0.00	0.00	0.00	0.00	53.20	-173.60	119.30	-1.10	21.30	-83.80	62.00	-0.40	5.60	-7.70	2.00	0.00	5.60	-7.70	2.00	0.00	1.00	0.00	1.00	1.00	0.00	1.00	0.00	1.00	0.00	1.00	0.00	0.00	0.00	0.00	0.00
0.00	0.00	0.00	0.00	0.00	0.00	0.00	0.00	0.00	0.00	0.00	0.00	0.00	0.00	0.00	0.00	0.00	0.00	0.00	103.30	-177.80	73.30	-1.10	46.50	-87.60	40.70	-0.40	7.20	-6.90	-0.20	0.00	7.20	-6.90	-0.20	0.00	1.00	0.00	1.00	1.00	0.00	1.00	0.00	1.00	0.00	1.00	0.00	0.00	0.00	0.00	0.00
0.00	0.00	0.00	0.00	0.00	0.00	0.00	0.00	0.00	0.00	0.00	0.00	0.00	0.00	0.00	0.00	0.00	0.00	0.00	142.00	-165.40	22.00	-1.30	66.40	-84.10	17.20	-0.40	8.20	-5.80	-2.40	0.00	8.20	-5.80	-2.40	0.00	1.00	0.00	1.00	1.00	0.00	1.00	0.00	1.00	0.00	1.00	0.00	0.00	0.00	0.00	0.00
0.00	0.00	0.00	0.00	0.00	0.00	0.00	0.00	0.00	0.00	0.00	0.00	0.00	0.00	0.00	0.00	0.00	0.00	0.00	168.30	-136.50	-32.70	-0.90	80.70	-71.70	-9.30	-0.40	8.30	-3.60	-4.60	0.00	8.30	-3.60	-4.60	0.00	1.00	0.00	1.00	1.00	0.00	1.00	0.00	1.00	0.00	1.00	0.00	0.00	0.00	0.00	0.00
0.00	0.00	0.00	0.00	0.00	0.00	0.00	0.00	0.00	0.00	0.00	0.00	0.00	0.00	0.00	0.00	0.00	0.00	0.00	178.40	-92.50	-87.10	-1.20	88.10	-50.80	-37.70	-0.40	7.60	-0.70	-6.80	0.00	7.60	-0.70	-6.80	0.00	1.00	0.00	1.00	1.00	0.00	1.00	0.00	1.00	0.00	1.00	0.00	0.00	0.00	0.00	0.00
0.00	0.00	0.00	0.00	0.00	0.00	0.00	0.00	0.00	0.00	0.00	0.00	0.00	0.00	0.00	0.00	0.00	0.00	0.00	171.60	-39.50	-133.20	-1.10	86.80	-24.60	-62.60	-0.40	6.10	2.10	-8.30	0.00	6.10	2.10	-8.30	0.00	1.00	0.00	1.00	1.00	0.00	1.00	0.00	1.00	0.00	1.00	0.00	0.00	0.00	0.00	0.00
0.00	0.00	0.00	0.00	0.00	0.00	0.00	0.00	0.00	0.00	0.00	0.00	0.00	0.00	0.00	0.00	0.00	0.00	0.00	146.40	16.60	-164.00	-0.90	75.90	2.80	-79.20	-0.30	4.00	4.40	-8.50	0.00	4.00	4.40	-8.50	0.00	1.00	0.00	1.00	1.00	0.00	1.00	0.00	1.00	0.00	1.00	0.00	0.00	0.00	0.00	0.00
0.00	0.00	0.00	0.00	0.00	0.00	0.00	0.00	0.00	0.00	0.00	0.00	0.00	0.00	0.00	0.00	0.00	0.00	0.00	106.60	69.30	-177.20	-1.20	57.00	28.80	-86.30	-0.40	1.60	6.00	-7.70	0.00	1.60	6.00	-7.70	0.00	1.00	0.00	1.00	1.00	0.00	1.00	0.00	1.00	0.00	1.00	0.00	0.00	0.00	0.00	0.00
0.00	0.00	0.00	0.00	0.00	0.00	0.00	0.00	0.00	0.00	0.00	0.00	0.00	0.00	0.00	0.00	0.00	0.00	0.00	56.70	116.30	-174.10	-1.00	33.10	52.50	-86.10	-0.40	-0.90	7.30	-6.40	0.00	-0.90	7.30	-6.40	0.00	1.00	0.00	1.00	1.00	0.00	1.00	0.00	1.00	0.00	1.00	0.00	0.00	0.00	0.00	0.00
0.00	0.00	0.00	0.00	0.00	0.00	0.00	0.00	0.00	0.00	0.00	0.00	0.00	0.00	0.00	0.00	0.00	0.00	0.00	2.40	152.70	-156.20	-1.00	7.00	72.30	-79.70	-0.30	-3.40	8.30	-4.80	0.00	-3.40	8.30	-4.80	0.00	1.00	0.00	1.00	1.00	0.00	1.00	0.00	1.00	0.00	1.00	0.00	0.00	0.00	0.00	0.00
0.00	0.00	0.00	0.00	0.00	0.00	0.00	0.00	0.00	0.00	0.00	0.00	0.00	0.00	0.00	0.00	0.00	0.00	0.00	-52.40	174.80	-123.50	-1.10	-19.80	85.40	-65.90	-0.30	-5.70	8.40	-2.70	0.00	-5.70	8.40	-2.70	0.00	1.00	0.00	1.00	1.00	0.00	1.00	0.00	1.00	0.00	1.00	0.00	0.00	0.00	0.00	0.00
0.00	0.00	0.00	0.00	0.00	0.00	0.00	0.00	0.00	0.00	0.00	0.00	0.00	0.00	0.00	0.00	0.00	0.00	0.00	-102.60	178.50	-76.70	-0.80	-45.70	89.10	-43.70	-0.30	-7.30	7.40	0.00	0.00	-7.30	7.40	0.00	0.00	1.00	0.00	1.00	1.00	0.00	1.00	0.00	1.00	0.00	1.00	0.00	0.00	0.00	0.00	0.00
0.00	0.00	0.00	0.00	0.00	0.00	0.00	0.00	0.00	0.00	0.00	0.00	0.00	0.00	0.00	0.00	0.00	0.00	0.00	-143.90	164.00	-21.10	-1.00	-67.60	83.10	-15.80	-0.30	-8.20	5.30	2.80	0.00	-8.20	5.30	2.80	0.00	1.00	0.00	1.00	1.00	0.00	1.00	0.00	1.00	0.00	1.00	0.00	0.00	0.00	0.00	0.00
0.00	0.00	0.00	0.00	0.00	0.00	0.00	0.00	0.00	0.00	0.00	0.00	0.00	0.00	0.00	0.00	0.00	0.00	0.00	-170.10	133.40	35.70	-0.90	-82.40	69.30	12.70	-0.30	-8.30	3.00	5.20	0.00	-8.30	3.00	5.20	0.00	1.00	0.00	0.00	0.00	0.00	0.00	0.00	0.00	0.00	0.00	0.00	0.00	0.00	0.00	0.00
0.00	0.00	0.00	0.00	0.00	0.00	0.00	0.00	0.00	0.00	0.00	0.00	0.00	0.00	0.00	0.00	0.00	0.00	0.00	-179.30	91.20	87.20	-0.80	-88.40	49.80	38.20	-0.30	-7.50	0.70	6.80	0.00	-7.50	0.70	6.80	0.00	1.00	0.00	0.00	0.00	0.00	0.00	0.00	0.00	0.00	0.00	0.00	0.00	0.00	0.00	0.00
0.00	0.00	0.00	0.00	0.00	0.00	0.00	0.00	0.00	0.00	0.00	0.00	0.00	0.00	0.00	0.00	0.00	0.00	0.00	-170.60	39.90	129.70	-1.00	-85.60	25.70	59.50	-0.30	-6.10	-1.60	7.70	0.00	-6.10	-1.60	7.70	0.00	1.00	0.00	0.00	0.00	0.00	0.00	0.00	0.00	0.00	0.00	0.00	0.00	0.00	0.00	0.00
0.00	0.00	0.00	0.00	0.00	0.00	0.00	0.00	0.00	0.00	0.00	0.00	0.00	0.00	0.00	0.00	0.00	0.00	0.00	-146.30	-15.60	161.00	-0.80	-75.20	-1.50	76.40	-0.30	-4.10	-4.10	8.20	0.00	-4.10	-4.10	8.20	0.00	1.00	0.00	0.00	0.00	0.00	0.00	0.00	0.00	0.00	0.00	0.00	0.00	0.00	0.00	0.00
0.00	0.00	0.00	0.00	0.00	0.00	0.00	0.00	0.00	0.00	0.00	0.00	0.00	0.00	0.00	0.00	0.00	0.00	0.00	-107.80	-70.80	177.80	-0.80	-57.90	-29.60	87.30	-0.30	-1.60	-6.40	8.00	0.00	-1.60	-6.40	8.00	0.00	1.00	0.00	0.00	0.00	0.00	0.00	0.00	0.00	0.00	0.00	0.00	0.00	0.00	0.00	0.00
0.00	0.00	0.00	0.00	0.00	0.00	0.00	0.00	0.00	0.00	0.00	0.00	0.00	0.00	0.00	0.00	0.00	0.00	0.00	-58.70	-118.70	176.50	-0.90	-34.70	-54.60	88.90	-0.30	1.00	-7.90	6.90	0.00	1.00	-7.90	6.90	0.00	1.00	0.00	0.00	0.00	0.00	0.00	0.00	0.00	0.00	0.00	0.00	0.00	0.00	0.00	0.00
0.00	0.00	0.00	0.00	0.00	0.00	0.00	0.00	0.00	0.00	0.00	0.00	0.00	0.00	0.00	0.00	0.00	0.00	0.00	-2.90	-154.30	156.50	-0.80	-7.30	-73.30	80.30	-0.30	3.50	-8.40	4.80	0.00	3.50	-8.40	4.80	0.00	1.00	0.00	0.00	0.00	0.00	0.00	0.00	0.00	0.00	0.00	0.00	0.00	0.00	0.00	0.00
0.00	0.00	0.00	0.00	0.00	0.00	0.00	0.00	0.00	0.00	0.00	0.00	0.00	0.00	0.00	0.00	0.00	0.00	0.00	52.80	-174.20	120.50	-0.80	20.80	-84.40	63.30	-0.30	5.60	-8.00	2.30	0.00	5.60	-8.00	2.30	0.00	1.00	0.00	0.00	0.00	0.00	0.00	0.00	0.00	0.00	0.00	0.00	0.00	0.00	0.00	0.00
0.00	0.00	0.00	0.00	0.00	0.00	0.00	0.00	0.00	0.00	0.00	0.00	0.00	0.00	0.00	0.00	0.00	0.00	0.00	103.10	-178.10	74.00	-0.80	46.30	-88.00	41.30	-0.30	7.30	-7.00	-0.20	0.00	7.30	-7.00	-0.20	0.00	1.00	0.00	0.00	0.00	0.00	0.00	0.00	0.00	0.00	0.00	0.00	0.00	0.00	0.00	0.00
0.00	0.00	0.00	0.00	0.00	0.00	0.00	0.00	0.00	0.00	0.00	0.00	0.00	0.00	0.00	0.00	0.00	0.00	0.00	142.70	-164.90	21.40	-0.70	66.90	-83.70	16.50	-0.30	8.20	-5.60	-2.60	0.00	8.20	-5.60	-2.60	0.00	1.00	0.00	0.00	0.00	0.00	0.00	0.00	0.00	0.00	0.00	0.00	0.00	0.00	0.00	0.00
0.00	0.00	0.00	0.00	0.00	0.00	0.00	0.00	0.00	0.00	0.00	0.00	0.00	0.00	0.00	0.00	0.00	0.00	0.00	168.70	-135.80	-33.70	-0.80	81.10	-71.10	-10.30	-0.30	8.30	-3.50	-4.80	0.00	8.30	-3.50	-4.80	0.00	1.00	0.00	0.00	0.00	0.00	0.00	0.00	0.00	0.00	0.00	0.00	0.00	0.00	0.00	0.00
0.00	0.00	0.00	0.00	0.00	0.00	0.00	0.00	0.00	0.00	0.00	0.00	0.00	0.00	0.00	0.00	0.00	0.00	0.00	178.50	-92.30	-86.90	-0.70	88.00	-50.70	-37.50	-0.20	7.60	-0.80	-6.80	0.00	7.60	-0.80	-6.80	0.00	1.00	0.00	0.00	0.00	0.00	0.00	0.00	0.00	0.00	0.00	0.00	0.00	0.00	0.00	0.00
0.00	0.00	0.00	0.00	0.00	0.00	0.00	0.00	0.00	0.00	0.00	0.00	0.00	0.00	0.00	0.00	0.00	0.00	0.00	171.20	-39.90	-132.00	-0.70	86.40	-25.10	-61.50	-0.20	6.10	2.00	-8.10	0.00	6.10	2.00	-8.10	0.00	1.00	0.00	0.00	0.00	0.00	0.00	0.00	0.00	0.00	0.00	0.00	0.00	0.00	0.00	0.00
0.00	0.00	0.00	0.00	0.00	0.00	0.00	0.00	0.00	0.00	0.00	0.00	0.00	0.00	0.00	0.00	0.00	0.00	0.00	146.40	16.20	-163.40	-0.80	75.80	2.40	-78.60	-0.20	4.00	4.40	-8.50	0.00	4.00	4.40	-8.50	0.00	1.00	0.00	0.00	0.00	0.00	0.00	0.00	0.00	0.00	0.00	0.00	0.00	0.00	0.00	0.00
0.00	0.00	0.00	0.00	0.00	0.00	0.00	0.00	0.00	0.00	0.00	0.00	0.00	0.00	0.00	0.00	0.00	0.00	0.00	107.10	69.90	-177.60	-0.60	57.40	29.10	-86.90	-0.20	1.60	6.20	-7.80	0.00	1.60	6.20	-7.80	0.00	1.00	0.00	0.00	0.00	0.00	0.00	0.00	0.00	0.00	0.00	0.00	0.00	0.00	0.00	0.00
0.00	0.00	0.00	0.00	0.00	0.00	0.00	0.00	0.00	0.00	0.00	0.00	0.00	0.00	0.00	0.00	0.00	0.00	0.00	57.20	116.90	-174.90	-0.70	33.60	53.00	-86.90	-0.20	-0.90	7.50	-6.50	0.00	-0.90	7.50	-6.50	0.00	1.00	0.00	0.00	0.00	0.00	0.00	0.00	0.00	0.00	0.00	0.00	0.00	0.00	0.00	0.00
0.00	0.00	0.00	0.00	0.00	0.00	0.00	0.00	0.00	0.00	0.00	0.00	0.00	0.00	0.00	0.00	0.00	0.00	0.00	2.40	152.90	-156.10	-0.70	6.90	72.40	-79.60	-0.20	-3.40	8.30	-4.80	0.00	-3.40	8.30	-4.80	0.00	1.00	0.00	0.00	0.00	0.00	0.00	0.00	0.00	0.00	0.00	0.00	0.00	0.00	0.00	0.00
0.00	0.00	0.00	0.00	0.00	0.00	0.00	0.00	0.00	0.00	0.00	0.00	0.00	0.00	0.00	0.00	0.00	0.00	0.00	-52.60	174.50	-122.50	-0.60	-20.20	84.90	-65.00	-0.20	-5.60	8.30	-2.60	0.00	-5.60	8.30	-2.60	0.00	1.00	0.00	0.00	0.00	0.00	0.00	0.00	0.00	0.00	0.00	0.00	0.00	0.00	0.00	0.00
0.00	0.00	0.00	0.00	0.00	0.00	0.00	0.00	0.00	0.00	0.00	0.00	0.00	0.00	0.00	0.00	0.00	0.00	0.00	-102.80	178.30	-76.10	-0.70	-45.80	88.80	-43.20	-0.20	-7.30	7.30	0.00	0.00	-7.30	7.30	0.00	0.00	1.00	0.00	0.00	0.00	0.00	0.00	0.00	0.00	0.00	0.00	0.00	0.00	0.00	0.00	0.00
0.00	0.00	0.00	0.00	0.00	0.00	0.00	0.00	0.00	0.00	0.00	0.00	0.00	0.00	0.00	0.00	0.00	0.00	0.00	-143.40	164.30	-21.50	-0.70	-67.30	83.30	-16.30	-0.20	-8.20	5.40	2.70	0.00	-8.20	5.40	2.70	0.00	1.00	0.00	0.00	0.00	0.00	0.00	0.00	0.00	0.00	0.00	0.00	0.00	0.00	0.00	0.00
0.00	0.00	0.00	0.00	0.00	0.00	0.00	0.00	0.00	0.00	0.00	0.00	0.00	0.00	0.00	0.00	0.00	0.00	0.00	-169.80	134.00	35.10	-0.60	-82.10	69.80	12.00	-0.20	-8.30	3.10	5.10	0.00	-8.30	3.10	5.10	0.00	1.00	0.00	0.00	0.00	0.00	0.00	0.00	0.00	0.00	0.00	0.00	0.00	0.00	0.00	0.00
0.00	0.00	0.00	0.00	0.00	0.00	0.00	0.00	0.00	0.00	0.00	0.00	0.00	0.00	0.00	0.00	0.00	0.00	0.00	-179.20	91.30	87.20	-0.70	-88.40	49.90	38.20	-0.20	-7.50	0.70	6.80	0.00	-7.50	0.70	6.80	0.00	1.00	0.00	0.00	0.00	0.00	0.00	0.00	0.00	0.00	0.00	0.00	0.00	0.00	0.00	0.00
0.00	0.00	0.00	0.00	0.00	0.00	0.00	0.00	0.00	0.00	0.00	0.00	0.00	0.00	0.00	0.00	0.00	0.00	0.00	-170.90	39.70	130.50	-0.60	-85.90	25.40	60.20	-0.20	-6.10	-1.70	7.90	0.00	-6.10	-1.70	7.90	0.00	1.00	0.00	0.00	0.00	0.00	0.00	0.00	0.00	0.00	0.00	0.00	0.00	0.00	0.00	0.00
0.00	0.00	0.00	0.00	0.00	0.00	0.00	0.00	0.00	0.00	0.00	0.00	0.00	0.00	0.00	0.00	0.00	0.00	0.00	-146.30	-15.80	161.50	-0.60	-75.30	-1.80	77.00	-0.20	-4.10	-4.10	8.20	0.00	-4.10	-4.10	8.20	0.00	1.00	0.00	0.00	0.00	0.00	0.00	0.00	0.00	0.00	0.00	0.00	0.00	0.00	0.00	0.00
0.00	0.00	0.00	0.00	0.00	0.00	0.00	0.00	0.00	0.00	0.00	0.00	0.00	0.00	0.00	0.00	0.00	0.00	0.00	-107.50	-70.60	177.50	-0.60	-57.70	-29.40	86.90	-0.20	-1.60	-6.30	7.90	0.00	-1.60	-6.30	7.90	0.00	1.00	0.00	0.00	0.00	0.00	0.00	0.00	0.00	0.00	0.00	0.00	0.00	0.00	0.00	0.00
0.00	0.00	0.00	0.00	0.00	0.00	0.00	0.00	0.00	0.00	0.00	0.00	0.00	0.00	0.00	0.00	0.00	0.00	0.00	-58.30	-118.20	176.00	-0.50	-34.30	-54.10	88.30	-0.20	0.90	-7.80	6.80	0.00	0.90	-7.80	6.80	0.00	1.00	0.00	0.00	0.00	0.00	0.00	0.00	0.00	0.00	0.00	0.00	0.00	0.00	0.00	0.00
0.00	0.00	0.00	0.00	0.00	0.00	0.00	0.00	0.00	0.00	0.00	0.00	0.00	0.00	0.00	0.00	0.00	0.00	0.00	-2.90	-154.10	156.50	-0.60	-7.30	-73.20	80.20	-0.20	3.50	-8.40	4.80	0.00	3.50	-8.40	4.80	0.00	1.00	0.00	0.00	0.00	0.00	0.00	0.00	0.00	0.00	0.00	0.00	0.00	0.00	0.00	0.00
0.00	0.00	0.00	0.00	0.00	0.00	0.00	0.00	0.00	0.00	0.00	0.00	0.00	0.00	0.00	0.00	0.00	0.00	0.00	52.70	-174.50	121.20	-0.60	20.60	-84.70	63.90	-0.20	5.60	-8.10	2.40	0.00	5.60	-8.10	2.40	0.00	1.00	0.00	0.00	0.00	0.00	0.00	0.00	0.00	0.00	0.00	0.00	0.00	0.00	0.00	0.00
0.00	0.00	0.00	0.00	0.00	0.00	0.00	0.00	0.00	0.00	0.00	0.00	0.00	0.00	0.00	0.00	0.00	0.00	0.00	103.00	-178.20	74.60	-0.50	46.20	-88.20	41.80	-0.20	7.30	-7.10	-0.10	0.00	7.30	-7.10	-0.10	0.00	1.00	0.00	0.00	0.00	0.00	0.00	0.00	0.00	0.00	0.00	0.00	0.00	0.00	0.00	0.00
0.00	0.00	0.00	0.00	0.00	0.00	0.00	0.00	0.00	0.00	0.00	0.00	0.00	0.00	0.00	0.00	0.00	0.00	0.00	142.90	-164.70	21.10	-0.60	67.10	-83.50	16.20	-0.20	8.20	-5.50	-2.60	0.00	8.20	-5.50	-2.60	0.00	1.00	0.00	0.00	0.00	0.00	0.00	0.00	0.00	0.00	0.00	0.00	0.00	0.00	0.00	0.00
0.00	0.00	0.00	0.00	0.00	0.00	0.00	0.00	0.00	0.00	0.00	0.00	0.00	0.00	0.00	0.00	0.00	0.00	0.00	168.90	-135.30	-34.10	-0.50	81.40	-70.70	-10.80	-0.20	8.30	-3.40	-4.90	0.00	8.30	-3.40	-4.90	0.00	1.00	0.00	0.00	0.00	0.00	0.00	0.00	0.00	0.00	0.00	0.00	0.00	0.00	0.00	0.00
0.00	0.00	0.00	0.00	0.00	0.00	0.00	0.00	0.00	0.00	0.00	0.00	0.00	0.00	0.00	0.00	0.00	0.00	0.00	178.70	-92.20	-86.90	-0.50	88.00	-50.60	-37.60	-0.20	7.60	-0.80	-6.80	0.00	7.60	-0.80	-6.80	0.00	1.00	0.00	0.00	0.00	0.00	0.00	0.00	0.00	0.00	0.00	0.00	0.00	0.00	0.00	0.00
0.00	0.00	0.00	0.00	0.00	0.00	0.00	0.00	0.00	0.00	0.00	0.00	0.00	0.00	0.00	0.00	0.00	0.00	0.00	171.00	-40.00	-131.50	-0.50	86.20	-25.30	-61.10	-0.20	6.10	1.90	-8.00	0.00	6.10	1.90	-8.00	0.00	1.00	0.00	0.00	0.00	0.00	0.00	0.00	0.00	0.00	0.00	0.00	0.00	0.00	0.00	0.00
0.00	0.00	0.00	0.00	0.00	0.00	0.00	0.00	0.00	0.00	0.00	0.00	0.00	0.00	0.00	0.00	0.00	0.00	0.00	146.40	16.00	-162.90	-0.50	75.70	2.20	-78.20	-0.10	4.00	4.30	-8.40	0.00	4.00	4.30	-8.40	0.00	1.00	0.00	0.00	0.00	0.00	0.00	0.00	0.00	0.00	0.00	0.00	0.00	0.00	0.00	0.00
0.00	0.00	0.00	0.00	0.00	0.00	0.00	0.00	0.00	0.00	0.00	0.00	0.00	0.00	0.00	0.00	0.00	0.00	0.00	107.20	70.00	-177.80	-0.50	57.50	29.30	-87.00	-0.10	1.60	6.20	-7.90	0.00	1.60	6.20	-7.90	0.00	1.00	0.00	0.00	0.00	0.00	0.00	0.00	0.00	0.00	0.00	0.00	0.00	0.00	0.00	0.00
0.00	0.00	0.00	0.00	0.00	0.00	0.00	0.00	0.00	0.00	0.00	0.00	0.00	0.00	0.00	0.00	0.00	0.00	0.00	57.50	117.20	-175.30	-0.50	33.80	53.30	-87.40	-0.10	-0.90	7.60	-6.60	0.00	-0.90	7.60	-6.60	0.00	1.00	0.00	0.00	0.00	0.00	0.00	0.00	0.00	0.00	0.00	0.00	0.00	0.00	0.00	0.00
0.00	0.00	0.00	0.00	0.00	0.00	0.00	0.00	0.00	0.00	0.00	0.00	0.00	0.00	0.00	0.00	0.00	0.00	0.00	2.40	153.10	-156.10	-0.40	7.00	72.50	-79.70	-0.10	-3.40	8.30	-4.80	0.00	-3.40	8.30	-4.80	0.00	1.00	0.00	0.00	0.00	0.00	0.00	0.00	0.00	0.00	0.00	0.00	0.00	0.00	0.00	0.00
0.00	0.00	0.00	0.00	0.00	0.00	0.00	0.00	0.00	0.00	0.00	0.00	0.00	0.00	0.00	0.00	0.00	0.00	0.00	-52.70	174.30	-122.10	-0.50	-20.30	84.70	-64.60	-0.10	-5.60	8.20	-2.50	0.00	-5.60	8.20	-2.50	0.00	1.00	0.00	0.00	0.00	0.00	0.00	0.00	0.00	0.00	0.00	0.00	0.00	0.00	0.00	0.00
0.00	0.00	0.00	0.00	0.00	0.00	0.00	0.00	0.00	0.00	0.00	0.00	0.00	0.00	0.00	0.00	0.00	0.00	0.00	-102.90	178.20	-75.70	-0.40	-45.90	88.60	-42.80	-0.10	-7.30	7.20	0.00	0.00	-7.30	7.20	0.00	0.00	1.00	0.00	0.00	0.00	0.00	0.00	0.00	0.00	0.00	0.00	0.00	0.00	0.00	0.00	0.00
0.00	0.00	0.00	0.00	0.00	0.00	0.00	0.00	0.00	0.00	0.00	0.00	0.00	0.00	0.00	0.00	0.00	0.00	0.00	-143.20	164.40	-21.50	-0.40	-67.20	83.40	-16.40	-0.10	-8.20	5.50	2.70	0.00	-8.20	5.50	2.70	0.00	1.00	0.00	0.00	0.00	0.00	0.00	0.00	0.00	0.00	0.00	0.00	0.00	0.00	0.00	0.00
0.00	0.00	0.00	0.00	0.00	0.00	0.00	0.00	0.00	0.00	0.00	0.00	0.00	0.00	0.00	0.00	0.00	0.00	0.00	-169.60	134.30	34.70	-0.50	-81.90	70.00	11.60	-0.10	-8.30	3.20	5.00	0.00	-8.30	3.20	5.00	0.00	1.00	0.00	0.00	0.00	0.00	0.00	0.00	0.00	0.00	0.00	0.00	0.00	0.00	0.00	0.00
0.00	0.00	0.00	0.00	0.00	0.00	0.00	0.00	0.00	0.00	0.00	0.00	0.00	0.00	0.00	0.00	0.00	0.00	0.00	-179.10	91.40	87.20	-0.40	-88.30	50.00	38.10	-0.10	-7.60	0.70	6.80	0.00	-7.60	0.70	6.80	0.00	1.00	0.00	0.00	0.00	0.00	0.00	0.00	0.00	0.00	0.00	0.00	0.00	0.00	0.00	0.00
0.00	0.00	0.00	0.00	0.00	0.00	0.00	0.00	0.00	0.00	0.00	0.00	0.00	0.00	0.00	0.00	0.00	0.00	0.00	-171.00	39.60	130.90	-0.40	-86.00	25.30	60.60	-0.10	-6.10	-1.80	7.90	0.00	-6.10	-1.80	7.90	0.00	1.00	0.00	0.00	0.00	0.00	0.00	0.00	0.00	0.00	0.00	0.00	0.00	0.00	0.00	0.00
0.00	0.00	0.00	0.00	0.00	0.00	0.00	0.00	0.00	0.00	0.00	0.00	0.00	0.00	0.00	0.00	0.00	0.00	0.00	-146.30	-16.00	161.90	-0.40	-75.40	-2.00	77.30	-0.10	-4.10	-4.20	8.30	0.00	-4.10	-4.20	8.30	0.00	1.00	0.00	0.00	0.00	0.00	0.00	0.00	0.00	0.00	0.00	0.00	0.00	0.00	0.00	0.00
0.00	0.00	0.00	0.00	0.00	0.00	0.00	0.00	0.00	0.00	0.00	0.00	0.00	0.00	0.00	0.00	0.00	0.00	0.00	-107.40	-70.40	177.50	-0.40	-57.60	-29.30	86.90	-0.10	-1.60	-6.30	7.90	0.00	-1.60	-6.30	7.90	0.00	1.00	0.00	0.00	0.00	0.00	0.00	0.00	0.00	0.00	0.00	0.00	0.00	0.00	0.00	0.00
0.00	0.00	0.00	0.00	0.00	0.00	0.00	0.00	0.00	0.00	0.00	0.00	0.00	0.00	0.00	0.00	0.00	0.00	0.00	-58.00	-118.00	175.70	-0.40	-34.20	-53.90	88.00	-0.10	0.90	-7.70	6.70	0.00	0.90	-7.70	6.70	0.00	1.00	0.00	0.00	0.00	0.00	0.00	0.00	0.00	0.00	0.00	0.00	0.00	0.00	0.00	0.00
0.00	0.00	0.00	0.00	0.00	0.00	0.00	0.00	0.00	0.00	0.00	0.00	0.00	0.00	0.00	0.00	0.00	0.00	0.00	-2.90	-153.90	156.40	-0.40	-7.20	-73.00	80.10	-0.10	3.50	-8.30	4.80	0.00	3.50	-8.30	4.80	0.00	1.00	0.00	0.00	0.00	0.00	0.00	0.00	0.00	0.00	0.00	0.00	0.00	0.00	0.00	0.00
0.00	0.00	0.00	0.00	0.00	0.00	0.00	0.00	0.00	0.00	0.00	0.00	0.00	0.00	0.00	0.00	0.00	0.00	0.00	52.60	-174.60	121.50	-0.40	20.50	-84.80	64.20	-0.10	5.60	-8.10	2.40	0.00	5.60	-8.10	2.40	0.00	1.00	0.00	0.00	0.00	0.00	0.00	0.00	0.00	0.00	0.00	0.00	0.00	0.00	0.00	0.00
0.00	0.00	0.00	0.00	0.00	0.00	0.00	0.00	0.00	0.00	0.00	0.00	0.00	0.00	0.00	0.00	0.00	0.00	0.00	103.00	-178.30	74.80	-0.40	46.10	-88.40	42.10	-0.10	7.30	-7.10	-0.10	0.00	7.30	-7.10	-0.10	0.00	1.00	0.00	0.00	0.00	0.00	0.00	0.00	0.00	0.00	0.00	0.00	0.00	0.00	0.00	0.00
0.00	0.00	0.00	0.00	0.00	0.00	0.00	0.00	0.00	0.00	0.00	0.00	0.00	0.00	0.00	0.00	0.00	0.00	0.00	143.10	-164.70	21.20	-0.30	67.10	-83.50	16.20	-0.10	8.20	-5.50	-2.60	0.00	8.20	-5.50	-2.60	0.00	1.00	0.00	0.00	0.00	0.00	0.00	0.00	0.00	0.00	0.00	0.00	0.00	0.00	0.00	0.00
0.00	0.00	0.00	0.00	0.00	0.00	0.00	0.00	0.00	0.00	0.00	0.00	0.00	0.00	0.00	0.00	0.00	0.00	0.00	169.10	-135.10	-34.40	-0.30	81.50	-70.50	-11.10	-0.10	8.30	-3.30	-4.90	0.00	8.30	-3.30	-4.90	0.00	1.00	0.00	0.00	0.00	0.00	0.00	0.00	0.00	0.00	0.00	0.00	0.00	0.00	0.00	0.00
0.00	0.00	0.00	0.00	0.00	0.00	0.00	0.00	0.00	0.00	0.00	0.00	0.00	0.00	0.00	0.00	0.00	0.00	0.00	178.70	-92.10	-87.00	-0.40	88.10	-50.50	-37.70	-0.10	7.60	-0.80	-6.80	0.00	7.60	-0.80	-6.80	0.00	1.00	0.00	0.00	0.00	0.00	0.00	0.00	0.00	0.00	0.00	0.00	0.00	0.00	0.00	0.00
0.00	0.00	0.00	0.00	0.00	0.00	0.00	0.00	0.00	0.00	0.00	0.00	0.00	0.00	0.00	0.00	0.00	0.00	0.00	170.90	-40.00	-131.30	-0.30	86.10	-25.40	-60.80	-0.10	6.10	1.80	-8.00	0.00	6.10	1.80	-8.00	0.00	1.00	0.00	0.00	0.00	0.00	0.00	0.00	0.00	0.00	0.00	0.00	0.00	0.00	0.00	0.00
0.00	0.00	0.00	0.00	0.00	0.00	0.00	0.00	0.00	0.00	0.00	0.00	0.00	0.00	0.00	0.00	0.00	0.00	0.00	146.30	15.90	-162.70	-0.30	75.60	2.10	-77.90	-0.10	4.10	4.30	-8.40	0.00	4.10	4.30	-8.40	0.00	1.00	0.00	0.00	0.00	0.00	0.00	0.00	0.00	0.00	0.00	0.00	0.00	0.00	0.00	0.00
0.00	0.00	0.00	0.00	0.00	0.00	0.00	0.00	0.00	0.00	0.00	0.00	0.00	0.00	0.00	0.00	0.00	0.00	0.00	107.20	70.10	-177.80	-0.30	57.60	29.30	-87.10	-0.10	1.60	6.30	-7.90	0.00	1.60	6.30	-7.90	0.00	1.00	0.00	0.00	0.00	0.00	0.00	0.00	0.00	0.00	0.00	0.00	0.00	0.00	0.00	0.00
0.00	0.00	0.00	0.00	0.00	0.00	0.00	0.00	0.00	0.00	0.00	0.00	0.00	0.00	0.00	0.00	0.00	0.00	0.00	57.70	117.40	-175.50	-0.30	33.90	53.50	-87.60	-0.10	-0.90	7.60	-6.60	0.00	-0.90	7.60	-6.60	0.00	1.00	0.00	0.00	0.00	0.00	0.00	0.00	0.00	0.00	0.00	0.00	0.00	0.00	0.00	0.00
0.00	0.00	0.00	0.00	0.00	0.00	0.00	0.00	0.00	0.00	0.00	0.00	0.00	0.00	0.00	0.00	0.00	0.00	0.00	2.50	153.30	-156.20	-0.30	7.00	72.60	-79.80	-0.10	-3.50	8.30	-4.80	0.00	-3.50	8.30	-4.80	0.00	1.00	0.00	0.00	0.00	0.00	0.00	0.00	0.00	0.00	0.00	0.00	0.00	0.00	0.00	0.00
0.00	0.00	0.00	0.00	0.00	0.00	0.00	0.00	0.00	0.00	0.00	0.00	0.00	0.00	0.00	0.00	0.00	0.00	0.00	-52.70	174.20	-121.90	-0.30	-20.40	84.70	-64.40	-0.10	-5.60	8.10	-2.50	0.00	-5.60	8.10	-2.50	0.00	1.00	0.00	0.00	0.00	0.00	0.00	0.00	0.00	0.00	0.00	0.00	0.00	0.00	0.00	0.00
0.00	0.00	0.00	0.00	0.00	0.00	0.00	0.00	0.00	0.00	0.00	0.00	0.00	0.00	0.00	0.00	0.00	0.00	0.00	-102.90	178.10	-75.50	-0.30	-46.00	88.50	-42.60	-0.10	-7.30	7.20	0.00	0.00	-7.30	7.20	0.00	0.00	1.00	0.00	0.00	0.00	0.00	0.00	0.00	0.00	0.00	0.00	0.00	0.00	0.00	0.00	0.00
0.00	0.00	0.00	0.00	0.00	0.00	0.00	0.00	0.00	0.00	0.00	0.00	0.00	0.00	0.00	0.00	0.00	0.00	0.00	-143.20	164.40	-21.50	-0.30	-67.10	83.40	-16.40	-0.10	-8.20	5.50	2.60	0.00	-8.20	5.50	2.60	0.00	1.00	0.00	0.00	0.00	0.00	0.00	0.00	0.00	0.00	0.00	0.00	0.00	0.00	0.00	0.00
0.00	0.00	0.00	0.00	0.00	0.00	0.00	0.00	0.00	0.00	0.00	0.00	0.00	0.00	0.00	0.00	0.00	0.00	0.00	-169.50	134.50	34.60	-0.30	-81.80	70.20	11.40	-0.10	-8.30	3.20	5.00	0.00	-8.30	3.20	5.00	0.00	1.00	0.00	0.00	0.00	0.00	0.00	0.00	0.00	0.00	0.00	0.00	0.00	0.00	0.00	0.00
0.00	0.00	0.00	0.00	0.00	0.00	0.00	0.00	0.00	0.00	0.00	0.00	0.00	0.00	0.00	0.00	0.00	0.00	0.00	-179.00	91.50	87.10	-0.30	-88.30	50.10	38.00	-0.10	-7.60	0.70	6.80	0.00	-7.60	0.70	6.80	0.00	1.00	0.00	0.00	0.00	0.00	0.00	0.00	0.00	0.00	0.00	0.00	0.00	0.00	0.00	0.00
0.00	0.00	0.00	0.00	0.00	0.00	0.00	0.00	0.00	0.00	0.00	0.00	0.00	0.00	0.00	0.00	0.00	0.00	0.00	-171.00	39.70	131.00	-0.30	-86.10	25.20	60.70	-0.10	-6.10	-1.80	7.90	0.00	-6.10	-1.80	7.90	0.00	1.00	0.00	0.00	0.00	0.00	0.00	0.00	0.00	0.00	0.00	0.00	0.00	0.00	0.00	0.00
0.00	0.00	0.00	0.00	0.00	0.00	0.00	0.00	0.00	0.00	0.00	0.00	0.00	0.00	0.00	0.00	0.00	0.00	0.00	-146.30	-16.10	162.10	-0.30	-75.50	-2.10	77.50	-0.10	-4.10	-4.20	8.30	0.00	-4.10	-4.20	8.30	0.00	1.00	0.00	0.00	0.00	0.00	0.00	0.00	0.00	0.00	0.00	0.00	0.00	0.00	0.00	0.00
0.00	0.00	0.00	0.00	0.00	0.00	0.00	0.00	0.00	0.00	0.00	0.00	0.00	0.00	0.00	0.00	0.00	0.00	0.00	-107.40	-70.40	177.50	-0.30	-57.60	-29.30	86.90	-0.10	-1.60	-6.20	7.90	0.00	-1.60	-6.20	7.90	0.00	1.00	0.00	0.00	0.00	0.00	0.00	0.00	0.00	0.00	0.00	0.00	0.00	0.00	0.00	0.00
0.00	0.00	0.00	0.00	0.00	0.00	0.00	0.00	0.00	0.00	0.00	0.00	0.00	0.00	0.00	0.00	0.00	0.00	0.00	-57.90	-117.90	175.60	-0.20	-34.10	-53.80	87.80	-0.10	0.90	-7.70	6.70	0.00	0.90	-7.70	6.70	0.00	1.00	0.00	0.00	0.00	0.00	0.00	0.00	0.00	0.00	0.00	0.00	0.00	0.00	0.00	0.00
0.00	0.00	0.00	0.00	0.00	0.00	0.00	0.00	0.00	0.00	0.00	0.00	0.00	0.00	0.00	0.00	0.00	0.00	0.00	-2.80	-153.80	156.40	-0.20	-7.20	-73.00	80.10	-0.10	3.50	-8.30	4.80	0.00	3.50	-8.30	4.80	0.00	1.00	0.00	0.00	0.00	0.00	0.00	0.00	0.00	0.00	0.00	0.00	0.00	0.00	0.00	0.00
0.00	0.00	0.00	0.00	0.00	0.00	0.00	0.00	0.00	0.00	0.00	0.00	0.00	0.00	0.00	0.00	0.00	0.00	0.00	52.60	-174.60	121.60	-0.30	20.40	-84.90	64.30	-0.10	5.70	-8.10	2.40	0.00	5.70	-8.10	2.40	0.00	1.00	0.00	0.00	0.00	0.00	0.00	0.00	0.00	0.00	0.00	0.00	0.00	0.00	0.00	0.00
0.00	0.00	0.00	0.00	0.00	0.00	0.00	0.00	0.00	0.00	0.00	0.00	0.00	0.00	0.00	0.00	0.00	0.00	0.00	102.90	-178.30	75.00	-0.20	46.10	-88.50	42.20	-0.10	7.30	-7.10	-0.10	0.00	7.30	-7.10	-0.10	0.00	1.00	0.00	0.00	0.00	0.00	0.00	0.00	0.00	0.00	0.00	0.00	0.00	0.00	0.00	0.00
0.00	0.00	0.00	0.00	0.00	0.00	0.00	0.00	0.00	0.00	0.00	0.00	0.00	0.00	0.00	0.00	0.00	0.00	0.00	143.10	-164.60	21.20	-0.20	67.10	-83.50	16.20	-0.10	8.20	-5.50	-2.70	0.00	8.20	-5.50	-2.70	0.00	1.00	0.00	0.00	0.00	0.00	0.00	0.00	0.00	0.00	0.00	0.00	0.00	0.00	0.00	0.00
0.00	0.00	0.00	0.00	0.00	0.00	0.00	0.00	0.00	0.00	0.00	0.00	0.00	0.00	0.00	0.00	0.00	0.00	0.00	169.20	-135.00	-34.50	-0.20	81.60	-70.40	-11.20	-0.10	8.30	-3.30	-4.90	0.00	8.30	-3.30	-4.90	0.00	1.00	0.00	0.00	0.00	0.00	0.00	0.00	0.00	0.00	0.00	0.00	0.00	0.00	0.00	0.00
0.00	0.00	0.00	0.00	0.00	0.00	0.00	0.00	0.00	0.00	0.00	0.00	0.00	0.00	0.00	0.00	0.00	0.00	0.00	178.80	-92.00	-87.00	-0.20	88.10	-50.40	-37.80	-0.10	7.60	-0.70	-6.80	0.00	7.60	-0.70	-6.80	0.00	1.00	0.00	0.00	0.00	0.00	0.00	0.00	0.00	0.00	0.00	0.00	0.00	0.00	0.00	0.00
0.00	0.00	0.00	0.00	0.00	0.00	0.00	0.00	0.00	0.00	0.00	0.00	0.00	0.00	0.00	0.00	0.00	0.00	0.00	170.90	-40.00	-131.20	-0.20	86.10	-25.40	-60.80	0.00	6.10	1.80	-8.00	0.00	6.10	1.80	-8.00	0.00	1.00	0.00	0.00	0.00	0.00	0.00	0.00	0.00	0.00	0.00	0.00	0.00	0.00	0.00	0.00
0.00	0.00	0.00	0.00	0.00	0.00	0.00	0.00	0.00	0.00	0.00	0.00	0.00	0.00	0.00	0.00	0.00	0.00	0.00	146.30	15.80	-162.50	-0.20	75.60	2.00	-77.80	0.00	4.10	4.30	-8.40	0.00	4.10	4.30	-8.40	0.00	1.00	0.00	0.00	0.00	0.00	0.00	0.00	0.00	0.00	0.00	0.00	0.00	0.00	0.00	0.00
0.00	0.00	0.00	0.00	0.00	0.00	0.00	0.00	0.00	0.00	0.00	0.00	0.00	0.00	0.00	0.00	0.00	0.00	0.00	107.30	70.10	-177.70	-0.20	57.60	29.30	-87.00	0.00	1.60	6.30	-7.90	0.00	1.60	6.30	-7.90	0.00	1.00	0.00	0.00	0.00	0.00	0.00	0.00	0.00	0.00	0.00	0.00	0.00	0.00	0.00	0.00
0.00	0.00	0.00	0.00	0.00	0.00	0.00	0.00	0.00	0.00	0.00	0.00	0.00	0.00	0.00	0.00	0.00	0.00	0.00	57.80	117.50	-175.50	-0.20	34.00	53.60	-87.70	0.00	-0.90	7.60	-6.70	0.00	-0.90	7.60	-6.70	0.00	1.00	0.00	0.00	0.00	0.00	0.00	0.00	0.00	0.00	0.00	0.00	0.00	0.00	0.00	0.00
0.00	0.00	0.00	0.00	0.00	0.00	0.00	0.00	0.00	0.00	0.00	0.00	0.00	0.00	0.00	0.00	0.00	0.00	0.00	2.60	153.40	-156.20	-0.20	7.10	72.70	-79.80	0.00	-3.50	8.30	-4.80	0.00	-3.50	8.30	-4.80	0.00	1.00	0.00	0.00	0.00	0.00	0.00	0.00	0.00	0.00	0.00	0.00	0.00	0.00	0.00	0.00
0.00	0.00	0.00	0.00	0.00	0.00	0.00	0.00	0.00	0.00	0.00	0.00	0.00	0.00	0.00	0.00	0.00	0.00	0.00	-52.70	174.20	-121.80	-0.20	-20.40	84.70	-64.30	0.00	-5.60	8.10	-2.40	0.00	-5.60	8.10	-2.40	0.00	1.00	0.00	0.00	0.00	0.00	0.00	0.00	0.00	0.00	0.00	0.00	0.00	0.00	0.00	0.00
0.00	0.00	0.00	0.00	0.00	0.00	0.00	0.00	0.00	0.00	0.00	0.00	0.00	0.00	0.00	0.00	0.00	0.00	0.00	-102.90	178.10	-75.30	-0.20	-46.00	88.40	-42.50	0.00	-7.30	7.20	0.00	0.00	-7.30	7.20	0.00	0.00	1.00	0.00	0.00	0.00	0.00	0.00	0.00	0.00	0.00	0.00	0.00	0.00	0.00	0.00	0.00
0.00	0.00	0.00	0.00	0.00	0.00	0.00	0.00	0.00	0.00	0.00	0.00	0.00	0.00	0.00	0.00	0.00	0.00	0.00	-143.10	164.40	-21.50	-0.20	-67.10	83.40	-16.40	0.00	-8.20	5.50	2.60	0.00	-8.20	5.50	2.60	0.00	1.00	0.00	0.00	0.00	0.00	0.00	0.00	0.00	0.00	0.00	0.00	0.00	0.00	0.00	0.00
0.00	0.00	0.00	0.00	0.00	0.00	0.00	0.00	0.00	0.00	0.00	0.00	0.00	0.00	0.00	0.00	0.00	0.00	0.00	-169.40	134.60	34.50	-0.20	-81.70	70.20	11.30	0.00	-8.30	3.20	5.00	0.00	-8.30	3.20	5.00	0.00	1.00	0.00	0.00	0.00	0.00	0.00	0.00	0.00	0.00	0.00	0.00	0.00	0.00	0.00	0.00
0.00	0.00	0.00	0.00	0.00	0.00	0.00	0.00	0.00	0.00	0.00	0.00	0.00	0.00	0.00	0.00	0.00	0.00	0.00	-179.00	91.60	87.10	-0.20	-88.20	50.10	38.00	0.00	-7.60	0.70	6.80	0.00	-7.60	0.70	6.80	0.00	1.00	0.00	0.00	0.00	0.00	0.00	0.00	0.00	0.00	0.00	0.00	0.00	0.00	0.00	0.00
0.00	0.00	0.00	0.00	0.00	0.00	0.00	0.00	0.00	0.00	0.00	0.00	0.00	0.00	0.00	0.00	0.00	0.00	0.00	-171.00	39.70	131.10	-0.20	-86.10	25.20	60.70	0.00	-6.10	-1.80	8.00	0.00	-6.10	-1.80	8.00	0.00	1.00	0.00	0.00	0.00	0.00	0.00	0.00	0.00	0.00	0.00	0.00	0.00	0.00	0.00	0.00
0.00	0.00	0.00	0.00	0.00	0.00	0.00	0.00	0.00	0.00	0.00	0.00	0.00	0.00	0.00	0.00	0.00	0.00	0.00	-146.30	-16.10	162.20	-0.20	-75.50	-2.10	77.60	0.00	-4.00	-4.20	8.30	0.00	-4.00	-4.20	8.30	0.00	1.00	0.00	0.00	0.00	0.00	0.00	0.00	0.00	0.00	0.00	0.00	0.00	0.00	0.00	0.00
0.00	0.00	0.00	0.00	0.00	0.00	0.00	0.00	0.00	0.00	0.00	0.00	0.00	0.00	0.00	0.00	0.00	0.00	0.00	-107.40	-70.40	177.50	-0.20	-57.60	-29.30	86.90	0.00	-1.60	-6.30	7.90	0.00	-1.60	-6.30	7.90	0.00	1.00	0.00	0.00	0.00	0.00	0.00	0.00	0.00	0.00	0.00	0.00	0.00	0.00	0.00	0.00
0.00	0.00	0.00	0.00	0.00	0.00	0.00	0.00	0.00	0.00	0.00	0.00	0.00	0.00	0.00	0.00	0.00	0.00	0.00	-57.90	-117.90	175.60	-0.20	-34.00	-53.80	87.80	0.00	0.90	-7.70	6.70	0.00	0.90	-7.70	6.70	0.00	1.00	0.00	0.00	0.00	0.00	0.00	0.00	0.00	0.00	0.00	0.00	0.00	0.00	0.00	0.00
0.00	0.00	0.00	0.00	0.00	0.00	0.00	0.00	0.00	0.00	0.00	0.00	0.00	0.00	0.00	0.00	0.00	0.00	0.00	-2.70	-153.70	156.30	-0.10	-7.10	-72.90	80.00	0.00	3.50	-8.30	4.80	0.00	3.50	-8.30	4.80	0.00	1.00	0.00	0.00	0.00	0.00	0.00	0.00	0.00	0.00	0.00	0.00	0.00	0.00	0.00	0.00
0.00	0.00	0.00	0.00	0.00	0.00	0.00	0.00	0.00	0.00	0.00	0.00	0.00	0.00	0.00	0.00	0.00	0.00	0.00	52.60	-174.60	121.70	-0.20	20.40	-84.90	64.30	0.00	5.60	-8.10	2.40	0.00	5.60	-8.10	2.40	0.00	1.00	0.00	0.00	0.00	0.00	0.00	0.00	0.00	0.00	0.00	0.00	0.00	0.00	0.00	0.00
0.00	0.00	0.00	0.00	0.00	0.00	0.00	0.00	0.00	0.00	0.00	0.00	0.00	0.00	0.00	0.00	0.00	0.00	0.00	102.90	-178.30	75.10	-0.10	46.10	-88.50	42.30	0.00	7.30	-7.20	-0.10	0.00	7.30	-7.20	-0.10	0.00	1.00	0.00	0.00	0.00	0.00	0.00	0.00	0.00	0.00	0.00	0.00	0.00	0.00	0.00	0.00
0.00	0.00	0.00	0.00	0.00	0.00	0.00	0.00	0.00	0.00	0.00	0.00	0.00	0.00	0.00	0.00	0.00	0.00	0.00	143.10	-164.70	21.30	-0.10	67.20	-83.50	16.20	0.00	8.20	-5.50	-2.70	0.00	8.20	-5.50	-2.70	0.00	1.00	0.00	0.00	0.00	0.00	0.00	0.00	0.00	0.00	0.00	0.00	0.00	0.00	0.00	0.00
0.00	0.00	0.00	0.00	0.00	0.00	0.00	0.00	0.00	0.00	0.00	0.00	0.00	0.00	0.00	0.00	0.00	0.00	0.00	169.20	-134.90	-34.50	-0.10	81.60	-70.40	-11.30	0.00	8.30	-3.30	-5.00	0.00	8.30	-3.30	-5.00	0.00	1.00	0.00	0.00	0.00	0.00	0.00	0.00	0.00	0.00	0.00	0.00	0.00	0.00	0.00	0.00
0.00	0.00	0.00	0.00	0.00	0.00	0.00	0.00	0.00	0.00	0.00	0.00	0.00	0.00	0.00	0.00	0.00	0.00	0.00	178.90	-92.00	-87.00	-0.10	88.20	-50.40	-37.80	0.00	7.60	-0.70	-6.80	0.00	7.60	-0.70	-6.80	0.00	1.00	0.00	0.00	0.00	0.00	0.00	0.00	0.00	0.00	0.00	0.00	0.00	0.00	0.00	0.00
0.00	0.00	0.00	0.00	0.00	0.00	0.00	0.00	0.00	0.00	0.00	0.00	0.00	0.00	0.00	0.00	0.00	0.00	0.00	171.00	-40.00	-131.10	-0.10	86.10	-25.40	-60.70	0.00	6.10	1.80	-8.00	0.00	6.10	1.80	-8.00	0.00	1.00	0.00	0.00	0.00	0.00	0.00	0.00	0.00	0.00	0.00	0.00	0.00	0.00	0.00	0.00
0.00	0.00	0.00	0.00	0.00	0.00	0.00	0.00	0.00	0.00	0.00	0.00	0.00	0.00	0.00	0.00	0.00	0.00	0.00	146.30	15.80	-162.40	-0.10	75.60	2.00	-77.70	0.00	4.10	4.20	-8.30	0.00	4.10	4.20	-8.30	0.00	1.00	0.00	0.00	0.00	0.00	0.00	0.00	0.00	0.00	0.00	0.00	0.00	0.00	0.00	0.00
0.00	0.00	0.00	0.00	0.00	0.00	0.00	0.00	0.00	0.00	0.00	0.00	0.00	0.00	0.00	0.00	0.00	0.00	0.00	107.30	70.20	-177.70	-0.10	57.60	29.30	-87.00	0.00	1.60	6.30	-7.90	0.00	1.60	6.30	-7.90	0.00	1.00	0.00	0.00	0.00	0.00	0.00	0.00	0.00	0.00	0.00	0.00	0.00	0.00	0.00	0.00
0.00	0.00	0.00	0.00	0.00	0.00	0.00	0.00	0.00	0.00	0.00	0.00	0.00	0.00	0.00	0.00	0.00	0.00	0.00	57.80	117.50	-175.60	-0.10	34.00	53.60	-87.70	0.00	-0.90	7.60	-6.70	0.00	-0.90	7.60	-6.70	0.00	1.00	0.00	0.00	0.00	0.00	0.00	0.00	0.00	0.00	0.00	0.00	0.00	0.00	0.00	0.00
0.00	0.00	0.00	0.00	0.00	0.00	0.00	0.00	0.00	0.00	0.00	0.00	0.00	0.00	0.00	0.00	0.00	0.00	0.00	2.60	153.40	-156.20	-0.10	7.10	72.70	-79.90	0.00	-3.50	8.30	-4.80	0.00	-3.50	8.30	-4.80	0.00	1.00	0.00	0.00	0.00	0.00	0.00	0.00	0.00	0.00	0.00	0.00	0.00	0.00	0.00	0.00
0.00	0.00	0.00	0.00	0.00	0.00	0.00	0.00	0.00	0.00	0.00	0.00	0.00	0.00	0.00	0.00	0.00	0.00	0.00	-52.70	174.30	-121.70	-0.10	-20.40	84.70	-64.30	0.00	-5.60	8.10	-2.40	0.00	-5.60	8.10	-2.40	0.00	1.00	0.00	0.00	0.00	0.00	0.00	0.00	0.00	0.00	0.00	0.00	0.00	0.00	0.00	0.00
0.00	0.00	0.00	0.00	0.00	0.00	0.00	0.00	0.00	0.00	0.00	0.00	0.00	0.00	0.00	0.00	0.00	0.00	0.00	-102.90	178.10	-75.30	-0.10	-46.00	88.40	-42.40	0.00	-7.30	7.20	0.00	0.00	-7.30	7.20	0.00	0.00	1.00	0.00	0.00	0.00	0.00	0.00	0.00	0.00	0.00	0.00	0.00	0.00	0.00	0.00	0.00
0.00	0.00	0.00	0.00	0.00	0.00	0.00	0.00	0.00	0.00	0.00	0.00	0.00	0.00	0.00	0.00	0.00	0.00	0.00	-143.10	164.40	-21.40	-0.10	-67.10	83.40	-16.30	0.00	-8.20	5.50	2.60	0.00	-8.20	5.50	2.60	0.00	1.00	0.00	0.00	0.00	0.00	0.00	0.00	0.00	0.00	0.00	0.00	0.00	0.00	0.00	0.00
0.00	0.00	0.00	0.00	0.00	0.00	0.00	0.00	0.00	0.00	0.00	0.00	0.00	0.00	0.00	0.00	0.00	0.00	0.00	-169.30	134.60	34.50	-0.10	-81.70	70.20	11.30	0.00	-8.30	3.30	5.00	0.00	-8.30	3.30	5.00	0.00	1.00	0.00	0.00	0.00	0.00	0.00	0.00	0.00	0.00	0.00	0.00	0.00	0.00	0.00	0.00
0.00	0.00	0.00	0.00	0.00	0.00	0.00	0.00	0.00	0.00	0.00	0.00	0.00	0.00	0.00	0.00	0.00	0.00	0.00	-178.90	91.60	87.10	-0.10	-88.20	50.20	37.90	0.00	-7.60	0.70	6.80	0.00	-7.60	0.70	6.80	0.00	1.00	0.00	0.00	0.00	0.00	0.00	0.00	0.00	0.00	0.00	0.00	0.00	0.00	0.00	0.00
0.00	0.00	0.00	0.00	0.00	0.00	0.00	0.00	0.00	0.00	0.00	0.00	0.00	0.00	0.00	0.00	0.00	0.00	0.00	-171.00	39.70	131.10	-0.10	-86.10	25.20	60.80	0.00	-6.10	-1.80	8.00	0.00	-6.10	-1.80	8.00	0.00	1.00	0.00	0.00	0.00	0.00	0.00	0.00	0.00	0.00	0.00	0.00	0.00	0.00	0.00	0.00
0.00	0.00	0.00	0.00	0.00	0.00	0.00	0.00	0.00	0.00	0.00	0.00	0.00	0.00	0.00	0.00	0.00	0.00	0.00	-146.30	-16.10	162.30	-0.10	-75.50	-2.10	77.60	0.00	-4.00	-4.20	8.30	0.00	-4.00	-4.20	8.30	0.00	1.00	0.00	0.00	0.00	0.00	0.00	0.00	0.00	0.00	0.00	0.00	0.00	0.00	0.00	0.00
0.00	0.00	0.00	0.00	0.00	0.00	0.00	0.00	0.00	0.00	0.00	0.00	0.00	0.00	0.00	0.00	0.00	0.00	0.00	-107.30	-70.30	177.60	-0.10	-57.60	-29.30	86.90	0.00	-1.60	-6.30	7.90	0.00	-1.60	-6.30	7.90	0.00	1.00	0.00	0.00	0.00	0.00	0.00	0.00	0.00	0.00	0.00	0.00	0.00	0.00	0.00	0.00
0.00	0.00	0.00	0.00	0.00	0.00	0.00	0.00	0.00	0.00	0.00	0.00	0.00	0.00	0.00	0.00	0.00	0.00	0.00	-57.80	-117.80	175.50	-0.10	-34.00	-53.70	87.80	0.00	0.90	-7.70	6.70	0.00	0.90	-7.70	6.70	0.00	1.00	0.00	0.00	0.00	0.00	0.00	0.00	0.00	0.00	0.00	0.00	0.00	0.00	0.00	0.00
0.00	0.00	0.00	0.00	0.00	0.00	0.00	0.00	0.00	0.00	0.00	0.00	0.00	0.00	0.00	0.00	0.00	0.00	0.00	-2.70	-153.70	156.30	-0.10	-7.10	-72.90	80.00	0.00	3.50	-8.30	4.80	0.00	3.50	-8.30	4.80	0.00	1.00	0.00	0.00	0.00	0.00	0.00	0.00	0.00	0.00	0.00	0.00	0.00	0.00	0.00	0.00
0.00	0.00	0.00	0.00	0.00	0.00	0.00	0.00	0.00	0.00	0.00	0.00	0.00	0.00	0.00	0.00	0.00	0.00	0.00	52.70	-174.60	121.70	-0.10	20.40	-84.80	64.30	0.00	5.60	-8.10	2.40	0.00	5.60	-8.10	2.40	0.00	1.00	0.00	0.00	0.00	0.00	0.00	0.00	0.00	0.00	0.00	0.00	0.00	0.00	0.00	0.00
0.00	0.00	0.00	0.00	0.00	0.00	0.00	0.00	0.00	0.00	0.00	0.00	0.00	0.00	0.00	0.00	0.00	0.00	0.00	102.90	-178.30	75.20	-0.10	46.10	-88.50	42.30	0.00	7.30	-7.20	-0.10	0.00	7.30	-7.20	-0.10	0.00	1.00	0.00	0.00	0.00	0.00	0.00	0.00	0.00	0.00	0.00	0.00	0.00	0.00	0.00	0.00
0.00	0.00	0.00	0.00	0.00	0.00	0.00	0.00	0.00	0.00	0.00	0.00	0.00	0.00	0.00	0.00	0.00	0.00	0.00	143.10	-164.60	21.30	-0.10	67.20	-83.50	16.30	0.00	8.20	-5.50	-2.60	0.00	8.20	-5.50	-2.60	0.00	1.00	0.00	0.00	0.00	0.00	0.00	0.00	0.00	0.00	0.00	0.00	0.00	0.00	0.00	0.00
0.00	0.00	0.00	0.00	0.00	0.00	0.00	0.00	0.00	0.00	0.00	0.00	0.00	0.00	0.00	0.00	0.00	0.00	0.00	169.30	-134.90	-34.50	-0.10	81.70	-70.40	-11.30	0.00	8.30	-3.30	-5.00	0.00	8.30	-3.30	-5.00	0.00	1.00	0.00	0.00	0.00	0.00	0.00	0.00	0.00	0.00	0.00	0.00	0.00	0.00	0.00	0.00
0.00	0.00	0.00	0.00	0.00	0.00	0.00	0.00	0.00	0.00	0.00	0.00	0.00	0.00	0.00	0.00	0.00	0.00	0.00	178.90	-91.90	-87.10	-0.10	88.20	-50.30	-37.80	0.00	7.60	-0.70	-6.80	0.00	7.60	-0.70	-6.80	0.00	1.00	0.00	0.00	0.00	0.00	0.00	0.00	0.00	0.00	0.00	0.00	0.00	0.00	0.00	0.00
0.00	0.00	0.00	0.00	0.00	0.00	0.00	0.00	0.00	0.00	0.00	0.00	0.00	0.00	0.00	0.00	0.00	0.00	0.00	171.00	-39.90	-131.10	-0.10	86.10	-25.40	-60.70	0.00	6.10	1.80	-8.00	0.00	6.10	1.80	-8.00	0.00	1.00	0.00	0.00	0.00	0.00	0.00	0.00	0.00	0.00	0.00	0.00	0.00	0.00	0.00	0.00
0.00	0.00	0.00	0.00	0.00	0.00	0.00	0.00	0.00	0.00	0.00	0.00	0.00	0.00	0.00	0.00	0.00	0.00	0.00	146.30	15.80	-162.30	-0.10	75.60	2.00	-77.70	0.00	4.10	4.20	-8.30	0.00	4.10	4.20	-8.30	0.00	1.00	0.00	0.00	0.00	0.00	0.00	0.00	0.00	0.00	0.00	0.00	0.00	0.00	0.00	0.00
0.00	0.00	0.00	0.00	0.00	0.00	0.00	0.00	0.00	0.00	0.00	0.00	0.00	0.00	0.00	0.00	0.00	0.00	0.00	107.30	70.20	-177.70	-0.10	57.60	29.30	-87.00	0.00	1.60	6.30	-7.90	0.00	1.60	6.30	-7.90	0.00	1.00	0.00	0.00	0.00	0.00	0.00	0.00	0.00	0.00	0.00	0.00	0.00	0.00	0.00	0.00
0.00	0.00	0.00	0.00	0.00	0.00	0.00	0.00	0.00	0.00	0.00	0.00	0.00	0.00	0.00	0.00	0.00	0.00	0.00	57.80	117.60	-175.60	-0.10	34.00	53.60	-87.70	0.00	-0.90	7.70	-6.70	0.00	-0.90	7.70	-6.70	0.00	1.00	0.00	0.00	0.00	0.00	0.00	0.00	0.00	0.00	0.00	0.00	0.00	0.00	0.00	0.00
0.00	0.00	0.00	0.00	0.00	0.00	0.00	0.00	0.00	0.00	0.00	0.00	0.00	0.00	0.00	0.00	0.00	0.00	0.00	2.60	153.50	-156.30	-0.10	7.10	72.70	-79.90	0.00	-3.50	8.30	-4.80	0.00	-3.50	8.30	-4.80	0.00	1.00	0.00	0.00	0.00	0.00	0.00	0.00	0.00	0.00	0.00	0.00	0.00	0.00	0.00	0.00
0.00	0.00	0.00	0.00	0.00	0.00	0.00	0.00	0.00	0.00	0.00	0.00	0.00	0.00	0.00	0.00	0.00	0.00	0.00	-52.70	174.30	-121.70	-0.10	-20.40	84.70	-64.30	0.00	-5.60	8.10	-2.40	0.00	-5.60	8.10	-2.40	0.00	1.00	0.00	0.00	0.00	0.00	0.00	0.00	0.00	0.00	0.00	0.00	0.00	0.00	0.00	0.00
0.00	0.00	0.00	0.00	0.00	0.00	0.00	0.00	0.00	0.00	0.00	0.00	0.00	0.00	0.00	0.00	0.00	0.00	0.00	-102.90	178.10	-75.20	-0.10	-46.00	88.40	-42.40	0.00	-7.30	7.20	0.10	0.00	-7.30	7.20	0.10	0.00	1.00	0.00	0.00	0.00	0.00	0.00	0.00	0.00	0.00	0.00	0.00	0.00	0.00	0.00	0.00
0.00	0.00	0.00	0.00	0.00	0.00	0.00	0.00	0.00	0.00	0.00	0.00	0.00	0.00	0.00	0.00	0.00	0.00	0.00	-143.10	164.40	-21.40	-0.10	-67.10	83.40	-16.30	0.00	-8.20	5.50	2.60	0.00	-8.20	5.50	2.60	0.00	1.00	0.00	0.00	0.00	0.00	0.00	0.00	0.00	0.00	0.00	0.00	0.00	0.00	0.00	0.00
0.00	0.00	0.00	0.00	0.00	0.00	0.00	0.00	0.00	0.00	0.00	0.00	0.00	0.00	0.00	0.00	0.00	0.00	0.00	-169.30	134.60	34.50	-0.10	-81.70	70.30	11.30	0.00	-8.30	3.30	5.00	0.00	-8.30	3.30	5.00	0.00	1.00	0.00	0.00	0.00	0.00	0.00	0.00	0.00	0.00	0.00	0.00	0.00	0.00	0.00	0.00
0.00	0.00	0.00	0.00	0.00	0.00	0.00	0.00	0.00	0.00	0.00	0.00	0.00	0.00	0.00	0.00	0.00	0.00	0.00	-178.90	91.60	87.10	-0.10	-88.20	50.20	37.90	0.00	-7.60	0.70	6.80	0.00	-7.60	0.70	6.80	0.00	1.00	0.00	0.00	0.00	0.00	0.00	0.00	0.00	0.00	0.00	0.00	0.00	0.00	0.00	0.00
0.00	0.00	0.00	0.00	0.00	0.00	0.00	0.00	0.00	0.00	0.00	0.00	0.00	0.00	0.00	0.00	0.00	0.00	0.00	-171.00	39.70	131.10	-0.10	-86.10	25.20	60.80	0.00	-6.10	-1.80	8.00	0.00	-6.10	-1.80	8.00	0.00	1.00	0.00	0.00	0.00	0.00	0.00	0.00	0.00	0.00	0.00	0.00	0.00	0.00	0.00	0.00
0.00	0.00	0.00	0.00	0.00	0.00	0.00	0.00	0.00	0.00	0.00	0.00	0.00	0.00	0.00	0.00	0.00	0.00	0.00	-146.30	-16.00	162.30	-0.10	-75.50	-2.10	77.60	0.00	-4.00	-4.20	8.30	0.00	-4.00	-4.20	8.30	0.00	1.00	0.00	0.00	0.00	0.00	0.00	0.00	0.00	0.00	0.00	0.00	0.00	0.00	0.00	0.00
0.00	0.00	0.00	0.00	0.00	0.00	0.00	0.00	0.00	0.00	0.00	0.00	0.00	0.00	0.00	0.00	0.00	0.00	0.00	-107.30	-70.30	177.60	0.00	-57.60	-29.40	86.90	0.00	-1.60	-6.30	7.90	0.00	-1.60	-6.30	7.90	0.00	1.00	0.00	0.00	0.00	0.00	0.00	0.00	0.00	0.00	0.00	0.00	0.00	0.00	0.00	0.00
0.00	0.00	0.00	0.00	0.00	0.00	0.00	0.00	0.00	0.00	0.00	0.00	0.00	0.00	0.00	0.00	0.00	0.00	0.00	-57.80	-117.80	175.60	-0.10	-34.00	-53.70	87.80	0.00	0.90	-7.70	6.70	0.00	0.90	-7.70	6.70	0.00	1.00	0.00	0.00	0.00	0.00	0.00	0.00	0.00	0.00	0.00	0.00	0.00	0.00	0.00	0.00
0.00	0.00	0.00	0.00	0.00	0.00	0.00	0.00	0.00	0.00	0.00	0.00	0.00	0.00	0.00	0.00	0.00	0.00	0.00	-2.70	-153.70	156.30	-0.10	-7.10	-72.90	80.00	0.00	3.50	-8.30	4.80	0.00	3.50	-8.30	4.80	0.00	1.00	0.00	0.00	0.00	0.00	0.00	0.00	0.00	0.00	0.00	0.00	0.00	0.00	0.00	0.00
0.00	0.00	0.00	0.00	0.00	0.00	0.00	0.00	0.00	0.00	0.00	0.00	0.00	0.00	0.00	0.00	0.00	0.00	0.00	52.70	-174.50	121.70	0.00	20.40	-84.80	64.30	0.00	5.60	-8.10	2.40	0.00	5.60	-8.10	2.40	0.00	1.00	0.00	0.00	0.00	0.00	0.00	0.00	0.00	0.00	0.00	0.00	0.00	0.00	0.00	0.00
0.00	0.00	0.00	0.00	0.00	0.00	0.00	0.00	0.00	0.00	0.00	0.00	0.00	0.00	0.00	0.00	0.00	0.00	0.00	103.00	-178.30	75.20	0.00	46.00	-88.50	42.40	0.00	7.30	-7.20	-0.10	0.00	7.30	-7.20	-0.10	0.00	1.00	0.00	0.00	0.00	0.00	0.00	0.00	0.00	0.00	0.00	0.00	0.00	0.00	0.00	0.00
0.00	0.00	0.00	0.00	0.00	0.00	0.00	0.00	0.00	0.00	0.00	0.00	0.00	0.00	0.00	0.00	0.00	0.00	0.00	143.10	-164.60	21.30	0.00	67.20	-83.50	16.30	0.00	8.20	-5.50	-2.60	0.00	8.20	-5.50	-2.60	0.00	1.00	0.00	0.00	0.00	0.00	0.00	0.00	0.00	0.00	0.00	0.00	0.00	0.00	0.00	0.00
0.00	0.00	0.00	0.00	0.00	0.00	0.00	0.00	0.00	0.00	0.00	0.00	0.00	0.00	0.00	0.00	0.00	0.00	0.00	169.30	-134.80	-34.50	0.00	81.70	-70.40	-11.30	0.00	8.30	-3.30	-5.00	0.00	8.30	-3.30	-5.00	0.00	1.00	0.00	0.00	0.00	0.00	0.00	0.00	0.00	0.00	0.00	0.00	0.00	0.00	0.00	0.00
0.00	0.00	0.00	0.00	0.00	0.00	0.00	0.00	0.00	0.00	0.00	0.00	0.00	0.00	0.00	0.00	0.00	0.00	0.00	178.90	-91.90	-87.10	0.00	88.20	-50.30	-37.90	0.00	7.60	-0.70	-6.80	0.00	7.60	-0.70	-6.80	0.00	1.00	0.00	0.00	0.00	0.00	0.00	0.00	0.00	0.00	0.00	0.00	0.00	0.00	0.00	0.00
0.00	0.00	0.00	0.00	0.00	0.00	0.00	0.00	0.00	0.00	0.00	0.00	0.00	0.00	0.00	0.00	0.00	0.00	0.00	171.00	-39.90	-131.10	0.00	86.10	-25.30	-60.70	0.00	6.10	1.80	-8.00	0.00	6.10	1.80	-8.00	0.00	1.00	0.00	0.00	0.00	0.00	0.00	0.00	0.00	0.00	0.00	0.00	0.00	0.00	0.00	0.00
0.00	0.00	0.00	0.00	0.00	0.00	0.00	0.00	0.00	0.00	0.00	0.00	0.00	0.00	0.00	0.00	0.00	0.00	0.00	146.30	15.90	-162.30	0.00	75.60	2.00	-77.70	0.00	4.10	4.20	-8.30	0.00	4.10	4.20	-8.30	0.00	1.00	0.00	0.00	0.00	0.00	0.00	0.00	0.00	0.00	0.00	0.00	0.00	0.00	0.00	0.00
0.00	0.00	0.00	0.00	0.00	0.00	0.00	0.00	0.00	0.00	0.00	0.00	0.00	0.00	0.00	0.00	0.00	0.00	0.00	107.30	70.20	-177.70	0.00	57.60	29.30	-87.00	0.00	1.60	6.30	-7.90	0.00	1.60	6.30	-7.90	0.00	1.00	0.00	0.00	0.00	0.00	0.00	0.00	0.00	0.00	0.00	0.00	0.00	0.00	0.00	0.00
0.00	0.00	0.00	0.00	0.00	0.00	0.00	0.00	0.00	0.00	0.00	0.00	0.00	0.00	0.00	0.00	0.00	0.00	0.00	57.80	117.60	-175.50	0.00	34.00	53.60	-87.70	0.00	-0.90	7.70	-6.70	0.00	-0.90	7.70	-6.70	0.00	1.00	0.00	0.00	0.00	0.00	0.00	0.00	0.00	0.00	0.00	0.00	0.00	0.00	0.00	0.00
0.00	0.00	0.00	0.00	0.00	0.00	0.00	0.00	0.00	0.00	0.00	0.00	0.00	0.00	0.00	0.00	0.00	0.00	0.00	2.70	153.50	-156.30	0.00	7.10	72.70	-79.90	0.00	-3.50	8.30	-4.80	0.00	-3.50	8.30	-4.80	0.00	1.00	0.00	0.00	0.00	0.00	0.00	0.00	0.00	0.00	0.00	0.00	0.00	0.00	0.00	0.00
0.00	0.00	0.00	0.00	0.00	0.00	0.00	0.00	0.00	0.00	0.00	0.00	0.00	0.00	0.00	0.00	0.00	0.00	0.00	-52.70	174.30	-121.70	0.00	-20.40	84.70	-64.30	0.00	-5.60	8.10	-2.40	0.00	-5.60	8.10	-2.40	0.00	1.00	0.00	0.00	0.00	0.00	0.00	0.00	0.00	0.00	0.00	0.00	0.00	0.00	0.00	0.00
0.00	0.00	0.00	0.00	0.00	0.00	0.00	0.00	0.00	0.00	0.00	0.00	0.00	0.00	0.00	0.00	0.00	0.00	0.00	-102.90	178.10	-75.20	0.00	-46.00	88.40	-42.40	0.00	-7.30	7.20	0.10	0.00	-7.30	7.20	0.10	0.00	1.00	0.00	0.00	0.00	0.00	0.00	0.00	0.00	0.00	0.00	0.00	0.00	0.00	0.00	0.00
0.00	0.00	0.00	0.00	0.00	0.00	0.00	0.00	0.00	0.00	0.00	0.00	0.00	0.00	0.00	0.00	0.00	0.00	0.00	-143.10	164.40	-21.40	0.00	-67.10	83.40	-16.30	0.00	-8.20	5.50	2.60	0.00	-8.20	5.50	2.60	0.00	1.00	0.00	0.00	0.00	0.00	0.00	0.00	0.00	0.00	0.00	0.00	0.00	0.00	0.00	0.00
0.00	0.00	0.00	0.00	0.00	0.00	0.00	0.00	0.00	0.00	0.00	0.00	0.00	0.00	0.00	0.00	0.00	0.00	0.00	-169.30	134.70	34.50	0.00	-81.60	70.30	11.30	0.00	-8.30	3.30	5.00	0.00	-8.30	3.30	5.00	0.00	1.00	0.00	0.00	0.00	0.00	0.00	0.00	0.00	0.00	0.00	0.00	0.00	0.00	0.00	0.00
0.00	0.00	0.00	0.00	0.00	0.00	0.00	0.00	0.00	0.00	0.00	0.00	0.00	0.00	0.00	0.00	0.00	0.00	0.00	-178.90	91.70	87.10	0.00	-88.20	50.20	37.90	0.00	-7.60	0.70	6.80	0.00	-7.60	0.70	6.80	0.00	1.00	0.00	0.00	0.00	0.00	0.00	0.00	0.00	0.00	0.00	0.00	0.00	0.00	0.00	0.00
0.00	0.00	0.00	0.00	0.00	0.00	0.00	0.00	0.00	0.00	0.00	0.00	0.00	0.00	0.00	0.00	0.00	0.00	0.00	-171.00	39.70	131.10	0.00	-86.10	25.20	60.80	0.00	-6.10	-1.80	8.00	0.00	-6.10	-1.80	8.00	0.00	1.00	0.00	0.00	0.00	0.00	0.00	0.00	0.00	0.00	0.00	0.00	0.00	0.00	0.00	0.00
0.00	0.00	0.00	0.00	0.00	0.00	0.00	0.00	0.00	0.00	0.00	0.00	0.00	0.00	0.00	0.00	0.00	0.00	0.00	-146.30	-16.10	162.30	0.00	-75.50	-2.10	77.70	0.00	-4.00	-4.20	8.30	0.00	-4.00	-4.20	8.30	0.00	1.00	0.00	0.00	0.00	0.00	0.00	0.00	0.00	0.00	0.00	0.00	0.00	0.00	0.00	0.00
0.00	0.00	0.00	0.00	0.00	0.00	0.00	0.00	0.00	0.00	0.00	0.00	0.00	0.00	0.00	0.00	0.00	0.00	0.00	-107.30	-70.30	177.60	0.00	-57.60	-29.40	87.00	0.00	-1.60	-6.30	7.90	0.00	-1.60	-6.30	7.90	0.00	1.00	0.00	0.00	0.00	0.00	0.00	0.00	0.00	0.00	0.00	0.00	0.00	0.00	0.00	0.00
0.00	0.00	0.00	0.00	0.00	0.00	0.00	0.00	0.00	0.00	0.00	0.00	0.00	0.00	0.00	0.00	0.00	0.00	0.00	-57.80	-117.80	175.60	0.00	-34.00	-53.70	87.80	0.00	0.90	-7.70	6.70	0.00	0.90	-7.70	6.70	0.00	1.00	0.00	0.00	0.00	0.00	0.00	0.00	0.00	0.00	0.00	0.00	0.00	0.00	0.00	0.00
0.00	0.00	0.00	0.00	0.00	0.00	0.00	0.00	0.00	0.00	0.00	0.00	0.00	0.00	0.00	0.00	0.00	0.00	0.00	-2.70	-153.70	156.30	0.00	-7.10	-72.80	80.00	0.00	3.50	-8.30	4.80	0.00	3.50	-8.30	4.80	0.00	1.00	0.00	0.00	0.00	0.00	0.00	0.00	0.00	0.00	0.00	0.00	0.00	0.00	0.00	0.00
0.00	0.00	0.00	0.00	0.00	0.00	0.00	0.00	0.00	0.00	0.00	0.00	0.00	0.00	0.00	0.00	0.00	0.00	0.00	52.70	-174.50	121.70	0.00	20.40	-84.80	64.30	0.00	5.60	-8.10	2.40	0.00	5.60	-8.10	2.40	0.00	1.00	0.00	0.00	0.00	0.00	0.00	0.00	0.00	0.00	0.00	0.00	0.00	0.00	0.00	0.00
0.00	0.00	0.00	0.00	0.00	0.00	0.00	0.00	0.00	0.00	0.00	0.00	0.00	0.00	0.00	0.00	0.00	0.00	0.00	103.00	-178.30	75.20	0.00	46.00	-88.50	42.40	0.00	7.30	-7.20	-0.10	0.00	7.30	-7.20	-0.10	0.00	1.00	0.00	0.00	0.00	0.00	0.00	0.00	0.00	0.00	0.00	0.00	0.00	0.00	0.00	0.00
0.00	0.00	0.00	0.00	0.00	0.00	0.00	0.00	0.00	0.00	0.00	0.00	0.00	0.00	0.00	0.00	0.00	0.00	0.00	143.10	-164.60	21.40	0.00	67.20	-83.50	16.30	0.00	8.20	-5.50	-2.60	0.00	8.20	-5.50	-2.60	0.00	1.00	0.00	0.00	0.00	0.00	0.00	0.00	0.00	0.00	0.00	0.00	0.00	0.00	0.00	0.00
0.00	0.00	0.00	0.00	0.00	0.00	0.00	0.00	0.00	0.00	0.00	0.00	0.00	0.00	0.00	0.00	0.00	0.00	0.00	169.30	-134.80	-34.50	0.00	81.70	-70.40	-11.30	0.00	8.30	-3.30	-5.00	0.00	8.30	-3.30	-5.00	0.00	1.00	0.00	0.00	0.00	0.00	0.00	0.00	0.00	0.00	0.00	0.00	0.00	0.00	0.00	0.00
0.00	0.00	0.00	0.00	0.00	0.00	0.00	0.00	0.00	0.00	0.00	0.00	0.00	0.00	0.00	0.00	0.00	0.00	0.00	178.90	-91.90	-87.10	0.00	88.20	-50.30	-37.90	0.00	7.60	-0.70	-6.80	0.00	7.60	-0.70	-6.80	0.00	1.00	0.00	0.00	0.00	0.00	0.00	0.00	0.00	0.00	0.00	0.00	0.00	0.00	0.00	0.00
0.00	0.00	0.00	0.00	0.00	0.00	0.00	0.00	0.00	0.00	0.00	0.00	0.00	0.00	0.00	0.00	0.00	0.00	0.00	171.00	-39.90	-131.10	0.00	86.10	-25.30	-60.70	0.00	6.10	1.80	-8.00	0.00	6.10	1.80	-8.00	0.00	1.00	0.00	0.00	0.00	0.00	0.00	0.00	0.00	0.00	0.00	0.00	0.00	0.00	0.00	0.00
0.00	0.00	0.00	0.00	0.00	0.00	0.00	0.00	0.00	0.00	0.00	0.00	0.00	0.00	0.00	0.00	0.00	0.00	0.00	146.30	15.90	-162.30	0.00	75.60	2.00	-77.60	0.00	4.10	4.20	-8.30	0.00	4.10	4.20	-8.30	0.00	1.00	0.00	0.00	0.00	0.00	0.00	0.00	0.00	0.00	0.00	0.00	0.00	0.00	0.00	0.00
0.00	0.00	0.00	0.00	0.00	0.00	0.00	0.00	0.00	0.00	0.00	0.00	0.00	0.00	0.00	0.00	0.00	0.00	0.00	107.30	70.20	-177.60	0.00	57.60	29.30	-87.00	0.00	1.60	6.30	-7.90	0.00	1.60	6.30	-7.90	0.00	1.00	0.00	0.00	0.00	0.00	0.00	0.00	0.00	0.00	0.00	0.00	0.00	0.00	0.00	0.00
0.00	0.00	0.00	0.00	0.00	0.00	0.00	0.00	0.00	0.00	0.00	0.00	0.00	0.00	0.00	0.00	0.00	0.00	0.00	57.80	117.60	-175.50	0.00	34.00	53.60	-87.70	0.00	-0.90	7.70	-6.70	0.00	-0.90	7.70	-6.70	0.00	1.00	0.00	0.00	0.00	0.00	0.00	0.00	0.00	0.00	0.00	0.00	0.00	0.00	0.00	0.00
0.00	0.00	0.00	0.00	0.00	0.00	0.00	0.00	0.00	0.00	0.00	0.00	0.00	0.00	0.00	0.00	0.00	0.00	0.00	2.70	153.50	-156.30	0.00	7.10	72.70	-79.90	0.00	-3.50	8.30	-4.80	0.00	-3.50	8.30	-4.80	0.00	1.00	0.00	0.00	0.00	0.00	0.00	0.00	0.00	0.00	0.00	0.00	0.00	0.00	0.00	0.00
0.00	0.00	0.00	0.00	0.00	0.00	0.00	0.00	0.00	0.00	0.00	0.00	0.00	0.00	0.00	0.00	0.00	0.00	0.00	-52.70	174.30	-121.70	0.00	-20.40	84.70	-64.30	0.00	-5.60	8.10	-2.40	0.00	-5.60	8.10	-2.40	0.00	1.00	0.00	0.00	0.00	0.00	0.00	0.00	0.00	0.00	0.00	0.00	0.00	0.00	0.00	0.00
0.00	0.00	0.00	0.00	0.00	0.00	0.00	0.00	0.00	0.00	0.00	0.00	0.00	0.00	0.00	0.00	0.00	0.00	0.00	-102.90	178.10	-75.20	0.00	-46.00	88.40	-42.40	0.00	-7.30	7.20	0.10	0.00	-7.30	7.20	0.10	0.00	1.00	0.00	0.00	0.00	0.00	0.00	0.00	0.00	0.00	0.00	0.00	0.00	0.00	0.00	0.00
0.00	0.00	0.00	0.00	0.00	0.00	0.00	0.00	0.00	0.00	0.00	0.00	0.00	0.00	0.00	0.00	0.00	0.00	0.00	-143.10	164.50	-21.30	0.00	-67.10	83.40	-16.30	0.00	-8.20	5.50	2.60	0.00	-8.20	5.50	2.60	0.00	1.00	0.00	0.00	0.00	0.00	0.00	0.00	0.00	0.00	0.00	0.00	0.00	0.00	0.00	0.00
0.00	0.00	0.00	0.00	0.00	0.00	0.00	0.00	0.00	0.00	0.00	0.00	0.00	0.00	0.00	0.00	0.00	0.00	0.00	-169.30	134.70	34.50	0.00	-81.60	70.30	11.30	0.00	-8.30	3.30	5.00	0.00	-8.30	3.30	5.00	0.00	1.00	0.00	0.00	0.00	0.00	0.00	0.00	0.00	0.00	0.00	0.00	0.00	0.00	0.00	0.00
0.00	0.00	0.00	0.00	0.00	0.00	0.00	0.00	0.00	0.00	0.00	0.00	0.00	0.00	0.00	0.00	0.00	0.00	0.00	-178.90	91.70	87.10	0.00	-88.20	50.20	37.90	0.00	-7.60	0.70	6.80	0.00	-7.60	0.70	6.80	0.00	1.00	0.00	0.00	0.00	0.00	0.00	0.00	0.00	0.00	0.00	0.00	0.00	0.00	0.00	0.00
0.00	0.00	0.00	0.00	0.00	0.00	0.00	0.00	0.00	0.00	0.00	0.00	0.00	0.00	0.00	0.00	0.00	0.00	0.00	-171.00	39.70	131.10	0.00	-86.10	25.20	60.80	0.00	-6.10	-1.80	8.00	0.00	-6.10	-1.80	8.00	0.00	1.00	0.00	0.00	0.00	0.00	0.00	0.00	0.00	0.00	0.00	0.00	0.00	0.00	0.00	0.00
0.00	0.00	0.00	0.00	0.00	0.00	0.00	0.00	0.00	0.00	0.00	0.00	0.00	0.00	0.00	0.00	0.00	0.00	0.00	-146.30	-16.00	162.30	0.00	-75.50	-2.10	77.70	0.00	-4.00	-4.20	8.30	0.00	-4.00	-4.20	8.30	0.00	1.00	0.00	0.00	0.00	0.00	0.00	0.00	0.00	0.00	0.00	0.00	0.00	0.00	0.00	0.00
0.00	0.00	0.00	0.00	0.00	0.00	0.00	0.00	0.00	0.00	0.00	0.00	0.00	0.00	0.00	0.00	0.00	0.00	0.00	-107.30	-70.30	177.60	0.00	-57.60	-29.40	87.00	0.00	-1.60	-6.30	7.90	0.00	-1.60	-6.30	7.90	0.00	1.00	0.00	0.00	0.00	0.00	0.00	0.00	0.00	0.00	0.00	0.00	0.00	0.00	0.00	0.00
0.00	0.00	0.00	0.00	0.00	0.00	0.00	0.00	0.00	0.00	0.00	0.00	0.00	0.00	0.00	0.00	0.00	0.00	0.00	-57.80	-117.80	175.60	0.00	-34.00	-53.70	87.80	0.00	0.90	-7.70	6.70	0.00	0.90	-7.70	6.70	0.00	1.00	0.00	0.00	0.00	0.00	0.00	0.00	0.00	0.00	0.00	0.00	0.00	0.00	0.00	0.00
0.00	0.00	0.00	0.00	0.00	0.00	0.00	0.00	0.00	0.00	0.00	0.00	0.00	0.00	0.00	0.00	0.00	0.00	0.00	-2.70	-153.60	156.30	0.00	-7.10	-72.80	80.00	0.00	3.50	-8.30	4.80	0.00	3.50	-8.30	4.80	0.00	1.00	0.00	0.00	0.00	0.00	0.00	0.00	0.00	0.00	0.00	0.00	0.00	0.00	0.00	0.00
0.00	0.00	0.00	0.00	0.00	0.00	0.00	0.00	0.00	0.00	0.00	0.00	0.00	0.00	0.00	0.00	0.00	0.00	0.00	52.70	-174.50	121.70	0.00	20.40	-84.80	64.30	0.00	5.60	-8.10	2.40	0.00	5.60	-8.10	2.40	0.00	1.00	0.00	0.00	0.00	0.00	0.00	0.00	0.00	0.00	0.00	0.00	0.00	0.00	0.00	0.00
0.00	0.00	0.00	0.00	0.00	0.00	0.00	0.00	0.00	0.00	0.00	0.00	0.00	0.00	0.00	0.00	0.00	0.00	0.00	103.00	-178.30	75.20	0.00	46.00	-88.50	42.40	0.00	7.30	-7.20	-0.10	0.00	7.30	-7.20	-0.10	0.00	1.00	0.00	0.00	0.00	0.00	0.00	0.00	0.00	0.00	0.00	0.00	0.00	0.00	0.00	0.00
0.00	0.00	0.00	0.00	0.00	0.00	0.00	0.00	0.00	0.00	0.00	0.00	0.00	0.00	0.00	0.00	0.00	0.00	0.00	143.10	-164.60	21.40	0.00	67.20	-83.50	16.30	0.00	8.20	-5.50	-2.60	0.00	8.20	-5.50	-2.60	0.00	1.00	0.00	0.00	0.00	0.00	0.00	0.00	0.00	0.00	0.00	0.00	0.00	0.00	0.00	0.00
0.00	0.00	0.00	0.00	0.00	0.00	0.00	0.00	0.00	0.00	0.00	0.00	0.00	0.00	0.00	0.00	0.00	0.00	0.00	169.30	-134.80	-34.50	0.00	81.70	-70.40	-11.30	0.00	8.30	-3.30	-5.00	0.00	8.30	-3.30	-5.00	0.00	1.00	0.00	0.00	0.00	0.00	0.00	0.00	0.00	0.00	0.00	0.00	0.00	0.00	0.00	0.00
0.00	0.00	0.00	0.00	0.00	0.00	0.00	0.00	0.00	0.00	0.00	0.00	0.00	0.00	0.00	0.00	0.00	0.00	0.00	178.90	-91.90	-87.10	0.00	88.20	-50.30	-37.90	0.00	7.60	-0.70	-6.80	0.00	7.60	-0.70	-6.80	0.00	1.00	0.00	0.00	0.00	0.00	0.00	0.00	0.00	0.00	0.00	0.00	0.00	0.00	0.00	0.00
0.00	0.00	0.00	0.00	0.00	0.00	0.00	0.00	0.00	0.00	0.00	0.00	0.00	0.00	0.00	0.00	0.00	0.00	0.00	171.00	-39.90	-131.10	0.00	86.10	-25.30	-60.70	0.00	6.10	1.80	-8.00	0.00	6.10	1.80	-8.00	0.00	1.00	0.00	0.00	0.00	0.00	0.00	0.00	0.00	0.00	0.00	0.00	0.00	0.00	0.00	0.00
0.00	0.00	0.00	0.00	0.00	0.00	0.00	0.00	0.00	0.00	0.00	0.00	0.00	0.00	0.00	0.00	0.00	0.00	0.00	146.30	15.90	-162.30	0.00	75.60	2.00	-77.60	0.00	4.10	4.20	-8.30	0.00	4.10	4.20	-8.30	0.00	1.00	0.00	0.00	0.00	0.00	0.00	0.00	0.00	0.00	0.00	0.00	0.00	0.00	0.00	0.00
0.00	0.00	0.00	0.00	0.00	0.00	0.00	0.00	0.00	0.00	0.00	0.00	0.00	0.00	0.00	0.00	0.00	0.00	0.00	107.40	70.20	-177.60	0.00	57.60	29.30	-86.90	0.00	1.60	6.30	-7.90	0.00	1.60	6.30	-7.90	0.00	1.00	0.00	0.00	0.00	0.00	0.00	0.00	0.00	0.00	0.00	0.00	0.00	0.00	0.00	0.00
0.00	0.00	0.00	0.00	0.00	0.00	0.00	0.00	0.00	0.00	0.00	0.00	0.00	0.00	0.00	0.00	0.00	0.00	0.00	57.90	117.60	-175.50	0.00	34.00	53.60	-87.70	0.00	-0.90	7.70	-6.70	0.00	-0.90	7.70	-6.70	0.00	1.00	0.00	0.00	0.00	0.00	0.00	0.00	0.00	0.00	0.00	0.00	0.00	0.00	0.00	0.00
0.00	0.00	0.00	0.00	0.00	0.00	0.00	0.00	0.00	0.00	0.00	0.00	0.00	0.00	0.00	0.00	0.00	0.00	0.00	2.70	153.50	-156.30	0.00	7.10	72.70	-79.90	0.00	-3.50	8.30	-4.80	0.00	-3.50	8.30	-4.80	0.00	1.00	0.00	0.00	0.00	0.00	0.00	0.00	0.00	0.00	0.00	0.00	0.00	0.00	0.00	0.00
0.00	0.00	0.00	0.00	0.00	0.00	0.00	0.00	0.00	0.00	0.00	0.00	0.00	0.00	0.00	0.00	0.00	0.00	0.00	-52.70	174.30	-121.70	0.00	-20.40	84.70	-64.30	0.00	-5.60	8.10	-2.40	0.00	-5.60	8.10	-2.40	0.00	1.00	0.00	0.00	0.00	0.00	0.00	0.00	0.00	0.00	0.00	0.00	0.00	0.00	0.00	0.00
0.00	0.00	0.00	0.00	0.00	0.00	0.00	0.00	0.00	0.00	0.00	0.00	0.00	0.00	0.00	0.00	0.00	0.00	0.00	-102.90	178.10	-75.20	0.00	-46.00	88.40	-42.40	0.00	-7.30	7.20	0.10	0.00	-7.30	7.20	0.10	0.00	1.00	0.00	0.00	0.00	0.00	0.00	0.00	0.00	0.00	0.00	0.00	0.00	0.00	0.00	0.00
0.00	0.00	0.00	0.00	0.00	0.00	0.00	0.00	0.00	0.00	0.00	0.00	0.00	0.00	0.00	0.00	0.00	0.00	0.00	-143.10	164.50	-21.30	0.00	-67.10	83.40	-16.30	0.00	-8.20	5.50	2.60	0.00	-8.20	5.50	2.60	0.00	1.00	0.00	0.00	0.00	0.00	0.00	0.00	0.00	0.00	0.00	0.00	0.00	0.00	0.00	0.00
0.00	0.00	0.00	0.00	0.00	0.00	0.00	0.00	0.00	0.00	0.00	0.00	0.00	0.00	0.00	0.00	0.00	0.00	0.00	-146.30	-16.00	162.30	0.00	-75.50	-2.10	77.70	0.00	-4.00	-4.20	8.30	0.00	-4.00	-4.20	8.30	0.00	1.00	0.00	0.00	0.00	0.00	0.00	0.00	0.00	0.00	0.00	0.00	0.00	0.00	0.00	0.00
0.00	0.00	0.00	0.00	0.00	0.00	0.00	0.00	0.00	0.00	0.00	0.00	0.00	0.00	0.00	0.00	0.00	0.00	0.00	-107.30	-70.30	177.70	0.00	-57.60	-29.40	87.00	0.00	-1.60	-6.30	7.90	0.00	-1.60	-6.30	7.90	0.00	1.00	0.00	0.00	0.00	0.00	0.00	0.00	0.00	0.00	0.00	0.00	0.00	0.00	0.00	0.00
0.00	0.00	0.00	0.00	0.00	0.00	0.00	0.00	0.00	0.00	0.00	0.00	0.00	0.00	0.00	0.00	0.00	0.00	0.00	-57.80	-117.80	175.60	0.00	-34.00	-53.70	87.80	0.00	0.90	-7.70	6.70	0.00	0.90	-7.70	6.70	0.00	1.00	0.00	0.00	0.00	0.00	0.00	0.00	0.00	0.00	0.00	0.00	0.00	0.00	0.00	0.00
0.00	0.00	0.00	0.00	0.00	0.00	0.00	0.00	0.00	0.00	0.00	0.00	0.00	0.00	0.00	0.00	0.00	0.00	0.00	-2.60	-153.60	156.30	0.00	-7.10	-72.80	80.00	0.00	3.50	-8.30	4.80	0.00	3.50	-8.30	4.80	0.00	1.00	0.00	0.00	0.00	0.00	0.00	0.00	0.00	0.00	0.00	0.00	0.00	0.00	0.00	0.00
0.00	0.00	0.00	0.00	0.00	0.00	0.00	0.00	0.00	0.00	0.00	0.00	0.00	0.00	0.00	0.00	0.00	0.00	0.00	52.70	-174.50	121.70	0.00	20.40	-84.80	64.30	0.00	5.60	-8.10	2.40	0.00	5.60	-8.10	2.40	0.00	1.00	0.00	0.00	0.00	0.00	0.00	0.00	0.00	0.00	0.00	0.00	0.00	0.00	0.00	0.00
0.00	0.00	0.00	0.00	0.00	0.00	0.00	0.00	0.00	0.00	0.00	0.00	0.00	0.00	0.00	0.00	0.00	0.00	0.00	103.00	-178.30	75.20	0.00	46.00	-88.50	42.40	0.00	7.30	-7.20	-0.10	0.00	7.30	-7.20	-0.10	0.00	1.00	0.00	0.00	0.00	0.00	0.00	0.00	0.00	0.00	0.00	0.00	0.00	0.00	0.00	0.00
0.00	0.00	0.00	0.00	0.00	0.00	0.00	0.00	0.00	0.00	0.00	0.00	0.00	0.00	0.00	0.00	0.00	0.00	0.00	143.20	-164.60	21.40	0.00	67.20	-83.50	16.30	0.00	8.20	-5.50	-2.60	0.00	8.20	-5.50	-2.60	0.00	1.00	0.00	0.00	0.00	0.00	0.00	0.00	0.00	0.00	0.00	0.00	0.00	0.00	0.00	0.00
0.00	0.00	0.00	0.00	0.00	0.00	0.00	0.00	0.00	0.00	0.00	0.00	0.00	0.00	0.00	0.00	0.00	0.00	0.00	169.30	-134.80	-34.50	0.00	81.70	-70.40	-11.30	0.00	8.30	-3.30	-5.00	0.00	8.30	-3.30	-5.00	0.00	1.00	0.00	0.00	0.00	0.00	0.00	0.00	0.00	0.00	0.00	0.00	0.00	0.00	0.00	0.00
0.00	0.00	0.00	0.00	0.00	0.00	0.00	0.00	0.00	0.00	0.00	0.00	0.00	0.00	0.00	0.00	0.00	0.00	0.00	178.90	-91.80	-87.10	0.00	88.20	-50.30	-37.90	0.00	7.60	-0.70	-6.80	0.00	7.60	-0.70	-6.80	0.00	1.00	0.00	0.00	0.00	0.00	0.00	0.00	0.00	0.00	0.00	0.00	0.00	0.00	0.00	0.00
0.00	0.00	0.00	0.00	0.00	0.00	0.00	0.00	0.00	0.00	0.00	0.00	0.00	0.00	0.00	0.00	0.00	0.00	0.00	171.00	-39.90	-131.10	0.00	86.10	-25.30	-60.70	0.00	6.10	1.80	-8.00	0.00	6.10	1.80	-8.00	0.00	1.00	0.00	0.00	0.00	0.00	0.00	0.00	0.00	0.00	0.00	0.00	0.00	0.00	0.00	0.00
0.00	0.00	0.00	0.00	0.00	0.00	0.00	0.00	0.00	0.00	0.00	0.00	0.00	0.00	0.00	0.00	0.00	0.00	0.00	146.30	15.90	-162.30	0.00	75.60	2.00	-77.60	0.00	4.10	4.20	-8.30	0.00	4.10	4.20	-8.30	0.00	1.00	0.00	0.00	0.00	0.00	0.00	0.00	0.00	0.00	0.00	0.00	0.00	0.00	0.00	0.00
0.00	0.00	0.00	0.00	0.00	0.00	0.00	0.00	0.00	0.00	0.00	0.00	0.00	0.00	0.00	0.00	0.00	0.00	0.00	107.40	70.20	-177.60	0.00	57.60	29.30	-86.90	0.00	1.60	6.30	-7.90	0.00	1.60	6.30	-7.90	0.00	1.00	0.00	0.00	0.00	0.00	0.00	0.00	0.00	0.00	0.00	0.00	0.00	0.00	0.00	0.00
0.00	0.00	0.00	0.00	0.00	0.00	0.00	0.00	0.00	0.00	0.00	0.00	0.00	0.00	0.00	0.00	0.00	0.00	0.00	57.90	117.60	-175.50	0.00	34.00	53.60	-87.70	0.00	-0.90	7.70	-6.70	0.00	-0.90	7.70	-6.70	0.00	1.00	0.00	0.00	0.00	0.00	0.00	0.00	0.00	0.00	0.00	0.00	0.00	0.00	0.00	0.00
0.00	0.00	0.00	0.00	0.00	0.00	0.00	0.00	0.00	0.00	0.00	0.00	0.00	0.00	0.00	0.00	0.00	0.00	0.00	2.70	153.50	-156.30	0.00	7.10	72.70	-79.90	0.00	-3.50	8.30	-4.80	0.00	-3.50	8.30	-4.80	0.00	1.00	0.00	0.00	0.00	0.00	0.00	0.00	0.00	0.00	0.00	0.00	0.00	0.00	0.00	0.00
0.00	0.00	0.00	0.00	0.00	0.00	0.00	0.00	0.00	0.00	0.00	0.00	0.00	0.00	0.00	0.00	0.00	0.00	0.00	-52.60	174.30	-121.70	0.00	-20.40	84.70	-64.30	0.00	-5.60	8.10	-2.40	0.00	-5.60	8.10	-2.40	0.00	1.00	0.00	0.00	0.00	0.00	0.00	0.00	0.00	0.00	0.00	0.00	0.00	0.00	0.00	0.00
0.00	0.00	0.00	0.00	0.00	0.00	0.00	0.00	0.00	0.00	0.00	0.00	0.00	0.00	0.00	0.00	0.00	0.00	0.00	-102.90	178.10	-75.20	0.00	-46.00	88.40	-42.40	0.00	-7.30	7.20	0.10	0.00	-7.30	7.20	0.10	0.00	1.00	0.00	0.00	0.00	0.00	0.00	0.00	0.00	0.00	0.00	0.00	0.00	0.00	0.00	0.00
0.00	0.00	0.00	0.00	0.00	0.00	0.00	0.00	0.00	0.00	0.00	0.00	0.00	0.00	0.00	0.00	0.00	0.00	0.00	-143.10	164.50	-21.30	0.00	-67.10	83.40	-16.30	0.00	-8.20	5.50	2.60	0.00	-8.20	5.50	2.60	0.00	1.00	0.00	0.00	0.00	0.00	0.00	0.00	0.00	0.00	0.00	0.00	0.00	0.00	0.00	0.00
0.00	0.00	0.00	0.00	0.00	0.00	0.00	0.00	0.00	0.00	0.00	0.00	0.00	0.00	0.00	0.00	0.00	0.00	0.00	-169.30	134.70	34.50	0.00	-81.60	70.30	11.30	0.00	-8.30	3.30	5.00	0.00	-8.30	3.30	5.00	0.00	1.00	0.00	0.00	0.00	0.00	0.00	0.00	0.00	0.00	0.00	0.00	0.00	0.00	0.00	0.00
0.00	0.00	0.00	0.00	0.00	0.00	0.00	0.00	0.00	0.00	0.00	0.00	0.00	0.00	0.00	0.00	0.00	0.00	0.00	-178.90	91.70	87.10	0.00	-88.20	50.20	37.90	0.00	-7.60	0.70	6.80	0.00	-7.60	0.70	6.80	0.00	1.00	0.00	0.00	0.00	0.00	0.00	0.00	0.00	0.00	0.00	0.00	0.00	0.00	0.00	0.00
0.00	0.00	0.00	0.00	0.00	0.00	0.00	0.00	0.00	0.00	0.00	0.00	0.00	0.00	0.00	0.00	0.00	0.00	0.00	-171.00	39.70	131.10	0.00	-86.10	25.20	60.80	0.00	-6.10	-1.80	8.00	0.00	-6.10	-1.80	8.00	0.00	1.00	0.00	0.00	0.00	0.00	0.00	0.00	0.00	0.00	0.00	0.00	0.00	0.00	0.00	0.00
0.00	0.00	0.00	0.00	0.00	0.00	0.00	0.00	0.00	0.00	0.00	0.00	0.00	0.00	0.00	0.00	0.00	0.00	0.00	-146.30	-16.00	162.30	0.00	-75.50	-2.10	77.70	0.00	-4.00	-4.20	8.30	0.00	-4.00	-4.20	8.30	0.00	1.00	0.00	0.00	0.00	0.00	0.00	0.00	0.00	0.00	0.00	0.00	0.00	0.00	0.00	0.00
0.00	0.00	0.00	0.00	0.00	0.00	0.00	0.00	0.00	0.00	0.00	0.00	0.00	0.00	0.00	0.00	0.00	0.00	0.00	-107.30	-70.30	177.70	0.00	-57.60	-29.40	87.00	0.00	-1.60	-6.30	7.90	0.00	-1.60	-6.30	7.90	0.00	1.00	0.00	0.00	0.00	0.00	0.00	0.00	0.00	0.00	0.00	0.00	0.00	0.00	0.00	0.00
0.00	0.00	0.00	0.00	0.00	0.00	0.00	0.00	0.00	0.00	0.00	0.00	0.00	0.00	0.00	0.00	0.00	0.00	0.00	-57.80	-117.70	175.60	0.00	-34.00	-53.70	87.80	0.00	0.90	-7.70	6.70	0.00	0.90	-7.70	6.70	0.00	1.00	0.00	0.00	0.00	0.00	0.00	0.00	0.00	0.00	0.00	0.00	0.00	0.00	0.00	0.00
0.00	0.00	0.00	0.00	0.00	0.00	0.00	0.00	0.00	0.00	0.00	0.00	0.00	0.00	0.00	0.00	0.00	0.00	0.00	-2.60	-153.60	156.30	0.00	-7.10	-72.80	80.00	0.00	3.50	-8.30	4.80	0.00	3.50	-8.30	4.80	0.00	1.00	0.00	0.00	0.00	0.00	0.00	0.00	0.00	0.00	0.00	0.00	0.00	0.00	0.00	0.00
0.00	0.00	0.00	0.00	0.00	0.00	0.00	0.00	0.00	0.00	0.00	0.00	0.00	0.00	0.00	0.00	0.00	0.00	0.00	52.70	-174.50	121.70	0.00	20.40	-84.80	64.30	0.00	5.60	-8.10	2.40	0.00	5.60	-8.10	2.40	0.00	1.00	0.00	0.00	0.00	0.00	0.00	0.00	0.00	0.00	0.00	0.00	0.00	0.00	0.00	0.00
0.00	0.00	0.00	0.00	0.00	0.00	0.00	0.00	0.00	0.00	0.00	0.00	0.00	0.00	0.00	0.00	0.00	0.00	0.00	103.00	-178.30	75.20	0.00	46.00	-88.50	42.40	0.00	7.30	-7.20	-0.10	0.00	7.30	-7.20	-0.10	0.00	1.00	0.00	0.00	0.00	0.00	0.00	0.00	0.00	0.00	0.00	0.00	0.00	0.00	0.00	0.00
0.00	0.00	0.00	0.00	0.00	0.00	0.00	0.00	0.00	0.00	0.00	0.00	0.00	0.00	0.00	0.00	0.00	0.00	0.00	143.20	-164.60	21.40	0.00	67.20	-83.50	16.30	0.00	8.20	-5.50	-2.60	0.00	8.20	-5.50	-2.60	0.00	1.00	0.00	0.00	0.00	0.00	0.00	0.00	0.00	0.00	0.00	0.00	0.00	0.00	0.00	0.00
0.00	0.00	0.00	0.00	0.00	0.00	0.00	0.00	0.00	0.00	0.00	0.00	0.00	0.00	0.00	0.00	0.00	0.00	0.00	169.30	-134.80	-34.50	0.00	81.70	-70.40	-11.30	0.00	8.30	-3.30	-5.00	0.00	8.30	-3.30	-5.00	0.00	1.00	0.00	0.00	0.00	0.00	0.00	0.00	0.00	0.00	0.00	0.00	0.00	0.00	0.00	0.00
0.00	0.00	0.00	0.00	0.00	0.00	0.00	0.00	0.00	0.00	0.00	0.00	0.00	0.00	0.00	0.00	0.00	0.00	0.00	178.90	-91.90	-87.00	0.00	88.20	-50.30	-37.90	0.00	7.60	-0.70	-6.80	0.00	7.60	-0.70	-6.80	0.00	1.00	0.00	0.00	0.00	0.00	0.00	0.00	0.00	0.00	0.00	0.00	0.00	0.00	0.00	0.00
0.00	0.00	0.00	0.00	0.00	0.00	0.00	0.00	0.00	0.00	0.00	0.00	0.00	0.00	0.00	0.00	0.00	0.00	0.00	171.00	-39.90	-131.10	0.00	86.10	-25.30	-60.70	0.00	6.10	1.80	-8.00	0.00	6.10	1.80	-8.00	0.00	1.00	0.00	0.00	0.00	0.00	0.00	0.00	0.00	0.00	0.00	0.00	0.00	0.00	0.00	0.00
0.00	0.00	0.00	0.00	0.00	0.00	0.00	0.00	0.00	0.00	0.00	0.00	0.00	0.00	0.00	0.00	0.00	0.00	0.00	146.30	15.90	-162.30	0.00	75.60	2.00	-77.60	0.00	4.10	4.20	-8.30	0.00	4.10	4.20	-8.30	0.00	1.00	0.00	0.00	0.00	0.00	0.00	0.00	0.00	0.00	0.00	0.00	0.00	0.00	0.00	0.00
0.00	0.00	0.00	0.00	0.00	0.00	0.00	0.00	0.00	0.00	0.00	0.00	0.00	0.00	0.00	0.00	0.00	0.00	0.00	107.40	70.20	-177.60	0.00	57.60	29.30	-86.90	0.00	1.60	6.30	-7.90	0.00	1.60	6.30	-7.90	0.00	1.00	0.00	0.00	0.00	0.00	0.00	0.00	0.00	0.00	0.00	0.00	0.00	0.00	0.00	0.00
0.00	0.00	0.00	0.00	0.00	0.00	0.00	0.00	0.00	0.00	0.00	0.00	0.00	0.00	0.00	0.00	0.00	0.00	0.00	57.90	117.60	-175.50	0.00	34.00	53.60	-87.70	0.00	-0.90	7.70	-6.70	0.00	-0.90	7.70	-6.70	0.00	1.00	0.00	0.00	0.00	0.00	0.00	0.00	0.00	0.00	0.00	0.00	0.00	0.00	0.00	0.00
0.00	0.00	0.00	0.00	0.00	0.00	0.00	0.00	0.00	0.00	0.00	0.00	0.00	0.00	0.00	0.00	0.00	0.00	0.00	2.70	153.50	-156.30	0.00	7.10	72.80	-79.90	0.00	-3.50	8.30	-4.80	0.00	-3.50	8.30	-4.80	0.00	1.00	0.00	0.00	0.00	0.00	0.00	0.00	0.00	0.00	0.00	0.00	0.00	0.00	0.00	0.00
0.00	0.00	0.00	0.00	0.00	0.00	0.00	0.00	0.00	0.00	0.00	0.00	0.00	0.00	0.00	0.00	0.00	0.00	0.00	-52.60	174.40	-121.70	0.00	-20.40	84.70	-64.30	0.00	-5.60	8.10	-2.40	0.00	-5.60	8.10	-2.40	0.00	1.00	0.00	0.00	0.00	0.00	0.00	0.00	0.00	0.00	0.00	0.00	0.00	0.00	0.00	0.00
0.00	0.00	0.00	0.00	0.00	0.00	0.00	0.00	0.00	0.00	0.00	0.00	0.00	0.00	0.00	0.00	0.00	0.00	0.00	-102.90	178.10	-75.20	0.00	-46.00	88.40	-42.40	0.00	-7.30	7.20	0.10	0.00	-7.30	7.20	0.10	0.00	1.00	0.00	0.00	0.00	0.00	0.00	0.00	0.00	0.00	0.00	0.00	0.00	0.00	0.00	0.00
0.00	0.00	0.00	0.00	0.00	0.00	0.00	0.00	0.00	0.00	0.00	0.00	0.00	0.00	0.00	0.00	0.00	0.00	0.00	-143.10	164.50	-21.30	0.00	-67.10	83.40	-16.30	0.00	-8.20	5.50	2.60	0.00	-8.20	5.50	2.60	0.00	1.00	0.00	0.00	0.00	0.00	0.00	0.00	0.00	0.00	0.00	0.00	0.00	0.00	0.00	0.00
0.00	0.00	0.00	0.00	0.00	0.00	0.00	0.00	0.00	0.00	0.00	0.00	0.00	0.00	0.00	0.00	0.00	0.00	0.00	-169.30	134.70	34.50	0.00	-81.60	70.30	11.30	0.00	-8.30	3.30	5.00	0.00	-8.30	3.30	5.00	0.00	1.00	0.00	0.00	0.00	0.00	0.00	0.00	0.00	0.00	0.00	0.00	0.00	0.00	0.00	0.00
0.00	0.00	0.00	0.00	0.00	0.00	0.00	0.00	0.00	0.00	0.00	0.00	0.00	0.00	0.00	0.00	0.00	0.00	0.00	-178.90	91.70	87.10	0.00	-88.20	50.20	37.90	0.00	-7.60	0.70	6.80	0.00	-7.60	0.70	6.80	0.00	1.00	0.00	0.00	0.00	0.00	0.00	0.00	0.00	0.00	0.00	0.00	0.00	0.00	0.00	0.00
0.00	0.00	0.00	0.00	0.00	0.00	0.00	0.00	0.00	0.00	0.00	0.00	0.00	0.00	0.00	0.00	0.00	0.00	0.00	-171.00	39.70	131.10	0.00	-86.10	25.20	60.80	0.00	-6.10	-1.80	8.00	0.00	-6.10	-1.80	8.00	0.00	1.00	0.00	0.00	0.00	0.00	0.00	0.00	0.00	0.00	0.00	0.00	0.00	0.00	0.00	0.00
0.00	0.00	0.00	0.00	0.00	0.00	0.00	0.00	0.00	0.00	0.00	0.00	0.00	0.00	0.00	0.00	0.00	0.00	0.00	-146.30	-16.00	162.30	0.00	-75.50	-2.10	77.70	0.00	-4.00	-4.20	8.30	0.00	-4.00	-4.20	8.30	0.00	1.00	0.00	0.00	0.00	0.00	0.00	0.00	0.00	0.00	0.00	0.00	0.00	0.00	0.00	0.00
0.00	0.00	0.00	0.00	0.00	0.00	0.00	0.00	0.00	0.00	0.00	0.00	0.00	0.00	0.00	0.00	0.00	0.00	0.00	-107.30	-70.30	177.70	0.00	-57.60	-29.40	87.00	0.00	-1.60	-6.30	7.90	0.00	-1.60	-6.30	7.90	0.00	1.00	0.00	0.00	0.00	0.00	0.00	0.00	0.00	0.00	0.00	0.00	0.00	0.00	0.00	0.00
0.00	0.00	0.00	0.00	0.00	0.00	0.00	0.00	0.00	0.00	0.00	0.00	0.00	0.00	0.00	0.00	0.00	0.00	0.00	-57.80	-117.70	175.60	0.00	-34.00	-53.70	87.80	0.00	0.90	-7.70	6.70	0.00	0.90	-7.70	6.70	0.00	1.00	0.00	0.00	0.00	0.00	0.00	0.00	0.00	0.00	0.00	0.00	0.00	0.00	0.00	0.00
0.00	0.00	0.00	0.00	0.00	0.00	0.00	0.00	0.00	0.00	0.00	0.00	0.00	0.00	0.00	0.00	0.00	0.00	0.00	-2.60	-153.60	156.30	0.00	-7.10	-72.80	80.00	0.00	3.50	-8.30	4.80	0.00	3.50	-8.30	4.80	0.00	1.00	0.00	0.00	0.00	0.00	0.00	0.00	0.00	0.00	0.00	0.00	0.00	0.00	0.00	0.00
0.00	0.00	0.00	0.00	0.00	0.00	0.00	0.00	0.00	0.00	0.00	0.00	0.00	0.00	0.00	0.00	0.00	0.00	0.00	52.70	-174.50	121.70	0.00	20.40	-84.80	64.30	0.00	5.60	-8.10	2.40	0.00	5.60	-8.10	2.40	0.00	1.00	0.00	0.00	0.00	0.00	0.00	0.00	0.00	0.00	0.00	0.00	0.00	0.00	0.00	0.00
0.00	0.00	0.00	0.00	0.00	0.00	0.00	0.00	0.00	0.00	0.00	0.00	0.00	0.00	0.00	0.00	0.00	0.00	0.00	103.00	-178.30	75.20	0.00	46.10	-88.50	42.40	0.00	7.30	-7.20	-0.10	0.00	7.30	-7.20	-0.10	0.00	1.00	0.00	0.00	0.00	0.00	0.00	0.00	0.00	0.00	0.00	0.00	0.00	0.00	0.00	0.00
0.00	0.00	0.00	0.00	0.00	0.00	0.00	0.00	0.00	0.00	0.00	0.00	0.00	0.00	0.00	0.00	0.00	0.00	0.00	143.20	-164.60	21.40	0.00	67.20	-83.50	16.30	0.00	8.20	-5.50	-2.60	0.00	8.20	-5.50	-2.60	0.00	1.00	0.00	0.00	0.00	0.00	0.00	0.00	0.00	0.00	0.00	0.00	0.00	0.00	0.00	0.00
0.00	0.00	0.00	0.00	0.00	0.00	0.00	0.00	0.00	0.00	0.00	0.00	0.00	0.00	0.00	0.00	0.00	0.00	0.00	169.30	-134.80	-34.50	0.00	81.70	-70.30	-11.30	0.00	8.30	-3.30	-5.00	0.00	8.30	-3.30	-5.00	0.00	1.00	0.00	0.00	0.00	0.00	0.00	0.00	0.00	0.00	0.00	0.00	0.00	0.00	0.00	0.00
0.00	0.00	0.00	0.00	0.00	0.00	0.00	0.00	0.00	0.00	0.00	0.00	0.00	0.00	0.00	0.00	0.00	0.00	0.00	178.90	-91.80	-87.10	0.00	88.20	-50.30	-37.90	0.00	7.60	-0.70	-6.80	0.00	7.60	-0.70	-6.80	0.00	1.00	0.00	0.00	0.00	0.00	0.00	0.00	0.00	0.00	0.00	0.00	0.00	0.00	0.00	0.00
0.00	0.00	0.00	0.00	0.00	0.00	0.00	0.00	0.00	0.00	0.00	0.00	0.00	0.00	0.00	0.00	0.00	0.00	0.00	171.00	-39.90	-131.10	0.00	86.10	-25.30	-60.70	0.00	6.10	1.80	-8.00	0.00	6.10	1.80	-8.00	0.00	1.00	0.00	0.00	0.00	0.00	0.00	0.00	0.00	0.00	0.00	0.00	0.00	0.00	0.00	0.00
0.00	0.00	0.00	0.00	0.00	0.00	0.00	0.00	0.00	0.00	0.00	0.00	0.00	0.00	0.00	0.00	0.00	0.00	0.00	146.30	15.90	-162.30	0.00	75.60	2.00	-77.60	0.00	4.10	4.20	-8.30	0.00	4.10	4.20	-8.30	0.00	1.00	0.00	0.00	0.00	0.00	0.00	0.00	0.00	0.00	0.00	0.00	0.00	0.00	0.00	0.00
0.00	0.00	0.00	0.00	0.00	0.00	0.00	0.00	0.00	0.00	0.00	0.00	0.00	0.00	0.00	0.00	0.00	0.00	0.00	107.40	70.20	-177.60	0.00	57.60	29.30	-86.90	0.00	1.60	6.30	-7.90	0.00	1.60	6.30	-7.90	0.00	1.00	0.00	0.00	0.00	0.00	0.00	0.00	0.00	0.00	0.00	0.00	0.00	0.00	0.00	0.00
0.00	0.00	0.00	0.00	0.00	0.00	0.00	0.00	0.00	0.00	0.00	0.00	0.00	0.00	0.00	0.00	0.00	0.00	0.00	57.90	117.60	-175.50	0.00	34.00	53.60	-87.70	0.00	-0.90	7.70	-6.70	0.00	-0.90	7.70	-6.70	0.00	1.00	0.00	0.00	0.00	0.00	0.00	0.00	0.00	0.00	0.00	0.00	0.00	0.00	0.00	0.00
0.00	0.00	0.00	0.00	0.00	0.00	0.00	0.00	0.00	0.00	0.00	0.00	0.00	0.00	0.00	0.00	0.00	0.00	0.00	2.70	153.50	-156.30	0.00	7.10	72.80	-79.90	0.00	-3.50	8.30	-4.80	0.00	-3.50	8.30	-4.80	0.00	1.00	0.00	0.00	0.00	0.00	0.00	0.00	0.00	0.00	0.00	0.00	0.00	0.00	0.00	0.00
0.00	0.00	0.00	0.00	0.00	0.00	0.00	0.00	0.00	0.00	0.00	0.00	0.00	0.00	0.00	0.00	0.00	0.00	0.00	-52.60	174.40	-121.70	0.00	-20.40	84.70	-64.30	0.00	-5.60	8.10	-2.40	0.00	-5.60	8.10	-2.40	0.00	1.00	0.00	0.00	0.00	0.00	0.00	0.00	0.00	0.00	0.00	0.00	0.00	0.00	0.00	0.00
0.00	0.00	0.00	0.00	0.00	0.00	0.00	0.00	0.00	0.00	0.00	0.00	0.00	0.00	0.00	0.00	0.00	0.00	0.00	-102.90	178.10	-75.20	0.00	-46.00	88.40	-42.40	0.00	-7.30	7.20	0.10	0.00	-7.30	7.20	0.10	0.00	1.00	0.00	0.00	0.00	0.00	0.00	0.00	0.00	0.00	0.00	0.00	0.00	0.00	0.00	0.00
0.00	0.00	0.00	0.00	0.00	0.00	0.00	0.00	0.00	0.00	0.00	0.00	0.00	0.00	0.00	0.00	0.00	0.00	0.00	-143.10	164.50	-21.30	0.00	-67.10	83.40	-16.30	0.00	-8.20	5.50	2.60	0.00	-8.20	5.50	2.60	0.00	1.00	0.00	0.00	0.00	0.00	0.00	0.00	0.00	0.00	0.00	0.00	0.00	0.00	0.00	0.00
0.00	0.00	0.00	0.00	0.00	0.00	0.00	0.00	0.00	0.00	0.00	0.00	0.00	0.00	0.00	0.00	0.00	0.00	0.00	-169.30	134.70	34.50	0.00	-81.60	70.30	11.30	0.00	-8.30	3.30	5.00	0.00	-8.30	3.30	5.00	0.00	1.00	0.00	0.00	0.00	0.00	0.00	0.00	0.00	0.00	0.00	0.00	0.00	0.00	0.00	0.00
0.00	0.00	0.00	0.00	0.00	0.00	0.00	0.00	0.00	0.00	0.00	0.00	0.00	0.00	0.00	0.00	0.00	0.00	0.00	-178.90	91.70	87.10	0.00	-88.20	50.20	37.90	0.00	-7.60	0.70	6.80	0.00	-7.60	0.70	6.80	0.00	1.00	0.00	0.00	0.00	0.00	0.00	0.00	0.00	0.00	0.00	0.00	0.00	0.00	0.00	0.00
0.00	0.00	0.00	0.00	0.00	0.00	0.00	0.00	0.00	0.00	0.00	0.00	0.00	0.00	0.00	0.00	0.00	0.00	0.00	-171.00	39.70	131.10	0.00	-86.10	25.20	60.80	0.00	-6.10	-1.80	8.00	0.00	-6.10	-1.80	8.00	0.00	1.00	0.00	0.00	0.00	0.00	0.00	0.00	0.00	0.00	0.00	0.00	0.00	0.00	0.00	0.00
0.00	0.00	0.00	0.00	0.00	0.00	0.00	0.00	0.00	0.00	0.00	0.00	0.00	0.00	0.00	0.00	0.00	0.00	0.00	-146.30	-16.00	162.40	0.00	-75.50	-2.10	77.70	0.00	-4.00	-4.20	8.30	0.00	-4.00	-4.20	8.30	0.00	1.00	0.00	0.00	0.00	0.00	0.00	0.00	0.00	0.00	0.00	0.00	0.00	0.00	0.00	0.00
0.00	0.00	0.00	0.00	0.00	0.00	0.00	0.00	0.00	0.00	0.00	0.00	0.00	0.00	0.00	0.00	0.00	0.00	0.00	-107.30	-70.30	177.70	0.00	-57.60	-29.30	87.00	0.00	-1.60	-6.30	7.90	0.00	-1.60	-6.30	7.90	0.00	1.00	0.00	0.00	0.00	0.00	0.00	0.00	0.00	0.00	0.00	0.00	0.00	0.00	0.00	0.00
0.00	0.00	0.00	0.00	0.00	0.00	0.00	0.00	0.00	0.00	0.00	0.00	0.00	0.00	0.00	0.00	0.00	0.00	0.00	-57.80	-117.70	175.60	0.00	-34.00	-53.70	87.80	0.00	0.90	-7.70	6.70	0.00	0.90	-7.70	6.70	0.00	1.00	0.00	0.00	0.00	0.00	0.00	0.00	0.00	0.00	0.00	0.00	0.00	0.00	0.00	0.00
0.00	0.00	0.00	0.00	0.00	0.00	0.00	0.00	0.00	0.00	0.00	0.00	0.00	0.00	0.00	0.00	0.00	0.00	0.00	-2.60	-153.60	156.30	0.00	-7.10	-72.80	80.00	0.00	3.50	-8.30	4.80	0.00	3.50	-8.30	4.80	0.00	1.00	0.00	0.00	0.00	0.00	0.00	0.00	0.00	0.00	0.00	0.00	0.00	0.00	0.00	0.00
0.00	0.00	0.00	0.00	0.00	0.00	0.00	0.00	0.00	0.00	0.00	0.00	0.00	0.00	0.00	0.00	0.00	0.00	0.00	52.70	-174.50	121.70	0.00	20.40	-84.80	64.30	0.00	5.60	-8.10	2.40	0.00	5.60	-8.10	2.40	0.00	1.00	0.00	0.00	0.00	0.00	0.00	0.00	0.00	0.00	0.00	0.00	0.00	0.00	0.00	0.00
0.00	0.00	0.00	0.00	0.00	0.00	0.00	0.00	0.00	0.00	0.00	0.00	0.00	0.00	0.00	0.00	0.00	0.00	0.00	103.00	-178.30	75.20	0.00	46.10	-88.50	42.40	0.00	7.30	-7.20	-0.10	0.00	7.30	-7.20	-0.10	0.00	1.00	0.00	0.00	0.00	0.00	0.00	0.00	0.00	0.00	0.00	0.00	0.00	0.00	0.00	0.00
0.00	0.00	0.00	0.00	0.00	0.00	0.00	0.00	0.00	0.00	0.00	0.00	0.00	0.00	0.00	0.00	0.00	0.00	0.00	143.20	-164.60	21.40	0.00	67.20	-83.50	16.30	0.00	8.20	-5.50	-2.60	0.00	8.20	-5.50	-2.60	0.00	1.00	0.00	0.00	0.00	0.00	0.00	0.00	0.00	0.00	0.00	0.00	0.00	0.00	0.00	0.00
0.00	0.00	0.00	0.00	0.00	0.00	0.00	0.00	0.00	0.00	0.00	0.00	0.00	0.00	0.00	0.00	0.00	0.00	0.00	169.30	-134.80	-34.50	0.00	81.70	-70.30	-11.30	0.00	8.30	-3.30	-5.00	0.00	8.30	-3.30	-5.00	0.00	1.00	0.00	0.00	0.00	0.00	0.00	0.00	0.00	0.00	0.00	0.00	0.00	0.00	0.00	0.00
0.00	0.00	0.00	0.00	0.00	0.00	0.00	0.00	0.00	0.00	0.00	0.00	0.00	0.00	0.00	0.00	0.00	0.00	0.00	178.90	-91.80	-87.00	0.00	88.20	-50.30	-37.90	0.00	7.60	-0.70	-6.80	0.00	7.60	-0.70	-6.80	0.00	1.00	0.00	0.00	0.00	0.00	0.00	0.00	0.00	0.00	0.00	0.00	0.00	0.00	0.00	0.00
0.00	0.00	0.00	0.00	0.00	0.00	0.00	0.00	0.00	0.00	0.00	0.00	0.00	0.00	0.00	0.00	0.00	0.00	0.00	171.00	-39.90	-131.10	0.00	86.10	-25.30	-60.70	0.00	6.10	1.80	-8.00	0.00	6.10	1.80	-8.00	0.00	1.00	0.00	0.00	0.00	0.00	0.00	0.00	0.00	0.00	0.00	0.00	0.00	0.00	0.00	0.00
0.00	0.00	0.00	0.00	0.00	0.00	0.00	0.00	0.00	0.00	0.00	0.00	0.00	0.00	0.00	0.00	0.00	0.00	0.00	146.30	15.90	-162.30	0.00	75.60	2.00	-77.60	0.00	4.10	4.20	-8.30	0.00	4.10	4.20	-8.30	0.00	1.00	0.00	0.00	0.00	0.00	0.00	0.00	0.00	0.00	0.00	0.00	0.00	0.00	0.00	0.00
0.00	0.00	0.00	0.00	0.00	0.00	0.00	0.00	0.00	0.00	0.00	0.00	0.00	0.00	0.00	0.00	0.00	0.00	0.00	107.40	70.20	-177.60	0.00	57.60	29.30	-86.90	0.00	1.60	6.30	-7.90	0.00	1.60	6.30	-7.90	0.00	1.00	0.00	0.00	0.00	0.00	0.00	0.00	0.00	0.00	0.00	0.00	0.00	0.00	0.00	0.00
0.00	0.00	0.00	0.00	0.00	0.00	0.00	0.00	0.00	0.00	0.00	0.00	0.00	0.00	0.00	0.00	0.00	0.00	0.00	57.90	117.60	-175.50	0.00	34.00	53.60	-87.70	0.00	-0.90	7.70	-6.70	0.00	-0.90	7.70	-6.70	0.00	1.00	0.00	0.00	0.00	0.00	0.00	0.00	0.00	0.00	0.00	0.00	0.00	0.00	0.00	0.00
0.00	0.00	0.00	0.00	0.00	0.00	0.00	0.00	0.00	0.00	0.00	0.00	0.00	0.00	0.00	0.00	0.00	0.00	0.00	2.70	153.50	-156.30	0.00	7.10	72.80	-79.90	0.00	-3.50	8.30	-4.80	0.00	-3.50	8.30	-4.80	0.00	1.00	0.00	0.00	0.00	0.00	0.00	0.00	0.00	0.00	0.00	0.00	0.00	0.00	0.00	0.00
0.00	0.00	0.00	0.00	0.00	0.00	0.00	0.00	0.00	0.00	0.00	0.00	0.00	0.00	0.00	0.00	0.00	0.00	0.00	-52.60	174.40	-121.70	0.00	-20.40	84.70	-64.30	0.00	-5.60	8.10	-2.40	0.00	-5.60	8.10	-2.40	0.00	1.00	0.00	0.00	0.00	0.00	0.00	0.00	0.00	0.00	0.00	0.00	0.00	0.00	0.00	0.00
0.00	0.00	0.00	0.00	0.00	0.00	0.00	0.00	0.00	0.00	0.00	0.00	0.00	0.00	0.00	0.00	0.00	0.00	0.00	-102.90	178.10	-75.20	0.00	-46.00	88.40	-42.40	0.00	-7.30	7.20	0.10	0.00	-7.30	7.20	0.10	0.00	1.00	0.00	0.00	0.00	0.00	0.00	0.00	0.00	0.00	0.00	0.00	0.00	0.00	0.00	0.00
0.00	0.00	0.00	0.00	0.00	0.00	0.00	0.00	0.00	0.00	0.00	0.00	0.00	0.00	0.00	0.00	0.00	0.00	0.00	-143.10	164.50	-21.30	0.00	-67.10	83.40	-16.30	0.00	-8.20	5.50	2.60	0.00	-8.20	5.50	2.60	0.00	1.00	0.00	0.00	0.00	0.00	0.00	0.00	0.00	0.00	0.00	0.00	0.00	0.00	0.00	0.00
0.00	0.00	0.00	0.00	0.00	0.00	0.00	0.00	0.00	0.00	0.00	0.00	0.00	0.00	0.00	0.00	0.00	0.00	0.00	-169.30	134.70	34.50	0.00	-81.60	70.30	11.30	0.00	-8.30	3.30	5.00	0.00	-8.30	3.30	5.00	0.00	1.00	0.00	0.00	0.00	0.00	0.00	0.00	0.00	0.00	0.00	0.00	0.00	0.00	0.00	0.00
0.00	0.00	0.00	0.00	0.00	0.00	0.00	0.00	0.00	0.00	0.00	0.00	0.00	0.00	0.00	0.00	0.00	0.00	0.00	-178.90	91.70	87.10	0.00	-88.20	50.20	37.90	0.00	-7.60	0.70	6.80	0.00	-7.60	0.70	6.80	0.00	1.00	0.00	0.00	0.00	0.00	0.00	0.00	0.00	0.00	0.00	0.00	0.00	0.00	0.00	0.00
0.00	0.00	0.00	0.00	0.00	0.00	0.00	0.00	0.00	0.00	0.00	0.00	0.00	0.00	0.00	0.00	0.00	0.00	0.00	-171.00	39.70	131.10	0.00	-86.10	25.30	60.80	0.00	-6.10	-1.80	8.00	0.00	-6.10	-1.80	8.00	0.00	1.00	0.00	0.00	0.00	0.00	0.00	0.00	0.00	0.00	0.00	0.00	0.00	0.00	0.00	0.00
0.00	0.00	0.00	0.00	0.00	0.00	0.00	0.00	0.00	0.00	0.00	0.00	0.00	0.00	0.00	0.00	0.00	0.00	0.00	-146.30	-16.00	162.30	0.00	-75.50	-2.10	77.70	0.00	-4.00	-4.20	8.30	0.00	-4.00	-4.20	8.30	0.00	1.00	0.00	0.00	0.00	0.00	0.00	0.00	0.00	0.00	0.00	0.00	0.00	0.00	0.00	0.00
0.00	0.00	0.00	0.00	0.00	0.00	0.00	0.00	0.00	0.00	0.00	0.00	0.00	0.00	0.00	0.00	0.00	0.00	0.00	-107.30	-70.30	177.70	0.00	-57.60	-29.30	87.00	0.00	-1.60	-6.30	7.90	0.00	-1.60	-6.30	7.90	0.00	1.00	0.00	0.00	0.00	0.00	0.00	0.00	0.00	0.00	0.00	0.00	0.00	0.00	0.00	0.00
0.00	0.00	0.00	0.00	0.00	0.00	0.00	0.00	0.00	0.00	0.00	0.00	0.00	0.00	0.00	0.00	0.00	0.00	0.00	-57.80	-117.70	175.60	0.00	-34.00	-53.70	87.80	0.00	0.90	-7.70	6.70	0.00	0.90	-7.70	6.70	0.00	1.00	0.00	0.00	0.00	0.00	0.00	0.00	0.00	0.00	0.00	0.00	0.00	0.00	0.00	0.00
0.00	0.00	0.00	0.00	0.00	0.00	0.00	0.00	0.00	0.00	0.00	0.00	0.00	0.00	0.00	0.00	0.00	0.00	0.00	-2.60	-153.60	156.30	0.00	-7.10	-72.80	80.00	0.00	3.50	-8.30	4.80	0.00	3.50	-8.30	4.80	0.00	1.00	0.00	0.00	0.00	0.00	0.00	0.00	0.00	0.00	0.00	0.00	0.00	0.00	0.00	0.00
0.00	0.00	0.00	0.00	0.00	0.00	0.00	0.00	0.00	0.00	0.00	0.00	0.00	0.00	0.00	0.00	0.00	0.00	0.00	52.70	-174.50	121.70	0.00	20.40	-84.80	64.30	0.00	5.60	-8.10	2.40	0.00	5.60	-8.10	2.40	0.00	1.00	0.00	0.00	0.00	0.00	0.00	0.00	0.00	0.00	0.00	0.00	0.00	0.00	0.00	0.00
0.00	0.00	0.00	0.00	0.00	0.00	0.00	0.00	0.00	0.00	0.00	0.00	0.00	0.00	0.00	0.00	0.00	0.00	0.00	103.00	-178.30	75.20	0.00	46.10	-88.50	42.40	0.00	7.30	-7.20	-0.10	0.00	7.30	-7.20	-0.10	0.00	1.00	0.00	0.00	0.00	0.00	0.00	0.00	0.00	0.00	0.00	0.00	0.00	0.00	0.00	0.00
0.00	0.00	0.00	0.00	0.00	0.00	0.00	0.00	0.00	0.00	0.00	0.00	0.00	0.00	0.00	0.00	0.00	0.00	0.00	143.20	-164.60	21.40	0.00	67.20	-83.50	16.30	0.00	8.20	-5.50	-2.60	0.00	8.20	-5.50	-2.60	0.00	1.00	0.00	0.00	0.00	0.00	0.00	0.00	0.00	0.00	0.00	0.00	0.00	0.00	0.00	0.00
0.00	0.00	0.00	0.00	0.00	0.00	0.00	0.00	0.00	0.00	0.00	0.00	0.00	0.00	0.00	0.00	0.00	0.00	0.00	169.30	-134.80	-34.50	0.00	81.70	-70.30	-11.30	0.00	8.30	-3.30	-5.00	0.00	8.30	-3.30	-5.00	0.00	1.00	0.00	0.00	0.00	0.00	0.00	0.00	0.00	0.00	0.00	0.00	0.00	0.00	0.00	0.00
0.00	0.00	0.00	0.00	0.00	0.00	0.00	0.00	0.00	0.00	0.00	0.00	0.00	0.00	0.00	0.00	0.00	0.00	0.00	178.90	-91.80	-87.00	0.00	88.20	-50.30	-37.90	0.00	7.60	-0.70	-6.80	0.00	7.60	-0.70	-6.80	0.00	1.00	0.00	0.00	0.00	0.00	0.00	0.00	0.00	0.00	0.00	0.00	0.00	0.00	0.00	0.00
0.00	0.00	0.00	0.00	0.00	0.00	0.00	0.00	0.00	0.00	0.00	0.00	0.00	0.00	0.00	0.00	0.00	0.00	0.00	171.00	-39.90	-131.10	0.00	86.10	-25.30	-60.70	0.00	6.10	1.80	-8.00	0.00	6.10	1.80	-8.00	0.00	1.00	0.00	0.00	0.00	0.00	0.00	0.00	0.00	0.00	0.00	0.00	0.00	0.00	0.00	0.00
0.00	0.00	0.00	0.00	0.00	0.00	0.00	0.00	0.00	0.00	0.00	0.00	0.00	0.00	0.00	0.00	0.00	0.00	0.00	146.30	15.90	-162.30	0.00	75.60	2.00	-77.60	0.00	4.10	4.20	-8.30	0.00	4.10	4.20	-8.30	0.00	1.00	0.00	0.00	0.00	0.00	0.00	0.00	0.00	0.00	0.00	0.00	0.00	0.00	0.00	0.00
0.00	0.00	0.00	0.00	0.00	0.00	0.00	0.00	0.00	0.00	0.00	0.00	0.00	0.00	0.00	0.00	0.00	0.00	0.00	107.40	70.20	-177.60	0.00	57.60	29.30	-86.90	0.00	1.60	6.30	-7.90	0.00	1.60	6.30	-7.90	0.00	1.00	0.00	0.00	0.00	0.00	0.00	0.00	0.00	0.00	0.00	0.00	0.00	0.00	0.00	0.00
0.00	0.00	0.00	0.00	0.00	0.00	0.00	0.00	0.00	0.00	0.00	0.00	0.00	0.00	0.00	0.00	0.00	0.00	0.00	57.90	117.60	-175.50	0.00	34.00	53.60	-87.70	0.00	-0.90	7.70	-6.70	0.00	-0.90	7.70	-6.70	0.00	1.00	0.00	0.00	0.00	0.00	0.00	0.00	0.00	0.00	0.00	0.00	0.00	0.00	0.00	0.00
0.00	0.00	0.00	0.00	0.00	0.00	0.00	0.00	0.00	0.00	0.00	0.00	0.00	0.00	0.00	0.00	0.00	0.00	0.00	2.70	153.50	-156.30	0.00	7.10	72.80	-79.90	0.00	-3.50	8.30	-4.80	0.00	-3.50	8.30	-4.80	0.00	1.00	0.00	0.00	0.00	0.00	0.00	0.00	0.00	0.00	0.00	0.00	0.00	0.00	0.00	0.00
0.00	0.00	0.00	0.00	0.00	0.00	0.00	0.00	0.00	0.00	0.00	0.00	0.00	0.00	0.00	0.00	0.00	0.00	0.00	-52.60	174.40	-121.70	0.00	-20.40	84.70	-64.30	0.00	-5.60	8.10	-2.40	0.00	-5.60	8.10	-2.40	0.00	1.00	0.00	0.00	0.00	0.00	0.00	0.00	0.00	0.00	0.00	0.00	0.00	0.00	0.00	0.00
0.00	0.00	0.00	0.00	0.00	0.00	0.00	0.00	0.00	0.00	0.00	0.00	0.00	0.00	0.00	0.00	0.00	0.00	0.00	-102.90	178.10	-75.20	0.00	-46.00	88.40	-42.40	0.00	-7.30	7.20	0.10	0.00	-7.30	7.20	0.10	0.00	1.00	0.00	0.00	0.00	0.00	0.00	0.00	0.00	0.00	0.00	0.00	0.00	0.00	0.00	0.00
0.00	0.00	0.00	0.00	0.00	0.00	0.00	0.00	0.00	0.00	0.00	0.00	0.00	0.00	0.00	0.00	0.00	0.00	0.00	-143.10	164.50	-21.30	0.00	-67.10	83.40	-16.30	0.00	-8.20	5.50	2.60	0.00	-8.20	5.50	2.60	0.00	1.00	0.00	0.00	0.00	0.00	0.00	0.00	0.00	0.00	0.00	0.00	0.00	0.00	0.00	0.00
0.00	0.00	0.00	0.00	0.00	0.00	0.00	0.00	0.00	0.00	0.00	0.00	0.00	0.00	0.00	0.00	0.00	0.00	0.00	-169.30	134.70	34.50	0.00	-81.60	70.30	11.30	0.00	-8.30	3.30	5.00	0.00	-8.30	3.30	5.00	0.00	1.00	0.00	0.00	0.00	0.00	0.00	0.00	0.00	0.00	0.00	0.00	0.00	0.00	0.00	0.00
0.00	0.00	0.00	0.00	0.00	0.00	0.00	0.00	0.00	0.00	0.00	0.00	0.00	0.00	0.00	0.00	0.00	0.00	0.00	-178.90	91.70	87.10	0.00	-88.20	50.20	37.90	0.00	-7.60	0.70	6.80	0.00	-7.60	0.70	6.80	0.00	1.00	0.00	0.00	0.00	0.00	0.00	0.00	0.00	0.00	0.00	0.00	0.00	0.00	0.00	0.00
0.00	0.00	0.00	0.00	0.00	0.00	0.00	0.00	0.00	0.00	0.00	0.00	0.00	0.00	0.00	0.00	0.00	0.00	0.00	-170.90	39.70	131.10	0.00	-86.10	25.30	60.80	0.00	-6.10	-1.80	8.00	0.00	-6.10	-1.80	8.00	0.00	1.00	0.00	0.00	0.00	0.00	0.00	0.00	0.00	0.00	0.00	0.00	0.00	0.00	0.00	0.00
0.00	0.00	0.00	0.00	0.00	0.00	0.00	0.00	0.00	0.00	0.00	0.00	0.00	0.00	0.00	0.00	0.00	0.00	0.00	-146.30	-16.00	162.40	0.00	-75.50	-2.10	77.70	0.00	-4.00	-4.20	8.30	0.00	-4.00	-4.20	8.30	0.00	1.00	0.00	0.00	0.00	0.00	0.00	0.00	0.00	0.00	0.00	0.00	0.00	0.00	0.00	0.00
0.00	0.00	0.00	0.00	0.00	0.00	0.00	0.00	0.00	0.00	0.00	0.00	0.00	0.00	0.00	0.00	0.00	0.00	0.00	-107.30	-70.30	177.70	0.00	-57.60	-29.30	87.00	0.00	-1.60	-6.30	7.90	0.00	-1.60	-6.30	7.90	0.00	1.00	0.00	0.00	0.00	0.00	0.00	0.00	0.00	0.00	0.00	0.00	0.00	0.00	0.00	0.00
0.00	0.00	0.00	0.00	0.00	0.00	0.00	0.00	0.00	0.00	0.00	0.00	0.00	0.00	0.00	0.00	0.00	0.00	0.00	-57.80	-117.70	175.60	0.00	-34.00	-53.70	87.80	0.00	0.90	-7.70	6.70	0.00	0.90	-7.70	6.70	0.00	1.00	0.00	0.00	0.00	0.00	0.00	0.00	0.00	0.00	0.00	0.00	0.00	0.00	0.00	0.00
0.00	0.00	0.00	0.00	0.00	0.00	0.00	0.00	0.00	0.00	0.00	0.00	0.00	0.00	0.00	0.00	0.00	0.00	0.00	-2.60	-153.60	156.30	0.00	-7.10	-72.80	80.00	0.00	3.50	-8.30	4.80	0.00	3.50	-8.30	4.80	0.00	1.00	0.00	0.00	0.00	0.00	0.00	0.00	0.00	0.00	0.00	0.00	0.00	0.00	0.00	0.00
0.00	0.00	0.00	0.00	0.00	0.00	0.00	0.00	0.00	0.00	0.00	0.00	0.00	0.00	0.00	0.00	0.00	0.00	0.00	52.70	-174.50	121.70	0.00	20.40	-84.80	64.30	0.00	5.60	-8.10	2.40	0.00	5.60	-8.10	2.40	0.00	1.00	0.00	0.00	0.00	0.00	0.00	0.00	0.00	0.00	0.00	0.00	0.00	0.00	0.00	0.00
0.00	0.00	0.00	0.00	0.00	0.00	0.00	0.00	0.00	0.00	0.00	0.00	0.00	0.00	0.00	0.00	0.00	0.00	0.00	103.00	-178.30	75.20	0.00	46.10	-88.50	42.40	0.00	7.30	-7.20	-0.10	0.00	7.30	-7.20	-0.10	0.00	1.00	0.00	0.00	0.00	0.00	0.00	0.00	0.00	0.00	0.00	0.00	0.00	0.00	0.00	0.00
0.00	0.00	0.00	0.00	0.00	0.00	0.00	0.00	0.00	0.00	0.00	0.00	0.00	0.00	0.00	0.00	0.00	0.00	0.00	143.20	-164.60	21.40	0.00	67.20	-83.50	16.30	0.00	8.20	-5.50	-2.60	0.00	8.20	-5.50	-2.60	0.00	1.00	0.00	0.00	0.00	0.00	0.00	0.00	0.00	0.00	0.00	0.00	0.00	0.00	0.00	0.00
0.00	0.00	0.00	0.00	0.00	0.00	0.00	0.00	0.00	0.00	0.00	0.00	0.00	0.00	0.00	0.00	0.00	0.00	0.00	169.30	-134.80	-34.50	0.00	81.70	-70.30	-11.30	0.00	8.30	-3.30	-5.00	0.00	8.30	-3.30	-5.00	0.00	1.00	0.00	0.00	0.00	0.00	0.00	0.00	0.00	0.00	0.00	0.00	0.00	0.00	0.00	0.00
0.00	0.00	0.00	0.00	0.00	0.00	0.00	0.00	0.00	0.00	0.00	0.00	0.00	0.00	0.00	0.00	0.00	0.00	0.00	178.90	-91.80	-87.00	0.00	88.20	-50.30	-37.90	0.00	7.60	-0.70	-6.80	0.00	7.60	-0.70	-6.80	0.00	1.00	0.00	0.00	0.00	0.00	0.00	0.00	0.00	0.00	0.00	0.00	0.00	0.00	0.00	0.00
0.00	0.00	0.00	0.00	0.00	0.00	0.00	0.00	0.00	0.00	0.00	0.00	0.00	0.00	0.00	0.00	0.00	0.00	0.00	171.00	-39.90	-131.10	0.00	86.10	-25.30	-60.70	0.00	6.10	1.80	-8.00	0.00	6.10	1.80	-8.00	0.00	1.00	0.00	0.00	0.00	0.00	0.00	0.00	0.00	0.00	0.00	0.00	0.00	0.00	0.00	0.00
0.00	0.00	0.00	0.00	0.00	0.00	0.00	0.00	0.00	0.00	0.00	0.00	0.00	0.00	0.00	0.00	0.00	0.00	0.00	146.40	15.90	-162.30	0.00	75.60	2.00	-77.60	0.00	4.10	4.20	-8.30	0.00	4.10	4.20	-8.30	0.00	1.00	0.00	0.00	0.00	0.00	0.00	0.00	0.00	0.00	0.00	0.00	0.00	0.00	0.00	0.00
0.00	0.00	0.00	0.00	0.00	0.00	0.00	0.00	0.00	0.00	0.00	0.00	0.00	0.00	0.00	0.00	0.00	0.00	0.00	107.40	70.20	-177.60	0.00	57.60	29.30	-86.90	0.00	1.60	6.30	-7.90	0.00	1.60	6.30	-7.90	0.00	1.00	0.00	0.00	0.00	0.00	0.00	0.00	0.00	0.00	0.00	0.00	0.00	0.00	0.00	0.00
0.00	0.00	0.00	0.00	0.00	0.00	0.00	0.00	0.00	0.00	0.00	0.00	0.00	0.00	0.00	0.00	0.00	0.00	0.00	57.90	117.60	-175.50	0.00	34.00	53.60	-87.70	0.00	-0.90	7.70	-6.70	0.00	-0.90	7.70	-6.70	0.00	1.00	0.00	0.00	0.00	0.00	0.00	0.00	0.00	0.00	0.00	0.00	0.00	0.00	0.00	0.00
0.00	0.00	0.00	0.00	0.00	0.00	0.00	0.00	0.00	0.00	0.00	0.00	0.00	0.00	0.00	0.00	0.00	0.00	0.00	2.70	153.50	-156.30	0.00	7.10	72.80	-79.90	0.00	-3.50	8.30	-4.80	0.00	-3.50	8.30	-4.80	0.00	1.00	0.00	0.00	0.00	0.00	0.00	0.00	0.00	0.00	0.00	0.00	0.00	0.00	0.00	0.00
0.00	0.00	0.00	0.00	0.00	0.00	0.00	0.00	0.00	0.00	0.00	0.00	0.00	0.00	0.00	0.00	0.00	0.00	0.00	-52.60	174.40	-121.70	0.00	-20.40	84.70	-64.30	0.00	-5.60	8.10	-2.40	0.00	-5.60	8.10	-2.40	0.00	1.00	0.00	0.00	0.00	0.00	0.00	0.00	0.00	0.00	0.00	0.00	0.00	0.00	0.00	0.00
0.00	0.00	0.00	0.00	0.00	0.00	0.00	0.00	0.00	0.00	0.00	0.00	0.00	0.00	0.00	0.00	0.00	0.00	0.00	-102.90	178.10	-75.20	0.00	-46.00	88.40	-42.40	0.00	-7.30	7.20	0.10	0.00	-7.30	7.20	0.10	0.00	1.00	0.00	0.00	0.00	0.00	0.00	0.00	0.00	0.00	0.00	0.00	0.00	0.00	0.00	0.00
0.00	0.00	0.00	0.00	0.00	0.00	0.00	0.00	0.00	0.00	0.00	0.00	0.00	0.00	0.00	0.00	0.00	0.00	0.00	-143.10	164.50	-21.30	0.00	-67.10	83.40	-16.30	0.00	-8.20	5.50	2.60	0.00	-8.20	5.50	2.60	0.00	1.00	0.00	0.00	0.00	0.00	0.00	0.00	0.00	0.00	0.00	0.00	0.00	0.00	0.00	0.00
0.00	0.00	0.00	0.00	0.00	0.00	0.00	0.00	0.00	0.00	0.00	0.00	0.00	0.00	0.00	0.00	0.00	0.00	0.00	-169.30	134.70	34.50	0.00	-81.60	70.30	11.30	0.00	-8.30	3.30	5.00	0.00	-8.30	3.30	5.00	0.00	1.00	0.00	0.00	0.00	0.00	0.00	0.00	0.00	0.00	0.00	0.00	0.00	0.00	0.00	0.00
0.00	0.00	0.00	0.00	0.00	0.00	0.00	0.00	0.00	0.00	0.00	0.00	0.00	0.00	0.00	0.00	0.00	0.00	0.00	-178.90	91.70	87.10	0.00	-88.20	50.20	37.90	0.00	-7.60	0.70	6.80	0.00	-7.60	0.70	6.80	0.00	1.00	0.00	0.00	0.00	0.00	0.00	0.00	0.00	0.00	0.00	0.00	0.00	0.00	0.00	0.00
0.00	0.00	0.00	0.00	0.00	0.00	0.00	0.00	0.00	0.00	0.00	0.00	0.00	0.00	0.00	0.00	0.00	0.00	0.00	-171.00	39.80	131.10	0.00	-86.10	25.30	60.80	0.00	-6.10	-1.80	8.00	0.00	-6.10	-1.80	8.00	0.00	1.00	0.00	0.00	0.00	0.00	0.00	0.00	0.00	0.00	0.00	0.00	0.00	0.00	0.00	0.00
0.00	0.00	0.00	0.00	0.00	0.00	0.00	0.00	0.00	0.00	0.00	0.00	0.00	0.00	0.00	0.00	0.00	0.00	0.00	-146.30	-16.00	162.30	0.00	-75.50	-2.10	77.70	0.00	-4.00	-4.20	8.30	0.00	-4.00	-4.20	8.30	0.00	1.00	0.00	0.00	0.00	0.00	0.00	0.00	0.00	0.00	0.00	0.00	0.00	0.00	0.00	0.00
0.00	0.00	0.00	0.00	0.00	0.00	0.00	0.00	0.00	0.00	0.00	0.00	0.00	0.00	0.00	0.00	0.00	0.00	0.00	-107.30	-70.30	177.70	0.00	-57.60	-29.30	87.00	0.00	-1.60	-6.30	7.90	0.00	-1.60	-6.30	7.90	0.00	1.00	0.00	0.00	0.00	0.00	0.00	0.00	0.00	0.00	0.00	0.00	0.00	0.00	0.00	0.00
0.00	0.00	0.00	0.00	0.00	0.00	0.00	0.00	0.00	0.00	0.00	0.00	0.00	0.00	0.00	0.00	0.00	0.00	0.00	-57.80	-117.70	175.60	0.00	-34.00	-53.70	87.80	0.00	0.90	-7.70	6.70	0.00	0.90	-7.70	6.70	0.00	1.00	0.00	0.00	0.00	0.00	0.00	0.00	0.00	0.00	0.00	0.00	0.00	0.00	0.00	0.00
0.00	0.00	0.00	0.00	0.00	0.00	0.00	0.00	0.00	0.00	0.00	0.00	0.00	0.00	0.00	0.00	0.00	0.00	0.00	-2.60	-153.60	156.30	0.00	-7.10	-72.80	80.00	0.00	3.50	-8.30	4.80	0.00	3.50	-8.30	4.80	0.00	1.00	0.00	0.00	0.00	0.00	0.00	0.00	0.00	0.00	0.00	0.00	0.00	0.00	0.00	0.00
0.00	0.00	0.00	0.00	0.00	0.00	0.00	0.00	0.00	0.00	0.00	0.00	0.00	0.00	0.00	0.00	0.00	0.00	0.00	52.70	-174.50	121.70	0.00	20.40	-84.80	64.30	0.00	5.60	-8.10	2.40	0.00	5.60	-8.10	2.40	0.00	1.00	0.00	0.00	0.00	0.00	0.00	0.00	0.00	0.00	0.00	0.00	0.00	0.00	0.00	0.00
0.00	0.00	0.00	0.00	0.00	0.00	0.00	0.00	0.00	0.00	0.00	0.00	0.00	0.00	0.00	0.00	0.00	0.00	0.00	103.00	-178.30	75.20	0.00	46.10	-88.50	42.40	0.00	7.30	-7.20	-0.10	0.00	7.30	-7.20	-0.10	0.00	1.00	0.00	0.00	0.00	0.00	0.00	0.00	0.00	0.00	0.00	0.00	0.00	0.00	0.00	0.00
0.00	0.00	0.00	0.00	0.00	0.00	0.00	0.00	0.00	0.00	0.00	0.00	0.00	0.00	0.00	0.00	0.00	0.00	0.00	143.20	-164.60	21.40	0.00	67.20	-83.50	16.30	0.00	8.20	-5.50	-2.60	0.00	8.20	-5.50	-2.60	0.00	1.00	0.00	0.00	0.00	0.00	0.00	0.00	0.00	0.00	0.00	0.00	0.00	0.00	0.00	0.00
0.00	0.00	0.00	0.00	0.00	0.00	0.00	0.00	0.00	0.00	0.00	0.00	0.00	0.00	0.00	0.00	0.00	0.00	0.00	169.30	-134.80	-34.50	0.00	81.70	-70.30	-11.30	0.00	8.30	-3.30	-5.00	0.00	8.30	-3.30	-5.00	0.00	1.00	0.00	0.00	0.00	0.00	0.00	0.00	0.00	0.00	0.00	0.00	0.00	0.00	0.00	0.00
0.00	0.00	0.00	0.00	0.00	0.00	0.00	0.00	0.00	0.00	0.00	0.00	0.00	0.00	0.00	0.00	0.00	0.00	0.00	178.90	-91.80	-87.00	0.00	88.20	-50.30	-37.90	0.00	7.60	-0.70	-6.80	0.00	7.60	-0.70	-6.80	0.00	1.00	0.00	0.00	0.00	0.00	0.00	0.00	0.00	0.00	0.00	0.00	0.00	0.00	0.00	0.00
0.00	0.00	0.00	0.00	0.00	0.00	0.00	0.00	0.00	0.00	0.00	0.00	0.00	0.00	0.00	0.00	0.00	0.00	0.00	171.00	-39.90	-131.10	0.00	86.10	-25.30	-60.70	0.00	6.10	1.80	-8.00	0.00	6.10	1.80	-8.00	0.00	1.00	0.00	0.00	0.00	0.00	0.00	0.00	0.00	0.00	0.00	0.00	0.00	0.00	0.00	0.00
0.00	0.00	0.00	0.00	0.00	0.00	0.00	0.00	0.00	0.00	0.00	0.00	0.00	0.00	0.00	0.00	0.00	0.00	0.00	146.30	15.90	-162.30	0.00	75.60	2.00	-77.60	0.00	4.10	4.20	-8.30	0.00	4.10	4.20	-8.30	0.00	1.00	0.00	0.00	0.00	0.00	0.00	0.00	0.00	0.00	0.00	0.00	0.00	0.00	0.00	0.00
0.00	0.00	0.00	0.00	0.00	0.00	0.00	0.00	0.00	0.00	0.00	0.00	0.00	0.00	0.00	0.00	0.00	0.00	0.00	107.40	70.20	-177.60	0.00	57.60	29.30	-86.90	0.00	1.60	6.30	-7.90	0.00	1.60	6.30	-7.90	0.00	1.00	0.00	0.00	0.00	0.00	0.00	0.00	0.00	0.00	0.00	0.00	0.00	0.00	0.00	0.00
0.00	0.00	0.00	0.00	0.00	0.00	0.00	0.00	0.00	0.00	0.00	0.00	0.00	0.00	0.00	0.00	0.00	0.00	0.00	57.90	117.60	-175.50	0.00	34.00	53.60	-87.70	0.00	-0.90	7.70	-6.70	0.00	-0.90	7.70	-6.70	0.00	1.00	0.00	0.00	0.00	0.00	0.00	0.00	0.00	0.00	0.00	0.00	0.00	0.00	0.00	0.00
0.00	0.00	0.00	0.00	0.00	0.00	0.00	0.00	0.00	0.00	0.00	0.00	0.00	0.00	0.00	0.00	0.00	0.00	0.00	2.70	153.50	-156.30	0.00	7.10	72.80	-79.90	0.00	-3.50	8.30	-4.80	0.00	-3.50	8.30	-4.80	0.00	1.00	0.00	0.00	0.00	0.00	0.00	0.00	0.00	0.00	0.00	0.00	0.00	0.00	0.00	0.00
0.00	0.00	0.00	0.00	0.00	0.00	0.00	0.00	0.00	0.00	0.00	0.00	0.00	0.00	0.00	0.00	0.00	0.00	0.00	-52.60	174.40	-121.70	0.00	-20.40	84.70	-64.30	0.00	-5.60	8.10	-2.40	0.00	-5.60	8.10	-2.40	0.00	1.00	0.00	0.00	0.00	0.00	0.00	0.00	0.00	0.00	0.00	0.00	0.00	0.00	0.00	0.00
0.00	0.00	0.00	0.00	0.00	0.00	0.00	0.00	0.00	0.00	0.00	0.00	0.00	0.00	0.00	0.00	0.00	0.00	0.00	-102.90	178.10	-75.20	0.00	-46.00	88.40	-42.40	0.00	-7.30	7.20	0.10	0.00	-7.30	7.20	0.10	0.00	1.00	0.00	0.00	0.00	0.00	0.00	0.00	0.00	0.00	0.00	0.00	0.00	0.00	0.00	0.00
0.00	0.00	0.00	0.00	0.00	0.00	0.00	0.00	0.00	0.00	0.00	0.00	0.00	0.00	0.00	0.00	0.00	0.00	0.00	-143.10	164.50	-21.30	0.00	-67.10	83.40	-16.30	0.00	-8.20	5.50	2.60	0.00	-8.20	5.50	2.60	0.00	1.00	0.00	0.00	0.00	0.00	0.00	0.00	0.00	0.00	0.00	0.00	0.00	0.00	0.00	0.00
0.00	0.00	0.00	0.00	0.00	0.00	0.00	0.00	0.00	0.00	0.00	0.00	0.00	0.00	0.00	0.00	0.00	0.00	0.00	-169.30	134.70	34.50	0.00	-81.60	70.30	11.30	0.00	-8.30	3.30	5.00	0.00	-8.30	3.30	5.00	0.00	1.00	0.00	0.00	0.00	0.00	0.00	0.00	0.00	0.00	0.00	0.00	0.00	0.00	0.00	0.00
0.00	0.00	0.00	0.00	0.00	0.00	0.00	0.00	0.00	0.00	0.00	0.00	0.00	0.00	0.00	0.00	0.00	0.00	0.00	-178.90	91.70	87.10	0.00	-88.20	50.20	37.90	0.00	-7.60	0.70	6.80	0.00	-7.60	0.70	6.80	0.00	1.00	0.00	0.00	0.00	0.00	0.00	0.00	0.00	0.00	0.00	0.00	0.00	0.00	0.00	0.00
0.00	0.00	0.00	0.00	0.00	0.00	0.00	0.00	0.00	0.00	0.00	0.00	0.00	0.00	0.00	0.00	0.00	0.00	0.00	-170.90	39.80	131.10	0.00	-86.10	25.30	60.80	0.00	-6.10	-1.80	8.00	0.00	-6.10	-1.80	8.00	0.00	1.00	0.00	0.00	0.00	0.00	0.00	0.00	0.00	0.00	0.00	0.00	0.00	0.00	0.00	0.00
0.00	0.00	0.00	0.00	0.00	0.00	0.00	0.00	0.00	0.00	0.00	0.00	0.00	0.00	0.00	0.00	0.00	0.00	0.00	-146.30	-16.00	162.40	0.00	-75.50	-2.10	77.70	0.00	-4.00	-4.20	8.30	0.00	-4.00	-4.20	8.30	0.00	1.00	0.00	0.00	0.00	0.00	0.00	0.00	0.00	0.00	0.00	0.00	0.00	0.00	0.00	0.00
0.00	0.00	0.00	0.00	0.00	0.00	0.00	0.00	0.00	0.00	0.00	0.00	0.00	0.00	0.00	0.00	0.00	0.00	0.00	-107.30	-70.30	177.70	0.00	-57.60	-29.30	87.00	0.00	-1.60	-6.30	7.90	0.00	-1.60	-6.30	7.90	0.00	1.00	0.00	0.00	0.00	0.00	0.00	0.00	0.00	0.00	0.00	0.00	0.00	0.00	0.00	0.00
0.00	0.00	0.00	0.00	0.00	0.00	0.00	0.00	0.00	0.00	0.00	0.00	0.00	0.00	0.00	0.00	0.00	0.00	0.00	-57.80	-117.70	175.60	0.00	-34.00	-53.70	87.80	0.00	0.90	-7.70	6.70	0.00	0.90	-7.70	6.70	0.00	1.00	0.00	0.00	0.00	0.00	0.00	0.00	0.00	0.00	0.00	0.00	0.00	0.00	0.00	0.00
0.00	0.00	0.00	0.00	0.00	0.00	0.00	0.00	0.00	0.00	0.00	0.00	0.00	0.00	0.00	0.00	0.00	0.00	0.00	-2.60	-153.60	156.30	0.00	-7.10	-72.80	80.00	0.00	3.50	-8.30	4.80	0.00	3.50	-8.30	4.80	0.00	1.00	0.00	0.00	0.00	0.00	0.00	0.00	0.00	0.00	0.00	0.00	0.00	0.00	0.00	0.00
0.00	0.00	0.00	0.00	0.00	0.00	0.00	0.00	0.00	0.00	0.00	0.00	0.00	0.00	0.00	0.00	0.00	0.00	0.00	52.70	-174.50	121.70	0.00	20.40	-84.80	64.30	0.00	5.60	-8.10	2.40	0.00	5.60	-8.10	2.40	0.00	1.00	0.00	0.00	0.00	0.00	0.00	0.00	0.00	0.00	0.00	0.00	0.00	0.00	0.00	0.00
0.00	0.00	0.00	0.00	0.00	0.00	0.00	0.00	0.00	0.00	0.00	0.00	0.00	0.00	0.00	0.00	0.00	0.00	0.00	103.00	-178.30	75.20	0.00	46.10	-88.50	42.40	0.00	7.30	-7.20	-0.10	0.00	7.30	-7.20	-0.10	0.00	1.00	0.00	0.00	0.00	0.00	0.00	0.00	0.00	0.00	0.00	0.00	0.00	0.00	0.00	0.00
0.00	0.00	0.00	0.00	0.00	0.00	0.00	0.00	0.00	0.00	0.00	0.00	0.00	0.00	0.00	0.00	0.00	0.00	0.00	143.20	-164.60	21.40	0.00	67.20	-83.50	16.30	0.00	8.20	-5.50	-2.60	0.00	8.20	-5.50	-2.60	0.00	1.00	0.00	0.00	0.00	0.00	0.00	0.00	0.00	0.00	0.00	0.00	0.00	0.00	0.00	0.00
0.00	0.00	0.00	0.00	0.00	0.00	0.00	0.00	0.00	0.00	0.00	0.00	0.00	0.00	0.00	0.00	0.00	0.00	0.00	169.30	-134.80	-34.50	0.00	81.70	-70.30	-11.30	0.00	8.30	-3.30	-5.00	0.00	8.30	-3.30	-5.00	0.00	1.00	0.00	0.00	0.00	0.00	0.00	0.00	0.00	0.00	0.00	0.00	0.00	0.00	0.00	0.00
0.00	0.00	0.00	0.00	0.00	0.00	0.00	0.00	0.00	0.00	0.00	0.00	0.00	0.00	0.00	0.00	0.00	0.00	0.00	178.90	-91.80	-87.00	0.00	88.20	-50.30	-37.90	0.00	7.60	-0.70	-6.80	0.00	7.60	-0.70	-6.80	0.00	1.00	0.00	0.00	0.00	0.00	0.00	0.00	0.00	0.00	0.00	0.00	0.00	0.00	0.00	0.00
0.00	0.00	0.00	0.00	0.00	0.00	0.00	0.00	0.00	0.00	0.00	0.00	0.00	0.00	0.00	0.00	0.00	0.00	0.00	171.00	-39.90	-131.10	0.00	86.10	-25.30	-60.70	0.00	6.10	1.80	-8.00	0.00	6.10	1.80	-8.00	0.00	1.00	0.00	0.00	0.00	0.00	0.00	0.00	0.00	0.00	0.00	0.00	0.00	0.00	0.00	0.00
0.00	0.00	0.00	0.00	0.00	0.00	0.00	0.00	0.00	0.00	0.00	0.00	0.00	0.00	0.00	0.00	0.00	0.00	0.00	146.30	15.90	-162.30	0.00	75.60	2.00	-77.60	0.00	4.10	4.20	-8.30	0.00	4.10	4.20	-8.30	0.00	1.00	0.00	0.00	0.00	0.00	0.00	0.00	0.00	0.00	0.00	0.00	0.00	0.00	0.00	0.00
0.00	0.00	0.00	0.00	0.00	0.00	0.00	0.00	0.00	0.00	0.00	0.00	0.00	0.00	0.00	0.00	0.00	0.00	0.00	107.40	70.20	-177.60	0.00	57.60	29.30	-86.90	0.00	1.60	6.30	-7.90	0.00	1.60	6.30	-7.90	0.00	1.00	0.00	0.00	0.00	0.00	0.00	0.00	0.00	0.00	0.00	0.00	0.00	0.00	0.00	0.00
0.00	0.00	0.00	0.00	0.00	0.00	0.00	0.00	0.00	0.00	0.00	0.00	0.00	0.00	0.00	0.00	0.00	0.00	0.00	57.90	117.60	-175.50	0.00	34.00	53.60	-87.70	0.00	-0.90	7.70	-6.70	0.00	-0.90	7.70	-6.70	0.00	1.00	0.00	0.00	0.00	0.00	0.00	0.00	0.00	0.00	0.00	0.00	0.00	0.00	0.00	0.00
0.00	0.00	0.00	0.00	0.00	0.00	0.00	0.00	0.00	0.00	0.00	0.00	0.00	0.00	0.00	0.00	0.00	0.00	0.00	2.70	153.50	-156.30	0.00	7.10	72.80	-79.90	0.00	-3.50	8.30	-4.80	0.00	-3.50	8.30	-4.80	0.00	1.00	0.00	0.00	0.00	0.00	0.00	0.00	0.00	0.00	0.00	0.00	0.00	0.00	0.00	0.00
0.00	0.00	0.00	0.00	0.00	0.00	0.00	0.00	0.00	0.00	0.00	0.00	0.00	0.00	0.00	0.00	0.00	0.00	0.00	-52.60	174.40	-121.70	0.00	-20.40	84.70	-64.30	0.00	-5.60	8.10	-2.40	0.00	-5.60	8.10	-2.40	0.00	1.00	0.00	0.00	0.00	0.00	0.00	0.00	0.00	0.00	0.00	0.00	0.00	0.00	0.00	0.00
0.00	0.00	0.00	0.00	0.00	0.00	0.00	0.00	0.00	0.00	0.00	0.00	0.00	0.00	0.00	0.00	0.00	0.00	0.00	-102.90	178.10	-75.20	0.00	-46.00	88.40	-42.40	0.00	-7.30	7.20	0.10	0.00	-7.30	7.20	0.10	0.00	1.00	0.00	0.00	0.00	0.00	0.00	0.00	0.00	0.00	0.00	0.00	0.00	0.00	0.00	0.00
0.00	0.00	0.00	0.00	0.00	0.00	0.00	0.00	0.00	0.00	0.00	0.00	0.00	0.00	0.00	0.00	0.00	0.00	0.00	-143.10	164.50	-21.30	0.00	-67.10	83.40	-16.30	0.00	-8.20	5.50	2.60	0.00	-8.20	5.50	2.60	0.00	1.00	0.00	0.00	0.00	0.00	0.00	0.00	0.00	0.00	0.00	0.00	0.00	0.00	0.00	0.00
0.00	0.00	0.00	0.00	0.00	0.00	0.00	0.00	0.00	0.00	0.00	0.00	0.00	0.00	0.00	0.00	0.00	0.00	0.00	-169.30	134.70	34.50	0.00	-81.60	70.30	11.30	0.00	-8.30	3.30	5.00	0.00	-8.30	3.30	5.00	0.00	1.00	0.00	0.00	0.00	0.00	0.00	0.00	0.00	0.00	0.00	0.00	0.00	0.00	0.00	0.00
0.00	0.00	0.00	0.00	0.00	0.00	0.00	0.00	0.00	0.00	0.00	0.00	0.00	0.00	0.00	0.00	0.00	0.00	0.00	-178.90	91.70	87.10	0.00	-88.20	50.20	37.90	0.00	-7.60	0.70	6.80	0.00	-7.60	0.70	6.80	0.00	1.00	0.00	0.00	0.00	0.00	0.00	0.00	0.00	0.00	0.00	0.00	0.00	0.00	0.00	0.00
0.00	0.00	0.00	0.00	0.00	0.00	0.00	0.00	0.00	0.00	0.00	0.00	0.00	0.00	0.00	0.00	0.00	0.00	0.00	-171.00	39.80	131.10	0.00	-86.10	25.30	60.80	0.00	-6.10	-1.80	8.00	0.00	-6.10	-1.80	8.00	0.00	1.00	0.00	0.00	0.00	0.00	0.00	0.00	0.00	0.00	0.00	0.00	0.00	0.00	0.00	0.00
0.00	0.00	0.00	0.00	0.00	0.00	0.00	0.00	0.00	0.00	0.00	0.00	0.00	0.00	0.00	0.00	0.00	0.00	0.00	-146.30	-16.00	162.30	0.00	-75.50	-2.10	77.70	0.00	-4.00	-4.20	8.30	0.00	-4.00	-4.20	8.30	0.00	1.00	0.00	0.00	0.00	0.00	0.00	0.00	0.00	0.00	0.00	0.00	0.00	0.00	0.00	0.00
0.00	0.00	0.00	0.00	0.00	0.00	0.00	0.00	0.00	0.00	0.00	0.00	0.00	0.00	0.00	0.00	0.00	0.00	0.00	-107.30	-70.30	177.70	0.00	-57.60	-29.30	87.00	0.00	-1.60	-6.30	7.90	0.00	-1.60	-6.30	7.90	0.00	1.00	0.00	0.00	0.00	0.00	0.00	0.00	0.00	0.00	0.00	0.00	0.00	0.00	0.00	0.00
0.00	0.00	0.00	0.00	0.00	0.00	0.00	0.00	0.00	0.00	0.00	0.00	0.00	0.00	0.00	0.00	0.00	0.00	0.00	-57.80	-117.70	175.60	0.00	-34.00	-53.70	87.80	0.00	0.90	-7.70	6.70	0.00	0.90	-7.70	6.70	0.00	1.00	0.00	0.00	0.00	0.00	0.00	0.00	0.00	0.00	0.00	0.00	0.00	0.00	0.00	0.00
0.00	0.00	0.00	0.00	0.00	0.00	0.00	0.00	0.00	0.00	0.00	0.00	0.00	0.00	0.00	0.00	0.00	0.00	0.00	-2.60	-153.60	156.30	0.00	-7.10	-72.80	80.00	0.00	3.50	-8.30	4.80	0.00	3.50	-8.30	4.80	0.00	1.00	0.00	0.00	0.00	0.00	0.00	0.00	0.00	0.00	0.00	0.00	0.00	0.00	0.00	0.00
0.00	0.00	0.00	0.00	0.00	0.00	0.00	0.00	0.00	0.00	0.00	0.00	0.00	0.00	0.00	0.00	0.00	0.00	0.00	52.70	-174.50	121.70	0.00	20.40	-84.80	64.30	0.00	5.60	-8.10	2.40	0.00	5.60	-8.10	2.40	0.00	1.00	0.00	0.00	0.00	0.00	0.00	0.00	0.00	0.00	0.00	0.00	0.00	0.00	0.00	0.00
0.00	0.00	0.00	0.00	0.00	0.00	0.00	0.00	0.00	0.00	0.00	0.00	0.00	0.00	0.00	0.00	0.00	0.00	0.00	103.00	-178.30	75.20	0.00	46.10	-88.50	42.40	0.00	7.30	-7.20	-0.10	0.00	7.30	-7.20	-0.10	0.00	1.00	0.00	0.00	0.00	0.00	0.00	0.00	0.00	0.00	0.00	0.00	0.00	0.00	0.00	0.00
0.00	0.00	0.00	0.00	0.00	0.00	0.00	0.00	0.00	0.00	0.00	0.00	0.00	0.00	0.00	0.00	0.00	0.00	0.00	143.20	-164.60	21.40	0.00	67.20	-83.50	16.30	0.00	8.20	-5.50	-2.60	0.00	8.20	-5.50	-2.60	0.00	1.00	0.00	0.00	0.00	0.00	0.00	0.00	0.00	0.00	0.00	0.00	0.00	0.00	0.00	0.00
0.00	0.00	0.00	0.00	0.00	0.00	0.00	0.00	0.00	0.00	0.00	0.00	0.00	0.00	0.00	0.00	0.00	0.00	0.00	169.30	-134.80	-34.50	0.00	81.70	-70.30	-11.30	0.00	8.30	-3.30	-5.00	0.00	8.30	-3.30	-5.00	0.00	1.00	0.00	0.00	0.00	0.00	0.00	0.00	0.00	0.00	0.00	0.00	0.00	0.00	0.00	0.00
0.00	0.00	0.00	0.00	0.00	0.00	0.00	0.00	0.00	0.00	0.00	0.00	0.00	0.00	0.00	0.00	0.00	0.00	0.00	178.90	-91.80	-87.00	0.00	88.20	-50.30	-37.90	0.00	7.60	-0.70	-6.80	0.00	7.60	-0.70	-6.80	0.00	1.00	0.00	0.00	0.00	0.00	0.00	0.00	0.00	0.00	0.00	0.00	0.00	0.00	0.00	0.00
0.00	0.00	0.00	0.00	0.00	0.00	0.00	0.00	0.00	0.00	0.00	0.00	0.00	0.00	0.00	0.00	0.00	0.00	0.00	171.00	-39.90	-131.10	0.00	86.10	-25.30	-60.70	0.00	6.10	1.80	-8.00	0.00	6.10	1.80	-8.00	0.00	1.00	0.00	0.00	0.00	0.00	0.00	0.00	0.00	0.00	0.00	0.00	0.00	0.00	0.00	0.00
0.00	0.00	0.00	0.00	0.00	0.00	0.00	0.00	0.00	0.00	0.00	0.00	0.00	0.00	0.00	0.00	0.00	0.00	0.00	146.30	15.90	-162.30	0.00	75.60	2.00	-77.60	0.00	4.10	4.20	-8.30	0.00	4.10	4.20	-8.30	0.00	1.00	0.00	0.00	0.00	0.00	0.00	0.00	0.00	0.00	0.00	0.00	0.00	0.00	0.00	0.00
0.00	0.00	0.00	0.00	0.00	0.00	0.00	0.00	0.00	0.00	0.00	0.00	0.00	0.00	0.00	0.00	0.00	0.00	0.00	107.40	70.20	-177.60	0.00	57.60	29.30	-86.90	0.00	1.60	6.30	-7.90	0.00	1.60	6.30	-7.90	0.00	1.00	0.00	0.00	0.00	0.00	0.00	0.00	0.00	0.00	0.00	0.00	0.00	0.00	0.00	0.00
0.00	0.00	0.00	0.00	0.00	0.00	0.00	0.00	0.00	0.00	0.00	0.00	0.00	0.00	0.00	0.00	0.00	0.00	0.00	57.90	117.60	-175.50	0.00	34.00	53.60	-87.70	0.00	-0.90	7.70	-6.70	0.00	-0.90	7.70	-6.70	0.00	1.00	0.00	0.00	0.00	0.00	0.00	0.00	0.00	0.00	0.00	0.00	0.00	0.00	0.00	0.00
0.00	0.00	0.00	0.00	0.00	0.00	0.00	0.00	0.00	0.00	0.00	0.00	0.00	0.00	0.00	0.00	0.00	0.00	0.00	2.70	153.50	-156.30	0.00	7.10	72.80	-79.90	0.00	-3.50	8.30	-4.80	0.00	-3.50	8.30	-4.80	0.00	1.00	0.00	0.00	0.00	0.00	0.00	0.00	0.00	0.00	0.00	0.00	0.00	0.00	0.00	0.00
0.00	0.00	0.00	0.00	0.00	0.00	0.00	0.00	0.00	0.00	0.00	0.00	0.00	0.00	0.00	0.00	0.00	0.00	0.00	-52.60	174.40	-121.70	0.00	-20.40	84.70	-64.30	0.00	-5.60	8.10	-2.40	0.00	-5.60	8.10	-2.40	0.00	1.00	0.00	0.00	0.00	0.00	0.00	0.00	0.00	0.00	0.00	0.00	0.00	0.00	0.00	0.00
0.00	0.00	0.00	0.00	0.00	0.00	0.00	0.00	0.00	0.00	0.00	0.00	0.00	0.00	0.00	0.00	0.00	0.00	0.00	-102.90	178.10	-75.20	0.00	-46.00	88.40	-42.40	0.00	-7.30	7.20	0.10	0.00	-7.30	7.20	0.10	0.00	1.00	0.00	0.00	0.00	0.00	0.00	0.00	0.00	0.00	0.00	0.00	0.00	0.00	0.00	0.00
0.00	0.00	0.00	0.00	0.00	0.00	0.00	0.00	0.00	0.00	0.00	0.00	0.00	0.00	0.00	0.00	0.00	0.00	0.00	-143.10	164.50	-21.30	0.00	-67.10	83.40	-16.30	0.00	-8.20	5.50	2.60	0.00	-8.20	5.50	2.60	0.00	1.00	0.00	0.00	0.00	0.00	0.00	0.00	0.00	0.00	0.00	0.00	0.00	0.00	0.00	0.00
0.00	0.00	0.00	0.00	0.00	0.00	0.00	0.00	0.00	0.00	0.00	0.00	0.00	0.00	0.00	0.00	0.00	0.00	0.00	-169.30	134.70	34.50	0.00	-81.60	70.30	11.30	0.00	-8.30	3.30	5.00	0.00	-8.30	3.30	5.00	0.00	1.00	0.00	0.00	0.00	0.00	0.00	0.00	0.00	0.00	0.00	0.00	0.00	0.00	0.00	0.00
0.00	0.00	0.00	0.00	0.00	0.00	0.00	0.00	0.00	0.00	0.00	0.00	0.00	0.00	0.00	0.00	0.00	0.00	0.00	-178.90	91.70	87.10	0.00	-88.20	50.20	37.90	0.00	-7.60	0.70	6.80	0.00	-7.60	0.70	6.80	0.00	1.00	0.00	0.00	0.00	0.00	0.00	0.00	0.00	0.00	0.00	0.00	0.00	0.00	0.00	0.00
0.00	0.00	0.00	0.00	0.00	0.00	0.00	0.00	0.00	0.00	0.00	0.00	0.00	0.00	0.00	0.00	0.00	0.00	0.00	-170.90	39.80	131.10	0.00	-86.10	25.30	60.80	0.00	-6.10	-1.80	8.00	0.00	-6.10	-1.80	8.00	0.00	1.00	0.00	0.00	0.00	0.00	0.00	0.00	0.00	0.00	0.00	0.00	0.00	0.00	0.00	0.00
0.00	0.00	0.00	0.00	0.00	0.00	0.00	0.00	0.00	0.00	0.00	0.00	0.00	0.00	0.00	0.00	0.00	0.00	0.00	-146.30	-16.00	162.30	0.00	-75.50	-2.10	77.70	0.00	-4.00	-4.20	8.30	0.00	-4.00	-4.20	8.30	0.00	1.00	0.00	0.00	0.00	0.00	0.00	0.00	0.00	0.00	0.00	0.00	0.00	0.00	0.00	0.00
0.00	0.00	0.00	0.00	0.00	0.00	0.00	0.00	0.00	0.00	0.00	0.00	0.00	0.00	0.00	0.00	0.00	0.00	0.00	-107.30	-70.30	177.70	0.00	-57.60	-29.30	87.00	0.00	-1.60	-6.30	7.90	0.00	-1.60	-6.30	7.90	0.00	1.00	0.00	0.00	0.00	0.00	0.00	0.00	0.00	0.00	0.00	0.00	0.00	0.00	0.00	0.00
0.00	0.00	0.00	0.00	0.00	0.00	0.00	0.00	0.00	0.00	0.00	0.00	0.00	0.00	0.00	0.00	0.00	0.00	0.00	-57.80	-117.70	175.60	0.00	-34.00	-53.70	87.80	0.00	0.90	-7.70	6.70	0.00	0.90	-7.70	6.70	0.00	1.00	0.00	0.00	0.00	0.00	0.00	0.00	0.00	0.00	0.00	0.00	0.00	0.00	0.00	0.00
0.00	0.00	0.00	0.00	0.00	0.00	0.00	0.00	0.00	0.00	0.00	0.00	0.00	0.00	0.00	0.00	0.00	0.00	0.00	-2.60	-153.60	156.30	0.00	-7.10	-72.80	80.00	0.00	3.50	-8.30	4.80	0.00	3.50	-8.30	4.80	0.00	1.00	0.00	0.00	0.00	0.00	0.00	0.00	0.00	0.00	0.00	0.00	0.00	0.00	0.00	0.00
0.00	0.00	0.00	0.00	0.00	0.00	0.00	0.00	0.00	0.00	0.00	0.00	0.00	0.00	0.00	0.00	0.00	0.00	0.00	52.70	-174.50	121.70	0.00	20.40	-84.80	64.30	0.00	5.60	-8.10	2.40	0.00	5.60	-8.10	2.40	0.00	1.00	0.00	0.00	0.00	0.00	0.00	0.00	0.00	0.00	0.00	0.00	0.00	0.00	0.00	0.00
0.00	0.00	0.00	0.00	0.00	0.00	0.00	0.00	0.00	0.00	0.00	0.00	0.00	0.00	0.00	0.00	0.00	0.00	0.00	103.00	-178.30	75.20	0.00	46.10	-88.50	42.40	0.00	7.30	-7.20	-0.10	0.00	7.30	-7.20	-0.10	0.00	1.00	0.00	0.00	0.00	0.00	0.00	0.00	0.00	0.00	0.00	0.00	0.00	0.00	0.00	0.00
0.00	0.00	0.00	0.00	0.00	0.00	0.00	0.00	0.00	0.00	0.00	0.00	0.00	0.00	0.00	0.00	0.00	0.00	0.00	143.20	-164.60	21.40	0.00	67.20	-83.50	16.30	0.00	8.20	-5.50	-2.60	0.00	8.20	-5.50	-2.60	0.00	1.00	0.00	0.00	0.00	0.00	0.00	0.00	0.00	0.00	0.00	0.00	0.00	0.00	0.00	0.00
0.00	0.00	0.00	0.00	0.00	0.00	0.00	0.00	0.00	0.00	0.00	0.00	0.00	0.00	0.00	0.00	0.00	0.00	0.00	169.30	-134.80	-34.50	0.00	81.70	-70.30	-11.30	0.00	8.30	-3.30	-5.00	0.00	8.30	-3.30	-5.00	0.00	1.00	0.00	0.00	0.00	0.00	0.00	0.00	0.00	0.00	0.00	0.00	0.00	0.00	0.00	0.00
0.00	0.00	0.00	0.00	0.00	0.00	0.00	0.00	0.00	0.00	0.00	0.00	0.00	0.00	0.00	0.00	0.00	0.00	0.00	178.90	-91.80	-87.00	0.00	88.20	-50.30	-37.90	0.00	7.60	-0.70	-6.80	0.00	7.60	-0.70	-6.80	0.00	1.00	0.00	0.00	0.00	0.00	0.00	0.00	0.00	0.00	0.00	0.00	0.00	0.00	0.00	0.00
0.00	0.00	0.00	0.00	0.00	0.00	0.00	0.00	0.00	0.00	0.00	0.00	0.00	0.00	0.00	0.00	0.00	0.00	0.00	171.00	-39.90	-131.10	0.00	86.10	-25.30	-60.70	0.00	6.10	1.80	-8.00	0.00	6.10	1.80	-8.00	0.00	1.00	0.00	0.00	0.00	0.00	0.00	0.00	0.00	0.00	0.00	0.00	0.00	0.00	0.00	0.00
0.00	0.00	0.00	0.00	0.00	0.00	0.00	0.00	0.00	0.00	0.00	0.00	0.00	0.00	0.00	0.00	0.00	0.00	0.00	146.30	15.90	-162.30	0.00	75.60	2.00	-77.60	0.00	4.10	4.20	-8.30	0.00	4.10	4.20	-8.30	0.00	1.00	0.00	0.00	0.00	0.00	0.00	0.00	0.00	0.00	0.00	0.00	0.00	0.00	0.00	0.00
0.00	0.00	0.00	0.00	0.00	0.00	0.00	0.00	0.00	0.00	0.00	0.00	0.00	0.00	0.00	0.00	0.00	0.00	0.00	107.40	70.20	-177.60	0.00	57.60	29.30	-86.90	0.00	1.60	6.30	-7.90	0.00	1.60	6.30	-7.90	0.00	1.00	0.00	0.00	0.00	0.00	0.00	0.00	0.00	0.00	0.00	0.00	0.00	0.00	0.00	0.00
0.00	0.00	0.00	0.00	0.00	0.00	0.00	0.00	0.00	0.00	0.00	0.00	0.00	0.00	0.00	0.00	0.00	0.00	0.00	57.90	117.60	-175.50	0.00	34.00	53.60	-87.70	0.00	-0.90	7.70	-6.70	0.00	-0.90	7.70	-6.70	0.00	1.00	0.00	0.00	0.00	0.00	0.00	0.00	0.00	0.00	0.00	0.00	0.00	0.00	0.00	0.00
0.00	0.00	0.00	0.00	0.00	0.00	0.00	0.00	0.00	0.00	0.00	0.00	0.00	0.00	0.00	0.00	0.00	0.00	0.00	2.70	153.50	-156.30	0.00	7.10	72.80	-79.90	0.00	-3.50	8.30	-4.80	0.00	-3.50	8.30	-4.80	0.00	1.00	0.00	0.00	0.00	0.00	0.00	0.00	0.00	0.00	0.00	0.00	0.00	0.00	0.00	0.00
0.00	0.00	0.00	0.00	0.00	0.00	0.00	0.00	0.00	0.00	0.00	0.00	0.00	0.00	0.00	0.00	0.00	0.00	0.00	-52.60	174.40	-121.70	0.00	-20.40	84.70	-64.30	0.00	-5.60	8.10	-2.40	0.00	-5.60	8.10	-2.40	0.00	1.00	0.00	0.00	0.00	0.00	0.00	0.00	0.00	0.00	0.00	0.00	0.00	0.00	0.00	0.00
0.00	0.00	0.00	0.00	0.00	0.00	0.00	0.00	0.00	0.00	0.00	0.00	0.00	0.00	0.00	0.00	0.00	0.00	0.00	-102.90	178.10	-75.20	0.00	-46.00	88.40	-42.40	0.00	-7.30	7.20	0.10	0.00	-7.30	7.20	0.10	0.00	1.00	0.00	0.00	0.00	0.00	0.00	0.00	0.00	0.00	0.00	0.00	0.00	0.00	0.00	0.00
0.00	0.00	0.00	0.00	0.00	0.00	0.00	0.00	0.00	0.00	0.00	0.00	0.00	0.00	0.00	0.00	0.00	0.00	0.00	-143.10	164.50	-21.30	0.00	-67.10	83.40	-16.30	0.00	-8.20	5.50	2.60	0.00	-8.20	5.50	2.60	0.00	1.00	0.00	0.00	0.00	0.00	0.00	0.00	0.00	0.00	0.00	0.00	0.00	0.00	0.00	0.00
0.00	0.00	0.00	0.00	0.00	0.00	0.00	0.00	0.00	0.00	0.00	0.00	0.00	0.00	0.00	0.00	0.00	0.00	0.00	-169.30	134.70	34.50	0.00	-81.60	70.30	11.30	0.00	-8.30	3.30	5.00	0.00	-8.30	3.30	5.00	0.00	1.00	0.00	0.00	0.00	0.00	0.00	0.00	0.00	0.00	0.00	0.00	0.00	0.00	0.00	0.00
0.00	0.00	0.00	0.00	0.00	0.00	0.00	0.00	0.00	0.00	0.00	0.00	0.00	0.00	0.00	0.00	0.00	0.00	0.00	-178.90	91.70	87.10	0.00	-88.20	50.20	37.90	0.00	-7.60	0.70	6.80	0.00	-7.60	0.70	6.80	0.00	1.00	0.00	0.00	0.00	0.00	0.00	0.00	0.00	0.00	0.00	0.00	0.00	0.00	0.00	0.00
0.00	0.00	0.00	0.00	0.00	0.00	0.00	0.00	0.00	0.00	0.00	0.00	0.00	0.00	0.00	0.00	0.00	0.00	0.00	-171.00	39.80	131.10	0.00	-86.10	25.30	60.80	0.00	-6.10	-1.80	8.00	0.00	-6.10	-1.80	8.00	0.00	1.00	0.00	0.00	0.00	0.00	0.00	0.00	0.00	0.00	0.00	0.00	0.00	0.00	0.00	0.00
0.00	0.00	0.00	0.00	0.00	0.00	0.00	0.00	0.00	0.00	0.00	0.00	0.00	0.00	0.00	0.00	0.00	0.00	0.00	-146.30	-16.00	162.30	0.00	-75.50	-2.10	77.70	0.00	-4.00	-4.20	8.30	0.00	-4.00	-4.20	8.30	0.00	1.00	0.00	0.00	0.00	0.00	0.00	0.00	0.00	0.00	0.00	0.00	0.00	0.00	0.00	0.00
0.00	0.00	0.00	0.00	0.00	0.00	0.00	0.00	0.00	0.00	0.00	0.00	0.00	0.00	0.00	0.00	0.00	0.00	0.00	-107.30	-70.30	177.70	0.00	-57.60	-29.30	87.00	0.00	-1.60	-6.30	7.90	0.00	-1.60	-6.30	7.90	0.00	1.00	0.00	0.00	0.00	0.00	0.00	0.00	0.00	0.00	0.00	0.00	0.00	0.00	0.00	0.00
0.00	0.00	0.00	0.00	0.00	0.00	0.00	0.00	0.00	0.00	0.00	0.00	0.00	0.00	0.00	0.00	0.00	0.00	0.00	-57.80	-117.70	175.60	0.00	-34.00	-53.70	87.80	0.00	0.90	-7.70	6.70	0.00	0.90	-7.70	6.70	0.00	1.00	0.00	0.00	0.00	0.00	0.00	0.00	0.00	0.00	0.00	0.00	0.00	0.00	0.00	0.00
0.00	0.00	0.00	0.00	0.00	0.00	0.00	0.00	0.00	0.00	0.00	0.00	0.00	0.00	0.00	0.00	0.00	0.00	0.00	-2.60	-153.60	156.30	0.00	-7.10	-72.80	80.00	0.00	3.50	-8.30	4.80	0.00	3.50	-8.30	4.80	0.00	1.00	0.00	0.00	0.00	0.00	0.00	0.00	0.00	0.00	0.00	0.00	0.00	0.00	0.00	0.00
0.00	0.00	0.00	0.00	0.00	0.00	0.00	0.00	0.00	0.00	0.00	0.00	0.00	0.00	0.00	0.00	0.00	0.00	0.00	52.70	-174.50	121.70	0.00	20.40	-84.80	64.30	0.00	5.60	-8.10	2.40	0.00	5.60	-8.10	2.40	0.00	1.00	0.00	0.00	0.00	0.00	0.00	0.00	0.00	0.00	0.00	0.00	0.00	0.00	0.00	0.00
0.00	0.00	0.00	0.00	0.00	0.00	0.00	0.00	0.00	0.00	0.00	0.00	0.00	0.00	0.00	0.00	0.00	0.00	0.00	103.00	-178.30	75.20	0.00	46.00	-88.50	42.40	0.00	7.30	-7.20	-0.10	0.00	7.30	-7.20	-0.10	0.00	1.00	0.00	0.00	0.00	0.00	0.00	0.00	0.00	0.00	0.00	0.00	0.00	0.00	0.00	0.00
0.00	0.00	0.00	0.00	0.00	0.00	0.00	0.00	0.00	0.00	0.00	0.00	0.00	0.00	0.00	0.00	0.00	0.00	0.00	143.20	-164.60	21.40	0.00	67.20	-83.50	16.30	0.00	8.20	-5.50	-2.60	0.00	8.20	-5.50	-2.60	0.00	1.00	0.00	0.00	0.00	0.00	0.00	0.00	0.00	0.00	0.00	0.00	0.00	0.00	0.00	0.00
0.00	0.00	0.00	0.00	0.00	0.00	0.00	0.00	0.00	0.00	0.00	0.00	0.00	0.00	0.00	0.00	0.00	0.00	0.00	169.30	-134.80	-34.50	0.00	81.70	-70.30	-11.30	0.00	8.30	-3.30	-5.00	0.00	8.30	-3.30	-5.00	0.00	1.00	0.00	0.00	0.00	0.00	0.00	0.00	0.00	0.00	0.00	0.00	0.00	0.00	0.00	0.00
0.00	0.00	0.00	0.00	0.00	0.00	0.00	0.00	0.00	0.00	0.00	0.00	0.00	0.00	0.00	0.00	0.00	0.00	0.00	178.90	-91.80	-87.00	0.00	88.20	-50.30	-37.90	0.00	7.60	-0.70	-6.80	0.00	7.60	-0.70	-6.80	0.00	1.00	0.00	0.00	0.00	0.00	0.00	0.00	0.00	0.00	0.00	0.00	0.00	0.00	0.00	0.00
0.00	0.00	0.00	0.00	0.00	0.00	0.00	0.00	0.00	0.00	0.00	0.00	0.00	0.00	0.00	0.00	0.00	0.00	0.00	171.00	-39.90	-131.10	0.00	86.10	-25.30	-60.70	0.00	6.10	1.80	-8.00	0.00	6.10	1.80	-8.00	0.00	1.00	0.00	0.00	0.00	0.00	0.00	0.00	0.00	0.00	0.00	0.00	0.00	0.00	0.00	0.00
0.00	0.00	0.00	0.00	0.00	0.00	0.00	0.00	0.00	0.00	0.00	0.00	0.00	0.00	0.00	0.00	0.00	0.00	0.00	146.30	15.90	-162.30	0.00	75.60	2.00	-77.60	0.00	4.10	4.20	-8.30	0.00	4.10	4.20	-8.30	0.00	1.00	0.00	0.00	0.00	0.00	0.00	0.00	0.00	0.00	0.00	0.00	0.00	0.00	0.00	0.00
0.00	0.00	0.00	0.00	0.00	0.00	0.00	0.00	0.00	0.00	0.00	0.00	0.00	0.00	0.00	0.00	0.00	0.00	0.00	107.40	70.20	-177.60	0.00	57.60	29.30	-86.90	0.00	1.60	6.30	-7.90	0.00	1.60	6.30	-7.90	0.00	1.00	0.00	0.00	0.00	0.00	0.00	0.00	0.00	0.00	0.00	0.00	0.00	0.00	0.00	0.00
0.00	0.00	0.00	0.00	0.00	0.00	0.00	0.00	0.00	0.00	0.00	0.00	0.00	0.00	0.00	0.00	0.00	0.00	0.00	57.90	117.60	-175.50	0.00	34.00	53.60	-87.70	0.00	-0.90	7.70	-6.70	0.00	-0.90	7.70	-6.70	0.00	1.00	0.00	0.00	0.00	0.00	0.00	0.00	0.00	0.00	0.00	0.00	0.00	0.00	0.00	0.00
0.00	0.00	0.00	0.00	0.00	0.00	0.00	0.00	0.00	0.00	0.00	0.00	0.00	0.00	0.00	0.00	0.00	0.00	0.00	2.70	153.50	-156.30	0.00	7.10	72.80	-79.90	0.00	-3.50	8.30	-4.80	0.00	-3.50	8.30	-4.80	0.00	1.00	0.00	0.00	0.00	0.00	0.00	0.00	0.00	0.00	0.00	0.00	0.00	0.00	0.00	0.00
0.00	0.00	0.00	0.00	0.00	0.00	0.00	0.00	0.00	0.00	0.00	0.00	0.00	0.00	0.00	0.00	0.00	0.00	0.00	-52.60	174.40	-121.70	0.00	-20.40	84.70	-64.30	0.00	-5.60	8.10	-2.40	0.00	-5.60	8.10	-2.40	0.00	1.00	0.00	0.00	0.00	0.00	0.00	0.00	0.00	0.00	0.00	0.00	0.00	0.00	0.00	0.00
0.00	0.00	0.00	0.00	0.00	0.00	0.00	0.00	0.00	0.00	0.00	0.00	0.00	0.00	0.00	0.00	0.00	0.00	0.00	-102.90	178.10	-75.20	0.00	-46.00	88.40	-42.40	0.00	-7.30	7.20	0.10	0.00	-7.30	7.20	0.10	0.00	1.00	0.00	0.00	0.00	0.00	0.00	0.00	0.00	0.00	0.00	0.00	0.00	0.00	0.00	0.00
0.00	0.00	0.00	0.00	0.00	0.00	0.00	0.00	0.00	0.00	0.00	0.00	0.00	0.00	0.00	0.00	0.00	0.00	0.00	-143.10	164.50	-21.30	0.00	-67.10	83.40	-16.30	0.00	-8.20	5.50	2.60	0.00	-8.20	5.50	2.60	0.00	1.00	0.00	0.00	0.00	0.00	0.00	0.00	0.00	0.00	0.00	0.00	0.00	0.00	0.00	0.00
0.00	0.00	0.00	0.00	0.00	0.00	0.00	0.00	0.00	0.00	0.00	0.00	0.00	0.00	0.00	0.00	0.00	0.00	0.00	-169.30	134.70	34.50	0.00	-81.60	70.30	11.30	0.00	-8.30	3.30	5.00	0.00	-8.30	3.30	5.00	0.00	1.00	0.00	0.00	0.00	0.00	0.00	0.00	0.00	0.00	0.00	0.00	0.00	0.00	0.00	0.00
0.00	0.00	0.00	0.00	0.00	0.00	0.00	0.00	0.00	0.00	0.00	0.00	0.00	0.00	0.00	0.00	0.00	0.00	0.00	-178.90	91.70	87.10	0.00	-88.20	50.20	37.90	0.00	-7.60	0.70	6.80	0.00	-7.60	0.70	6.80	0.00	1.00	0.00	0.00	0.00	0.00	0.00	0.00	0.00	0.00	0.00	0.00	0.00	0.00	0.00	0.00
0.00	0.00	0.00	0.00	0.00	0.00	0.00	0.00	0.00	0.00	0.00	0.00	0.00	0.00	0.00	0.00	0.00	0.00	0.00	-170.90	39.80	131.10	0.00	-86.10	25.30	60.80	0.00	-6.10	-1.80	8.00	0.00	-6.10	-1.80	8.00	0.00	1.00	0.00	0.00	0.00	0.00	0.00	0.00	0.00	0.00	0.00	0.00	0.00	0.00	0.00	0.00
0.00	0.00	0.00	0.00	0.00	0.00	0.00	0.00	0.00	0.00	0.00	0.00	0.00	0.00	0.00	0.00	0.00	0.00	0.00	-146.30	-16.00	162.30	0.00	-75.50	-2.10	77.70	0.00	-4.00	-4.20	8.30	0.00	-4.00	-4.20	8.30	0.00	1.00	0.00	0.00	0.00	0.00	0.00	0.00	0.00	0.00	0.00	0.00	0.00	0.00	0.00	0.00
0.00	0.00	0.00	0.00	0.00	0.00	0.00	0.00	0.00	0.00	0.00	0.00	0.00	0.00	0.00	0.00	0.00	0.00	0.00	-107.30	-70.30	177.70	0.00	-57.60	-29.30	87.00	0.00	-1.60	-6.30	7.90	0.00	-1.60	-6.30	7.90	0.00	1.00	0.00	0.00	0.00	0.00	0.00	0.00	0.00	0.00	0.00	0.00	0.00	0.00	0.00	0.00
0.00	0.00	0.00	0.00	0.00	0.00	0.00	0.00	0.00	0.00	0.00	0.00	0.00	0.00	0.00	0.00	0.00	0.00	0.00	-57.80	-117.70	175.60	0.00	-34.00	-53.70	87.80	0.00	0.90	-7.70	6.70	0.00	0.90	-7.70	6.70	0.00	1.00	0.00	0.00	0.00	0.00	0.00	0.00	0.00	0.00	0.00	0.00	0.00	0.00	0.00	0.00
0.00	0.00	0.00	0.00	0.00	0.00	0.00	0.00	0.00	0.00	0.00	0.00	0.00	0.00	0.00	0.00	0.00	0.00	0.00	-2.60	-153.60	156.30	0.00	-7.10	-72.80	80.00	0.00	3.50	-8.30	4.80	0.00	3.50	-8.30	4.80	0.00	1.00	0.00	0.00	0.00	0.00	0.00	0.00	0.00	0.00	0.00	0.00	0.00	0.00	0.00	0.00
0.00	0.00	0.00	0.00	0.00	0.00	0.00	0.00	0.00	0.00	0.00	0.00	0.00	0.00	0.00	0.00	0.00	0.00	0.00	52.70	-174.50	121.70	0.00	20.40	-84.80	64.30	0.00	5.60	-8.10	2.40	0.00	5.60	-8.10	2.40	0.00	1.00	0.00	0.00	0.00	0.00	0.00	0.00	0.00	0.00	0.00	0.00	0.00	0.00	0.00	0.00
0.00	0.00	0.00	0.00	0.00	0.00	0.00	0.00	0.00	0.00	0.00	0.00	0.00	0.00	0.00	0.00	0.00	0.00	0.00	103.00	-178.30	75.20	0.00	46.00	-88.50	42.40	0.00	7.30	-7.20	-0.10	0.00	7.30	-7.20	-0.10	0.00	1.00	0.00	0.00	0.00	0.00	0.00	0.00	0.00	0.00	0.00	0.00	0.00	0.00	0.00	0.00
0.00	0.00	0.00	0.00	0.00	0.00	0.00	0.00	0.00	0.00	0.00	0.00	0.00	0.00	0.00	0.00	0.00	0.00	0.00	143.20	-164.60	21.40	0.00	67.20	-83.50	16.30	0.00	8.20	-5.50	-2.60	0.00	8.20	-5.50	-2.60	0.00	1.00	0.00	0.00	0.00	0.00	0.00	0.00	0.00	0.00	0.00	0.00	0.00	0.00	0.00	0.00
0.00	0.00	0.00	0.00	0.00	0.00	0.00	0.00	0.00	0.00	0.00	0.00	0.00	0.00	0.00	0.00	0.00	0.00	0.00	169.30	-134.80	-34.50	0.00	81.70	-70.30	-11.30	0.00	8.30	-3.30	-5.00	0.00	8.30	-3.30	-5.00	0.00	1.00	0.00	0.00	0.00	0.00	0.00	0.00	0.00	0.00	0.00	0.00	0.00	0.00	0.00	0.00
0.00	0.00	0.00	0.00	0.00	0.00	0.00	0.00	0.00	0.00	0.00	0.00	0.00	0.00	0.00	0.00	0.00	0.00	0.00	178.90	-91.80	-87.00	0.00	88.20	-50.30	-37.90	0.00	7.60	-0.70	-6.80	0.00	7.60	-0.70	-6.80	0.00	1.00	0.00	0.00	0.00	0.00	0.00	0.00	0.00	0.00	0.00	0.00	0.00	0.00	0.00	0.00
0.00	0.00	0.00	0.00	0.00	0.00	0.00	0.00	0.00	0.00	0.00	0.00	0.00	0.00	0.00	0.00	0.00	0.00	0.00	171.00	-39.90	-131.10	0.00	86.10	-25.30	-60.70	0.00	6.10	1.80	-8.00	0.00	6.10	1.80	-8.00	0.00	1.00	0.00	0.00	0.00	0.00	0.00	0.00	0.00	0.00	0.00	0.00	0.00	0.00	0.00	0.00
0.00	0.00	0.00	0.00	0.00	0.00	0.00	0.00	0.00	0.00	0.00	0.00	0.00	0.00	0.00	0.00	0.00	0.00	0.00	146.30	15.90	-162.30	0.00	75.60	2.00	-77.60	0.00	4.10	4.20	-8.30	0.00	4.10	4.20	-8.30	0.00	1.00	0.00	0.00	0.00	0.00	0.00	0.00	0.00	0.00	0.00	0.00	0.00	0.00	0.00	0.00
0.00	0.00	0.00	0.00	0.00	0.00	0.00	0.00	0.00	0.00	0.00	0.00	0.00	0.00	0.00	0.00	0.00	0.00	0.00	107.40	70.20	-177.60	0.00	57.60	29.30	-86.90	0.00	1.60	6.30	-7.90	0.00	1.60	6.30	-7.90	0.00	1.00	0.00	0.00	0.00	0.00	0.00	0.00	0.00	0.00	0.00	0.00	0.00	0.00	0.00	0.00
0.00	0.00	0.00	0.00	0.00	0.00	0.00	0.00	0.00	0.00	0.00	0.00	0.00	0.00	0.00	0.00	0.00	0.00	0.00	57.90	117.60	-175.50	0.00	34.00	53.60	-87.70	0.00	-0.90	7.70	-6.70	0.00	-0.90	7.70	-6.70	0.00	1.00	0.00	0.00	0.00	0.00	0.00	0.00	0.00	0.00	0.00	0.00	0.00	0.00	0.00	0.00
0.00	0.00	0.00	0.00	0.00	0.00	0.00	0.00	0.00	0.00	0.00	0.00	0.00	0.00	0.00	0.00	0.00	0.00	0.00	2.70	153.50	-156.30	0.00	7.10	72.80	-79.90	0.00	-3.50	8.30	-4.80	0.00	-3.50	8.30	-4.80	0.00	1.00	0.00	0.00	0.00	0.00	0.00	0.00	0.00	0.00	0.00	0.00	0.00	0.00	0.00	0.00
0.00	0.00	0.00	0.00	0.00	0.00	0.00	0.00	0.00	0.00	0.00	0.00	0.00	0.00	0.00	0.00	0.00	0.00	0.00	-52.60	174.40	-121.70	0.00	-20.40	84.70	-64.30	0.00	-5.60	8.10	-2.40	0.00	-5.60	8.10	-2.40	0.00	1.00	0.00	0.00	0.00	0.00	0.00	0.00	0.00	0.00	0.00	0.00	0.00	0.00	0.00	0.00
0.00	0.00	0.00	0.00	0.00	0.00	0.00	0.00	0.00	0.00	0.00	0.00	0.00	0.00	0.00	0.00	0.00	0.00	0.00	-102.90	178.10	-75.20	0.00	-46.00	88.40	-42.40	0.00	-7.30	7.20	0.10	0.00	-7.30	7.20	0.10	0.00	1.00	0.00	0.00	0.00	0.00	0.00	0.00	0.00	0.00	0.00	0.00	0.00	0.00	0.00	0.00
0.00	0.00	0.00	0.00	0.00	0.00	0.00	0.00	0.00	0.00	0.00	0.00	0.00	0.00	0.00	0.00	0.00	0.00	0.00	-143.10	164.50	-21.30	0.00	-67.10	83.40	-16.30	0.00	-8.20	5.50	2.60	0.00	-8.20	5.50	2.60	0.00	1.00	0.00	0.00	0.00	0.00	0.00	0.00	0.00	0.00	0.00	0.00	0.00	0.00	0.00	0.00
0.00	0.00	0.00	0.00	0.00	0.00	0.00	0.00	0.00	0.00	0.00	0.00	0.00	0.00	0.00	0.00	0.00	0.00	0.00	-169.30	134.70	34.50	0.00	-81.60	70.30	11.30	0.00	-8.30	3.30	5.00	0.00	-8.30	3.30	5.00	0.00	1.00	0.00	0.00	0.00	0.00	0.00	0.00	0.00	0.00	0.00	0.00	0.00	0.00	0.00	0.00
0.00	0.00	0.00	0.00	0.00	0.00	0.00	0.00	0.00	0.00	0.00	0.00	0.00	0.00	0.00	0.00	0.00	0.00	0.00	-178.90	91.70	87.10	0.00	-88.20	50.20	37.90	0.00	-7.60	0.70	6.80	0.00	-7.60	0.70	6.80	0.00	1.00	0.00	0.00	0.00	0.00	0.00	0.00	0.00	0.00	0.00	0.00	0.00	0.00	0.00	0.00
0.00	0.00	0.00	0.00	0.00	0.00	0.00	0.00	0.00	0.00	0.00	0.00	0.00	0.00	0.00	0.00	0.00	0.00	0.00	-171.00	39.80	131.10	0.00	-86.10	25.30	60.80	0.00	-6.10	-1.80	8.00	0.00	-6.10	-1.80	8.00	0.00	1.00	0.00	0.00	0.00	0.00	0.00	0.00	0.00	0.00	0.00	0.00	0.00	0.00	0.00	0.00
0.00	0.00	0.00	0.00	0.00	0.00	0.00	0.00	0.00	0.00	0.00	0.00	0.00	0.00	0.00	0.00	0.00	0.00	0.00	-146.30	-16.00	162.40	0.00	-75.50	-2.10	77.70	0.00	-4.00	-4.20	8.30	0.00	-4.00	-4.20	8.30	0.00	1.00	0.00	0.00	0.00	0.00	0.00	0.00	0.00	0.00	0.00	0.00	0.00	0.00	0.00	0.00
0.00	0.00	0.00	0.00	0.00	0.00	0.00	0.00	0.00	0.00	0.00	0.00	0.00	0.00	0.00	0.00	0.00	0.00	0.00	-107.30	-70.30	177.70	0.00	-57.60	-29.30	87.00	0.00	-1.60	-6.30	7.90	0.00	-1.60	-6.30	7.90	0.00	1.00	0.00	0.00	0.00	0.00	0.00	0.00	0.00	0.00	0.00	0.00	0.00	0.00	0.00	0.00
0.00	0.00	0.00	0.00	0.00	0.00	0.00	0.00	0.00	0.00	0.00	0.00	0.00	0.00	0.00	0.00	0.00	0.00	0.00	-57.80	-117.70	175.60	0.00	-34.00	-53.70	87.80	0.00	0.90	-7.70	6.70	0.00	0.90	-7.70	6.70	0.00	1.00	0.00	0.00	0.00	0.00	0.00	0.00	0.00	0.00	0.00	0.00	0.00	0.00	0.00	0.00
0.00	0.00	0.00	0.00	0.00	0.00	0.00	0.00	0.00	0.00	0.00	0.00	0.00	0.00	0.00	0.00	0.00	0.00	0.00	-2.60	-153.60	156.30	0.00	-7.10	-72.80	80.00	0.00	3.50	-8.30	4.80	0.00	3.50	-8.30	4.80	0.00	1.00	0.00	0.00	0.00	0.00	0.00	0.00	0.00	0.00	0.00	0.00	0.00	0.00	0.00	0.00
0.00	0.00	0.00	0.00	0.00	0.00	0.00	0.00	0.00	0.00	0.00	0.00	0.00	0.00	0.00	0.00	0.00	0.00	0.00	52.70	-174.50	121.70	0.00	20.40	-84.80	64.30	0.00	5.60	-8.10	2.40	0.00	5.60	-8.10	2.40	0.00	1.00	0.00	0.00	0.00	0.00	0.00	0.00	0.00	0.00	0.00	0.00	0.00	0.00	0.00	0.00
0.00	0.00	0.00	0.00	0.00	0.00	0.00	0.00	0.00	0.00	0.00	0.00	0.00	0.00	0.00	0.00	0.00	0.00	0.00	103.00	-178.30	75.20	0.00	46.00	-88.50	42.40	0.00	7.30	-7.20	-0.10	0.00	7.30	-7.20	-0.10	0.00	1.00	0.00	0.00	0.00	0.00	0.00	0.00	0.00	0.00	0.00	0.00	0.00	0.00	0.00	0.00
0.00	0.00	0.00	0.00	0.00	0.00	0.00	0.00	0.00	0.00	0.00	0.00	0.00	0.00	0.00	0.00	0.00	0.00	0.00	143.20	-164.60	21.40	0.00	67.20	-83.50	16.30	0.00	8.20	-5.50	-2.60	0.00	8.20	-5.50	-2.60	0.00	1.00	0.00	0.00	0.00	0.00	0.00	0.00	0.00	0.00	0.00	0.00	0.00	0.00	0.00	0.00
0.00	0.00	0.00	0.00	0.00	0.00	0.00	0.00	0.00	0.00	0.00	0.00	0.00	0.00	0.00	0.00	0.00	0.00	0.00	169.30	-134.80	-34.50	0.00	81.70	-70.30	-11.30	0.00	8.30	-3.30	-5.00	0.00	8.30	-3.30	-5.00	0.00	1.00	0.00	0.00	0.00	0.00	0.00	0.00	0.00	0.00	0.00	0.00	0.00	0.00	0.00	0.00
0.00	0.00	0.00	0.00	0.00	0.00	0.00	0.00	0.00	0.00	0.00	0.00	0.00	0.00	0.00	0.00	0.00	0.00	0.00	178.90	-91.80	-87.00	0.00	88.20	-50.30	-37.90	0.00	7.60	-0.70	-6.80	0.00	7.60	-0.70	-6.80	0.00	1.00	0.00	0.00	0.00	0.00	0.00	0.00	0.00	0.00	0.00	0.00	0.00	0.00	0.00	0.00
0.00	0.00	0.00	0.00	0.00	0.00	0.00	0.00	0.00	0.00	0.00	0.00	0.00	0.00	0.00	0.00	0.00	0.00	0.00	171.00	-39.90	-131.10	0.00	86.10	-25.30	-60.70	0.00	6.10	1.80	-8.00	0.00	6.10	1.80	-8.00	0.00	1.00	0.00	0.00	0.00	0.00	0.00	0.00	0.00	0.00	0.00	0.00	0.00	0.00	0.00	0.00
0.00	0.00	0.00	0.00	0.00	0.00	0.00	0.00	0.00	0.00	0.00	0.00	0.00	0.00	0.00	0.00	0.00	0.00	0.00	146.30	15.90	-162.30	0.00	75.60	2.00	-77.60	0.00	4.10	4.20	-8.30	0.00	4.10	4.20	-8.30	0.00	1.00	0.00	0.00	0.00	0.00	0.00	0.00	0.00	0.00	0.00	0.00	0.00	0.00	0.00	0.00
0.00	0.00	0.00	0.00	0.00	0.00	0.00	0.00	0.00	0.00	0.00	0.00	0.00	0.00	0.00	0.00	0.00	0.00	0.00	107.40	70.20	-177.60	0.00	57.60	29.30	-86.90	0.00	1.60	6.30	-7.90	0.00	1.60	6.30	-7.90	0.00	1.00	0.00	0.00	0.00	0.00	0.00	0.00	0.00	0.00	0.00	0.00	0.00	0.00	0.00	0.00
0.00	0.00	0.00	0.00	0.00	0.00	0.00	0.00	0.00	0.00	0.00	0.00	0.00	0.00	0.00	0.00	0.00	0.00	0.00	57.90	117.60	-175.50	0.00	34.00	53.60	-87.70	0.00	-0.90	7.70	-6.70	0.00	-0.90	7.70	-6.70	0.00	1.00	0.00	0.00	0.00	0.00	0.00	0.00	0.00	0.00	0.00	0.00	0.00	0.00	0.00	0.00
0.00	0.00	0.00	0.00	0.00	0.00	0.00	0.00	0.00	0.00	0.00	0.00	0.00	0.00	0.00	0.00	0.00	0.00	0.00	2.70	153.50	-156.30	0.00	7.10	72.80	-79.90	0.00	-3.50	8.30	-4.80	0.00	-3.50	8.30	-4.80	0.00	1.00	0.00	0.00	0.00	0.00	0.00	0.00	0.00	0.00	0.00	0.00	0.00	0.00	0.00	0.00
0.00	0.00	0.00	0.00	0.00	0.00	0.00	0.00	0.00	0.00	0.00	0.00	0.00	0.00	0.00	0.00	0.00	0.00	0.00	-52.60	174.40	-121.70	0.00	-20.40	84.70	-64.30	0.00	-5.60	8.10	-2.40	0.00	-5.60	8.10	-2.40	0.00	1.00	0.00	0.00	0.00	0.00	0.00	0.00	0.00	0.00	0.00	0.00	0.00	0.00	0.00	0.00
0.00	0.00	0.00	0.00	0.00	0.00	0.00	0.00	0.00	0.00	0.00	0.00	0.00	0.00	0.00	0.00	0.00	0.00	0.00	-102.90	178.10	-75.20	0.00	-46.00	88.40	-42.40	0.00	-7.30	7.20	0.10	0.00	-7.30	7.20	0.10	0.00	1.00	0.00	0.00	0.00	0.00	0.00	0.00	0.00	0.00	0.00	0.00	0.00	0.00	0.00	0.00
0.00	0.00	0.00	0.00	0.00	0.00	0.00	0.00	0.00	0.00	0.00	0.00	0.00	0.00	0.00	0.00	0.00	0.00	0.00	-143.10	164.50	-21.30	0.00	-67.10	83.40	-16.30	0.00	-8.20	5.50	2.60	0.00	-8.20	5.50	2.60	0.00	1.00	0.00	0.00	0.00	0.00	0.00	0.00	0.00	0.00	0.00	0.00	0.00	0.00	0.00	0.00
0.00	0.00	0.00	0.00	0.00	0.00	0.00	0.00	0.00	0.00	0.00	0.00	0.00	0.00	0.00	0.00	0.00	0.00	0.00	-169.30	134.70	34.50	0.00	-81.60	70.30	11.30	0.00	-8.30	3.30	5.00	0.00	-8.30	3.30	5.00	0.00	1.00	0.00	0.00	0.00	0.00	0.00	0.00	0.00	0.00	0.00	0.00	0.00	0.00	0.00	0.00
0.00	0.00	0.00	0.00	0.00	0.00	0.00	0.00	0.00	0.00	0.00	0.00	0.00	0.00	0.00	0.00	0.00	0.00	0.00	-178.90	91.70	87.10	0.00	-88.20	50.20	37.90	0.00	-7.60	0.70	6.80	0.00	-7.60	0.70	6.80	0.00	1.00	0.00	0.00	0.00	0.00	0.00	0.00	0.00	0.00	0.00	0.00	0.00	0.00	0.00	0.00
0.00	0.00	0.00	0.00	0.00	0.00	0.00	0.00	0.00	0.00	0.00	0.00	0.00	0.00	0.00	0.00	0.00	0.00	0.00	-171.00	39.80	131.10	0.00	-86.10	25.30	60.80	0.00	-6.10	-1.80	8.00	0.00	-6.10	-1.80	8.00	0.00	1.00	0.00	0.00	0.00	0.00	0.00	0.00	0.00	0.00	0.00	0.00	0.00	0.00	0.00	0.00
0.00	0.00	0.00	0.00	0.00	0.00	0.00	0.00	0.00	0.00	0.00	0.00	0.00	0.00	0.00	0.00	0.00	0.00	0.00	-146.30	-16.00	162.30	0.00	-75.50	-2.10	77.70	0.00	-4.00	-4.20	8.30	0.00	-4.00	-4.20	8.30	0.00	1.00	0.00	0.00	0.00	0.00	0.00	0.00	0.00	0.00	0.00	0.00	0.00	0.00	0.00	0.00
0.00	0.00	0.00	0.00	0.00	0.00	0.00	0.00	0.00	0.00	0.00	0.00	0.00	0.00	0.00	0.00	0.00	0.00	0.00	-107.30	-70.30	177.70	0.00	-57.60	-29.30	87.00	0.00	-1.60	-6.30	7.90	0.00	-1.60	-6.30	7.90	0.00	1.00	0.00	0.00	0.00	0.00	0.00	0.00	0.00	0.00	0.00	0.00	0.00	0.00	0.00	0.00
0.00	0.00	0.00	0.00	0.00	0.00	0.00	0.00	0.00	0.00	0.00	0.00	0.00	0.00	0.00	0.00	0.00	0.00	0.00	-57.80	-117.70	175.60	0.00	-34.00	-53.70	87.80	0.00	0.90	-7.70	6.70	0.00	0.90	-7.70	6.70	0.00	1.00	0.00	0.00	0.00	0.00	0.00	0.00	0.00	0.00	0.00	0.00	0.00	0.00	0.00	0.00
0.00	0.00	0.00	0.00	0.00	0.00	0.00	0.00	0.00	0.00	0.00	0.00	0.00	0.00	0.00	0.00	0.00	0.00	0.00	-2.60	-153.60	156.30	0.00	-7.10	-72.80	80.00	0.00	3.50	-8.30	4.80	0.00	3.50	-8.30	4.80	0.00	1.00	0.00	0.00	0.00	0.00	0.00	0.00	0.00	0.00	0.00	0.00	0.00	0.00	0.00	0.00
0.00	0.00	0.00	0.00	0.00	0.00	0.00	0.00	0.00	0.00	0.00	0.00	0.00	0.00	0.00	0.00	0.00	0.00	0.00	52.70	-174.50	121.70	0.00	20.40	-84.80	64.30	0.00	5.60	-8.10	2.40	0.00	5.60	-8.10	2.40	0.00	1.00	0.00	0.00	0.00	0.00	0.00	0.00	0.00	0.00	0.00	0.00	0.00	0.00	0.00	0.00
0.00	0.00	0.00	0.00	0.00	0.00	0.00	0.00	0.00	0.00	0.00	0.00	0.00	0.00	0.00	0.00	0.00	0.00	0.00	103.00	-178.30	75.20	0.00	46.00	-88.50	42.40	0.00	7.30	-7.20	-0.10	0.00	7.30	-7.20	-0.10	0.00	1.00	0.00	0.00	0.00	0.00	0.00	0.00	0.00	0.00	0.00	0.00	0.00	0.00	0.00	0.00
0.00	0.00	0.00	0.00	0.00	0.00	0.00	0.00	0.00	0.00	0.00	0.00	0.00	0.00	0.00	0.00	0.00	0.00	0.00	143.20	-164.60	21.40	0.00	67.20	-83.50	16.30	0.00	8.20	-5.50	-2.60	0.00	8.20	-5.50	-2.60	0.00	1.00	0.00	0.00	0.00	0.00	0.00	0.00	0.00	0.00	0.00	0.00	0.00	0.00	0.00	0.00
0.00	0.00	0.00	0.00	0.00	0.00	0.00	0.00	0.00	0.00	0.00	0.00	0.00	0.00	0.00	0.00	0.00	0.00	0.00	169.30	-134.80	-34.50	0.00	81.70	-70.30	-11.30	0.00	8.30	-3.30	-5.00	0.00	8.30	-3.30	-5.00	0.00	1.00	0.00	0.00	0.00	0.00	0.00	0.00	0.00	0.00	0.00	0.00	0.00	0.00	0.00	0.00
0.00	0.00	0.00	0.00	0.00	0.00	0.00	0.00	0.00	0.00	0.00	0.00	0.00	0.00	0.00	0.00	0.00	0.00	0.00	178.90	-91.80	-87.00	0.00	88.20	-50.30	-37.90	0.00	7.60	-0.70	-6.80	0.00	7.60	-0.70	-6.80	0.00	1.00	0.00	0.00	0.00	0.00	0.00	0.00	0.00	0.00	0.00	0.00	0.00	0.00	0.00	0.00
0.00	0.00	0.00	0.00	0.00	0.00	0.00	0.00	0.00	0.00	0.00	0.00	0.00	0.00	0.00	0.00	0.00	0.00	0.00	171.00	-39.90	-131.10	0.00	86.10	-25.30	-60.70	0.00	6.10	1.80	-8.00	0.00	6.10	1.80	-8.00	0.00	1.00	0.00	0.00	0.00	0.00	0.00	0.00	0.00	0.00	0.00	0.00	0.00	0.00	0.00	0.00
0.00	0.00	0.00	0.00	0.00	0.00	0.00	0.00	0.00	0.00	0.00	0.00	0.00	0.00	0.00	0.00	0.00	0.00	0.00	146.30	15.90	-162.30	0.00	75.60	2.00	-77.60	0.00	4.10	4.20	-8.30	0.00	4.10	4.20	-8.30	0.00	1.00	0.00	0.00	0.00	0.00	0.00	0.00	0.00	0.00	0.00	0.00	0.00	0.00	0.00	0.00
0.00	0.00	0.00	0.00	0.00	0.00	0.00	0.00	0.00	0.00	0.00	0.00	0.00	0.00	0.00	0.00	0.00	0.00	0.00	107.40	70.20	-177.60	0.00	57.60	29.30	-86.90	0.00	1.60	6.30	-7.90	0.00	1.60	6.30	-7.90	0.00	1.00	0.00	0.00	0.00	0.00	0.00	0.00	0.00	0.00	0.00	0.00	0.00	0.00	0.00	0.00
0.00	0.00	0.00	0.00	0.00	0.00	0.00	0.00	0.00	0.00	0.00	0.00	0.00	0.00	0.00	0.00	0.00	0.00	0.00	57.90	117.60	-175.50	0.00	34.00	53.60	-87.70	0.00	-0.90	7.70	-6.70	0.00	-0.90	7.70	-6.70	0.00	1.00	0.00	0.00	0.00	0.00	0.00	0.00	0.00	0.00	0.00	0.00	0.00	0.00	0.00	0.00
0.00	0.00	0.00	0.00	0.00	0.00	0.00	0.00	0.00	0.00	0.00	0.00	0.00	0.00	0.00	0.00	0.00	0.00	0.00	2.70	153.50	-156.30	0.00	7.10	72.80	-79.90	0.00	-3.50	8.30	-4.80	0.00	-3.50	8.30	-4.80	0.00	1.00	0.00	0.00	0.00	0.00	0.00	0.00	0.00	0.00	0.00	0.00	0.00	0.00	0.00	0.00
0.00	0.00	0.00	0.00	0.00	0.00	0.00	0.00	0.00	0.00	0.00	0.00	0.00	0.00	0.00	0.00	0.00	0.00	0.00	-52.60	174.40	-121.70	0.00	-20.40	84.70	-64.30	0.00	-5.60	8.10	-2.40	0.00	-5.60	8.10	-2.40	0.00	1.00	0.00	0.00	0.00	0.00	0.00	0.00	0.00	0.00	0.00	0.00	0.00	0.00	0.00	0.00
0.00	0.00	0.00	0.00	0.00	0.00	0.00	0.00	0.00	0.00	0.00	0.00	0.00	0.00	0.00	0.00	0.00	0.00	0.00	-102.90	178.20	-75.20	0.00	-46.00	88.40	-42.40	0.00	-7.30	7.20	0.10	0.00	-7.30	7.20	0.10	0.00	1.00	0.00	0.00	0.00	0.00	0.00	0.00	0.00	0.00	0.00	0.00	0.00	0.00	0.00	0.00
0.00	0.00	0.00	0.00	0.00	0.00	0.00	0.00	0.00	0.00	0.00	0.00	0.00	0.00	0.00	0.00	0.00	0.00	0.00	-143.10	164.50	-21.30	0.00	-67.10	83.40	-16.30	0.00	-8.20	5.50	2.60	0.00	-8.20	5.50	2.60	0.00	1.00	0.00	0.00	0.00	0.00	0.00	0.00	0.00	0.00	0.00	0.00	0.00	0.00	0.00	0.00
0.00	0.00	0.00	0.00	0.00	0.00	0.00	0.00	0.00	0.00	0.00	0.00	0.00	0.00	0.00	0.00	0.00	0.00	0.00	-169.30	134.70	34.50	0.00	-81.60	70.30	11.30	0.00	-8.30	3.30	5.00	0.00	-8.30	3.30	5.00	0.00	1.00	0.00	0.00	0.00	0.00	0.00	0.00	0.00	0.00	0.00	0.00	0.00	0.00	0.00	0.00
0.00	0.00	0.00	0.00	0.00	0.00	0.00	0.00	0.00	0.00	0.00	0.00	0.00	0.00	0.00	0.00	0.00	0.00	0.00	-178.90	91.70	87.10	0.00	-88.20	50.20	37.90	0.00	-7.60	0.70	6.80	0.00	-7.60	0.70	6.80	0.00	1.00	0.00	0.00	0.00	0.00	0.00	0.00	0.00	0.00	0.00	0.00	0.00	0.00	0.00	0.00
0.00	0.00	0.00	0.00	0.00	0.00	0.00	0.00	0.00	0.00	0.00	0.00	0.00	0.00	0.00	0.00	0.00	0.00	0.00	-171.00	39.80	131.10	0.00	-86.10	25.30	60.80	0.00	-6.10	-1.80	8.00	0.00	-6.10	-1.80	8.00	0.00	1.00	0.00	0.00	0.00	0.00	0.00	0.00	0.00	0.00	0.00	0.00	0.00	0.00	0.00	0.00
0.00	0.00	0.00	0.00	0.00	0.00	0.00	0.00	0.00	0.00	0.00	0.00	0.00	0.00	0.00	0.00	0.00	0.00	0.00	-146.30	-16.00	162.30	0.00	-75.50	-2.10	77.70	0.00	-4.00	-4.20	8.30	0.00	-4.00	-4.20	8.30	0.00	1.00	0.00	0.00	0.00	0.00	0.00	0.00	0.00	0.00	0.00	0.00	0.00	0.00	0.00	0.00
0.00	0.00	0.00	0.00	0.00	0.00	0.00	0.00	0.00	0.00	0.00	0.00	0.00	0.00	0.00	0.00	0.00	0.00	0.00	-107.30	-70.30	177.70	0.00	-57.60	-29.30	87.00	0.00	-1.60	-6.30	7.90	0.00	-1.60	-6.30	7.90	0.00	1.00	0.00	0.00	0.00	0.00	0.00	0.00	0.00	0.00	0.00	0.00	0.00	0.00	0.00	0.00
0.00	0.00	0.00	0.00	0.00	0.00	0.00	0.00	0.00	0.00	0.00	0.00	0.00	0.00	0.00	0.00	0.00	0.00	0.00	-57.80	-117.70	175.60	0.00	-34.00	-53.70	87.80	0.00	0.90	-7.70	6.70	0.00	0.90	-7.70	6.70	0.00	1.00	0.00	0.00	0.00	0.00	0.00	0.00	0.00	0.00	0.00	0.00	0.00	0.00	0.00	0.00
0.00	0.00	0.00	0.00	0.00	0.00	0.00	0.00	0.00	0.00	0.00	0.00	0.00	0.00	0.00	0.00	0.00	0.00	0.00	-2.60	-153.60	156.30	0.00	-7.10	-72.80	80.00	0.00	3.50	-8.30	4.80	0.00	3.50	-8.30	4.80	0.00	1.00	0.00	0.00	0.00	0.00	0.00	0.00	0.00	0.00	0.00	0.00	0.00	0.00	0.00	0.00
0.00	0.00	0.00	0.00	0.00	0.00	0.00	0.00	0.00	0.00	0.00	0.00	0.00	0.00	0.00	0.00	0.00	0.00	0.00	52.70	-174.50	121.70	0.00	20.40	-84.80	64.30	0.00	5.60	-8.10	2.40	0.00	5.60	-8.10	2.40	0.00	1.00	0.00	0.00	0.00	0.00	0.00	0.00	0.00	0.00	0.00	0.00	0.00	0.00	0.00	0.00
0.00	0.00	0.00	0.00	0.00	0.00	0.00	0.00	0.00	0.00	0.00	0.00	0.00	0.00	0.00	0.00	0.00	0.00	0.00	103.00	-178.30	75.20	0.00	46.00	-88.50	42.40	0.00	7.30	-7.20	-0.10	0.00	7.30	-7.20	-0.10	0.00	1.00	0.00	0.00	0.00	0.00	0.00	0.00	0.00	0.00	0.00	0.00	0.00	0.00	0.00	0.00
0.00	0.00	0.00	0.00	0.00	0.00	0.00	0.00	0.00	0.00	0.00	0.00	0.00	0.00	0.00	0.00	0.00	0.00	0.00	143.20	-164.60	21.40	0.00	67.20	-83.50	16.30	0.00	8.20	-5.50	-2.60	0.00	8.20	-5.50	-2.60	0.00	1.00	0.00	0.00	0.00	0.00	0.00	0.00	0.00	0.00	0.00	0.00	0.00	0.00	0.00	0.00
0.00	0.00	0.00	0.00	0.00	0.00	0.00	0.00	0.00	0.00	0.00	0.00	0.00	0.00	0.00	0.00	0.00	0.00	0.00	169.30	-134.80	-34.50	0.00	81.70	-70.30	-11.30	0.00	8.30	-3.30	-5.00	0.00	8.30	-3.30	-5.00	0.00	1.00	0.00	0.00	0.00	0.00	0.00	0.00	0.00	0.00	0.00	0.00	0.00	0.00	0.00	0.00
0.00	0.00	0.00	0.00	0.00	0.00	0.00	0.00	0.00	0.00	0.00	0.00	0.00	0.00	0.00	0.00	0.00	0.00	0.00	178.90	-91.80	-87.00	0.00	88.20	-50.30	-37.90	0.00	7.60	-0.70	-6.80	0.00	7.60	-0.70	-6.80	0.00	1.00	0.00	0.00	0.00	0.00	0.00	0.00	0.00	0.00	0.00	0.00	0.00	0.00	0.00	0.00
0.00	0.00	0.00	0.00	0.00	0.00	0.00	0.00	0.00	0.00	0.00	0.00	0.00	0.00	0.00	0.00	0.00	0.00	0.00	171.00	-39.90	-131.10	0.00	86.10	-25.30	-60.70	0.00	6.10	1.80	-8.00	0.00	6.10	1.80	-8.00	0.00	1.00	0.00	0.00	0.00	0.00	0.00	0.00	0.00	0.00	0.00	0.00	0.00	0.00	0.00	0.00
0.00	0.00	0.00	0.00	0.00	0.00	0.00	0.00	0.00	0.00	0.00	0.00	0.00	0.00	0.00	0.00	0.00	0.00	0.00	146.30	15.90	-162.30	0.00	75.60	2.00	-77.60	0.00	4.10	4.20	-8.30	0.00	4.10	4.20	-8.30	0.00	1.00	0.00	0.00	0.00	0.00	0.00	0.00	0.00	0.00	0.00	0.00	0.00	0.00	0.00	0.00
0.00	0.00	0.00	0.00	0.00	0.00	0.00	0.00	0.00	0.00	0.00	0.00	0.00	0.00	0.00	0.00	0.00	0.00	0.00	107.40	70.20	-177.60	0.00	57.60	29.30	-86.90	0.00	1.60	6.30	-7.90	0.00	1.60	6.30	-7.90	0.00	1.00	0.00	0.00	0.00	0.00	0.00	0.00	0.00	0.00	0.00	0.00	0.00	0.00	0.00	0.00
0.00	0.00	0.00	0.00	0.00	0.00	0.00	0.00	0.00	0.00	0.00	0.00	0.00	0.00	0.00	0.00	0.00	0.00	0.00	57.90	117.60	-175.50	0.00	34.00	53.60	-87.70	0.00	-0.90	7.70	-6.70	0.00	-0.90	7.70	-6.70	0.00	1.00	0.00	0.00	0.00	0.00	0.00	0.00	0.00	0.00	0.00	0.00	0.00	0.00	0.00	0.00
0.00	0.00	0.00	0.00	0.00	0.00	0.00	0.00	0.00	0.00	0.00	0.00	0.00	0.00	0.00	0.00	0.00	0.00	0.00	2.70	153.50	-156.30	0.00	7.10	72.80	-79.90	0.00	-3.50	8.30	-4.80	0.00	-3.50	8.30	-4.80	0.00	1.00	0.00	0.00	0.00	0.00	0.00	0.00	0.00	0.00	0.00	0.00	0.00	0.00	0.00	0.00
0.00	0.00	0.00	0.00	0.00	0.00	0.00	0.00	0.00	0.00	0.00	0.00	0.00	0.00	0.00	0.00	0.00	0.00	0.00	-52.60	174.40	-121.70	0.00	-20.40	84.70	-64.30	0.00	-5.60	8.10	-2.40	0.00	-5.60	8.10	-2.40	0.00	1.00	0.00	0.00	0.00	0.00	0.00	0.00	0.00	0.00	0.00	0.00	0.00	0.00	0.00	0.00
0.00	0.00	0.00	0.00	0.00	0.00	0.00	0.00	0.00	0.00	0.00	0.00	0.00	0.00	0.00	0.00	0.00	0.00	0.00	-102.90	178.20	-75.20	0.00	-46.00	88.40	-42.40	0.00	-7.30	7.20	0.10	0.00	-7.30	7.20	0.10	0.00	1.00	0.00	0.00	0.00	0.00	0.00	0.00	0.00	0.00	0.00	0.00	0.00	0.00	0.00	0.00
0.00	0.00	0.00	0.00	0.00	0.00	0.00	0.00	0.00	0.00	0.00	0.00	0.00	0.00	0.00	0.00	0.00	0.00	0.00	-143.10	164.50	-21.30	0.00	-67.10	83.40	-16.30	0.00	-8.20	5.50	2.60	0.00	-8.20	5.50	2.60	0.00	1.00	0.00	0.00	0.00	0.00	0.00	0.00	0.00	0.00	0.00	0.00	0.00	0.00	0.00	0.00
0.00	0.00	0.00	0.00	0.00	0.00	0.00	0.00	0.00	0.00	0.00	0.00	0.00	0.00	0.00	0.00	0.00	0.00	0.00	-169.30	134.70	34.50	0.00	-81.60	70.30	11.30	0.00	-8.30	3.30	5.00	0.00	-8.30	3.30	5.00	0.00	1.00	0.00	0.00	0.00	0.00	0.00	0.00	0.00	0.00	0.00	0.00	0.00	0.00	0.00	0.00
0.00	0.00	0.00	0.00	0.00	0.00	0.00	0.00	0.00	0.00	0.00	0.00	0.00	0.00	0.00	0.00	0.00	0.00	0.00	-178.90	91.70	87.10	0.00	-88.20	50.20	37.90	0.00	-7.60	0.70	6.80	0.00	-7.60	0.70	6.80	0.00	1.00	0.00	0.00	0.00	0.00	0.00	0.00	0.00	0.00	0.00	0.00	0.00	0.00	0.00	0.00
0.00	0.00	0.00	0.00	0.00	0.00	0.00	0.00	0.00	0.00	0.00	0.00	0.00	0.00	0.00	0.00	0.00	0.00	0.00	-171.00	39.80	131.10	0.00	-86.10	25.30	60.80	0.00	-6.10	-1.80	8.00	0.00	-6.10	-1.80	8.00	0.00	1.00	0.00	0.00	0.00	0.00	0.00	0.00	0.00	0.00	0.00	0.00	0.00	0.00	0.00	0.00
0.00	0.00	0.00	0.00	0.00	0.00	0.00	0.00	0.00	0.00	0.00	0.00	0.00	0.00	0.00	0.00	0.00	0.00	0.00	-146.30	-16.00	162.30	0.00	-75.50	-2.10	77.70	0.00	-4.00	-4.20	8.30	0.00	-4.00	-4.20	8.30	0.00	1.00	0.00	0.00	0.00	0.00	0.00	0.00	0.00	0.00	0.00	0.00	0.00	0.00	0.00	0.00
0.00	0.00	0.00	0.00	0.00	0.00	0.00	0.00	0.00	0.00	0.00	0.00	0.00	0.00	0.00	0.00	0.00	0.00	0.00	-107.30	-70.30	177.70	0.00	-57.60	-29.30	87.00	0.00	-1.60	-6.30	7.90	0.00	-1.60	-6.30	7.90	0.00	1.00	0.00	0.00	0.00	0.00	0.00	0.00	0.00	0.00	0.00	0.00	0.00	0.00	0.00	0.00
0.00	0.00	0.00	0.00	0.00	0.00	0.00	0.00	0.00	0.00	0.00	0.00	0.00	0.00	0.00	0.00	0.00	0.00	0.00	-57.80	-117.70	175.60	0.00	-34.00	-53.70	87.80	0.00	0.90	-7.70	6.70	0.00	0.90	-7.70	6.70	0.00	1.00	0.00	0.00	0.00	0.00	0.00	0.00	0.00	0.00	0.00	0.00	0.00	0.00	0.00	0.00
0.00	0.00	0.00	0.00	0.00	0.00	0.00	0.00	0.00	0.00	0.00	0.00	0.00	0.00	0.00	0.00	0.00	0.00	0.00	-2.60	-153.60	156.30	0.00	-7.10	-72.80	80.00	0.00	3.50	-8.30	4.80	0.00	3.50	-8.30	4.80	0.00	1.00	0.00	0.00	0.00	0.00	0.00	0.00	0.00	0.00	0.00	0.00	0.00	0.00	0.00	0.00
0.00	0.00	0.00	0.00	0.00	0.00	0.00	0.00	0.00	0.00	0.00	0.00	0.00	0.00	0.00	0.00	0.00	0.00	0.00	52.70	-174.50	121.70	0.00	20.40	-84.80	64.30	0.00	5.60	-8.10	2.40	0.00	5.60	-8.10	2.40	0.00	1.00	0.00	0.00	0.00	0.00	0.00	0.00	0.00	0.00	0.00	0.00	0.00	0.00	0.00	0.00
0.00	0.00	0.00	0.00	0.00	0.00	0.00	0.00	0.00	0.00	0.00	0.00	0.00	0.00	0.00	0.00	0.00	0.00	0.00	103.00	-178.30	75.20	0.00	46.00	-88.50	42.40	0.00	7.30	-7.20	-0.10	0.00	7.30	-7.20	-0.10	0.00	1.00	0.00	0.00	0.00	0.00	0.00	0.00	0.00	0.00	0.00	0.00	0.00	0.00	0.00	0.00
0.00	0.00	0.00	0.00	0.00	0.00	0.00	0.00	0.00	0.00	0.00	0.00	0.00	0.00	0.00	0.00	0.00	0.00	0.00	143.20	-164.60	21.40	0.00	67.20	-83.50	16.30	0.00	8.20	-5.50	-2.60	0.00	8.20	-5.50	-2.60	0.00	1.00	0.00	0.00	0.00	0.00	0.00	0.00	0.00	0.00	0.00	0.00	0.00	0.00	0.00	0.00
0.00	0.00	0.00	0.00	0.00	0.00	0.00	0.00	0.00	0.00	0.00	0.00	0.00	0.00	0.00	0.00	0.00	0.00	0.00	169.30	-134.80	-34.50	0.00	81.70	-70.30	-11.30	0.00	8.30	-3.30	-5.00	0.00	8.30	-3.30	-5.00	0.00	1.00	0.00	0.00	0.00	0.00	0.00	0.00	0.00	0.00	0.00	0.00	0.00	0.00	0.00	0.00
0.00	0.00	0.00	0.00	0.00	0.00	0.00	0.00	0.00	0.00	0.00	0.00	0.00	0.00	0.00	0.00	0.00	0.00	0.00	178.90	-91.80	-87.00	0.00	88.20	-50.30	-37.90	0.00	7.60	-0.70	-6.80	0.00	7.60	-0.70	-6.80	0.00	1.00	0.00	0.00	0.00	0.00	0.00	0.00	0.00	0.00	0.00	0.00	0.00	0.00	0.00	0.00
0.00	0.00	0.00	0.00	0.00	0.00	0.00	0.00	0.00	0.00	0.00	0.00	0.00	0.00	0.00	0.00	0.00	0.00	0.00	171.00	-39.90	-131.10	0.00	86.10	-25.30	-60.70	0.00	6.10	1.80	-8.00	0.00	6.10	1.80	-8.00	0.00	1.00	0.00	0.00	0.00	0.00	0.00	0.00	0.00	0.00	0.00	0.00	0.00	0.00	0.00	0.00
0.00	0.00	0.00	0.00	0.00	0.00	0.00	0.00	0.00	0.00	0.00	0.00	0.00	0.00	0.00	0.00	0.00	0.00	0.00	146.30	15.90	-162.30	0.00	75.60	2.00	-77.60	0.00	4.10	4.20	-8.30	0.00	4.10	4.20	-8.30	0.00	1.00	0.00	0.00	0.00	0.00	0.00	0.00	0.00	0.00	0.00	0.00	0.00	0.00	0.00	0.00
0.00	0.00	0.00	0.00	0.00	0.00	0.00	0.00	0.00	0.00	0.00	0.00	0.00	0.00	0.00	0.00	0.00	0.00	0.00	107.40	70.20	-177.60	0.00	57.60	29.30	-86.90	0.00	1.60	6.30	-7.90	0.00	1.60	6.30	-7.90	0.00	1.00	0.00	0.00	0.00	0.00	0.00	0.00	0.00	0.00	0.00	0.00	0.00	0.00	0.00	0.00
0.00	0.00	0.00	0.00	0.00	0.00	0.00	0.00	0.00	0.00	0.00	0.00	0.00	0.00	0.00	0.00	0.00	0.00	0.00	57.90	117.60	-175.50	0.00	34.00	53.60	-87.70	0.00	-0.90	7.70	-6.70	0.00	-0.90	7.70	-6.70	0.00	1.00	0.00	0.00	0.00	0.00	0.00	0.00	0.00	0.00	0.00	0.00	0.00	0.00	0.00	0.00
0.00	0.00	0.00	0.00	0.00	0.00	0.00	0.00	0.00	0.00	0.00	0.00	0.00	0.00	0.00	0.00	0.00	0.00	0.00	2.70	153.50	-156.30	0.00	7.10	72.80	-79.90	0.00	-3.50	8.30	-4.80	0.00	-3.50	8.30	-4.80	0.00	1.00	0.00	0.00	0.00	0.00	0.00	0.00	0.00	0.00	0.00	0.00	0.00	0.00	0.00	0.00
0.00	0.00	0.00	0.00	0.00	0.00	0.00	0.00	0.00	0.00	0.00	0.00	0.00	0.00	0.00	0.00	0.00	0.00	0.00	-52.60	174.40	-121.70	0.00	-20.40	84.70	-64.30	0.00	-5.60	8.10	-2.40	0.00	-5.60	8.10	-2.40	0.00	1.00	0.00	0.00	0.00	0.00	0.00	0.00	0.00	0.00	0.00	0.00	0.00	0.00	0.00	0.00
0.00	0.00	0.00	0.00	0.00	0.00	0.00	0.00	0.00	0.00	0.00	0.00	0.00	0.00	0.00	0.00	0.00	0.00	0.00	-102.90	178.20	-75.20	0.00	-46.00	88.40	-42.40	0.00	-7.30	7.20	0.10	0.00	-7.30	7.20	0.10	0.00	1.00	0.00	0.00	0.00	0.00	0.00	0.00	0.00	0.00	0.00	0.00	0.00	0.00	0.00	0.00
0.00	0.00	0.00	0.00	0.00	0.00	0.00	0.00	0.00	0.00	0.00	0.00	0.00	0.00	0.00	0.00	0.00	0.00	0.00	-143.10	164.50	-21.30	0.00	-67.10	83.40	-16.30	0.00	-8.20	5.50	2.60	0.00	-8.20	5.50	2.60	0.00	1.00	0.00	0.00	0.00	0.00	0.00	0.00	0.00	0.00	0.00	0.00	0.00	0.00	0.00	0.00
0.00	0.00	0.00	0.00	0.00	0.00	0.00	0.00	0.00	0.00	0.00	0.00	0.00	0.00	0.00	0.00	0.00	0.00	0.00	-169.30	134.70	34.50	0.00	-81.60	70.30	11.30	0.00	-8.30	3.30	5.00	0.00	-8.30	3.30	5.00	0.00	1.00	0.00	0.00	0.00	0.00	0.00	0.00	0.00	0.00	0.00	0.00	0.00	0.00	0.00	0.00
0.00	0.00	0.00	0.00	0.00	0.00	0.00	0.00	0.00	0.00	0.00	0.00	0.00	0.00	0.00	0.00	0.00	0.00	0.00	-178.90	91.70	87.10	0.00	-88.20	50.20	37.90	0.00	-7.60	0.70	6.80	0.00	-7.60	0.70	6.80	0.00	1.00	0.00	0.00	0.00	0.00	0.00	0.00	0.00	0.00	0.00	0.00	0.00	0.00	0.00	0.00
0.00	0.00	0.00	0.00	0.00	0.00	0.00	0.00	0.00	0.00	0.00	0.00	0.00	0.00	0.00	0.00	0.00	0.00	0.00	-171.00	39.80	131.10	0.00	-86.10	25.30	60.80	0.00	-6.10	-1.80	8.00	0.00	-6.10	-1.80	8.00	0.00	1.00	0.00	0.00	0.00	0.00	0.00	0.00	0.00	0.00	0.00	0.00	0.00	0.00	0.00	0.00
0.00	0.00	0.00	0.00	0.00	0.00	0.00	0.00	0.00	0.00	0.00	0.00	0.00	0.00	0.00	0.00	0.00	0.00	0.00	-146.30	-16.00	162.30	0.00	-75.50	-2.10	77.70	0.00	-4.00	-4.20	8.30	0.00	-4.00	-4.20	8.30	0.00	1.00	0.00	0.00	0.00	0.00	0.00	0.00	0.00	0.00	0.00	0.00	0.00	0.00	0.00	0.00
0.00	0.00	0.00	0.00	0.00	0.00	0.00	0.00	0.00	0.00	0.00	0.00	0.00	0.00	0.00	0.00	0.00	0.00	0.00	-107.30	-70.30	177.70	0.00	-57.60	-29.30	87.00	0.00	-1.60	-6.30	7.90	0.00	-1.60	-6.30	7.90	0.00	1.00	0.00	0.00	0.00	0.00	0.00	0.00	0.00	0.00	0.00	0.00	0.00	0.00	0.00	0.00
0.00	0.00	0.00	0.00	0.00	0.00	0.00	0.00	0.00	0.00	0.00	0.00	0.00	0.00	0.00	0.00	0.00	0.00	0.00	-57.80	-117.70	175.60	0.00	-34.00	-53.70	87.80	0.00	0.90	-7.70	6.70	0.00	0.90	-7.70	6.70	0.00	1.00	0.00	0.00	0.00	0.00	0.00	0.00	0.00	0.00	0.00	0.00	0.00	0.00	0.00	0.00
0.00	0.00	0.00	0.00	0.00	0.00	0.00	0.00	0.00	0.00	0.00	0.00	0.00	0.00	0.00	0.00	0.00	0.00	0.00	-2.60	-153.60	156.30	0.00	-7.10	-72.80	80.00	0.00	3.50	-8.30	4.80	0.00	3.50	-8.30	4.80	0.00	1.00	0.00	0.00	0.00	0.00	0.00	0.00	0.00	0.00	0.00	0.00	0.00	0.00	0.00	0.00
0.00	0.00	0.00	0.00	0.00	0.00	0.00	0.00	0.00	0.00	0.00	0.00	0.00	0.00	0.00	0.00	0.00	0.00	0.00	52.70	-174.50	121.70	0.00	20.40	-84.80	64.30	0.00	5.60	-8.10	2.40	0.00	5.60	-8.10	2.40	0.00	1.00	0.00	0.00	0.00	0.00	0.00	0.00	0.00	0.00	0.00	0.00	0.00	0.00	0.00	0.00
0.00	0.00	0.00	0.00	0.00	0.00	0.00	0.00	0.00	0.00	0.00	0.00	0.00	0.00	0.00	0.00	0.00	0.00	0.00	103.00	-178.30	75.20	0.00	46.00	-88.50	42.40	0.00	7.30	-7.20	-0.10	0.00	7.30	-7.20	-0.10	0.00	1.00	0.00	0.00	0.00	0.00	0.00	0.00	0.00	0.00	0.00	0.00	0.00	0.00	0.00	0.00
0.00	0.00	0.00	0.00	0.00	0.00	0.00	0.00	0.00	0.00	0.00	0.00	0.00	0.00	0.00	0.00	0.00	0.00	0.00	143.20	-164.60	21.40	0.00	67.20	-83.50	16.30	0.00	8.20	-5.50	-2.60	0.00	8.20	-5.50	-2.60	0.00	1.00	0.00	0.00	0.00	0.00	0.00	0.00	0.00	0.00	0.00	0.00	0.00	0.00	0.00	0.00
0.00	0.00	0.00	0.00	0.00	0.00	0.00	0.00	0.00	0.00	0.00	0.00	0.00	0.00	0.00	0.00	0.00	0.00	0.00	169.30	-134.80	-34.50	0.00	81.70	-70.30	-11.30	0.00	8.30	-3.30	-5.00	0.00	8.30	-3.30	-5.00	0.00	1.00	0.00	0.00	0.00	0.00	0.00	0.00	0.00	0.00	0.00	0.00	0.00	0.00	0.00	0.00
0.00	0.00	0.00	0.00	0.00	0.00	0.00	0.00	0.00	0.00	0.00	0.00	0.00	0.00	0.00	0.00	0.00	0.00	0.00	178.90	-91.80	-87.00	0.00	88.20	-50.30	-37.90	0.00	7.60	-0.70	-6.80	0.00	7.60	-0.70	-6.80	0.00	1.00	0.00	0.00	0.00	0.00	0.00	0.00	0.00	0.00	0.00	0.00	0.00	0.00	0.00	0.00
0.00	0.00	0.00	0.00	0.00	0.00	0.00	0.00	0.00	0.00	0.00	0.00	0.00	0.00	0.00	0.00	0.00	0.00	0.00	171.00	-39.90	-131.10	0.00	86.10	-25.30	-60.70	0.00	6.10	1.80	-8.00	0.00	6.10	1.80	-8.00	0.00	1.00	0.00	0.00	0.00	0.00	0.00	0.00	0.00	0.00	0.00	0.00	0.00	0.00	0.00	0.00
0.00	0.00	0.00	0.00	0.00	0.00	0.00	0.00	0.00	0.00	0.00	0.00	0.00	0.00	0.00	0.00	0.00	0.00	0.00	146.30	15.90	-162.30	0.00	75.60	2.00	-77.60	0.00	4.10	4.20	-8.30	0.00	4.10	4.20	-8.30	0.00	1.00	0.00	0.00	0.00	0.00	0.00	0.00	0.00	0.00	0.00	0.00	0.00	0.00	0.00	0.00
0.00	0.00	0.00	0.00	0.00	0.00	0.00	0.00	0.00	0.00	0.00	0.00	0.00	0.00	0.00	0.00	0.00	0.00	0.00	107.40	70.20	-177.60	0.00	57.60	29.30	-86.90	0.00	1.60	6.30	-7.90	0.00	1.60	6.30	-7.90	0.00	1.00	0.00	0.00	0.00	0.00	0.00	0.00	0.00	0.00	0.00	0.00	0.00	0.00	0.00	0.00
0.00	0.00	0.00	0.00	0.00	0.00	0.00	0.00	0.00	0.00	0.00	0.00	0.00	0.00	0.00	0.00	0.00	0.00	0.00	57.90	117.60	-175.50	0.00	34.00	53.60	-87.70	0.00	-0.90	7.70	-6.70	0.00	-0.90	7.70	-6.70	0.00	1.00	0.00	0.00	0.00	0.00	0.00	0.00	0.00	0.00	0.00	0.00	0.00	0.00	0.00	0.00
0.00	0.00	0.00	0.00	0.00	0.00	0.00	0.00	0.00	0.00	0.00	0.00	0.00	0.00	0.00	0.00	0.00	0.00	0.00	2.70	153.50	-156.30	0.00	7.10	72.80	-79.90	0.00	-3.50	8.30	-4.80	0.00	-3.50	8.30	-4.80	0.00	1.00	0.00	0.00	0.00	0.00	0.00	0.00	0.00	0.00	0.00	0.00	0.00	0.00	0.00	0.00
0.00	0.00	0.00	0.00	0.00	0.00	0.00	0.00	0.00	0.00	0.00	0.00	0.00	0.00	0.00	0.00	0.00	0.00	0.00	-52.60	174.40	-121.70	0.00	-20.40	84.70	-64.30	0.00	-5.60	8.10	-2.40	0.00	-5.60	8.10	-2.40	0.00	1.00	0.00	0.00	0.00	0.00	0.00	0.00	0.00	0.00	0.00	0.00	0.00	0.00	0.00	0.00
0.00	0.00	0.00	0.00	0.00	0.00	0.00	0.00	0.00	0.00	0.00	0.00	0.00	0.00	0.00	0.00	0.00	0.00	0.00	-102.90	178.20	-75.20	0.00	-46.00	88.40	-42.40	0.00	-7.30	7.20	0.10	0.00	-7.30	7.20	0.10	0.00	1.00	0.00	0.00	0.00	0.00	0.00	0.00	0.00	0.00	0.00	0.00	0.00	0.00	0.00	0.00
0.00	0.00	0.00	0.00	0.00	0.00	0.00	0.00	0.00	0.00	0.00	0.00	0.00	0.00	0.00	0.00	0.00	0.00	0.00	-143.10	164.50	-21.30	0.00	-67.10	83.40	-16.30	0.00	-8.20	5.50	2.60	0.00	-8.20	5.50	2.60	0.00	1.00	0.00	0.00	0.00	0.00	0.00	0.00	0.00	0.00	0.00	0.00	0.00	0.00	0.00	0.00
0.00	0.00	0.00	0.00	0.00	0.00	0.00	0.00	0.00	0.00	0.00	0.00	0.00	0.00	0.00	0.00	0.00	0.00	0.00	-169.30	134.70	34.50	0.00	-81.60	70.30	11.30	0.00	-8.30	3.30	5.00	0.00	-8.30	3.30	5.00	0.00	1.00	0.00	0.00	0.00	0.00	0.00	0.00	0.00	0.00	0.00	0.00	0.00	0.00	0.00	0.00
0.00	0.00	0.00	0.00	0.00	0.00	0.00	0.00	0.00	0.00	0.00	0.00	0.00	0.00	0.00	0.00	0.00	0.00	0.00	-178.90	91.70	87.10	0.00	-88.20	50.20	37.90	0.00	-7.60	0.70	6.80	0.00	-7.60	0.70	6.80	0.00	1.00	0.00	0.00	0.00	0.00	0.00	0.00	0.00	0.00	0.00	0.00	0.00	0.00	0.00	0.00
0.00	0.00	0.00	0.00	0.00	0.00	0.00	0.00	0.00	0.00	0.00	0.00	0.00	0.00	0.00	0.00	0.00	0.00	0.00	-171.00	39.80	131.10	0.00	-86.10	25.30	60.80	0.00	-6.10	-1.80	8.00	0.00	-6.10	-1.80	8.00	0.00	1.00	0.00	0.00	0.00	0.00	0.00	0.00	0.00	0.00	0.00	0.00	0.00	0.00	0.00	0.00
0.00	0.00	0.00	0.00	0.00	0.00	0.00	0.00	0.00	0.00	0.00	0.00	0.00	0.00	0.00	0.00	0.00	0.00	0.00	-146.30	-16.00	162.30	0.00	-75.50	-2.10	77.70	0.00	-4.00	-4.20	8.30	0.00	-4.00	-4.20	8.30	0.00	1.00	0.00	0.00	0.00	0.00	0.00	0.00	0.00	0.00	0.00	0.00	0.00	0.00	0.00	0.00
0.00	0.00	0.00	0.00	0.00	0.00	0.00	0.00	0.00	0.00	0.00	0.00	0.00	0.00	0.00	0.00	0.00	0.00	0.00	-107.30	-70.30	177.70	0.00	-57.60	-29.30	87.00	0.00	-1.60	-6.30	7.90	0.00	-1.60	-6.30	7.90	0.00	1.00	0.00	0.00	0.00	0.00	0.00	0.00	0.00	0.00	0.00	0.00	0.00	0.00	0.00	0.00
0.00	0.00	0.00	0.00	0.00	0.00	0.00	0.00	0.00	0.00	0.00	0.00	0.00	0.00	0.00	0.00	0.00	0.00	0.00	-57.80	-117.70	175.60	0.00	-34.00	-53.70	87.80	0.00	0.90	-7.70	6.70	0.00	0.90	-7.70	6.70	0.00	1.00	0.00	0.00	0.00	0.00	0.00	0.00	0.00	0.00	0.00	0.00	0.00	0.00	0.00	0.00
0.00	0.00	0.00	0.00	0.00	0.00	0.00	0.00	0.00	0.00	0.00	0.00	0.00	0.00	0.00	0.00	0.00	0.00	0.00	-2.60	-153.60	156.30	0.00	-7.10	-72.80	80.00	0.00	3.50	-8.30	4.80	0.00	3.50	-8.30	4.80	0.00	1.00	0.00	0.00	0.00	0.00	0.00	0.00	0.00	0.00	0.00	0.00	0.00	0.00	0.00	0.00
0.00	0.00	0.00	0.00	0.00	0.00	0.00	0.00	0.00	0.00	0.00	0.00	0.00	0.00	0.00	0.00	0.00	0.00	0.00	52.70	-174.50	121.70	0.00	20.40	-84.80	64.30	0.00	5.60	-8.10	2.40	0.00	5.60	-8.10	2.40	0.00	1.00	0.00	0.00	0.00	0.00	0.00	0.00	0.00	0.00	0.00	0.00	0.00	0.00	0.00	0.00
0.00	0.00	0.00	0.00	0.00	0.00	0.00	0.00	0.00	0.00	0.00	0.00	0.00	0.00	0.00	0.00	0.00	0.00	0.00	103.00	-178.30	75.20	0.00	46.00	-88.50	42.40	0.00	7.30	-7.20	-0.10	0.00	7.30	-7.20	-0.10	0.00	1.00	0.00	0.00	0.00	0.00	0.00	0.00	0.00	0.00	0.00	0.00	0.00	0.00	0.00	0.00
0.00	0.00	0.00	0.00	0.00	0.00	0.00	0.00	0.00	0.00	0.00	0.00	0.00	0.00	0.00	0.00	0.00	0.00	0.00	143.20	-164.60	21.40	0.00	67.20	-83.50	16.30	0.00	8.20	-5.50	-2.60	0.00	8.20	-5.50	-2.60	0.00	1.00	0.00	0.00	0.00	0.00	0.00	0.00	0.00	0.00	0.00	0.00	0.00	0.00	0.00	0.00
0.00	0.00	0.00	0.00	0.00	0.00	0.00	0.00	0.00	0.00	0.00	0.00	0.00	0.00	0.00	0.00	0.00	0.00	0.00	169.30	-134.80	-34.50	0.00	81.70	-70.30	-11.30	0.00	8.30	-3.30	-5.00	0.00	8.30	-3.30	-5.00	0.00	1.00	0.00	0.00	0.00	0.00	0.00	0.00	0.00	0.00	0.00	0.00	0.00	0.00	0.00	0.00
0.00	0.00	0.00	0.00	0.00	0.00	0.00	0.00	0.00	0.00	0.00	0.00	0.00	0.00	0.00	0.00	0.00	0.00	0.00	178.90	-91.80	-87.00	0.00	88.20	-50.30	-37.90	0.00	7.60	-0.70	-6.80	0.00	7.60	-0.70	-6.80	0.00	1.00	0.00	0.00	0.00	0.00	0.00	0.00	0.00	0.00	0.00	0.00	0.00	0.00	0.00	0.00
0.00	0.00	0.00	0.00	0.00	0.00	0.00	0.00	0.00	0.00	0.00	0.00	0.00	0.00	0.00	0.00	0.00	0.00	0.00	171.00	-39.90	-131.10	0.00	86.10	-25.30	-60.70	0.00	6.10	1.80	-8.00	0.00	6.10	1.80	-8.00	0.00	1.00	0.00	0.00	0.00	0.00	0.00	0.00	0.00	0.00	0.00	0.00	0.00	0.00	0.00	0.00
0.00	0.00	0.00	0.00	0.00	0.00	0.00	0.00	0.00	0.00	0.00	0.00	0.00	0.00	0.00	0.00	0.00	0.00	0.00	146.30	15.90	-162.30	0.00	75.60	2.00	-77.60	0.00	4.10	4.20	-8.30	0.00	4.10	4.20	-8.30	0.00	1.00	0.00	0.00	0.00	0.00	0.00	0.00	0.00	0.00	0.00	0.00	0.00	0.00	0.00	0.00
0.00	0.00	0.00	0.00	0.00	0.00	0.00	0.00	0.00	0.00	0.00	0.00	0.00	0.00	0.00	0.00	0.00	0.00	0.00	107.40	70.20	-177.60	0.00	57.60	29.30	-86.90	0.00	1.60	6.30	-7.90	0.00	1.60	6.30	-7.90	0.00	1.00	0.00	0.00	0.00	0.00	0.00	0.00	0.00	0.00	0.00	0.00	0.00	0.00	0.00	0.00
0.00	0.00	0.00	0.00	0.00	0.00	0.00	0.00	0.00	0.00	0.00	0.00	0.00	0.00	0.00	0.00	0.00	0.00	0.00	57.90	117.60	-175.50	0.00	34.00	53.70	-87.70	0.00	-0.90	7.70	-6.70	0.00	-0.90	7.70	-6.70	0.00	1.00	0.00	0.00	0.00	0.00	0.00	0.00	0.00	0.00	0.00	0.00	0.00	0.00	0.00	0.00
0.00	0.00	0.00	0.00	0.00	0.00	0.00	0.00	0.00	0.00	0.00	0.00	0.00	0.00	0.00	0.00	0.00	0.00	0.00	2.70	153.50	-156.30	0.00	7.10	72.80	-79.90	0.00	-3.50	8.30	-4.80	0.00	-3.50	8.30	-4.80	0.00	1.00	0.00	0.00	0.00	0.00	0.00	0.00	0.00	0.00	0.00	0.00	0.00	0.00	0.00	0.00
0.00	0.00	0.00	0.00	0.00	0.00	0.00	0.00	0.00	0.00	0.00	0.00	0.00	0.00	0.00	0.00	0.00	0.00	0.00	-52.60	174.40	-121.70	0.00	-20.40	84.70	-64.30	0.00	-5.60	8.10	-2.40	0.00	-5.60	8.10	-2.40	0.00	1.00	0.00	0.00	0.00	0.00	0.00	0.00	0.00	0.00	0.00	0.00	0.00	0.00	0.00	0.00
0.00	0.00	0.00	0.00	0.00	0.00	0.00	0.00	0.00	0.00	0.00	0.00	0.00	0.00	0.00	0.00	0.00	0.00	0.00	-102.90	178.20	-75.20	0.00	-46.00	88.40	-42.40	0.00	-7.30	7.20	0.10	0.00	-7.30	7.20	0.10	0.00	1.00	0.00	0.00	0.00	0.00	0.00	0.00	0.00	0.00	0.00	0.00	0.00	0.00	0.00	0.00
0.00	0.00	0.00	0.00	0.00	0.00	0.00	0.00	0.00	0.00	0.00	0.00	0.00	0.00	0.00	0.00	0.00	0.00	0.00	-143.10	164.50	-21.30	0.00	-67.10	83.40	-16.30	0.00	-8.20	5.50	2.60	0.00	-8.20	5.50	2.60	0.00	1.00	0.00	0.00	0.00	0.00	0.00	0.00	0.00	0.00	0.00	0.00	0.00	0.00	0.00	0.00
0.00	0.00	0.00	0.00	0.00	0.00	0.00	0.00	0.00	0.00	0.00	0.00	0.00	0.00	0.00	0.00	0.00	0.00	0.00	-169.30	134.70	34.50	0.00	-81.60	70.30	11.30	0.00	-8.30	3.30	5.00	0.00	-8.30	3.30	5.00	0.00	1.00	0.00	0.00	0.00	0.00	0.00	0.00	0.00	0.00	0.00	0.00	0.00	0.00	0.00	0.00
0.00	0.00	0.00	0.00	0.00	0.00	0.00	0.00	0.00	0.00	0.00	0.00	0.00	0.00	0.00	0.00	0.00	0.00	0.00	-178.90	91.70	87.10	0.00	-88.20	50.20	37.90	0.00	-7.60	0.70	6.80	0.00	-7.60	0.70	6.80	0.00	1.00	0.00	0.00	0.00	0.00	0.00	0.00	0.00	0.00	0.00	0.00	0.00	0.00	0.00	0.00
0.00	0.00	0.00	0.00	0.00	0.00	0.00	0.00	0.00	0.00	0.00	0.00	0.00	0.00	0.00	0.00	0.00	0.00	0.00	-171.00	39.80	131.10	0.00	-86.10	25.30	60.80	0.00	-6.10	-1.80	8.00	0.00	-6.10	-1.80	8.00	0.00	1.00	0.00	0.00	0.00	0.00	0.00	0.00	0.00	0.00	0.00	0.00	0.00	0.00	0.00	0.00
0.00	0.00	0.00	0.00	0.00	0.00	0.00	0.00	0.00	0.00	0.00	0.00	0.00	0.00	0.00	0.00	0.00	0.00	0.00	-146.30	-16.00	162.30	0.00	-75.50	-2.10	77.70	0.00	-4.00	-4.20	8.30	0.00	-4.00	-4.20	8.30	0.00	1.00	0.00	0.00	0.00	0.00	0.00	0.00	0.00	0.00	0.00	0.00	0.00	0.00	0.00	0.00
0.00	0.00	0.00	0.00	0.00	0.00	0.00	0.00	0.00	0.00	0.00	0.00	0.00	0.00	0.00	0.00	0.00	0.00	0.00	-107.30	-70.30	177.70	0.00	-57.60	-29.30	87.00	0.00	-1.60	-6.30	7.90	0.00	-1.60	-6.30	7.90	0.00	1.00	0.00	0.00	0.00	0.00	0.00	0.00	0.00	0.00	0.00	0.00	0.00	0.00	0.00	0.00
0.00	0.00	0.00	0.00	0.00	0.00	0.00	0.00	0.00	0.00	0.00	0.00	0.00	0.00	0.00	0.00	0.00	0.00	0.00	-57.80	-117.70	175.60	0.00	-34.00	-53.70	87.80	0.00	0.90	-7.70	6.70	0.00	0.90	-7.70	6.70	0.00	1.00	0.00	0.00	0.00	0.00	0.00	0.00	0.00	0.00	0.00	0.00	0.00	0.00	0.00	0.00
0.00	0.00	0.00	0.00	0.00	0.00	0.00	0.00	0.00	0.00	0.00	0.00	0.00	0.00	0.00	0.00	0.00	0.00	0.00	-2.60	-153.60	156.30	0.00	-7.10	-72.80	80.00	0.00	3.50	-8.30	4.80	0.00	3.50	-8.30	4.80	0.00	1.00	0.00	0.00	0.00	0.00	0.00	0.00	0.00	0.00	0.00	0.00	0.00	0.00	0.00	0.00
0.00	0.00	0.00	0.00	0.00	0.00	0.00	0.00	0.00	0.00	0.00	0.00	0.00	0.00	0.00	0.00	0.00	0.00	0.00	52.70	-174.50	121.70	0.00	20.40	-84.80	64.30	0.00	5.60	-8.10	2.40	0.00	5.60	-8.10	2.40	0.00	1.00	0.00	0.00	0.00	0.00	0.00	0.00	0.00	0.00	0.00	0.00	0.00	0.00	0.00	0.00
0.00	0.00	0.00	0.00	0.00	0.00	0.00	0.00	0.00	0.00	0.00	0.00	0.00	0.00	0.00	0.00	0.00	0.00	0.00	103.00	-178.30	75.20	0.00	46.00	-88.50	42.40	0.00	7.30	-7.20	-0.10	0.00	7.30	-7.20	-0.10	0.00	1.00	0.00	0.00	0.00	0.00	0.00	0.00	0.00	0.00	0.00	0.00	0.00	0.00	0.00	0.00
0.00	0.00	0.00	0.00	0.00	0.00	0.00	0.00	0.00	0.00	0.00	0.00	0.00	0.00	0.00	0.00	0.00	0.00	0.00	143.20	-164.60	21.40	0.00	67.20	-83.50	16.30	0.00	8.20	-5.50	-2.60	0.00	8.20	-5.50	-2.60	0.00	1.00	0.00	0.00	0.00	0.00	0.00	0.00	0.00	0.00	0.00	0.00	0.00	0.00	0.00	0.00
0.00	0.00	0.00	0.00	0.00	0.00	0.00	0.00	0.00	0.00	0.00	0.00	0.00	0.00	0.00	0.00	0.00	0.00	0.00	169.30	-134.80	-34.50	0.00	81.70	-70.30	-11.30	0.00	8.30	-3.30	-5.00	0.00	8.30	-3.30	-5.00	0.00	1.00	0.00	0.00	0.00	0.00	0.00	0.00	0.00	0.00	0.00	0.00	0.00	0.00	0.00	0.00
0.00	0.00	0.00	0.00	0.00	0.00	0.00	0.00	0.00	0.00	0.00	0.00	0.00	0.00	0.00	0.00	0.00	0.00	0.00	178.90	-91.80	-87.10	0.00	88.20	-50.30	-37.90	0.00	7.60	-0.70	-6.80	0.00	7.60	-0.70	-6.80	0.00	1.00	0.00	0.00	0.00	0.00	0.00	0.00	0.00	0.00	0.00	0.00	0.00	0.00	0.00	0.00
0.00	0.00	0.00	0.00	0.00	0.00	0.00	0.00	0.00	0.00	0.00	0.00	0.00	0.00	0.00	0.00	0.00	0.00	0.00	171.00	-39.90	-131.10	0.00	86.10	-25.30	-60.70	0.00	6.10	1.80	-8.00	0.00	6.10	1.80	-8.00	0.00	1.00	0.00	0.00	0.00	0.00	0.00	0.00	0.00	0.00	0.00	0.00	0.00	0.00	0.00	0.00
0.00	0.00	0.00	0.00	0.00	0.00	0.00	0.00	0.00	0.00	0.00	0.00	0.00	0.00	0.00	0.00	0.00	0.00	0.00	146.30	15.90	-162.30	0.00	75.60	2.00	-77.60	0.00	4.10	4.20	-8.30	0.00	4.10	4.20	-8.30	0.00	1.00	0.00	0.00	0.00	0.00	0.00	0.00	0.00	0.00	0.00	0.00	0.00	0.00	0.00	0.00
0.00	0.00	0.00	0.00	0.00	0.00	0.00	0.00	0.00	0.00	0.00	0.00	0.00	0.00	0.00	0.00	0.00	0.00	0.00	107.40	70.20	-177.60	0.00	57.60	29.30	-86.90	0.00	1.60	6.30	-7.90	0.00	1.60	6.30	-7.90	0.00	1.00	0.00	0.00	0.00	0.00	0.00	0.00	0.00	0.00	0.00	0.00	0.00	0.00	0.00	0.00
0.00	0.00	0.00	0.00	0.00	0.00	0.00	0.00	0.00	0.00	0.00	0.00	0.00	0.00	0.00	0.00	0.00	0.00	0.00	57.90	117.60	-175.50	0.00	34.00	53.70	-87.70	0.00	-0.90	7.70	-6.70	0.00	-0.90	7.70	-6.70	0.00	1.00	0.00	0.00	0.00	0.00	0.00	0.00	0.00	0.00	0.00	0.00	0.00	0.00	0.00	0.00
0.00	0.00	0.00	0.00	0.00	0.00	0.00	0.00	0.00	0.00	0.00	0.00	0.00	0.00	0.00	0.00	0.00	0.00	0.00	2.70	153.50	-156.30	0.00	7.10	72.80	-79.90	0.00	-3.50	8.30	-4.80	0.00	-3.50	8.30	-4.80	0.00	1.00	0.00	0.00	0.00	0.00	0.00	0.00	0.00	0.00	0.00	0.00	0.00	0.00	0.00	0.00
0.00	0.00	0.00	0.00	0.00	0.00	0.00	0.00	0.00	0.00	0.00	0.00	0.00	0.00	0.00	0.00	0.00	0.00	0.00	-52.60	174.40	-121.70	0.00	-20.40	84.70	-64.30	0.00	-5.60	8.10	-2.40	0.00	-5.60	8.10	-2.40	0.00	1.00	0.00	0.00	0.00	0.00	0.00	0.00	0.00	0.00	0.00	0.00	0.00	0.00	0.00	0.00
0.00	0.00	0.00	0.00	0.00	0.00	0.00	0.00	0.00	0.00	0.00	0.00	0.00	0.00	0.00	0.00	0.00	0.00	0.00	-102.90	178.20	-75.20	0.00	-46.00	88.40	-42.40	0.00	-7.30	7.20	0.10	0.00	-7.30	7.20	0.10	0.00	1.00	0.00	0.00	0.00	0.00	0.00	0.00	0.00	0.00	0.00	0.00	0.00	0.00	0.00	0.00
0.00	0.00	0.00	0.00	0.00	0.00	0.00	0.00	0.00	0.00	0.00	0.00	0.00	0.00	0.00	0.00	0.00	0.00	0.00	-143.10	164.50	-21.30	0.00	-67.10	83.40	-16.30	0.00	-8.20	5.50	2.60	0.00	-8.20	5.50	2.60	0.00	1.00	0.00	0.00	0.00	0.00	0.00	0.00	0.00	0.00	0.00	0.00	0.00	0.00	0.00	0.00
0.00	0.00	0.00	0.00	0.00	0.00	0.00	0.00	0.00	0.00	0.00	0.00	0.00	0.00	0.00	0.00	0.00	0.00	0.00	-169.30	134.70	34.50	0.00	-81.60	70.30	11.30	0.00	-8.30	3.30	5.00	0.00	-8.30	3.30	5.00	0.00	1.00	0.00	0.00	0.00	0.00	0.00	0.00	0.00	0.00	0.00	0.00	0.00	0.00	0.00	0.00
0.00	0.00	0.00	0.00	0.00	0.00	0.00	0.00	0.00	0.00	0.00	0.00	0.00	0.00	0.00	0.00	0.00	0.00	0.00	-178.90	91.70	87.10	0.00	-88.20	50.20	37.90	0.00	-7.60	0.70	6.80	0.00	-7.60	0.70	6.80	0.00	1.00	0.00	0.00	0.00	0.00	0.00	0.00	0.00	0.00	0.00	0.00	0.00	0.00	0.00	0.00
0.00	0.00	0.00	0.00	0.00	0.00	0.00	0.00	0.00	0.00	0.00	0.00	0.00	0.00	0.00	0.00	0.00	0.00	0.00	-171.00	39.80	131.10	0.00	-86.10	25.30	60.80	0.00	-6.10	-1.80	8.00	0.00	-6.10	-1.80	8.00	0.00	1.00	0.00	0.00	0.00	0.00	0.00	0.00	0.00	0.00	0.00	0.00	0.00	0.00	0.00	0.00
0.00	0.00	0.00	0.00	0.00	0.00	0.00	0.00	0.00	0.00	0.00	0.00	0.00	0.00	0.00	0.00	0.00	0.00	0.00	-146.30	-16.00	162.30	0.00	-75.50	-2.10	77.70	0.00	-4.00	-4.20	8.30	0.00	-4.00	-4.20	8.30	0.00	1.00	0.00	0.00	0.00	0.00	0.00	0.00	0.00	0.00	0.00	0.00	0.00	0.00	0.00	0.00
0.00	0.00	0.00	0.00	0.00	0.00	0.00	0.00	0.00	0.00	0.00	0.00	0.00	0.00	0.00	0.00	0.00	0.00	0.00	-107.30	-70.30	177.70	0.00	-57.60	-29.30	87.00	0.00	-1.60	-6.30	7.90	0.00	-1.60	-6.30	7.90	0.00	1.00	0.00	0.00	0.00	0.00	0.00	0.00	0.00	0.00	0.00	0.00	0.00	0.00	0.00	0.00
0.00	0.00	0.00	0.00	0.00	0.00	0.00	0.00	0.00	0.00	0.00	0.00	0.00	0.00	0.00	0.00	0.00	0.00	0.00	-57.80	-117.70	175.60	0.00	-34.00	-53.70	87.80	0.00	0.90	-7.70	6.70	0.00	0.90	-7.70	6.70	0.00	1.00	0.00	0.00	0.00	0.00	0.00	0.00	0.00	0.00	0.00	0.00	0.00	0.00	0.00	0.00
0.00	0.00	0.00	0.00	0.00	0.00	0.00	0.00	0.00	0.00	0.00	0.00	0.00	0.00	0.00	0.00	0.00	0.00	0.00	-2.60	-153.60	156.30	0.00	-7.10	-72.80	80.00	0.00	3.50	-8.30	4.80	0.00	3.50	-8.30	4.80	0.00	1.00	0.00	0.00	0.00	0.00	0.00	0.00	0.00	0.00	0.00	0.00	0.00	0.00	0.00	0.00
0.00	0.00	0.00	0.00	0.00	0.00	0.00	0.00	0.00	0.00	0.00	0.00	0.00	0.00	0.00	0.00	0.00	0.00	0.00	52.70	-174.50	121.70	0.00	20.40	-84.80	64.30	0.00	5.60	-8.10	2.40	0.00	5.60	-8.10	2.40	0.00	1.00	0.00	0.00	0.00	0.00	0.00	0.00	0.00	0.00	0.00	0.00	0.00	0.00	0.00	0.00
0.00	0.00	0.00	0.00	0.00	0.00	0.00	0.00	0.00	0.00	0.00	0.00	0.00	0.00	0.00	0.00	0.00	0.00	0.00	103.00	-178.30	75.20	0.00	46.00	-88.50	42.40	0.00	7.30	-7.20	-0.10	0.00	7.30	-7.20	-0.10	0.00	1.00	0.00	0.00	0.00	0.00	0.00	0.00	0.00	0.00	0.00	0.00	0.00	0.00	0.00	0.00
0.00	0.00	0.00	0.00	0.00	0.00	0.00	0.00	0.00	0.00	0.00	0.00	0.00	0.00	0.00	0.00	0.00	0.00	0.00	143.20	-164.60	21.40	0.00	67.20	-83.50	16.30	0.00	8.20	-5.50	-2.60	0.00	8.20	-5.50	-2.60	0.00	1.00	0.00	0.00	0.00	0.00	0.00	0.00	0.00	0.00	0.00	0.00	0.00	0.00	0.00	0.00
0.00	0.00	0.00	0.00	0.00	0.00	0.00	0.00	0.00	0.00	0.00	0.00	0.00	0.00	0.00	0.00	0.00	0.00	0.00	169.30	-134.80	-34.50	0.00	81.70	-70.30	-11.30	0.00	8.30	-3.30	-5.00	0.00	8.30	-3.30	-5.00	0.00	1.00	0.00	0.00	0.00	0.00	0.00	0.00	0.00	0.00	0.00	0.00	0.00	0.00	0.00	0.00
0.00	0.00	0.00	0.00	0.00	0.00	0.00	0.00	0.00	0.00	0.00	0.00	0.00	0.00	0.00	0.00	0.00	0.00	0.00	178.90	-91.80	-87.10	0.00	88.20	-50.30	-37.90	0.00	7.60	-0.70	-6.80	0.00	7.60	-0.70	-6.80	0.00	1.00	0.00	0.00	0.00	0.00	0.00	0.00	0.00	0.00	0.00	0.00	0.00	0.00	0.00	0.00
0.00	0.00	0.00	0.00	0.00	0.00	0.00	0.00	0.00	0.00	0.00	0.00	0.00	0.00	0.00	0.00	0.00	0.00	0.00	171.00	-39.90	-131.10	0.00	86.10	-25.30	-60.70	0.00	6.10	1.80	-8.00	0.00	6.10	1.80	-8.00	0.00	1.00	0.00	0.00	0.00	0.00	0.00	0.00	0.00	0.00	0.00	0.00	0.00	0.00	0.00	0.00
0.00	0.00	0.00	0.00	0.00	0.00	0.00	0.00	0.00	0.00	0.00	0.00	0.00	0.00	0.00	0.00	0.00	0.00	0.00	146.30	15.90	-162.30	0.00	75.60	2.00	-77.60	0.00	4.10	4.20	-8.30	0.00	4.10	4.20	-8.30	0.00	1.00	0.00	0.00	0.00	0.00	0.00	0.00	0.00	0.00	0.00	0.00	0.00	0.00	0.00	0.00
0.00	0.00	0.00	0.00	0.00	0.00	0.00	0.00	0.00	0.00	0.00	0.00	0.00	0.00	0.00	0.00	0.00	0.00	0.00	107.40	70.20	-177.60	0.00	57.60	29.30	-86.90	0.00	1.60	6.30	-7.90	0.00	1.60	6.30	-7.90	0.00	1.00	0.00	0.00	0.00	0.00	0.00	0.00	0.00	0.00	0.00	0.00	0.00	0.00	0.00	0.00
0.00	0.00	0.00	0.00	0.00	0.00	0.00	0.00	0.00	0.00	0.00	0.00	0.00	0.00	0.00	0.00	0.00	0.00	0.00	57.90	117.60	-175.50	0.00	34.00	53.70	-87.70	0.00	-0.90	7.70	-6.70	0.00	-0.90	7.70	-6.70	0.00	1.00	0.00	0.00	0.00	0.00	0.00	0.00	0.00	0.00	0.00	0.00	0.00	0.00	0.00	0.00
0.00	0.00	0.00	0.00	0.00	0.00	0.00	0.00	0.00	0.00	0.00	0.00	0.00	0.00	0.00	0.00	0.00	0.00	0.00	2.70	153.50	-156.30	0.00	7.10	72.80	-79.90	0.00	-3.50	8.30	-4.80	0.00	-3.50	8.30	-4.80	0.00	1.00	0.00	0.00	0.00	0.00	0.00	0.00	0.00	0.00	0.00	0.00	0.00	0.00	0.00	0.00
0.00	0.00	0.00	0.00	0.00	0.00	0.00	0.00	0.00	0.00	0.00	0.00	0.00	0.00	0.00	0.00	0.00	0.00	0.00	-52.60	174.40	-121.70	0.00	-20.40	84.70	-64.30	0.00	-5.60	8.10	-2.40	0.00	-5.60	8.10	-2.40	0.00	1.00	0.00	0.00	0.00	0.00	0.00	0.00	0.00	0.00	0.00	0.00	0.00	0.00	0.00	0.00
0.00	0.00	0.00	0.00	0.00	0.00	0.00	0.00	0.00	0.00	0.00	0.00	0.00	0.00	0.00	0.00	0.00	0.00	0.00	-102.90	178.20	-75.20	0.00	-46.00	88.40	-42.40	0.00	-7.30	7.20	0.10	0.00	-7.30	7.20	0.10	0.00	1.00	0.00	0.00	0.00	0.00	0.00	0.00	0.00	0.00	0.00	0.00	0.00	0.00	0.00	0.00
0.00	0.00	0.00	0.00	0.00	0.00	0.00	0.00	0.00	0.00	0.00	0.00	0.00	0.00	0.00	0.00	0.00	0.00	0.00	-143.10	164.50	-21.30	0.00	-67.10	83.40	-16.30	0.00	-8.20	5.50	2.60	0.00	-8.20	5.50	2.60	0.00	1.00	0.00	0.00	0.00	0.00	0.00	0.00	0.00	0.00	0.00	0.00	0.00	0.00	0.00	0.00
0.00	0.00	0.00	0.00	0.00	0.00	0.00	0.00	0.00	0.00	0.00	0.00	0.00	0.00	0.00	0.00	0.00	0.00	0.00	-169.30	134.70	34.50	0.00	-81.60	70.30	11.30	0.00	-8.30	3.30	5.00	0.00	-8.30	3.30	5.00	0.00	1.00	0.00	0.00	0.00	0.00	0.00	0.00	0.00	0.00	0.00	0.00	0.00	0.00	0.00	0.00
0.00	0.00	0.00	0.00	0.00	0.00	0.00	0.00	0.00	0.00	0.00	0.00	0.00	0.00	0.00	0.00	0.00	0.00	0.00	-178.90	91.70	87.10	0.00	-88.20	50.20	37.90	0.00	-7.60	0.70	6.80	0.00	-7.60	0.70	6.80	0.00	1.00	0.00	0.00	0.00	0.00	0.00	0.00	0.00	0.00	0.00	0.00	0.00	0.00	0.00	0.00
0.00	0.00	0.00	0.00	0.00	0.00	0.00	0.00	0.00	0.00	0.00	0.00	0.00	0.00	0.00	0.00	0.00	0.00	0.00	-171.00	39.80	131.10	0.00	-86.10	25.30	60.80	0.00	-6.10	-1.80	8.00	0.00	-6.10	-1.80	8.00	0.00	1.00	0.00	0.00	0.00	0.00	0.00	0.00	0.00	0.00	0.00	0.00	0.00	0.00	0.00	0.00
0.00	0.00	0.00	0.00	0.00	0.00	0.00	0.00	0.00	0.00	0.00	0.00	0.00	0.00	0.00	0.00	0.00	0.00	0.00	-146.30	-16.00	162.30	0.00	-75.50	-2.10	77.70	0.00	-4.00	-4.20	8.30	0.00	-4.00	-4.20	8.30	0.00	1.00	0.00	0.00	0.00	0.00	0.00	0.00	0.00	0.00	0.00	0.00	0.00	0.00	0.00	0.00
0.00	0.00	0.00	0.00	0.00	0.00	0.00	0.00	0.00	0.00	0.00	0.00	0.00	0.00	0.00	0.00	0.00	0.00	0.00	-107.30	-70.30	177.70	0.00	-57.60	-29.30	87.00	0.00	-1.60	-6.30	7.90	0.00	-1.60	-6.30	7.90	0.00	1.00	0.00	0.00	0.00	0.00	0.00	0.00	0.00	0.00	0.00	0.00	0.00	0.00	0.00	0.00
0.00	0.00	0.00	0.00	0.00	0.00	0.00	0.00	0.00	0.00	0.00	0.00	0.00	0.00	0.00	0.00	0.00	0.00	0.00	-57.80	-117.70	175.60	0.00	-34.00	-53.70	87.80	0.00	0.90	-7.70	6.70	0.00	0.90	-7.70	6.70	0.00	1.00	0.00	0.00	0.00	0.00	0.00	0.00	0.00	0.00	0.00	0.00	0.00	0.00	0.00	0.00
0.00	0.00	0.00	0.00	0.00	0.00	0.00	0.00	0.00	0.00	0.00	0.00	0.00	0.00	0.00	0.00	0.00	0.00	0.00	-2.60	-153.60	156.30	0.00	-7.10	-72.80	80.00	0.00	3.50	-8.30	4.80	0.00	3.50	-8.30	4.80	0.00	1.00	0.00	0.00	0.00	0.00	0.00	0.00	0.00	0.00	0.00	0.00	0.00	0.00	0.00	0.00
0.00	0.00	0.00	0.00	0.00	0.00	0.00	0.00	0.00	0.00	0.00	0.00	0.00	0.00	0.00	0.00	0.00	0.00	0.00	52.70	-174.50	121.70	0.00	20.40	-84.80	64.30	0.00	5.60	-8.10	2.40	0.00	5.60	-8.10	2.40	0.00	1.00	0.00	0.00	0.00	0.00	0.00	0.00	0.00	0.00	0.00	0.00	0.00	0.00	0.00	0.00
0.00	0.00	0.00	0.00	0.00	0.00	0.00	0.00	0.00	0.00	0.00	0.00	0.00	0.00	0.00	0.00	0.00	0.00	0.00	103.00	-178.30	75.20	0.00	46.00	-88.50	42.40	0.00	7.30	-7.20	-0.10	0.00	7.30	-7.20	-0.10	0.00	1.00	0.00	0.00	0.00	0.00	0.00	0.00	0.00	0.00	0.00	0.00	0.00	0.00	0.00	0.00
0.00	0.00	0.00	0.00	0.00	0.00	0.00	0.00	0.00	0.00	0.00	0.00	0.00	0.00	0.00	0.00	0.00	0.00	0.00	143.20	-164.60	21.40	0.00	67.20	-83.50	16.30	0.00	8.20	-5.50	-2.60	0.00	8.20	-5.50	-2.60	0.00	1.00	0.00	0.00	0.00	0.00	0.00	0.00	0.00	0.00	0.00	0.00	0.00	0.00	0.00	0.00
0.00	0.00	0.00	0.00	0.00	0.00	0.00	0.00	0.00	0.00	0.00	0.00	0.00	0.00	0.00	0.00	0.00	0.00	0.00	169.30	-134.80	-34.50	0.00	81.70	-70.30	-11.30	0.00	8.30	-3.30	-5.00	0.00	8.30	-3.30	-5.00	0.00	1.00	0.00	0.00	0.00	0.00	0.00	0.00	0.00	0.00	0.00	0.00	0.00	0.00	0.00	0.00
0.00	0.00	0.00	0.00	0.00	0.00	0.00	0.00	0.00	0.00	0.00	0.00	0.00	0.00	0.00	0.00	0.00	0.00	0.00	178.90	-91.80	-87.10	0.00	88.20	-50.30	-37.90	0.00	7.60	-0.70	-6.80	0.00	7.60	-0.70	-6.80	0.00	1.00	0.00	0.00	0.00	0.00	0.00	0.00	0.00	0.00	0.00	0.00	0.00	0.00	0.00	0.00
0.00	0.00	0.00	0.00	0.00	0.00	0.00	0.00	0.00	0.00	0.00	0.00	0.00	0.00	0.00	0.00	0.00	0.00	0.00	171.00	-39.90	-131.10	0.00	86.10	-25.30	-60.70	0.00	6.10	1.80	-8.00	0.00	6.10	1.80	-8.00	0.00	1.00	0.00	0.00	0.00	0.00	0.00	0.00	0.00	0.00	0.00	0.00	0.00	0.00	0.00	0.00
0.00	0.00	0.00	0.00	0.00	0.00	0.00	0.00	0.00	0.00	0.00	0.00	0.00	0.00	0.00	0.00	0.00	0.00	0.00	146.30	15.90	-162.30	0.00	75.60	2.00	-77.60	0.00	4.10	4.20	-8.30	0.00	4.10	4.20	-8.30	0.00	1.00	0.00	0.00	0.00	0.00	0.00	0.00	0.00	0.00	0.00	0.00	0.00	0.00	0.00	0.00
0.00	0.00	0.00	0.00	0.00	0.00	0.00	0.00	0.00	0.00	0.00	0.00	0.00	0.00	0.00	0.00	0.00	0.00	0.00	107.40	70.20	-177.60	0.00	57.60	29.30	-86.90	0.00	1.60	6.30	-7.90	0.00	1.60	6.30	-7.90	0.00	1.00	0.00	0.00	0.00	0.00	0.00	0.00	0.00	0.00	0.00	0.00	0.00	0.00	0.00	0.00
0.00	0.00	0.00	0.00	0.00	0.00	0.00	0.00	0.00	0.00	0.00	0.00	0.00	0.00	0.00	0.00	0.00	0.00	0.00	57.90	117.60	-175.50	0.00	34.00	53.70	-87.70	0.00	-0.90	7.70	-6.70	0.00	-0.90	7.70	-6.70	0.00	1.00	0.00	0.00	0.00	0.00	0.00	0.00	0.00	0.00	0.00	0.00	0.00	0.00	0.00	0.00
0.00	0.00	0.00	0.00	0.00	0.00	0.00	0.00	0.00	0.00	0.00	0.00	0.00	0.00	0.00	0.00	0.00	0.00	0.00	2.70	153.50	-156.30	0.00	7.10	72.80	-79.90	0.00	-3.50	8.30	-4.80	0.00	-3.50	8.30	-4.80	0.00	1.00	0.00	0.00	0.00	0.00	0.00	0.00	0.00	0.00	0.00	0.00	0.00	0.00	0.00	0.00
0.00	0.00	0.00	0.00	0.00	0.00	0.00	0.00	0.00	0.00	0.00	0.00	0.00	0.00	0.00	0.00	0.00	0.00	0.00	-52.60	174.40	-121.70	0.00	-20.40	84.70	-64.30	0.00	-5.60	8.10	-2.40	0.00	-5.60	8.10	-2.40	0.00	1.00	0.00	0.00	0.00	0.00	0.00	0.00	0.00	0.00	0.00	0.00	0.00	0.00	0.00	0.00
0.00	0.00	0.00	0.00	0.00	0.00	0.00	0.00	0.00	0.00	0.00	0.00	0.00	0.00	0.00	0.00	0.00	0.00	0.00	-102.90	178.20	-75.20	0.00	-46.00	88.40	-42.40	0.00	-7.30	7.20	0.10	0.00	-7.30	7.20	0.10	0.00	1.00	0.00	0.00	0.00	0.00	0.00	0.00	0.00	0.00	0.00	0.00	0.00	0.00	0.00	0.00
0.00	0.00	0.00	0.00	0.00	0.00	0.00	0.00	0.00	0.00	0.00	0.00	0.00	0.00	0.00	0.00	0.00	0.00	0.00	-143.10	164.50	-21.30	0.00	-67.10	83.40	-16.30	0.00	-8.20	5.50	2.60	0.00	-8.20	5.50	2.60	0.00	1.00	0.00	0.00	0.00	0.00	0.00	0.00	0.00	0.00	0.00	0.00	0.00	0.00	0.00	0.00
0.00	0.00	0.00	0.00	0.00	0.00	0.00	0.00	0.00	0.00	0.00	0.00	0.00	0.00	0.00	0.00	0.00	0.00	0.00	-169.30	134.70	34.50	0.00	-81.60	70.30	11.30	0.00	-8.30	3.30	5.00	0.00	-8.30	3.30	5.00	0.00	1.00	0.00	0.00	0.00	0.00	0.00	0.00	0.00	0.00	0.00	0.00	0.00	0.00	0.00	0.00
0.00	0.00	0.00	0.00	0.00	0.00	0.00	0.00	0.00	0.00	0.00	0.00	0.00	0.00	0.00	0.00	0.00	0.00	0.00	-178.90	91.70	87.10	0.00	-88.20	50.20	37.90	0.00	-7.60	0.70	6.80	0.00	-7.60	0.70	6.80	0.00	1.00	0.00	0.00	0.00	0.00	0.00	0.00	0.00	0.00	0.00	0.00	0.00	0.00	0.00	0.00
0.00	0.00	0.00	0.00	0.00	0.00	0.00	0.00	0.00	0.00	0.00	0.00	0.00	0.00	0.00	0.00	0.00	0.00	0.00	-171.00	39.80	131.10	0.00	-86.10	25.30	60.80	0.00	-6.10	-1.80	8.00	0.00	-6.10	-1.80	8.00	0.00	1.00	0.00	0.00	0.00	0.00	0.00	0.00	0.00	0.00	0.00	0.00	0.00	0.00	0.00	0.00
0.00	0.00	0.00	0.00	0.00	0.00	0.00	0.00	0.00	0.00	0.00	0.00	0.00	0.00	0.00	0.00	0.00	0.00	0.00	-146.30	-16.00	162.30	0.00	-75.50	-2.10	77.70	0.00	-4.00	-4.20	8.30	0.00	-4.00	-4.20	8.30	0.00	1.00	0.00	0.00	0.00	0.00	0.00	0.00	0.00	0.00	0.00	0.00	0.00	0.00	0.00	0.00
0.00	0.00	0.00	0.00	0.00	0.00	0.00	0.00	0.00	0.00	0.00	0.00	0.00	0.00	0.00	0.00	0.00	0.00	0.00	-107.30	-70.30	177.70	0.00	-57.60	-29.30	87.00	0.00	-1.60	-6.30	7.90	0.00	-1.60	-6.30	7.90	0.00	1.00	0.00	0.00	0.00	0.00	0.00	0.00	0.00	0.00	0.00	0.00	0.00	0.00	0.00	0.00
0.00	0.00	0.00	0.00	0.00	0.00	0.00	0.00	0.00	0.00	0.00	0.00	0.00	0.00	0.00	0.00	0.00	0.00	0.00	-57.80	-117.70	175.60	0.00	-34.00	-53.70	87.80	0.00	0.90	-7.70	6.70	0.00	0.90	-7.70	6.70	0.00	1.00	0.00	0.00	0.00	0.00	0.00	0.00	0.00	0.00	0.00	0.00	0.00	0.00	0.00	0.00
0.00	0.00	0.00	0.00	0.00	0.00	0.00	0.00	0.00	0.00	0.00	0.00	0.00	0.00	0.00	0.00	0.00	0.00	0.00	-2.60	-153.60	156.30	0.00	-7.10	-72.80	80.00	0.00	3.50	-8.30	4.80	0.00	3.50	-8.30	4.80	0.00	1.00	0.00	0.00	0.00	0.00	0.00	0.00	0.00	0.00	0.00	0.00	0.00	0.00	0.00	0.00
0.00	0.00	0.00	0.00	0.00	0.00	0.00	0.00	0.00	0.00	0.00	0.00	0.00	0.00	0.00	0.00	0.00	0.00	0.00	52.70	-174.50	121.70	0.00	20.40	-84.80	64.30	0.00	5.60	-8.10	2.40	0.00	5.60	-8.10	2.40	0.00	1.00	0.00	0.00	0.00	0.00	0.00	0.00	0.00	0.00	0.00	0.00	0.00	0.00	0.00	0.00
0.00	0.00	0.00	0.00	0.00	0.00	0.00	0.00	0.00	0.00	0.00	0.00	0.00	0.00	0.00	0.00	0.00	0.00	0.00	103.00	-178.20	75.20	0.00	46.00	-88.50	42.40	0.00	7.30	-7.20	-0.10	0.00	7.30	-7.20	-0.10	0.00	1.00	0.00	0.00	0.00	0.00	0.00	0.00	0.00	0.00	0.00	0.00	0.00	0.00	0.00	0.00
0.00	0.00	0.00	0.00	0.00	0.00	0.00	0.00	0.00	0.00	0.00	0.00	0.00	0.00	0.00	0.00	0.00	0.00	0.00	143.20	-164.60	21.40	0.00	67.20	-83.50	16.30	0.00	8.20	-5.50	-2.60	0.00	8.20	-5.50	-2.60	0.00	1.00	0.00	0.00	0.00	0.00	0.00	0.00	0.00	0.00	0.00	0.00	0.00	0.00	0.00	0.00
0.00	0.00	0.00	0.00	0.00	0.00	0.00	0.00	0.00	0.00	0.00	0.00	0.00	0.00	0.00	0.00	0.00	0.00	0.00	169.30	-134.80	-34.50	0.00	81.70	-70.30	-11.30	0.00	8.30	-3.30	-5.00	0.00	8.30	-3.30	-5.00	0.00	1.00	0.00	0.00	0.00	0.00	0.00	0.00	0.00	0.00	0.00	0.00	0.00	0.00	0.00	0.00
0.00	0.00	0.00	0.00	0.00	0.00	0.00	0.00	0.00	0.00	0.00	0.00	0.00	0.00	0.00	0.00	0.00	0.00	0.00	178.90	-91.80	-87.10	0.00	88.20	-50.30	-37.90	0.00	7.60	-0.70	-6.80	0.00	7.60	-0.70	-6.80	0.00	1.00	0.00	0.00	0.00	0.00	0.00	0.00	0.00	0.00	0.00	0.00	0.00	0.00	0.00	0.00
0.00	0.00	0.00	0.00	0.00	0.00	0.00	0.00	0.00	0.00	0.00	0.00	0.00	0.00	0.00	0.00	0.00	0.00	0.00	171.00	-39.90	-131.10	0.00	86.10	-25.30	-60.70	0.00	6.10	1.80	-8.00	0.00	6.10	1.80	-8.00	0.00	1.00	0.00	0.00	0.00	0.00	0.00	0.00	0.00	0.00	0.00	0.00	0.00	0.00	0.00	0.00
0.00	0.00	0.00	0.00	0.00	0.00	0.00	0.00	0.00	0.00	0.00	0.00	0.00	0.00	0.00	0.00	0.00	0.00	0.00	146.30	15.90	-162.30	0.00	75.60	2.00	-77.60	0.00	4.10	4.20	-8.30	0.00	4.10	4.20	-8.30	0.00	1.00	0.00	0.00	0.00	0.00	0.00	0.00	0.00	0.00	0.00	0.00	0.00	0.00	0.00	0.00
0.00	0.00	0.00	0.00	0.00	0.00	0.00	0.00	0.00	0.00	0.00	0.00	0.00	0.00	0.00	0.00	0.00	0.00	0.00	107.40	70.20	-177.60	0.00	57.60	29.30	-86.90	0.00	1.60	6.30	-7.90	0.00	1.60	6.30	-7.90	0.00	1.00	0.00	0.00	0.00	0.00	0.00	0.00	0.00	0.00	0.00	0.00	0.00	0.00	0.00	0.00
0.00	0.00	0.00	0.00	0.00	0.00	0.00	0.00	0.00	0.00	0.00	0.00	0.00	0.00	0.00	0.00	0.00	0.00	0.00	57.90	117.60	-175.50	0.00	34.00	53.70	-87.70	0.00	-0.90	7.70	-6.70	0.00	-0.90	7.70	-6.70	0.00	1.00	0.00	0.00	0.00	0.00	0.00	0.00	0.00	0.00	0.00	0.00	0.00	0.00	0.00	0.00
0.00	0.00	0.00	0.00	0.00	0.00	0.00	0.00	0.00	0.00	0.00	0.00	0.00	0.00	0.00	0.00	0.00	0.00	0.00	2.70	153.50	-156.30	0.00	7.10	72.80	-79.90	0.00	-3.50	8.30	-4.80	0.00	-3.50	8.30	-4.80	0.00	1.00	0.00	0.00	0.00	0.00	0.00	0.00	0.00	0.00	0.00	0.00	0.00	0.00	0.00	0.00
0.00	0.00	0.00	0.00	0.00	0.00	0.00	0.00	0.00	0.00	0.00	0.00	0.00	0.00	0.00	0.00	0.00	0.00	0.00	-52.60	174.40	-121.70	0.00	-20.40	84.70	-64.30	0.00	-5.60	8.10	-2.40	0.00	-5.60	8.10	-2.40	0.00	1.00	0.00	0.00	0.00	0.00	0.00	0.00	0.00	0.00	0.00	0.00	0.00	0.00	0.00	0.00
0.00	0.00	0.00	0.00	0.00	0.00	0.00	0.00	0.00	0.00	0.00	0.00	0.00	0.00	0.00	0.00	0.00	0.00	0.00	-102.90	178.20	-75.20	0.00	-46.00	88.40	-42.40	0.00	-7.30	7.20	0.10	0.00	-7.30	7.20	0.10	0.00	1.00	0.00	0.00	0.00	0.00	0.00	0.00	0.00	0.00	0.00	0.00	0.00	0.00	0.00	0.00
0.00	0.00	0.00	0.00	0.00	0.00	0.00	0.00	0.00	0.00	0.00	0.00	0.00	0.00	0.00	0.00	0.00	0.00	0.00	-143.10	164.50	-21.30	0.00	-67.10	83.40	-16.30	0.00	-8.20	5.50	2.60	0.00	-8.20	5.50	2.60	0.00	1.00	0.00	0.00	0.00	0.00	0.00	0.00	0.00	0.00	0.00	0.00	0.00	0.00	0.00	0.00
0.00	0.00	0.00	0.00	0.00	0.00	0.00	0.00	0.00	0.00	0.00	0.00	0.00	0.00	0.00	0.00	0.00	0.00	0.00	-169.30	134.70	34.50	0.00	-81.60	70.30	11.30	0.00	-8.30	3.30	5.00	0.00	-8.30	3.30	5.00	0.00	1.00	0.00	0.00	0.00	0.00	0.00	0.00	0.00	0.00	0.00	0.00	0.00	0.00	0.00	0.00
0.00	0.00	0.00	0.00	0.00	0.00	0.00	0.00	0.00	0.00	0.00	0.00	0.00	0.00	0.00	0.00	0.00	0.00	0.00	-178.90	91.70	87.10	0.00	-88.20	50.20	37.90	0.00	-7.60	0.70	6.80	0.00	-7.60	0.70	6.80	0.00	1.00	0.00	0.00	0.00	0.00	0.00	0.00	0.00	0.00	0.00	0.00	0.00	0.00	0.00	0.00
0.00	0.00	0.00	0.00	0.00	0.00	0.00	0.00	0.00	0.00	0.00	0.00	0.00	0.00	0.00	0.00	0.00	0.00	0.00	-171.00	39.80	131.10	0.00	-86.10	25.30	60.80	0.00	-6.10	-1.80	8.00	0.00	-6.10	-1.80	8.00	0.00	1.00	0.00	0.00	0.00	0.00	0.00	0.00	0.00	0.00	0.00	0.00	0.00	0.00	0.00	0.00
0.00	0.00	0.00	0.00	0.00	0.00	0.00	0.00	0.00	0.00	0.00	0.00	0.00	0.00	0.00	0.00	0.00	0.00	0.00	-146.30	-16.00	162.30	0.00	-75.50	-2.10	77.70	0.00	-4.00	-4.20	8.30	0.00	-4.00	-4.20	8.30	0.00	1.00	0.00	0.00	0.00	0.00	0.00	0.00	0.00	0.00	0.00	0.00	0.00	0.00	0.00	0.00
0.00	0.00	0.00	0.00	0.00	0.00	0.00	0.00	0.00	0.00	0.00	0.00	0.00	0.00	0.00	0.00	0.00	0.00	0.00	-107.30	-70.30	177.70	0.00	-57.60	-29.30	87.00	0.00	-1.60	-6.30	7.90	0.00	-1.60	-6.30	7.90	0.00	1.00	0.00	0.00	0.00	0.00	0.00	0.00	0.00	0.00	0.00	0.00	0.00	0.00	0.00	0.00
0.00	0.00	0.00	0.00	0.00	0.00	0.00	0.00	0.00	0.00	0.00	0.00	0.00	0.00	0.00	0.00	0.00	0.00	0.00	-57.80	-117.70	175.60	0.00	-34.00	-53.70	87.80	0.00	0.90	-7.70	6.70	0.00	0.90	-7.70	6.70	0.00	1.00	0.00	0.00	0.00	0.00	0.00	0.00	0.00	0.00	0.00	0.00	0.00	0.00	0.00	0.00
0.00	0.00	0.00	0.00	0.00	0.00	0.00	0.00	0.00	0.00	0.00	0.00	0.00	0.00	0.00	0.00	0.00	0.00	0.00	-2.60	-153.60	156.30	0.00	-7.10	-72.80	80.00	0.00	3.50	-8.30	4.80	0.00	3.50	-8.30	4.80	0.00	1.00	0.00	0.00	0.00	0.00	0.00	0.00	0.00	0.00	0.00	0.00	0.00	0.00	0.00	0.00
0.00	0.00	0.00	0.00	0.00	0.00	0.00	0.00	0.00	0.00	0.00	0.00	0.00	0.00	0.00	0.00	0.00	0.00	0.00	52.70	-174.50	121.70	0.00	20.40	-84.80	64.30	0.00	5.60	-8.10	2.40	0.00	5.60	-8.10	2.40	0.00	1.00	0.00	0.00	0.00	0.00	0.00	0.00	0.00	0.00	0.00	0.00	0.00	0.00	0.00	0.00
0.00	0.00	0.00	0.00	0.00	0.00	0.00	0.00	0.00	0.00	0.00	0.00	0.00	0.00	0.00	0.00	0.00	0.00	0.00	103.00	-178.20	75.20	0.00	46.00	-88.50	42.40	0.00	7.30	-7.20	-0.10	0.00	7.30	-7.20	-0.10	0.00	1.00	0.00	0.00	0.00	0.00	0.00	0.00	0.00	0.00	0.00	0.00	0.00	0.00	0.00	0.00
0.00	0.00	0.00	0.00	0.00	0.00	0.00	0.00	0.00	0.00	0.00	0.00	0.00	0.00	0.00	0.00	0.00	0.00	0.00	143.20	-164.60	21.40	0.00	67.20	-83.50	16.30	0.00	8.20	-5.50	-2.60	0.00	8.20	-5.50	-2.60	0.00	1.00	0.00	0.00	0.00	0.00	0.00	0.00	0.00	0.00	0.00	0.00	0.00	0.00	0.00	0.00
0.00	0.00	0.00	0.00	0.00	0.00	0.00	0.00	0.00	0.00	0.00	0.00	0.00	0.00	0.00	0.00	0.00	0.00	0.00	169.30	-134.80	-34.50	0.00	81.70	-70.30	-11.30	0.00	8.30	-3.30	-5.00	0.00	8.30	-3.30	-5.00	0.00	1.00	0.00	0.00	0.00	0.00	0.00	0.00	0.00	0.00	0.00	0.00	0.00	0.00	0.00	0.00
0.00	0.00	0.00	0.00	0.00	0.00	0.00	0.00	0.00	0.00	0.00	0.00	0.00	0.00	0.00	0.00	0.00	0.00	0.00	178.90	-91.80	-87.10	0.00	88.20	-50.30	-37.90	0.00	7.60	-0.70	-6.80	0.00	7.60	-0.70	-6.80	0.00	1.00	0.00	0.00	0.00	0.00	0.00	0.00	0.00	0.00	0.00	0.00	0.00	0.00	0.00	0.00
0.00	0.00	0.00	0.00	0.00	0.00	0.00	0.00	0.00	0.00	0.00	0.00	0.00	0.00	0.00	0.00	0.00	0.00	0.00	171.00	-39.90	-131.10	0.00	86.10	-25.30	-60.70	0.00	6.10	1.80	-8.00	0.00	6.10	1.80	-8.00	0.00	1.00	0.00	0.00	0.00	0.00	0.00	0.00	0.00	0.00	0.00	0.00	0.00	0.00	0.00	0.00
0.00	0.00	0.00	0.00	0.00	0.00	0.00	0.00	0.00	0.00	0.00	0.00	0.00	0.00	0.00	0.00	0.00	0.00	0.00	146.30	15.90	-162.30	0.00	75.60	2.00	-77.60	0.00	4.10	4.20	-8.30	0.00	4.10	4.20	-8.30	0.00	1.00	0.00	0.00	0.00	0.00	0.00	0.00	0.00	0.00	0.00	0.00	0.00	0.00	0.00	0.00
0.00	0.00	0.00	0.00	0.00	0.00	0.00	0.00	0.00	0.00	0.00	0.00	0.00	0.00	0.00	0.00	0.00	0.00	0.00	107.40	70.20	-177.60	0.00	57.60	29.30	-86.90	0.00	1.60	6.30	-7.90	0.00	1.60	6.30	-7.90	0.00	1.00	0.00	0.00	0.00	0.00	0.00	0.00	0.00	0.00	0.00	0.00	0.00	0.00	0.00	0.00
0.00	0.00	0.00	0.00	0.00	0.00	0.00	0.00	0.00	0.00	0.00	0.00	0.00	0.00	0.00	0.00	0.00	0.00	0.00	57.90	117.60	-175.50	0.00	34.00	53.70	-87.70	0.00	-0.90	7.70	-6.70	0.00	-0.90	7.70	-6.70	0.00	1.00	0.00	0.00	0.00	0.00	0.00	0.00	0.00	0.00	0.00	0.00	0.00	0.00	0.00	0.00
0.00	0.00	0.00	0.00	0.00	0.00	0.00	0.00	0.00	0.00	0.00	0.00	0.00	0.00	0.00	0.00	0.00	0.00	0.00	2.70	153.50	-156.30	0.00	7.10	72.80	-79.90	0.00	-3.50	8.30	-4.80	0.00	-3.50	8.30	-4.80	0.00	1.00	0.00	0.00	0.00	0.00	0.00	0.00	0.00	0.00	0.00	0.00	0.00	0.00	0.00	0.00
0.00	0.00	0.00	0.00	0.00	0.00	0.00	0.00	0.00	0.00	0.00	0.00	0.00	0.00	0.00	0.00	0.00	0.00	0.00	-52.60	174.40	-121.70	0.00	-20.40	84.70	-64.30	0.00	-5.60	8.10	-2.40	0.00	-5.60	8.10	-2.40	0.00	1.00	0.00	0.00	0.00	0.00	0.00	0.00	0.00	0.00	0.00	0.00	0.00	0.00	0.00	0.00
0.00	0.00	0.00	0.00	0.00	0.00	0.00	0.00	0.00	0.00	0.00	0.00	0.00	0.00	0.00	0.00	0.00	0.00	0.00	-102.90	178.20	-75.20	0.00	-46.00	88.40	-42.40	0.00	-7.30	7.20	0.10	0.00	-7.30	7.20	0.10	0.00	1.00	0.00	0.00	0.00	0.00	0.00	0.00	0.00	0.00	0.00	0.00	0.00	0.00	0.00	0.00
0.00	0.00	0.00	0.00	0.00	0.00	0.00	0.00	0.00	0.00	0.00	0.00	0.00	0.00	0.00	0.00	0.00	0.00	0.00	-143.10	164.50	-21.30	0.00	-67.10	83.40	-16.30	0.00	-8.20	5.50	2.60	0.00	-8.20	5.50	2.60	0.00	1.00	0.00	0.00	0.00	0.00	0.00	0.00	0.00	0.00	0.00	0.00	0.00	0.00	0.00	0.00
0.00	0.00	0.00	0.00	0.00	0.00	0.00	0.00	0.00	0.00	0.00	0.00	0.00	0.00	0.00	0.00	0.00	0.00	0.00	-169.30	134.70	34.50	0.00	-81.60	70.30	11.30	0.00	-8.30	3.30	5.00	0.00	-8.30	3.30	5.00	0.00	1.00	0.00	0.00	0.00	0.00	0.00	0.00	0.00	0.00	0.00	0.00	0.00	0.00	0.00	0.00
0.00	0.00	0.00	0.00	0.00	0.00	0.00	0.00	0.00	0.00	0.00	0.00	0.00	0.00	0.00	0.00	0.00	0.00	0.00	-178.90	91.70	87.10	0.00	-88.20	50.20	37.90	0.00	-7.60	0.70	6.80	0.00	-7.60	0.70	6.80	0.00	1.00	0.00	0.00	0.00	0.00	0.00	0.00	0.00	0.00	0.00	0.00	0.00	0.00	0.00	0.00
0.00	0.00	0.00	0.00	0.00	0.00	0.00	0.00	0.00	0.00	0.00	0.00	0.00	0.00	0.00	0.00	0.00	0.00	0.00	-171.00	39.80	131.10	0.00	-86.10	25.30	60.80	0.00	-6.10	-1.80	8.00	0.00	-6.10	-1.80	8.00	0.00	1.00	0.00	0.00	0.00	0.00	0.00	0.00	0.00	0.00	0.00	0.00	0.00	0.00	0.00	0.00
0.00	0.00	0.00	0.00	0.00	0.00	0.00	0.00	0.00	0.00	0.00	0.00	0.00	0.00	0.00	0.00	0.00	0.00	0.00	-146.30	-16.00	162.30	0.00	-75.50	-2.10	77.70	0.00	-4.00	-4.20	8.30	0.00	-4.00	-4.20	8.30	0.00	1.00	0.00	0.00	0.00	0.00	0.00	0.00	0.00	0.00	0.00	0.00	0.00	0.00	0.00	0.00
0.00	0.00	0.00	0.00	0.00	0.00	0.00	0.00	0.00	0.00	0.00	0.00	0.00	0.00	0.00	0.00	0.00	0.00	0.00	-107.30	-70.30	177.70	0.00	-57.60	-29.30	87.00	0.00	-1.60	-6.30	7.90	0.00	-1.60	-6.30	7.90	0.00	1.00	0.00	0.00	0.00	0.00	0.00	0.00	0.00	0.00	0.00	0.00	0.00	0.00	0.00	0.00
0.00	0.00	0.00	0.00	0.00	0.00	0.00	0.00	0.00	0.00	0.00	0.00	0.00	0.00	0.00	0.00	0.00	0.00	0.00	-57.80	-117.70	175.60	0.00	-34.00	-53.70	87.80	0.00	0.90	-7.70	6.70	0.00	0.90	-7.70	6.70	0.00	1.00	0.00	0.00	0.00	0.00	0.00	0.00	0.00	0.00	0.00	0.00	0.00	0.00	0.00	0.00
0.00	0.00	0.00	0.00	0.00	0.00	0.00	0.00	0.00	0.00	0.00	0.00	0.00	0.00	0.00	0.00	0.00	0.00	0.00	-2.60	-153.60	156.30	0.00	-7.10	-72.80	80.00	0.00	3.50	-8.30	4.80	0.00	3.50	-8.30	4.80	0.00	1.00	0.00	0.00	0.00	0.00	0.00	0.00	0.00	0.00	0.00	0.00	0.00	0.00	0.00	0.00
0.00	0.00	0.00	0.00	0.00	0.00	0.00	0.00	0.00	0.00	0.00	0.00	0.00	0.00	0.00	0.00	0.00	0.00	0.00	52.70	-174.50	121.70	0.00	20.40	-84.80	64.30	0.00	5.60	-8.10	2.40	0.00	5.60	-8.10	2.40	0.00	1.00	0.00	0.00	0.00	0.00	0.00	0.00	0.00	0.00	0.00	0.00	0.00	0.00	0.00	0.00
0.00	0.00	0.00	0.00	0.00	0.00	0.00	0.00	0.00	0.00	0.00	0.00	0.00	0.00	0.00	0.00	0.00	0.00	0.00	103.00	-178.20	75.20	0.00	46.00	-88.50	42.40	0.00	7.30	-7.20	-0.10	0.00	7.30	-7.20	-0.10	0.00	1.00	0.00	0.00	0.00	0.00	0.00	0.00	0.00	0.00	0.00	0.00	0.00	0.00	0.00	0.00
0.00	0.00	0.00	0.00	0.00	0.00	0.00	0.00	0.00	0.00	0.00	0.00	0.00	0.00	0.00	0.00	0.00	0.00	0.00	143.20	-164.60	21.40	0.00	67.20	-83.50	16.30	0.00	8.20	-5.50	-2.60	0.00	8.20	-5.50	-2.60	0.00	1.00	0.00	0.00	0.00	0.00	0.00	0.00	0.00	0.00	0.00	0.00	0.00	0.00	0.00	0.00
0.00	0.00	0.00	0.00	0.00	0.00	0.00	0.00	0.00	0.00	0.00	0.00	0.00	0.00	0.00	0.00	0.00	0.00	0.00	169.30	-134.80	-34.50	0.00	81.70	-70.30	-11.30	0.00	8.30	-3.30	-5.00	0.00	8.30	-3.30	-5.00	0.00	1.00	0.00	0.00	0.00	0.00	0.00	0.00	0.00	0.00	0.00	0.00	0.00	0.00	0.00	0.00
0.00	0.00	0.00	0.00	0.00	0.00	0.00	0.00	0.00	0.00	0.00	0.00	0.00	0.00	0.00	0.00	0.00	0.00	0.00	178.90	-91.80	-87.10	0.00	88.20	-50.30	-37.90	0.00	7.60	-0.70	-6.80	0.00	7.60	-0.70	-6.80	0.00	1.00	0.00	0.00	0.00	0.00	0.00	0.00	0.00	0.00	0.00	0.00	0.00	0.00	0.00	0.00
0.00	0.00	0.00	0.00	0.00	0.00	0.00	0.00	0.00	0.00	0.00	0.00	0.00	0.00	0.00	0.00	0.00	0.00	0.00	171.00	-39.90	-131.10	0.00	86.10	-25.30	-60.70	0.00	6.10	1.80	-8.00	0.00	6.10	1.80	-8.00	0.00	1.00	0.00	0.00	0.00	0.00	0.00	0.00	0.00	0.00	0.00	0.00	0.00	0.00	0.00	0.00
0.00	0.00	0.00	0.00	0.00	0.00	0.00	0.00	0.00	0.00	0.00	0.00	0.00	0.00	0.00	0.00	0.00	0.00	0.00	146.30	15.90	-162.30	0.00	75.60	2.00	-77.60	0.00	4.10	4.20	-8.30	0.00	4.10	4.20	-8.30	0.00	1.00	0.00	0.00	0.00	0.00	0.00	0.00	0.00	0.00	0.00	0.00	0.00	0.00	0.00	0.00
0.00	0.00	0.00	0.00	0.00	0.00	0.00	0.00	0.00	0.00	0.00	0.00	0.00	0.00	0.00	0.00	0.00	0.00	0.00	107.40	70.20	-177.60	0.00	57.60	29.30	-86.90	0.00	1.60	6.30	-7.90	0.00	1.60	6.30	-7.90	0.00	1.00	0.00	0.00	0.00	0.00	0.00	0.00	0.00	0.00	0.00	0.00	0.00	0.00	0.00	0.00
0.00	0.00	0.00	0.00	0.00	0.00	0.00	0.00	0.00	0.00	0.00	0.00	0.00	0.00	0.00	0.00	0.00	0.00	0.00	57.90	117.60	-175.50	0.00	34.00	53.70	-87.70	0.00	-0.90	7.70	-6.70	0.00	-0.90	7.70	-6.70	0.00	1.00	0.00	0.00	0.00	0.00	0.00	0.00	0.00	0.00	0.00	0.00	0.00	0.00	0.00	0.00
0.00	0.00	0.00	0.00	0.00	0.00	0.00	0.00	0.00	0.00	0.00	0.00	0.00	0.00	0.00	0.00	0.00	0.00	0.00	2.70	153.50	-156.30	0.00	7.10	72.80	-79.90	0.00	-3.50	8.30	-4.80	0.00	-3.50	8.30	-4.80	0.00	1.00	0.00	0.00	0.00	0.00	0.00	0.00	0.00	0.00	0.00	0.00	0.00	0.00	0.00	0.00
0.00	0.00	0.00	0.00	0.00	0.00	0.00	0.00	0.00	0.00	0.00	0.00	0.00	0.00	0.00	0.00	0.00	0.00	0.00	-52.60	174.40	-121.70	0.00	-20.40	84.70	-64.30	0.00	-5.60	8.10	-2.40	0.00	-5.60	8.10	-2.40	0.00	1.00	0.00	0.00	0.00	0.00	0.00	0.00	0.00	0.00	0.00	0.00	0.00	0.00	0.00	0.00
0.00	0.00	0.00	0.00	0.00	0.00	0.00	0.00	0.00	0.00	0.00	0.00	0.00	0.00	0.00	0.00	0.00	0.00	0.00	-102.90	178.20	-75.20	0.00	-46.00	88.40	-42.40	0.00	-7.30	7.20	0.10	0.00	-7.30	7.20	0.10	0.00	1.00	0.00	0.00	0.00	0.00	0.00	0.00	0.00	0.00	0.00	0.00	0.00	0.00	0.00	0.00
0.00	0.00	0.00	0.00	0.00	0.00	0.00	0.00	0.00	0.00	0.00	0.00	0.00	0.00	0.00	0.00	0.00	0.00	0.00	-143.10	164.50	-21.30	0.00	-67.10	83.40	-16.30	0.00	-8.20	5.50	2.60	0.00	-8.20	5.50	2.60	0.00	1.00	0.00	0.00	0.00	0.00	0.00	0.00	0.00	0.00	0.00	0.00	0.00	0.00	0.00	0.00
0.00	0.00	0.00	0.00	0.00	0.00	0.00	0.00	0.00	0.00	0.00	0.00	0.00	0.00	0.00	0.00	0.00	0.00	0.00	-169.30	134.70	34.50	0.00	-81.60	70.30	11.30	0.00	-8.30	3.30	5.00	0.00	-8.30	3.30	5.00	0.00	1.00	0.00	0.00	0.00	0.00	0.00	0.00	0.00	0.00	0.00	0.00	0.00	0.00	0.00	0.00
0.00	0.00	0.00	0.00	0.00	0.00	0.00	0.00	0.00	0.00	0.00	0.00	0.00	0.00	0.00	0.00	0.00	0.00	0.00	-178.90	91.70	87.10	0.00	-88.20	50.20	37.90	0.00	-7.60	0.70	6.80	0.00	-7.60	0.70	6.80	0.00	1.00	0.00	0.00	0.00	0.00	0.00	0.00	0.00	0.00	0.00	0.00	0.00	0.00	0.00	0.00
0.00	0.00	0.00	0.00	0.00	0.00	0.00	0.00	0.00	0.00	0.00	0.00	0.00	0.00	0.00	0.00	0.00	0.00	0.00	-171.00	39.80	131.10	0.00	-86.10	25.30	60.80	0.00	-6.10	-1.80	8.00	0.00	-6.10	-1.80	8.00	0.00	1.00	0.00	0.00	0.00	0.00	0.00	0.00	0.00	0.00	0.00	0.00	0.00	0.00	0.00	0.00
0.00	0.00	0.00	0.00	0.00	0.00	0.00	0.00	0.00	0.00	0.00	0.00	0.00	0.00	0.00	0.00	0.00	0.00	0.00	-146.30	-16.00	162.30	0.00	-75.50	-2.10	77.70	0.00	-4.00	-4.20	8.30	0.00	-4.00	-4.20	8.30	0.00	1.00	0.00	0.00	0.00	0.00	0.00	0.00	0.00	0.00	0.00	0.00	0.00	0.00	0.00	0.00
0.00	0.00	0.00	0.00	0.00	0.00	0.00	0.00	0.00	0.00	0.00	0.00	0.00	0.00	0.00	0.00	0.00	0.00	0.00	-107.30	-70.30	177.70	0.00	-57.60	-29.30	87.00	0.00	-1.60	-6.30	7.90	0.00	-1.60	-6.30	7.90	0.00	1.00	0.00	0.00	0.00	0.00	0.00	0.00	0.00	0.00	0.00	0.00	0.00	0.00	0.00	0.00
0.00	0.00	0.00	0.00	0.00	0.00	0.00	0.00	0.00	0.00	0.00	0.00	0.00	0.00	0.00	0.00	0.00	0.00	0.00	-57.80	-117.70	175.60	0.00	-34.00	-53.70	87.80	0.00	0.90	-7.70	6.70	0.00	0.90	-7.70	6.70	0.00	1.00	0.00	0.00	0.00	0.00	0.00	0.00	0.00	0.00	0.00	0.00	0.00	0.00	0.00	0.00
0.00	0.00	0.00	0.00	0.00	0.00	0.00	0.00	0.00	0.00	0.00	0.00	0.00	0.00	0.00	0.00	0.00	0.00	0.00	-2.60	-153.60	156.30	0.00	-7.10	-72.80	80.00	0.00	3.50	-8.30	4.80	0.00	3.50	-8.30	4.80	0.00	1.00	0.00	0.00	0.00	0.00	0.00	0.00	0.00	0.00	0.00	0.00	0.00	0.00	0.00	0.00
0.00	0.00	0.00	0.00	0.00	0.00	0.00	0.00	0.00	0.00	0.00	0.00	0.00	0.00	0.00	0.00	0.00	0.00	0.00	52.70	-174.50	121.70	0.00	20.40	-84.80	64.30	0.00	5.60	-8.10	2.40	0.00	5.60	-8.10	2.40	0.00	1.00	0.00	0.00	0.00	0.00	0.00	0.00	0.00	0.00	0.00	0.00	0.00	0.00	0.00	0.00
0.00	0.00	0.00	0.00	0.00	0.00	0.00	0.00	0.00	0.00	0.00	0.00	0.00	0.00	0.00	0.00	0.00	0.00	0.00	103.00	-178.20	75.20	0.00	46.00	-88.50	42.40	0.00	7.30	-7.20	-0.10	0.00	7.30	-7.20	-0.10	0.00	1.00	0.00	0.00	0.00	0.00	0.00	0.00	0.00	0.00	0.00	0.00	0.00	0.00	0.00	0.00
0.00	0.00	0.00	0.00	0.00	0.00	0.00	0.00	0.00	0.00	0.00	0.00	0.00	0.00	0.00	0.00	0.00	0.00	0.00	143.20	-164.60	21.40	0.00	67.10	-83.50	16.30	0.00	8.20	-5.50	-2.60	0.00	8.20	-5.50	-2.60	0.00	1.00	0.00	0.00	0.00	0.00	0.00	0.00	0.00	0.00	0.00	0.00	0.00	0.00	0.00	0.00
0.00	0.00	0.00	0.00	0.00	0.00	0.00	0.00	0.00	0.00	0.00	0.00	0.00	0.00	0.00	0.00	0.00	0.00	0.00	169.30	-134.80	-34.50	0.00	81.70	-70.30	-11.30	0.00	8.30	-3.30	-5.00	0.00	8.30	-3.30	-5.00	0.00	1.00	0.00	0.00	0.00	0.00	0.00	0.00	0.00	0.00	0.00	0.00	0.00	0.00	0.00	0.00
0.00	0.00	0.00	0.00	0.00	0.00	0.00	0.00	0.00	0.00	0.00	0.00	0.00	0.00	0.00	0.00	0.00	0.00	0.00	178.90	-91.80	-87.10	0.00	88.20	-50.30	-37.90	0.00	7.60	-0.70	-6.80	0.00	7.60	-0.70	-6.80	0.00	1.00	0.00	0.00	0.00	0.00	0.00	0.00	0.00	0.00	0.00	0.00	0.00	0.00	0.00	0.00
0.00	0.00	0.00	0.00	0.00	0.00	0.00	0.00	0.00	0.00	0.00	0.00	0.00	0.00	0.00	0.00	0.00	0.00	0.00	171.00	-39.90	-131.10	0.00	86.10	-25.30	-60.70	0.00	6.10	1.80	-8.00	0.00	6.10	1.80	-8.00	0.00	1.00	0.00	0.00	0.00	0.00	0.00	0.00	0.00	0.00	0.00	0.00	0.00	0.00	0.00	0.00
0.00	0.00	0.00	0.00	0.00	0.00	0.00	0.00	0.00	0.00	0.00	0.00	0.00	0.00	0.00	0.00	0.00	0.00	0.00	146.30	15.90	-162.30	0.00	75.60	2.00	-77.60	0.00	4.10	4.20	-8.30	0.00	4.10	4.20	-8.30	0.00	1.00	0.00	0.00	0.00	0.00	0.00	0.00	0.00	0.00	0.00	0.00	0.00	0.00	0.00	0.00
0.00	0.00	0.00	0.00	0.00	0.00	0.00	0.00	0.00	0.00	0.00	0.00	0.00	0.00	0.00	0.00	0.00	0.00	0.00	107.40	70.20	-177.60	0.00	57.60	29.30	-86.90	0.00	1.60	6.30	-7.90	0.00	1.60	6.30	-7.90	0.00	1.00	0.00	0.00	0.00	0.00	0.00	0.00	0.00	0.00	0.00	0.00	0.00	0.00	0.00	0.00
0.00	0.00	0.00	0.00	0.00	0.00	0.00	0.00	0.00	0.00	0.00	0.00	0.00	0.00	0.00	0.00	0.00	0.00	0.00	57.90	117.60	-175.50	0.00	34.00	53.70	-87.70	0.00	-0.90	7.70	-6.70	0.00	-0.90	7.70	-6.70	0.00	1.00	0.00	0.00	0.00	0.00	0.00	0.00	0.00	0.00	0.00	0.00	0.00	0.00	0.00	0.00
0.00	0.00	0.00	0.00	0.00	0.00	0.00	0.00	0.00	0.00	0.00	0.00	0.00	0.00	0.00	0.00	0.00	0.00	0.00	2.70	153.50	-156.30	0.00	7.10	72.80	-79.90	0.00	-3.50	8.30	-4.80	0.00	-3.50	8.30	-4.80	0.00	1.00	0.00	0.00	0.00	0.00	0.00	0.00	0.00	0.00	0.00	0.00	0.00	0.00	0.00	0.00
0.00	0.00	0.00	0.00	0.00	0.00	0.00	0.00	0.00	0.00	0.00	0.00	0.00	0.00	0.00	0.00	0.00	0.00	0.00	-52.60	174.40	-121.70	0.00	-20.40	84.70	-64.30	0.00	-5.60	8.10	-2.40	0.00	-5.60	8.10	-2.40	0.00	1.00	0.00	0.00	0.00	0.00	0.00	0.00	0.00	0.00	0.00	0.00	0.00	0.00	0.00	0.00
0.00	0.00	0.00	0.00	0.00	0.00	0.00	0.00	0.00	0.00	0.00	0.00	0.00	0.00	0.00	0.00	0.00	0.00	0.00	-102.90	178.20	-75.20	0.00	-46.00	88.40	-42.40	0.00	-7.30	7.20	0.10	0.00	-7.30	7.20	0.10	0.00	1.00	0.00	0.00	0.00	0.00	0.00	0.00	0.00	0.00	0.00	0.00	0.00	0.00	0.00	0.00
0.00	0.00	0.00	0.00	0.00	0.00	0.00	0.00	0.00	0.00	0.00	0.00	0.00	0.00	0.00	0.00	0.00	0.00	0.00	-143.10	164.50	-21.30	0.00	-67.10	83.40	-16.30	0.00	-8.20	5.50	2.60	0.00	-8.20	5.50	2.60	0.00	1.00	0.00	0.00	0.00	0.00	0.00	0.00	0.00	0.00	0.00	0.00	0.00	0.00	0.00	0.00
0.00	0.00	0.00	0.00	0.00	0.00	0.00	0.00	0.00	0.00	0.00	0.00	0.00	0.00	0.00	0.00	0.00	0.00	0.00	-169.30	134.70	34.50	0.00	-81.60	70.30	11.30	0.00	-8.30	3.30	5.00	0.00	-8.30	3.30	5.00	0.00	1.00	0.00	0.00	0.00	0.00	0.00	0.00	0.00	0.00	0.00	0.00	0.00	0.00	0.00	0.00
0.00	0.00	0.00	0.00	0.00	0.00	0.00	0.00	0.00	0.00	0.00	0.00	0.00	0.00	0.00	0.00	0.00	0.00	0.00	-178.90	91.70	87.10	0.00	-88.20	50.20	37.90	0.00	-7.60	0.70	6.80	0.00	-7.60	0.70	6.80	0.00	1.00	0.00	0.00	0.00	0.00	0.00	0.00	0.00	0.00	0.00	0.00	0.00	0.00	0.00	0.00
0.00	0.00	0.00	0.00	0.00	0.00	0.00	0.00	0.00	0.00	0.00	0.00	0.00	0.00	0.00	0.00	0.00	0.00	0.00	-171.00	39.80	131.10	0.00	-86.10	25.30	60.80	0.00	-6.10	-1.80	8.00	0.00	-6.10	-1.80	8.00	0.00	1.00	0.00	0.00	0.00	0.00	0.00	0.00	0.00	0.00	0.00	0.00	0.00	0.00	0.00	0.00
0.00	0.00	0.00	0.00	0.00	0.00	0.00	0.00	0.00	0.00	0.00	0.00	0.00	0.00	0.00	0.00	0.00	0.00	0.00	-2.60	-153.60	156.30	0.00	-7.10	-72.80	80.00	0.00	3.50	-8.30	4.80	0.00	3.50	-8.30	4.80	0.00	1.00	0.00	0.00	0.00	0.00	0.00	0.00	0.00	0.00	0.00	0.00	0.00	0.00	0.00	0.00
0.00	0.00	0.00	0.00	0.00	0.00	0.00	0.00	0.00	0.00	0.00	0.00	0.00	0.00	0.00	0.00	0.00	0.00	0.00	52.70	-174.50	121.70	0.00	20.40	-84.80	64.30	0.00	5.60	-8.10	2.40	0.00	5.60	-8.10	2.40	0.00	1.00	0.00	0.00	0.00	0.00	0.00	0.00	0.00	0.00	0.00	0.00	0.00	0.00	0.00	0.00
0.00	0.00	0.00	0.00	0.00	0.00	0.00	0.00	0.00	0.00	0.00	0.00	0.00	0.00	0.00	0.00	0.00	0.00	0.00	103.00	-178.20	75.20	0.00	46.00	-88.50	42.40	0.00	7.30	-7.20	-0.10	0.00	7.30	-7.20	-0.10	0.00	1.00	0.00	0.00	0.00	0.00	0.00	0.00	0.00	0.00	0.00	0.00	0.00	0.00	0.00	0.00
0.00	0.00	0.00	0.00	0.00	0.00	0.00	0.00	0.00	0.00	0.00	0.00	0.00	0.00	0.00	0.00	0.00	0.00	0.00	143.20	-164.60	21.40	0.00	67.10	-83.50	16.30	0.00	8.20	-5.50	-2.60	0.00	8.20	-5.50	-2.60	0.00	1.00	0.00	0.00	0.00	0.00	0.00	0.00	0.00	0.00	0.00	0.00	0.00	0.00	0.00	0.00
0.00	0.00	0.00	0.00	0.00	0.00	0.00	0.00	0.00	0.00	0.00	0.00	0.00	0.00	0.00	0.00	0.00	0.00	0.00	169.30	-134.80	-34.50	0.00	81.70	-70.30	-11.30	0.00	8.30	-3.30	-5.00	0.00	8.30	-3.30	-5.00	0.00	1.00	0.00	0.00	0.00	0.00	0.00	0.00	0.00	0.00	0.00	0.00	0.00	0.00	0.00	0.00
0.00	0.00	0.00	0.00	0.00	0.00	0.00	0.00	0.00	0.00	0.00	0.00	0.00	0.00	0.00	0.00	0.00	0.00	0.00	178.90	-91.80	-87.10	0.00	88.20	-50.30	-37.90	0.00	7.60	-0.70	-6.80	0.00	7.60	-0.70	-6.80	0.00	1.00	0.00	0.00	0.00	0.00	0.00	0.00	0.00	0.00	0.00	0.00	0.00	0.00	0.00	0.00
0.00	0.00	0.00	0.00	0.00	0.00	0.00	0.00	0.00	0.00	0.00	0.00	0.00	0.00	0.00	0.00	0.00	0.00	0.00	171.00	-39.90	-131.10	0.00	86.10	-25.30	-60.70	0.00	6.10	1.80	-8.00	0.00	6.10	1.80	-8.00	0.00	1.00	0.00	0.00	0.00	0.00	0.00	0.00	0.00	0.00	0.00	0.00	0.00	0.00	0.00	0.00
0.00	0.00	0.00	0.00	0.00	0.00	0.00	0.00	0.00	0.00	0.00	0.00	0.00	0.00	0.00	0.00	0.00	0.00	0.00	146.30	15.90	-162.30	0.00	75.60	2.00	-77.60	0.00	4.10	4.20	-8.30	0.00	4.10	4.20	-8.30	0.00	1.00	0.00	0.00	0.00	0.00	0.00	0.00	0.00	0.00	0.00	0.00	0.00	0.00	0.00	0.00
0.00	0.00	0.00	0.00	0.00	0.00	0.00	0.00	0.00	0.00	0.00	0.00	0.00	0.00	0.00	0.00	0.00	0.00	0.00	107.40	70.20	-177.60	0.00	57.60	29.30	-86.90	0.00	1.60	6.30	-7.90	0.00	1.60	6.30	-7.90	0.00	1.00	0.00	0.00	0.00	0.00	0.00	0.00	0.00	0.00	0.00	0.00	0.00	0.00	0.00	0.00
0.00	0.00	0.00	0.00	0.00	0.00	0.00	0.00	0.00	0.00	0.00	0.00	0.00	0.00	0.00	0.00	0.00	0.00	0.00	57.90	117.60	-175.50	0.00	34.00	53.70	-87.70	0.00	-0.90	7.70	-6.70	0.00	-0.90	7.70	-6.70	0.00	1.00	0.00	0.00	0.00	0.00	0.00	0.00	0.00	0.00	0.00	0.00	0.00	0.00	0.00	0.00
0.00	0.00	0.00	0.00	0.00	0.00	0.00	0.00	0.00	0.00	0.00	0.00	0.00	0.00	0.00	0.00	0.00	0.00	0.00	2.70	153.50	-156.30	0.00	7.10	72.80	-79.90	0.00	-3.50	8.30	-4.80	0.00	-3.50	8.30	-4.80	0.00	1.00	0.00	0.00	0.00	0.00	0.00	0.00	0.00	0.00	0.00	0.00	0.00	0.00	0.00	0.00
0.00	0.00	0.00	0.00	0.00	0.00	0.00	0.00	0.00	0.00	0.00	0.00	0.00	0.00	0.00	0.00	0.00	0.00	0.00	-52.60	174.40	-121.70	0.00	-20.40	84.70	-64.30	0.00	-5.60	8.10	-2.40	0.00	-5.60	8.10	-2.40	0.00	1.00	0.00	0.00	0.00	0.00	0.00	0.00	0.00	0.00	0.00	0.00	0.00	0.00	0.00	0.00
0.00	0.00	0.00	0.00	0.00	0.00	0.00	0.00	0.00	0.00	0.00	0.00	0.00	0.00	0.00	0.00	0.00	0.00	0.00	-102.90	178.20	-75.20	0.00	-46.00	88.40	-42.40	0.00	-7.30	7.20	0.10	0.00	-7.30	7.20	0.10	0.00	1.00	0.00	0.00	0.00	0.00	0.00	0.00	0.00	0.00	0.00	0.00	0.00	0.00	0.00	0.00
0.00	0.00	0.00	0.00	0.00	0.00	0.00	0.00	0.00	0.00	0.00	0.00	0.00	0.00	0.00	0.00	0.00	0.00	0.00	-143.10	164.50	-21.30	0.00	-67.10	83.40	-16.30	0.00	-8.20	5.50	2.60	0.00	-8.20	5.50	2.60	0.00	1.00	0.00	0.00	0.00	0.00	0.00	0.00	0.00	0.00	0.00	0.00	0.00	0.00	0.00	0.00
0.00	0.00	0.00	0.00	0.00	0.00	0.00	0.00	0.00	0.00	0.00	0.00	0.00	0.00	0.00	0.00	0.00	0.00	0.00	-169.30	134.70	34.50	0.00	-81.60	70.30	11.30	0.00	-8.30	3.30	5.00	0.00	-8.30	3.30	5.00	0.00	1.00	0.00	0.00	0.00	0.00	0.00	0.00	0.00	0.00	0.00	0.00	0.00	0.00	0.00	0.00
0.00	0.00	0.00	0.00	0.00	0.00	0.00	0.00	0.00	0.00	0.00	0.00	0.00	0.00	0.00	0.00	0.00	0.00	0.00	-178.90	91.70	87.10	0.00	-88.20	50.20	37.90	0.00	-7.60	0.70	6.80	0.00	-7.60	0.70	6.80	0.00	1.00	0.00	0.00	0.00	0.00	0.00	0.00	0.00	0.00	0.00	0.00	0.00	0.00	0.00	0.00
0.00	0.00	0.00	0.00	0.00	0.00	0.00	0.00	0.00	0.00	0.00	0.00	0.00	0.00	0.00	0.00	0.00	0.00	0.00	-171.00	39.80	131.10	0.00	-86.10	25.30	60.80	0.00	-6.10	-1.80	8.00	0.00	-6.10	-1.80	8.00	0.00	1.00	0.00	0.00	0.00	0.00	0.00	0.00	0.00	0.00	0.00	0.00	0.00	0.00	0.00	0.00
0.00	0.00	0.00	0.00	0.00	0.00	0.00	0.00	0.00	0.00	0.00	0.00	0.00	0.00	0.00	0.00	0.00	0.00	0.00	-146.30	-16.00	162.30	0.00	-75.50	-2.10	77.70	0.00	-4.00	-4.20	8.30	0.00	-4.00	-4.20	8.30	0.00	1.00	0.00	0.00	0.00	0.00	0.00	0.00	0.00	0.00	0.00	0.00	0.00	0.00	0.00	0.00
0.00	0.00	0.00	0.00	0.00	0.00	0.00	0.00	0.00	0.00	0.00	0.00	0.00	0.00	0.00	0.00	0.00	0.00	0.00	-107.30	-70.30	177.70	0.00	-57.60	-29.30	87.00	0.00	-1.60	-6.30	7.90	0.00	-1.60	-6.30	7.90	0.00	1.00	0.00	0.00	0.00	0.00	0.00	0.00	0.00	0.00	0.00	0.00	0.00	0.00	0.00	0.00
0.00	0.00	0.00	0.00	0.00	0.00	0.00	0.00	0.00	0.00	0.00	0.00	0.00	0.00	0.00	0.00	0.00	0.00	0.00	-57.80	-117.70	175.60	0.00	-34.00	-53.70	87.80	0.00	0.90	-7.70	6.70	0.00	0.90	-7.70	6.70	0.00	1.00	0.00	0.00	0.00	0.00	0.00	0.00	0.00	0.00	0.00	0.00	0.00	0.00	0.00	0.00
0.00	0.00	0.00	0.00	0.00	0.00	0.00	0.00	0.00	0.00	0.00	0.00	0.00	0.00	0.00	0.00	0.00	0.00	0.00	-2.60	-153.60	156.30	0.00	-7.10	-72.80	80.00	0.00	3.50	-8.30	4.80	0.00	3.50	-8.30	4.80	0.00	1.00	0.00	0.00	0.00	0.00	0.00	0.00	0.00	0.00	0.00	0.00	0.00	0.00	0.00	0.00
0.00	0.00	0.00	0.00	0.00	0.00	0.00	0.00	0.00	0.00	0.00	0.00	0.00	0.00	0.00	0.00	0.00	0.00	0.00	52.70	-174.50	121.70	0.00	20.40	-84.80	64.30	0.00	5.60	-8.10	2.40	0.00	5.60	-8.10	2.40	0.00	1.00	0.00	0.00	0.00	0.00	0.00	0.00	0.00	0.00	0.00	0.00	0.00	0.00	0.00	0.00
0.00	0.00	0.00	0.00	0.00	0.00	0.00	0.00	0.00	0.00	0.00	0.00	0.00	0.00	0.00	0.00	0.00	0.00	0.00	103.00	-178.20	75.20	0.00	46.00	-88.50	42.40	0.00	7.30	-7.20	-0.10	0.00	7.30	-7.20	-0.10	0.00	1.00	0.00	0.00	0.00	0.00	0.00	0.00	0.00	0.00	0.00	0.00	0.00	0.00	0.00	0.00
0.00	0.00	0.00	0.00	0.00	0.00	0.00	0.00	0.00	0.00	0.00	0.00	0.00	0.00	0.00	0.00	0.00	0.00	0.00	143.20	-164.60	21.40	0.00	67.10	-83.50	16.30	0.00	8.20	-5.50	-2.60	0.00	8.20	-5.50	-2.60	0.00	1.00	0.00	0.00	0.00	0.00	0.00	0.00	0.00	0.00	0.00	0.00	0.00	0.00	0.00	0.00
0.00	0.00	0.00	0.00	0.00	0.00	0.00	0.00	0.00	0.00	0.00	0.00	0.00	0.00	0.00	0.00	0.00	0.00	0.00	169.30	-134.80	-34.50	0.00	81.70	-70.30	-11.30	0.00	8.30	-3.30	-5.00	0.00	8.30	-3.30	-5.00	0.00	1.00	0.00	0.00	0.00	0.00	0.00	0.00	0.00	0.00	0.00	0.00	0.00	0.00	0.00	0.00
0.00	0.00	0.00	0.00	0.00	0.00	0.00	0.00	0.00	0.00	0.00	0.00	0.00	0.00	0.00	0.00	0.00	0.00	0.00	178.90	-91.80	-87.10	0.00	88.20	-50.30	-37.90	0.00	7.60	-0.70	-6.80	0.00	7.60	-0.70	-6.80	0.00	1.00	0.00	0.00	0.00	0.00	0.00	0.00	0.00	0.00	0.00	0.00	0.00	0.00	0.00	0.00
0.00	0.00	0.00	0.00	0.00	0.00	0.00	0.00	0.00	0.00	0.00	0.00	0.00	0.00	0.00	0.00	0.00	0.00	0.00	171.00	-39.90	-131.10	0.00	86.10	-25.30	-60.70	0.00	6.10	1.80	-8.00	0.00	6.10	1.80	-8.00	0.00	1.00	0.00	0.00	0.00	0.00	0.00	0.00	0.00	0.00	0.00	0.00	0.00	0.00	0.00	0.00
0.00	0.00	0.00	0.00	0.00	0.00	0.00	0.00	0.00	0.00	0.00	0.00	0.00	0.00	0.00	0.00	0.00	0.00	0.00	146.30	15.90	-162.30	0.00	75.60	2.00	-77.60	0.00	4.10	4.20	-8.30	0.00	4.10	4.20	-8.30	0.00	1.00	0.00	0.00	0.00	0.00	0.00	0.00	0.00	0.00	0.00	0.00	0.00	0.00	0.00	0.00
0.00	0.00	0.00	0.00	0.00	0.00	0.00	0.00	0.00	0.00	0.00	0.00	0.00	0.00	0.00	0.00	0.00	0.00	0.00	107.40	70.20	-177.60	0.00	57.60	29.30	-86.90	0.00	1.60	6.30	-7.90	0.00	1.60	6.30	-7.90	0.00	1.00	0.00	0.00	0.00	0.00	0.00	0.00	0.00	0.00	0.00	0.00	0.00	0.00	0.00	0.00
0.00	0.00	0.00	0.00	0.00	0.00	0.00	0.00	0.00	0.00	0.00	0.00	0.00	0.00	0.00	0.00	0.00	0.00	0.00	57.90	117.60	-175.50	0.00	34.00	53.70	-87.70	0.00	-0.90	7.70	-6.70	0.00	-0.90	7.70	-6.70	0.00	1.00	0.00	0.00	0.00	0.00	0.00	0.00	0.00	0.00	0.00	0.00	0.00	0.00	0.00	0.00
0.00	0.00	0.00	0.00	0.00	0.00	0.00	0.00	0.00	0.00	0.00	0.00	0.00	0.00	0.00	0.00	0.00	0.00	0.00	2.70	153.50	-156.30	0.00	7.10	72.80	-79.90	0.00	-3.50	8.30	-4.80	0.00	-3.50	8.30	-4.80	0.00	1.00	0.00	0.00	0.00	0.00	0.00	0.00	0.00	0.00	0.00	0.00	0.00	0.00	0.00	0.00
0.00	0.00	0.00	0.00	0.00	0.00	0.00	0.00	0.00	0.00	0.00	0.00	0.00	0.00	0.00	0.00	0.00	0.00	0.00	-52.60	174.40	-121.70	0.00	-20.40	84.70	-64.30	0.00	-5.60	8.10	-2.40	0.00	-5.60	8.10	-2.40	0.00	1.00	0.00	0.00	0.00	0.00	0.00	0.00	0.00	0.00	0.00	0.00	0.00	0.00	0.00	0.00
0.00	0.00	0.00	0.00	0.00	0.00	0.00	0.00	0.00	0.00	0.00	0.00	0.00	0.00	0.00	0.00	0.00	0.00	0.00	-102.90	178.20	-75.20	0.00	-46.00	88.40	-42.40	0.00	-7.30	7.20	0.10	0.00	-7.30	7.20	0.10	0.00	1.00	0.00	0.00	0.00	0.00	0.00	0.00	0.00	0.00	0.00	0.00	0.00	0.00	0.00	0.00
0.00	0.00	0.00	0.00	0.00	0.00	0.00	0.00	0.00	0.00	0.00	0.00	0.00	0.00	0.00	0.00	0.00	0.00	0.00	-143.10	164.50	-21.30	0.00	-67.10	83.40	-16.30	0.00	-8.20	5.50	2.60	0.00	-8.20	5.50	2.60	0.00	1.00	0.00	0.00	0.00	0.00	0.00	0.00	0.00	0.00	0.00	0.00	0.00	0.00	0.00	0.00
0.00	0.00	0.00	0.00	0.00	0.00	0.00	0.00	0.00	0.00	0.00	0.00	0.00	0.00	0.00	0.00	0.00	0.00	0.00	-169.30	134.70	34.50	0.00	-81.60	70.30	11.30	0.00	-8.30	3.30	5.00	0.00	-8.30	3.30	5.00	0.00	1.00	0.00	0.00	0.00	0.00	0.00	0.00	0.00	0.00	0.00	0.00	0.00	0.00	0.00	0.00
0.00	0.00	0.00	0.00	0.00	0.00	0.00	0.00	0.00	0.00	0.00	0.00	0.00	0.00	0.00	0.00	0.00	0.00	0.00	-178.90	91.70	87.10	0.00	-88.20	50.20	37.90	0.00	-7.60	0.70	6.80	0.00	-7.60	0.70	6.80	0.00	1.00	0.00	0.00	0.00	0.00	0.00	0.00	0.00	0.00	0.00	0.00	0.00	0.00	0.00	0.00
0.00	0.00	0.00	0.00	0.00	0.00	0.00	0.00	0.00	0.00	0.00	0.00	0.00	0.00	0.00	0.00	0.00	0.00	0.00	-171.00	39.80	131.10	0.00	-86.10	25.30	60.80	0.00	-6.10	-1.80	8.00	0.00	-6.10	-1.80	8.00	0.00	1.00	0.00	0.00	0.00	0.00	0.00	0.00	0.00	0.00	0.00	0.00	0.00	0.00	0.00	0.00
0.00	0.00	0.00	0.00	0.00	0.00	0.00	0.00	0.00	0.00	0.00	0.00	0.00	0.00	0.00	0.00	0.00	0.00	0.00	-146.30	-16.00	162.30	0.00	-75.50	-2.10	77.70	0.00	-4.00	-4.20	8.30	0.00	-4.00	-4.20	8.30	0.00	1.00	0.00	0.00	0.00	0.00	0.00	0.00	0.00	0.00	0.00	0.00	0.00	0.00	0.00	0.00
0.00	0.00	0.00	0.00	0.00	0.00	0.00	0.00	0.00	0.00	0.00	0.00	0.00	0.00	0.00	0.00	0.00	0.00	0.00	-107.30	-70.30	177.70	0.00	-57.60	-29.30	87.00	0.00	-1.60	-6.30	7.90	0.00	-1.60	-6.30	7.90	0.00	1.00	0.00	0.00	0.00	0.00	0.00	0.00	0.00	0.00	0.00	0.00	0.00	0.00	0.00	0.00
0.00	0.00	0.00	0.00	0.00	0.00	0.00	0.00	0.00	0.00	0.00	0.00	0.00	0.00	0.00	0.00	0.00	0.00	0.00	-57.80	-117.70	175.60	0.00	-34.00	-53.70	87.80	0.00	0.90	-7.70	6.70	0.00	0.90	-7.70	6.70	0.00	1.00	0.00	0.00	0.00	0.00	0.00	0.00	0.00	0.00	0.00	0.00	0.00	0.00	0.00	0.00
0.00	0.00	0.00	0.00	0.00	0.00	0.00	0.00	0.00	0.00	0.00	0.00	0.00	0.00	0.00	0.00	0.00	0.00	0.00	-2.60	-153.60	156.30	0.00	-7.10	-72.80	80.00	0.00	3.50	-8.30	4.80	0.00	3.50	-8.30	4.80	0.00	1.00	0.00	0.00	0.00	0.00	0.00	0.00	0.00	0.00	0.00	0.00	0.00	0.00	0.00	0.00
0.00	0.00	0.00	0.00	0.00	0.00	0.00	0.00	0.00	0.00	0.00	0.00	0.00	0.00	0.00	0.00	0.00	0.00	0.00	52.70	-174.50	121.70	0.00	20.40	-84.80	64.30	0.00	5.60	-8.10	2.40	0.00	5.60	-8.10	2.40	0.00	1.00	0.00	0.00	0.00	0.00	0.00	0.00	0.00	0.00	0.00	0.00	0.00	0.00	0.00	0.00
0.00	0.00	0.00	0.00	0.00	0.00	0.00	0.00	0.00	0.00	0.00	0.00	0.00	0.00	0.00	0.00	0.00	0.00	0.00	103.00	-178.20	75.20	0.00	46.00	-88.50	42.40	0.00	7.30	-7.20	-0.10	0.00	7.30	-7.20	-0.10	0.00	1.00	0.00	0.00	0.00	0.00	0.00	0.00	0.00	0.00	0.00	0.00	0.00	0.00	0.00	0.00
0.00	0.00	0.00	0.00	0.00	0.00	0.00	0.00	0.00	0.00	0.00	0.00	0.00	0.00	0.00	0.00	0.00	0.00	0.00	143.20	-164.60	21.40	0.00	67.10	-83.50	16.30	0.00	8.20	-5.50	-2.60	0.00	8.20	-5.50	-2.60	0.00	1.00	0.00	0.00	0.00	0.00	0.00	0.00	0.00	0.00	0.00	0.00	0.00	0.00	0.00	0.00
0.00	0.00	0.00	0.00	0.00	0.00	0.00	0.00	0.00	0.00	0.00	0.00	0.00	0.00	0.00	0.00	0.00	0.00	0.00	169.30	-134.80	-34.50	0.00	81.70	-70.30	-11.30	0.00	8.30	-3.30	-5.00	0.00	8.30	-3.30	-5.00	0.00	1.00	0.00	0.00	0.00	0.00	0.00	0.00	0.00	0.00	0.00	0.00	0.00	0.00	0.00	0.00
0.00	0.00	0.00	0.00	0.00	0.00	0.00	0.00	0.00	0.00	0.00	0.00	0.00	0.00	0.00	0.00	0.00	0.00	0.00	178.90	-91.80	-87.10	0.00	88.20	-50.30	-37.90	0.00	7.60	-0.70	-6.80	0.00	7.60	-0.70	-6.80	0.00	1.00	0.00	0.00	0.00	0.00	0.00	0.00	0.00	0.00	0.00	0.00	0.00	0.00	0.00	0.00
0.00	0.00	0.00	0.00	0.00	0.00	0.00	0.00	0.00	0.00	0.00	0.00	0.00	0.00	0.00	0.00	0.00	0.00	0.00	171.00	-39.90	-131.10	0.00	86.10	-25.30	-60.70	0.00	6.10	1.80	-8.00	0.00	6.10	1.80	-8.00	0.00	1.00	0.00	0.00	0.00	0.00	0.00	0.00	0.00	0.00	0.00	0.00	0.00	0.00	0.00	0.00
0.00	0.00	0.00	0.00	0.00	0.00	0.00	0.00	0.00	0.00	0.00	0.00	0.00	0.00	0.00	0.00	0.00	0.00	0.00	146.30	15.90	-162.30	0.00	75.60	2.00	-77.60	0.00	4.10	4.20	-8.30	0.00	4.10	4.20	-8.30	0.00	1.00	0.00	0.00	0.00	0.00	0.00	0.00	0.00	0.00	0.00	0.00	0.00	0.00	0.00	0.00
0.00	0.00	0.00	0.00	0.00	0.00	0.00	0.00	0.00	0.00	0.00	0.00	0.00	0.00	0.00	0.00	0.00	0.00	0.00	107.40	70.20	-177.60	0.00	57.60	29.30	-86.90	0.00	1.60	6.30	-7.90	0.00	1.60	6.30	-7.90	0.00	1.00	0.00	0.00	0.00	0.00	0.00	0.00	0.00	0.00	0.00	0.00	0.00	0.00	0.00	0.00
0.00	0.00	0.00	0.00	0.00	0.00	0.00	0.00	0.00	0.00	0.00	0.00	0.00	0.00	0.00	0.00	0.00	0.00	0.00	57.90	117.60	-175.50	0.00	34.00	53.70	-87.70	0.00	-0.90	7.70	-6.70	0.00	-0.90	7.70	-6.70	0.00	1.00	0.00	0.00	0.00	0.00	0.00	0.00	0.00	0.00	0.00	0.00	0.00	0.00	0.00	0.00
0.00	0.00	0.00	0.00	0.00	0.00	0.00	0.00	0.00	0.00	0.00	0.00	0.00	0.00	0.00	0.00	0.00	0.00	0.00	2.70	153.50	-156.30	0.00	7.10	72.80	-79.90	0.00	-3.50	8.30	-4.80	0.00	-3.50	8.30	-4.80	0.00	1.00	0.00	0.00	0.00	0.00	0.00	0.00	0.00	0.00	0.00	0.00	0.00	0.00	0.00	0.00
0.00	0.00	0.00	0.00	0.00	0.00	0.00	0.00	0.00	0.00	0.00	0.00	0.00	0.00	0.00	0.00	0.00	0.00	0.00	-52.60	174.40	-121.70	0.00	-20.40	84.70	-64.30	0.00	-5.60	8.10	-2.40	0.00	-5.60	8.10	-2.40	0.00	1.00	0.00	0.00	0.00	0.00	0.00	0.00	0.00	0.00	0.00	0.00	0.00	0.00	0.00	0.00
0.00	0.00	0.00	0.00	0.00	0.00	0.00	0.00	0.00	0.00	0.00	0.00	0.00	0.00	0.00	0.00	0.00	0.00	0.00	-102.90	178.20	-75.20	0.00	-46.00	88.40	-42.40	0.00	-7.30	7.20	0.10	0.00	-7.30	7.20	0.10	0.00	1.00	0.00	0.00	0.00	0.00	0.00	0.00	0.00	0.00	0.00	0.00	0.00	0.00	0.00	0.00
0.00	0.00	0.00	0.00	0.00	0.00	0.00	0.00	0.00	0.00	0.00	0.00	0.00	0.00	0.00	0.00	0.00	0.00	0.00	-143.10	164.50	-21.30	0.00	-67.10	83.40	-16.30	0.00	-8.20	5.50	2.60	0.00	-8.20	5.50	2.60	0.00	1.00	0.00	0.00	0.00	0.00	0.00	0.00	0.00	0.00	0.00	0.00	0.00	0.00	0.00	0.00
0.00	0.00	0.00	0.00	0.00	0.00	0.00	0.00	0.00	0.00	0.00	0.00	0.00	0.00	0.00	0.00	0.00	0.00	0.00	-169.30	134.70	34.50	0.00	-81.60	70.30	11.30	0.00	-8.30	3.30	5.00	0.00	-8.30	3.30	5.00	0.00	1.00	0.00	0.00	0.00	0.00	0.00	0.00	0.00	0.00	0.00	0.00	0.00	0.00	0.00	0.00
0.00	0.00	0.00	0.00	0.00	0.00	0.00	0.00	0.00	0.00	0.00	0.00	0.00	0.00	0.00	0.00	0.00	0.00	0.00	-178.90	91.70	87.10	0.00	-88.20	50.20	37.90	0.00	-7.60	0.70	6.80	0.00	-7.60	0.70	6.80	0.00	1.00	0.00	0.00	0.00	0.00	0.00	0.00	0.00	0.00	0.00	0.00	0.00	0.00	0.00	0.00
0.00	0.00	0.00	0.00	0.00	0.00	0.00	0.00	0.00	0.00	0.00	0.00	0.00	0.00	0.00	0.00	0.00	0.00	0.00	-171.00	39.80	131.10	0.00	-86.10	25.30	60.80	0.00	-6.10	-1.80	8.00	0.00	-6.10	-1.80	8.00	0.00	1.00	0.00	0.00	0.00	0.00	0.00	0.00	0.00	0.00	0.00	0.00	0.00	0.00	0.00	0.00
0.00	0.00	0.00	0.00	0.00	0.00	0.00	0.00	0.00	0.00	0.00	0.00	0.00	0.00	0.00	0.00	0.00	0.00	0.00	-146.30	-16.00	162.30	0.00	-75.50	-2.10	77.70	0.00	-4.00	-4.20	8.30	0.00	-4.00	-4.20	8.30	0.00	1.00	0.00	0.00	0.00	0.00	0.00	0.00	0.00	0.00	0.00	0.00	0.00	0.00	0.00	0.00
0.00	0.00	0.00	0.00	0.00	0.00	0.00	0.00	0.00	0.00	0.00	0.00	0.00	0.00	0.00	0.00	0.00	0.00	0.00	-107.30	-70.30	177.70	0.00	-57.60	-29.30	87.00	0.00	-1.60	-6.30	7.90	0.00	-1.60	-6.30	7.90	0.00	1.00	0.00	0.00	0.00	0.00	0.00	0.00	0.00	0.00	0.00	0.00	0.00	0.00	0.00	0.00
0.00	0.00	0.00	0.00	0.00	0.00	0.00	0.00	0.00	0.00	0.00	0.00	0.00	0.00	0.00	0.00	0.00	0.00	0.00	-57.80	-117.70	175.60	0.00	-34.00	-53.70	87.80	0.00	0.90	-7.70	6.70	0.00	0.90	-7.70	6.70	0.00	1.00	0.00	0.00	0.00	0.00	0.00	0.00	0.00	0.00	0.00	0.00	0.00	0.00	0.00	0.00
0.00	0.00	0.00	0.00	0.00	0.00	0.00	0.00	0.00	0.00	0.00	0.00	0.00	0.00	0.00	0.00	0.00	0.00	0.00	-2.60	-153.60	156.30	0.00	-7.10	-72.80	80.00	0.00	3.50	-8.30	4.80	0.00	3.50	-8.30	4.80	0.00	1.00	0.00	0.00	0.00	0.00	0.00	0.00	0.00	0.00	0.00	0.00	0.00	0.00	0.00	0.00
0.00	0.00	0.00	0.00	0.00	0.00	0.00	0.00	0.00	0.00	0.00	0.00	0.00	0.00	0.00	0.00	0.00	0.00	0.00	52.70	-174.50	121.70	0.00	20.40	-84.80	64.30	0.00	5.60	-8.10	2.40	0.00	5.60	-8.10	2.40	0.00	1.00	0.00	0.00	0.00	0.00	0.00	0.00	0.00	0.00	0.00	0.00	0.00	0.00	0.00	0.00
0.00	0.00	0.00	0.00	0.00	0.00	0.00	0.00	0.00	0.00	0.00	0.00	0.00	0.00	0.00	0.00	0.00	0.00	0.00	103.00	-178.20	75.20	0.00	46.00	-88.50	42.40	0.00	7.30	-7.20	-0.10	0.00	7.30	-7.20	-0.10	0.00	1.00	0.00	0.00	0.00	0.00	0.00	0.00	0.00	0.00	0.00	0.00	0.00	0.00	0.00	0.00
0.00	0.00	0.00	0.00	0.00	0.00	0.00	0.00	0.00	0.00	0.00	0.00	0.00	0.00	0.00	0.00	0.00	0.00	0.00	143.10	-164.60	21.40	0.00	67.10	-83.50	16.30	0.00	8.20	-5.50	-2.60	0.00	8.20	-5.50	-2.60	0.00	1.00	0.00	0.00	0.00	0.00	0.00	0.00	0.00	0.00	0.00	0.00	0.00	0.00	0.00	0.00
0.00	0.00	0.00	0.00	0.00	0.00	0.00	0.00	0.00	0.00	0.00	0.00	0.00	0.00	0.00	0.00	0.00	0.00	0.00	169.30	-134.80	-34.50	0.00	81.70	-70.30	-11.30	0.00	8.30	-3.30	-5.00	0.00	8.30	-3.30	-5.00	0.00	1.00	0.00	0.00	0.00	0.00	0.00	0.00	0.00	0.00	0.00	0.00	0.00	0.00	0.00	0.00
0.00	0.00	0.00	0.00	0.00	0.00	0.00	0.00	0.00	0.00	0.00	0.00	0.00	0.00	0.00	0.00	0.00	0.00	0.00	178.90	-91.80	-87.10	0.00	88.20	-50.30	-37.90	0.00	7.60	-0.70	-6.80	0.00	7.60	-0.70	-6.80	0.00	1.00	0.00	0.00	0.00	0.00	0.00	0.00	0.00	0.00	0.00	0.00	0.00	0.00	0.00	0.00
0.00	0.00	0.00	0.00	0.00	0.00	0.00	0.00	0.00	0.00	0.00	0.00	0.00	0.00	0.00	0.00	0.00	0.00	0.00	171.00	-39.90	-131.10	0.00	86.10	-25.30	-60.70	0.00	6.10	1.80	-8.00	0.00	6.10	1.80	-8.00	0.00	1.00	0.00	0.00	0.00	0.00	0.00	0.00	0.00	0.00	0.00	0.00	0.00	0.00	0.00	0.00
0.00	0.00	0.00	0.00	0.00	0.00	0.00	0.00	0.00	0.00	0.00	0.00	0.00	0.00	0.00	0.00	0.00	0.00	0.00	146.30	15.90	-162.30	0.00	75.60	2.00	-77.60	0.00	4.10	4.20	-8.30	0.00	4.10	4.20	-8.30	0.00	1.00	0.00	0.00	0.00	0.00	0.00	0.00	0.00	0.00	0.00	0.00	0.00	0.00	0.00	0.00
0.00	0.00	0.00	0.00	0.00	0.00	0.00	0.00	0.00	0.00	0.00	0.00	0.00	0.00	0.00	0.00	0.00	0.00	0.00	107.40	70.20	-177.60	0.00	57.60	29.30	-86.90	0.00	1.60	6.30	-7.90	0.00	1.60	6.30	-7.90	0.00	1.00	0.00	0.00	0.00	0.00	0.00	0.00	0.00	0.00	0.00	0.00	0.00	0.00	0.00	0.00
0.00	0.00	0.00	0.00	0.00	0.00	0.00	0.00	0.00	0.00	0.00	0.00	0.00	0.00	0.00	0.00	0.00	0.00	0.00	57.90	117.60	-175.50	0.00	34.00	53.70	-87.70	0.00	-0.90	7.70	-6.70	0.00	-0.90	7.70	-6.70	0.00	1.00	0.00	0.00	0.00	0.00	0.00	0.00	0.00	0.00	0.00	0.00	0.00	0.00	0.00	0.00
0.00	0.00	0.00	0.00	0.00	0.00	0.00	0.00	0.00	0.00	0.00	0.00	0.00	0.00	0.00	0.00	0.00	0.00	0.00	2.70	153.50	-156.30	0.00	7.10	72.80	-79.90	0.00	-3.50	8.30	-4.80	0.00	-3.50	8.30	-4.80	0.00	1.00	0.00	0.00	0.00	0.00	0.00	0.00	0.00	0.00	0.00	0.00	0.00	0.00	0.00	0.00
0.00	0.00	0.00	0.00	0.00	0.00	0.00	0.00	0.00	0.00	0.00	0.00	0.00	0.00	0.00	0.00	0.00	0.00	0.00	-52.60	174.40	-121.70	0.00	-20.40	84.70	-64.30	0.00	-5.60	8.10	-2.40	0.00	-5.60	8.10	-2.40	0.00	1.00	0.00	0.00	0.00	0.00	0.00	0.00	0.00	0.00	0.00	0.00	0.00	0.00	0.00	0.00
0.00	0.00	0.00	0.00	0.00	0.00	0.00	0.00	0.00	0.00	0.00	0.00	0.00	0.00	0.00	0.00	0.00	0.00	0.00	-102.90	178.20	-75.20	0.00	-46.00	88.40	-42.40	0.00	-7.30	7.20	0.10	0.00	-7.30	7.20	0.10	0.00	1.00	0.00	0.00	0.00	0.00	0.00	0.00	0.00	0.00	0.00	0.00	0.00	0.00	0.00	0.00
0.00	0.00	0.00	0.00	0.00	0.00	0.00	0.00	0.00	0.00	0.00	0.00	0.00	0.00	0.00	0.00	0.00	0.00	0.00	-143.10	164.50	-21.30	0.00	-67.10	83.40	-16.30	0.00	-8.20	5.50	2.60	0.00	-8.20	5.50	2.60	0.00	1.00	0.00	0.00	0.00	0.00	0.00	0.00	0.00	0.00	0.00	0.00	0.00	0.00	0.00	0.00
0.00	0.00	0.00	0.00	0.00	0.00	0.00	0.00	0.00	0.00	0.00	0.00	0.00	0.00	0.00	0.00	0.00	0.00	0.00	-169.30	134.70	34.50	0.00	-81.60	70.30	11.30	0.00	-8.30	3.30	5.00	0.00	-8.30	3.30	5.00	0.00	1.00	0.00	0.00	0.00	0.00	0.00	0.00	0.00	0.00	0.00	0.00	0.00	0.00	0.00	0.00
0.00	0.00	0.00	0.00	0.00	0.00	0.00	0.00	0.00	0.00	0.00	0.00	0.00	0.00	0.00	0.00	0.00	0.00	0.00	-178.90	91.70	87.10	0.00	-88.20	50.20	37.90	0.00	-7.60	0.70	6.80	0.00	-7.60	0.70	6.80	0.00	1.00	0.00	0.00	0.00	0.00	0.00	0.00	0.00	0.00	0.00	0.00	0.00	0.00	0.00	0.00
0.00	0.00	0.00	0.00	0.00	0.00	0.00	0.00	0.00	0.00	0.00	0.00	0.00	0.00	0.00	0.00	0.00	0.00	0.00	-171.00	39.80	131.10	0.00	-86.10	25.30	60.80	0.00	-6.10	-1.80	8.00	0.00	-6.10	-1.80	8.00	0.00	1.00	0.00	0.00	0.00	0.00	0.00	0.00	0.00	0.00	0.00	0.00	0.00	0.00	0.00	0.00
0.00	0.00	0.00	0.00	0.00	0.00	0.00	0.00	0.00	0.00	0.00	0.00	0.00	0.00	0.00	0.00	0.00	0.00	0.00	-146.30	-16.00	162.30	0.00	-75.50	-2.10	77.70	0.00	-4.00	-4.20	8.30	0.00	-4.00	-4.20	8.30	0.00	1.00	0.00	0.00	0.00	0.00	0.00	0.00	0.00	0.00	0.00	0.00	0.00	0.00	0.00	0.00
0.00	0.00	0.00	0.00	0.00	0.00	0.00	0.00	0.00	0.00	0.00	0.00	0.00	0.00	0.00	0.00	0.00	0.00	0.00	-107.30	-70.30	177.70	0.00	-57.60	-29.30	87.00	0.00	-1.60	-6.30	7.90	0.00	-1.60	-6.30	7.90	0.00	1.00	0.00	0.00	0.00	0.00	0.00	0.00	0.00	0.00	0.00	0.00	0.00	0.00	0.00	0.00
0.00	0.00	0.00	0.00	0.00	0.00	0.00	0.00	0.00	0.00	0.00	0.00	0.00	0.00	0.00	0.00	0.00	0.00	0.00	-57.80	-117.70	175.60	0.00	-34.00	-53.70	87.80	0.00	0.90	-7.70	6.70	0.00	0.90	-7.70	6.70	0.00	1.00	0.00	0.00	0.00	0.00	0.00	0.00	0.00	0.00	0.00	0.00	0.00	0.00	0.00	0.00
0.00	0.00	0.00	0.00	0.00	0.00	0.00	0.00	0.00	0.00	0.00	0.00	0.00	0.00	0.00	0.00	0.00	0.00	0.00	-2.60	-153.60	156.30	0.00	-7.10	-72.80	80.00	0.00	3.50	-8.30	4.80	0.00	3.50	-8.30	4.80	0.00	1.00	0.00	0.00	0.00	0.00	0.00	0.00	0.00	0.00	0.00	0.00	0.00	0.00	0.00	0.00
0.00	0.00	0.00	0.00	0.00	0.00	0.00	0.00	0.00	0.00	0.00	0.00	0.00	0.00	0.00	0.00	0.00	0.00	0.00	52.70	-174.50	121.70	0.00	20.40	-84.80	64.30	0.00	5.60	-8.10	2.40	0.00	5.60	-8.10	2.40	0.00	1.00	0.00	0.00	0.00	0.00	0.00	0.00	0.00	0.00	0.00	0.00	0.00	0.00	0.00	0.00
0.00	0.00	0.00	0.00	0.00	0.00	0.00	0.00	0.00	0.00	0.00	0.00	0.00	0.00	0.00	0.00	0.00	0.00	0.00	103.00	-178.20	75.20	0.00	46.00	-88.50	42.40	0.00	7.30	-7.20	-0.10	0.00	7.30	-7.20	-0.10	0.00	1.00	0.00	0.00	0.00	0.00	0.00	0.00	0.00	0.00	0.00	0.00	0.00	0.00	0.00	0.00
0.00	0.00	0.00	0.00	0.00	0.00	0.00	0.00	0.00	0.00	0.00	0.00	0.00	0.00	0.00	0.00	0.00	0.00	0.00	143.10	-164.60	21.40	0.00	67.10	-83.50	16.30	0.00	8.20	-5.50	-2.60	0.00	8.20	-5.50	-2.60	0.00	1.00	0.00	0.00	0.00	0.00	0.00	0.00	0.00	0.00	0.00	0.00	0.00	0.00	0.00	0.00
0.00	0.00	0.00	0.00	0.00	0.00	0.00	0.00	0.00	0.00	0.00	0.00	0.00	0.00	0.00	0.00	0.00	0.00	0.00	169.30	-134.80	-34.50	0.00	81.70	-70.30	-11.30	0.00	8.30	-3.30	-5.00	0.00	8.30	-3.30	-5.00	0.00	1.00	0.00	0.00	0.00	0.00	0.00	0.00	0.00	0.00	0.00	0.00	0.00	0.00	0.00	0.00
0.00	0.00	0.00	0.00	0.00	0.00	0.00	0.00	0.00	0.00	0.00	0.00	0.00	0.00	0.00	0.00	0.00	0.00	0.00	178.90	-91.80	-87.10	0.00	88.20	-50.30	-37.90	0.00	7.60	-0.70	-6.80	0.00	7.60	-0.70	-6.80	0.00	1.00	0.00	0.00	0.00	0.00	0.00	0.00	0.00	0.00	0.00	0.00	0.00	0.00	0.00	0.00
0.00	0.00	0.00	0.00	0.00	0.00	0.00	0.00	0.00	0.00	0.00	0.00	0.00	0.00	0.00	0.00	0.00	0.00	0.00	171.00	-39.90	-131.10	0.00	86.10	-25.30	-60.70	0.00	6.10	1.80	-8.00	0.00	6.10	1.80	-8.00	0.00	1.00	0.00	0.00	0.00	0.00	0.00	0.00	0.00	0.00	0.00	0.00	0.00	0.00	0.00	0.00
0.00	0.00	0.00	0.00	0.00	0.00	0.00	0.00	0.00	0.00	0.00	0.00	0.00	0.00	0.00	0.00	0.00	0.00	0.00	146.30	15.90	-162.30	0.00	75.60	2.00	-77.60	0.00	4.10	4.20	-8.30	0.00	4.10	4.20	-8.30	0.00	1.00	0.00	0.00	0.00	0.00	0.00	0.00	0.00	0.00	0.00	0.00	0.00	0.00	0.00	0.00
0.00	0.00	0.00	0.00	0.00	0.00	0.00	0.00	0.00	0.00	0.00	0.00	0.00	0.00	0.00	0.00	0.00	0.00	0.00	107.40	70.20	-177.60	0.00	57.60	29.30	-86.90	0.00	1.60	6.30	-7.90	0.00	1.60	6.30	-7.90	0.00	1.00	0.00	0.00	0.00	0.00	0.00	0.00	0.00	0.00	0.00	0.00	0.00	0.00	0.00	0.00
0.00	0.00	0.00	0.00	0.00	0.00	0.00	0.00	0.00	0.00	0.00	0.00	0.00	0.00	0.00	0.00	0.00	0.00	0.00	57.90	117.60	-175.50	0.00	34.00	53.70	-87.70	0.00	-0.90	7.70	-6.70	0.00	-0.90	7.70	-6.70	0.00	1.00	0.00	0.00	0.00	0.00	0.00	0.00	0.00	0.00	0.00	0.00	0.00	0.00	0.00	0.00
0.00	0.00	0.00	0.00	0.00	0.00	0.00	0.00	0.00	0.00	0.00	0.00	0.00	0.00	0.00	0.00	0.00	0.00	0.00	2.70	153.50	-156.30	0.00	7.10	72.80	-79.90	0.00	-3.50	8.30	-4.80	0.00	-3.50	8.30	-4.80	0.00	1.00	0.00	0.00	0.00	0.00	0.00	0.00	0.00	0.00	0.00	0.00	0.00	0.00	0.00	0.00
0.00	0.00	0.00	0.00	0.00	0.00	0.00	0.00	0.00	0.00	0.00	0.00	0.00	0.00	0.00	0.00	0.00	0.00	0.00	-52.60	174.40	-121.70	0.00	-20.40	84.70	-64.30	0.00	-5.60	8.10	-2.40	0.00	-5.60	8.10	-2.40	0.00	1.00	0.00	0.00	0.00	0.00	0.00	0.00	0.00	0.00	0.00	0.00	0.00	0.00	0.00	0.00
0.00	0.00	0.00	0.00	0.00	0.00	0.00	0.00	0.00	0.00	0.00	0.00	0.00	0.00	0.00	0.00	0.00	0.00	0.00	-102.90	178.20	-75.20	0.00	-46.00	88.40	-42.40	0.00	-7.30	7.20	0.10	0.00	-7.30	7.20	0.10	0.00	1.00	0.00	0.00	0.00	0.00	0.00	0.00	0.00	0.00	0.00	0.00	0.00	0.00	0.00	0.00
0.00	0.00	0.00	0.00	0.00	0.00	0.00	0.00	0.00	0.00	0.00	0.00	0.00	0.00	0.00	0.00	0.00	0.00	0.00	-143.10	164.50	-21.30	0.00	-67.10	83.40	-16.30	0.00	-8.20	5.50	2.60	0.00	-8.20	5.50	2.60	0.00	1.00	0.00	0.00	0.00	0.00	0.00	0.00	0.00	0.00	0.00	0.00	0.00	0.00	0.00	0.00
0.00	0.00	0.00	0.00	0.00	0.00	0.00	0.00	0.00	0.00	0.00	0.00	0.00	0.00	0.00	0.00	0.00	0.00	0.00	-169.30	134.70	34.50	0.00	-81.60	70.30	11.30	0.00	-8.30	3.30	5.00	0.00	-8.30	3.30	5.00	0.00	1.00	0.00	0.00	0.00	0.00	0.00	0.00	0.00	0.00	0.00	0.00	0.00	0.00	0.00	0.00
0.00	0.00	0.00	0.00	0.00	0.00	0.00	0.00	0.00	0.00	0.00	0.00	0.00	0.00	0.00	0.00	0.00	0.00	0.00	-178.90	91.70	87.10	0.00	-88.20	50.20	37.90	0.00	-7.60	0.70	6.80	0.00	-7.60	0.70	6.80	0.00	1.00	0.00	0.00	0.00	0.00	0.00	0.00	0.00	0.00	0.00	0.00	0.00	0.00	0.00	0.00
0.00	0.00	0.00	0.00	0.00	0.00	0.00	0.00	0.00	0.00	0.00	0.00	0.00	0.00	0.00	0.00	0.00	0.00	0.00	-171.00	39.80	131.10	0.00	-86.10	25.30	60.80	0.00	-6.10	-1.80	8.00	0.00	-6.10	-1.80	8.00	0.00	1.00	0.00	0.00	0.00	0.00	0.00	0.00	0.00	0.00	0.00	0.00	0.00	0.00	0.00	0.00
0.00	0.00	0.00	0.00	0.00	0.00	0.00	0.00	0.00	0.00	0.00	0.00	0.00	0.00	0.00	0.00	0.00	0.00	0.00	-146.30	-16.00	162.30	0.00	-75.50	-2.10	77.70	0.00	-4.00	-4.20	8.30	0.00	-4.00	-4.20	8.30	0.00	1.00	0.00	0.00	0.00	0.00	0.00	0.00	0.00	0.00	0.00	0.00	0.00	0.00	0.00	0.00
0.00	0.00	0.00	0.00	0.00	0.00	0.00	0.00	0.00	0.00	0.00	0.00	0.00	0.00	0.00	0.00	0.00	0.00	0.00	-107.30	-70.30	177.70	0.00	-57.60	-29.30	87.00	0.00	-1.60	-6.30	7.90	0.00	-1.60	-6.30	7.90	0.00	1.00	0.00	0.00	0.00	0.00	0.00	0.00	0.00	0.00	0.00	0.00	0.00	0.00	0.00	0.00
0.00	0.00	0.00	0.00	0.00	0.00	0.00	0.00	0.00	0.00	0.00	0.00	0.00	0.00	0.00	0.00	0.00	0.00	0.00	-57.80	-117.70	175.60	0.00	-34.00	-53.70	87.80	0.00	0.90	-7.70	6.70	0.00	0.90	-7.70	6.70	0.00	1.00	0.00	0.00	0.00	0.00	0.00	0.00	0.00	0.00	0.00	0.00	0.00	0.00	0.00	0.00
0.00	0.00	0.00	0.00	0.00	0.00	0.00	0.00	0.00	0.00	0.00	0.00	0.00	0.00	0.00	0.00	0.00	0.00	0.00	-2.60	-153.60	156.30	0.00	-7.10	-72.80	80.00	0.00	3.50	-8.30	4.80	0.00	3.50	-8.30	4.80	0.00	1.00	0.00	0.00	0.00	0.00	0.00	0.00	0.00	0.00	0.00	0.00	0.00	0.00	0.00	0.00
0.00	0.00	0.00	0.00	0.00	0.00	0.00	0.00	0.00	0.00	0.00	0.00	0.00	0.00	0.00	0.00	0.00	0.00	0.00	52.70	-174.50	121.70	0.00	20.40	-84.80	64.30	0.00	5.60	-8.10	2.40	0.00	5.60	-8.10	2.40	0.00	1.00	0.00	0.00	0.00	0.00	0.00	0.00	0.00	0.00	0.00	0.00	0.00	0.00	0.00	0.00
0.00	0.00	0.00	0.00	0.00	0.00	0.00	0.00	0.00	0.00	0.00	0.00	0.00	0.00	0.00	0.00	0.00	0.00	0.00	103.00	-178.20	75.20	0.00	46.00	-88.50	42.40	0.00	7.30	-7.20	-0.10	0.00	7.30	-7.20	-0.10	0.00	1.00	0.00	0.00	0.00	0.00	0.00	0.00	0.00	0.00	0.00	0.00	0.00	0.00	0.00	0.00
0.00	0.00	0.00	0.00	0.00	0.00	0.00	0.00	0.00	0.00	0.00	0.00	0.00	0.00	0.00	0.00	0.00	0.00	0.00	143.20	-164.60	21.40	0.00	67.10	-83.50	16.30	0.00	8.20	-5.50	-2.60	0.00	8.20	-5.50	-2.60	0.00	1.00	0.00	0.00	0.00	0.00	0.00	0.00	0.00	0.00	0.00	0.00	0.00	0.00	0.00	0.00
0.00	0.00	0.00	0.00	0.00	0.00	0.00	0.00	0.00	0.00	0.00	0.00	0.00	0.00	0.00	0.00	0.00	0.00	0.00	169.30	-134.80	-34.50	0.00	81.70	-70.30	-11.30	0.00	8.30	-3.30	-5.00	0.00	8.30	-3.30	-5.00	0.00	1.00	0.00	0.00	0.00	0.00	0.00	0.00	0.00	0.00	0.00	0.00	0.00	0.00	0.00	0.00
0.00	0.00	0.00	0.00	0.00	0.00	0.00	0.00	0.00	0.00	0.00	0.00	0.00	0.00	0.00	0.00	0.00	0.00	0.00	178.90	-91.80	-87.10	0.00	88.20	-50.30	-37.90	0.00	7.60	-0.70	-6.80	0.00	7.60	-0.70	-6.80	0.00	1.00	0.00	0.00	0.00	0.00	0.00	0.00	0.00	0.00	0.00	0.00	0.00	0.00	0.00	0.00
0.00	0.00	0.00	0.00	0.00	0.00	0.00	0.00	0.00	0.00	0.00	0.00	0.00	0.00	0.00	0.00	0.00	0.00	0.00	171.00	-39.90	-131.10	0.00	86.10	-25.30	-60.70	0.00	6.10	1.80	-8.00	0.00	6.10	1.80	-8.00	0.00	1.00	0.00	0.00	0.00	0.00	0.00	0.00	0.00	0.00	0.00	0.00	0.00	0.00	0.00	0.00
0.00	0.00	0.00	0.00	0.00	0.00	0.00	0.00	0.00	0.00	0.00	0.00	0.00	0.00	0.00	0.00	0.00	0.00	0.00	146.30	15.90	-162.30	0.00	75.60	2.00	-77.60	0.00	4.10	4.20	-8.30	0.00	4.10	4.20	-8.30	0.00	1.00	0.00	0.00	0.00	0.00	0.00	0.00	0.00	0.00	0.00	0.00	0.00	0.00	0.00	0.00
0.00	0.00	0.00	0.00	0.00	0.00	0.00	0.00	0.00	0.00	0.00	0.00	0.00	0.00	0.00	0.00	0.00	0.00	0.00	107.40	70.20	-177.60	0.00	57.60	29.30	-86.90	0.00	1.60	6.30	-7.90	0.00	1.60	6.30	-7.90	0.00	1.00	0.00	0.00	0.00	0.00	0.00	0.00	0.00	0.00	0.00	0.00	0.00	0.00	0.00	0.00
0.00	0.00	0.00	0.00	0.00	0.00	0.00	0.00	0.00	0.00	0.00	0.00	0.00	0.00	0.00	0.00	0.00	0.00	0.00	57.90	117.60	-175.50	0.00	34.00	53.70	-87.70	0.00	-0.90	7.70	-6.70	0.00	-0.90	7.70	-6.70	0.00	1.00	0.00	0.00	0.00	0.00	0.00	0.00	0.00	0.00	0.00	0.00	0.00	0.00	0.00	0.00
0.00	0.00	0.00	0.00	0.00	0.00	0.00	0.00	0.00	0.00	0.00	0.00	0.00	0.00	0.00	0.00	0.00	0.00	0.00	2.70	153.50	-156.30	0.00	7.10	72.80	-79.90	0.00	-3.50	8.30	-4.80	0.00	-3.50	8.30	-4.80	0.00	1.00	0.00	0.00	0.00	0.00	0.00	0.00	0.00	0.00	0.00	0.00	0.00	0.00	0.00	0.00
0.00	0.00	0.00	0.00	0.00	0.00	0.00	0.00	0.00	0.00	0.00	0.00	0.00	0.00	0.00	0.00	0.00	0.00	0.00	-52.60	174.40	-121.70	0.00	-20.40	84.70	-64.30	0.00	-5.60	8.10	-2.40	0.00	-5.60	8.10	-2.40	0.00	1.00	0.00	0.00	0.00	0.00	0.00	0.00	0.00	0.00	0.00	0.00	0.00	0.00	0.00	0.00
0.00	0.00	0.00	0.00	0.00	0.00	0.00	0.00	0.00	0.00	0.00	0.00	0.00	0.00	0.00	0.00	0.00	0.00	0.00	-102.90	178.20	-75.20	0.00	-46.00	88.40	-42.40	0.00	-7.30	7.20	0.10	0.00	-7.30	7.20	0.10	0.00	1.00	0.00	0.00	0.00	0.00	0.00	0.00	0.00	0.00	0.00	0.00	0.00	0.00	0.00	0.00
0.00	0.00	0.00	0.00	0.00	0.00	0.00	0.00	0.00	0.00	0.00	0.00	0.00	0.00	0.00	0.00	0.00	0.00	0.00	-143.10	164.50	-21.30	0.00	-67.10	83.40	-16.30	0.00	-8.20	5.50	2.60	0.00	-8.20	5.50	2.60	0.00	1.00	0.00	0.00	0.00	0.00	0.00	0.00	0.00	0.00	0.00	0.00	0.00	0.00	0.00	0.00
0.00	0.00	0.00	0.00	0.00	0.00	0.00	0.00	0.00	0.00	0.00	0.00	0.00	0.00	0.00	0.00	0.00	0.00	0.00	-169.30	134.70	34.50	0.00	-81.60	70.30	11.30	0.00	-8.30	3.30	5.00	0.00	-8.30	3.30	5.00	0.00	1.00	0.00	0.00	0.00	0.00	0.00	0.00	0.00	0.00	0.00	0.00	0.00	0.00	0.00	0.00
0.00	0.00	0.00	0.00	0.00	0.00	0.00	0.00	0.00	0.00	0.00	0.00	0.00	0.00	0.00	0.00	0.00	0.00	0.00	-178.90	91.70	87.10	0.00	-88.20	50.20	37.90	0.00	-7.60	0.70	6.80	0.00	-7.60	0.70	6.80	0.00	1.00	0.00	0.00	0.00	0.00	0.00	0.00	0.00	0.00	0.00	0.00	0.00	0.00	0.00	0.00
0.00	0.00	0.00	0.00	0.00	0.00	0.00	0.00	0.00	0.00	0.00	0.00	0.00	0.00	0.00	0.00	0.00	0.00	0.00	-171.00	39.80	131.10	0.00	-86.10	25.30	60.80	0.00	-6.10	-1.80	8.00	0.00	-6.10	-1.80	8.00	0.00	1.00	0.00	0.00	0.00	0.00	0.00	0.00	0.00	0.00	0.00	0.00	0.00	0.00	0.00	0.00
0.00	0.00	0.00	0.00	0.00	0.00	0.00	0.00	0.00	0.00	0.00	0.00	0.00	0.00	0.00	0.00	0.00	0.00	0.00	-146.30	-16.00	162.30	0.00	-75.50	-2.10	77.70	0.00	-4.00	-4.20	8.30	0.00	-4.00	-4.20	8.30	0.00	1.00	0.00	0.00	0.00	0.00	0.00	0.00	0.00	0.00	0.00	0.00	0.00	0.00	0.00	0.00
0.00	0.00	0.00	0.00	0.00	0.00	0.00	0.00	0.00	0.00	0.00	0.00	0.00	0.00	0.00	0.00	0.00	0.00	0.00	-107.30	-70.30	177.70	0.00	-57.60	-29.30	87.00	0.00	-1.60	-6.30	7.90	0.00	-1.60	-6.30	7.90	0.00	1.00	0.00	0.00	0.00	0.00	0.00	0.00	0.00	0.00	0.00	0.00	0.00	0.00	0.00	0.00
0.00	0.00	0.00	0.00	0.00	0.00	0.00	0.00	0.00	0.00	0.00	0.00	0.00	0.00	0.00	0.00	0.00	0.00	0.00	-57.80	-117.70	175.60	0.00	-34.00	-53.70	87.80	0.00	0.90	-7.70	6.70	0.00	0.90	-7.70	6.70	0.00	1.00	0.00	0.00	0.00	0.00	0.00	0.00	0.00	0.00	0.00	0.00	0.00	0.00	0.00	0.00
0.00	0.00	0.00	0.00	0.00	0.00	0.00	0.00	0.00	0.00	0.00	0.00	0.00	0.00	0.00	0.00	0.00	0.00	0.00	-2.60	-153.60	156.30	0.00	-7.10	-72.80	80.00	0.00	3.50	-8.30	4.80	0.00	3.50	-8.30	4.80	0.00	1.00	0.00	0.00	0.00	0.00	0.00	0.00	0.00	0.00	0.00	0.00	0.00	0.00	0.00	0.00
0.00	0.00	0.00	0.00	0.00	0.00	0.00	0.00	0.00	0.00	0.00	0.00	0.00	0.00	0.00	0.00	0.00	0.00	0.00	52.70	-174.50	121.70	0.00	20.40	-84.80	64.30	0.00	5.60	-8.10	2.40	0.00	5.60	-8.10	2.40	0.00	1.00	0.00	0.00	0.00	0.00	0.00	0.00	0.00	0.00	0.00	0.00	0.00	0.00	0.00	0.00
0.00	0.00	0.00	0.00	0.00	0.00	0.00	0.00	0.00	0.00	0.00	0.00	0.00	0.00	0.00	0.00	0.00	0.00	0.00	103.00	-178.20	75.20	0.00	46.00	-88.50	42.40	0.00	7.30	-7.20	-0.10	0.00	7.30	-7.20	-0.10	0.00	1.00	0.00	0.00	0.00	0.00	0.00	0.00	0.00	0.00	0.00	0.00	0.00	0.00	0.00	0.00
0.00	0.00	0.00	0.00	0.00	0.00	0.00	0.00	0.00	0.00	0.00	0.00	0.00	0.00	0.00	0.00	0.00	0.00	0.00	143.10	-164.60	21.40	0.00	67.10	-83.50	16.30	0.00	8.20	-5.50	-2.60	0.00	8.20	-5.50	-2.60	0.00	1.00	0.00	0.00	0.00	0.00	0.00	0.00	0.00	0.00	0.00	0.00	0.00	0.00	0.00	0.00
0.00	0.00	0.00	0.00	0.00	0.00	0.00	0.00	0.00	0.00	0.00	0.00	0.00	0.00	0.00	0.00	0.00	0.00	0.00	169.30	-134.80	-34.50	0.00	81.70	-70.30	-11.30	0.00	8.30	-3.30	-5.00	0.00	8.30	-3.30	-5.00	0.00	1.00	0.00	0.00	0.00	0.00	0.00	0.00	0.00	0.00	0.00	0.00	0.00	0.00	0.00	0.00
0.00	0.00	0.00	0.00	0.00	0.00	0.00	0.00	0.00	0.00	0.00	0.00	0.00	0.00	0.00	0.00	0.00	0.00	0.00	178.90	-91.80	-87.10	0.00	88.20	-50.30	-37.90	0.00	7.60	-0.70	-6.80	0.00	7.60	-0.70	-6.80	0.00	1.00	0.00	0.00	0.00	0.00	0.00	0.00	0.00	0.00	0.00	0.00	0.00	0.00	0.00	0.00
0.00	0.00	0.00	0.00	0.00	0.00	0.00	0.00	0.00	0.00	0.00	0.00	0.00	0.00	0.00	0.00	0.00	0.00	0.00	171.00	-39.90	-131.10	0.00	86.10	-25.30	-60.70	0.00	6.10	1.80	-8.00	0.00	6.10	1.80	-8.00	0.00	1.00	0.00	0.00	0.00	0.00	0.00	0.00	0.00	0.00	0.00	0.00	0.00	0.00	0.00	0.00
0.00	0.00	0.00	0.00	0.00	0.00	0.00	0.00	0.00	0.00	0.00	0.00	0.00	0.00	0.00	0.00	0.00	0.00	0.00	146.30	15.90	-162.30	0.00	75.60	2.00	-77.60	0.00	4.10	4.20	-8.30	0.00	4.10	4.20	-8.30	0.00	1.00	0.00	0.00	0.00	0.00	0.00	0.00	0.00	0.00	0.00	0.00	0.00	0.00	0.00	0.00
0.00	0.00	0.00	0.00	0.00	0.00	0.00	0.00	0.00	0.00	0.00	0.00	0.00	0.00	0.00	0.00	0.00	0.00	0.00	107.40	70.20	-177.60	0.00	57.60	29.30	-86.90	0.00	1.60	6.30	-7.90	0.00	1.60	6.30	-7.90	0.00	1.00	0.00	0.00	0.00	0.00	0.00	0.00	0.00	0.00	0.00	0.00	0.00	0.00	0.00	0.00
0.00	0.00	0.00	0.00	0.00	0.00	0.00	0.00	0.00	0.00	0.00	0.00	0.00	0.00	0.00	0.00	0.00	0.00	0.00	57.90	117.60	-175.50	0.00	34.00	53.70	-87.70	0.00	-0.90	7.70	-6.70	0.00	-0.90	7.70	-6.70	0.00	1.00	0.00	0.00	0.00	0.00	0.00	0.00	0.00	0.00	0.00	0.00	0.00	0.00	0.00	0.00
0.00	0.00	0.00	0.00	0.00	0.00	0.00	0.00	0.00	0.00	0.00	0.00	0.00	0.00	0.00	0.00	0.00	0.00	0.00	2.70	153.50	-156.30	0.00	7.10	72.80	-79.90	0.00	-3.50	8.30	-4.80	0.00	-3.50	8.30	-4.80	0.00	1.00	0.00	0.00	0.00	0.00	0.00	0.00	0.00	0.00	0.00	0.00	0.00	0.00	0.00	0.00
0.00	0.00	0.00	0.00	0.00	0.00	0.00	0.00	0.00	0.00	0.00	0.00	0.00	0.00	0.00	0.00	0.00	0.00	0.00	-52.60	174.40	-121.70	0.00	-20.40	84.70	-64.30	0.00	-5.60	8.10	-2.40	0.00	-5.60	8.10	-2.40	0.00	1.00	0.00	0.00	0.00	0.00	0.00	0.00	0.00	0.00	0.00	0.00	0.00	0.00	0.00	0.00
0.00	0.00	0.00	0.00	0.00	0.00	0.00	0.00	0.00	0.00	0.00	0.00	0.00	0.00	0.00	0.00	0.00	0.00	0.00	-102.90	178.20	-75.20	0.00	-46.00	88.40	-42.40	0.00	-7.30	7.20	0.10	0.00	-7.30	7.20	0.10	0.00	1.00	0.00	0.00	0.00	0.00	0.00	0.00	0.00	0.00	0.00	0.00	0.00	0.00	0.00	0.00
0.00	0.00	0.00	0.00	0.00	0.00	0.00	0.00	0.00	0.00	0.00	0.00	0.00	0.00	0.00	0.00	0.00	0.00	0.00	-143.10	164.50	-21.30	0.00	-67.10	83.40	-16.30	0.00	-8.20	5.50	2.60	0.00	-8.20	5.50	2.60	0.00	1.00	0.00	0.00	0.00	0.00	0.00	0.00	0.00	0.00	0.00	0.00	0.00	0.00	0.00	0.00
0.00	0.00	0.00	0.00	0.00	0.00	0.00	0.00	0.00	0.00	0.00	0.00	0.00	0.00	0.00	0.00	0.00	0.00	0.00	-169.30	134.70	34.50	0.00	-81.60	70.30	11.30	0.00	-8.30	3.30	5.00	0.00	-8.30	3.30	5.00	0.00	1.00	0.00	0.00	0.00	0.00	0.00	0.00	0.00	0.00	0.00	0.00	0.00	0.00	0.00	0.00
0.00	0.00	0.00	0.00	0.00	0.00	0.00	0.00	0.00	0.00	0.00	0.00	0.00	0.00	0.00	0.00	0.00	0.00	0.00	-178.90	91.70	87.10	0.00	-88.20	50.20	37.90	0.00	-7.60	0.70	6.80	0.00	-7.60	0.70	6.80	0.00	1.00	0.00	0.00	0.00	0.00	0.00	0.00	0.00	0.00	0.00	0.00	0.00	0.00	0.00	0.00
0.00	0.00	0.00	0.00	0.00	0.00	0.00	0.00	0.00	0.00	0.00	0.00	0.00	0.00	0.00	0.00	0.00	0.00	0.00	-171.00	39.80	131.10	0.00	-86.10	25.30	60.80	0.00	-6.10	-1.80	8.00	0.00	-6.10	-1.80	8.00	0.00	1.00	0.00	0.00	0.00	0.00	0.00	0.00	0.00	0.00	0.00	0.00	0.00	0.00	0.00	0.00
0.00	0.00	0.00	0.00	0.00	0.00	0.00	0.00	0.00	0.00	0.00	0.00	0.00	0.00	0.00	0.00	0.00	0.00	0.00	-146.30	-16.00	162.30	0.00	-75.50	-2.10	77.70	0.00	-4.00	-4.20	8.30	0.00	-4.00	-4.20	8.30	0.00	1.00	0.00	0.00	0.00	0.00	0.00	0.00	0.00	0.00	0.00	0.00	0.00	0.00	0.00	0.00
0.00	0.00	0.00	0.00	0.00	0.00	0.00	0.00	0.00	0.00	0.00	0.00	0.00	0.00	0.00	0.00	0.00	0.00	0.00	-107.30	-70.30	177.70	0.00	-57.60	-29.30	87.00	0.00	-1.60	-6.30	7.90	0.00	-1.60	-6.30	7.90	0.00	1.00	0.00	0.00	0.00	0.00	0.00	0.00	0.00	0.00	0.00	0.00	0.00	0.00	0.00	0.00
0.00	0.00	0.00	0.00	0.00	0.00	0.00	0.00	0.00	0.00	0.00	0.00	0.00	0.00	0.00	0.00	0.00	0.00	0.00	-57.80	-117.70	175.60	0.00	-34.00	-53.70	87.80	0.00	0.90	-7.70	6.70	0.00	0.90	-7.70	6.70	0.00	1.00	0.00	0.00	0.00	0.00	0.00	0.00	0.00	0.00	0.00	0.00	0.00	0.00	0.00	0.00
0.00	0.00	0.00	0.00	0.00	0.00	0.00	0.00	0.00	0.00	0.00	0.00	0.00	0.00	0.00	0.00	0.00	0.00	0.00	-2.60	-153.60	156.30	0.00	-7.10	-72.80	80.00	0.00	3.50	-8.30	4.80	0.00	3.50	-8.30	4.80	0.00	1.00	0.00	0.00	0.00	0.00	0.00	0.00	0.00	0.00	0.00	0.00	0.00	0.00	0.00	0.00
0.00	0.00	0.00	0.00	0.00	0.00	0.00	0.00	0.00	0.00	0.00	0.00	0.00	0.00	0.00	0.00	0.00	0.00	0.00	52.70	-174.50	121.70	0.00	20.40	-84.80	64.30	0.00	5.60	-8.10	2.40	0.00	5.60	-8.10	2.40	0.00	1.00	0.00	0.00	0.00	0.00	0.00	0.00	0.00	0.00	0.00	0.00	0.00	0.00	0.00	0.00
0.00	0.00	0.00	0.00	0.00	0.00	0.00	0.00	0.00	0.00	0.00	0.00	0.00	0.00	0.00	0.00	0.00	0.00	0.00	103.00	-178.20	75.20	0.00	46.00	-88.50	42.40	0.00	7.30	-7.20	-0.10	0.00	7.30	-7.20	-0.10	0.00	1.00	0.00	0.00	0.00	0.00	0.00	0.00	0.00	0.00	0.00	0.00	0.00	0.00	0.00	0.00
0.00	0.00	0.00	0.00	0.00	0.00	0.00	0.00	0.00	0.00	0.00	0.00	0.00	0.00	0.00	0.00	0.00	0.00	0.00	143.10	-164.60	21.40	0.00	67.10	-83.50	16.30	0.00	8.20	-5.50	-2.60	0.00	8.20	-5.50	-2.60	0.00	1.00	0.00	0.00	0.00	0.00	0.00	0.00	0.00	0.00	0.00	0.00	0.00	0.00	0.00	0.00
0.00	0.00	0.00	0.00	0.00	0.00	0.00	0.00	0.00	0.00	0.00	0.00	0.00	0.00	0.00	0.00	0.00	0.00	0.00	169.30	-134.80	-34.50	0.00	81.70	-70.30	-11.30	0.00	8.30	-3.30	-5.00	0.00	8.30	-3.30	-5.00	0.00	1.00	0.00	0.00	0.00	0.00	0.00	0.00	0.00	0.00	0.00	0.00	0.00	0.00	0.00	0.00
0.00	0.00	0.00	0.00	0.00	0.00	0.00	0.00	0.00	0.00	0.00	0.00	0.00	0.00	0.00	0.00	0.00	0.00	0.00	178.90	-91.80	-87.10	0.00	88.20	-50.30	-37.90	0.00	7.60	-0.70	-6.80	0.00	7.60	-0.70	-6.80	0.00	1.00	0.00	0.00	0.00	0.00	0.00	0.00	0.00	0.00	0.00	0.00	0.00	0.00	0.00	0.00
0.00	0.00	0.00	0.00	0.00	0.00	0.00	0.00	0.00	0.00	0.00	0.00	0.00	0.00	0.00	0.00	0.00	0.00	0.00	171.00	-39.90	-131.10	0.00	86.10	-25.30	-60.70	0.00	6.10	1.80	-8.00	0.00	6.10	1.80	-8.00	0.00	1.00	0.00	0.00	0.00	0.00	0.00	0.00	0.00	0.00	0.00	0.00	0.00	0.00	0.00	0.00
0.00	0.00	0.00	0.00	0.00	0.00	0.00	0.00	0.00	0.00	0.00	0.00	0.00	0.00	0.00	0.00	0.00	0.00	0.00	146.30	15.90	-162.30	0.00	75.60	2.00	-77.60	0.00	4.10	4.20	-8.30	0.00	4.10	4.20	-8.30	0.00	1.00	0.00	0.00	0.00	0.00	0.00	0.00	0.00	0.00	0.00	0.00	0.00	0.00	0.00	0.00
0.00	0.00	0.00	0.00	0.00	0.00	0.00	0.00	0.00	0.00	0.00	0.00	0.00	0.00	0.00	0.00	0.00	0.00	0.00	107.40	70.20	-177.60	0.00	57.60	29.30	-86.90	0.00	1.60	6.30	-7.90	0.00	1.60	6.30	-7.90	0.00	1.00	0.00	0.00	0.00	0.00	0.00	0.00	0.00	0.00	0.00	0.00	0.00	0.00	0.00	0.00
0.00	0.00	0.00	0.00	0.00	0.00	0.00	0.00	0.00	0.00	0.00	0.00	0.00	0.00	0.00	0.00	0.00	0.00	0.00	57.90	117.60	-175.50	0.00	34.00	53.70	-87.70	0.00	-0.90	7.70	-6.70	0.00	-0.90	7.70	-6.70	0.00	1.00	0.00	0.00	0.00	0.00	0.00	0.00	0.00	0.00	0.00	0.00	0.00	0.00	0.00	0.00
0.00	0.00	0.00	0.00	0.00	0.00	0.00	0.00	0.00	0.00	0.00	0.00	0.00	0.00	0.00	0.00	0.00	0.00	0.00	2.70	153.50	-156.30	0.00	7.10	72.80	-79.90	0.00	-3.50	8.30	-4.80	0.00	-3.50	8.30	-4.80	0.00	1.00	0.00	0.00	0.00	0.00	0.00	0.00	0.00	0.00	0.00	0.00	0.00	0.00	0.00	0.00
0.00	0.00	0.00	0.00	0.00	0.00	0.00	0.00	0.00	0.00	0.00	0.00	0.00	0.00	0.00	0.00	0.00	0.00	0.00	-52.60	174.40	-121.70	0.00	-20.40	84.70	-64.30	0.00	-5.60	8.10	-2.40	0.00	-5.60	8.10	-2.40	0.00	1.00	0.00	0.00	0.00	0.00	0.00	0.00	0.00	0.00	0.00	0.00	0.00	0.00	0.00	0.00
0.00	0.00	0.00	0.00	0.00	0.00	0.00	0.00	0.00	0.00	0.00	0.00	0.00	0.00	0.00	0.00	0.00	0.00	0.00	-102.90	178.20	-75.20	0.00	-46.00	88.40	-42.40	0.00	-7.30	7.20	0.10	0.00	-7.30	7.20	0.10	0.00	1.00	0.00	0.00	0.00	0.00	0.00	0.00	0.00	0.00	0.00	0.00	0.00	0.00	0.00	0.00
0.00	0.00	0.00	0.00	0.00	0.00	0.00	0.00	0.00	0.00	0.00	0.00	0.00	0.00	0.00	0.00	0.00	0.00	0.00	-143.10	164.50	-21.30	0.00	-67.10	83.40	-16.30	0.00	-8.20	5.50	2.60	0.00	-8.20	5.50	2.60	0.00	1.00	0.00	0.00	0.00	0.00	0.00	0.00	0.00	0.00	0.00	0.00	0.00	0.00	0.00	0.00
0.00	0.00	0.00	0.00	0.00	0.00	0.00	0.00	0.00	0.00	0.00	0.00	0.00	0.00	0.00	0.00	0.00	0.00	0.00	-169.30	134.70	34.50	0.00	-81.60	70.30	11.30	0.00	-8.30	3.30	5.00	0.00	-8.30	3.30	5.00	0.00	1.00	0.00	0.00	0.00	0.00	0.00	0.00	0.00	0.00	0.00	0.00	0.00	0.00	0.00	0.00
0.00	0.00	0.00	0.00	0.00	0.00	0.00	0.00	0.00	0.00	0.00	0.00	0.00	0.00	0.00	0.00	0.00	0.00	0.00	-178.90	91.70	87.10	0.00	-88.20	50.20	37.90	0.00	-7.60	0.70	6.80	0.00	-7.60	0.70	6.80	0.00	1.00	0.00	0.00	0.00	0.00	0.00	0.00	0.00	0.00	0.00	0.00	0.00	0.00	0.00	0.00
0.00	0.00	0.00	0.00	0.00	0.00	0.00	0.00	0.00	0.00	0.00	0.00	0.00	0.00	0.00	0.00	0.00	0.00	0.00	-171.00	39.80	131.10	0.00	-86.10	25.30	60.80	0.00	-6.10	-1.80	8.00	0.00	-6.10	-1.80	8.00	0.00	1.00	0.00	0.00	0.00	0.00	0.00	0.00	0.00	0.00	0.00	0.00	0.00	0.00	0.00	0.00
0.00	0.00	0.00	0.00	0.00	0.00	0.00	0.00	0.00	0.00	0.00	0.00	0.00	0.00	0.00	0.00	0.00	0.00	0.00	-146.30	-16.00	162.30	0.00	-75.50	-2.10	77.70	0.00	-4.00	-4.20	8.30	0.00	-4.00	-4.20	8.30	0.00	1.00	0.00	0.00	0.00	0.00	0.00	0.00	0.00	0.00	0.00	0.00	0.00	0.00	0.00	0.00
0.00	0.00	0.00	0.00	0.00	0.00	0.00	0.00	0.00	0.00	0.00	0.00	0.00	0.00	0.00	0.00	0.00	0.00	0.00	-107.30	-70.30	177.70	0.00	-57.60	-29.30	87.00	0.00	-1.60	-6.30	7.90	0.00	-1.60	-6.30	7.90	0.00	1.00	0.00	0.00	0.00	0.00	0.00	0.00	0.00	0.00	0.00	0.00	0.00	0.00	0.00	0.00
0.00	0.00	0.00	0.00	0.00	0.00	0.00	0.00	0.00	0.00	0.00	0.00	0.00	0.00	0.00	0.00	0.00	0.00	0.00	-57.80	-117.70	175.60	0.00	-34.00	-53.70	87.80	0.00	0.90	-7.70	6.70	0.00	0.90	-7.70	6.70	0.00	1.00	0.00	0.00	0.00	0.00	0.00	0.00	0.00	0.00	0.00	0.00	0.00	0.00	0.00	0.00
0.00	0.00	0.00	0.00	0.00	0.00	0.00	0.00	0.00	0.00	0.00	0.00	0.00	0.00	0.00	0.00	0.00	0.00	0.00	-2.60	-153.60	156.30	0.00	-7.10	-72.80	80.00	0.00	3.50	-8.30	4.80	0.00	3.50	-8.30	4.80	0.00	1.00	0.00	0.00	0.00	0.00	0.00	0.00	0.00	0.00	0.00	0.00	0.00	0.00	0.00	0.00
0.00	0.00	0.00	0.00	0.00	0.00	0.00	0.00	0.00	0.00	0.00	0.00	0.00	0.00	0.00	0.00	0.00	0.00	0.00	52.70	-174.50	121.70	0.00	20.40	-84.80	64.30	0.00	5.60	-8.10	2.40	0.00	5.60	-8.10	2.40	0.00	1.00	0.00	0.00	0.00	0.00	0.00	0.00	0.00	0.00	0.00	0.00	0.00	0.00	0.00	0.00
0.00	0.00	0.00	0.00	0.00	0.00	0.00	0.00	0.00	0.00	0.00	0.00	0.00	0.00	0.00	0.00	0.00	0.00	0.00	103.00	-178.20	75.20	0.00	46.00	-88.50	42.40	0.00	7.30	-7.20	-0.10	0.00	7.30	-7.20	-0.10	0.00	1.00	0.00	0.00	0.00	0.00	0.00	0.00	0.00	0.00	0.00	0.00	0.00	0.00	0.00	0.00
0.00	0.00	0.00	0.00	0.00	0.00	0.00	0.00	0.00	0.00	0.00	0.00	0.00	0.00	0.00	0.00	0.00	0.00	0.00	143.10	-164.60	21.40	0.00	67.10	-83.50	16.30	0.00	8.20	-5.50	-2.60	0.00	8.20	-5.50	-2.60	0.00	1.00	0.00	0.00	0.00	0.00	0.00	0.00	0.00	0.00	0.00	0.00	0.00	0.00	0.00	0.00
0.00	0.00	0.00	0.00	0.00	0.00	0.00	0.00	0.00	0.00	0.00	0.00	0.00	0.00	0.00	0.00	0.00	0.00	0.00	169.30	-134.80	-34.50	0.00	81.70	-70.30	-11.30	0.00	8.30	-3.30	-5.00	0.00	8.30	-3.30	-5.00	0.00	1.00	0.00	0.00	0.00	0.00	0.00	0.00	0.00	0.00	0.00	0.00	0.00	0.00	0.00	0.00
0.00	0.00	0.00	0.00	0.00	0.00	0.00	0.00	0.00	0.00	0.00	0.00	0.00	0.00	0.00	0.00	0.00	0.00	0.00	178.90	-91.80	-87.10	0.00	88.20	-50.30	-37.90	0.00	7.60	-0.70	-6.80	0.00	7.60	-0.70	-6.80	0.00	1.00	0.00	0.00	0.00	0.00	0.00	0.00	0.00	0.00	0.00	0.00	0.00	0.00	0.00	0.00
0.00	0.00	0.00	0.00	0.00	0.00	0.00	0.00	0.00	0.00	0.00	0.00	0.00	0.00	0.00	0.00	0.00	0.00	0.00	171.00	-39.90	-131.10	0.00	86.10	-25.30	-60.70	0.00	6.10	1.80	-8.00	0.00	6.10	1.80	-8.00	0.00	1.00	0.00	0.00	0.00	0.00	0.00	0.00	0.00	0.00	0.00	0.00	0.00	0.00	0.00	0.00
0.00	0.00	0.00	0.00	0.00	0.00	0.00	0.00	0.00	0.00	0.00	0.00	0.00	0.00	0.00	0.00	0.00	0.00	0.00	146.30	15.90	-162.30	0.00	75.60	2.00	-77.60	0.00	4.10	4.20	-8.30	0.00	4.10	4.20	-8.30	0.00	1.00	0.00	0.00	0.00	0.00	0.00	0.00	0.00	0.00	0.00	0.00	0.00	0.00	0.00	0.00
0.00	0.00	0.00	0.00	0.00	0.00	0.00	0.00	0.00	0.00	0.00	0.00	0.00	0.00	0.00	0.00	0.00	0.00	0.00	107.40	70.20	-177.60	0.00	57.60	29.30	-86.90	0.00	1.60	6.30	-7.90	0.00	1.60	6.30	-7.90	0.00	1.00	0.00	0.00	0.00	0.00	0.00	0.00	0.00	0.00	0.00	0.00	0.00	0.00	0.00	0.00
0.00	0.00	0.00	0.00	0.00	0.00	0.00	0.00	0.00	0.00	0.00	0.00	0.00	0.00	0.00	0.00	0.00	0.00	0.00	57.90	117.60	-175.50	0.00	34.00	53.70	-87.70	0.00	-0.90	7.70	-6.70	0.00	-0.90	7.70	-6.70	0.00	1.00	0.00	0.00	0.00	0.00	0.00	0.00	0.00	0.00	0.00	0.00	0.00	0.00	0.00	0.00
0.00	0.00	0.00	0.00	0.00	0.00	0.00	0.00	0.00	0.00	0.00	0.00	0.00	0.00	0.00	0.00	0.00	0.00	0.00	2.70	153.50	-156.30	0.00	7.10	72.80	-79.90	0.00	-3.50	8.30	-4.80	0.00	-3.50	8.30	-4.80	0.00	1.00	0.00	0.00	0.00	0.00	0.00	0.00	0.00	0.00	0.00	0.00	0.00	0.00	0.00	0.00
0.00	0.00	0.00	0.00	0.00	0.00	0.00	0.00	0.00	0.00	0.00	0.00	0.00	0.00	0.00	0.00	0.00	0.00	0.00	-52.60	174.40	-121.70	0.00	-20.40	84.70	-64.30	0.00	-5.60	8.10	-2.40	0.00	-5.60	8.10	-2.40	0.00	1.00	0.00	0.00	0.00	0.00	0.00	0.00	0.00	0.00	0.00	0.00	0.00	0.00	0.00	0.00
0.00	0.00	0.00	0.00	0.00	0.00	0.00	0.00	0.00	0.00	0.00	0.00	0.00	0.00	0.00	0.00	0.00	0.00	0.00	-102.90	178.20	-75.20	0.00	-46.00	88.40	-42.40	0.00	-7.30	7.20	0.10	0.00	-7.30	7.20	0.10	0.00	1.00	0.00	0.00	0.00	0.00	0.00	0.00	0.00	0.00	0.00	0.00	0.00	0.00	0.00	0.00
0.00	0.00	0.00	0.00	0.00	0.00	0.00	0.00	0.00	0.00	0.00	0.00	0.00	0.00	0.00	0.00	0.00	0.00	0.00	-143.10	164.50	-21.30	0.00	-67.10	83.40	-16.30	0.00	-8.20	5.50	2.60	0.00	-8.20	5.50	2.60	0.00	1.00	0.00	0.00	0.00	0.00	0.00	0.00	0.00	0.00	0.00	0.00	0.00	0.00	0.00	0.00
0.00	0.00	0.00	0.00	0.00	0.00	0.00	0.00	0.00	0.00	0.00	0.00	0.00	0.00	0.00	0.00	0.00	0.00	0.00	-169.30	134.70	34.50	0.00	-81.60	70.30	11.30	0.00	-8.30	3.30	5.00	0.00	-8.30	3.30	5.00	0.00	1.00	0.00	0.00	0.00	0.00	0.00	0.00	0.00	0.00	0.00	0.00	0.00	0.00	0.00	0.00
0.00	0.00	0.00	0.00	0.00	0.00	0.00	0.00	0.00	0.00	0.00	0.00	0.00	0.00	0.00	0.00	0.00	0.00	0.00	-178.90	91.70	87.10	0.00	-88.20	50.20	37.90	0.00	-7.60	0.70	6.80	0.00	-7.60	0.70	6.80	0.00	1.00	0.00	0.00	0.00	0.00	0.00	0.00	0.00	0.00	0.00	0.00	0.00	0.00	0.00	0.00
0.00	0.00	0.00	0.00	0.00	0.00	0.00	0.00	0.00	0.00	0.00	0.00	0.00	0.00	0.00	0.00	0.00	0.00	0.00	-171.00	39.80	131.10	0.00	-86.10	25.30	60.80	0.00	-6.10	-1.80	8.00	0.00	-6.10	-1.80	8.00	0.00	1.00	0.00	0.00	0.00	0.00	0.00	0.00	0.00	0.00	0.00	0.00	0.00	0.00	0.00	0.00
0.00	0.00	0.00	0.00	0.00	0.00	0.00	0.00	0.00	0.00	0.00	0.00	0.00	0.00	0.00	0.00	0.00	0.00	0.00	-146.30	-16.00	162.30	0.00	-75.50	-2.10	77.70	0.00	-4.00	-4.20	8.30	0.00	-4.00	-4.20	8.30	0.00	1.00	0.00	0.00	0.00	0.00	0.00	0.00	0.00	0.00	0.00	0.00	0.00	0.00	0.00	0.00
0.00	0.00	0.00	0.00	0.00	0.00	0.00	0.00	0.00	0.00	0.00	0.00	0.00	0.00	0.00	0.00	0.00	0.00	0.00	-107.30	-70.30	177.70	0.00	-57.60	-29.30	87.00	0.00	-1.60	-6.30	7.90	0.00	-1.60	-6.30	7.90	0.00	1.00	0.00	0.00	0.00	0.00	0.00	0.00	0.00	0.00	0.00	0.00	0.00	0.00	0.00	0.00
0.00	0.00	0.00	0.00	0.00	0.00	0.00	0.00	0.00	0.00	0.00	0.00	0.00	0.00	0.00	0.00	0.00	0.00	0.00	-57.80	-117.70	175.60	0.00	-34.00	-53.70	87.80	0.00	0.90	-7.70	6.70	0.00	0.90	-7.70	6.70	0.00	1.00	0.00	0.00	0.00	0.00	0.00	0.00	0.00	0.00	0.00	0.00	0.00	0.00	0.00	0.00
0.00	0.00	0.00	0.00	0.00	0.00	0.00	0.00	0.00	0.00	0.00	0.00	0.00	0.00	0.00	0.00	0.00	0.00	0.00	-2.60	-153.60	156.30	0.00	-7.10	-72.80	80.00	0.00	3.50	-8.30	4.80	0.00	3.50	-8.30	4.80	0.00	1.00	0.00	0.00	0.00	0.00	0.00	0.00	0.00	0.00	0.00	0.00	0.00	0.00	0.00	0.00
0.00	0.00	0.00	0.00	0.00	0.00	0.00	0.00	0.00	0.00	0.00	0.00	0.00	0.00	0.00	0.00	0.00	0.00	0.00	52.70	-174.50	121.70	0.00	20.40	-84.80	64.30	0.00	5.60	-8.10	2.40	0.00	5.60	-8.10	2.40	0.00	1.00	0.00	0.00	0.00	0.00	0.00	0.00	0.00	0.00	0.00	0.00	0.00	0.00	0.00	0.00
0.00	0.00	0.00	0.00	0.00	0.00	0.00	0.00	0.00	0.00	0.00	0.00	0.00	0.00	0.00	0.00	0.00	0.00	0.00	103.00	-178.20	75.20	0.00	46.00	-88.50	42.40	0.00	7.30	-7.20	-0.10	0.00	7.30	-7.20	-0.10	0.00	1.00	0.00	0.00	0.00	0.00	0.00	0.00	0.00	0.00	0.00	0.00	0.00	0.00	0.00	0.00
0.00	0.00	0.00	0.00	0.00	0.00	0.00	0.00	0.00	0.00	0.00	0.00	0.00	0.00	0.00	0.00	0.00	0.00	0.00	143.10	-164.60	21.40	0.00	67.10	-83.50	16.30	0.00	8.20	-5.50	-2.60	0.00	8.20	-5.50	-2.60	0.00	1.00	0.00	0.00	0.00	0.00	0.00	0.00	0.00	0.00	0.00	0.00	0.00	0.00	0.00	0.00
0.00	0.00	0.00	0.00	0.00	0.00	0.00	0.00	0.00	0.00	0.00	0.00	0.00	0.00	0.00	0.00	0.00	0.00	0.00	169.30	-134.80	-34.50	0.00	81.70	-70.30	-11.30	0.00	8.30	-3.30	-5.00	0.00	8.30	-3.30	-5.00	0.00	1.00	0.00	0.00	0.00	0.00	0.00	0.00	0.00	0.00	0.00	0.00	0.00	0.00	0.00	0.00
0.00	0.00	0.00	0.00	0.00	0.00	0.00	0.00	0.00	0.00	0.00	0.00	0.00	0.00	0.00	0.00	0.00	0.00	0.00	178.90	-91.80	-87.10	0.00	88.20	-50.30	-37.90	0.00	7.60	-0.70	-6.80	0.00	7.60	-0.70	-6.80	0.00	1.00	0.00	0.00	0.00	0.00	0.00	0.00	0.00	0.00	0.00	0.00	0.00	0.00	0.00	0.00
0.00	0.00	0.00	0.00	0.00	0.00	0.00	0.00	0.00	0.00	0.00	0.00	0.00	0.00	0.00	0.00	0.00	0.00	0.00	171.00	-39.90	-131.10	0.00	86.10	-25.30	-60.70	0.00	6.10	1.80	-8.00	0.00	6.10	1.80	-8.00	0.00	1.00	0.00	0.00	0.00	0.00	0.00	0.00	0.00	0.00	0.00	0.00	0.00	0.00	0.00	0.00
0.00	0.00	0.00	0.00	0.00	0.00	0.00	0.00	0.00	0.00	0.00	0.00	0.00	0.00	0.00	0.00	0.00	0.00	0.00	146.30	15.90	-162.30	0.00	75.60	2.00	-77.60	0.00	4.10	4.20	-8.30	0.00	4.10	4.20	-8.30	0.00	1.00	0.00	0.00	0.00	0.00	0.00	0.00	0.00	0.00	0.00	0.00	0.00	0.00	0.00	0.00
0.00	0.00	0.00	0.00	0.00	0.00	0.00	0.00	0.00	0.00	0.00	0.00	0.00	0.00	0.00	0.00	0.00	0.00	0.00	107.40	70.20	-177.60	0.00	57.60	29.30	-86.90	0.00	1.60	6.30	-7.90	0.00	1.60	6.30	-7.90	0.00	1.00	0.00	0.00	0.00	0.00	0.00	0.00	0.00	0.00	0.00	0.00	0.00	0.00	0.00	0.00
0.00	0.00	0.00	0.00	0.00	0.00	0.00	0.00	0.00	0.00	0.00	0.00	0.00	0.00	0.00	0.00	0.00	0.00	0.00	57.90	117.60	-175.50	0.00	34.00	53.70	-87.70	0.00	-0.90	7.70	-6.70	0.00	-0.90	7.70	-6.70	0.00	1.00	0.00	0.00	0.00	0.00	0.00	0.00	0.00	0.00	0.00	0.00	0.00	0.00	0.00	0.00
0.00	0.00	0.00	0.00	0.00	0.00	0.00	0.00	0.00	0.00	0.00	0.00	0.00	0.00	0.00	0.00	0.00	0.00	0.00	2.70	153.50	-156.30	0.00	7.10	72.80	-79.90	0.00	-3.50	8.30	-4.80	0.00	-3.50	8.30	-4.80	0.00	1.00	0.00	0.00	0.00	0.00	0.00	0.00	0.00	0.00	0.00	0.00	0.00	0.00	0.00	0.00
0.00	0.00	0.00	0.00	0.00	0.00	0.00	0.00	0.00	0.00	0.00	0.00	0.00	0.00	0.00	0.00	0.00	0.00	0.00	-52.60	174.40	-121.70	0.00	-20.40	84.70	-64.30	0.00	-5.60	8.10	-2.40	0.00	-5.60	8.10	-2.40	0.00	1.00	0.00	0.00	0.00	0.00	0.00	0.00	0.00	0.00	0.00	0.00	0.00	0.00	0.00	0.00
0.00	0.00	0.00	0.00	0.00	0.00	0.00	0.00	0.00	0.00	0.00	0.00	0.00	0.00	0.00	0.00	0.00	0.00	0.00	-102.90	178.20	-75.20	0.00	-46.00	88.40	-42.40	0.00	-7.30	7.20	0.10	0.00	-7.30	7.20	0.10	0.00	1.00	0.00	0.00	0.00	0.00	0.00	0.00	0.00	0.00	0.00	0.00	0.00	0.00	0.00	0.00
0.00	0.00	0.00	0.00	0.00	0.00	0.00	0.00	0.00	0.00	0.00	0.00	0.00	0.00	0.00	0.00	0.00	0.00	0.00	-143.10	164.50	-21.30	0.00	-67.10	83.40	-16.30	0.00	-8.20	5.50	2.60	0.00	-8.20	5.50	2.60	0.00	1.00	0.00	0.00	0.00	0.00	0.00	0.00	0.00	0.00	0.00	0.00	0.00	0.00	0.00	0.00
0.00	0.00	0.00	0.00	0.00	0.00	0.00	0.00	0.00	0.00	0.00	0.00	0.00	0.00	0.00	0.00	0.00	0.00	0.00	-169.30	134.70	34.50	0.00	-81.60	70.30	11.30	0.00	-8.30	3.30	5.00	0.00	-8.30	3.30	5.00	0.00	1.00	0.00	0.00	0.00	0.00	0.00	0.00	0.00	0.00	0.00	0.00	0.00	0.00	0.00	0.00
0.00	0.00	0.00	0.00	0.00	0.00	0.00	0.00	0.00	0.00	0.00	0.00	0.00	0.00	0.00	0.00	0.00	0.00	0.00	-178.90	91.70	87.10	0.00	-88.20	50.20	37.90	0.00	-7.60	0.70	6.80	0.00	-7.60	0.70	6.80	0.00	1.00	0.00	0.00	0.00	0.00	0.00	0.00	0.00	0.00	0.00	0.00	0.00	0.00	0.00	0.00
0.00	0.00	0.00	0.00	0.00	0.00	0.00	0.00	0.00	0.00	0.00	0.00	0.00	0.00	0.00	0.00	0.00	0.00	0.00	-171.00	39.80	131.10	0.00	-86.10	25.30	60.80	0.00	-6.10	-1.80	8.00	0.00	-6.10	-1.80	8.00	0.00	1.00	0.00	0.00	0.00	0.00	0.00	0.00	0.00	0.00	0.00	0.00	0.00	0.00	0.00	0.00
0.00	0.00	0.00	0.00	0.00	0.00	0.00	0.00	0.00	0.00	0.00	0.00	0.00	0.00	0.00	0.00	0.00	0.00	0.00	-146.30	-16.00	162.30	0.00	-75.50	-2.10	77.70	0.00	-4.00	-4.20	8.30	0.00	-4.00	-4.20	8.30	0.00	1.00	0.00	0.00	0.00	0.00	0.00	0.00	0.00	0.00	0.00	0.00	0.00	0.00	0.00	0.00
0.00	0.00	0.00	0.00	0.00	0.00	0.00	0.00	0.00	0.00	0.00	0.00	0.00	0.00	0.00	0.00	0.00	0.00	0.00	-107.30	-70.30	177.70	0.00	-57.60	-29.30	87.00	0.00	-1.60	-6.30	7.90	0.00	-1.60	-6.30	7.90	0.00	1.00	0.00	0.00	0.00	0.00	0.00	0.00	0.00	0.00	0.00	0.00	0.00	0.00	0.00	0.00
0.00	0.00	0.00	0.00	0.00	0.00	0.00	0.00	0.00	0.00	0.00	0.00	0.00	0.00	0.00	0.00	0.00	0.00	0.00	-57.80	-117.70	175.60	0.00	-34.00	-53.70	87.80	0.00	0.90	-7.70	6.70	0.00	0.90	-7.70	6.70	0.00	1.00	0.00	0.00	0.00	0.00	0.00	0.00	0.00	0.00	0.00	0.00	0.00	0.00	0.00	0.00
0.00	0.00	0.00	0.00	0.00	0.00	0.00	0.00	0.00	0.00	0.00	0.00	0.00	0.00	0.00	0.00	0.00	0.00	0.00	-2.60	-153.60	156.30	0.00	-7.10	-72.80	80.00	0.00	3.50	-8.30	4.80	0.00	3.50	-8.30	4.80	0.00	1.00	0.00	0.00	0.00	0.00	0.00	0.00	0.00	0.00	0.00	0.00	0.00	0.00	0.00	0.00
0.00	0.00	0.00	0.00	0.00	0.00	0.00	0.00	0.00	0.00	0.00	0.00	0.00	0.00	0.00	0.00	0.00	0.00	0.00	52.70	-174.50	121.70	0.00	20.40	-84.80	64.30	0.00	5.60	-8.10	2.40	0.00	5.60	-8.10	2.40	0.00	1.00	0.00	0.00	0.00	0.00	0.00	0.00	0.00	0.00	0.00	0.00	0.00	0.00	0.00	0.00
0.00	0.00	0.00	0.00	0.00	0.00	0.00	0.00	0.00	0.00	0.00	0.00	0.00	0.00	0.00	0.00	0.00	0.00	0.00	103.00	-178.20	75.20	0.00	46.00	-88.50	42.40	0.00	7.30	-7.20	-0.10	0.00	7.30	-7.20	-0.10	0.00	1.00	0.00	0.00	0.00	0.00	0.00	0.00	0.00	0.00	0.00	0.00	0.00	0.00	0.00	0.00
0.00	0.00	0.00	0.00	0.00	0.00	0.00	0.00	0.00	0.00	0.00	0.00	0.00	0.00	0.00	0.00	0.00	0.00	0.00	143.10	-164.60	21.40	0.00	67.10	-83.50	16.30	0.00	8.20	-5.50	-2.60	0.00	8.20	-5.50	-2.60	0.00	1.00	0.00	0.00	0.00	0.00	0.00	0.00	0.00	0.00	0.00	0.00	0.00	0.00	0.00	0.00
0.00	0.00	0.00	0.00	0.00	0.00	0.00	0.00	0.00	0.00	0.00	0.00	0.00	0.00	0.00	0.00	0.00	0.00	0.00	169.30	-134.80	-34.50	0.00	81.70	-70.30	-11.30	0.00	8.30	-3.30	-5.00	0.00	8.30	-3.30	-5.00	0.00	1.00	0.00	0.00	0.00	0.00	0.00	0.00	0.00	0.00	0.00	0.00	0.00	0.00	0.00	0.00
0.00	0.00	0.00	0.00	0.00	0.00	0.00	0.00	0.00	0.00	0.00	0.00	0.00	0.00	0.00	0.00	0.00	0.00	0.00	178.90	-91.80	-87.10	0.00	88.20	-50.30	-37.90	0.00	7.60	-0.70	-6.80	0.00	7.60	-0.70	-6.80	0.00	1.00	0.00	0.00	0.00	0.00	0.00	0.00	0.00	0.00	0.00	0.00	0.00	0.00	0.00	0.00
0.00	0.00	0.00	0.00	0.00	0.00	0.00	0.00	0.00	0.00	0.00	0.00	0.00	0.00	0.00	0.00	0.00	0.00	0.00	171.00	-39.90	-131.10	0.00	86.10	-25.30	-60.70	0.00	6.10	1.80	-8.00	0.00	6.10	1.80	-8.00	0.00	1.00	0.00	0.00	0.00	0.00	0.00	0.00	0.00	0.00	0.00	0.00	0.00	0.00	0.00	0.00
0.00	0.00	0.00	0.00	0.00	0.00	0.00	0.00	0.00	0.00	0.00	0.00	0.00	0.00	0.00	0.00	0.00	0.00	0.00	146.30	15.90	-162.30	0.00	75.60	2.00	-77.60	0.00	4.10	4.20	-8.30	0.00	4.10	4.20	-8.30	0.00	1.00	0.00	0.00	0.00	0.00	0.00	0.00	0.00	0.00	0.00	0.00	0.00	0.00	0.00	0.00
0.00	0.00	0.00	0.00	0.00	0.00	0.00	0.00	0.00	0.00	0.00	0.00	0.00	0.00	0.00	0.00	0.00	0.00	0.00	107.40	70.20	-177.60	0.00	57.60	29.30	-86.90	0.00	1.60	6.30	-7.90	0.00	1.60	6.30	-7.90	0.00	1.00	0.00	0.00	0.00	0.00	0.00	0.00	0.00	0.00	0.00	0.00	0.00	0.00	0.00	0.00
0.00	0.00	0.00	0.00	0.00	0.00	0.00	0.00	0.00	0.00	0.00	0.00	0.00	0.00	0.00	0.00	0.00	0.00	0.00	57.90	117.60	-175.50	0.00	34.00	53.70	-87.70	0.00	-0.90	7.70	-6.70	0.00	-0.90	7.70	-6.70	0.00	1.00	0.00	0.00	0.00	0.00	0.00	0.00	0.00	0.00	0.00	0.00	0.00	0.00	0.00	0.00
0.00	0.00	0.00	0.00	0.00	0.00	0.00	0.00	0.00	0.00	0.00	0.00	0.00	0.00	0.00	0.00	0.00	0.00	0.00	2.70	153.50	-156.30	0.00	7.10	72.80	-79.90	0.00	-3.50	8.30	-4.80	0.00	-3.50	8.30	-4.80	0.00	1.00	0.00	0.00	0.00	0.00	0.00	0.00	0.00	0.00	0.00	0.00	0.00	0.00	0.00	0.00
0.00	0.00	0.00	0.00	0.00	0.00	0.00	0.00	0.00	0.00	0.00	0.00	0.00	0.00	0.00	0.00	0.00	0.00	0.00	-52.60	174.40	-121.70	0.00	-20.40	84.70	-64.30	0.00	-5.60	8.10	-2.40	0.00	-5.60	8.10	-2.40	0.00	1.00	0.00	0.00	0.00	0.00	0.00	0.00	0.00	0.00	0.00	0.00	0.00	0.00	0.00	0.00
0.00	0.00	0.00	0.00	0.00	0.00	0.00	0.00	0.00	0.00	0.00	0.00	0.00	0.00	0.00	0.00	0.00	0.00	0.00	-102.90	178.20	-75.20	0.00	-46.00	88.40	-42.40	0.00	-7.30	7.20	0.10	0.00	-7.30	7.20	0.10	0.00	1.00	0.00	0.00	0.00	0.00	0.00	0.00	0.00	0.00	0.00	0.00	0.00	0.00	0.00	0.00
0.00	0.00	0.00	0.00	0.00	0.00	0.00	0.00	0.00	0.00	0.00	0.00	0.00	0.00	0.00	0.00	0.00	0.00	0.00	-143.10	164.50	-21.30	0.00	-67.10	83.40	-16.30	0.00	-8.20	5.50	2.60	0.00	-8.20	5.50	2.60	0.00	1.00	0.00	0.00	0.00	0.00	0.00	0.00	0.00	0.00	0.00	0.00	0.00	0.00	0.00	0.00
0.00	0.00	0.00	0.00	0.00	0.00	0.00	0.00	0.00	0.00	0.00	0.00	0.00	0.00	0.00	0.00	0.00	0.00	0.00	-169.30	134.70	34.50	0.00	-81.60	70.30	11.30	0.00	-8.30	3.30	5.00	0.00	-8.30	3.30	5.00	0.00	1.00	0.00	0.00	0.00	0.00	0.00	0.00	0.00	0.00	0.00	0.00	0.00	0.00	0.00	0.00
0.00	0.00	0.00	0.00	0.00	0.00	0.00	0.00	0.00	0.00	0.00	0.00	0.00	0.00	0.00	0.00	0.00	0.00	0.00	-178.90	91.70	87.10	0.00	-88.20	50.20	37.90	0.00	-7.60	0.70	6.80	0.00	-7.60	0.70	6.80	0.00	1.00	0.00	0.00	0.00	0.00	0.00	0.00	0.00	0.00	0.00	0.00	0.00	0.00	0.00	0.00
0.00	0.00	0.00	0.00	0.00	0.00	0.00	0.00	0.00	0.00	0.00	0.00	0.00	0.00	0.00	0.00	0.00	0.00	0.00	-171.00	39.80	131.10	0.00	-86.10	25.30	60.80	0.00	-6.10	-1.80	8.00	0.00	-6.10	-1.80	8.00	0.00	1.00	0.00	0.00	0.00	0.00	0.00	0.00	0.00	0.00	0.00	0.00	0.00	0.00	0.00	0.00
0.00	0.00	0.00	0.00	0.00	0.00	0.00	0.00	0.00	0.00	0.00	0.00	0.00	0.00	0.00	0.00	0.00	0.00	0.00	-146.30	-16.00	162.30	0.00	-75.50	-2.10	77.70	0.00	-4.00	-4.20	8.30	0.00	-4.00	-4.20	8.30	0.00	1.00	0.00	0.00	0.00	0.00	0.00	0.00	0.00	0.00	0.00	0.00	0.00	0.00	0.00	0.00
0.00	0.00	0.00	0.00	0.00	0.00	0.00	0.00	0.00	0.00	0.00	0.00	0.00	0.00	0.00	0.00	0.00	0.00	0.00	-107.30	-70.30	177.70	0.00	-57.60	-29.30	87.00	0.00	-1.60	-6.30	7.90	0.00	-1.60	-6.30	7.90	0.00	1.00	0.00	0.00	0.00	0.00	0.00	0.00	0.00	0.00	0.00	0.00	0.00	0.00	0.00	0.00
0.00	0.00	0.00	0.00	0.00	0.00	0.00	0.00	0.00	0.00	0.00	0.00	0.00	0.00	0.00	0.00	0.00	0.00	0.00	-57.80	-117.70	175.60	0.00	-34.00	-53.70	87.80	0.00	0.90	-7.70	6.70	0.00	0.90	-7.70	6.70	0.00	1.00	0.00	0.00	0.00	0.00	0.00	0.00	0.00	0.00	0.00	0.00	0.00	0.00	0.00	0.00
0.00	0.00	0.00	0.00	0.00	0.00	0.00	0.00	0.00	0.00	0.00	0.00	0.00	0.00	0.00	0.00	0.00	0.00	0.00	-2.60	-153.60	156.30	0.00	-7.10	-72.80	80.00	0.00	3.50	-8.30	4.80	0.00	3.50	-8.30	4.80	0.00	1.00	0.00	0.00	0.00	0.00	0.00	0.00	0.00	0.00	0.00	0.00	0.00	0.00	0.00	0.00
0.00	0.00	0.00	0.00	0.00	0.00	0.00	0.00	0.00	0.00	0.00	0.00	0.00	0.00	0.00	0.00	0.00	0.00	0.00	52.70	-174.50	121.70	0.00	20.40	-84.80	64.30	0.00	5.60	-8.10	2.40	0.00	5.60	-8.10	2.40	0.00	1.00	0.00	0.00	0.00	0.00	0.00	0.00	0.00	0.00	0.00	0.00	0.00	0.00	0.00	0.00
0.00	0.00	0.00	0.00	0.00	0.00	0.00	0.00	0.00	0.00	0.00	0.00	0.00	0.00	0.00	0.00	0.00	0.00	0.00	103.00	-178.20	75.20	0.00	46.00	-88.50	42.40	0.00	7.30	-7.20	-0.10	0.00	7.30	-7.20	-0.10	0.00	1.00	0.00	0.00	0.00	0.00	0.00	0.00	0.00	0.00	0.00	0.00	0.00	0.00	0.00	0.00
0.00	0.00	0.00	0.00	0.00	0.00	0.00	0.00	0.00	0.00	0.00	0.00	0.00	0.00	0.00	0.00	0.00	0.00	0.00	143.10	-164.60	21.40	0.00	67.10	-83.50	16.30	0.00	8.20	-5.50	-2.60	0.00	8.20	-5.50	-2.60	0.00	1.00	0.00	0.00	0.00	0.00	0.00	0.00	0.00	0.00	0.00	0.00	0.00	0.00	0.00	0.00
0.00	0.00	0.00	0.00	0.00	0.00	0.00	0.00	0.00	0.00	0.00	0.00	0.00	0.00	0.00	0.00	0.00	0.00	0.00	169.30	-134.80	-34.50	0.00	81.70	-70.30	-11.30	0.00	8.30	-3.30	-5.00	0.00	8.30	-3.30	-5.00	0.00	1.00	0.00	0.00	0.00	0.00	0.00	0.00	0.00	0.00	0.00	0.00	0.00	0.00	0.00	0.00
0.00	0.00	0.00	0.00	0.00	0.00	0.00	0.00	0.00	0.00	0.00	0.00	0.00	0.00	0.00	0.00	0.00	0.00	0.00	178.90	-91.80	-87.10	0.00	88.20	-50.30	-37.90	0.00	7.60	-0.70	-6.80	0.00	7.60	-0.70	-6.80	0.00	1.00	0.00	0.00	0.00	0.00	0.00	0.00	0.00	0.00	0.00	0.00	0.00	0.00	0.00	0.00
0.00	0.00	0.00	0.00	0.00	0.00	0.00	0.00	0.00	0.00	0.00	0.00	0.00	0.00	0.00	0.00	0.00	0.00	0.00	171.00	-39.90	-131.10	0.00	86.10	-25.30	-60.70	0.00	6.10	1.80	-8.00	0.00	6.10	1.80	-8.00	0.00	1.00	0.00	0.00	0.00	0.00	0.00	0.00	0.00	0.00	0.00	0.00	0.00	0.00	0.00	0.00
0.00	0.00	0.00	0.00	0.00	0.00	0.00	0.00	0.00	0.00	0.00	0.00	0.00	0.00	0.00	0.00	0.00	0.00	0.00	146.30	15.90	-162.30	0.00	75.60	2.00	-77.60	0.00	4.10	4.20	-8.30	0.00	4.10	4.20	-8.30	0.00	1.00	0.00	0.00	0.00	0.00	0.00	0.00	0.00	0.00	0.00	0.00	0.00	0.00	0.00	0.00
0.00	0.00	0.00	0.00	0.00	0.00	0.00	0.00	0.00	0.00	0.00	0.00	0.00	0.00	0.00	0.00	0.00	0.00	0.00	107.40	70.20	-177.60	0.00	57.60	29.30	-86.90	0.00	1.60	6.30	-7.90	0.00	1.60	6.30	-7.90	0.00	1.00	0.00	0.00	0.00	0.00	0.00	0.00	0.00	0.00	0.00	0.00	0.00	0.00	0.00	0.00
0.00	0.00	0.00	0.00	0.00	0.00	0.00	0.00	0.00	0.00	0.00	0.00	0.00	0.00	0.00	0.00	0.00	0.00	0.00	57.90	117.60	-175.50	0.00	34.00	53.70	-87.70	0.00	-0.90	7.70	-6.70	0.00	-0.90	7.70	-6.70	0.00	1.00	0.00	0.00	0.00	0.00	0.00	0.00	0.00	0.00	0.00	0.00	0.00	0.00	0.00	0.00
0.00	0.00	0.00	0.00	0.00	0.00	0.00	0.00	0.00	0.00	0.00	0.00	0.00	0.00	0.00	0.00	0.00	0.00	0.00	2.70	153.50	-156.30	0.00	7.10	72.80	-79.90	0.00	-3.50	8.30	-4.80	0.00	-3.50	8.30	-4.80	0.00	1.00	0.00	0.00	0.00	0.00	0.00	0.00	0.00	0.00	0.00	0.00	0.00	0.00	0.00	0.00
0.00	0.00	0.00	0.00	0.00	0.00	0.00	0.00	0.00	0.00	0.00	0.00	0.00	0.00	0.00	0.00	0.00	0.00	0.00	-52.60	174.40	-121.70	0.00	-20.40	84.70	-64.30	0.00	-5.60	8.10	-2.40	0.00	-5.60	8.10	-2.40	0.00	1.00	0.00	0.00	0.00	0.00	0.00	0.00	0.00	0.00	0.00	0.00	0.00	0.00	0.00	0.00
0.00	0.00	0.00	0.00	0.00	0.00	0.00	0.00	0.00	0.00	0.00	0.00	0.00	0.00	0.00	0.00	0.00	0.00	0.00	-102.90	178.20	-75.20	0.00	-46.00	88.40	-42.40	0.00	-7.30	7.20	0.10	0.00	-7.30	7.20	0.10	0.00	1.00	0.00	0.00	0.00	0.00	0.00	0.00	0.00	0.00	0.00	0.00	0.00	0.00	0.00	0.00
0.00	0.00	0.00	0.00	0.00	0.00	0.00	0.00	0.00	0.00	0.00	0.00	0.00	0.00	0.00	0.00	0.00	0.00	0.00	-143.10	164.50	-21.30	0.00	-67.10	83.40	-16.30	0.00	-8.20	5.50	2.60	0.00	-8.20	5.50	2.60	0.00	1.00	0.00	0.00	0.00	0.00	0.00	0.00	0.00	0.00	0.00	0.00	0.00	0.00	0.00	0.00
0.00	0.00	0.00	0.00	0.00	0.00	0.00	0.00	0.00	0.00	0.00	0.00	0.00	0.00	0.00	0.00	0.00	0.00	0.00	-169.30	134.70	34.50	0.00	-81.60	70.30	11.30	0.00	-8.30	3.30	5.00	0.00	-8.30	3.30	5.00	0.00	1.00	0.00	0.00	0.00	0.00	0.00	0.00	0.00	0.00	0.00	0.00	0.00	0.00	0.00	0.00
0.00	0.00	0.00	0.00	0.00	0.00	0.00	0.00	0.00	0.00	0.00	0.00	0.00	0.00	0.00	0.00	0.00	0.00	0.00	-178.90	91.70	87.10	0.00	-88.20	50.20	37.90	0.00	-7.60	0.70	6.80	0.00	-7.60	0.70	6.80	0.00	1.00	0.00	0.00	0.00	0.00	0.00	0.00	0.00	0.00	0.00	0.00	0.00	0.00	0.00	0.00
0.00	0.00	0.00	0.00	0.00	0.00	0.00	0.00	0.00	0.00	0.00	0.00	0.00	0.00	0.00	0.00	0.00	0.00	0.00	-171.00	39.80	131.10	0.00	-86.10	25.30	60.80	0.00	-6.10	-1.80	8.00	0.00	-6.10	-1.80	8.00	0.00	1.00	0.00	0.00	0.00	0.00	0.00	0.00	0.00	0.00	0.00	0.00	0.00	0.00	0.00	0.00
0.00	0.00	0.00	0.00	0.00	0.00	0.00	0.00	0.00	0.00	0.00	0.00	0.00	0.00	0.00	0.00	0.00	0.00	0.00	-146.30	-16.00	162.30	0.00	-75.50	-2.10	77.70	0.00	-4.00	-4.20	8.30	0.00	-4.00	-4.20	8.30	0.00	1.00	0.00	0.00	0.00	0.00	0.00	0.00	0.00	0.00	0.00	0.00	0.00	0.00	0.00	0.00
0.00	0.00	0.00	0.00	0.00	0.00	0.00	0.00	0.00	0.00	0.00	0.00	0.00	0.00	0.00	0.00	0.00	0.00	0.00	-107.30	-70.30	177.70	0.00	-57.60	-29.30	87.00	0.00	-1.60	-6.30	7.90	0.00	-1.60	-6.30	7.90	0.00	1.00	0.00	0.00	0.00	0.00	0.00	0.00	0.00	0.00	0.00	0.00	0.00	0.00	0.00	0.00
0.00	0.00	0.00	0.00	0.00	0.00	0.00	0.00	0.00	0.00	0.00	0.00	0.00	0.00	0.00	0.00	0.00	0.00	0.00	-57.80	-117.70	175.60	0.00	-34.00	-53.70	87.80	0.00	0.90	-7.70	6.70	0.00	0.90	-7.70	6.70	0.00	1.00	0.00	0.00	0.00	0.00	0.00	0.00	0.00	0.00	0.00	0.00	0.00	0.00	0.00	0.00
0.00	0.00	0.00	0.00	0.00	0.00	0.00	0.00	0.00	0.00	0.00	0.00	0.00	0.00	0.00	0.00	0.00	0.00	0.00	-2.60	-153.60	156.30	0.00	-7.10	-72.80	80.00	0.00	3.50	-8.30	4.80	0.00	3.50	-8.30	4.80	0.00	1.00	0.00	0.00	0.00	0.00	0.00	0.00	0.00	0.00	0.00	0.00	0.00	0.00	0.00	0.00
0.00	0.00	0.00	0.00	0.00	0.00	0.00	0.00	0.00	0.00	0.00	0.00	0.00	0.00	0.00	0.00	0.00	0.00	0.00	52.70	-174.50	121.70	0.00	20.40	-84.80	64.30	0.00	5.60	-8.10	2.40	0.00	5.60	-8.10	2.40	0.00	1.00	0.00	0.00	0.00	0.00	0.00	0.00	0.00	0.00	0.00	0.00	0.00	0.00	0.00	0.00
0.00	0.00	0.00	0.00	0.00	0.00	0.00	0.00	0.00	0.00	0.00	0.00	0.00	0.00	0.00	0.00	0.00	0.00	0.00	103.00	-178.20	75.20	0.00	46.00	-88.50	42.40	0.00	7.30	-7.20	-0.10	0.00	7.30	-7.20	-0.10	0.00	1.00	0.00	0.00	0.00	0.00	0.00	0.00	0.00	0.00	0.00	0.00	0.00	0.00	0.00	0.00
0.00	0.00	0.00	0.00	0.00	0.00	0.00	0.00	0.00	0.00	0.00	0.00	0.00	0.00	0.00	0.00	0.00	0.00	0.00	143.10	-164.60	21.40	0.00	67.10	-83.50	16.30	0.00	8.20	-5.50	-2.60	0.00	8.20	-5.50	-2.60	0.00	1.00	0.00	0.00	0.00	0.00	0.00	0.00	0.00	0.00	0.00	0.00	0.00	0.00	0.00	0.00
0.00	0.00	0.00	0.00	0.00	0.00	0.00	0.00	0.00	0.00	0.00	0.00	0.00	0.00	0.00	0.00	0.00	0.00	0.00	169.30	-134.80	-34.50	0.00	81.70	-70.30	-11.30	0.00	8.30	-3.30	-5.00	0.00	8.30	-3.30	-5.00	0.00	1.00	0.00	0.00	0.00	0.00	0.00	0.00	0.00	0.00	0.00	0.00	0.00	0.00	0.00	0.00
0.00	0.00	0.00	0.00	0.00	0.00	0.00	0.00	0.00	0.00	0.00	0.00	0.00	0.00	0.00	0.00	0.00	0.00	0.00	178.90	-91.80	-87.10	0.00	88.20	-50.30	-37.90	0.00	7.60	-0.70	-6.80	0.00	7.60	-0.70	-6.80	0.00	1.00	0.00	0.00	0.00	0.00	0.00	0.00	0.00	0.00	0.00	0.00	0.00	0.00	0.00	0.00
0.00	0.00	0.00	0.00	0.00	0.00	0.00	0.00	0.00	0.00	0.00	0.00	0.00	0.00	0.00	0.00	0.00	0.00	0.00	171.00	-39.80	-131.10	0.00	86.10	-25.30	-60.70	0.00	6.10	1.80	-8.00	0.00	6.10	1.80	-8.00	0.00	1.00	0.00	0.00	0.00	0.00	0.00	0.00	0.00	0.00	0.00	0.00	0.00	0.00	0.00	0.00
0.00	0.00	0.00	0.00	0.00	0.00	0.00	0.00	0.00	0.00	0.00	0.00	0.00	0.00	0.00	0.00	0.00	0.00	0.00	146.30	15.90	-162.30	0.00	75.60	2.00	-77.60	0.00	4.10	4.20	-8.30	0.00	4.10	4.20	-8.30	0.00	1.00	0.00	0.00	0.00	0.00	0.00	0.00	0.00	0.00	0.00	0.00	0.00	0.00	0.00	0.00
0.00	0.00	0.00	0.00	0.00	0.00	0.00	0.00	0.00	0.00	0.00	0.00	0.00	0.00	0.00	0.00	0.00	0.00	0.00	107.40	70.20	-177.60	0.00	57.60	29.30	-86.90	0.00	1.60	6.30	-7.90	0.00	1.60	6.30	-7.90	0.00	1.00	0.00	0.00	0.00	0.00	0.00	0.00	0.00	0.00	0.00	0.00	0.00	0.00	0.00	0.00
0.00	0.00	0.00	0.00	0.00	0.00	0.00	0.00	0.00	0.00	0.00	0.00	0.00	0.00	0.00	0.00	0.00	0.00	0.00	57.90	117.60	-175.50	0.00	34.00	53.70	-87.70	0.00	-0.90	7.70	-6.70	0.00	-0.90	7.70	-6.70	0.00	1.00	0.00	0.00	0.00	0.00	0.00	0.00	0.00	0.00	0.00	0.00	0.00	0.00	0.00	0.00
0.00	0.00	0.00	0.00	0.00	0.00	0.00	0.00	0.00	0.00	0.00	0.00	0.00	0.00	0.00	0.00	0.00	0.00	0.00	2.70	153.50	-156.30	0.00	7.10	72.80	-79.90	0.00	-3.50	8.30	-4.80	0.00	-3.50	8.30	-4.80	0.00	1.00	0.00	0.00	0.00	0.00	0.00	0.00	0.00	0.00	0.00	0.00	0.00	0.00	0.00	0.00
0.00	0.00	0.00	0.00	0.00	0.00	0.00	0.00	0.00	0.00	0.00	0.00	0.00	0.00	0.00	0.00	0.00	0.00	0.00	-52.60	174.40	-121.70	0.00	-20.40	84.80	-64.30	0.00	-5.60	8.10	-2.40	0.00	-5.60	8.10	-2.40	0.00	1.00	0.00	0.00	0.00	0.00	0.00	0.00	0.00	0.00	0.00	0.00	0.00	0.00	0.00	0.00
0.00	0.00	0.00	0.00	0.00	0.00	0.00	0.00	0.00	0.00	0.00	0.00	0.00	0.00	0.00	0.00	0.00	0.00	0.00	-102.90	178.20	-75.20	0.00	-46.00	88.40	-42.40	0.00	-7.30	7.20	0.10	0.00	-7.30	7.20	0.10	0.00	1.00	0.00	0.00	0.00	0.00	0.00	0.00	0.00	0.00	0.00	0.00	0.00	0.00	0.00	0.00
0.00	0.00	0.00	0.00	0.00	0.00	0.00	0.00	0.00	0.00	0.00	0.00	0.00	0.00	0.00	0.00	0.00	0.00	0.00	-143.10	164.50	-21.30	0.00	-67.10	83.40	-16.30	0.00	-8.20	5.50	2.60	0.00	-8.20	5.50	2.60	0.00	1.00	0.00	0.00	0.00	0.00	0.00	0.00	0.00	0.00	0.00	0.00	0.00	0.00	0.00	0.00
0.00	0.00	0.00	0.00	0.00	0.00	0.00	0.00	0.00	0.00	0.00	0.00	0.00	0.00	0.00	0.00	0.00	0.00	0.00	-169.30	134.70	34.50	0.00	-81.60	70.30	11.30	0.00	-8.30	3.30	5.00	0.00	-8.30	3.30	5.00	0.00	1.00	0.00	0.00	0.00	0.00	0.00	0.00	0.00	0.00	0.00	0.00	0.00	0.00	0.00	0.00
0.00	0.00	0.00	0.00	0.00	0.00	0.00	0.00	0.00	0.00	0.00	0.00	0.00	0.00	0.00	0.00	0.00	0.00	0.00	-178.90	91.70	87.10	0.00	-88.20	50.20	37.90	0.00	-7.60	0.70	6.80	0.00	-7.60	0.70	6.80	0.00	1.00	0.00	0.00	0.00	0.00	0.00	0.00	0.00	0.00	0.00	0.00	0.00	0.00	0.00	0.00
0.00	0.00	0.00	0.00	0.00	0.00	0.00	0.00	0.00	0.00	0.00	0.00	0.00	0.00	0.00	0.00	0.00	0.00	0.00	-171.00	39.80	131.10	0.00	-86.10	25.30	60.80	0.00	-6.10	-1.80	8.00	0.00	-6.10	-1.80	8.00	0.00	1.00	0.00	0.00	0.00	0.00	0.00	0.00	0.00	0.00	0.00	0.00	0.00	0.00	0.00	0.00
0.00	0.00	0.00	0.00	0.00	0.00	0.00	0.00	0.00	0.00	0.00	0.00	0.00	0.00	0.00	0.00	0.00	0.00	0.00	-146.30	-16.00	162.30	0.00	-75.50	-2.10	77.70	0.00	-4.00	-4.20	8.30	0.00	-4.00	-4.20	8.30	0.00	1.00	0.00	0.00	0.00	0.00	0.00	0.00	0.00	0.00	0.00	0.00	0.00	0.00	0.00	0.00
0.00	0.00	0.00	0.00	0.00	0.00	0.00	0.00	0.00	0.00	0.00	0.00	0.00	0.00	0.00	0.00	0.00	0.00	0.00	-107.30	-70.30	177.70	0.00	-57.60	-29.30	87.00	0.00	-1.60	-6.30	7.90	0.00	-1.60	-6.30	7.90	0.00	1.00	0.00	0.00	0.00	0.00	0.00	0.00	0.00	0.00	0.00	0.00	0.00	0.00	0.00	0.00
0.00	0.00	0.00	0.00	0.00	0.00	0.00	0.00	0.00	0.00	0.00	0.00	0.00	0.00	0.00	0.00	0.00	0.00	0.00	-57.80	-117.70	175.60	0.00	-34.00	-53.70	87.80	0.00	0.90	-7.70	6.70	0.00	0.90	-7.70	6.70	0.00	1.00	0.00	0.00	0.00	0.00	0.00	0.00	0.00	0.00	0.00	0.00	0.00	0.00	0.00	0.00
0.00	0.00	0.00	0.00	0.00	0.00	0.00	0.00	0.00	0.00	0.00	0.00	0.00	0.00	0.00	0.00	0.00	0.00	0.00	-2.60	-153.60	156.30	0.00	-7.10	-72.80	80.00	0.00	3.50	-8.30	4.80	0.00	3.50	-8.30	4.80	0.00	1.00	0.00	0.00	0.00	0.00	0.00	0.00	0.00	0.00	0.00	0.00	0.00	0.00	0.00	0.00
0.00	0.00	0.00	0.00	0.00	0.00	0.00	0.00	0.00	0.00	0.00	0.00	0.00	0.00	0.00	0.00	0.00	0.00	0.00	52.70	-174.50	121.70	0.00	20.40	-84.80	64.30	0.00	5.60	-8.10	2.40	0.00	5.60	-8.10	2.40	0.00	1.00	0.00	0.00	0.00	0.00	0.00	0.00	0.00	0.00	0.00	0.00	0.00	0.00	0.00	0.00
0.00	0.00	0.00	0.00	0.00	0.00	0.00	0.00	0.00	0.00	0.00	0.00	0.00	0.00	0.00	0.00	0.00	0.00	0.00	103.00	-178.20	75.20	0.00	46.00	-88.50	42.40	0.00	7.30	-7.20	-0.10	0.00	7.30	-7.20	-0.10	0.00	1.00	0.00	0.00	0.00	0.00	0.00	0.00	0.00	0.00	0.00	0.00	0.00	0.00	0.00	0.00
0.00	0.00	0.00	0.00	0.00	0.00	0.00	0.00	0.00	0.00	0.00	0.00	0.00	0.00	0.00	0.00	0.00	0.00	0.00	143.10	-164.60	21.40	0.00	67.10	-83.50	16.30	0.00	8.20	-5.50	-2.60	0.00	8.20	-5.50	-2.60	0.00	1.00	0.00	0.00	0.00	0.00	0.00	0.00	0.00	0.00	0.00	0.00	0.00	0.00	0.00	0.00
0.00	0.00	0.00	0.00	0.00	0.00	0.00	0.00	0.00	0.00	0.00	0.00	0.00	0.00	0.00	0.00	0.00	0.00	0.00	169.30	-134.80	-34.50	0.00	81.70	-70.30	-11.30	0.00	8.30	-3.30	-5.00	0.00	8.30	-3.30	-5.00	0.00	1.00	0.00	0.00	0.00	0.00	0.00	0.00	0.00	0.00	0.00	0.00	0.00	0.00	0.00	0.00
0.00	0.00	0.00	0.00	0.00	0.00	0.00	0.00	0.00	0.00	0.00	0.00	0.00	0.00	0.00	0.00	0.00	0.00	0.00	178.90	-91.80	-87.10	0.00	88.20	-50.30	-37.90	0.00	7.60	-0.70	-6.80	0.00	7.60	-0.70	-6.80	0.00	1.00	0.00	0.00	0.00	0.00	0.00	0.00	0.00	0.00	0.00	0.00	0.00	0.00	0.00	0.00
0.00	0.00	0.00	0.00	0.00	0.00	0.00	0.00	0.00	0.00	0.00	0.00	0.00	0.00	0.00	0.00	0.00	0.00	0.00	171.00	-39.80	-131.10	0.00	86.10	-25.30	-60.70	0.00	6.10	1.80	-8.00	0.00	6.10	1.80	-8.00	0.00	1.00	0.00	0.00	0.00	0.00	0.00	0.00	0.00	0.00	0.00	0.00	0.00	0.00	0.00	0.00
0.00	0.00	0.00	0.00	0.00	0.00	0.00	0.00	0.00	0.00	0.00	0.00	0.00	0.00	0.00	0.00	0.00	0.00	0.00	146.30	15.90	-162.30	0.00	75.60	2.00	-77.60	0.00	4.10	4.20	-8.30	0.00	4.10	4.20	-8.30	0.00	1.00	0.00	0.00	0.00	0.00	0.00	0.00	0.00	0.00	0.00	0.00	0.00	0.00	0.00	0.00
0.00	0.00	0.00	0.00	0.00	0.00	0.00	0.00	0.00	0.00	0.00	0.00	0.00	0.00	0.00	0.00	0.00	0.00	0.00	107.30	70.20	-177.60	0.00	57.60	29.30	-86.90	0.00	1.60	6.30	-7.90	0.00	1.60	6.30	-7.90	0.00	1.00	0.00	0.00	0.00	0.00	0.00	0.00	0.00	0.00	0.00	0.00	0.00	0.00	0.00	0.00
0.00	0.00	0.00	0.00	0.00	0.00	0.00	0.00	0.00	0.00	0.00	0.00	0.00	0.00	0.00	0.00	0.00	0.00	0.00	57.90	117.60	-175.50	0.00	34.00	53.70	-87.70	0.00	-0.90	7.70	-6.70	0.00	-0.90	7.70	-6.70	0.00	1.00	0.00	0.00	0.00	0.00	0.00	0.00	0.00	0.00	0.00	0.00	0.00	0.00	0.00	0.00
0.00	0.00	0.00	0.00	0.00	0.00	0.00	0.00	0.00	0.00	0.00	0.00	0.00	0.00	0.00	0.00	0.00	0.00	0.00	2.70	153.50	-156.30	0.00	7.10	72.80	-79.90	0.00	-3.50	8.30	-4.80	0.00	-3.50	8.30	-4.80	0.00	1.00	0.00	0.00	0.00	0.00	0.00	0.00	0.00	0.00	0.00	0.00	0.00	0.00	0.00	0.00
0.00	0.00	0.00	0.00	0.00	0.00	0.00	0.00	0.00	0.00	0.00	0.00	0.00	0.00	0.00	0.00	0.00	0.00	0.00	-52.60	174.40	-121.70	0.00	-20.40	84.80	-64.30	0.00	-5.60	8.10	-2.40	0.00	-5.60	8.10	-2.40	0.00	1.00	0.00	0.00	0.00	0.00	0.00	0.00	0.00	0.00	0.00	0.00	0.00	0.00	0.00	0.00
0.00	0.00	0.00	0.00	0.00	0.00	0.00	0.00	0.00	0.00	0.00	0.00	0.00	0.00	0.00	0.00	0.00	0.00	0.00	-102.90	178.20	-75.20	0.00	-46.00	88.40	-42.40	0.00	-7.30	7.20	0.10	0.00	-7.30	7.20	0.10	0.00	1.00	0.00	0.00	0.00	0.00	0.00	0.00	0.00	0.00	0.00	0.00	0.00	0.00	0.00	0.00
0.00	0.00	0.00	0.00	0.00	0.00	0.00	0.00	0.00	0.00	0.00	0.00	0.00	0.00	0.00	0.00	0.00	0.00	0.00	-143.10	164.50	-21.30	0.00	-67.10	83.40	-16.30	0.00	-8.20	5.50	2.60	0.00	-8.20	5.50	2.60	0.00	1.00	0.00	0.00	0.00	0.00	0.00	0.00	0.00	0.00	0.00	0.00	0.00	0.00	0.00	0.00
0.00	0.00	0.00	0.00	0.00	0.00	0.00	0.00	0.00	0.00	0.00	0.00	0.00	0.00	0.00	0.00	0.00	0.00	0.00	-169.30	134.70	34.50	0.00	-81.60	70.30	11.30	0.00	-8.30	3.30	5.00	0.00	-8.30	3.30	5.00	0.00	1.00	0.00	0.00	0.00	0.00	0.00	0.00	0.00	0.00	0.00	0.00	0.00	0.00	0.00	0.00
0.00	0.00	0.00	0.00	0.00	0.00	0.00	0.00	0.00	0.00	0.00	0.00	0.00	0.00	0.00	0.00	0.00	0.00	0.00	-178.90	91.70	87.10	0.00	-88.20	50.20	37.90	0.00	-7.60	0.70	6.80	0.00	-7.60	0.70	6.80	0.00	1.00	0.00	0.00	0.00	0.00	0.00	0.00	0.00	0.00	0.00	0.00	0.00	0.00	0.00	0.00
0.00	0.00	0.00	0.00	0.00	0.00	0.00	0.00	0.00	0.00	0.00	0.00	0.00	0.00	0.00	0.00	0.00	0.00	0.00	-171.00	39.80	131.10	0.00	-86.10	25.30	60.80	0.00	-6.10	-1.80	8.00	0.00	-6.10	-1.80	8.00	0.00	1.00	0.00	0.00	0.00	0.00	0.00	0.00	0.00	0.00	0.00	0.00	0.00	0.00	0.00	0.00
0.00	0.00	0.00	0.00	0.00	0.00	0.00	0.00	0.00	0.00	0.00	0.00	0.00	0.00	0.00	0.00	0.00	0.00	0.00	-146.30	-16.00	162.30	0.00	-75.50	-2.10	77.70	0.00	-4.00	-4.20	8.30	0.00	-4.00	-4.20	8.30	0.00	1.00	0.00	0.00	0.00	0.00	0.00	0.00	0.00	0.00	0.00	0.00	0.00	0.00	0.00	0.00
0.00	0.00	0.00	0.00	0.00	0.00	0.00	0.00	0.00	0.00	0.00	0.00	0.00	0.00	0.00	0.00	0.00	0.00	0.00	-107.30	-70.30	177.70	0.00	-57.60	-29.30	87.00	0.00	-1.60	-6.30	7.90	0.00	-1.60	-6.30	7.90	0.00	1.00	0.00	0.00	0.00	0.00	0.00	0.00	0.00	0.00	0.00	0.00	0.00	0.00	0.00	0.00
0.00	0.00	0.00	0.00	0.00	0.00	0.00	0.00	0.00	0.00	0.00	0.00	0.00	0.00	0.00	0.00	0.00	0.00	0.00	-57.80	-117.70	175.60	0.00	-34.00	-53.70	87.80	0.00	0.90	-7.70	6.70	0.00	0.90	-7.70	6.70	0.00	1.00	0.00	0.00	0.00	0.00	0.00	0.00	0.00	0.00	0.00	0.00	0.00	0.00	0.00	0.00
0.00	0.00	0.00	0.00	0.00	0.00	0.00	0.00	0.00	0.00	0.00	0.00	0.00	0.00	0.00	0.00	0.00	0.00	0.00	-2.60	-153.60	156.30	0.00	-7.10	-72.80	80.00	0.00	3.50	-8.30	4.80	0.00	3.50	-8.30	4.80	0.00	1.00	0.00	0.00	0.00	0.00	0.00	0.00	0.00	0.00	0.00	0.00	0.00	0.00	0.00	0.00
0.00	0.00	0.00	0.00	0.00	0.00	0.00	0.00	0.00	0.00	0.00	0.00	0.00	0.00	0.00	0.00	0.00	0.00	0.00	52.70	-174.50	121.70	0.00	20.40	-84.80	64.30	0.00	5.60	-8.10	2.40	0.00	5.60	-8.10	2.40	0.00	1.00	0.00	0.00	0.00	0.00	0.00	0.00	0.00	0.00	0.00	0.00	0.00	0.00	0.00	0.00
0.00	0.00	0.00	0.00	0.00	0.00	0.00	0.00	0.00	0.00	0.00	0.00	0.00	0.00	0.00	0.00	0.00	0.00	0.00	103.00	-178.20	75.20	0.00	46.00	-88.50	42.40	0.00	7.30	-7.20	-0.10	0.00	7.30	-7.20	-0.10	0.00	1.00	0.00	0.00	0.00	0.00	0.00	0.00	0.00	0.00	0.00	0.00	0.00	0.00	0.00	0.00
0.00	0.00	0.00	0.00	0.00	0.00	0.00	0.00	0.00	0.00	0.00	0.00	0.00	0.00	0.00	0.00	0.00	0.00	0.00	143.10	-164.60	21.40	0.00	67.10	-83.50	16.30	0.00	8.20	-5.50	-2.60	0.00	8.20	-5.50	-2.60	0.00	1.00	0.00	0.00	0.00	0.00	0.00	0.00	0.00	0.00	0.00	0.00	0.00	0.00	0.00	0.00
0.00	0.00	0.00	0.00	0.00	0.00	0.00	0.00	0.00	0.00	0.00	0.00	0.00	0.00	0.00	0.00	0.00	0.00	0.00	169.30	-134.80	-34.50	0.00	81.70	-70.30	-11.30	0.00	8.30	-3.30	-5.00	0.00	8.30	-3.30	-5.00	0.00	1.00	0.00	0.00	0.00	0.00	0.00	0.00	0.00	0.00	0.00	0.00	0.00	0.00	0.00	0.00
0.00	0.00	0.00	0.00	0.00	0.00	0.00	0.00	0.00	0.00	0.00	0.00	0.00	0.00	0.00	0.00	0.00	0.00	0.00	178.90	-91.80	-87.10	0.00	88.20	-50.30	-37.90	0.00	7.60	-0.70	-6.80	0.00	7.60	-0.70	-6.80	0.00	1.00	0.00	0.00	0.00	0.00	0.00	0.00	0.00	0.00	0.00	0.00	0.00	0.00	0.00	0.00
0.00	0.00	0.00	0.00	0.00	0.00	0.00	0.00	0.00	0.00	0.00	0.00	0.00	0.00	0.00	0.00	0.00	0.00	0.00	171.00	-39.80	-131.10	0.00	86.10	-25.30	-60.70	0.00	6.10	1.80	-8.00	0.00	6.10	1.80	-8.00	0.00	1.00	0.00	0.00	0.00	0.00	0.00	0.00	0.00	0.00	0.00	0.00	0.00	0.00	0.00	0.00
0.00	0.00	0.00	0.00	0.00	0.00	0.00	0.00	0.00	0.00	0.00	0.00	0.00	0.00	0.00	0.00	0.00	0.00	0.00	146.30	15.90	-162.30	0.00	75.60	2.00	-77.60	0.00	4.10	4.20	-8.30	0.00	4.10	4.20	-8.30	0.00	1.00	0.00	0.00	0.00	0.00	0.00	0.00	0.00	0.00	0.00	0.00	0.00	0.00	0.00	0.00
0.00	0.00	0.00	0.00	0.00	0.00	0.00	0.00	0.00	0.00	0.00	0.00	0.00	0.00	0.00	0.00	0.00	0.00	0.00	107.30	70.20	-177.60	0.00	57.60	29.30	-86.90	0.00	1.60	6.30	-7.90	0.00	1.60	6.30	-7.90	0.00	1.00	0.00	0.00	0.00	0.00	0.00	0.00	0.00	0.00	0.00	0.00	0.00	0.00	0.00	0.00
0.00	0.00	0.00	0.00	0.00	0.00	0.00	0.00	0.00	0.00	0.00	0.00	0.00	0.00	0.00	0.00	0.00	0.00	0.00	57.90	117.60	-175.50	0.00	34.00	53.70	-87.70	0.00	-0.90	7.70	-6.70	0.00	-0.90	7.70	-6.70	0.00	1.00	0.00	0.00	0.00	0.00	0.00	0.00	0.00	0.00	0.00	0.00	0.00	0.00	0.00	0.00
0.00	0.00	0.00	0.00	0.00	0.00	0.00	0.00	0.00	0.00	0.00	0.00	0.00	0.00	0.00	0.00	0.00	0.00	0.00	2.70	153.50	-156.30	0.00	7.10	72.80	-79.90	0.00	-3.50	8.30	-4.80	0.00	-3.50	8.30	-4.80	0.00	1.00	0.00	0.00	0.00	0.00	0.00	0.00	0.00	0.00	0.00	0.00	0.00	0.00	0.00	0.00
0.00	0.00	0.00	0.00	0.00	0.00	0.00	0.00	0.00	0.00	0.00	0.00	0.00	0.00	0.00	0.00	0.00	0.00	0.00	-52.60	174.40	-121.70	0.00	-20.40	84.80	-64.30	0.00	-5.60	8.10	-2.40	0.00	-5.60	8.10	-2.40	0.00	1.00	0.00	0.00	0.00	0.00	0.00	0.00	0.00	0.00	0.00	0.00	0.00	0.00	0.00	0.00
0.00	0.00	0.00	0.00	0.00	0.00	0.00	0.00	0.00	0.00	0.00	0.00	0.00	0.00	0.00	0.00	0.00	0.00	0.00	-102.90	178.20	-75.20	0.00	-46.00	88.40	-42.40	0.00	-7.30	7.20	0.10	0.00	-7.30	7.20	0.10	0.00	1.00	0.00	0.00	0.00	0.00	0.00	0.00	0.00	0.00	0.00	0.00	0.00	0.00	0.00	0.00
0.00	0.00	0.00	0.00	0.00	0.00	0.00	0.00	0.00	0.00	0.00	0.00	0.00	0.00	0.00	0.00	0.00	0.00	0.00	-143.10	164.50	-21.30	0.00	-67.10	83.40	-16.30	0.00	-8.20	5.50	2.60	0.00	-8.20	5.50	2.60	0.00	1.00	0.00	0.00	0.00	0.00	0.00	0.00	0.00	0.00	0.00	0.00	0.00	0.00	0.00	0.00
0.00	0.00	0.00	0.00	0.00	0.00	0.00	0.00	0.00	0.00	0.00	0.00	0.00	0.00	0.00	0.00	0.00	0.00	0.00	-169.30	134.70	34.50	0.00	-81.60	70.30	11.30	0.00	-8.30	3.30	5.00	0.00	-8.30	3.30	5.00	0.00	1.00	0.00	0.00	0.00	0.00	0.00	0.00	0.00	0.00	0.00	0.00	0.00	0.00	0.00	0.00
0.00	0.00	0.00	0.00	0.00	0.00	0.00	0.00	0.00	0.00	0.00	0.00	0.00	0.00	0.00	0.00	0.00	0.00	0.00	-178.90	91.70	87.10	0.00	-88.20	50.20	37.90	0.00	-7.60	0.70	6.80	0.00	-7.60	0.70	6.80	0.00	1.00	0.00	0.00	0.00	0.00	0.00	0.00	0.00	0.00	0.00	0.00	0.00	0.00	0.00	0.00
0.00	0.00	0.00	0.00	0.00	0.00	0.00	0.00	0.00	0.00	0.00	0.00	0.00	0.00	0.00	0.00	0.00	0.00	0.00	-171.00	39.80	131.10	0.00	-86.10	25.30	60.80	0.00	-6.10	-1.80	8.00	0.00	-6.10	-1.80	8.00	0.00	1.00	0.00	0.00	0.00	0.00	0.00	0.00	0.00	0.00	0.00	0.00	0.00	0.00	0.00	0.00
0.00	0.00	0.00	0.00	0.00	0.00	0.00	0.00	0.00	0.00	0.00	0.00	0.00	0.00	0.00	0.00	0.00	0.00	0.00	-146.30	-16.00	162.30	0.00	-75.50	-2.10	77.70	0.00	-4.00	-4.20	8.30	0.00	-4.00	-4.20	8.30	0.00	1.00	0.00	0.00	0.00	0.00	0.00	0.00	0.00	0.00	0.00	0.00	0.00	0.00	0.00	0.00
0.00	0.00	0.00	0.00	0.00	0.00	0.00	0.00	0.00	0.00	0.00	0.00	0.00	0.00	0.00	0.00	0.00	0.00	0.00	-107.30	-70.30	177.70	0.00	-57.60	-29.30	87.00	0.00	-1.60	-6.30	7.90	0.00	-1.60	-6.30	7.90	0.00	1.00	0.00	0.00	0.00	0.00	0.00	0.00	0.00	0.00	0.00	0.00	0.00	0.00	0.00	0.00
0.00	0.00	0.00	0.00	0.00	0.00	0.00	0.00	0.00	0.00	0.00	0.00	0.00	0.00	0.00	0.00	0.00	0.00	0.00	-57.80	-117.70	175.60	0.00	-34.00	-53.70	87.80	0.00	0.90	-7.70	6.70	0.00	0.90	-7.70	6.70	0.00	1.00	0.00	0.00	0.00	0.00	0.00	0.00	0.00	0.00	0.00	0.00	0.00	0.00	0.00	0.00
0.00	0.00	0.00	0.00	0.00	0.00	0.00	0.00	0.00	0.00	0.00	0.00	0.00	0.00	0.00	0.00	0.00	0.00	0.00	-2.60	-153.60	156.30	0.00	-7.10	-72.80	80.00	0.00	3.50	-8.30	4.80	0.00	3.50	-8.30	4.80	0.00	1.00	0.00	0.00	0.00	0.00	0.00	0.00	0.00	0.00	0.00	0.00	0.00	0.00	0.00	0.00
0.00	0.00	0.00	0.00	0.00	0.00	0.00	0.00	0.00	0.00	0.00	0.00	0.00	0.00	0.00	0.00	0.00	0.00	0.00	52.70	-174.50	121.70	0.00	20.40	-84.80	64.30	0.00	5.60	-8.10	2.40	0.00	5.60	-8.10	2.40	0.00	1.00	0.00	0.00	0.00	0.00	0.00	0.00	0.00	0.00	0.00	0.00	0.00	0.00	0.00	0.00
0.00	0.00	0.00	0.00	0.00	0.00	0.00	0.00	0.00	0.00	0.00	0.00	0.00	0.00	0.00	0.00	0.00	0.00	0.00	103.00	-178.20	75.20	0.00	46.00	-88.50	42.40	0.00	7.30	-7.20	-0.10	0.00	7.30	-7.20	-0.10	0.00	1.00	0.00	0.00	0.00	0.00	0.00	0.00	0.00	0.00	0.00	0.00	0.00	0.00	0.00	0.00
0.00	0.00	0.00	0.00	0.00	0.00	0.00	0.00	0.00	0.00	0.00	0.00	0.00	0.00	0.00	0.00	0.00	0.00	0.00	143.10	-164.60	21.40	0.00	67.10	-83.50	16.30	0.00	8.20	-5.50	-2.60	0.00	8.20	-5.50	-2.60	0.00	1.00	0.00	0.00	0.00	0.00	0.00	0.00	0.00	0.00	0.00	0.00	0.00	0.00	0.00	0.00
0.00	0.00	0.00	0.00	0.00	0.00	0.00	0.00	0.00	0.00	0.00	0.00	0.00	0.00	0.00	0.00	0.00	0.00	0.00	169.30	-134.80	-34.50	0.00	81.70	-70.30	-11.30	0.00	8.30	-3.30	-5.00	0.00	8.30	-3.30	-5.00	0.00	1.00	0.00	0.00	0.00	0.00	0.00	0.00	0.00	0.00	0.00	0.00	0.00	0.00	0.00	0.00
0.00	0.00	0.00	0.00	0.00	0.00	0.00	0.00	0.00	0.00	0.00	0.00	0.00	0.00	0.00	0.00	0.00	0.00	0.00	178.90	-91.80	-87.10	0.00	88.20	-50.30	-37.90	0.00	7.60	-0.70	-6.80	0.00	7.60	-0.70	-6.80	0.00	1.00	0.00	0.00	0.00	0.00	0.00	0.00	0.00	0.00	0.00	0.00	0.00	0.00	0.00	0.00
0.00	0.00	0.00	0.00	0.00	0.00	0.00	0.00	0.00	0.00	0.00	0.00	0.00	0.00	0.00	0.00	0.00	0.00	0.00	171.00	-39.80	-131.10	0.00	86.10	-25.30	-60.70	0.00	6.10	1.80	-8.00	0.00	6.10	1.80	-8.00	0.00	1.00	0.00	0.00	0.00	0.00	0.00	0.00	0.00	0.00	0.00	0.00	0.00	0.00	0.00	0.00
0.00	0.00	0.00	0.00	0.00	0.00	0.00	0.00	0.00	0.00	0.00	0.00	0.00	0.00	0.00	0.00	0.00	0.00	0.00	146.30	15.90	-162.30	0.00	75.60	2.00	-77.60	0.00	4.10	4.20	-8.30	0.00	4.10	4.20	-8.30	0.00	1.00	0.00	0.00	0.00	0.00	0.00	0.00	0.00	0.00	0.00	0.00	0.00	0.00	0.00	0.00
0.00	0.00	0.00	0.00	0.00	0.00	0.00	0.00	0.00	0.00	0.00	0.00	0.00	0.00	0.00	0.00	0.00	0.00	0.00	107.30	70.20	-177.60	0.00	57.60	29.30	-86.90	0.00	1.60	6.30	-7.90	0.00	1.60	6.30	-7.90	0.00	1.00	0.00	0.00	0.00	0.00	0.00	0.00	0.00	0.00	0.00	0.00	0.00	0.00	0.00	0.00
0.00	0.00	0.00	0.00	0.00	0.00	0.00	0.00	0.00	0.00	0.00	0.00	0.00	0.00	0.00	0.00	0.00	0.00	0.00	57.80	117.60	-175.50	0.00	34.00	53.70	-87.70	0.00	-0.90	7.70	-6.70	0.00	-0.90	7.70	-6.70	0.00	1.00	0.00	0.00	0.00	0.00	0.00	0.00	0.00	0.00	0.00	0.00	0.00	0.00	0.00	0.00
0.00	0.00	0.00	0.00	0.00	0.00	0.00	0.00	0.00	0.00	0.00	0.00	0.00	0.00	0.00	0.00	0.00	0.00	0.00	2.70	153.50	-156.30	0.00	7.10	72.80	-79.90	0.00	-3.50	8.30	-4.80	0.00	-3.50	8.30	-4.80	0.00	1.00	0.00	0.00	0.00	0.00	0.00	0.00	0.00	0.00	0.00	0.00	0.00	0.00	0.00	0.00
0.00	0.00	0.00	0.00	0.00	0.00	0.00	0.00	0.00	0.00	0.00	0.00	0.00	0.00	0.00	0.00	0.00	0.00	0.00	-52.60	174.40	-121.70	0.00	-20.40	84.80	-64.30	0.00	-5.60	8.10	-2.40	0.00	-5.60	8.10	-2.40	0.00	1.00	0.00	0.00	0.00	0.00	0.00	0.00	0.00	0.00	0.00	0.00	0.00	0.00	0.00	0.00
0.00	0.00	0.00	0.00	0.00	0.00	0.00	0.00	0.00	0.00	0.00	0.00	0.00	0.00	0.00	0.00	0.00	0.00	0.00	-102.90	178.20	-75.20	0.00	-46.00	88.40	-42.40	0.00	-7.30	7.20	0.10	0.00	-7.30	7.20	0.10	0.00	1.00	0.00	0.00	0.00	0.00	0.00	0.00	0.00	0.00	0.00	0.00	0.00	0.00	0.00	0.00
0.00	0.00	0.00	0.00	0.00	0.00	0.00	0.00	0.00	0.00	0.00	0.00	0.00	0.00	0.00	0.00	0.00	0.00	0.00	-143.10	164.50	-21.30	0.00	-67.10	83.40	-16.30	0.00	-8.20	5.50	2.60	0.00	-8.20	5.50	2.60	0.00	1.00	0.00	0.00	0.00	0.00	0.00	0.00	0.00	0.00	0.00	0.00	0.00	0.00	0.00	0.00
0.00	0.00	0.00	0.00	0.00	0.00	0.00	0.00	0.00	0.00	0.00	0.00	0.00	0.00	0.00	0.00	0.00	0.00	0.00	-169.30	134.70	34.50	0.00	-81.60	70.30	11.30	0.00	-8.30	3.30	5.00	0.00	-8.30	3.30	5.00	0.00	1.00	0.00	0.00	0.00	0.00	0.00	0.00	0.00	0.00	0.00	0.00	0.00	0.00	0.00	0.00
0.00	0.00	0.00	0.00	0.00	0.00	0.00	0.00	0.00	0.00	0.00	0.00	0.00	0.00	0.00	0.00	0.00	0.00	0.00	-178.90	91.70	87.10	0.00	-88.20	50.20	37.90	0.00	-7.60	0.70	6.80	0.00	-7.60	0.70	6.80	0.00	1.00	0.00	0.00	0.00	0.00	0.00	0.00	0.00	0.00	0.00	0.00	0.00	0.00	0.00	0.00
0.00	0.00	0.00	0.00	0.00	0.00	0.00	0.00	0.00	0.00	0.00	0.00	0.00	0.00	0.00	0.00	0.00	0.00	0.00	-171.00	39.80	131.10	0.00	-86.10	25.30	60.80	0.00	-6.10	-1.80	8.00	0.00	-6.10	-1.80	8.00	0.00	1.00	0.00	0.00	0.00	0.00	0.00	0.00	0.00	0.00	0.00	0.00	0.00	0.00	0.00	0.00
0.00	0.00	0.00	0.00	0.00	0.00	0.00	0.00	0.00	0.00	0.00	0.00	0.00	0.00	0.00	0.00	0.00	0.00	0.00	-146.30	-16.00	162.30	0.00	-75.50	-2.10	77.70	0.00	-4.00	-4.20	8.30	0.00	-4.00	-4.20	8.30	0.00	1.00	0.00	0.00	0.00	0.00	0.00	0.00	0.00	0.00	0.00	0.00	0.00	0.00	0.00	0.00
0.00	0.00	0.00	0.00	0.00	0.00	0.00	0.00	0.00	0.00	0.00	0.00	0.00	0.00	0.00	0.00	0.00	0.00	0.00	-107.30	-70.30	177.70	0.00	-57.60	-29.30	87.00	0.00	-1.60	-6.30	7.90	0.00	-1.60	-6.30	7.90	0.00	1.00	0.00	0.00	0.00	0.00	0.00	0.00	0.00	0.00	0.00	0.00	0.00	0.00	0.00	0.00
0.00	0.00	0.00	0.00	0.00	0.00	0.00	0.00	0.00	0.00	0.00	0.00	0.00	0.00	0.00	0.00	0.00	0.00	0.00	-57.80	-117.70	175.60	0.00	-34.00	-53.70	87.80	0.00	0.90	-7.70	6.70	0.00	0.90	-7.70	6.70	0.00	1.00	0.00	0.00	0.00	0.00	0.00	0.00	0.00	0.00	0.00	0.00	0.00	0.00	0.00	0.00
0.00	0.00	0.00	0.00	0.00	0.00	0.00	0.00	0.00	0.00	0.00	0.00	0.00	0.00	0.00	0.00	0.00	0.00	0.00	-2.60	-153.60	156.30	0.00	-7.10	-72.80	80.00	0.00	3.50	-8.30	4.80	0.00	3.50	-8.30	4.80	0.00	1.00	0.00	0.00	0.00	0.00	0.00	0.00	0.00	0.00	0.00	0.00	0.00	0.00	0.00	0.00
0.00	0.00	0.00	0.00	0.00	0.00	0.00	0.00	0.00	0.00	0.00	0.00	0.00	0.00	0.00	0.00	0.00	0.00	0.00	52.70	-174.50	121.70	0.00	20.40	-84.80	64.30	0.00	5.60	-8.10	2.40	0.00	5.60	-8.10	2.40	0.00	1.00	0.00	0.00	0.00	0.00	0.00	0.00	0.00	0.00	0.00	0.00	0.00	0.00	0.00	0.00
0.00	0.00	0.00	0.00	0.00	0.00	0.00	0.00	0.00	0.00	0.00	0.00	0.00	0.00	0.00	0.00	0.00	0.00	0.00	103.00	-178.20	75.20	0.00	46.00	-88.50	42.40	0.00	7.30	-7.20	-0.10	0.00	7.30	-7.20	-0.10	0.00	1.00	0.00	0.00	0.00	0.00	0.00	0.00	0.00	0.00	0.00	0.00	0.00	0.00	0.00	0.00
0.00	0.00	0.00	0.00	0.00	0.00	0.00	0.00	0.00	0.00	0.00	0.00	0.00	0.00	0.00	0.00	0.00	0.00	0.00	143.10	-164.60	21.40	0.00	67.10	-83.50	16.30	0.00	8.20	-5.50	-2.60	0.00	8.20	-5.50	-2.60	0.00	1.00	0.00	0.00	0.00	0.00	0.00	0.00	0.00	0.00	0.00	0.00	0.00	0.00	0.00	0.00
0.00	0.00	0.00	0.00	0.00	0.00	0.00	0.00	0.00	0.00	0.00	0.00	0.00	0.00	0.00	0.00	0.00	0.00	0.00	169.30	-134.80	-34.50	0.00	81.70	-70.30	-11.30	0.00	8.30	-3.30	-5.00	0.00	8.30	-3.30	-5.00	0.00	1.00	0.00	0.00	0.00	0.00	0.00	0.00	0.00	0.00	0.00	0.00	0.00	0.00	0.00	0.00
0.00	0.00	0.00	0.00	0.00	0.00	0.00	0.00	0.00	0.00	0.00	0.00	0.00	0.00	0.00	0.00	0.00	0.00	0.00	178.90	-91.80	-87.10	0.00	88.20	-50.30	-37.90	0.00	7.60	-0.70	-6.80	0.00	7.60	-0.70	-6.80	0.00	1.00	0.00	0.00	0.00	0.00	0.00	0.00	0.00	0.00	0.00	0.00	0.00	0.00	0.00	0.00
0.00	0.00	0.00	0.00	0.00	0.00	0.00	0.00	0.00	0.00	0.00	0.00	0.00	0.00	0.00	0.00	0.00	0.00	0.00	171.00	-39.80	-131.10	0.00	86.10	-25.30	-60.70	0.00	6.10	1.80	-8.00	0.00	6.10	1.80	-8.00	0.00	1.00	0.00	0.00	0.00	0.00	0.00	0.00	0.00	0.00	0.00	0.00	0.00	0.00	0.00	0.00
0.00	0.00	0.00	0.00	0.00	0.00	0.00	0.00	0.00	0.00	0.00	0.00	0.00	0.00	0.00	0.00	0.00	0.00	0.00	146.30	15.90	-162.30	0.00	75.60	2.00	-77.60	0.00	4.10	4.20	-8.30	0.00	4.10	4.20	-8.30	0.00	1.00	0.00	0.00	0.00	0.00	0.00	0.00	0.00	0.00	0.00	0.00	0.00	0.00	0.00	0.00
0.00	0.00	0.00	0.00	0.00	0.00	0.00	0.00	0.00	0.00	0.00	0.00	0.00	0.00	0.00	0.00	0.00	0.00	0.00	107.30	70.20	-177.60	0.00	57.60	29.30	-86.90	0.00	1.60	6.30	-7.90	0.00	1.60	6.30	-7.90	0.00	1.00	0.00	0.00	0.00	0.00	0.00	0.00	0.00	0.00	0.00	0.00	0.00	0.00	0.00	0.00
0.00	0.00	0.00	0.00	0.00	0.00	0.00	0.00	0.00	0.00	0.00	0.00	0.00	0.00	0.00	0.00	0.00	0.00	0.00	57.80	117.60	-175.50	0.00	34.00	53.70	-87.70	0.00	-0.90	7.70	-6.70	0.00	-0.90	7.70	-6.70	0.00	1.00	0.00	0.00	0.00	0.00	0.00	0.00	0.00	0.00	0.00	0.00	0.00	0.00	0.00	0.00
0.00	0.00	0.00	0.00	0.00	0.00	0.00	0.00	0.00	0.00	0.00	0.00	0.00	0.00	0.00	0.00	0.00	0.00	0.00	2.70	153.50	-156.30	0.00	7.10	72.80	-79.90	0.00	-3.50	8.30	-4.80	0.00	-3.50	8.30	-4.80	0.00	1.00	0.00	0.00	0.00	0.00	0.00	0.00	0.00	0.00	0.00	0.00	0.00	0.00	0.00	0.00
0.00	0.00	0.00	0.00	0.00	0.00	0.00	0.00	0.00	0.00	0.00	0.00	0.00	0.00	0.00	0.00	0.00	0.00	0.00	-52.60	174.40	-121.70	0.00	-20.40	84.80	-64.30	0.00	-5.60	8.10	-2.40	0.00	-5.60	8.10	-2.40	0.00	1.00	0.00	0.00	0.00	0.00	0.00	0.00	0.00	0.00	0.00	0.00	0.00	0.00	0.00	0.00
0.00	0.00	0.00	0.00	0.00	0.00	0.00	0.00	0.00	0.00	0.00	0.00	0.00	0.00	0.00	0.00	0.00	0.00	0.00	-102.90	178.20	-75.20	0.00	-46.00	88.40	-42.40	0.00	-7.30	7.20	0.10	0.00	-7.30	7.20	0.10	0.00	1.00	0.00	0.00	0.00	0.00	0.00	0.00	0.00	0.00	0.00	0.00	0.00	0.00	0.00	0.00
0.00	0.00	0.00	0.00	0.00	0.00	0.00	0.00	0.00	0.00	0.00	0.00	0.00	0.00	0.00	0.00	0.00	0.00	0.00	-143.10	164.50	-21.30	0.00	-67.10	83.40	-16.30	0.00	-8.20	5.50	2.60	0.00	-8.20	5.50	2.60	0.00	1.00	0.00	0.00	0.00	0.00	0.00	0.00	0.00	0.00	0.00	0.00	0.00	0.00	0.00	0.00
0.00	0.00	0.00	0.00	0.00	0.00	0.00	0.00	0.00	0.00	0.00	0.00	0.00	0.00	0.00	0.00	0.00	0.00	0.00	-169.30	134.70	34.50	0.00	-81.60	70.30	11.30	0.00	-8.30	3.30	5.00	0.00	-8.30	3.30	5.00	0.00	1.00	0.00	0.00	0.00	0.00	0.00	0.00	0.00	0.00	0.00	0.00	0.00	0.00	0.00	0.00
0.00	0.00	0.00	0.00	0.00	0.00	0.00	0.00	0.00	0.00	0.00	0.00	0.00	0.00	0.00	0.00	0.00	0.00	0.00	-178.90	91.70	87.10	0.00	-88.20	50.20	37.90	0.00	-7.60	0.70	6.80	0.00	-7.60	0.70	6.80	0.00	1.00	0.00	0.00	0.00	0.00	0.00	0.00	0.00	0.00	0.00	0.00	0.00	0.00	0.00	0.00
0.00	0.00	0.00	0.00	0.00	0.00	0.00	0.00	0.00	0.00	0.00	0.00	0.00	0.00	0.00	0.00	0.00	0.00	0.00	-171.00	39.80	131.10	0.00	-86.10	25.30	60.80	0.00	-6.10	-1.80	8.00	0.00	-6.10	-1.80	8.00	0.00	1.00	0.00	0.00	0.00	0.00	0.00	0.00	0.00	0.00	0.00	0.00	0.00	0.00	0.00	0.00
0.00	0.00	0.00	0.00	0.00	0.00	0.00	0.00	0.00	0.00	0.00	0.00	0.00	0.00	0.00	0.00	0.00	0.00	0.00	-146.30	-16.00	162.30	0.00	-75.50	-2.10	77.70	0.00	-4.00	-4.20	8.30	0.00	-4.00	-4.20	8.30	0.00	1.00	0.00	0.00	0.00	0.00	0.00	0.00	0.00	0.00	0.00	0.00	0.00	0.00	0.00	0.00
0.00	0.00	0.00	0.00	0.00	0.00	0.00	0.00	0.00	0.00	0.00	0.00	0.00	0.00	0.00	0.00	0.00	0.00	0.00	-107.30	-70.30	177.70	0.00	-57.60	-29.30	87.00	0.00	-1.60	-6.30	7.90	0.00	-1.60	-6.30	7.90	0.00	1.00	0.00	0.00	0.00	0.00	0.00	0.00	0.00	0.00	0.00	0.00	0.00	0.00	0.00	0.00
0.00	0.00	0.00	0.00	0.00	0.00	0.00	0.00	0.00	0.00	0.00	0.00	0.00	0.00	0.00	0.00	0.00	0.00	0.00	-57.80	-117.70	175.60	0.00	-34.00	-53.70	87.80	0.00	0.90	-7.70	6.70	0.00	0.90	-7.70	6.70	0.00	1.00	0.00	0.00	0.00	0.00	0.00	0.00	0.00	0.00	0.00	0.00	0.00	0.00	0.00	0.00
0.00	0.00	0.00	0.00	0.00	0.00	0.00	0.00	0.00	0.00	0.00	0.00	0.00	0.00	0.00	0.00	0.00	0.00	0.00	-2.60	-153.60	156.30	0.00	-7.10	-72.80	80.00	0.00	3.50	-8.30	4.80	0.00	3.50	-8.30	4.80	0.00	1.00	0.00	0.00	0.00	0.00	0.00	0.00	0.00	0.00	0.00	0.00	0.00	0.00	0.00	0.00
0.00	0.00	0.00	0.00	0.00	0.00	0.00	0.00	0.00	0.00	0.00	0.00	0.00	0.00	0.00	0.00	0.00	0.00	0.00	52.70	-174.50	121.70	0.00	20.40	-84.80	64.30	0.00	5.60	-8.10	2.40	0.00	5.60	-8.10	2.40	0.00	1.00	0.00	0.00	0.00	0.00	0.00	0.00	0.00	0.00	0.00	0.00	0.00	0.00	0.00	0.00
0.00	0.00	0.00	0.00	0.00	0.00	0.00	0.00	0.00	0.00	0.00	0.00	0.00	0.00	0.00	0.00	0.00	0.00	0.00	103.00	-178.20	75.20	0.00	46.00	-88.50	42.40	0.00	7.30	-7.20	-0.10	0.00	7.30	-7.20	-0.10	0.00	1.00	0.00	0.00	0.00	0.00	0.00	0.00	0.00	0.00	0.00	0.00	0.00	0.00	0.00	0.00
0.00	0.00	0.00	0.00	0.00	0.00	0.00	0.00	0.00	0.00	0.00	0.00	0.00	0.00	0.00	0.00	0.00	0.00	0.00	143.10	-164.60	21.40	0.00	67.10	-83.50	16.30	0.00	8.20	-5.50	-2.60	0.00	8.20	-5.50	-2.60	0.00	1.00	0.00	0.00	0.00	0.00	0.00	0.00	0.00	0.00	0.00	0.00	0.00	0.00	0.00	0.00
0.00	0.00	0.00	0.00	0.00	0.00	0.00	0.00	0.00	0.00	0.00	0.00	0.00	0.00	0.00	0.00	0.00	0.00	0.00	169.30	-134.80	-34.50	0.00	81.70	-70.30	-11.30	0.00	8.30	-3.30	-5.00	0.00	8.30	-3.30	-5.00	0.00	1.00	0.00	0.00	0.00	0.00	0.00	0.00	0.00	0.00	0.00	0.00	0.00	0.00	0.00	0.00
0.00	0.00	0.00	0.00	0.00	0.00	0.00	0.00	0.00	0.00	0.00	0.00	0.00	0.00	0.00	0.00	0.00	0.00	0.00	178.90	-91.80	-87.10	0.00	88.20	-50.30	-37.90	0.00	7.60	-0.70	-6.80	0.00	7.60	-0.70	-6.80	0.00	1.00	0.00	0.00	0.00	0.00	0.00	0.00	0.00	0.00	0.00	0.00	0.00	0.00	0.00	0.00
0.00	0.00	0.00	0.00	0.00	0.00	0.00	0.00	0.00	0.00	0.00	0.00	0.00	0.00	0.00	0.00	0.00	0.00	0.00	171.00	-39.80	-131.10	0.00	86.10	-25.30	-60.70	0.00	6.10	1.80	-8.00	0.00	6.10	1.80	-8.00	0.00	1.00	0.00	0.00	0.00	0.00	0.00	0.00	0.00	0.00	0.00	0.00	0.00	0.00	0.00	0.00
0.00	0.00	0.00	0.00	0.00	0.00	0.00	0.00	0.00	0.00	0.00	0.00	0.00	0.00	0.00	0.00	0.00	0.00	0.00	146.30	15.90	-162.30	0.00	75.60	2.00	-77.60	0.00	4.10	4.20	-8.30	0.00	4.10	4.20	-8.30	0.00	1.00	0.00	0.00	0.00	0.00	0.00	0.00	0.00	0.00	0.00	0.00	0.00	0.00	0.00	0.00
0.00	0.00	0.00	0.00	0.00	0.00	0.00	0.00	0.00	0.00	0.00	0.00	0.00	0.00	0.00	0.00	0.00	0.00	0.00	107.30	70.20	-177.60	0.00	57.60	29.30	-86.90	0.00	1.60	6.30	-7.90	0.00	1.60	6.30	-7.90	0.00	1.00	0.00	0.00	0.00	0.00	0.00	0.00	0.00	0.00	0.00	0.00	0.00	0.00	0.00	0.00
0.00	0.00	0.00	0.00	0.00	0.00	0.00	0.00	0.00	0.00	0.00	0.00	0.00	0.00	0.00	0.00	0.00	0.00	0.00	57.80	117.60	-175.50	0.00	34.00	53.70	-87.70	0.00	-0.90	7.70	-6.70	0.00	-0.90	7.70	-6.70	0.00	1.00	0.00	0.00	0.00	0.00	0.00	0.00	0.00	0.00	0.00	0.00	0.00	0.00	0.00	0.00
0.00	0.00	0.00	0.00	0.00	0.00	0.00	0.00	0.00	0.00	0.00	0.00	0.00	0.00	0.00	0.00	0.00	0.00	0.00	2.70	153.50	-156.30	0.00	7.10	72.80	-79.90	0.00	-3.50	8.30	-4.80	0.00	-3.50	8.30	-4.80	0.00	1.00	0.00	0.00	0.00	0.00	0.00	0.00	0.00	0.00	0.00	0.00	0.00	0.00	0.00	0.00
0.00	0.00	0.00	0.00	0.00	0.00	0.00	0.00	0.00	0.00	0.00	0.00	0.00	0.00	0.00	0.00	0.00	0.00	0.00	-52.60	174.40	-121.70	0.00	-20.40	84.80	-64.30	0.00	-5.60	8.10	-2.40	0.00	-5.60	8.10	-2.40	0.00	1.00	0.00	0.00	0.00	0.00	0.00	0.00	0.00	0.00	0.00	0.00	0.00	0.00	0.00	0.00
0.00	0.00	0.00	0.00	0.00	0.00	0.00	0.00	0.00	0.00	0.00	0.00	0.00	0.00	0.00	0.00	0.00	0.00	0.00	-102.90	178.20	-75.20	0.00	-46.00	88.40	-42.40	0.00	-7.30	7.20	0.10	0.00	-7.30	7.20	0.10	0.00	1.00	0.00	0.00	0.00	0.00	0.00	0.00	0.00	0.00	0.00	0.00	0.00	0.00	0.00	0.00
0.00	0.00	0.00	0.00	0.00	0.00	0.00	0.00	0.00	0.00	0.00	0.00	0.00	0.00	0.00	0.00	0.00	0.00	0.00	-143.10	164.50	-21.30	0.00	-67.10	83.40	-16.30	0.00	-8.20	5.50	2.60	0.00	-8.20	5.50	2.60	0.00	1.00	0.00	0.00	0.00	0.00	0.00	0.00	0.00	0.00	0.00	0.00	0.00	0.00	0.00	0.00
0.00	0.00	0.00	0.00	0.00	0.00	0.00	0.00	0.00	0.00	0.00	0.00	0.00	0.00	0.00	0.00	0.00	0.00	0.00	-169.30	134.70	34.50	0.00	-81.60	70.30	11.30	0.00	-8.30	3.30	5.00	0.00	-8.30	3.30	5.00	0.00	1.00	0.00	0.00	0.00	0.00	0.00	0.00	0.00	0.00	0.00	0.00	0.00	0.00	0.00	0.00
0.00	0.00	0.00	0.00	0.00	0.00	0.00	0.00	0.00	0.00	0.00	0.00	0.00	0.00	0.00	0.00	0.00	0.00	0.00	-178.90	91.70	87.10	0.00	-88.20	50.20	37.90	0.00	-7.60	0.70	6.80	0.00	-7.60	0.70	6.80	0.00	1.00	0.00	0.00	0.00	0.00	0.00	0.00	0.00	0.00	0.00	0.00	0.00	0.00	0.00	0.00
0.00	0.00	0.00	0.00	0.00	0.00	0.00	0.00	0.00	0.00	0.00	0.00	0.00	0.00	0.00	0.00	0.00	0.00	0.00	-171.00	39.80	131.10	0.00	-86.10	25.30	60.80	0.00	-6.10	-1.80	8.00	0.00	-6.10	-1.80	8.00	0.00	1.00	0.00	0.00	0.00	0.00	0.00	0.00	0.00	0.00	0.00	0.00	0.00	0.00	0.00	0.00
0.00	0.00	0.00	0.00	0.00	0.00	0.00	0.00	0.00	0.00	0.00	0.00	0.00	0.00	0.00	0.00	0.00	0.00	0.00	-146.30	-16.00	162.30	0.00	-75.50	-2.10	77.70	0.00	-4.00	-4.20	8.30	0.00	-4.00	-4.20	8.30	0.00	1.00	0.00	0.00	0.00	0.00	0.00	0.00	0.00	0.00	0.00	0.00	0.00	0.00	0.00	0.00
0.00	0.00	0.00	0.00	0.00	0.00	0.00	0.00	0.00	0.00	0.00	0.00	0.00	0.00	0.00	0.00	0.00	0.00	0.00	-107.30	-70.30	177.70	0.00	-57.60	-29.30	87.00	0.00	-1.60	-6.30	7.90	0.00	-1.60	-6.30	7.90	0.00	1.00	0.00	0.00	0.00	0.00	0.00	0.00	0.00	0.00	0.00	0.00	0.00	0.00	0.00	0.00
0.00	0.00	0.00	0.00	0.00	0.00	0.00	0.00	0.00	0.00	0.00	0.00	0.00	0.00	0.00	0.00	0.00	0.00	0.00	-57.80	-117.70	175.60	0.00	-34.00	-53.70	87.80	0.00	0.90	-7.70	6.70	0.00	0.90	-7.70	6.70	0.00	1.00	0.00	0.00	0.00	0.00	0.00	0.00	0.00	0.00	0.00	0.00	0.00	0.00	0.00	0.00
0.00	0.00	0.00	0.00	0.00	0.00	0.00	0.00	0.00	0.00	0.00	0.00	0.00	0.00	0.00	0.00	0.00	0.00	0.00	-2.60	-153.60	156.30	0.00	-7.10	-72.80	80.00	0.00	3.50	-8.30	4.80	0.00	3.50	-8.30	4.80	0.00	1.00	0.00	0.00	0.00	0.00	0.00	0.00	0.00	0.00	0.00	0.00	0.00	0.00	0.00	0.00
0.00	0.00	0.00	0.00	0.00	0.00	0.00	0.00	0.00	0.00	0.00	0.00	0.00	0.00	0.00	0.00	0.00	0.00	0.00	52.70	-174.50	121.70	0.00	20.40	-84.80	64.30	0.00	5.60	-8.10	2.40	0.00	5.60	-8.10	2.40	0.00	1.00	0.00	0.00	0.00	0.00	0.00	0.00	0.00	0.00	0.00	0.00	0.00	0.00	0.00	0.00
0.00	0.00	0.00	0.00	0.00	0.00	0.00	0.00	0.00	0.00	0.00	0.00	0.00	0.00	0.00	0.00	0.00	0.00	0.00	103.00	-178.20	75.20	0.00	46.00	-88.50	42.40	0.00	7.30	-7.20	-0.10	0.00	7.30	-7.20	-0.10	0.00	1.00	0.00	0.00	0.00	0.00	0.00	0.00	0.00	0.00	0.00	0.00	0.00	0.00	0.00	0.00
0.00	0.00	0.00	0.00	0.00	0.00	0.00	0.00	0.00	0.00	0.00	0.00	0.00	0.00	0.00	0.00	0.00	0.00	0.00	143.10	-164.60	21.40	0.00	67.10	-83.50	16.30	0.00	8.20	-5.50	-2.60	0.00	8.20	-5.50	-2.60	0.00	1.00	0.00	0.00	0.00	0.00	0.00	0.00	0.00	0.00	0.00	0.00	0.00	0.00	0.00	0.00
0.00	0.00	0.00	0.00	0.00	0.00	0.00	0.00	0.00	0.00	0.00	0.00	0.00	0.00	0.00	0.00	0.00	0.00	0.00	169.30	-134.80	-34.50	0.00	81.70	-70.30	-11.30	0.00	8.30	-3.30	-5.00	0.00	8.30	-3.30	-5.00	0.00	1.00	0.00	0.00	0.00	0.00	0.00	0.00	0.00	0.00	0.00	0.00	0.00	0.00	0.00	0.00
0.00	0.00	0.00	0.00	0.00	0.00	0.00	0.00	0.00	0.00	0.00	0.00	0.00	0.00	0.00	0.00	0.00	0.00	0.00	178.90	-91.80	-87.10	0.00	88.20	-50.30	-37.90	0.00	7.60	-0.70	-6.80	0.00	7.60	-0.70	-6.80	0.00	1.00	0.00	0.00	0.00	0.00	0.00	0.00	0.00	0.00	0.00	0.00	0.00	0.00	0.00	0.00
0.00	0.00	0.00	0.00	0.00	0.00	0.00	0.00	0.00	0.00	0.00	0.00	0.00	0.00	0.00	0.00	0.00	0.00	0.00	171.00	-39.80	-131.10	0.00	86.10	-25.30	-60.70	0.00	6.10	1.80	-8.00	0.00	6.10	1.80	-8.00	0.00	1.00	0.00	0.00	0.00	0.00	0.00	0.00	0.00	0.00	0.00	0.00	0.00	0.00	0.00	0.00
0.00	0.00	0.00	0.00	0.00	0.00	0.00	0.00	0.00	0.00	0.00	0.00	0.00	0.00	0.00	0.00	0.00	0.00	0.00	146.30	15.90	-162.30	0.00	75.60	2.00	-77.60	0.00	4.10	4.20	-8.30	0.00	4.10	4.20	-8.30	0.00	1.00	0.00	0.00	0.00	0.00	0.00	0.00	0.00	0.00	0.00	0.00	0.00	0.00	0.00	0.00
0.00	0.00	0.00	0.00	0.00	0.00	0.00	0.00	0.00	0.00	0.00	0.00	0.00	0.00	0.00	0.00	0.00	0.00	0.00	107.30	70.20	-177.60	0.00	57.60	29.30	-86.90	0.00	1.60	6.30	-7.90	0.00	1.60	6.30	-7.90	0.00	1.00	0.00	0.00	0.00	0.00	0.00	0.00	0.00	0.00	0.00	0.00	0.00	0.00	0.00	0.00
0.00	0.00	0.00	0.00	0.00	0.00	0.00	0.00	0.00	0.00	0.00	0.00	0.00	0.00	0.00	0.00	0.00	0.00	0.00	57.80	117.60	-175.50	0.00	34.00	53.70	-87.70	0.00	-0.90	7.70	-6.70	0.00	-0.90	7.70	-6.70	0.00	1.00	0.00	0.00	0.00	0.00	0.00	0.00	0.00	0.00	0.00	0.00	0.00	0.00	0.00	0.00
0.00	0.00	0.00	0.00	0.00	0.00	0.00	0.00	0.00	0.00	0.00	0.00	0.00	0.00	0.00	0.00	0.00	0.00	0.00	2.70	153.50	-156.30	0.00	7.10	72.80	-79.90	0.00	-3.50	8.30	-4.80	0.00	-3.50	8.30	-4.80	0.00	1.00	0.00	0.00	0.00	0.00	0.00	0.00	0.00	0.00	0.00	0.00	0.00	0.00	0.00	0.00
0.00	0.00	0.00	0.00	0.00	0.00	0.00	0.00	0.00	0.00	0.00	0.00	0.00	0.00	0.00	0.00	0.00	0.00	0.00	-52.60	174.40	-121.70	0.00	-20.40	84.80	-64.30	0.00	-5.60	8.10	-2.40	0.00	-5.60	8.10	-2.40	0.00	1.00	0.00	0.00	0.00	0.00	0.00	0.00	0.00	0.00	0.00	0.00	0.00	0.00	0.00	0.00
0.00	0.00	0.00	0.00	0.00	0.00	0.00	0.00	0.00	0.00	0.00	0.00	0.00	0.00	0.00	0.00	0.00	0.00	0.00	-102.90	178.20	-75.20	0.00	-46.00	88.40	-42.40	0.00	-7.30	7.20	0.10	0.00	-7.30	7.20	0.10	0.00	1.00	0.00	0.00	0.00	0.00	0.00	0.00	0.00	0.00	0.00	0.00	0.00	0.00	0.00	0.00
0.00	0.00	0.00	0.00	0.00	0.00	0.00	0.00	0.00	0.00	0.00	0.00	0.00	0.00	0.00	0.00	0.00	0.00	0.00	-143.10	164.50	-21.30	0.00	-67.10	83.40	-16.30	0.00	-8.20	5.50	2.60	0.00	-8.20	5.50	2.60	0.00	1.00	0.00	0.00	0.00	0.00	0.00	0.00	0.00	0.00	0.00	0.00	0.00	0.00	0.00	0.00
0.00	0.00	0.00	0.00	0.00	0.00	0.00	0.00	0.00	0.00	0.00	0.00	0.00	0.00	0.00	0.00	0.00	0.00	0.00	-169.30	134.70	34.50	0.00	-81.60	70.30	11.30	0.00	-8.30	3.30	5.00	0.00	-8.30	3.30	5.00	0.00	1.00	0.00	0.00	0.00	0.00	0.00	0.00	0.00	0.00	0.00	0.00	0.00	0.00	0.00	0.00
0.00	0.00	0.00	0.00	0.00	0.00	0.00	0.00	0.00	0.00	0.00	0.00	0.00	0.00	0.00	0.00	0.00	0.00	0.00	-178.90	91.70	87.10	0.00	-88.20	50.20	37.90	0.00	-7.60	0.70	6.80	0.00	-7.60	0.70	6.80	0.00	1.00	0.00	0.00	0.00	0.00	0.00	0.00	0.00	0.00	0.00	0.00	0.00	0.00	0.00	0.00
0.00	0.00	0.00	0.00	0.00	0.00	0.00	0.00	0.00	0.00	0.00	0.00	0.00	0.00	0.00	0.00	0.00	0.00	0.00	-171.00	39.80	131.10	0.00	-86.10	25.30	60.80	0.00	-6.10	-1.80	8.00	0.00	-6.10	-1.80	8.00	0.00	1.00	0.00	0.00	0.00	0.00	0.00	0.00	0.00	0.00	0.00	0.00	0.00	0.00	0.00	0.00
0.00	0.00	0.00	0.00	0.00	0.00	0.00	0.00	0.00	0.00	0.00	0.00	0.00	0.00	0.00	0.00	0.00	0.00	0.00	-146.30	-16.00	162.30	0.00	-75.50	-2.10	77.70	0.00	-4.00	-4.20	8.30	0.00	-4.00	-4.20	8.30	0.00	1.00	0.00	0.00	0.00	0.00	0.00	0.00	0.00	0.00	0.00	0.00	0.00	0.00	0.00	0.00
0.00	0.00	0.00	0.00	0.00	0.00	0.00	0.00	0.00	0.00	0.00	0.00	0.00	0.00	0.00	0.00	0.00	0.00	0.00	-107.30	-70.30	177.70	0.00	-57.60	-29.30	87.00	0.00	-1.60	-6.30	7.90	0.00	-1.60	-6.30	7.90	0.00	1.00	0.00	0.00	0.00	0.00	0.00	0.00	0.00	0.00	0.00	0.00	0.00	0.00	0.00	0.00
0.00	0.00	0.00	0.00	0.00	0.00	0.00	0.00	0.00	0.00	0.00	0.00	0.00	0.00	0.00	0.00	0.00	0.00	0.00	-57.80	-117.70	175.60	0.00	-34.00	-53.70	87.80	0.00	0.90	-7.70	6.70	0.00	0.90	-7.70	6.70	0.00	1.00	0.00	0.00	0.00	0.00	0.00	0.00	0.00	0.00	0.00	0.00	0.00	0.00	0.00	0.00
0.00	0.00	0.00	0.00	0.00	0.00	0.00	0.00	0.00	0.00	0.00	0.00	0.00	0.00	0.00	0.00	0.00	0.00	0.00	-2.60	-153.60	156.30	0.00	-7.10	-72.80	80.00	0.00	3.50	-8.30	4.80	0.00	3.50	-8.30	4.80	0.00	1.00	0.00	0.00	0.00	0.00	0.00	0.00	0.00	0.00	0.00	0.00	0.00	0.00	0.00	0.00
0.00	0.00	0.00	0.00	0.00	0.00	0.00	0.00	0.00	0.00	0.00	0.00	0.00	0.00	0.00	0.00	0.00	0.00	0.00	52.70	-174.50	121.70	0.00	20.40	-84.80	64.30	0.00	5.60	-8.10	2.40	0.00	5.60	-8.10	2.40	0.00	1.00	0.00	0.00	0.00	0.00	0.00	0.00	0.00	0.00	0.00	0.00	0.00	0.00	0.00	0.00
0.00	0.00	0.00	0.00	0.00	0.00	0.00	0.00	0.00	0.00	0.00	0.00	0.00	0.00	0.00	0.00	0.00	0.00	0.00	103.00	-178.20	75.20	0.00	46.00	-88.50	42.40	0.00	7.30	-7.20	-0.10	0.00	7.30	-7.20	-0.10	0.00	1.00	0.00	0.00	0.00	0.00	0.00	0.00	0.00	0.00	0.00	0.00	0.00	0.00	0.00	0.00
0.00	0.00	0.00	0.00	0.00	0.00	0.00	0.00	0.00	0.00	0.00	0.00	0.00	0.00	0.00	0.00	0.00	0.00	0.00	143.10	-164.60	21.40	0.00	67.10	-83.50	16.30	0.00	8.20	-5.50	-2.60	0.00	8.20	-5.50	-2.60	0.00	1.00	0.00	0.00	0.00	0.00	0.00	0.00	0.00	0.00	0.00	0.00	0.00	0.00	0.00	0.00
0.00	0.00	0.00	0.00	0.00	0.00	0.00	0.00	0.00	0.00	0.00	0.00	0.00	0.00	0.00	0.00	0.00	0.00	0.00	169.30	-134.80	-34.50	0.00	81.70	-70.30	-11.30	0.00	8.30	-3.30	-5.00	0.00	8.30	-3.30	-5.00	0.00	1.00	0.00	0.00	0.00	0.00	0.00	0.00	0.00	0.00	0.00	0.00	0.00	0.00	0.00	0.00
0.00	0.00	0.00	0.00	0.00	0.00	0.00	0.00	0.00	0.00	0.00	0.00	0.00	0.00	0.00	0.00	0.00	0.00	0.00	178.90	-91.80	-87.10	0.00	88.20	-50.30	-37.90	0.00	7.60	-0.70	-6.80	0.00	7.60	-0.70	-6.80	0.00	1.00	0.00	0.00	0.00	0.00	0.00	0.00	0.00	0.00	0.00	0.00	0.00	0.00	0.00	0.00
0.00	0.00	0.00	0.00	0.00	0.00	0.00	0.00	0.00	0.00	0.00	0.00	0.00	0.00	0.00	0.00	0.00	0.00	0.00	171.00	-39.80	-131.10	0.00	86.10	-25.30	-60.70	0.00	6.10	1.80	-8.00	0.00	6.10	1.80	-8.00	0.00	1.00	0.00	0.00	0.00	0.00	0.00	0.00	0.00	0.00	0.00	0.00	0.00	0.00	0.00	0.00
0.00	0.00	0.00	0.00	0.00	0.00	0.00	0.00	0.00	0.00	0.00	0.00	0.00	0.00	0.00	0.00	0.00	0.00	0.00	146.30	15.90	-162.30	0.00	75.60	2.00	-77.60	0.00	4.10	4.20	-8.30	0.00	4.10	4.20	-8.30	0.00	1.00	0.00	0.00	0.00	0.00	0.00	0.00	0.00	0.00	0.00	0.00	0.00	0.00	0.00	0.00
0.00	0.00	0.00	0.00	0.00	0.00	0.00	0.00	0.00	0.00	0.00	0.00	0.00	0.00	0.00	0.00	0.00	0.00	0.00	107.30	70.20	-177.60	0.00	57.60	29.30	-86.90	0.00	1.60	6.30	-7.90	0.00	1.60	6.30	-7.90	0.00	1.00	0.00	0.00	0.00	0.00	0.00	0.00	0.00	0.00	0.00	0.00	0.00	0.00	0.00	0.00
0.00	0.00	0.00	0.00	0.00	0.00	0.00	0.00	0.00	0.00	0.00	0.00	0.00	0.00	0.00	0.00	0.00	0.00	0.00	57.80	117.60	-175.50	0.00	34.00	53.70	-87.70	0.00	-0.90	7.70	-6.70	0.00	-0.90	7.70	-6.70	0.00	1.00	0.00	0.00	0.00	0.00	0.00	0.00	0.00	0.00	0.00	0.00	0.00	0.00	0.00	0.00
0.00	0.00	0.00	0.00	0.00	0.00	0.00	0.00	0.00	0.00	0.00	0.00	0.00	0.00	0.00	0.00	0.00	0.00	0.00	2.70	153.50	-156.30	0.00	7.10	72.80	-79.90	0.00	-3.50	8.30	-4.80	0.00	-3.50	8.30	-4.80	0.00	1.00	0.00	0.00	0.00	0.00	0.00	0.00	0.00	0.00	0.00	0.00	0.00	0.00	0.00	0.00
0.00	0.00	0.00	0.00	0.00	0.00	0.00	0.00	0.00	0.00	0.00	0.00	0.00	0.00	0.00	0.00	0.00	0.00	0.00	-52.60	174.40	-121.70	0.00	-20.40	84.80	-64.30	0.00	-5.60	8.10	-2.40	0.00	-5.60	8.10	-2.40	0.00	1.00	0.00	0.00	0.00	0.00	0.00	0.00	0.00	0.00	0.00	0.00	0.00	0.00	0.00	0.00
0.00	0.00	0.00	0.00	0.00	0.00	0.00	0.00	0.00	0.00	0.00	0.00	0.00	0.00	0.00	0.00	0.00	0.00	0.00	-102.90	178.20	-75.20	0.00	-46.00	88.40	-42.40	0.00	-7.30	7.20	0.10	0.00	-7.30	7.20	0.10	0.00	1.00	0.00	0.00	0.00	0.00	0.00	0.00	0.00	0.00	0.00	0.00	0.00	0.00	0.00	0.00
0.00	0.00	0.00	0.00	0.00	0.00	0.00	0.00	0.00	0.00	0.00	0.00	0.00	0.00	0.00	0.00	0.00	0.00	0.00	-143.10	164.50	-21.30	0.00	-67.10	83.40	-16.30	0.00	-8.20	5.50	2.60	0.00	-8.20	5.50	2.60	0.00	1.00	0.00	0.00	0.00	0.00	0.00	0.00	0.00	0.00	0.00	0.00	0.00	0.00	0.00	0.00
0.00	0.00	0.00	0.00	0.00	0.00	0.00	0.00	0.00	0.00	0.00	0.00	0.00	0.00	0.00	0.00	0.00	0.00	0.00	-169.30	134.70	34.50	0.00	-81.60	70.30	11.30	0.00	-8.30	3.30	5.00	0.00	-8.30	3.30	5.00	0.00	1.00	0.00	0.00	0.00	0.00	0.00	0.00	0.00	0.00	0.00	0.00	0.00	0.00	0.00	0.00
0.00	0.00	0.00	0.00	0.00	0.00	0.00	0.00	0.00	0.00	0.00	0.00	0.00	0.00	0.00	0.00	0.00	0.00	0.00	-178.90	91.70	87.10	0.00	-88.20	50.20	37.90	0.00	-7.60	0.70	6.80	0.00	-7.60	0.70	6.80	0.00	1.00	0.00	0.00	0.00	0.00	0.00	0.00	0.00	0.00	0.00	0.00	0.00	0.00	0.00	0.00
0.00	0.00	0.00	0.00	0.00	0.00	0.00	0.00	0.00	0.00	0.00	0.00	0.00	0.00	0.00	0.00	0.00	0.00	0.00	-171.00	39.80	131.10	0.00	-86.10	25.30	60.80	0.00	-6.10	-1.80	8.00	0.00	-6.10	-1.80	8.00	0.00	1.00	0.00	0.00	0.00	0.00	0.00	0.00	0.00	0.00	0.00	0.00	0.00	0.00	0.00	0.00
0.00	0.00	0.00	0.00	0.00	0.00	0.00	0.00	0.00	0.00	0.00	0.00	0.00	0.00	0.00	0.00	0.00	0.00	0.00	-146.30	-16.00	162.30	0.00	-75.50	-2.10	77.70	0.00	-4.00	-4.20	8.30	0.00	-4.00	-4.20	8.30	0.00	1.00	0.00	0.00	0.00	0.00	0.00	0.00	0.00	0.00	0.00	0.00	0.00	0.00	0.00	0.00
0.00	0.00	0.00	0.00	0.00	0.00	0.00	0.00	0.00	0.00	0.00	0.00	0.00	0.00	0.00	0.00	0.00	0.00	0.00	-107.30	-70.30	177.70	0.00	-57.60	-29.30	87.00	0.00	-1.60	-6.30	7.90	0.00	-1.60	-6.30	7.90	0.00	1.00	0.00	0.00	0.00	0.00	0.00	0.00	0.00	0.00	0.00	0.00	0.00	0.00	0.00	0.00
0.00	0.00	0.00	0.00	0.00	0.00	0.00	0.00	0.00	0.00	0.00	0.00	0.00	0.00	0.00	0.00	0.00	0.00	0.00	-57.80	-117.70	175.60	0.00	-34.00	-53.70	87.80	0.00	0.90	-7.70	6.70	0.00	0.90	-7.70	6.70	0.00	1.00	0.00	0.00	0.00	0.00	0.00	0.00	0.00	0.00	0.00	0.00	0.00	0.00	0.00	0.00
0.00	0.00	0.00	0.00	0.00	0.00	0.00	0.00	0.00	0.00	0.00	0.00	0.00	0.00	0.00	0.00	0.00	0.00	0.00	-2.60	-153.60	156.30	0.00	-7.10	-72.80	80.00	0.00	3.50	-8.30	4.80	0.00	3.50	-8.30	4.80	0.00	1.00	0.00	0.00	0.00	0.00	0.00	0.00	0.00	0.00	0.00	0.00	0.00	0.00	0.00	0.00
0.00	0.00	0.00	0.00	0.00	0.00	0.00	0.00	0.00	0.00	0.00	0.00	0.00	0.00	0.00	0.00	0.00	0.00	0.00	52.70	-174.50	121.70	0.00	20.40	-84.80	64.30	0.00	5.60	-8.10	2.40	0.00	5.60	-8.10	2.40	0.00	1.00	0.00	0.00	0.00	0.00	0.00	0.00	0.00	0.00	0.00	0.00	0.00	0.00	0.00	0.00
0.00	0.00	0.00	0.00	0.00	0.00	0.00	0.00	0.00	0.00	0.00	0.00	0.00	0.00	0.00	0.00	0.00	0.00	0.00	103.00	-178.20	75.20	0.00	46.00	-88.50	42.40	0.00	7.30	-7.20	-0.10	0.00	7.30	-7.20	-0.10	0.00	1.00	0.00	0.00	0.00	0.00	0.00	0.00	0.00	0.00	0.00	0.00	0.00	0.00	0.00	0.00
0.00	0.00	0.00	0.00	0.00	0.00	0.00	0.00	0.00	0.00	0.00	0.00	0.00	0.00	0.00	0.00	0.00	0.00	0.00	143.10	-164.60	21.40	0.00	67.10	-83.50	16.30	0.00	8.20	-5.50	-2.60	0.00	8.20	-5.50	-2.60	0.00	1.00	0.00	0.00	0.00	0.00	0.00	0.00	0.00	0.00	0.00	0.00	0.00	0.00	0.00	0.00
0.00	0.00	0.00	0.00	0.00	0.00	0.00	0.00	0.00	0.00	0.00	0.00	0.00	0.00	0.00	0.00	0.00	0.00	0.00	169.30	-134.80	-34.50	0.00	81.70	-70.30	-11.30	0.00	8.30	-3.30	-5.00	0.00	8.30	-3.30	-5.00	0.00	1.00	0.00	0.00	0.00	0.00	0.00	0.00	0.00	0.00	0.00	0.00	0.00	0.00	0.00	0.00
0.00	0.00	0.00	0.00	0.00	0.00	0.00	0.00	0.00	0.00	0.00	0.00	0.00	0.00	0.00	0.00	0.00	0.00	0.00	178.90	-91.80	-87.10	0.00	88.20	-50.30	-37.90	0.00	7.60	-0.70	-6.80	0.00	7.60	-0.70	-6.80	0.00	1.00	0.00	0.00	0.00	0.00	0.00	0.00	0.00	0.00	0.00	0.00	0.00	0.00	0.00	0.00
0.00	0.00	0.00	0.00	0.00	0.00	0.00	0.00	0.00	0.00	0.00	0.00	0.00	0.00	0.00	0.00	0.00	0.00	0.00	171.00	-39.80	-131.10	0.00	86.10	-25.30	-60.70	0.00	6.10	1.80	-8.00	0.00	6.10	1.80	-8.00	0.00	1.00	0.00	0.00	0.00	0.00	0.00	0.00	0.00	0.00	0.00	0.00	0.00	0.00	0.00	0.00
0.00	0.00	0.00	0.00	0.00	0.00	0.00	0.00	0.00	0.00	0.00	0.00	0.00	0.00	0.00	0.00	0.00	0.00	0.00	146.30	15.90	-162.30	0.00	75.60	2.00	-77.60	0.00	4.10	4.20	-8.30	0.00	4.10	4.20	-8.30	0.00	1.00	0.00	0.00	0.00	0.00	0.00	0.00	0.00	0.00	0.00	0.00	0.00	0.00	0.00	0.00
0.00	0.00	0.00	0.00	0.00	0.00	0.00	0.00	0.00	0.00	0.00	0.00	0.00	0.00	0.00	0.00	0.00	0.00	0.00	107.30	70.20	-177.60	0.00	57.60	29.30	-86.90	0.00	1.60	6.30	-7.90	0.00	1.60	6.30	-7.90	0.00	1.00	0.00	0.00	0.00	0.00	0.00	0.00	0.00	0.00	0.00	0.00	0.00	0.00	0.00	0.00
0.00	0.00	0.00	0.00	0.00	0.00	0.00	0.00	0.00	0.00	0.00	0.00	0.00	0.00	0.00	0.00	0.00	0.00	0.00	57.80	117.60	-175.50	0.00	34.00	53.70	-87.70	0.00	-0.90	7.70	-6.70	0.00	-0.90	7.70	-6.70	0.00	1.00	0.00	0.00	0.00	0.00	0.00	0.00	0.00	0.00	0.00	0.00	0.00	0.00	0.00	0.00
0.00	0.00	0.00	0.00	0.00	0.00	0.00	0.00	0.00	0.00	0.00	0.00	0.00	0.00	0.00	0.00	0.00	0.00	0.00	2.70	153.50	-156.30	0.00	7.10	72.80	-79.90	0.00	-3.50	8.30	-4.80	0.00	-3.50	8.30	-4.80	0.00	1.00	0.00	0.00	0.00	0.00	0.00	0.00	0.00	0.00	0.00	0.00	0.00	0.00	0.00	0.00
0.00	0.00	0.00	0.00	0.00	0.00	0.00	0.00	0.00	0.00	0.00	0.00	0.00	0.00	0.00	0.00	0.00	0.00	0.00	-52.60	174.40	-121.70	0.00	-20.40	84.80	-64.30	0.00	-5.60	8.10	-2.40	0.00	-5.60	8.10	-2.40	0.00	1.00	0.00	0.00	0.00	0.00	0.00	0.00	0.00	0.00	0.00	0.00	0.00	0.00	0.00	0.00
0.00	0.00	0.00	0.00	0.00	0.00	0.00	0.00	0.00	0.00	0.00	0.00	0.00	0.00	0.00	0.00	0.00	0.00	0.00	-102.90	178.20	-75.20	0.00	-46.00	88.40	-42.40	0.00	-7.30	7.20	0.10	0.00	-7.30	7.20	0.10	0.00	1.00	0.00	0.00	0.00	0.00	0.00	0.00	0.00	0.00	0.00	0.00	0.00	0.00	0.00	0.00
0.00	0.00	0.00	0.00	0.00	0.00	0.00	0.00	0.00	0.00	0.00	0.00	0.00	0.00	0.00	0.00	0.00	0.00	0.00	-143.10	164.50	-21.30	0.00	-67.10	83.40	-16.30	0.00	-8.20	5.50	2.60	0.00	-8.20	5.50	2.60	0.00	1.00	0.00	0.00	0.00	0.00	0.00	0.00	0.00	0.00	0.00	0.00	0.00	0.00	0.00	0.00
0.00	0.00	0.00	0.00	0.00	0.00	0.00	0.00	0.00	0.00	0.00	0.00	0.00	0.00	0.00	0.00	0.00	0.00	0.00	-169.30	134.70	34.50	0.00	-81.60	70.30	11.30	0.00	-8.30	3.30	5.00	0.00	-8.30	3.30	5.00	0.00	1.00	0.00	0.00	0.00	0.00	0.00	0.00	0.00	0.00	0.00	0.00	0.00	0.00	0.00	0.00
0.00	0.00	0.00	0.00	0.00	0.00	0.00	0.00	0.00	0.00	0.00	0.00	0.00	0.00	0.00	0.00	0.00	0.00	0.00	-178.90	91.70	87.10	0.00	-88.20	50.20	37.90	0.00	-7.60	0.70	6.80	0.00	-7.60	0.70	6.80	0.00	1.00	0.00	0.00	0.00	0.00	0.00	0.00	0.00	0.00	0.00	0.00	0.00	0.00	0.00	0.00
0.00	0.00	0.00	0.00	0.00	0.00	0.00	0.00	0.00	0.00	0.00	0.00	0.00	0.00	0.00	0.00	0.00	0.00	0.00	-171.00	39.80	131.10	0.00	-86.10	25.30	60.80	0.00	-6.10	-1.80	8.00	0.00	-6.10	-1.80	8.00	0.00	1.00	0.00	0.00	0.00	0.00	0.00	0.00	0.00	0.00	0.00	0.00	0.00	0.00	0.00	0.00
0.00	0.00	0.00	0.00	0.00	0.00	0.00	0.00	0.00	0.00	0.00	0.00	0.00	0.00	0.00	0.00	0.00	0.00	0.00	-146.30	-16.00	162.30	0.00	-75.50	-2.10	77.70	0.00	-4.00	-4.20	8.30	0.00	-4.00	-4.20	8.30	0.00	1.00	0.00	0.00	0.00	0.00	0.00	0.00	0.00	0.00	0.00	0.00	0.00	0.00	0.00	0.00
0.00	0.00	0.00	0.00	0.00	0.00	0.00	0.00	0.00	0.00	0.00	0.00	0.00	0.00	0.00	0.00	0.00	0.00	0.00	-107.30	-70.30	177.70	0.00	-57.60	-29.30	87.00	0.00	-1.60	-6.30	7.90	0.00	-1.60	-6.30	7.90	0.00	1.00	0.00	0.00	0.00	0.00	0.00	0.00	0.00	0.00	0.00	0.00	0.00	0.00	0.00	0.00
0.00	0.00	0.00	0.00	0.00	0.00	0.00	0.00	0.00	0.00	0.00	0.00	0.00	0.00	0.00	0.00	0.00	0.00	0.00	-57.80	-117.70	175.60	0.00	-34.00	-53.70	87.80	0.00	0.90	-7.70	6.70	0.00	0.90	-7.70	6.70	0.00	1.00	0.00	0.00	0.00	0.00	0.00	0.00	0.00	0.00	0.00	0.00	0.00	0.00	0.00	0.00
0.00	0.00	0.00	0.00	0.00	0.00	0.00	0.00	0.00	0.00	0.00	0.00	0.00	0.00	0.00	0.00	0.00	0.00	0.00	-2.60	-153.60	156.30	0.00	-7.10	-72.80	80.00	0.00	3.50	-8.30	4.80	0.00	3.50	-8.30	4.80	0.00	1.00	0.00	0.00	0.00	0.00	0.00	0.00	0.00	0.00	0.00	0.00	0.00	0.00	0.00	0.00
0.00	0.00	0.00	0.00	0.00	0.00	0.00	0.00	0.00	0.00	0.00	0.00	0.00	0.00	0.00	0.00	0.00	0.00	0.00	52.70	-174.50	121.70	0.00	20.40	-84.80	64.30	0.00	5.60	-8.10	2.40	0.00	5.60	-8.10	2.40	0.00	1.00	0.00	0.00	0.00	0.00	0.00	0.00	0.00	0.00	0.00	0.00	0.00	0.00	0.00	0.00
0.00	0.00	0.00	0.00	0.00	0.00	0.00	0.00	0.00	0.00	0.00	0.00	0.00	0.00	0.00	0.00	0.00	0.00	0.00	103.00	-178.20	75.20	0.00	46.00	-88.50	42.40	0.00	7.30	-7.20	-0.10	0.00	7.30	-7.20	-0.10	0.00	1.00	0.00	0.00	0.00	0.00	0.00	0.00	0.00	0.00	0.00	0.00	0.00	0.00	0.00	0.00
0.00	0.00	0.00	0.00	0.00	0.00	0.00	0.00	0.00	0.00	0.00	0.00	0.00	0.00	0.00	0.00	0.00	0.00	0.00	143.10	-164.60	21.40	0.00	67.10	-83.50	16.30	0.00	8.20	-5.50	-2.60	0.00	8.20	-5.50	-2.60	0.00	1.00	0.00	0.00	0.00	0.00	0.00	0.00	0.00	0.00	0.00	0.00	0.00	0.00	0.00	0.00
0.00	0.00	0.00	0.00	0.00	0.00	0.00	0.00	0.00	0.00	0.00	0.00	0.00	0.00	0.00	0.00	0.00	0.00	0.00	169.30	-134.80	-34.50	0.00	81.70	-70.30	-11.30	0.00	8.30	-3.30	-5.00	0.00	8.30	-3.30	-5.00	0.00	1.00	0.00	0.00	0.00	0.00	0.00	0.00	0.00	0.00	0.00	0.00	0.00	0.00	0.00	0.00
0.00	0.00	0.00	0.00	0.00	0.00	0.00	0.00	0.00	0.00	0.00	0.00	0.00	0.00	0.00	0.00	0.00	0.00	0.00	178.90	-91.80	-87.10	0.00	88.20	-50.30	-37.90	0.00	7.60	-0.70	-6.80	0.00	7.60	-0.70	-6.80	0.00	1.00	0.00	0.00	0.00	0.00	0.00	0.00	0.00	0.00	0.00	0.00	0.00	0.00	0.00	0.00
0.00	0.00	0.00	0.00	0.00	0.00	0.00	0.00	0.00	0.00	0.00	0.00	0.00	0.00	0.00	0.00	0.00	0.00	0.00	171.00	-39.80	-131.10	0.00	86.10	-25.30	-60.70	0.00	6.10	1.80	-8.00	0.00	6.10	1.80	-8.00	0.00	1.00	0.00	0.00	0.00	0.00	0.00	0.00	0.00	0.00	0.00	0.00	0.00	0.00	0.00	0.00
0.00	0.00	0.00	0.00	0.00	0.00	0.00	0.00	0.00	0.00	0.00	0.00	0.00	0.00	0.00	0.00	0.00	0.00	0.00	146.30	15.90	-162.30	0.00	75.60	2.00	-77.60	0.00	4.10	4.20	-8.30	0.00	4.10	4.20	-8.30	0.00	1.00	0.00	0.00	0.00	0.00	0.00	0.00	0.00	0.00	0.00	0.00	0.00	0.00	0.00	0.00
0.00	0.00	0.00	0.00	0.00	0.00	0.00	0.00	0.00	0.00	0.00	0.00	0.00	0.00	0.00	0.00	0.00	0.00	0.00	107.30	70.20	-177.60	0.00	57.60	29.30	-86.90	0.00	1.60	6.30	-7.90	0.00	1.60	6.30	-7.90	0.00	1.00	0.00	0.00	0.00	0.00	0.00	0.00	0.00	0.00	0.00	0.00	0.00	0.00	0.00	0.00
0.00	0.00	0.00	0.00	0.00	0.00	0.00	0.00	0.00	0.00	0.00	0.00	0.00	0.00	0.00	0.00	0.00	0.00	0.00	57.80	117.60	-175.50	0.00	34.00	53.70	-87.70	0.00	-0.90	7.70	-6.70	0.00	-0.90	7.70	-6.70	0.00	1.00	0.00	0.00	0.00	0.00	0.00	0.00	0.00	0.00	0.00	0.00	0.00	0.00	0.00	0.00
0.00	0.00	0.00	0.00	0.00	0.00	0.00	0.00	0.00	0.00	0.00	0.00	0.00	0.00	0.00	0.00	0.00	0.00	0.00	2.70	153.50	-156.30	0.00	7.10	72.80	-79.90	0.00	-3.50	8.30	-4.80	0.00	-3.50	8.30	-4.80	0.00	1.00	0.00	0.00	0.00	0.00	0.00	0.00	0.00	0.00	0.00	0.00	0.00	0.00	0.00	0.00
0.00	0.00	0.00	0.00	0.00	0.00	0.00	0.00	0.00	0.00	0.00	0.00	0.00	0.00	0.00	0.00	0.00	0.00	0.00	-52.60	174.40	-121.70	0.00	-20.40	84.80	-64.30	0.00	-5.60	8.10	-2.40	0.00	-5.60	8.10	-2.40	0.00	1.00	0.00	0.00	0.00	0.00	0.00	0.00	0.00	0.00	0.00	0.00	0.00	0.00	0.00	0.00
0.00	0.00	0.00	0.00	0.00	0.00	0.00	0.00	0.00	0.00	0.00	0.00	0.00	0.00	0.00	0.00	0.00	0.00	0.00	-102.90	178.20	-75.20	0.00	-46.00	88.40	-42.40	0.00	-7.30	7.20	0.10	0.00	-7.30	7.20	0.10	0.00	1.00	0.00	0.00	0.00	0.00	0.00	0.00	0.00	0.00	0.00	0.00	0.00	0.00	0.00	0.00
0.00	0.00	0.00	0.00	0.00	0.00	0.00	0.00	0.00	0.00	0.00	0.00	0.00	0.00	0.00	0.00	0.00	0.00	0.00	-143.10	164.50	-21.30	0.00	-67.10	83.40	-16.30	0.00	-8.20	5.50	2.60	0.00	-8.20	5.50	2.60	0.00	1.00	0.00	0.00	0.00	0.00	0.00	0.00	0.00	0.00	0.00	0.00	0.00	0.00	0.00	0.00
0.00	0.00	0.00	0.00	0.00	0.00	0.00	0.00	0.00	0.00	0.00	0.00	0.00	0.00	0.00	0.00	0.00	0.00	0.00	-169.30	134.70	34.50	0.00	-81.60	70.30	11.30	0.00	-8.30	3.30	5.00	0.00	-8.30	3.30	5.00	0.00	1.00	0.00	0.00	0.00	0.00	0.00	0.00	0.00	0.00	0.00	0.00	0.00	0.00	0.00	0.00
0.00	0.00	0.00	0.00	0.00	0.00	0.00	0.00	0.00	0.00	0.00	0.00	0.00	0.00	0.00	0.00	0.00	0.00	0.00	-178.90	91.70	87.10	0.00	-88.20	50.20	37.90	0.00	-7.60	0.70	6.80	0.00	-7.60	0.70	6.80	0.00	1.00	0.00	0.00	0.00	0.00	0.00	0.00	0.00	0.00	0.00	0.00	0.00	0.00	0.00	0.00
0.00	0.00	0.00	0.00	0.00	0.00	0.00	0.00	0.00	0.00	0.00	0.00	0.00	0.00	0.00	0.00	0.00	0.00	0.00	-171.00	39.80	131.10	0.00	-86.10	25.30	60.80	0.00	-6.10	-1.80	8.00	0.00	-6.10	-1.80	8.00	0.00	1.00	0.00	0.00	0.00	0.00	0.00	0.00	0.00	0.00	0.00	0.00	0.00	0.00	0.00	0.00
0.00	0.00	0.00	0.00	0.00	0.00	0.00	0.00	0.00	0.00	0.00	0.00	0.00	0.00	0.00	0.00	0.00	0.00	0.00	-146.30	-16.00	162.30	0.00	-75.50	-2.10	77.70	0.00	-4.00	-4.20	8.30	0.00	-4.00	-4.20	8.30	0.00	1.00	0.00	0.00	0.00	0.00	0.00	0.00	0.00	0.00	0.00	0.00	0.00	0.00	0.00	0.00
0.00	0.00	0.00	0.00	0.00	0.00	0.00	0.00	0.00	0.00	0.00	0.00	0.00	0.00	0.00	0.00	0.00	0.00	0.00	-107.30	-70.30	177.70	0.00	-57.60	-29.30	87.00	0.00	-1.60	-6.30	7.90	0.00	-1.60	-6.30	7.90	0.00	1.00	0.00	0.00	0.00	0.00	0.00	0.00	0.00	0.00	0.00	0.00	0.00	0.00	0.00	0.00
0.00	0.00	0.00	0.00	0.00	0.00	0.00	0.00	0.00	0.00	0.00	0.00	0.00	0.00	0.00	0.00	0.00	0.00	0.00	-57.80	-117.70	175.60	0.00	-34.00	-53.70	87.80	0.00	0.90	-7.70	6.70	0.00	0.90	-7.70	6.70	0.00	1.00	0.00	0.00	0.00	0.00	0.00	0.00	0.00	0.00	0.00	0.00	0.00	0.00	0.00	0.00
0.00	0.00	0.00	0.00	0.00	0.00	0.00	0.00	0.00	0.00	0.00	0.00	0.00	0.00	0.00	0.00	0.00	0.00	0.00	-2.60	-153.60	156.30	0.00	-7.10	-72.80	80.00	0.00	3.50	-8.30	4.80	0.00	3.50	-8.30	4.80	0.00	1.00	0.00	0.00	0.00	0.00	0.00	0.00	0.00	0.00	0.00	0.00	0.00	0.00	0.00	0.00
0.00	0.00	0.00	0.00	0.00	0.00	0.00	0.00	0.00	0.00	0.00	0.00	0.00	0.00	0.00	0.00	0.00	0.00	0.00	52.70	-174.50	121.70	0.00	20.40	-84.80	64.30	0.00	5.60	-8.10	2.40	0.00	5.60	-8.10	2.40	0.00	1.00	0.00	0.00	0.00	0.00	0.00	0.00	0.00	0.00	0.00	0.00	0.00	0.00	0.00	0.00
0.00	0.00	0.00	0.00	0.00	0.00	0.00	0.00	0.00	0.00	0.00	0.00	0.00	0.00	0.00	0.00	0.00	0.00	0.00	103.00	-178.20	75.20	0.00	46.00	-88.50	42.40	0.00	7.30	-7.20	-0.10	0.00	7.30	-7.20	-0.10	0.00	1.00	0.00	0.00	0.00	0.00	0.00	0.00	0.00	0.00	0.00	0.00	0.00	0.00	0.00	0.00
0.00	0.00	0.00	0.00	0.00	0.00	0.00	0.00	0.00	0.00	0.00	0.00	0.00	0.00	0.00	0.00	0.00	0.00	0.00	143.10	-164.60	21.40	0.00	67.10	-83.50	16.30	0.00	8.20	-5.50	-2.60	0.00	8.20	-5.50	-2.60	0.00	1.00	0.00	0.00	0.00	0.00	0.00	0.00	0.00	0.00	0.00	0.00	0.00	0.00	0.00	0.00
0.00	0.00	0.00	0.00	0.00	0.00	0.00	0.00	0.00	0.00	0.00	0.00	0.00	0.00	0.00	0.00	0.00	0.00	0.00	169.30	-134.80	-34.50	0.00	81.70	-70.30	-11.30	0.00	8.30	-3.30	-5.00	0.00	8.30	-3.30	-5.00	0.00	1.00	0.00	0.00	0.00	0.00	0.00	0.00	0.00	0.00	0.00	0.00	0.00	0.00	0.00	0.00
0.00	0.00	0.00	0.00	0.00	0.00	0.00	0.00	0.00	0.00	0.00	0.00	0.00	0.00	0.00	0.00	0.00	0.00	0.00	178.90	-91.80	-87.10	0.00	88.20	-50.30	-37.90	0.00	7.60	-0.70	-6.80	0.00	7.60	-0.70	-6.80	0.00	1.00	0.00	0.00	0.00	0.00	0.00	0.00	0.00	0.00	0.00	0.00	0.00	0.00	0.00	0.00
0.00	0.00	0.00	0.00	0.00	0.00	0.00	0.00	0.00	0.00	0.00	0.00	0.00	0.00	0.00	0.00	0.00	0.00	0.00	171.00	-39.80	-131.10	0.00	86.10	-25.30	-60.70	0.00	6.10	1.80	-8.00	0.00	6.10	1.80	-8.00	0.00	1.00	0.00	0.00	0.00	0.00	0.00	0.00	0.00	0.00	0.00	0.00	0.00	0.00	0.00	0.00
0.00	0.00	0.00	0.00	0.00	0.00	0.00	0.00	0.00	0.00	0.00	0.00	0.00	0.00	0.00	0.00	0.00	0.00	0.00	146.30	15.90	-162.30	0.00	75.60	2.00	-77.60	0.00	4.10	4.20	-8.30	0.00	4.10	4.20	-8.30	0.00	1.00	0.00	0.00	0.00	0.00	0.00	0.00	0.00	0.00	0.00	0.00	0.00	0.00	0.00	0.00
0.00	0.00	0.00	0.00	0.00	0.00	0.00	0.00	0.00	0.00	0.00	0.00	0.00	0.00	0.00	0.00	0.00	0.00	0.00	107.30	70.20	-177.60	0.00	57.60	29.30	-86.90	0.00	1.60	6.30	-7.90	0.00	1.60	6.30	-7.90	0.00	1.00	0.00	0.00	0.00	0.00	0.00	0.00	0.00	0.00	0.00	0.00	0.00	0.00	0.00	0.00
0.00	0.00	0.00	0.00	0.00	0.00	0.00	0.00	0.00	0.00	0.00	0.00	0.00	0.00	0.00	0.00	0.00	0.00	0.00	57.80	117.60	-175.50	0.00	34.00	53.70	-87.70	0.00	-0.90	7.70	-6.70	0.00	-0.90	7.70	-6.70	0.00	1.00	0.00	0.00	0.00	0.00	0.00	0.00	0.00	0.00	0.00	0.00	0.00	0.00	0.00	0.00
0.00	0.00	0.00	0.00	0.00	0.00	0.00	0.00	0.00	0.00	0.00	0.00	0.00	0.00	0.00	0.00	0.00	0.00	0.00	2.70	153.50	-156.30	0.00	7.10	72.80	-79.90	0.00	-3.50	8.30	-4.80	0.00	-3.50	8.30	-4.80	0.00	1.00	0.00	0.00	0.00	0.00	0.00	0.00	0.00	0.00	0.00	0.00	0.00	0.00	0.00	0.00
0.00	0.00	0.00	0.00	0.00	0.00	0.00	0.00	0.00	0.00	0.00	0.00	0.00	0.00	0.00	0.00	0.00	0.00	0.00	-52.60	174.40	-121.70	0.00	-20.40	84.80	-64.30	0.00	-5.60	8.10	-2.40	0.00	-5.60	8.10	-2.40	0.00	1.00	0.00	0.00	0.00	0.00	0.00	0.00	0.00	0.00	0.00	0.00	0.00	0.00	0.00	0.00
0.00	0.00	0.00	0.00	0.00	0.00	0.00	0.00	0.00	0.00	0.00	0.00	0.00	0.00	0.00	0.00	0.00	0.00	0.00	-102.90	178.20	-75.20	0.00	-46.00	88.40	-42.40	0.00	-7.30	7.20	0.10	0.00	-7.30	7.20	0.10	0.00	1.00	0.00	0.00	0.00	0.00	0.00	0.00	0.00	0.00	0.00	0.00	0.00	0.00	0.00	0.00
0.00	0.00	0.00	0.00	0.00	0.00	0.00	0.00	0.00	0.00	0.00	0.00	0.00	0.00	0.00	0.00	0.00	0.00	0.00	-143.10	164.50	-21.30	0.00	-67.10	83.40	-16.30	0.00	-8.20	5.50	2.60	0.00	-8.20	5.50	2.60	0.00	1.00	0.00	0.00	0.00	0.00	0.00	0.00	0.00	0.00	0.00	0.00	0.00	0.00	0.00	0.00
0.00	0.00	0.00	0.00	0.00	0.00	0.00	0.00	0.00	0.00	0.00	0.00	0.00	0.00	0.00	0.00	0.00	0.00	0.00	-169.30	134.70	34.50	0.00	-81.60	70.30	11.30	0.00	-8.30	3.30	5.00	0.00	-8.30	3.30	5.00	0.00	1.00	0.00	0.00	0.00	0.00	0.00	0.00	0.00	0.00	0.00	0.00	0.00	0.00	0.00	0.00
0.00	0.00	0.00	0.00	0.00	0.00	0.00	0.00	0.00	0.00	0.00	0.00	0.00	0.00	0.00	0.00	0.00	0.00	0.00	-178.90	91.70	87.10	0.00	-88.20	50.20	37.90	0.00	-7.60	0.70	6.80	0.00	-7.60	0.70	6.80	0.00	1.00	0.00	0.00	0.00	0.00	0.00	0.00	0.00	0.00	0.00	0.00	0.00	0.00	0.00	0.00
0.00	0.00	0.00	0.00	0.00	0.00	0.00	0.00	0.00	0.00	0.00	0.00	0.00	0.00	0.00	0.00	0.00	0.00	0.00	-171.00	39.80	131.10	0.00	-86.10	25.30	60.80	0.00	-6.10	-1.80	8.00	0.00	-6.10	-1.80	8.00	0.00	1.00	0.00	0.00	0.00	0.00	0.00	0.00	0.00	0.00	0.00	0.00	0.00	0.00	0.00	0.00
0.00	0.00	0.00	0.00	0.00	0.00	0.00	0.00	0.00	0.00	0.00	0.00	0.00	0.00	0.00	0.00	0.00	0.00	0.00	-146.30	-16.00	162.30	0.00	-75.50	-2.10	77.70	0.00	-4.00	-4.20	8.30	0.00	-4.00	-4.20	8.30	0.00	1.00	0.00	0.00	0.00	0.00	0.00	0.00	0.00	0.00	0.00	0.00	0.00	0.00	0.00	0.00
0.00	0.00	0.00	0.00	0.00	0.00	0.00	0.00	0.00	0.00	0.00	0.00	0.00	0.00	0.00	0.00	0.00	0.00	0.00	-107.30	-70.30	177.70	0.00	-57.60	-29.30	87.00	0.00	-1.60	-6.30	7.90	0.00	-1.60	-6.30	7.90	0.00	1.00	0.00	0.00	0.00	0.00	0.00	0.00	0.00	0.00	0.00	0.00	0.00	0.00	0.00	0.00
0.00	0.00	0.00	0.00	0.00	0.00	0.00	0.00	0.00	0.00	0.00	0.00	0.00	0.00	0.00	0.00	0.00	0.00	0.00	-57.80	-117.70	175.60	0.00	-34.00	-53.70	87.80	0.00	0.90	-7.70	6.70	0.00	0.90	-7.70	6.70	0.00	1.00	0.00	0.00	0.00	0.00	0.00	0.00	0.00	0.00	0.00	0.00	0.00	0.00	0.00	0.00
0.00	0.00	0.00	0.00	0.00	0.00	0.00	0.00	0.00	0.00	0.00	0.00	0.00	0.00	0.00	0.00	0.00	0.00	0.00	-2.60	-153.60	156.30	0.00	-7.10	-72.80	80.00	0.00	3.50	-8.30	4.80	0.00	3.50	-8.30	4.80	0.00	1.00	0.00	0.00	0.00	0.00	0.00	0.00	0.00	0.00	0.00	0.00	0.00	0.00	0.00	0.00
0.00	0.00	0.00	0.00	0.00	0.00	0.00	0.00	0.00	0.00	0.00	0.00	0.00	0.00	0.00	0.00	0.00	0.00	0.00	52.70	-174.50	121.70	0.00	20.40	-84.80	64.30	0.00	5.60	-8.10	2.40	0.00	5.60	-8.10	2.40	0.00	1.00	0.00	0.00	0.00	0.00	0.00	0.00	0.00	0.00	0.00	0.00	0.00	0.00	0.00	0.00
0.00	0.00	0.00	0.00	0.00	0.00	0.00	0.00	0.00	0.00	0.00	0.00	0.00	0.00	0.00	0.00	0.00	0.00	0.00	103.00	-178.20	75.20	0.00	46.00	-88.50	42.40	0.00	7.30	-7.20	-0.10	0.00	7.30	-7.20	-0.10	0.00	1.00	0.00	0.00	0.00	0.00	0.00	0.00	0.00	0.00	0.00	0.00	0.00	0.00	0.00	0.00
0.00	0.00	0.00	0.00	0.00	0.00	0.00	0.00	0.00	0.00	0.00	0.00	0.00	0.00	0.00	0.00	0.00	0.00	0.00	143.10	-164.60	21.40	0.00	67.10	-83.50	16.30	0.00	8.20	-5.50	-2.60	0.00	8.20	-5.50	-2.60	0.00	1.00	0.00	0.00	0.00	0.00	0.00	0.00	0.00	0.00	0.00	0.00	0.00	0.00	0.00	0.00
0.00	0.00	0.00	0.00	0.00	0.00	0.00	0.00	0.00	0.00	0.00	0.00	0.00	0.00	0.00	0.00	0.00	0.00	0.00	169.30	-134.80	-34.50	0.00	81.70	-70.30	-11.30	0.00	8.30	-3.30	-5.00	0.00	8.30	-3.30	-5.00	0.00	1.00	0.00	0.00	0.00	0.00	0.00	0.00	0.00	0.00	0.00	0.00	0.00	0.00	0.00	0.00
0.00	0.00	0.00	0.00	0.00	0.00	0.00	0.00	0.00	0.00	0.00	0.00	0.00	0.00	0.00	0.00	0.00	0.00	0.00	178.90	-91.80	-87.10	0.00	88.20	-50.30	-37.90	0.00	7.60	-0.70	-6.80	0.00	7.60	-0.70	-6.80	0.00	1.00	0.00	0.00	0.00	0.00	0.00	0.00	0.00	0.00	0.00	0.00	0.00	0.00	0.00	0.00
0.00	0.00	0.00	0.00	0.00	0.00	0.00	0.00	0.00	0.00	0.00	0.00	0.00	0.00	0.00	0.00	0.00	0.00	0.00	171.00	-39.80	-131.10	0.00	86.10	-25.30	-60.70	0.00	6.10	1.80	-8.00	0.00	6.10	1.80	-8.00	0.00	1.00	0.00	0.00	0.00	0.00	0.00	0.00	0.00	0.00	0.00	0.00	0.00	0.00	0.00	0.00
0.00	0.00	0.00	0.00	0.00	0.00	0.00	0.00	0.00	0.00	0.00	0.00	0.00	0.00	0.00	0.00	0.00	0.00	0.00	146.30	15.90	-162.30	0.00	75.60	2.00	-77.60	0.00	4.10	4.20	-8.30	0.00	4.10	4.20	-8.30	0.00	1.00	0.00	0.00	0.00	0.00	0.00	0.00	0.00	0.00	0.00	0.00	0.00	0.00	0.00	0.00
0.00	0.00	0.00	0.00	0.00	0.00	0.00	0.00	0.00	0.00	0.00	0.00	0.00	0.00	0.00	0.00	0.00	0.00	0.00	107.30	70.20	-177.60	0.00	57.60	29.30	-86.90	0.00	1.60	6.30	-7.90	0.00	1.60	6.30	-7.90	0.00	1.00	0.00	0.00	0.00	0.00	0.00	0.00	0.00	0.00	0.00	0.00	0.00	0.00	0.00	0.00
0.00	0.00	0.00	0.00	0.00	0.00	0.00	0.00	0.00	0.00	0.00	0.00	0.00	0.00	0.00	0.00	0.00	0.00	0.00	57.80	117.60	-175.50	0.00	34.00	53.70	-87.70	0.00	-0.90	7.70	-6.70	0.00	-0.90	7.70	-6.70	0.00	1.00	0.00	0.00	0.00	0.00	0.00	0.00	0.00	0.00	0.00	0.00	0.00	0.00	0.00	0.00
0.00	0.00	0.00	0.00	0.00	0.00	0.00	0.00	0.00	0.00	0.00	0.00	0.00	0.00	0.00	0.00	0.00	0.00	0.00	2.70	153.50	-156.30	0.00	7.10	72.80	-79.90	0.00	-3.50	8.30	-4.80	0.00	-3.50	8.30	-4.80	0.00	1.00	0.00	0.00	0.00	0.00	0.00	0.00	0.00	0.00	0.00	0.00	0.00	0.00	0.00	0.00
0.00	0.00	0.00	0.00	0.00	0.00	0.00	0.00	0.00	0.00	0.00	0.00	0.00	0.00	0.00	0.00	0.00	0.00	0.00	-52.60	174.40	-121.70	0.00	-20.40	84.80	-64.30	0.00	-5.60	8.10	-2.40	0.00	-5.60	8.10	-2.40	0.00	1.00	0.00	0.00	0.00	0.00	0.00	0.00	0.00	0.00	0.00	0.00	0.00	0.00	0.00	0.00
0.00	0.00	0.00	0.00	0.00	0.00	0.00	0.00	0.00	0.00	0.00	0.00	0.00	0.00	0.00	0.00	0.00	0.00	0.00	-102.90	178.20	-75.20	0.00	-46.00	88.40	-42.40	0.00	-7.30	7.20	0.10	0.00	-7.30	7.20	0.10	0.00	1.00	0.00	0.00	0.00	0.00	0.00	0.00	0.00	0.00	0.00	0.00	0.00	0.00	0.00	0.00
0.00	0.00	0.00	0.00	0.00	0.00	0.00	0.00	0.00	0.00	0.00	0.00	0.00	0.00	0.00	0.00	0.00	0.00	0.00	-143.10	164.50	-21.30	0.00	-67.10	83.40	-16.30	0.00	-8.20	5.50	2.60	0.00	-8.20	5.50	2.60	0.00	1.00	0.00	0.00	0.00	0.00	0.00	0.00	0.00	0.00	0.00	0.00	0.00	0.00	0.00	0.00
0.00	0.00	0.00	0.00	0.00	0.00	0.00	0.00	0.00	0.00	0.00	0.00	0.00	0.00	0.00	0.00	0.00	0.00	0.00	-169.30	134.70	34.50	0.00	-81.60	70.30	11.30	0.00	-8.30	3.30	5.00	0.00	-8.30	3.30	5.00	0.00	1.00	0.00	0.00	0.00	0.00	0.00	0.00	0.00	0.00	0.00	0.00	0.00	0.00	0.00	0.00
0.00	0.00	0.00	0.00	0.00	0.00	0.00	0.00	0.00	0.00	0.00	0.00	0.00	0.00	0.00	0.00	0.00	0.00	0.00	-178.90	91.70	87.10	0.00	-88.20	50.20	37.90	0.00	-7.60	0.70	6.80	0.00	-7.60	0.70	6.80	0.00	1.00	0.00	0.00	0.00	0.00	0.00	0.00	0.00	0.00	0.00	0.00	0.00	0.00	0.00	0.00
0.00	0.00	0.00	0.00	0.00	0.00	0.00	0.00	0.00	0.00	0.00	0.00	0.00	0.00	0.00	0.00	0.00	0.00	0.00	-171.00	39.80	131.10	0.00	-86.10	25.30	60.80	0.00	-6.10	-1.80	8.00	0.00	-6.10	-1.80	8.00	0.00	1.00	0.00	0.00	0.00	0.00	0.00	0.00	0.00	0.00	0.00	0.00	0.00	0.00	0.00	0.00
0.00	0.00	0.00	0.00	0.00	0.00	0.00	0.00	0.00	0.00	0.00	0.00	0.00	0.00	0.00	0.00	0.00	0.00	0.00	-146.30	-16.00	162.30	0.00	-75.50	-2.10	77.70	0.00	-4.00	-4.20	8.30	0.00	-4.00	-4.20	8.30	0.00	1.00	0.00	0.00	0.00	0.00	0.00	0.00	0.00	0.00	0.00	0.00	0.00	0.00	0.00	0.00
0.00	0.00	0.00	0.00	0.00	0.00	0.00	0.00	0.00	0.00	0.00	0.00	0.00	0.00	0.00	0.00	0.00	0.00	0.00	-107.30	-70.30	177.70	0.00	-57.60	-29.30	87.00	0.00	-1.60	-6.30	7.90	0.00	-1.60	-6.30	7.90	0.00	1.00	0.00	0.00	0.00	0.00	0.00	0.00	0.00	0.00	0.00	0.00	0.00	0.00	0.00	0.00
0.00	0.00	0.00	0.00	0.00	0.00	0.00	0.00	0.00	0.00	0.00	0.00	0.00	0.00	0.00	0.00	0.00	0.00	0.00	-57.80	-117.70	175.60	0.00	-34.00	-53.70	87.80	0.00	0.90	-7.70	6.70	0.00	0.90	-7.70	6.70	0.00	1.00	0.00	0.00	0.00	0.00	0.00	0.00	0.00	0.00	0.00	0.00	0.00	0.00	0.00	0.00
0.00	0.00	0.00	0.00	0.00	0.00	0.00	0.00	0.00	0.00	0.00	0.00	0.00	0.00	0.00	0.00	0.00	0.00	0.00	-2.60	-153.60	156.30	0.00	-7.10	-72.80	80.00	0.00	3.50	-8.30	4.80	0.00	3.50	-8.30	4.80	0.00	1.00	0.00	0.00	0.00	0.00	0.00	0.00	0.00	0.00	0.00	0.00	0.00	0.00	0.00	0.00
0.00	0.00	0.00	0.00	0.00	0.00	0.00	0.00	0.00	0.00	0.00	0.00	0.00	0.00	0.00	0.00	0.00	0.00	0.00	52.70	-174.50	121.70	0.00	20.40	-84.80	64.30	0.00	5.60	-8.10	2.40	0.00	5.60	-8.10	2.40	0.00	1.00	0.00	0.00	0.00	0.00	0.00	0.00	0.00	0.00	0.00	0.00	0.00	0.00	0.00	0.00
0.00	0.00	0.00	0.00	0.00	0.00	0.00	0.00	0.00	0.00	0.00	0.00	0.00	0.00	0.00	0.00	0.00	0.00	0.00	103.00	-178.20	75.20	0.00	46.00	-88.50	42.40	0.00	7.30	-7.20	-0.10	0.00	7.30	-7.20	-0.10	0.00	1.00	0.00	0.00	0.00	0.00	0.00	0.00	0.00	0.00	0.00	0.00	0.00	0.00	0.00	0.00
0.00	0.00	0.00	0.00	0.00	0.00	0.00	0.00	0.00	0.00	0.00	0.00	0.00	0.00	0.00	0.00	0.00	0.00	0.00	143.10	-164.60	21.40	0.00	67.10	-83.50	16.30	0.00	8.20	-5.50	-2.60	0.00	8.20	-5.50	-2.60	0.00	1.00	0.00	0.00	0.00	0.00	0.00	0.00	0.00	0.00	0.00	0.00	0.00	0.00	0.00	0.00
0.00	0.00	0.00	0.00	0.00	0.00	0.00	0.00	0.00	0.00	0.00	0.00	0.00	0.00	0.00	0.00	0.00	0.00	0.00	169.30	-134.80	-34.50	0.00	81.70	-70.30	-11.30	0.00	8.30	-3.30	-5.00	0.00	8.30	-3.30	-5.00	0.00	1.00	0.00	0.00	0.00	0.00	0.00	0.00	0.00	0.00	0.00	0.00	0.00	0.00	0.00	0.00
0.00	0.00	0.00	0.00	0.00	0.00	0.00	0.00	0.00	0.00	0.00	0.00	0.00	0.00	0.00	0.00	0.00	0.00	0.00	178.90	-91.80	-87.10	0.00	88.20	-50.30	-37.90	0.00	7.60	-0.70	-6.80	0.00	7.60	-0.70	-6.80	0.00	1.00	0.00	0.00	0.00	0.00	0.00	0.00	0.00	0.00	0.00	0.00	0.00	0.00	0.00	0.00
0.00	0.00	0.00	0.00	0.00	0.00	0.00	0.00	0.00	0.00	0.00	0.00	0.00	0.00	0.00	0.00	0.00	0.00	0.00	171.00	-39.80	-131.10	0.00	86.10	-25.30	-60.70	0.00	6.10	1.80	-8.00	0.00	6.10	1.80	-8.00	0.00	1.00	0.00	0.00	0.00	0.00	0.00	0.00	0.00	0.00	0.00	0.00	0.00	0.00	0.00	0.00
0.00	0.00	0.00	0.00	0.00	0.00	0.00	0.00	0.00	0.00	0.00	0.00	0.00	0.00	0.00	0.00	0.00	0.00	0.00	146.30	15.90	-162.30	0.00	75.60	2.00	-77.60	0.00	4.10	4.20	-8.30	0.00	4.10	4.20	-8.30	0.00	1.00	0.00	0.00	0.00	0.00	0.00	0.00	0.00	0.00	0.00	0.00	0.00	0.00	0.00	0.00
0.00	0.00	0.00	0.00	0.00	0.00	0.00	0.00	0.00	0.00	0.00	0.00	0.00	0.00	0.00	0.00	0.00	0.00	0.00	107.30	70.20	-177.60	0.00	57.60	29.30	-86.90	0.00	1.60	6.30	-7.90	0.00	1.60	6.30	-7.90	0.00	1.00	0.00	0.00	0.00	0.00	0.00	0.00	0.00	0.00	0.00	0.00	0.00	0.00	0.00	0.00
[truncated: 1,816 more rows]
[truncated: 77 more columns]
