# Supplementary material for: Transformer fault identification based on GWO-optimized Dual-channel M-A method
Source: PLoS One. 2024 Oct 28;19(10):e0312474. doi: 10.1371/journal.pone.0312474 (PMC11516005; doi:10.1371/journal.pone.0312474)
Supplement: S1 Data — (ZIP) [file pone.0312474.s001.zip › data1042.csv]

# ¸ßÑ¹²àµçÁ÷AÏà_Iha	¸ßÑ¹²àµçÁ÷BÏà_Ihb	¸ßÑ¹²àµçÁ÷CÏà_Ihc	¸ßÑ¹²àÁãÐòµçÁ÷_3I0	ÖÐÑ¹²àµçÁ÷AÏà_Ima	ÖÐÑ¹²àµçÁ÷BÏà_Imb	ÖÐÑ¹²àµçÁ÷CÏà_Imc	ÖÐÑ¹²àÁãÐòµçÁ÷_3I0	µÍÑ¹1·ÖÖ§µçÁ÷AÏà_Il1a	µÍÑ¹1·ÖÖ§µçÁ÷BÏà_Il1b	µÍÑ¹1·ÖÖ§µçÁ÷CÏà_Il1c	µÍÑ¹1·ÖÖ§ÁãÐòµçÁ÷_3I0	µÍÑ¹2·ÖÖ§µçÁ÷AÏà_Il2a	µÍÑ¹2·ÖÖ§µçÁ÷BÏà_Il2b	µÍÑ¹2·ÖÖ§µçÁ÷CÏà_Il2c	µÍÑ¹2·ÖÖ§ÁãÐòµçÁ÷_3I0	×Ý²îµçÁ÷AÏà_Ia	×Ý²îµçÁ÷BÏà_Ib	×Ý²îµçÁ÷CÏà_Ic	¸ßÑ¹²àµçÑ¹AÏà_Uha	¸ßÑ¹²àµçÑ¹BÏà_Uhb	¸ßÑ¹²àµçÑ¹CÏà_Uhc	¸ßÑ¹²àÁãÐòµçÑ¹_3U0	ÖÐÑ¹²àµçÑ¹AÏà_Uma	ÖÐÑ¹²àµçÑ¹BÏà_Umb	ÖÐÑ¹²àµçÑ¹CÏà_Umc	ÖÐÑ¹²àÁãÐòµçÑ¹_3U0	µÍÑ¹1·ÖÖ§µçÑ¹AÏà_Ul1a	µÍÑ¹1·ÖÖ§µçÑ¹BÏà_Ul1b	µÍÑ¹1·ÖÖ§µçÑ¹CÏà_Ul1c	µÍÑ¹1·ÖÖ§ÁãÐòµçÑ¹_3U0	µÍÑ¹2·ÖÖ§µçÑ¹AÏà_Ul2a	µÍÑ¹2·ÖÖ§µçÑ¹BÏà_Ul2b	µÍÑ¹2·ÖÖ§µçÑ¹CÏà_Ul2c	µÍÑ¹2·ÖÖ§ÁãÐòµçÑ¹_3U0	±£»¤Æô¶¯	×ÝÁª²î¶¯ËÙ¶Ï	×ÝÁª±ÈÂÊ²î¶¯	Ìø¸ßÑ¹²à	¸ßÑ¹Ä¸Áª	ÌøÖÐÑ¹²à	ÖÐÑ¹Ä¸Áª	ÌøµÍ1·ÖÖ§	µÍ1·Ö¶Î	ÌøµÍ2·ÖÖ§	µÍ2·Ö¶Î	ÖÐÑ¹±ÕËø±¸	µÍ1±ÕËø±¸	µÍ2±ÕËø±¸	¸ßÏà¼ä×è¿¹1Ê±ÏÞ
-0.06	-0.10	0.17	0.00	0.09	0.20	-0.29	0.00	-0.09	0.20	-0.11	0.00	0.21	0.11	-0.32	0.00	0.00	0.01	0.00	-44.60	-127.90	172.50	0.00	-25.00	-61.50	86.50	0.00	1.90	-8.10	6.10	0.00	1.90	-8.10	6.10	0.00	0.00	0.00	0.00	0.00	0.00	0.00	0.00	0.00	0.00	0.00	0.00	0.00	0.00	0.00	0.00
0.30	-0.14	0.15	0.00	0.00	0.64	-0.28	0.00	-0.35	0.19	-0.05	0.00	0.12	0.66	-0.33	0.00	0.33	0.01	0.00	11.10	-160.67	148.94	0.00	2.92	-78.40	75.70	0.00	4.40	-8.40	4.00	0.00	4.40	-8.40	4.00	0.00	0.00	0.00	0.00	0.00	0.00	0.00	0.00	0.00	0.00	0.00	0.00	0.00	0.00	0.00	0.00
0.03	-0.24	0.30	0.00	0.10	0.29	-0.54	0.00	-0.18	0.17	0.00	0.00	0.01	-0.19	-0.29	0.00	0.03	0.01	-0.43	65.80	-177.10	110.76	0.13	30.25	-87.44	57.60	0.00	6.40	-7.90	1.50	0.00	6.40	-7.90	1.50	0.00	0.00	0.00	0.00	0.00	0.00	0.00	0.00	0.00	0.00	0.00	0.00	0.00	0.00	0.00	0.00
0.08	-0.17	-0.37	0.00	-0.17	-0.16	-0.55	0.00	-0.20	-0.24	-0.05	0.48	-0.08	0.51	-0.23	0.00	-0.22	0.01	-0.23	114.10	-176.50	62.40	0.00	54.15	-88.20	33.80	0.00	7.80	-6.70	-1.00	0.00	7.80	-6.70	-1.00	0.00	0.00	0.00	0.00	0.00	0.00	0.00	0.00	0.00	0.00	0.00	0.00	0.00	0.00	0.00	0.00
0.11	-0.16	0.03	-0.02	0.22	0.27	0.06	0.00	0.06	0.38	0.12	-0.13	-0.18	0.33	0.04	0.00	-0.01	0.00	-0.04	151.10	-158.70	7.16	0.00	73.34	-79.74	6.70	0.00	8.40	-4.80	-3.60	0.00	8.40	-4.80	-3.60	0.00	0.00	0.00	0.00	0.00	0.00	0.00	0.00	0.00	0.00	0.00	0.00	0.00	0.00	0.00	0.00
0.15	-0.13	0.31	0.00	-0.28	0.68	0.06	-0.10	-0.18	0.47	0.17	-0.30	-0.58	-0.15	-0.05	0.00	0.33	0.16	0.01	173.86	-125.30	-48.34	0.00	85.40	-64.40	-20.95	0.00	8.20	-2.40	-5.80	0.00	8.20	-2.40	-5.80	0.00	0.00	0.00	0.00	0.00	0.00	0.00	0.00	0.00	0.00	0.00	0.00	0.00	0.00	0.00	0.00
0.17	-0.09	-0.07	0.46	-0.30	0.15	0.15	0.00	-0.14	-0.05	0.19	0.00	-0.03	0.26	0.16	0.00	-0.01	0.04	-0.03	178.70	-79.60	-99.00	-0.13	89.00	-42.20	-46.42	0.00	7.20	0.20	-7.40	0.00	7.20	0.20	-7.40	0.00	0.00	0.00	0.00	0.00	0.00	0.00	0.00	0.00	0.00	0.00	0.00	0.00	0.00	0.00	0.00
0.16	-0.05	-0.19	0.00	0.07	0.06	0.15	0.00	-0.09	-0.11	0.20	0.00	-0.33	0.18	0.15	-0.34	0.00	0.00	0.01	166.50	-26.20	-139.89	-0.35	83.80	-15.90	-67.80	0.00	5.50	2.80	-8.30	0.00	5.50	2.80	-8.30	0.00	0.00	0.00	0.00	0.00	0.00	0.00	0.00	0.00	0.00	0.00	0.00	0.00	0.00	0.00	0.00
0.59	0.00	-0.15	0.00	-0.24	0.10	0.27	0.00	0.31	-0.22	0.19	0.00	-0.32	0.08	0.16	0.49	0.00	0.23	0.01	137.55	30.04	-167.80	0.18	70.40	11.90	-82.30	0.00	3.20	5.10	-8.40	0.00	3.20	5.10	-8.40	0.00	0.00	0.00	0.00	0.00	0.00	0.00	0.00	0.00	0.00	0.00	0.00	0.00	0.00	0.00	0.00
0.60	0.05	-0.16	0.00	-0.33	-0.12	0.30	0.15	-0.05	-0.21	0.16	0.46	-0.28	-0.01	-0.04	0.00	0.00	-0.01	0.01	96.00	82.90	-178.90	0.00	50.20	38.60	-88.80	0.00	0.60	6.90	-7.60	0.00	0.60	6.90	-7.60	0.00	0.00	0.00	0.00	0.00	0.00	0.00	0.00	0.00	0.00	0.00	0.00	0.00	0.00	0.00	0.00
0.06	-0.03	-0.54	0.24	-0.05	-0.11	0.29	0.00	0.09	-0.07	0.11	0.00	-0.05	-0.45	0.43	0.00	0.00	-0.01	0.00	44.60	128.20	-172.50	0.00	25.00	61.84	-86.50	0.00	-1.90	8.10	-6.10	0.00	-1.90	8.10	-6.10	0.00	0.00	0.00	0.00	0.00	0.00	0.00	0.00	0.00	0.00	0.00	0.00	0.00	0.00	0.00	0.00
0.01	0.14	-0.02	0.00	0.00	-0.26	0.26	-0.43	0.38	-0.19	0.05	0.00	-0.09	-0.20	0.33	-0.46	0.06	-0.01	0.00	-11.10	160.30	-148.82	0.41	-2.85	78.40	-75.59	0.00	-4.40	8.40	-4.00	0.00	-4.40	8.40	-4.00	0.00	0.00	0.00	0.00	0.00	0.00	0.00	0.00	0.00	0.00	0.00	0.00	0.00	0.00	0.00	0.00
-0.03	-0.09	-0.12	0.00	0.19	0.19	0.20	0.00	0.41	-0.17	0.34	0.00	-0.01	-0.27	0.64	0.00	0.01	-0.14	-0.34	-65.80	177.23	-111.20	0.23	-30.46	87.65	-57.60	0.00	-6.40	7.90	-1.50	0.00	-6.40	7.90	-1.50	0.00	0.00	0.00	0.00	0.00	0.00	0.00	0.00	0.00	0.00	0.00	0.00	0.00	0.00	0.00	0.00
-0.08	0.35	-0.08	0.00	0.17	-0.64	0.12	0.00	0.20	-0.10	-0.07	0.00	0.08	-0.32	0.23	0.00	0.01	-0.01	0.00	-114.23	176.50	-62.80	0.46	-54.40	88.35	-33.80	0.00	-7.80	6.70	1.00	0.00	-7.80	6.70	1.00	0.00	0.00	0.00	0.00	0.00	0.00	0.00	0.00	0.00	0.00	0.00	0.00	0.00	0.00	0.00	0.00
-0.13	0.65	-0.03	0.00	0.23	-0.27	-0.38	0.42	0.20	-0.17	-0.14	0.00	0.18	-0.33	0.15	-0.30	0.16	0.00	0.00	-151.10	158.73	-7.54	-0.15	-73.50	80.20	-6.57	0.00	-8.40	4.80	3.60	0.00	-8.40	4.80	3.60	0.00	0.00	0.00	0.00	0.00	0.00	0.00	0.00	0.00	0.00	0.00	0.00	0.00	0.00	0.00	0.00
-0.41	0.13	0.02	-0.19	0.28	-0.68	0.42	0.00	0.18	-0.01	-0.17	0.00	0.25	-0.31	0.05	0.00	0.01	-0.30	-0.01	-173.40	125.30	47.99	0.00	-85.86	64.68	21.00	0.00	-8.20	2.40	5.80	0.00	-8.20	2.40	5.80	0.00	0.00	0.00	0.00	0.00	0.00	0.00	0.00	0.00	0.00	0.00	0.00	0.00	0.00	0.00	0.00
-0.17	-0.14	0.07	-0.07	0.30	-0.15	-0.15	0.00	0.14	-0.10	-0.19	0.00	0.31	-0.26	-0.05	0.00	0.01	-0.09	-0.01	-178.70	79.14	99.00	0.07	-89.00	42.55	46.70	0.00	-7.20	-0.20	7.40	0.00	-7.20	-0.20	7.40	0.00	0.00	0.00	0.00	0.00	0.00	0.00	0.00	0.00	0.00	0.00	0.00	0.00	0.00	0.00	0.00
-0.37	0.05	0.11	-0.19	0.28	-0.06	-0.22	-0.33	0.09	0.11	-0.20	0.31	0.14	-0.18	-0.15	0.18	0.00	0.00	-0.22	-166.91	26.23	140.30	0.09	-83.80	15.90	67.90	0.00	-5.50	-2.80	8.30	0.00	-5.50	-2.80	8.30	0.00	0.00	0.00	0.00	0.00	0.00	0.00	0.00	0.00	0.00	0.00	0.00	0.00	0.00	0.00	0.00
-0.48	0.00	0.15	0.48	0.24	-0.22	-0.27	0.19	-0.43	0.15	-0.19	0.00	0.73	-0.46	-0.36	0.49	0.00	0.01	0.18	-138.19	-29.80	168.08	-0.30	-70.56	-11.90	82.30	0.00	-3.20	-5.10	8.40	0.00	-3.20	-5.10	8.40	0.00	0.00	0.00	0.00	0.00	0.00	0.00	0.00	0.00	0.00	0.00	0.00	0.00	0.00	0.00	0.00
-0.45	-0.05	0.58	0.00	-0.21	-0.07	0.18	0.03	-0.03	0.19	-0.39	0.34	0.18	0.17	-0.29	-0.46	0.00	0.06	-0.01	-96.00	-83.06	178.90	-0.26	-50.20	-38.60	88.63	0.00	-0.60	-6.90	7.60	0.00	-0.60	-6.90	7.60	0.00	0.00	0.00	0.00	0.00	0.00	0.00	0.00	0.00	0.00	0.00	0.00	0.00	0.00	0.00	0.00
-0.40	-0.47	0.17	-0.37	0.09	0.44	-0.29	-0.15	-0.09	0.20	-0.45	0.00	0.21	0.11	-0.32	-0.33	0.00	-0.41	-0.19	-44.60	-127.90	172.50	0.00	-25.00	-61.73	86.56	0.00	1.90	-8.10	6.10	0.00	1.90	-8.10	6.10	0.00	0.00	0.00	0.00	0.00	0.00	0.00	0.00	0.00	0.00	0.00	0.00	0.00	0.00	0.00	0.00
0.23	0.05	0.15	0.04	0.00	0.11	-0.39	0.00	-0.14	0.19	0.08	-0.11	-0.25	0.07	-0.33	0.00	0.17	0.01	0.00	11.10	-160.30	149.20	0.00	2.76	-78.53	75.70	0.00	4.40	-8.40	4.00	0.00	4.40	-8.40	4.00	0.00	0.00	0.00	0.00	0.00	0.00	0.00	0.00	0.00	0.00	0.00	0.00	0.00	0.00	0.00	0.00
0.03	-0.16	0.21	-0.33	-0.09	0.29	-0.20	-0.40	-0.18	0.59	0.00	0.00	0.01	0.27	-0.29	0.00	-0.01	0.11	0.03	65.78	-177.10	111.20	0.00	30.34	-88.01	58.07	0.00	6.40	-7.90	1.50	0.00	6.40	-7.90	1.50	0.00	0.00	0.00	0.00	0.00	0.00	0.00	0.00	0.00	0.00	0.00	0.00	0.00	0.00	0.00	0.00
0.19	-0.17	0.32	0.00	0.31	0.30	-0.12	0.00	-0.20	0.54	0.39	0.00	-0.08	0.32	0.18	-0.19	-0.01	0.01	0.34	114.10	-176.50	62.40	0.24	54.40	-88.46	33.80	0.00	7.80	-6.70	-1.00	0.00	7.80	-6.70	-1.00	0.00	0.00	0.00	0.00	0.00	0.00	0.00	0.00	0.00	0.00	0.00	0.00	0.00	0.00	0.00	0.00
0.13	-0.16	0.03	0.00	-0.31	0.27	-0.03	0.00	0.28	0.17	-0.21	0.00	0.08	-0.10	-0.15	-0.34	-0.25	0.00	0.20	150.85	-159.15	7.50	-0.37	73.50	-80.20	6.70	0.00	8.40	-4.80	-3.60	0.00	8.40	-4.80	-3.60	0.00	0.00	0.00	0.00	0.00	0.00	0.00	0.00	0.00	0.00	0.00	0.00	0.00	0.00	0.00	0.00
0.15	-0.55	-0.02	-0.44	-0.28	0.22	0.06	0.00	-0.18	0.47	0.21	-0.17	-0.25	0.31	0.41	0.00	-0.01	0.00	0.48	173.30	-125.30	-47.77	-0.25	85.40	-64.16	-20.75	0.00	8.20	-2.40	-5.80	0.00	8.20	-2.40	-5.80	0.00	0.00	0.00	0.00	0.00	0.00	0.00	0.00	0.00	0.00	0.00	0.00	0.00	0.00	0.00	0.00
0.17	-0.09	0.24	0.16	-0.30	0.15	-0.10	-0.17	0.32	-0.05	0.08	0.18	-0.20	0.60	0.05	0.00	-0.17	0.00	0.01	178.70	-79.60	-99.00	0.00	88.87	-42.39	-46.70	0.00	7.20	0.20	-7.40	0.00	7.20	0.20	-7.40	0.00	0.00	0.00	0.00	0.00	0.00	0.00	0.00	0.00	0.00	0.00	0.00	0.00	0.00	0.00	0.00
-0.30	-0.05	-0.11	-0.43	-0.22	0.02	0.18	0.00	0.34	-0.11	0.20	-0.37	-0.33	0.18	-0.20	0.00	0.13	0.26	0.01	166.16	-26.41	-140.05	0.16	83.61	-15.86	-68.24	0.00	5.50	2.80	-8.30	0.00	5.50	2.80	-8.30	0.00	0.00	0.00	0.00	0.00	0.00	0.00	0.00	0.00	0.00	0.00	0.00	0.00	0.00	0.00	0.00
0.14	0.00	0.19	0.00	-0.24	-0.03	-0.17	0.00	0.31	-0.15	0.19	-0.42	-0.32	0.08	0.23	-0.15	0.00	-0.01	0.06	138.05	29.43	-168.23	-0.33	70.40	11.79	-82.75	0.00	3.20	5.10	-8.40	0.00	3.20	5.10	-8.40	0.00	0.00	0.00	0.00	0.00	0.00	0.00	0.00	0.00	0.00	0.00	0.00	0.00	0.00	0.00	0.00
-0.14	0.05	-0.16	0.00	-0.38	-0.12	0.30	0.00	0.03	-0.19	0.16	0.00	-0.28	-0.20	0.14	0.00	0.30	0.02	-0.20	95.70	82.95	-178.83	0.00	50.20	38.60	-89.29	0.00	0.60	6.90	-7.60	0.00	0.60	6.90	-7.60	0.00	0.00	0.00	0.00	0.00	0.00	0.00	0.00	0.00	0.00	0.00	0.00	0.00	0.00	0.00	0.00
0.06	0.10	-0.13	0.00	-0.09	-0.20	0.29	0.00	0.09	-0.20	0.11	0.00	-0.21	0.24	0.57	0.24	0.35	-0.01	0.00	44.71	128.24	-172.50	0.00	24.89	61.85	-86.50	0.00	-1.90	8.10	-6.10	0.00	-1.90	8.10	-6.10	0.00	0.00	0.00	0.00	0.00	0.00	0.00	0.00	0.00	0.00	0.00	0.00	0.00	0.00	0.00	0.00
0.25	0.14	-0.15	0.00	-0.42	-0.26	0.26	0.05	-0.02	0.28	0.16	0.31	-0.12	-0.20	0.36	0.00	-0.08	-0.01	0.00	-11.10	160.30	-149.39	0.00	-2.60	78.40	-75.29	0.00	-4.40	8.40	-4.00	0.00	-4.40	8.40	-4.00	0.00	0.00	0.00	0.00	0.00	0.00	0.00	0.00	0.00	0.00	0.00	0.00	0.00	0.00	0.00	0.00
-0.03	0.01	-0.12	0.41	0.52	-0.29	0.20	0.00	-0.07	-0.17	0.00	0.00	-0.16	-0.27	0.08	0.00	0.01	0.27	0.00	-66.19	177.10	-111.45	0.00	-29.69	87.60	-57.64	0.00	-6.40	7.90	-1.50	0.00	-6.40	7.90	-1.50	0.00	0.00	0.00	0.00	0.00	0.00	0.00	0.00	0.00	0.00	0.00	0.00	0.00	0.00	0.00	0.00
-0.08	0.33	0.11	0.00	0.17	-0.30	0.12	0.35	0.20	-0.13	-0.07	0.00	0.08	-0.32	0.23	0.00	0.01	-0.01	0.48	-114.10	176.81	-62.40	0.00	-54.40	88.20	-33.80	0.00	-7.80	6.70	1.00	0.00	-7.80	6.70	1.00	0.00	0.00	0.00	0.00	0.00	0.00	0.00	0.00	0.00	0.00	0.00	0.00	0.00	0.00	0.00	0.00
-0.13	0.36	-0.03	0.00	0.24	-0.17	0.03	0.00	0.20	-0.07	-0.12	0.00	-0.03	-0.33	0.15	0.47	0.47	-0.25	0.00	-151.56	158.70	-7.50	0.00	-73.24	80.20	-6.51	0.00	-8.40	4.80	3.60	0.00	-8.40	4.80	3.60	0.00	0.00	0.00	0.00	0.00	0.00	0.00	0.00	0.00	0.00	0.00	0.00	0.00	0.00	0.00	0.00
-0.15	-0.20	0.02	0.00	-0.13	-0.22	-0.06	0.00	0.51	-0.39	-0.17	0.47	0.25	-0.31	0.05	0.00	0.01	0.47	-0.01	-173.40	125.30	48.00	0.33	-84.99	64.40	21.00	0.00	-8.20	2.40	5.80	0.00	-8.20	2.40	5.80	0.00	0.00	0.00	0.00	0.00	0.00	0.00	0.00	0.00	0.00	0.00	0.00	0.00	0.00	0.00	0.00
-0.17	-0.25	0.07	0.00	-0.07	-0.12	-0.15	0.18	0.14	0.29	-0.19	0.00	0.31	-0.26	-0.47	0.00	0.01	-0.19	0.44	-178.70	79.60	99.00	0.00	-89.00	42.38	47.05	0.00	-7.20	-0.20	7.40	0.00	-7.20	-0.20	7.40	0.00	0.00	0.00	0.00	0.00	0.00	0.00	0.00	0.00	0.00	0.00	0.00	0.00	0.00	0.00	0.00
-0.16	0.05	-0.32	-0.49	0.17	-0.06	0.20	0.00	0.12	0.11	-0.20	0.00	0.33	-0.18	-0.15	0.00	-0.25	0.00	-0.01	-166.71	25.86	139.84	0.41	-83.32	15.90	68.14	0.00	-5.50	-2.80	8.30	0.00	-5.50	-2.80	8.30	0.00	0.00	0.00	0.00	0.00	0.00	0.00	0.00	0.00	0.00	0.00	0.00	0.00	0.00	0.00	0.00
-0.14	0.00	0.15	0.45	0.24	0.03	-0.27	0.00	0.03	0.15	-0.63	0.00	0.02	-0.08	-0.20	0.00	0.19	0.01	-0.01	-138.00	-29.80	167.80	0.00	-70.09	-11.90	82.30	0.00	-3.20	-5.10	8.40	0.00	-3.20	-5.10	8.40	0.00	0.00	0.00	0.00	0.00	0.00	0.00	0.00	0.00	0.00	0.00	0.00	0.00	0.00	0.00	0.00
0.04	-0.05	0.16	0.00	0.04	0.12	-0.30	0.00	0.04	0.19	-0.16	0.00	0.28	-0.41	-0.29	0.00	0.00	-0.36	-0.01	-95.70	-82.90	178.90	0.00	-50.20	-38.60	88.80	0.00	-0.60	-6.90	7.60	0.00	-0.60	-6.90	7.60	0.00	0.00	0.00	0.00	0.00	0.00	0.00	0.00	0.00	0.00	0.00	0.00	0.00	0.00	0.00	0.00
-0.06	-0.10	0.17	0.00	0.09	0.55	-0.29	-0.33	-0.09	0.35	-0.11	0.00	0.21	-0.06	-0.32	0.00	-0.23	0.01	0.00	-44.60	-127.42	172.50	-0.34	-25.00	-61.50	86.50	0.00	1.90	-8.10	6.10	0.00	1.90	-8.10	6.10	0.00	0.00	0.00	0.00	0.00	0.00	0.00	0.00	0.00	0.00	0.00	0.00	0.00	0.00	0.00	0.00
-0.01	-0.14	-0.18	0.00	0.28	0.26	-0.26	-0.46	-0.14	-0.27	-0.05	0.16	0.12	0.20	-0.33	0.00	-0.41	0.21	-0.44	11.10	-160.30	149.18	0.00	2.60	-78.40	75.70	0.00	4.40	-8.40	4.00	0.00	4.40	-8.40	4.00	0.00	0.00	0.00	0.00	0.00	0.00	0.00	0.00	0.00	0.00	0.00	0.00	0.00	0.00	0.00	0.00
-0.20	0.19	0.23	0.00	-0.19	0.71	-0.20	0.00	-0.18	0.17	0.31	0.00	0.01	0.57	-0.29	-0.35	0.23	0.47	0.34	65.80	-177.51	111.20	0.00	30.23	-87.60	57.60	0.00	6.40	-7.90	1.50	0.00	6.40	-7.90	1.50	0.00	0.00	0.00	0.00	0.00	0.00	0.00	0.00	0.00	0.00	0.00	0.00	0.00	0.00	0.00	0.00
0.08	-0.17	0.08	0.00	-0.17	0.75	0.29	0.00	-0.21	0.13	0.07	-0.21	-0.05	-0.05	-0.23	0.00	-0.34	-0.11	-0.25	114.10	-176.50	62.51	0.00	54.40	-88.53	34.15	0.00	7.80	-6.70	-1.00	0.00	7.80	-6.70	-1.00	0.00	0.00	0.00	0.00	0.00	0.00	0.00	0.00	0.00	0.00	0.00	0.00	0.00	0.00	0.00	0.00
0.13	-0.16	0.03	0.00	-0.24	0.27	0.43	0.00	-0.61	0.07	-0.27	0.00	-0.18	0.33	-0.15	0.00	-0.01	-0.19	-0.46	151.10	-158.24	7.84	0.24	73.08	-80.66	6.70	0.00	8.40	-4.80	-3.60	0.00	8.40	-4.80	-3.60	0.00	0.00	0.00	0.00	0.00	0.00	0.00	0.00	0.00	0.00	0.00	0.00	0.00	0.00	0.00	0.00
0.00	-0.13	-0.48	0.00	-0.28	0.22	0.06	0.00	-0.18	0.01	0.17	0.00	-0.25	0.10	-0.05	0.00	-0.01	0.10	0.25	173.40	-125.74	-48.00	0.26	85.06	-64.40	-21.25	0.00	8.20	-2.40	-5.80	0.00	8.20	-2.40	-5.80	0.00	0.00	0.00	0.00	0.00	0.00	0.00	0.00	0.00	0.00	0.00	0.00	0.00	0.00	0.00	0.00
0.17	-0.20	0.38	0.00	-0.30	0.15	0.15	0.00	-0.14	-0.05	0.19	0.00	-0.57	0.26	0.05	-0.45	-0.01	0.00	0.01	178.83	-79.60	-99.00	0.00	89.11	-42.20	-46.79	0.00	7.20	0.20	-7.40	0.00	7.20	0.20	-7.40	0.00	0.00	0.00	0.00	0.00	0.00	0.00	0.00	0.00	0.00	0.00	0.00	0.00	0.00	0.00	0.00
0.16	-0.05	-0.11	-0.46	-0.28	-0.31	0.32	0.00	-0.09	-0.11	0.20	0.00	-0.33	0.18	0.15	0.00	0.00	0.23	0.25	166.69	-26.20	-140.30	0.00	83.68	-15.90	-67.90	0.00	5.50	2.80	-8.30	0.00	5.50	2.80	-8.30	0.00	0.00	0.00	0.00	0.00	0.00	0.00	0.00	0.00	0.00	0.00	0.00	0.00	0.00	0.00	0.00
0.14	-0.40	-0.31	0.00	-0.24	-0.03	0.06	0.00	-0.03	-0.49	0.19	0.00	-0.32	0.54	0.23	0.00	-0.49	-0.01	0.01	138.00	29.34	-168.22	-0.19	70.59	11.90	-82.30	0.00	3.20	5.10	-8.40	0.00	3.20	5.10	-8.40	0.00	0.00	0.00	0.00	0.00	0.00	0.00	0.00	0.00	0.00	0.00	0.00	0.00	0.00	0.00	0.00
0.11	0.05	-0.16	0.00	-0.17	0.18	0.58	0.00	0.03	-0.08	0.16	-0.16	-0.28	-0.01	0.29	0.00	-0.04	-0.02	0.01	96.00	82.90	-178.90	0.00	50.20	38.66	-88.80	0.00	0.60	6.90	-7.60	0.00	0.60	6.90	-7.60	0.00	0.00	0.00	0.00	0.00	0.00	0.00	0.00	0.00	0.00	0.00	0.00	0.00	0.00	0.00	0.00
-0.19	-0.15	-0.63	0.00	-0.09	0.04	0.29	0.26	-0.01	-0.20	-0.23	0.00	-0.21	-0.21	-0.14	-0.26	0.00	-0.01	0.00	44.60	127.41	-172.40	0.19	24.85	61.50	-86.50	0.00	-1.90	8.10	-6.10	0.00	-1.90	8.10	-6.10	0.00	0.00	0.00	0.00	0.00	0.00	0.00	0.00	0.00	0.00	0.00	0.00	0.00	0.00	0.00	0.00
0.01	0.14	-0.15	0.35	0.00	-0.42	0.26	0.25	0.14	-0.19	0.05	0.00	0.08	-0.20	0.75	0.13	-0.42	-0.01	-0.17	-11.43	160.30	-149.39	0.00	-2.62	78.38	-75.70	0.00	-4.40	8.40	-4.00	0.00	-4.40	8.40	-4.00	0.00	0.00	0.00	0.00	0.00	0.00	0.00	0.00	0.00	0.00	0.00	0.00	0.00	0.00	0.00	0.00
-0.03	0.16	-0.12	0.10	0.09	-0.62	0.20	0.00	0.18	-0.17	0.10	0.00	-0.01	-0.27	0.29	-0.38	0.01	-0.01	0.00	-65.39	177.10	-111.20	0.00	-30.00	87.78	-57.60	0.00	-6.40	7.90	-1.50	0.00	-6.40	7.90	-1.50	0.00	0.00	0.00	0.00	0.00	0.00	0.00	0.00	0.00	0.00	0.00	0.00	0.00	0.00	0.00	0.00
-0.08	-0.27	-0.08	0.00	-0.09	-0.30	0.12	0.00	0.20	-0.46	0.42	0.00	0.41	-0.32	0.23	0.04	0.25	-0.01	0.23	-114.54	176.50	-62.40	0.00	-54.40	88.20	-33.80	0.00	-7.80	6.70	1.00	0.00	-7.80	6.70	1.00	0.00	0.00	0.00	0.00	0.00	0.00	0.00	0.00	0.00	0.00	0.00	0.00	0.00	0.00	0.00	0.00
0.05	0.16	-0.22	0.00	0.24	-0.04	0.03	0.00	0.20	-0.07	-0.16	0.06	0.67	-0.33	0.15	0.00	0.01	0.00	0.00	-151.06	158.80	-7.50	0.04	-73.50	80.20	-6.70	0.00	-8.40	4.80	3.60	0.00	-8.40	4.80	3.60	0.00	0.00	0.00	0.00	0.00	0.00	0.00	0.00	0.00	0.00	0.00	0.00	0.00	0.00	0.00	0.00
-0.15	0.13	0.27	0.00	0.28	-0.22	-0.06	-0.42	-0.16	-0.36	-0.32	-0.38	0.25	-0.31	0.05	-0.04	0.11	0.00	-0.01	-173.14	125.30	47.55	0.00	-85.40	64.40	21.00	0.00	-8.20	2.40	5.80	0.00	-8.20	2.40	5.80	0.00	0.00	0.00	0.00	0.00	0.00	0.00	0.00	0.00	0.00	0.00	0.00	0.00	0.00	0.00	0.00
-0.17	0.58	0.07	-0.40	0.54	-0.15	-0.64	0.00	0.61	0.05	-0.19	0.00	0.36	0.05	-0.05	-0.13	0.50	0.00	-0.01	-179.13	79.22	98.88	-0.09	-89.00	42.20	46.90	0.00	-7.20	-0.20	7.40	0.00	-7.20	-0.20	7.40	0.00	0.00	0.00	0.00	0.00	0.00	0.00	0.00	0.00	0.00	0.00	0.00	0.00	0.00	0.00	0.00
-0.16	0.05	0.11	0.43	0.28	0.01	0.21	-0.12	0.09	0.11	-0.20	-0.25	0.33	-0.18	0.08	0.09	0.11	0.00	-0.01	-166.50	26.20	140.14	0.00	-83.42	15.90	68.14	0.00	-5.50	-2.80	8.30	0.00	-5.50	-2.80	8.30	0.00	0.00	0.00	0.00	0.00	0.00	0.00	0.00	0.00	0.00	0.00	0.00	0.00	0.00	0.00	0.00
-0.14	0.00	0.15	0.00	0.24	0.44	-0.27	-0.07	0.03	0.15	-0.19	0.00	0.32	-0.08	-0.03	0.00	0.00	0.44	-0.11	-138.00	-29.80	167.80	0.06	-69.94	-11.90	82.30	0.00	-3.20	-5.10	8.40	0.00	-3.20	-5.10	8.40	0.00	0.00	0.00	0.00	0.00	0.00	0.00	0.00	0.00	0.00	0.00	0.00	0.00	0.00	0.00	0.00
-0.11	-0.15	0.16	0.00	0.17	0.12	-0.30	0.00	-0.04	-0.15	-0.16	-0.16	0.28	0.01	-0.73	0.00	0.00	0.35	-0.01	-96.00	-83.24	178.90	-0.16	-49.75	-38.60	88.41	0.00	-0.60	-6.90	7.60	0.00	-0.60	-6.90	7.60	0.00	0.00	0.00	0.00	0.00	0.00	0.00	0.00	0.00	0.00	0.00	0.00	0.00	0.00	0.00	0.00
-0.06	-0.10	0.17	0.25	0.09	-0.03	-0.04	0.00	-0.09	0.20	-0.11	0.41	0.21	0.11	-0.66	0.16	0.00	0.01	0.00	-44.60	-128.00	172.50	0.00	-25.00	-61.51	86.50	0.00	1.90	-8.10	6.10	0.00	1.90	-8.10	6.10	0.00	0.00	0.00	0.00	0.00	0.00	0.00	0.00	0.00	0.00	0.00	0.00	0.00	0.00	0.00	0.00
-0.01	-0.14	0.15	0.00	0.00	0.26	0.04	-0.13	0.11	0.37	-0.05	0.00	0.12	0.20	-0.33	0.35	0.12	0.01	-0.25	11.09	-160.76	149.20	0.00	2.53	-78.40	75.24	0.00	4.40	-8.40	4.00	0.00	4.40	-8.40	4.00	0.00	0.00	0.00	0.00	0.00	0.00	0.00	0.00	0.00	0.00	0.00	0.00	0.00	0.00	0.00	0.00
0.03	-0.16	0.12	0.00	-0.09	0.29	-0.20	0.00	-0.18	0.17	0.00	0.00	-0.24	0.19	-0.22	0.35	-0.01	-0.03	0.00	65.80	-177.10	111.20	-0.10	30.00	-87.41	57.60	0.00	6.40	-7.90	1.50	0.00	6.40	-7.90	1.50	0.00	0.00	0.00	0.00	0.00	0.00	0.00	0.00	0.00	0.00	0.00	0.00	0.00	0.00	0.00	0.00
0.08	-0.17	-0.27	0.00	-0.17	-0.05	0.33	0.35	-0.44	0.13	0.07	0.00	-0.49	0.32	0.08	0.46	-0.01	0.01	0.00	114.10	-176.50	62.19	0.00	54.40	-88.37	33.69	0.00	7.80	-6.70	-1.00	0.00	7.80	-6.70	-1.00	0.00	0.00	0.00	0.00	0.00	0.00	0.00	0.00	0.00	0.00	0.00	0.00	0.00	0.00	0.00	0.00
0.13	-0.16	0.03	0.00	-0.04	0.03	-0.03	0.00	-0.20	-0.39	0.53	0.00	0.01	-0.04	-0.15	0.00	-0.01	0.00	0.00	151.10	-158.83	7.50	0.00	73.61	-80.20	6.86	0.00	8.40	-4.80	-3.60	0.00	8.40	-4.80	-3.60	0.00	0.00	0.00	0.00	0.00	0.00	0.00	0.00	0.00	0.00	0.00	0.00	0.00	0.00	0.00	0.00
-0.18	-0.13	-0.43	0.24	-0.67	0.40	0.06	0.00	-0.52	0.01	0.17	0.00	-0.25	0.12	0.08	0.00	-0.39	0.00	0.36	173.50	-125.30	-47.55	0.10	85.40	-64.40	-21.00	0.00	8.20	-2.40	-5.80	0.00	8.20	-2.40	-5.80	0.00	0.00	0.00	0.00	0.00	0.00	0.00	0.00	0.00	0.00	0.00	0.00	0.00	0.00	0.00	0.00
0.59	-0.09	-0.07	0.00	-0.63	0.15	0.15	0.43	-0.60	-0.16	0.19	0.00	-0.65	0.05	0.11	0.00	-0.01	-0.25	0.01	178.70	-79.60	-99.39	0.00	89.00	-42.13	-46.70	0.00	7.20	0.20	-7.40	0.00	7.20	0.20	-7.40	0.00	0.00	0.00	0.00	0.00	0.00	0.00	0.00	0.00	0.00	0.00	0.00	0.00	0.00	0.00	0.00
0.16	0.40	-0.11	0.00	-0.28	0.06	0.71	0.00	0.19	-0.11	0.62	0.11	0.01	0.18	0.15	0.03	-0.46	0.06	0.01	166.50	-26.20	-140.30	0.34	83.59	-15.90	-68.32	0.00	5.50	2.80	-8.30	0.00	5.50	2.80	-8.30	0.00	0.00	0.00	0.00	0.00	0.00	0.00	0.00	0.00	0.00	0.00	0.00	0.00	0.00	0.00	0.00
0.14	0.00	-0.15	0.00	-0.24	-0.05	-0.10	0.00	-0.03	-0.15	0.19	-0.07	-0.32	0.08	0.47	0.00	-0.17	-0.01	0.01	138.00	29.63	-167.56	0.00	70.27	11.90	-82.38	0.00	3.20	5.10	-8.40	0.00	3.20	5.10	-8.40	0.00	0.00	0.00	0.00	0.00	0.00	0.00	0.00	0.00	0.00	0.00	0.00	0.00	0.00	0.00	0.00
0.11	0.05	-0.16	0.00	-0.17	-0.49	0.30	0.00	-0.30	-0.61	-0.08	0.00	0.13	-0.01	0.33	-0.40	0.00	-0.02	0.01	96.00	82.90	-178.91	-0.25	50.20	38.21	-89.05	0.00	0.60	6.90	-7.60	0.00	0.60	6.90	-7.60	0.00	0.00	0.00	0.00	0.00	0.00	0.00	0.00	0.00	0.00	0.00	0.00	0.00	0.00	0.00	0.00
0.06	0.42	-0.17	0.00	-0.18	-0.10	0.29	0.03	0.09	-0.53	0.29	0.32	-0.15	-0.11	0.32	0.00	0.00	-0.35	0.00	44.83	127.71	-172.50	-0.19	25.49	61.25	-86.50	0.00	-1.90	8.10	-6.10	0.00	-1.90	8.10	-6.10	0.00	0.00	0.00	0.00	0.00	0.00	0.00	0.00	0.00	0.00	0.00	0.00	0.00	0.00	0.00	0.00
0.01	0.14	-0.38	-0.11	0.00	-0.26	0.26	0.00	0.14	-0.19	0.05	0.00	0.22	-0.20	-0.13	0.00	-0.33	-0.01	0.00	-11.10	160.30	-149.20	0.10	-2.60	78.40	-75.28	0.00	-4.40	8.40	-4.00	0.00	-4.40	8.40	-4.00	0.00	0.00	0.00	0.00	0.00	0.00	0.00	0.00	0.00	0.00	0.00	0.00	0.00	0.00	0.00	0.00
0.45	0.34	-0.12	-0.34	0.09	-0.40	0.20	0.00	0.18	-0.17	0.38	0.00	-0.01	-0.27	0.29	0.48	0.08	-0.01	0.00	-65.80	177.30	-111.57	0.00	-30.00	87.93	-57.60	0.00	-6.40	7.90	-1.50	0.00	-6.40	7.90	-1.50	0.00	0.00	0.00	0.00	0.00	0.00	0.00	0.00	0.00	0.00	0.00	0.00	0.00	0.00	0.00	0.00
0.27	0.17	-0.08	0.00	0.17	-0.30	0.12	0.00	0.58	-0.13	-0.07	0.26	0.08	-0.17	0.23	-0.01	0.01	-0.01	0.49	-113.82	176.50	-62.77	0.00	-54.40	88.20	-33.80	0.00	-7.80	6.70	1.00	0.00	-7.80	6.70	1.00	0.00	0.00	0.00	0.00	0.00	0.00	0.00	0.00	0.00	0.00	0.00	0.00	0.00	0.00	0.00	0.00
0.15	0.16	-0.03	0.00	0.24	-0.27	-0.27	-0.38	0.07	-0.07	0.08	0.00	0.02	-0.42	0.15	0.00	0.44	0.00	0.00	-151.10	158.54	-7.46	0.00	-73.50	79.99	-6.70	0.00	-8.40	4.80	3.60	0.00	-8.40	4.80	3.60	0.00	0.00	0.00	0.00	0.00	0.00	0.00	0.00	0.00	0.00	0.00	0.00	0.00	0.00	0.00	0.00
-0.09	0.44	0.02	0.00	0.28	0.04	-0.06	-0.44	0.18	-0.01	-0.21	0.00	0.57	0.04	0.05	0.00	0.01	0.32	-0.01	-173.40	125.15	47.83	0.35	-85.37	64.40	21.00	0.00	-8.20	2.40	5.80	0.00	-8.20	2.40	5.80	0.00	0.00	0.00	0.00	0.00	0.00	0.00	0.00	0.00	0.00	0.00	0.00	0.00	0.00	0.00	0.00
-0.17	-0.07	-0.06	0.00	0.71	-0.16	-0.02	0.00	0.14	0.08	-0.19	0.00	-0.11	-0.26	-0.05	0.00	0.01	0.00	-0.01	-178.70	79.60	99.00	0.45	-88.57	41.86	46.70	0.00	-7.20	-0.20	7.40	0.00	-7.20	-0.20	7.40	0.00	0.00	0.00	0.00	0.00	0.00	0.00	0.00	0.00	0.00	0.00	0.00	0.00	0.00	0.00	0.00
-0.59	0.05	0.11	0.00	0.28	-0.19	-0.22	0.00	0.09	0.11	0.04	0.00	-0.01	-0.18	-0.24	0.00	0.00	-0.49	0.12	-166.50	26.20	140.30	0.00	-84.10	15.90	67.88	0.00	-5.50	-2.80	8.30	0.00	-5.50	-2.80	8.30	0.00	0.00	0.00	0.00	0.00	0.00	0.00	0.00	0.00	0.00	0.00	0.00	0.00	0.00	0.00	0.00
-0.14	0.26	0.61	-0.24	0.24	0.03	-0.27	0.00	0.03	0.15	-0.32	0.00	0.32	-0.08	-0.63	0.00	0.00	0.01	-0.01	-138.00	-30.04	167.80	0.00	-70.40	-11.90	82.30	0.00	-3.20	-5.10	8.40	0.00	-3.20	-5.10	8.40	0.00	0.00	0.00	0.00	0.00	0.00	0.00	0.00	0.00	0.00	0.00	0.00	0.00	0.00	0.00	0.00
-0.11	0.19	0.16	-0.25	-0.32	0.43	-0.64	0.41	-0.22	0.19	-0.16	0.00	0.28	0.01	-0.29	0.00	-0.37	0.01	-0.01	-96.00	-82.90	178.96	-0.23	-50.20	-38.50	88.80	0.00	-0.60	-6.90	7.60	0.00	-0.60	-6.90	7.60	0.00	0.00	0.00	0.00	0.00	0.00	0.00	0.00	0.00	0.00	0.00	0.00	0.00	0.00	0.00	0.00
0.24	-0.34	0.65	0.32	0.09	0.20	-0.29	0.00	-0.20	0.20	-0.11	0.15	-0.02	0.30	-0.32	0.00	0.00	0.01	0.00	-44.13	-128.02	172.50	0.00	-25.00	-61.26	86.60	0.00	1.90	-8.10	6.10	0.00	1.90	-8.10	6.10	0.00	0.00	0.00	0.00	0.00	0.00	0.00	0.00	0.00	0.00	0.00	0.00	0.00	0.00	0.00	0.00
-0.41	-0.33	0.15	-0.46	0.00	0.26	-0.26	0.00	-0.08	0.38	-0.21	0.00	0.12	0.20	-0.33	0.00	-0.01	0.01	0.00	11.43	-160.30	149.20	0.00	2.60	-78.40	75.70	0.00	4.40	-8.40	4.00	0.00	4.40	-8.40	4.00	0.00	0.00	0.00	0.00	0.00	0.00	0.00	0.00	0.00	0.00	0.00	0.00	0.00	0.00	0.00	0.00
-0.04	0.26	0.12	0.24	-0.09	0.29	-0.20	0.00	0.06	0.17	0.00	0.00	0.01	0.27	-0.29	0.23	-0.01	0.01	0.00	65.34	-177.10	110.86	0.00	30.00	-87.60	58.06	0.00	6.40	-7.90	1.50	0.00	6.40	-7.90	1.50	0.00	0.00	0.00	0.00	0.00	0.00	0.00	0.00	0.00	0.00	0.00	0.00	0.00	0.00	0.00	0.00
0.08	-0.18	0.08	0.00	-0.30	0.41	-0.12	0.00	-0.22	0.13	0.07	0.00	-0.20	0.57	-0.23	0.38	-0.01	0.01	-0.24	114.10	-176.50	62.40	0.00	54.40	-88.20	33.80	0.00	7.80	-6.70	-1.00	0.00	7.80	-6.70	-1.00	0.00	0.00	0.00	0.00	0.00	0.00	0.00	0.00	0.00	0.00	0.00	0.00	0.00	0.00	0.00	0.00
0.13	-0.16	0.03	-0.12	-0.21	0.27	-0.03	0.00	-0.05	-0.39	0.11	0.49	-0.25	-0.02	-0.15	0.06	-0.11	0.00	0.00	151.01	-158.64	7.50	0.00	73.80	-80.20	6.70	0.00	8.40	-4.80	-3.60	0.00	8.40	-4.80	-3.60	0.00	0.00	0.00	0.00	0.00	0.00	0.00	0.00	0.00	0.00	0.00	0.00	0.00	0.00	0.00	0.00
0.34	0.06	-0.02	0.00	0.13	0.22	-0.20	0.24	-0.18	0.01	0.47	-0.41	-0.25	0.49	0.40	0.00	-0.35	-0.24	0.01	173.49	-125.04	-48.15	-0.17	85.40	-64.89	-21.00	0.00	8.20	-2.40	-5.80	0.00	8.20	-2.40	-5.80	0.00	0.00	0.00	0.00	0.00	0.00	0.00	0.00	0.00	0.00	0.00	0.00	0.00	0.00	0.00	0.00
0.17	-0.09	-0.26	0.00	0.18	0.15	0.15	-0.16	0.17	-0.05	0.19	0.00	-0.31	0.73	0.53	-0.25	-0.01	0.48	-0.45	178.70	-79.60	-99.00	-0.16	89.23	-42.20	-46.70	0.00	7.20	0.20	-7.40	0.00	7.20	0.20	-7.40	0.00	0.00	0.00	0.00	0.00	0.00	0.00	0.00	0.00	0.00	0.00	0.00	0.00	0.00	0.00	0.00
0.16	0.19	0.17	0.19	-0.28	-0.04	0.22	0.00	-0.49	-0.11	-0.29	-0.25	-0.33	0.18	0.15	0.00	0.00	0.00	0.01	166.75	-26.20	-140.10	0.00	83.47	-15.90	-67.90	0.00	5.50	2.80	-8.30	0.00	5.50	2.80	-8.30	0.00	0.00	0.00	0.00	0.00	0.00	0.00	0.00	0.00	0.00	0.00	0.00	0.00	0.00	0.00	0.00
0.14	0.00	0.19	0.00	-0.24	-0.03	0.27	0.00	-0.03	-0.15	0.19	0.00	-0.32	0.08	0.23	0.00	-0.44	-0.22	0.39	138.00	29.73	-167.80	0.00	70.46	11.90	-82.30	0.00	3.20	5.10	-8.40	0.00	3.20	5.10	-8.40	0.00	0.00	0.00	0.00	0.00	0.00	0.00	0.00	0.00	0.00	0.00	0.00	0.00	0.00	0.00	0.00
0.11	0.05	-0.16	0.00	-0.17	-0.07	0.30	0.00	0.03	-0.63	0.16	0.00	-0.28	-0.35	0.29	-0.21	0.00	-0.01	0.01	96.31	82.90	-178.72	0.00	50.35	38.60	-88.32	0.00	0.60	6.90	-7.60	0.00	0.60	6.90	-7.60	0.00	0.00	0.00	0.00	0.00	0.00	0.00	0.00	0.00	0.00	0.00	0.00	0.00	0.00	0.00	0.00
-0.33	-0.11	-0.17	0.00	-0.09	-0.01	0.29	0.00	0.09	-0.15	0.46	0.00	-0.21	0.37	0.32	0.00	-0.37	-0.34	-0.49	44.41	127.82	-172.08	0.00	25.00	61.50	-86.50	0.00	-1.90	8.10	-6.10	0.00	-1.90	8.10	-6.10	0.00	0.00	0.00	0.00	0.00	0.00	0.00	0.00	0.00	0.00	0.00	0.00	0.00	0.00	0.00	0.00
0.00	0.19	-0.15	-0.25	0.00	-0.47	0.26	0.47	0.14	0.06	0.05	0.00	-0.46	-0.61	0.33	0.20	0.48	-0.01	0.00	-11.14	160.30	-149.20	0.00	-2.60	78.40	-75.52	0.00	-4.40	8.40	-4.00	0.00	-4.40	8.40	-4.00	0.00	0.00	0.00	0.00	0.00	0.00	0.00	0.00	0.00	0.00	0.00	0.00	0.00	0.00	0.00	0.00
-0.16	0.16	-0.12	0.00	-0.16	-0.29	0.43	0.00	0.18	-0.17	0.03	-0.08	-0.47	-0.76	0.29	0.00	0.01	-0.18	0.00	-65.80	177.10	-111.20	0.00	-30.17	87.60	-57.60	0.00	-6.40	7.90	-1.50	0.00	-6.40	7.90	-1.50	0.00	0.00	0.00	0.00	0.00	0.00	0.00	0.00	0.00	0.00	0.00	0.00	0.00	0.00	0.00	0.00
-0.08	-0.20	-0.08	0.00	0.17	-0.30	0.12	0.00	0.20	-0.13	-0.07	-0.15	-0.17	-0.32	0.23	0.18	0.32	-0.01	0.00	-114.10	176.93	-62.40	0.00	-54.05	87.99	-33.39	0.00	-7.80	6.70	1.00	0.00	-7.80	6.70	1.00	0.00	0.00	0.00	0.00	0.00	0.00	0.00	0.00	0.00	0.00	0.00	0.00	0.00	0.00	0.00	0.00
-0.13	0.12	-0.03	-0.39	0.24	-0.27	0.06	0.00	0.20	-0.07	-0.12	0.00	0.18	-0.78	0.15	0.34	0.01	0.11	-0.11	-151.10	158.70	-7.19	0.00	-73.50	80.16	-6.70	0.00	-8.40	4.80	3.60	0.00	-8.40	4.80	3.60	0.00	0.00	0.00	0.00	0.00	0.00	0.00	0.00	0.00	0.00	0.00	0.00	0.00	0.00	0.00	0.00
0.20	0.23	0.05	0.11	0.28	-0.22	-0.06	0.00	0.53	-0.01	-0.17	0.00	0.25	-0.31	0.05	0.31	0.01	0.00	-0.01	-173.80	125.30	48.00	0.00	-85.16	64.40	21.00	0.00	-8.20	2.40	5.80	0.00	-8.20	2.40	5.80	0.00	0.00	0.00	0.00	0.00	0.00	0.00	0.00	0.00	0.00	0.00	0.00	0.00	0.00	0.00	0.00
-0.17	0.20	0.07	-0.25	0.05	-0.15	-0.15	-0.39	0.14	0.54	0.16	-0.01	0.31	-0.26	-0.05	0.00	-0.01	0.00	0.27	-178.83	79.60	99.00	0.00	-89.00	42.63	46.89	0.00	-7.20	-0.20	7.40	0.00	-7.20	-0.20	7.40	0.00	0.00	0.00	0.00	0.00	0.00	0.00	0.00	0.00	0.00	0.00	0.00	0.00	0.00	0.00	0.00
-0.16	0.05	0.11	0.00	0.28	-0.06	-0.22	0.00	0.20	0.11	-0.20	0.00	0.33	-0.09	-0.39	0.10	0.00	0.00	-0.47	-166.50	26.20	139.84	0.00	-83.81	15.90	67.90	0.00	-5.50	-2.80	8.30	0.00	-5.50	-2.80	8.30	0.00	0.00	0.00	0.00	0.00	0.00	0.00	0.00	0.00	0.00	0.00	0.00	0.00	0.00	0.00	0.00
-0.14	-0.34	0.56	0.00	0.24	0.03	-0.27	0.00	0.03	-0.28	-0.19	-0.44	0.42	-0.08	-0.60	0.00	0.28	0.01	-0.01	-137.76	-29.80	167.80	0.00	-70.40	-11.90	82.30	0.00	-3.20	-5.10	8.40	0.00	-3.20	-5.10	8.40	0.00	0.00	0.00	0.00	0.00	0.00	0.00	0.00	0.00	0.00	0.00	0.00	0.00	0.00	0.00	0.00
-0.11	0.29	0.16	0.00	0.24	0.12	-0.30	0.00	-0.03	0.19	-0.50	0.00	0.28	0.08	-0.01	0.00	0.00	0.04	-0.01	-96.16	-82.67	179.24	0.00	-50.20	-38.47	88.80	0.00	-0.60	-6.90	7.60	0.00	-0.60	-6.90	7.60	0.00	0.00	0.00	0.00	0.00	0.00	0.00	0.00	0.00	0.00	0.00	0.00	0.00	0.00	0.00	0.00
-0.06	-0.10	-0.08	0.00	-0.35	0.11	-0.29	0.30	-0.22	0.20	-0.11	0.00	0.21	0.11	-0.32	0.00	0.00	0.01	0.00	-44.60	-127.43	172.50	0.00	-25.00	-61.50	86.50	0.00	1.90	-8.10	6.10	0.00	1.90	-8.10	6.10	0.00	0.00	0.00	0.00	0.00	0.00	0.00	0.00	0.00	0.00	0.00	0.00	0.00	0.00	0.00	0.00
-0.01	-0.14	0.56	-0.04	-0.45	0.14	-0.59	-0.13	-0.14	0.54	-0.05	0.00	-0.31	0.20	-0.66	-0.46	-0.01	0.01	-0.13	11.10	-160.30	149.23	0.00	2.60	-78.40	75.45	0.00	4.40	-8.40	4.00	0.00	4.40	-8.40	4.00	0.00	0.00	0.00	0.00	0.00	0.00	0.00	0.00	0.00	0.00	0.00	0.00	0.00	0.00	0.00	0.00
-0.43	-0.16	0.12	0.00	-0.09	0.29	-0.53	0.06	-0.56	0.09	-0.25	0.00	-0.16	0.27	-0.29	0.00	0.18	0.01	0.00	65.80	-177.11	111.20	0.00	30.00	-87.60	57.60	0.00	6.40	-7.90	1.50	0.00	6.40	-7.90	1.50	0.00	0.00	0.00	0.00	0.00	0.00	0.00	0.00	0.00	0.00	0.00	0.00	0.00	0.00	0.00	0.00
0.08	0.29	-0.31	0.00	-0.17	0.30	-0.12	-0.46	-0.20	-0.17	0.07	0.00	-0.08	-0.02	-0.23	0.00	0.19	0.01	0.46	114.10	-176.50	62.40	0.00	54.40	-88.20	33.34	0.00	7.80	-6.70	-1.00	0.00	7.80	-6.70	-1.00	0.00	0.00	0.00	0.00	0.00	0.00	0.00	0.00	0.00	0.00	0.00	0.00	0.00	0.00	0.00	0.00
0.13	-0.16	0.03	0.49	-0.41	-0.22	0.28	0.00	0.00	0.07	-0.01	0.10	-0.18	0.33	-0.15	0.00	-0.01	0.00	0.33	151.23	-158.52	7.50	0.00	73.50	-80.27	6.37	0.00	8.40	-4.80	-3.60	0.00	8.40	-4.80	-3.60	0.00	0.00	0.00	0.00	0.00	0.00	0.00	0.00	0.00	0.00	0.00	0.00	0.00	0.00	0.00	0.00
0.11	-0.25	-0.02	0.34	-0.28	-0.03	-0.28	0.00	-0.05	0.01	0.17	-0.46	-0.25	0.66	-0.05	0.11	-0.01	0.07	0.01	173.40	-124.81	-47.82	0.00	85.40	-63.93	-21.19	0.00	8.20	-2.40	-5.80	0.00	8.20	-2.40	-5.80	0.00	0.00	0.00	0.00	0.00	0.00	0.00	0.00	0.00	0.00	0.00	0.00	0.00	0.00	0.00	0.00
0.17	-0.55	-0.07	-0.38	-0.30	0.34	0.15	0.46	-0.14	-0.05	0.19	0.00	-0.31	0.13	0.05	0.00	-0.01	0.46	-0.40	178.55	-79.47	-99.00	-0.25	89.20	-41.72	-46.70	0.00	7.20	0.20	-7.40	0.00	7.20	0.20	-7.40	0.00	0.00	0.00	0.00	0.00	0.00	0.00	0.00	0.00	0.00	0.00	0.00	0.00	0.00	0.00	0.00
0.16	0.18	0.00	0.00	-0.62	0.06	0.22	0.20	-0.44	-0.20	-0.13	0.00	-0.33	0.31	0.15	0.00	0.38	0.00	0.12	166.29	-26.53	-140.30	0.00	83.41	-15.90	-68.36	0.00	5.50	2.80	-8.30	0.00	5.50	2.80	-8.30	0.00	0.00	0.00	0.00	0.00	0.00	0.00	0.00	0.00	0.00	0.00	0.00	0.00	0.00	0.00	0.00
0.03	0.04	-0.05	-0.37	-0.24	-0.03	0.27	0.00	-0.03	-0.15	0.19	0.35	0.14	0.08	0.07	-0.46	0.00	-0.01	-0.45	137.96	29.57	-167.61	0.00	70.73	11.90	-82.30	0.00	3.20	5.10	-8.40	0.00	3.20	5.10	-8.40	0.00	0.00	0.00	0.00	0.00	0.00	0.00	0.00	0.00	0.00	0.00	0.00	0.00	0.00	0.00	0.00
0.11	0.51	0.19	0.00	-0.17	-0.12	0.36	0.00	0.03	-0.19	0.16	0.00	-0.28	-0.01	0.19	0.00	0.00	-0.01	0.01	96.00	82.90	-178.47	0.00	50.20	39.05	-88.80	0.00	0.60	6.90	-7.60	0.00	0.60	6.90	-7.60	0.00	0.00	0.00	0.00	0.00	0.00	0.00	0.00	0.00	0.00	0.00	0.00	0.00	0.00	0.00	0.00
0.06	0.10	-0.17	0.13	0.01	-0.20	0.29	0.00	0.09	-0.20	-0.14	0.13	-0.23	-0.27	0.32	0.00	-0.46	0.48	0.00	44.84	128.24	-172.50	0.13	25.00	61.50	-86.50	0.00	-1.90	8.10	-6.10	0.00	-1.90	8.10	-6.10	0.00	0.00	0.00	0.00	0.00	0.00	0.00	0.00	0.00	0.00	0.00	0.00	0.00	0.00	0.00	0.00
0.11	0.14	-0.17	0.00	0.00	-0.26	0.26	0.16	0.14	-0.19	0.05	0.00	-0.12	-0.09	0.33	0.00	0.01	-0.01	0.35	-11.35	160.30	-149.61	0.00	-2.60	78.40	-75.70	0.00	-4.40	8.40	-4.00	0.00	-4.40	8.40	-4.00	0.00	0.00	0.00	0.00	0.00	0.00	0.00	0.00	0.00	0.00	0.00	0.00	0.00	0.00	0.00	0.00
-0.03	0.44	-0.12	0.00	0.09	-0.29	0.20	0.00	0.18	-0.18	0.00	0.00	-0.01	-0.27	0.64	0.00	0.01	0.12	-0.25	-65.80	177.29	-111.50	0.00	-29.59	87.60	-57.60	0.00	-6.40	7.90	-1.50	0.00	-6.40	7.90	-1.50	0.00	0.00	0.00	0.00	0.00	0.00	0.00	0.00	0.00	0.00	0.00	0.00	0.00	0.00	0.00	0.00
-0.08	0.17	-0.08	0.38	0.17	-0.30	0.12	0.48	0.01	-0.13	-0.07	0.48	0.08	0.01	0.23	0.45	0.01	0.10	0.00	-114.10	176.88	-62.40	0.31	-54.77	88.46	-33.80	0.00	-7.80	6.70	1.00	0.00	-7.80	6.70	1.00	0.00	0.00	0.00	0.00	0.00	0.00	0.00	0.00	0.00	0.00	0.00	0.00	0.00	0.00	0.00	0.00
-0.13	0.64	-0.03	0.00	0.37	-0.53	0.03	0.00	0.20	-0.07	0.36	-0.26	-0.07	-0.33	0.49	0.25	0.01	0.00	0.00	-150.76	159.05	-7.50	0.00	-73.50	80.20	-6.22	0.00	-8.40	4.80	3.60	0.00	-8.40	4.80	3.60	0.00	0.00	0.00	0.00	0.00	0.00	0.00	0.00	0.00	0.00	0.00	0.00	0.00	0.00	0.00	0.00
-0.15	0.13	0.02	0.33	0.28	-0.22	-0.06	0.00	0.18	-0.01	-0.18	-0.04	0.25	-0.31	0.05	0.28	0.01	0.00	-0.13	-173.40	125.30	48.00	0.18	-85.44	64.05	21.00	0.00	-8.20	2.40	5.80	0.00	-8.20	2.40	5.80	0.00	0.00	0.00	0.00	0.00	0.00	0.00	0.00	0.00	0.00	0.00	0.00	0.00	0.00	0.00	0.00
-0.17	0.39	0.07	0.00	0.30	-0.15	-0.15	0.00	-0.31	0.05	-0.19	0.10	0.31	-0.26	-0.05	0.00	0.01	0.00	-0.01	-178.70	79.56	98.76	0.00	-89.00	42.20	46.57	0.00	-7.20	-0.20	7.40	0.00	-7.20	-0.20	7.40	0.00	0.00	0.00	0.00	0.00	0.00	0.00	0.00	0.00	0.00	0.00	0.00	0.00	0.00	0.00	0.00
-0.16	0.05	-0.35	-0.13	0.77	-0.06	-0.22	0.00	0.09	0.35	0.06	0.00	-0.02	0.31	-0.17	0.00	0.16	0.24	-0.01	-166.50	26.20	140.30	0.47	-83.80	16.38	67.90	0.00	-5.50	-2.80	8.30	0.00	-5.50	-2.80	8.30	0.00	0.00	0.00	0.00	0.00	0.00	0.00	0.00	0.00	0.00	0.00	0.00	0.00	0.00	0.00	0.00
-0.14	0.00	-0.18	0.00	0.24	-0.05	-0.27	0.41	0.03	0.15	0.05	0.00	0.75	0.40	-0.23	0.00	0.48	0.16	-0.20	-138.00	-29.80	167.80	0.00	-70.40	-11.90	82.30	0.00	-3.20	-5.10	8.40	0.00	-3.20	-5.10	8.40	0.00	0.00	0.00	0.00	0.00	0.00	0.00	0.00	0.00	0.00	0.00	0.00	0.00	0.00	0.00	0.00
-0.11	0.36	-0.09	0.00	0.35	0.12	-0.31	0.23	0.13	0.19	-0.16	0.00	0.28	0.01	-0.20	0.41	0.41	-0.15	-0.01	-96.00	-82.71	179.03	-0.07	-50.28	-38.60	88.80	0.00	-0.60	-6.90	7.60	0.00	-0.60	-6.90	7.60	0.00	0.00	0.00	0.00	0.00	0.00	0.00	0.00	0.00	0.00	0.00	0.00	0.00	0.00	0.00	0.00
0.28	-0.10	0.17	-0.16	0.09	0.43	0.17	-0.35	-0.09	-0.20	-0.11	0.25	0.39	0.11	-0.69	-0.49	0.00	0.01	0.00	-44.60	-128.03	172.50	0.00	-25.00	-61.50	86.35	0.00	1.90	-8.10	6.10	0.00	1.90	-8.10	6.10	0.00	0.00	0.00	0.00	0.00	0.00	0.00	0.00	0.00	0.00	0.00	0.00	0.00	0.00	0.00	0.00
-0.01	-0.14	-0.06	0.00	0.35	0.26	-0.02	0.32	-0.48	0.19	-0.05	0.00	0.60	0.52	-0.33	0.00	-0.47	-0.15	-0.34	11.10	-160.30	149.20	0.00	2.67	-78.09	75.70	0.00	4.40	-8.40	4.00	0.00	4.40	-8.40	4.00	0.00	0.00	0.00	0.00	0.00	0.00	0.00	0.00	0.00	0.00	0.00	0.00	0.00	0.00	0.00	0.00
0.03	-0.54	0.08	0.00	-0.09	-0.11	-0.20	0.23	-0.39	0.30	0.00	0.00	0.01	0.27	-0.29	-0.16	-0.01	0.14	0.00	65.43	-177.10	111.20	0.05	30.00	-87.60	57.25	0.00	6.40	-7.90	1.50	0.00	6.40	-7.90	1.50	0.00	0.00	0.00	0.00	0.00	0.00	0.00	0.00	0.00	0.00	0.00	0.00	0.00	0.00	0.00	0.00
0.08	-0.17	0.51	0.00	-0.38	0.30	-0.47	0.00	-0.46	-0.11	0.30	0.00	-0.08	0.32	-0.39	0.10	0.45	0.01	-0.34	113.68	-176.50	62.40	0.00	54.40	-88.09	33.80	0.00	7.80	-6.70	-1.00	0.00	7.80	-6.70	-1.00	0.00	0.00	0.00	0.00	0.00	0.00	0.00	0.00	0.00	0.00	0.00	0.00	0.00	0.00	0.00	0.00
0.13	-0.65	-0.08	0.00	-0.24	0.27	-0.03	0.11	-0.20	0.07	0.12	0.00	-0.18	0.33	-0.15	0.00	-0.01	-0.26	0.00	151.10	-158.35	7.50	0.00	73.50	-80.17	7.01	0.00	8.40	-4.80	-3.60	0.00	8.40	-4.80	-3.60	0.00	0.00	0.00	0.00	0.00	0.00	0.00	0.00	0.00	0.00	0.00	0.00	0.00	0.00	0.00	0.00
0.15	-0.13	-0.02	0.49	-0.28	0.22	0.06	0.00	0.00	0.27	0.52	-0.02	-0.25	0.31	-0.05	0.00	-0.01	0.00	0.01	173.43	-125.30	-48.25	0.00	85.40	-64.40	-21.00	0.00	8.20	-2.40	-5.80	0.00	8.20	-2.40	-5.80	0.00	0.00	0.00	0.00	0.00	0.00	0.00	0.00	0.00	0.00	0.00	0.00	0.00	0.00	0.00	0.00
0.30	-0.09	-0.28	0.10	-0.30	0.15	0.15	0.00	-0.31	0.44	0.11	0.00	-0.31	0.14	0.05	0.00	-0.46	0.33	0.01	178.70	-79.60	-99.00	0.19	89.00	-41.78	-46.70	0.00	7.20	0.20	-7.40	0.00	7.20	0.20	-7.40	0.00	0.00	0.00	0.00	0.00	0.00	0.00	0.00	0.00	0.00	0.00	0.00	0.00	0.00	0.00	0.00
0.16	-0.05	-0.11	0.31	0.21	0.06	0.22	0.00	-0.09	-0.11	-0.26	-0.09	-0.10	0.18	0.28	0.00	-0.26	0.00	-0.32	166.50	-25.95	-140.30	0.48	83.80	-15.90	-67.90	0.00	5.50	2.80	-8.30	0.00	5.50	2.80	-8.30	0.00	0.00	0.00	0.00	0.00	0.00	0.00	0.00	0.00	0.00	0.00	0.00	0.00	0.00	0.00	0.00
0.21	0.00	-0.09	0.07	-0.39	0.43	0.58	0.11	-0.03	-0.52	-0.27	0.45	0.03	0.39	0.23	-0.24	0.00	-0.01	0.01	138.00	29.34	-167.71	0.00	70.40	11.82	-82.37	0.00	3.20	5.10	-8.40	0.00	3.20	5.10	-8.40	0.00	0.00	0.00	0.00	0.00	0.00	0.00	0.00	0.00	0.00	0.00	0.00	0.00	0.00	0.00	0.00
-0.31	0.05	-0.50	0.09	-0.17	-0.12	0.30	0.38	0.03	0.29	0.16	-0.21	-0.28	-0.01	0.29	-0.23	0.00	-0.01	0.01	96.00	82.90	-178.90	0.00	49.99	38.60	-88.46	0.00	0.60	6.90	-7.60	0.00	0.60	6.90	-7.60	0.00	0.00	0.00	0.00	0.00	0.00	0.00	0.00	0.00	0.00	0.00	0.00	0.00	0.00	0.00	0.00
0.24	0.10	-0.17	0.00	-0.09	-0.20	0.29	0.00	0.27	-0.36	0.44	0.00	-0.21	-0.11	0.32	0.00	-0.42	0.33	0.00	45.09	128.39	-172.01	-0.04	24.90	61.50	-86.50	0.00	-1.90	8.10	-6.10	0.00	-1.90	8.10	-6.10	0.00	0.00	0.00	0.00	0.00	0.00	0.00	0.00	0.00	0.00	0.00	0.00	0.00	0.00	0.00	0.00
0.01	0.14	-0.15	0.00	0.00	-0.60	-0.20	0.00	0.14	-0.19	-0.16	0.00	-0.12	-0.20	0.33	0.00	0.10	-0.01	0.00	-10.79	160.11	-149.36	0.00	-2.60	78.40	-76.14	0.00	-4.40	8.40	-4.00	0.00	-4.40	8.40	-4.00	0.00	0.00	0.00	0.00	0.00	0.00	0.00	0.00	0.00	0.00	0.00	0.00	0.00	0.00	0.00	0.00
-0.40	0.16	-0.12	0.00	0.09	-0.29	0.20	-0.25	0.18	-0.17	0.00	0.00	-0.01	-0.27	0.29	0.43	0.01	0.22	0.00	-65.80	177.10	-110.74	0.23	-30.00	87.47	-57.45	0.00	-6.40	7.90	-1.50	0.00	-6.40	7.90	-1.50	0.00	0.00	0.00	0.00	0.00	0.00	0.00	0.00	0.00	0.00	0.00	0.00	0.00	0.00	0.00	0.00
0.30	0.17	-0.57	0.00	-0.07	-0.30	0.12	0.00	0.24	-0.13	-0.07	-0.19	0.08	-0.32	0.23	0.00	0.01	-0.01	0.00	-114.10	176.57	-62.27	0.00	-54.40	88.20	-33.80	0.00	-7.80	6.70	1.00	0.00	-7.80	6.70	1.00	0.00	0.00	0.00	0.00	0.00	0.00	0.00	0.00	0.00	0.00	0.00	0.00	0.00	0.00	0.00	0.00
-0.13	0.47	0.21	0.00	0.12	0.14	-0.13	0.00	0.20	-0.07	-0.12	0.00	0.18	-0.33	0.15	0.00	0.12	0.00	0.00	-151.59	158.68	-7.50	-0.24	-73.32	80.20	-6.70	0.00	-8.40	4.80	3.60	0.00	-8.40	4.80	3.60	0.00	0.00	0.00	0.00	0.00	0.00	0.00	0.00	0.00	0.00	0.00	0.00	0.00	0.00	0.00	0.00
-0.15	0.00	0.02	0.34	0.09	-0.23	-0.06	0.00	0.18	-0.01	-0.17	-0.34	0.25	-0.11	0.04	0.00	0.01	0.00	-0.01	-173.40	125.30	48.35	0.00	-85.40	64.40	20.81	0.00	-8.20	2.40	5.80	0.00	-8.20	2.40	5.80	0.00	0.00	0.00	0.00	0.00	0.00	0.00	0.00	0.00	0.00	0.00	0.00	0.00	0.00	0.00	0.00
-0.63	-0.37	0.07	-0.46	0.30	-0.15	-0.11	0.00	0.14	0.05	-0.38	0.43	0.31	-0.26	0.41	-0.25	-0.12	0.00	-0.01	-178.77	79.35	99.00	0.28	-89.00	42.08	46.70	0.00	-7.20	-0.20	7.40	0.00	-7.20	-0.20	7.40	0.00	0.00	0.00	0.00	0.00	0.00	0.00	0.00	0.00	0.00	0.00	0.00	0.00	0.00	0.00	0.00
-0.65	0.05	0.11	0.00	0.03	-0.06	-0.34	0.00	-0.30	0.11	-0.20	-0.01	0.33	-0.18	-0.41	0.00	-0.04	-0.39	-0.34	-166.15	26.20	140.30	0.00	-83.80	15.90	68.13	0.00	-5.50	-2.80	8.30	0.00	-5.50	-2.80	8.30	0.00	0.00	0.00	0.00	0.00	0.00	0.00	0.00	0.00	0.00	0.00	0.00	0.00	0.00	0.00	0.00
-0.52	0.47	0.15	0.00	0.24	0.36	-0.27	0.00	0.49	0.15	-0.12	0.00	0.32	-0.08	-0.44	0.00	0.31	0.19	-0.01	-137.97	-29.80	167.80	0.00	-70.40	-11.90	82.30	0.00	-3.20	-5.10	8.40	0.00	-3.20	-5.10	8.40	0.00	0.00	0.00	0.00	0.00	0.00	0.00	0.00	0.00	0.00	0.00	0.00	0.00	0.00	0.00	0.00
-0.11	-0.05	0.16	0.42	0.17	0.12	-0.19	0.00	-0.03	0.19	-0.16	-0.35	0.28	0.01	-0.29	0.00	0.00	0.01	-0.01	-96.12	-82.90	178.90	0.00	-50.01	-38.41	88.80	0.00	-0.60	-6.90	7.60	0.00	-0.60	-6.90	7.60	0.00	0.00	0.00	0.00	0.00	0.00	0.00	0.00	0.00	0.00	0.00	0.00	0.00	0.00	0.00	0.00
-0.16	0.33	0.17	0.00	0.35	0.20	-0.54	0.00	-0.39	0.36	0.23	0.00	0.21	0.11	-0.32	0.00	0.00	0.01	0.00	-44.60	-127.90	172.50	0.00	-25.09	-61.50	86.50	0.00	1.90	-8.10	6.10	0.00	1.90	-8.10	6.10	0.00	0.00	0.00	0.00	0.00	0.00	0.00	0.00	0.00	0.00	0.00	0.00	0.00	0.00	0.00	0.00
0.48	-0.15	0.61	0.00	0.00	0.26	-0.47	0.00	-0.60	0.19	0.18	-0.34	0.22	0.05	-0.63	0.00	-0.17	-0.44	0.00	10.73	-160.30	149.20	0.00	2.11	-78.86	75.70	0.00	4.40	-8.40	4.00	0.00	4.40	-8.40	4.00	0.00	0.00	0.00	0.00	0.00	0.00	0.00	0.00	0.00	0.00	0.00	0.00	0.00	0.00	0.00	0.00
0.03	-0.16	0.02	0.00	-0.09	0.29	-0.20	-0.49	-0.51	0.13	0.00	0.00	0.01	0.27	-0.29	-0.25	-0.01	0.01	-0.01	65.80	-177.10	111.20	0.00	30.00	-87.60	57.17	0.00	6.40	-7.90	1.50	0.00	6.40	-7.90	1.50	0.00	0.00	0.00	0.00	0.00	0.00	0.00	0.00	0.00	0.00	0.00	0.00	0.00	0.00	0.00	0.00
0.08	-0.06	-0.22	-0.35	-0.17	0.30	-0.12	-0.16	-0.20	0.13	0.23	0.41	-0.08	0.32	-0.68	0.00	-0.01	0.42	0.00	114.10	-176.39	62.07	0.00	54.40	-88.20	33.80	0.00	7.80	-6.70	-1.00	0.00	7.80	-6.70	-1.00	0.00	0.00	0.00	0.00	0.00	0.00	0.00	0.00	0.00	0.00	0.00	0.00	0.00	0.00	0.00	0.00
0.13	-0.33	0.03	0.15	-0.24	-0.19	-0.03	0.00	-0.20	0.17	0.40	-0.33	-0.37	0.33	-0.15	0.00	-0.36	-0.35	0.31	151.10	-159.10	7.50	-0.43	73.49	-80.20	6.70	0.00	8.40	-4.80	-3.60	0.00	8.40	-4.80	-3.60	0.00	0.00	0.00	0.00	0.00	0.00	0.00	0.00	0.00	0.00	0.00	0.00	0.00	0.00	0.00	0.00
0.15	-0.13	-0.02	0.00	-0.28	0.22	0.06	0.09	-0.18	0.01	0.17	0.00	-0.36	0.55	-0.22	0.00	-0.01	0.31	0.01	173.40	-125.30	-48.08	0.00	85.40	-64.82	-20.96	0.00	8.20	-2.40	-5.80	0.00	8.20	-2.40	-5.80	0.00	0.00	0.00	0.00	0.00	0.00	0.00	0.00	0.00	0.00	0.00	0.00	0.00	0.00	0.00	0.00
0.17	-0.09	-0.07	0.30	-0.30	0.15	0.15	0.00	-0.14	-0.05	0.19	-0.46	-0.12	0.36	0.15	-0.37	0.24	0.35	0.07	179.11	-79.60	-99.00	-0.11	89.00	-42.44	-46.70	0.00	7.20	0.20	-7.40	0.00	7.20	0.20	-7.40	0.00	0.00	0.00	0.00	0.00	0.00	0.00	0.00	0.00	0.00	0.00	0.00	0.00	0.00	0.00	0.00
0.62	-0.07	-0.11	-0.33	-0.28	-0.39	0.22	0.00	-0.09	-0.11	0.20	0.00	-0.33	0.18	0.15	0.11	-0.34	0.00	0.01	166.56	-25.88	-140.19	0.00	83.80	-15.90	-67.90	0.00	5.50	2.80	-8.30	0.00	5.50	2.80	-8.30	0.00	0.00	0.00	0.00	0.00	0.00	0.00	0.00	0.00	0.00	0.00	0.00	0.00	0.00	0.00	0.00
0.46	0.00	-0.15	-0.21	-0.24	-0.03	0.27	-0.34	-0.19	-0.60	0.65	0.30	-0.32	0.08	0.23	0.34	0.35	0.23	0.01	137.67	29.90	-168.03	0.00	70.05	12.28	-82.31	0.00	3.20	5.10	-8.40	0.00	3.20	5.10	-8.40	0.00	0.00	0.00	0.00	0.00	0.00	0.00	0.00	0.00	0.00	0.00	0.00	0.00	0.00	0.00	0.00
-0.35	-0.16	-0.09	0.20	0.30	0.22	0.30	0.00	0.12	-0.19	0.16	0.23	-0.28	-0.01	0.63	0.05	0.42	-0.01	0.01	96.42	83.38	-178.90	-0.41	50.44	38.60	-88.96	0.00	0.60	6.90	-7.60	0.00	0.60	6.90	-7.60	0.00	0.00	0.00	0.00	0.00	0.00	0.00	0.00	0.00	0.00	0.00	0.00	0.00	0.00	0.00	0.00
0.06	0.45	-0.17	-0.04	-0.09	-0.20	0.64	0.00	0.09	-0.20	0.11	0.00	-0.29	-0.01	-0.07	0.00	0.00	-0.01	0.10	44.60	127.90	-172.50	0.00	25.00	61.50	-86.50	0.00	-1.90	8.10	-6.10	0.00	-1.90	8.10	-6.10	0.00	0.00	0.00	0.00	0.00	0.00	0.00	0.00	0.00	0.00	0.00	0.00	0.00	0.00	0.00	0.00
-0.12	0.20	-0.15	0.00	0.00	-0.08	0.44	0.00	0.10	-0.19	-0.32	-0.43	-0.12	-0.20	0.33	0.00	0.01	0.44	0.25	-11.10	159.96	-149.20	0.00	-2.94	78.40	-75.70	0.00	-4.40	8.40	-4.00	0.00	-4.40	8.40	-4.00	0.00	0.00	0.00	0.00	0.00	0.00	0.00	0.00	0.00	0.00	0.00	0.00	0.00	0.00	0.00	0.00
-0.03	0.16	-0.28	0.11	0.09	-0.01	-0.03	0.00	0.37	0.31	-0.26	0.00	-0.01	-0.27	0.29	0.00	0.01	-0.01	0.00	-65.32	177.51	-111.20	0.00	-30.00	87.60	-57.60	0.00	-6.40	7.90	-1.50	0.00	-6.40	7.90	-1.50	0.00	0.00	0.00	0.00	0.00	0.00	0.00	0.00	0.00	0.00	0.00	0.00	0.00	0.00	0.00	0.00
-0.08	0.52	0.16	0.00	0.17	-0.30	0.12	0.00	0.20	-0.13	0.02	-0.13	-0.37	-0.32	0.23	0.00	0.01	-0.01	0.04	-114.10	176.50	-62.40	0.49	-54.40	88.20	-33.80	0.00	-7.80	6.70	1.00	0.00	-7.80	6.70	1.00	0.00	0.00	0.00	0.00	0.00	0.00	0.00	0.00	0.00	0.00	0.00	0.00	0.00	0.00	0.00	0.00
-0.13	0.16	0.00	0.05	0.24	-0.27	0.03	-0.19	0.20	0.23	-0.47	-0.40	0.18	-0.40	0.56	0.15	-0.29	0.00	-0.40	-151.10	158.70	-7.35	-0.01	-73.50	80.20	-6.70	0.00	-8.40	4.80	3.60	0.00	-8.40	4.80	3.60	0.00	0.00	0.00	0.00	0.00	0.00	0.00	0.00	0.00	0.00	0.00	0.00	0.00	0.00	0.00	0.00
-0.36	0.13	0.02	0.00	0.28	-0.41	-0.25	0.00	0.18	0.18	-0.17	0.00	-0.13	-0.31	0.05	0.00	0.01	-0.46	-0.01	-173.08	125.30	48.00	0.00	-85.40	64.31	20.60	0.00	-8.20	2.40	5.80	0.00	-8.20	2.40	5.80	0.00	0.00	0.00	0.00	0.00	0.00	0.00	0.00	0.00	0.00	0.00	0.00	0.00	0.00	0.00	0.00
-0.17	0.42	0.07	0.00	0.64	-0.15	0.17	0.00	0.24	-0.08	-0.19	0.00	0.31	-0.26	-0.51	0.00	-0.24	0.49	-0.01	-178.70	79.60	99.00	0.35	-88.72	42.20	46.93	0.00	-7.20	-0.20	7.40	0.00	-7.20	-0.20	7.40	0.00	0.00	0.00	0.00	0.00	0.00	0.00	0.00	0.00	0.00	0.00	0.00	0.00	0.00	0.00	0.00
-0.16	0.05	0.11	0.00	0.28	-0.06	-0.37	-0.19	0.44	0.45	-0.20	0.00	0.29	-0.18	-0.15	-0.10	0.00	0.00	0.47	-166.50	26.20	140.30	0.00	-83.80	15.90	67.90	0.00	-5.50	-2.80	8.30	0.00	-5.50	-2.80	8.30	0.00	0.00	0.00	0.00	0.00	0.00	0.00	0.00	0.00	0.00	0.00	0.00	0.00	0.00	0.00	0.00
0.29	0.00	0.15	0.00	-0.19	0.52	-0.27	-0.37	0.08	0.15	-0.19	0.00	0.32	-0.54	-0.05	0.00	-0.25	0.01	-0.16	-138.23	-29.80	168.15	-0.13	-70.40	-11.90	82.73	0.00	-3.20	-5.10	8.40	0.00	-3.20	-5.10	8.40	0.00	0.00	0.00	0.00	0.00	0.00	0.00	0.00	0.00	0.00	0.00	0.00	0.00	0.00	0.00	0.00
-0.11	-0.30	0.16	0.00	0.17	0.12	-0.30	-0.04	-0.45	0.19	-0.16	0.00	0.52	0.19	-0.37	0.00	0.00	0.01	-0.01	-96.00	-82.90	178.90	0.00	-50.07	-38.25	88.80	0.00	-0.60	-6.90	7.60	0.00	-0.60	-6.90	7.60	0.00	0.00	0.00	0.00	0.00	0.00	0.00	0.00	0.00	0.00	0.00	0.00	0.00	0.00	0.00	0.00
-0.06	-0.53	0.02	0.00	0.54	-0.24	-0.29	0.28	0.36	-0.05	0.00	-0.46	0.05	0.11	-0.32	0.00	0.00	0.01	0.00	-44.60	-127.90	172.15	0.00	-24.82	-61.60	86.40	0.00	1.90	-8.10	6.10	0.00	1.90	-8.10	6.10	0.00	0.00	0.00	0.00	0.00	0.00	0.00	0.00	0.00	0.00	0.00	0.00	0.00	0.00	0.00	0.00
-0.01	-0.14	0.20	0.00	0.00	0.51	-0.26	0.45	-0.14	0.26	0.38	0.35	0.12	0.65	-0.33	-0.33	-0.01	0.01	0.18	11.56	-160.30	149.20	0.00	2.22	-78.27	76.19	0.00	4.40	-8.40	4.00	0.00	4.40	-8.40	4.00	0.00	0.00	0.00	0.00	0.00	0.00	0.00	0.00	0.00	0.00	0.00	0.00	0.00	0.00	0.00	0.00
0.03	-0.16	0.12	0.00	-0.09	0.29	-0.57	0.24	-0.18	0.17	0.00	0.49	0.01	0.23	-0.63	0.00	0.31	-0.06	0.00	65.80	-177.10	111.09	-0.46	30.04	-87.51	57.60	0.00	6.40	-7.90	1.50	0.00	6.40	-7.90	1.50	0.00	0.00	0.00	0.00	0.00	0.00	0.00	0.00	0.00	0.00	0.00	0.00	0.00	0.00	0.00	0.00
0.12	-0.17	0.08	0.00	-0.17	0.30	-0.12	0.00	0.29	0.41	0.07	0.00	-0.08	0.32	-0.48	0.33	-0.01	0.32	0.00	114.10	-176.50	62.36	0.00	54.87	-88.65	34.14	0.00	7.80	-6.70	-1.00	0.00	7.80	-6.70	-1.00	0.00	0.00	0.00	0.00	0.00	0.00	0.00	0.00	0.00	0.00	0.00	0.00	0.00	0.00	0.00	0.00
0.13	-0.16	-0.37	0.00	0.09	0.27	-0.12	0.00	-0.20	0.52	-0.25	0.09	-0.18	0.33	-0.15	0.07	-0.01	0.00	0.00	151.10	-158.70	7.50	0.00	73.50	-80.20	6.70	0.00	8.40	-4.80	-3.60	0.00	8.40	-4.80	-3.60	0.00	0.00	0.00	0.00	0.00	0.00	0.00	0.00	0.00	0.00	0.00	0.00	0.00	0.00	0.00	0.00
0.24	-0.13	-0.26	-0.01	-0.28	0.06	-0.19	0.00	-0.18	0.42	0.17	0.00	-0.18	0.31	0.28	0.00	-0.01	0.00	0.01	173.40	-125.30	-47.59	0.11	85.40	-64.40	-21.00	0.00	8.20	-2.40	-5.80	0.00	8.20	-2.40	-5.80	0.00	0.00	0.00	0.00	0.00	0.00	0.00	0.00	0.00	0.00	0.00	0.00	0.00	0.00	0.00	0.00
0.08	-0.09	-0.07	0.31	-0.30	0.15	0.15	0.00	-0.11	-0.05	0.19	0.23	-0.31	-0.07	0.20	0.00	-0.20	0.00	0.01	178.70	-79.60	-98.68	0.00	89.00	-42.35	-46.70	0.00	7.20	0.20	-7.40	0.00	7.20	0.20	-7.40	0.00	0.00	0.00	0.00	0.00	0.00	0.00	0.00	0.00	0.00	0.00	0.00	0.00	0.00	0.00	0.00
0.16	-0.05	-0.11	0.00	-0.28	0.06	0.22	-0.37	-0.09	-0.11	0.20	0.00	-0.33	0.67	-0.19	-0.34	-0.11	0.35	0.01	166.84	-26.20	-140.30	0.24	83.80	-15.90	-67.90	0.00	5.50	2.80	-8.30	0.00	5.50	2.80	-8.30	0.00	0.00	0.00	0.00	0.00	0.00	0.00	0.00	0.00	0.00	0.00	0.00	0.00	0.00	0.00	0.00
0.27	0.00	-0.59	0.00	-0.57	-0.03	0.32	-0.46	-0.03	0.08	0.19	0.00	-0.72	0.08	0.23	0.00	0.00	0.24	0.01	138.00	29.80	-167.80	0.00	70.40	11.90	-82.53	0.00	3.20	5.10	-8.40	0.00	3.20	5.10	-8.40	0.00	0.00	0.00	0.00	0.00	0.00	0.00	0.00	0.00	0.00	0.00	0.00	0.00	0.00	0.00	0.00
0.11	-0.25	-0.16	0.03	-0.17	-0.12	0.49	0.49	-0.04	-0.19	-0.24	0.33	-0.28	-0.01	0.29	0.30	0.00	-0.01	0.01	96.07	82.90	-179.03	0.00	50.25	38.60	-88.80	0.00	0.60	6.90	-7.60	0.00	0.60	6.90	-7.60	0.00	0.00	0.00	0.00	0.00	0.00	0.00	0.00	0.00	0.00	0.00	0.00	0.00	0.00	0.00	0.00
0.06	0.10	-0.17	0.00	-0.09	-0.20	0.29	-0.24	0.09	-0.20	0.58	0.00	-0.21	-0.13	0.13	0.00	0.18	-0.01	0.00	44.43	127.94	-172.50	0.00	25.24	61.50	-86.05	0.00	-1.90	8.10	-6.10	0.00	-1.90	8.10	-6.10	0.00	0.00	0.00	0.00	0.00	0.00	0.00	0.00	0.00	0.00	0.00	0.00	0.00	0.00	0.00	0.00
0.01	-0.02	-0.15	0.00	0.00	-0.68	0.36	-0.30	0.49	-0.19	0.15	0.00	-0.12	-0.20	0.33	0.00	0.01	-0.05	-0.37	-10.75	160.61	-149.66	0.00	-2.84	78.50	-75.74	0.00	-4.40	8.40	-4.00	0.00	-4.40	8.40	-4.00	0.00	0.00	0.00	0.00	0.00	0.00	0.00	0.00	0.00	0.00	0.00	0.00	0.00	0.00	0.00	0.00
-0.03	0.16	-0.12	0.00	0.08	-0.33	0.20	0.13	0.18	-0.17	-0.10	0.00	0.48	-0.28	0.16	0.00	-0.38	0.40	0.30	-65.80	176.68	-111.20	0.00	-30.00	87.60	-57.14	0.00	-6.40	7.90	-1.50	0.00	-6.40	7.90	-1.50	0.00	0.00	0.00	0.00	0.00	0.00	0.00	0.00	0.00	0.00	0.00	0.00	0.00	0.00	0.00	0.00
0.40	0.17	-0.08	0.00	0.41	-0.30	-0.01	-0.04	0.20	-0.52	-0.07	0.00	0.50	-0.32	0.23	0.00	0.01	-0.01	0.00	-114.18	176.50	-62.14	0.11	-54.40	88.01	-33.80	0.00	-7.80	6.70	1.00	0.00	-7.80	6.70	1.00	0.00	0.00	0.00	0.00	0.00	0.00	0.00	0.00	0.00	0.00	0.00	0.00	0.00	0.00	0.00	0.00
-0.13	0.16	0.16	0.00	0.66	-0.27	0.03	0.48	0.30	-0.07	-0.12	0.00	0.56	-0.33	0.15	0.41	0.01	0.00	-0.39	-151.10	158.45	-7.50	-0.33	-73.94	80.20	-7.04	0.00	-8.40	4.80	3.60	0.00	-8.40	4.80	3.60	0.00	0.00	0.00	0.00	0.00	0.00	0.00	0.00	0.00	0.00	0.00	0.00	0.00	0.00	0.00	0.00
-0.15	-0.20	0.01	0.00	0.28	-0.22	-0.06	0.00	0.18	-0.01	-0.17	-0.46	0.56	-0.31	0.29	-0.41	0.01	-0.44	-0.01	-173.40	125.30	48.00	0.00	-85.40	64.40	20.79	0.00	-8.20	2.40	5.80	0.00	-8.20	2.40	5.80	0.00	0.00	0.00	0.00	0.00	0.00	0.00	0.00	0.00	0.00	0.00	0.00	0.00	0.00	0.00	0.00
-0.17	0.09	0.07	0.00	-0.05	0.16	-0.15	0.33	0.44	0.05	-0.19	-0.25	0.31	-0.26	-0.05	0.00	-0.12	0.00	0.34	-178.70	79.59	99.24	0.00	-89.00	41.83	47.19	0.00	-7.20	-0.20	7.40	0.00	-7.20	-0.20	7.40	0.00	0.00	0.00	0.00	0.00	0.00	0.00	0.00	0.00	0.00	0.00	0.00	0.00	0.00	0.00	0.00
-0.17	0.06	0.10	-0.23	0.60	-0.08	-0.20	0.00	0.42	0.09	-0.20	0.24	0.81	-0.45	-0.07	-0.37	0.06	0.00	0.22	-170.92	40.00	131.10	-0.21	-86.27	22.66	63.10	0.00	-6.00	-2.10	8.10	0.00	-6.00	-2.10	8.10	0.00	0.00	0.00	0.00	0.00	0.00	0.00	0.00	0.00	0.00	0.00	0.00	0.00	0.00	0.00	0.00
0.05	0.26	-0.03	0.00	0.49	0.00	-0.23	0.00	0.04	0.10	-0.44	0.00	0.32	-0.08	-0.33	0.00	0.00	-0.42	0.41	-146.27	-15.80	162.19	0.43	-74.50	-4.90	79.24	0.00	-3.80	-4.50	8.40	0.00	-3.80	-4.50	8.40	0.00	0.00	0.00	0.00	0.00	0.00	0.00	0.00	0.00	0.00	0.00	0.00	0.00	0.00	0.00	0.00
0.22	-0.49	0.16	-0.34	0.19	0.53	-0.46	0.18	-0.01	0.18	-0.62	0.00	-0.10	0.00	-0.74	0.00	0.33	0.01	0.12	-107.50	-70.20	177.70	0.00	-55.80	-32.10	88.00	0.00	-1.30	-6.50	7.90	0.00	-1.30	-6.50	7.90	0.00	0.00	0.00	0.00	0.00	0.00	0.00	0.00	0.00	0.00	0.00	0.00	0.00	0.00	0.00	0.00
0.28	-0.09	0.17	-0.10	0.45	0.18	-0.29	0.00	-0.07	0.26	-0.12	0.19	-0.23	-0.16	-0.32	0.00	0.00	0.39	-0.01	-58.00	-117.60	175.70	-0.37	-32.06	-56.20	87.90	0.00	1.30	-7.90	6.50	0.00	1.30	-7.90	6.50	0.00	0.00	0.00	0.00	0.00	0.00	0.00	0.00	0.00	0.00	0.00	0.00	0.00	0.00	0.00	0.00
-0.37	-0.10	0.16	0.28	0.02	0.25	-0.38	0.00	-0.13	0.52	-0.07	0.20	0.14	0.31	-0.33	0.00	-0.19	0.10	-0.07	-2.80	-153.60	156.50	0.00	-4.53	-74.80	79.07	0.00	3.80	-8.40	4.60	0.00	3.80	-8.40	4.60	0.00	0.00	0.00	0.00	0.00	0.00	0.00	0.00	0.00	0.00	0.00	0.00	0.00	0.00	0.00	0.00
0.02	-0.16	0.13	0.19	-0.07	0.61	-0.21	0.10	-0.17	-0.16	0.49	0.00	0.04	0.26	-0.30	0.00	-0.08	-0.45	0.03	52.88	-174.08	121.90	0.15	23.05	-86.10	62.70	0.00	5.90	-8.10	2.20	0.00	5.90	-8.10	2.20	0.00	0.00	0.00	0.00	0.00	0.00	0.00	0.00	0.00	0.00	0.00	0.00	0.00	0.00	0.00	0.00
0.07	-0.17	0.09	-0.41	-0.15	0.30	-0.14	0.13	-0.19	0.14	0.05	0.07	-0.06	0.55	-0.50	0.00	-0.16	-0.14	0.00	102.90	-178.30	75.40	0.03	48.27	-88.49	39.84	0.00	7.50	-7.10	-0.40	0.00	7.50	-7.10	-0.40	0.00	0.00	0.00	0.00	0.00	0.00	0.00	0.00	0.00	0.00	0.00	0.00	0.00	0.00	0.00	0.00
-0.04	-0.16	0.04	0.00	-0.60	0.28	-0.05	0.00	-0.20	-0.17	0.30	0.04	-0.15	0.33	0.09	0.00	-0.01	0.18	0.00	142.64	-164.70	21.50	0.31	69.30	-83.00	13.60	0.00	8.30	-5.30	-3.00	0.00	8.30	-5.30	-3.00	0.00	0.00	0.00	0.00	0.00	0.00	0.00	0.00	0.00	0.00	0.00	0.00	0.00	0.00	0.00	0.00
0.15	-0.14	0.49	0.00	-0.28	0.23	0.04	0.00	-0.44	0.02	0.16	-0.34	-0.24	0.32	-0.11	-0.44	0.34	0.00	0.17	169.40	-135.33	-34.40	-0.44	83.20	-69.00	-14.20	0.00	8.30	-3.00	-5.30	0.00	8.30	-3.00	-5.30	0.00	0.00	0.00	0.00	0.00	0.00	0.00	0.00	0.00	0.00	0.00	0.00	0.00	0.00	0.00	0.00
0.17	-0.10	-0.06	0.00	-0.30	0.17	0.13	-0.21	-0.15	-0.03	0.19	0.00	-0.30	0.27	0.02	-0.43	-0.01	0.00	0.42	178.65	-92.00	-87.00	-0.34	88.71	-48.54	-40.60	0.00	7.50	-0.40	-7.00	0.00	7.50	-0.40	-7.00	0.00	0.00	0.00	0.00	0.00	0.00	0.00	0.00	0.00	0.00	0.00	0.00	0.00	0.00	0.00	0.00
0.17	-0.41	-0.10	0.00	-0.26	0.08	-0.19	-0.08	0.13	-0.28	0.20	-0.39	-0.33	0.16	-0.31	-0.39	0.00	0.00	0.01	170.76	-40.00	-131.23	0.00	85.90	-22.70	-63.10	0.00	6.00	2.10	-8.10	0.00	6.00	2.10	-8.10	0.00	0.00	0.00	0.00	0.00	0.00	0.00	0.00	0.00	0.00	0.00	0.00	0.00	0.00	0.00	0.00
0.15	-0.01	-0.52	0.00	-0.25	0.00	0.44	0.00	-0.04	0.19	0.19	0.00	-0.56	0.11	0.21	-0.13	0.00	-0.01	-0.37	146.24	15.80	-161.94	0.00	74.50	4.90	-79.40	0.00	3.80	4.50	-8.40	0.00	3.80	4.50	-8.40	0.00	0.00	0.00	0.00	0.00	0.00	0.00	0.00	0.00	0.00	0.00	0.00	0.00	0.00	0.00	0.00
0.12	0.13	-0.16	0.00	-0.19	-0.10	-0.13	0.34	0.25	-0.18	0.08	0.00	-0.29	0.00	0.47	0.00	0.00	-0.03	0.01	107.50	70.31	-177.70	0.48	55.80	32.10	-87.89	0.00	1.30	6.50	-7.90	0.00	1.30	6.50	-7.90	0.00	0.00	0.00	0.00	0.00	0.00	0.00	0.00	0.00	0.00	0.00	0.00	0.00	0.00	0.00	0.00
0.07	-0.37	-0.17	0.00	-0.57	-0.18	0.29	0.00	0.07	-0.20	0.12	0.00	-0.23	-0.09	-0.06	0.00	0.00	-0.01	0.01	58.00	118.05	-175.70	0.46	31.60	56.20	-87.90	0.00	-1.30	7.90	-6.50	0.00	-1.30	7.90	-6.50	0.00	0.00	0.00	0.00	0.00	0.00	0.00	0.00	0.00	0.00	0.00	0.00	0.00	0.00	0.00	0.00
0.02	0.13	-0.16	0.00	-0.02	-0.25	-0.11	0.00	0.13	-0.20	0.07	-0.10	-0.14	-0.18	0.68	0.00	0.00	-0.01	-0.02	2.80	153.60	-156.99	0.32	4.64	74.80	-79.20	0.00	-3.80	8.40	-4.60	0.00	-3.80	8.40	-4.60	0.00	0.00	0.00	0.00	0.00	0.00	0.00	0.00	0.00	0.00	0.00	0.00	0.00	0.00	0.00	0.00
-0.32	0.16	-0.13	0.00	0.26	-0.29	0.21	0.00	0.17	-0.18	0.41	0.19	-0.04	-0.26	0.78	0.00	0.01	-0.01	0.49	-52.50	174.50	-121.87	0.00	-23.30	85.66	-62.70	0.00	-5.90	8.10	-2.20	0.00	-5.90	8.10	-2.20	0.00	0.00	0.00	0.00	0.00	0.00	0.00	0.00	0.00	0.00	0.00	0.00	0.00	0.00	0.00	0.00
-0.07	0.30	-0.09	0.00	0.15	-0.14	0.14	0.00	0.19	-0.14	-0.05	0.00	0.06	-0.57	0.25	0.00	0.01	-0.01	0.00	-102.90	178.30	-75.24	0.00	-48.70	88.90	-40.43	0.00	-7.50	7.10	0.40	0.00	-7.50	7.10	0.40	0.00	0.00	0.00	0.00	0.00	0.00	0.00	0.00	0.00	0.00	0.00	0.00	0.00	0.00	0.00	0.00
-0.36	0.16	0.19	0.00	0.23	-0.28	0.04	0.24	0.20	-0.25	-0.11	0.00	0.15	-0.33	0.48	0.03	0.01	0.00	0.00	-143.10	164.85	-21.27	0.00	-69.71	83.00	-13.60	0.00	-8.30	5.30	3.00	0.00	-8.30	5.30	3.00	0.00	0.00	0.00	0.00	0.00	0.00	0.00	0.00	0.00	0.00	0.00	0.00	0.00	0.00	0.00	0.00
-0.15	0.14	0.16	0.13	0.28	-0.17	0.03	0.00	0.50	-0.02	0.32	0.00	-0.22	0.09	0.07	0.13	0.49	-0.33	-0.01	-169.56	134.70	34.59	0.00	-83.20	68.70	14.20	0.00	-8.30	3.00	5.30	0.00	-8.30	3.00	5.30	0.00	0.00	0.00	0.00	0.00	0.00	0.00	0.00	0.00	0.00	0.00	0.00	0.00	0.00	0.00	0.00
-0.17	0.10	-0.31	0.00	0.30	-0.58	-0.13	0.00	0.15	0.12	0.00	0.00	0.30	-0.27	-0.02	0.24	0.01	0.00	-0.01	-178.51	92.00	87.00	-0.02	-88.90	47.95	40.60	0.00	-7.50	0.40	7.00	0.00	-7.50	0.40	7.00	0.00	0.00	0.00	0.00	0.00	0.00	0.00	0.00	0.00	0.00	0.00	0.00	0.00	0.00	0.00	0.00
-1.09	0.25	-0.11	-0.39	0.03	-0.21	-0.16	0.24	-0.40	0.23	0.16	0.00	0.14	-0.16	-0.03	0.00	-1.37	1.54	0.66	0.10	0.00	115.40	254.10	-11.30	-4.81	51.00	40.00	-0.70	-2.90	3.70	0.00	-0.70	-2.90	3.70	0.00	0.00	0.00	0.00	0.00	0.00	0.00	0.00	0.00	0.00	0.00	0.00	0.00	0.00	0.00	0.00
-2.80	0.44	0.40	-2.74	0.02	-0.15	-0.21	-0.13	-0.74	0.03	0.35	0.24	0.10	-0.33	-0.19	0.00	-4.19	2.89	1.68	0.00	0.09	153.40	337.26	-6.50	-7.84	65.50	58.20	0.30	-4.10	3.80	0.00	0.30	-4.10	3.80	0.00	0.00	0.00	0.00	0.00	0.00	0.00	0.00	0.00	0.00	0.00	0.00	0.00	0.00	0.00	0.00
-4.67	0.51	0.63	-5.05	0.17	0.02	0.10	-0.14	0.28	-0.12	-0.16	0.42	0.25	-0.07	-0.07	0.00	-5.22	1.70	3.13	0.00	0.00	161.10	354.40	-6.30	-10.46	70.20	61.50	0.60	-4.50	3.80	0.00	0.60	-4.50	3.80	0.00	0.00	0.00	0.00	0.00	0.00	0.00	0.00	0.00	0.00	0.00	0.00	0.00	0.00	0.00	0.00
-5.61	-0.36	0.67	-5.30	-0.20	-0.37	-0.24	-0.18	0.95	-0.44	-0.95	-0.24	0.18	-0.03	-0.15	0.00	-6.36	1.76	4.58	0.24	0.00	164.59	164.00	-8.27	-8.60	71.23	54.10	0.00	-4.30	4.30	0.00	0.00	-4.30	4.30	0.00	1.00	0.00	0.00	0.00	0.00	0.00	0.00	0.00	0.00	0.00	0.00	0.00	0.00	0.00	0.00
-5.65	-1.97	0.96	-6.45	0.03	0.01	-0.23	-0.17	0.21	0.05	-0.26	0.00	0.16	0.01	0.26	-0.21	-6.72	0.80	5.98	0.20	0.24	153.20	153.20	-10.00	-6.00	69.16	53.30	-0.60	-3.90	4.60	0.00	-0.60	-3.90	4.60	0.00	1.00	0.00	0.00	0.00	0.00	0.00	0.00	0.00	0.00	0.00	0.00	0.00	0.00	0.00	0.00
-4.55	-4.07	1.16	-8.00	0.02	0.05	-0.18	-0.35	-0.53	0.22	0.30	0.00	0.34	0.04	-0.16	-0.19	-5.67	-1.43	7.08	0.00	-0.25	123.30	123.45	-8.20	-5.90	53.22	39.30	-0.30	-3.20	3.60	0.00	-0.30	-3.20	3.60	0.00	1.00	0.00	0.00	0.00	0.00	0.00	0.00	0.00	0.00	0.00	0.00	0.00	0.00	0.00	0.00
-3.57	-6.46	1.00	-8.81	0.01	0.01	0.02	-0.35	-0.35	-0.17	0.46	0.24	0.10	0.47	-0.15	0.26	-2.97	-4.90	7.70	0.00	0.00	77.50	77.10	-3.50	-6.30	37.00	27.10	0.50	-2.50	2.00	0.00	0.50	-2.50	2.00	0.00	1.00	0.00	0.00	0.00	0.00	0.00	0.00	0.00	0.00	0.00	0.00	0.00	0.00	0.00	0.00
-2.13	-8.12	1.01	-8.99	0.00	0.11	-0.04	-0.04	0.58	-0.29	-0.17	0.00	0.39	0.00	-0.16	0.00	0.95	-9.59	8.40	0.00	0.00	25.30	25.20	0.10	-3.17	11.94	8.40	0.50	-0.90	0.30	0.00	0.50	-0.90	0.30	0.00	1.00	0.00	0.00	0.00	0.00	0.00	0.00	0.00	0.00	0.00	0.00	0.00	0.00	0.00	0.00
-0.37	-8.89	0.97	-8.42	-0.04	-0.01	0.37	0.01	0.70	-0.29	-0.40	0.00	0.05	0.25	0.34	-0.09	5.90	-14.46	8.08	0.43	-0.10	-25.67	-25.70	0.40	1.30	-9.50	-7.70	-0.20	0.70	-0.40	0.00	-0.20	0.70	-0.40	0.00	1.00	0.00	0.00	0.00	0.00	0.00	0.00	0.00	0.00	0.00	0.00	0.00	0.00	0.00	0.00
1.56	-10.23	0.87	-7.76	0.23	-0.02	0.10	0.07	-0.37	0.29	0.17	0.00	0.15	-0.06	-0.09	-0.08	8.65	-16.07	6.99	0.00	-0.10	-76.50	-77.06	1.00	5.30	-31.90	-25.10	-0.60	2.10	-1.50	0.00	-0.60	2.10	-1.50	0.00	1.00	0.00	0.00	0.00	0.00	0.00	0.00	0.00	0.00	0.00	0.00	0.00	0.00	0.00	0.00
2.99	-10.12	0.60	-6.41	-0.01	-0.02	0.16	0.10	-0.57	0.41	0.50	0.00	0.45	-0.48	0.00	0.31	10.81	-17.24	6.42	0.15	-0.10	-123.20	-123.20	4.70	5.24	-50.87	-40.00	-0.10	3.00	-2.90	0.00	-0.10	3.00	-2.90	0.00	1.00	0.00	0.00	0.00	0.00	0.00	0.00	0.00	0.00	0.00	0.00	0.00	0.00	0.00	0.00
5.05	-10.33	0.54	-4.82	0.06	-0.02	0.11	0.15	-0.16	-0.39	0.59	0.00	0.36	-0.16	0.05	0.00	12.50	-17.85	4.85	0.00	-0.10	-153.00	-152.51	9.69	5.70	-65.48	-50.80	0.60	3.70	-4.30	0.00	0.60	3.70	-4.30	0.00	1.00	0.00	0.00	0.00	0.00	0.00	0.00	0.00	0.00	0.00	0.00	0.00	0.00	0.00	0.00
6.69	-9.93	0.36	-2.83	-0.37	-0.28	0.25	0.18	1.01	-0.43	-0.16	0.38	0.16	-0.24	-0.04	-0.07	14.77	-18.33	3.68	-0.34	-0.53	-169.70	-169.70	10.40	7.53	-75.80	-58.10	0.40	4.50	-4.90	0.00	0.40	4.50	-4.90	0.00	1.00	0.00	0.00	0.00	0.00	0.00	0.00	0.00	0.00	0.00	0.00	0.00	0.00	0.00	0.00
7.25	-8.37	0.19	-0.93	-0.02	-0.01	0.25	-0.05	0.58	-0.30	0.18	0.11	-0.28	-0.25	0.10	0.00	16.19	-17.89	2.12	0.00	0.46	-174.80	-174.80	8.00	9.44	-75.02	-57.50	-0.30	4.80	-4.40	0.00	-0.30	4.80	-4.40	0.00	1.00	0.00	0.00	0.00	0.00	0.00	0.00	0.00	0.00	0.00	0.00	0.00	0.00	0.00	0.00
7.59	-6.29	0.02	0.86	0.33	0.31	0.23	0.17	-0.44	0.02	0.48	0.00	0.13	-0.29	0.16	0.19	15.71	-15.88	0.17	0.00	0.00	-149.65	-149.40	6.06	10.00	-67.50	-50.90	-0.60	4.30	-3.70	0.00	-0.60	4.30	-3.70	0.00	1.00	0.00	0.00	0.00	0.00	0.00	0.00	0.00	0.00	0.00	0.00	0.00	0.00	0.00	0.00
6.18	-3.90	0.26	2.18	-0.02	-0.02	0.18	0.14	-0.55	-0.41	0.26	0.03	0.10	-0.30	0.20	-0.42	13.22	-12.04	-1.06	0.00	-0.09	-121.46	-121.00	6.50	6.30	-53.73	-40.90	0.00	3.20	-3.30	0.00	0.00	3.20	-3.30	0.00	1.00	0.00	0.00	0.00	0.00	0.00	0.00	0.00	0.00	0.00	0.00	0.00	0.00	0.00	0.00
4.88	-1.58	-0.17	3.35	-0.02	-0.01	0.47	-0.25	0.44	-0.19	0.15	-0.33	-0.21	-0.32	0.19	-0.12	10.06	-7.90	-2.15	0.35	0.00	-75.29	-75.40	7.00	3.10	-37.10	-26.90	0.60	2.00	-2.60	0.00	0.60	2.00	-2.60	0.00	1.00	0.00	0.00	0.00	0.00	0.00	0.00	0.00	0.00	0.00	0.00	0.00	0.00	0.00	0.00
3.77	-0.05	-0.52	3.53	0.00	0.00	0.06	0.04	0.68	-0.33	-0.31	0.00	0.17	-0.32	0.44	-0.02	5.93	-3.48	-2.66	0.00	0.00	-31.35	-31.80	3.00	1.10	-15.20	-11.10	0.20	0.90	-1.10	0.00	0.20	0.90	-1.10	0.00	1.00	0.00	0.00	0.00	0.00	0.00	0.00	0.00	0.00	0.00	0.00	0.00	0.00	0.00	0.00
1.76	1.67	0.19	3.33	0.00	0.24	0.22	-0.01	0.42	-0.50	-0.27	-0.49	0.16	-0.29	0.11	0.00	2.18	0.71	-2.29	0.11	0.00	32.60	32.70	-1.70	1.00	9.30	8.60	-0.50	-0.20	0.70	0.00	-0.50	-0.20	0.70	0.00	1.00	0.00	0.00	0.00	0.00	0.00	0.00	0.00	0.00	0.00	0.00	0.00	0.00	0.00	0.00
0.05	2.49	-0.04	2.14	0.02	0.00	-0.10	-0.33	-0.35	0.22	-0.31	0.00	0.12	-0.65	-0.16	0.00	-0.83	3.03	-2.19	0.00	0.00	77.50	77.50	-5.40	-2.30	32.30	24.50	-0.50	-1.80	2.30	0.00	-0.50	-1.80	2.30	0.00	1.00	0.00	0.00	0.00	0.00	0.00	0.00	0.00	0.00	0.00	0.00	0.00	0.00	0.00	0.00
-2.01	3.27	0.07	1.34	0.15	0.48	-0.16	-0.12	-0.47	0.18	0.29	0.00	0.45	-0.62	0.05	-0.01	-4.01	5.28	-1.08	0.00	-0.39	120.87	121.20	-5.20	-7.00	52.30	40.50	0.20	-3.30	3.00	0.00	0.20	-3.30	3.00	0.00	1.00	0.00	0.00	0.00	0.00	0.00	0.00	0.00	0.00	0.00	0.00	0.00	0.00	0.00	0.00
-3.97	3.44	0.25	-0.19	0.02	0.02	-0.21	0.03	0.22	-0.12	-0.09	0.00	0.13	-0.12	-0.01	0.46	-6.43	6.40	0.05	0.00	0.00	150.12	150.50	-5.80	-9.19	65.33	49.60	0.60	-4.20	3.60	0.00	0.60	-4.20	3.60	0.00	1.00	0.00	0.00	0.00	0.00	0.00	0.00	0.00	0.00	0.00	0.00	0.00	0.00	0.00	0.00
-5.78	3.17	0.44	-1.62	0.03	0.02	-0.24	-0.43	0.69	-0.22	-0.47	0.00	0.31	-0.02	-0.09	0.00	-8.56	6.70	1.51	0.00	0.00	165.20	165.20	-8.20	-8.70	72.30	55.30	0.00	-4.30	4.30	0.00	0.00	-4.30	4.30	0.00	1.00	0.00	0.00	0.00	0.00	0.00	0.00	0.00	0.00	0.00	0.00	0.00	0.00	0.00	0.00
-5.90	1.65	0.62	-3.77	0.28	0.01	0.23	-0.19	0.23	0.05	-0.10	0.00	-0.33	0.36	-0.13	0.00	-10.27	7.14	3.12	0.00	0.00	167.60	167.60	-10.74	-7.20	73.60	55.70	-0.60	-4.20	4.80	0.00	-0.60	-4.20	4.80	0.00	1.00	0.00	0.00	0.00	0.00	0.00	0.00	0.00	0.00	0.00	0.00	0.00	0.00	0.00	0.00
-5.76	-0.14	0.76	-5.23	-0.01	0.01	-0.23	-0.28	-0.46	0.27	0.18	0.05	0.02	0.02	-0.14	0.00	-9.63	4.88	4.61	0.00	0.00	147.30	146.74	-9.90	-7.60	67.50	49.90	-0.30	-4.10	4.40	0.00	-0.30	-4.10	4.40	0.00	1.00	0.00	1.00	1.00	0.00	1.00	0.00	1.00	0.00	1.00	0.00	0.00	0.00	0.00	0.00
-5.16	-2.19	0.45	-6.48	0.40	0.02	-0.18	-0.60	-0.34	0.19	0.06	0.00	-0.11	0.45	-0.14	0.00	-7.36	1.50	5.84	0.00	0.00	119.30	119.19	-5.70	-7.90	54.21	40.20	0.40	-3.50	3.10	0.00	0.40	-3.50	3.10	0.00	1.00	0.00	1.00	1.00	0.00	1.00	0.00	1.00	0.00	1.00	0.00	0.00	0.00	0.00	0.00
-4.18	-4.13	1.32	-7.05	0.00	0.01	0.00	-0.02	0.39	-0.26	-0.13	0.00	0.33	-0.10	-0.17	0.00	-4.14	-2.59	6.72	0.00	0.00	66.00	65.90	-3.00	-6.30	32.69	23.70	0.50	-2.30	1.70	0.00	0.50	-2.30	1.70	0.00	1.00	0.00	1.00	1.00	0.00	1.00	0.00	1.00	0.00	1.00	0.00	0.00	0.00	0.00	0.00
-3.08	-5.67	0.96	-7.41	0.32	-0.07	0.31	0.27	0.65	-0.76	-0.35	-0.37	0.18	0.00	-0.58	-0.04	-0.37	-6.77	7.45	0.16	0.00	24.10	24.00	-2.16	-1.10	11.90	9.00	-0.10	-0.60	0.70	0.00	-0.10	-0.60	0.70	0.00	1.00	0.00	1.00	1.00	0.00	1.00	0.00	1.00	0.00	1.00	0.00	0.00	0.00	0.00	0.00
-0.88	-6.77	1.17	-7.08	-0.19	-0.01	0.03	0.01	-0.08	0.24	0.43	-0.23	0.60	-0.32	-0.13	0.00	2.38	-9.43	7.03	0.00	-0.11	-33.40	-33.50	-1.20	2.55	-12.00	-10.90	-0.60	0.90	-0.30	0.00	-0.60	0.90	-0.30	0.00	1.00	0.00	1.00	1.00	0.00	1.00	0.00	1.00	0.00	1.00	0.00	0.00	0.00	0.00	0.00
0.83	-8.35	1.28	-5.76	0.30	-0.02	0.26	0.17	-0.51	-0.13	0.38	0.00	0.10	-0.05	-0.05	0.00	5.24	-11.65	6.26	0.00	0.00	-78.60	-78.70	2.90	4.49	-32.50	-25.50	-0.10	1.90	-1.80	0.00	-0.10	1.90	-1.80	0.00	1.00	0.00	1.00	1.00	0.00	1.00	0.00	1.00	0.00	1.00	0.00	0.00	0.00	0.00	0.00
3.04	-8.47	0.66	-4.87	-0.02	-0.02	-0.29	-0.22	-0.33	-0.14	0.32	0.00	0.20	0.23	0.00	0.00	8.57	-14.10	5.39	0.00	0.00	-123.90	-124.00	7.30	4.69	-53.10	-41.50	0.50	2.90	-3.40	0.00	0.50	2.90	-3.40	0.00	1.00	0.00	1.00	1.00	0.00	1.00	0.00	1.00	0.00	1.00	0.00	0.00	0.00	0.00	0.00
5.06	-8.81	0.97	-3.25	-0.03	-0.03	0.63	0.16	1.00	-0.21	-0.08	0.00	0.20	-0.19	0.13	-0.11	11.32	-15.51	3.97	0.00	0.23	-153.55	-153.56	9.50	7.00	-67.25	-51.30	0.40	4.00	-4.40	0.00	0.40	4.00	-4.40	0.00	1.00	0.00	1.00	1.00	0.00	1.00	0.00	1.00	0.00	1.00	0.00	0.00	0.00	0.00	0.00
6.08	-7.79	0.30	-1.47	-0.02	-0.04	-0.15	0.18	0.55	-0.35	-0.20	-0.12	0.17	-0.24	0.07	0.00	13.94	-16.20	2.00	-0.11	0.00	-171.30	-171.68	8.30	9.74	-75.50	-57.30	-0.30	4.80	-4.50	0.00	-0.30	4.80	-4.50	0.00	1.00	0.00	1.00	1.00	0.00	1.00	0.00	1.00	0.00	1.00	0.00	0.00	0.00	0.00	0.00
6.59	-6.14	0.13	0.38	-0.36	-0.04	-0.20	-0.23	-0.13	0.00	0.14	0.46	0.13	0.15	0.13	0.00	14.54	-15.56	0.41	0.00	0.00	-168.10	-168.10	7.66	10.22	-74.01	-56.20	-0.50	4.80	-4.20	0.00	-0.50	4.80	-4.20	0.00	1.00	0.00	1.00	1.00	0.00	1.00	0.00	1.00	0.00	1.00	0.00	0.00	0.00	0.00	0.00
6.47	-3.79	0.28	2.01	0.21	-0.16	0.23	0.15	-0.37	0.08	0.42	0.00	0.10	-0.25	0.66	0.00	13.07	-12.18	-1.33	0.00	0.00	-143.10	-143.10	8.10	7.87	-66.64	-49.80	0.00	4.00	-4.00	0.00	0.00	4.00	-4.00	0.00	1.00	0.00	1.00	1.00	0.00	1.00	0.00	1.00	0.00	1.00	0.00	0.00	0.00	0.00	0.00
6.24	-3.07	0.37	2.61	-0.02	0.33	-0.26	0.14	-0.18	-0.32	0.29	0.00	0.11	-0.31	0.44	0.00	11.94	-10.25	-1.76	0.00	0.24	-128.00	-128.45	9.05	5.70	-57.20	-42.70	0.50	3.20	-3.80	0.00	0.50	3.20	-3.80	0.00	1.00	0.00	1.00	1.00	0.00	1.00	0.00	1.00	0.00	1.00	0.00	0.00	0.00	0.00	0.00
6.31	-2.63	-0.51	3.50	-0.48	0.11	0.17	0.12	0.18	0.08	0.08	0.00	0.13	-0.33	0.18	0.00	9.69	-7.37	-2.41	-0.24	0.00	-102.92	-103.40	8.30	4.60	-48.67	-35.80	0.50	2.70	-3.30	0.00	0.50	2.70	-3.30	0.00	1.00	0.00	1.00	1.00	0.00	1.00	0.00	1.00	0.00	1.00	0.00	0.00	0.00	0.00	0.00
4.96	-0.88	-0.01	3.86	-0.04	-0.01	0.15	0.11	0.51	-0.37	0.12	0.00	0.16	-0.34	0.18	-0.17	7.98	-4.84	-3.02	0.48	-0.21	-87.76	-87.90	6.80	4.10	-42.57	-31.30	0.40	2.40	-2.80	0.00	0.40	2.40	-2.80	0.00	1.00	0.00	1.00	1.00	0.00	1.00	0.00	1.00	0.00	1.00	0.00	0.00	0.00	0.00	0.00
3.99	0.52	-0.23	4.28	0.00	-0.01	-0.07	0.07	0.62	-0.32	-0.76	0.00	0.17	-0.34	0.16	0.42	6.79	-3.94	-3.06	0.00	0.00	-53.80	-53.80	3.20	3.70	-26.00	-18.90	-0.10	1.70	-1.60	0.00	-0.10	1.70	-1.60	0.00	1.00	0.00	1.00	1.00	0.00	1.00	0.00	1.00	0.00	1.00	0.00	0.00	0.00	0.00	0.00
2.50	1.73	-0.32	4.37	0.00	-0.01	0.03	0.37	-0.19	-0.06	-0.64	0.00	0.16	-0.26	-0.34	0.00	4.94	-1.15	-3.54	0.00	0.41	-11.23	-11.70	-0.20	3.12	-7.96	-4.90	-0.50	0.70	-0.20	0.00	-0.50	0.70	-0.20	0.00	1.00	0.00	1.00	1.00	0.00	1.00	0.00	1.00	0.00	1.00	0.00	0.00	0.00	0.00	0.00
2.28	2.37	-0.28	4.44	-0.08	0.00	0.00	0.00	-0.61	0.12	0.00	-0.45	0.00	-0.68	0.14	0.19	1.25	2.22	-3.77	0.45	0.18	12.98	12.88	-1.90	1.40	3.20	2.60	-0.50	0.00	0.40	0.00	-0.50	0.00	0.40	0.00	1.00	0.00	1.00	1.00	0.00	1.00	0.00	1.00	0.00	1.00	0.00	0.00	0.00	0.00	0.00
0.46	3.76	0.20	4.29	0.01	0.00	-0.06	-0.04	-0.48	0.45	0.23	0.13	0.40	-0.24	0.13	0.00	-1.23	4.46	-2.91	-0.46	0.00	52.60	53.02	-2.61	-1.26	21.36	16.80	-0.10	-1.20	1.40	0.00	-0.10	-1.20	1.40	0.00	1.00	0.00	1.00	1.00	0.00	1.00	0.00	1.00	0.00	1.00	0.00	0.00	0.00	0.00	0.00
0.30	3.81	-0.13	3.75	0.01	0.00	0.30	-0.06	-0.53	0.58	0.25	0.00	0.57	-0.47	0.12	0.00	-2.08	5.33	-2.97	0.19	-0.04	67.00	66.61	-3.53	-3.10	27.80	21.40	0.00	-1.70	1.70	0.00	0.00	-1.70	1.70	0.00	1.00	0.00	1.00	1.00	0.00	1.00	0.00	1.00	0.00	1.00	0.00	0.00	0.00	0.00	0.00
-2.04	4.44	0.30	2.85	-0.45	0.01	0.35	-0.11	0.42	-0.03	0.04	0.00	0.12	-0.19	0.06	0.00	-4.88	7.39	-2.20	-0.25	0.00	111.00	111.00	-3.60	-6.90	46.50	35.90	0.50	-3.10	2.50	0.00	0.50	-3.10	2.50	0.00	1.00	0.00	1.00	1.00	0.00	1.00	0.00	1.00	0.00	1.00	0.00	0.00	0.00	0.00	0.00
-3.80	4.75	0.15	0.80	0.02	0.17	-0.24	-0.15	0.59	-0.25	-0.33	0.00	0.16	-0.15	-0.01	0.00	-7.73	8.69	-0.95	0.00	0.00	140.20	140.12	-5.82	-8.00	61.60	47.30	0.20	-3.80	3.50	0.00	0.20	-3.80	3.50	0.00	1.00	0.00	1.00	1.00	0.00	1.00	0.00	1.00	0.00	1.00	0.00	0.00	0.00	0.00	0.00
-4.22	4.22	0.24	-0.10	0.18	-0.28	-0.22	-0.25	0.61	-0.20	-0.40	0.00	0.17	-0.12	-0.04	0.00	-9.89	10.02	-0.13	-0.01	0.16	150.90	150.90	-7.90	-7.50	66.30	51.10	-0.10	-3.90	4.00	0.00	-0.10	-3.90	4.00	0.00	1.00	0.00	1.00	1.00	0.00	1.00	0.00	1.00	0.00	1.00	0.00	0.00	0.00	0.00	0.00
-5.85	3.77	0.42	-1.44	0.03	0.01	0.00	-0.18	0.55	0.11	-0.18	0.18	0.15	0.18	-0.08	0.00	-10.53	8.68	1.90	0.00	0.00	165.73	164.98	-10.50	-7.35	72.30	54.60	-0.50	-4.10	4.70	0.00	-0.50	-4.10	4.70	0.00	1.00	0.00	1.00	1.00	0.00	1.00	0.00	1.00	0.00	1.00	0.00	0.00	0.00	0.00	0.00
-6.39	2.30	0.59	-3.16	0.33	0.22	-0.01	-0.18	-0.46	0.29	0.16	0.03	0.34	-0.33	-0.10	-0.16	-10.77	7.76	3.00	0.00	0.35	158.90	158.93	-10.05	-8.30	71.60	53.60	-0.10	-4.40	4.50	0.00	-0.10	-4.40	4.50	0.00	1.00	0.00	1.00	1.00	0.00	1.00	0.00	1.00	0.00	1.00	0.00	0.00	0.00	0.00	0.00
-6.10	1.45	0.88	-4.47	0.13	-0.44	-0.22	-0.17	-0.33	0.14	0.18	0.00	0.41	0.25	0.26	0.00	-9.95	5.87	4.15	0.00	0.00	146.50	146.40	-7.47	-9.40	66.10	49.10	0.30	-4.30	3.90	0.00	0.30	-4.30	3.90	0.00	1.00	0.00	1.00	1.00	0.00	1.00	0.00	1.00	0.00	1.00	0.00	0.00	0.00	0.00	0.00
-5.48	-0.75	0.35	-5.67	0.47	0.50	-0.05	-0.14	0.33	-0.17	-0.27	0.35	0.10	0.01	-0.16	0.00	-8.16	2.85	5.29	0.00	0.00	114.30	113.99	-5.00	-8.10	52.00	38.80	0.50	-3.40	2.90	0.00	0.50	-3.40	2.90	0.00	1.00	0.00	1.00	1.00	0.00	1.00	0.00	1.00	0.00	1.00	0.00	0.00	0.00	0.00	0.00
-4.72	-2.34	0.88	-6.35	-0.39	0.34	-0.11	0.40	0.60	-0.46	-0.31	0.00	0.17	-0.16	-0.17	0.32	-5.36	-1.25	6.18	0.00	0.00	67.20	66.64	-4.60	-4.64	32.10	23.10	-0.10	-1.90	2.00	0.00	-0.10	-1.90	2.00	0.00	1.00	0.00	1.00	1.00	0.00	1.00	0.00	1.00	0.00	1.00	0.00	0.00	0.00	0.00	0.00
-3.74	-3.81	0.90	-6.86	-0.15	0.00	-0.08	0.39	0.40	-0.17	-0.40	0.00	0.29	-0.24	-0.01	0.00	-3.15	-3.39	6.15	0.00	0.00	46.40	46.55	-4.66	-2.20	23.10	16.40	-0.40	-1.20	1.60	0.00	-0.40	-1.20	1.60	0.00	1.00	0.00	1.00	1.00	0.00	1.00	0.00	1.00	0.00	1.00	0.00	0.00	0.00	0.00	0.00
-2.08	-5.32	0.88	-6.67	0.00	-0.39	-0.25	-0.01	-0.25	0.11	0.13	-0.04	0.12	0.00	0.11	0.24	-0.27	-5.79	6.47	0.00	0.00	0.00	-0.10	-1.80	1.14	1.40	0.30	-0.40	0.00	0.30	0.00	-0.40	0.00	0.30	0.00	1.00	0.00	1.00	1.00	0.00	1.00	0.00	1.00	0.00	1.00	0.00	0.00	0.00	0.00	0.00
-0.02	-6.53	0.80	-6.25	0.00	-0.01	0.06	0.04	-0.42	0.08	0.34	0.00	0.10	-0.03	-0.07	0.00	3.54	-9.81	6.14	-0.38	0.00	-55.60	-55.70	2.40	1.07	-21.72	-17.60	0.10	1.10	-1.30	0.00	0.10	1.10	-1.30	0.00	1.00	0.00	1.00	1.00	0.00	1.00	0.00	1.00	0.00	1.00	0.00	0.00	0.00	0.00	0.00
0.98	-7.18	0.55	-4.88	-0.32	-0.01	0.32	0.09	0.15	-0.40	0.12	0.28	0.59	-0.10	-0.03	0.00	6.80	-12.17	5.35	0.00	0.28	-98.89	-98.60	6.60	3.20	-42.40	-32.50	0.50	2.30	-2.80	0.00	0.50	2.30	-2.80	0.00	1.00	0.00	1.00	1.00	0.00	1.00	0.00	1.00	0.00	1.00	0.00	0.00	0.00	0.00	0.00
3.51	-7.30	0.52	-3.62	0.16	-0.46	0.01	0.14	0.60	-0.02	-0.21	0.34	0.17	-0.17	0.32	0.48	9.05	-13.61	4.14	0.00	0.00	-139.90	-140.29	7.72	6.13	-60.87	-47.10	0.00	3.70	-3.80	0.00	0.00	3.70	-3.80	0.00	1.00	0.00	1.00	1.00	0.00	1.00	0.00	1.00	0.00	1.00	0.00	0.00	0.00	0.00	0.00
4.99	-7.19	0.08	-1.92	-0.02	-0.37	0.44	-0.28	0.25	-0.21	-0.33	0.00	0.15	0.05	0.23	0.35	11.35	-13.97	2.62	0.00	0.00	-162.80	-163.02	7.35	10.03	-71.20	-54.30	-0.50	4.60	-4.10	0.00	-0.50	4.60	-4.10	0.00	1.00	0.00	1.00	1.00	0.00	1.00	0.00	1.00	0.00	1.00	0.00	0.00	0.00	0.00	0.00
6.57	-6.38	0.16	-0.31	0.03	-0.04	0.51	0.18	-0.80	0.07	0.29	0.00	0.11	-0.24	0.13	0.00	13.13	-13.95	1.04	0.00	-0.35	-169.70	-169.74	7.70	9.80	-74.80	-57.20	-0.30	4.70	-4.30	0.00	-0.30	4.70	-4.30	0.00	1.00	0.00	1.00	1.00	0.00	1.00	0.00	1.00	0.00	1.00	0.00	0.00	0.00	0.00	0.00
6.56	-4.89	-0.01	1.62	0.08	0.46	0.16	0.18	-0.69	0.16	-0.08	0.00	0.25	-0.28	-0.05	0.23	12.72	-12.16	-0.55	0.00	0.33	-159.60	-159.60	9.50	7.70	-71.10	-53.80	0.30	4.10	-4.50	0.00	0.30	4.10	-4.50	0.00	1.00	0.00	1.00	1.00	0.00	1.00	0.00	1.00	0.00	1.00	0.00	0.00	0.00	0.00	0.00
6.28	-3.22	0.00	3.06	-0.02	-0.36	-0.02	-0.08	-0.24	0.14	0.07	0.00	-0.24	-0.29	0.15	0.00	12.17	-9.94	-1.98	0.18	-0.26	-149.50	-149.40	7.00	3.80	-62.11	-51.20	0.50	3.50	-4.00	0.00	0.50	3.50	-4.00	0.00	1.00	0.00	1.00	1.00	0.00	1.00	0.00	1.00	0.00	1.00	0.00	0.00	0.00	0.00	0.00
5.22	-0.81	0.00	4.40	-0.47	-0.02	-0.27	-0.27	0.56	0.00	-0.68	0.10	0.17	-0.48	0.12	-0.29	9.47	-6.02	-3.11	0.00	0.00	-97.70	-97.70	5.00	5.31	-40.62	-30.50	0.00	2.60	-2.50	0.00	0.00	2.60	-2.50	0.00	1.00	0.00	1.00	1.00	0.00	1.00	0.00	1.00	0.00	1.00	0.00	0.00	0.00	0.00	0.00
3.87	0.86	0.00	4.99	0.00	-0.02	-0.88	-0.45	0.00	-0.23	0.00	0.00	-0.21	-0.28	0.53	0.00	5.75	-2.04	-3.70	0.00	0.00	-50.10	-50.00	1.70	4.90	-23.90	-17.50	-0.50	1.70	-1.20	0.00	-0.50	1.70	-1.20	0.00	1.00	0.00	1.00	1.00	0.00	1.00	0.00	1.00	0.00	1.00	0.00	0.00	0.00	0.00	0.00
2.04	0.00	-0.04	2.57	0.00	1.86	0.08	1.91	-0.09	0.00	0.00	0.00	-0.08	0.07	0.24	0.00	3.98	-1.36	-2.61	0.00	255.50	-18.30	237.20	-9.70	65.61	-19.51	36.00	-3.90	4.30	-0.30	0.00	-3.90	4.30	-0.30	0.00	1.00	0.00	1.00	1.00	0.00	1.00	0.00	1.00	0.00	1.00	0.00	0.00	0.00	0.00	0.00
0.67	0.00	0.00	0.67	0.00	2.01	0.00	2.01	0.00	0.00	0.00	0.00	-0.47	1.43	-0.96	0.00	0.46	1.03	-1.49	0.00	62.10	86.90	149.00	6.40	5.30	28.50	40.30	0.00	2.90	-2.80	0.00	0.00	2.90	-2.80	0.00	1.00	0.00	1.00	1.00	0.00	1.00	0.00	1.00	0.00	1.00	0.00	0.00	0.00	0.00	0.00
0.00	0.00	0.00	0.00	0.00	0.00	0.00	0.00	0.00	0.00	0.00	0.00	-8.47	7.41	1.05	0.00	-0.43	0.80	-0.37	-250.50	11.00	24.60	-214.80	-84.60	44.80	7.00	-32.70	-3.80	0.90	2.80	0.00	-3.80	0.90	2.80	0.00	1.00	0.00	1.00	1.00	0.00	1.00	0.00	1.00	0.00	1.00	0.00	0.00	0.00	0.00	0.00
0.00	0.00	0.00	0.00	0.00	0.00	0.00	0.00	0.00	0.00	0.00	0.00	-11.54	7.32	4.22	0.00	-0.83	1.07	-0.23	-56.10	135.00	186.70	265.60	-33.40	27.70	80.40	74.60	-2.30	-2.40	4.70	0.00	-2.30	-2.40	4.70	0.00	1.00	0.00	1.00	1.00	0.00	1.00	0.00	1.00	0.00	1.00	0.00	0.00	0.00	0.00	0.00
0.00	0.00	0.00	0.00	0.00	0.00	0.00	0.00	0.00	0.00	0.00	0.00	-8.67	8.67	0.00	0.00	-0.51	1.03	-0.51	-134.90	-55.00	236.30	46.20	-89.40	-20.40	99.70	-10.10	6.40	-2.00	-3.00	1.30	6.40	-2.00	-3.00	1.30	1.00	0.00	1.00	1.00	0.00	1.00	0.00	1.00	0.00	1.00	0.00	0.00	0.00	0.00	0.00
0.00	0.00	0.00	0.00	0.00	0.00	0.00	0.00	0.00	0.00	0.00	0.00	-7.65	7.65	0.00	0.00	-0.46	0.93	-0.46	-156.20	-109.60	110.10	-155.70	-69.40	-31.40	71.50	-29.40	5.50	-0.80	-3.70	0.90	5.50	-0.80	-3.70	0.90	1.00	0.00	1.00	1.00	0.00	1.00	0.00	1.00	0.00	1.00	0.00	0.00	0.00	0.00	0.00
0.00	0.00	0.00	0.00	0.00	0.00	0.00	0.00	0.00	0.00	0.00	0.00	-5.44	5.44	0.00	0.00	-0.36	0.72	-0.36	-1.40	-101.50	206.30	103.30	-21.60	-48.40	98.90	28.80	6.40	-2.00	-4.30	0.00	6.40	-2.00	-4.30	0.00	1.00	0.00	1.00	1.00	0.00	1.00	0.00	1.00	0.00	1.00	0.00	0.00	0.00	0.00	0.00
0.00	0.00	0.00	0.00	0.00	0.00	0.00	0.00	0.00	0.00	0.00	0.00	0.00	0.00	0.00	0.00	0.00	0.00	0.00	-6.30	-171.80	129.20	-49.00	-7.80	-69.10	56.60	-20.30	-14.40	11.20	2.90	-0.10	-14.40	11.20	2.90	-0.10	1.00	0.00	1.00	1.00	0.00	1.00	0.00	1.00	0.00	1.00	0.00	0.00	0.00	0.00	0.00
0.00	0.00	0.00	0.00	0.00	0.00	0.00	0.00	0.00	0.00	0.00	0.00	0.00	0.00	0.00	0.00	0.00	0.00	0.00	57.50	-169.80	78.60	-33.70	31.80	-83.90	50.20	-1.80	-10.10	7.90	0.10	-2.00	-10.10	7.90	0.10	-2.00	1.00	0.00	1.00	1.00	0.00	1.00	0.00	1.00	0.00	1.00	0.00	0.00	0.00	0.00	0.00
0.00	0.00	0.00	0.00	0.00	0.00	0.00	0.00	0.00	0.00	0.00	0.00	0.00	0.00	0.00	0.00	0.00	0.00	0.00	133.10	-172.30	93.60	54.40	56.00	-88.50	44.60	12.10	-5.90	4.00	-0.70	-2.60	-5.90	4.00	-0.70	-2.60	1.00	0.00	1.00	1.00	0.00	1.00	0.00	1.00	0.00	1.00	0.00	0.00	0.00	0.00	0.00
0.00	0.00	0.00	0.00	0.00	0.00	0.00	0.00	0.00	0.00	0.00	0.00	0.00	0.00	0.00	0.00	0.00	0.00	0.00	144.60	-155.80	0.00	-11.00	66.60	-83.20	10.10	-6.50	7.60	-6.10	-2.50	-1.00	7.60	-6.10	-2.50	-1.00	1.00	0.00	1.00	1.00	0.00	1.00	0.00	1.00	0.00	1.00	0.00	0.00	0.00	0.00	0.00
0.00	0.00	0.00	0.00	0.00	0.00	0.00	0.00	0.00	0.00	0.00	0.00	0.00	0.00	0.00	0.00	0.00	0.00	0.00	165.10	-135.50	-60.20	-30.60	82.80	-69.90	-18.50	-5.60	8.10	-2.50	-5.50	0.00	8.10	-2.50	-5.50	0.00	1.00	0.00	1.00	1.00	0.00	1.00	0.00	1.00	0.00	1.00	0.00	0.00	0.00	0.00	0.00
0.00	0.00	0.00	0.00	0.00	0.00	0.00	0.00	0.00	0.00	0.00	0.00	0.00	0.00	0.00	0.00	0.00	0.00	0.00	190.60	-60.50	-100.40	29.60	93.80	-35.40	-51.10	7.20	7.00	2.00	-8.30	0.70	7.00	2.00	-8.30	0.70	1.00	0.00	1.00	1.00	0.00	1.00	0.00	1.00	0.00	1.00	0.00	0.00	0.00	0.00	0.00
0.00	0.00	0.00	0.00	0.00	0.00	0.00	0.00	0.00	0.00	0.00	0.00	0.00	0.00	0.00	0.00	0.00	0.00	0.00	161.90	-17.80	-156.70	-12.60	84.10	-12.40	-76.70	-4.90	5.30	4.40	-8.80	0.90	5.30	4.40	-8.80	0.90	1.00	0.00	1.00	1.00	0.00	1.00	0.00	1.00	0.00	1.00	0.00	0.00	0.00	0.00	0.00
0.00	0.00	0.00	0.00	0.00	0.00	0.00	0.00	0.00	0.00	0.00	0.00	0.00	0.00	0.00	0.00	0.00	0.00	0.00	127.50	30.50	-172.80	-14.60	67.80	10.70	-81.30	-2.70	3.30	4.80	-7.40	0.70	3.30	4.80	-7.40	0.70	1.00	0.00	1.00	1.00	0.00	1.00	0.00	1.00	0.00	1.00	0.00	0.00	0.00	0.00	0.00
0.00	0.00	0.00	0.00	0.00	0.00	0.00	0.00	0.00	0.00	0.00	0.00	0.00	0.00	0.00	0.00	0.00	0.00	0.00	92.00	90.80	-166.30	16.50	47.20	36.40	-79.80	3.80	0.90	5.60	-6.10	0.40	0.90	5.60	-6.10	0.40	1.00	0.00	1.00	1.00	0.00	1.00	0.00	1.00	0.00	1.00	0.00	0.00	0.00	0.00	0.00
0.00	0.00	0.00	0.00	0.00	0.00	0.00	0.00	0.00	0.00	0.00	0.00	0.00	0.00	0.00	0.00	0.00	0.00	0.00	32.80	126.70	-171.00	-11.40	22.10	57.50	-83.60	-3.80	-1.60	7.60	-5.80	0.00	-1.60	7.60	-5.80	0.00	1.00	0.00	1.00	1.00	0.00	1.00	0.00	1.00	0.00	1.00	0.00	0.00	0.00	0.00	0.00
0.00	0.00	0.00	0.00	0.00	0.00	0.00	0.00	0.00	0.00	0.00	0.00	0.00	0.00	0.00	0.00	0.00	0.00	0.00	-17.90	163.20	-151.30	-6.00	-1.30	80.30	-80.20	-1.20	-4.30	9.30	-5.00	-0.10	-4.30	9.30	-5.00	-0.10	1.00	0.00	1.00	1.00	0.00	1.00	0.00	1.00	0.00	1.00	0.00	0.00	0.00	0.00	0.00
0.00	0.00	0.00	0.00	0.00	0.00	0.00	0.00	0.00	0.00	0.00	0.00	0.00	0.00	0.00	0.00	0.00	0.00	0.00	-67.40	184.60	-109.30	7.70	-27.20	91.30	-62.30	1.70	-6.50	8.70	-2.40	-0.20	-6.50	8.70	-2.40	-0.20	1.00	0.00	1.00	1.00	0.00	1.00	0.00	1.00	0.00	1.00	0.00	0.00	0.00	0.00	0.00
0.00	0.00	0.00	0.00	0.00	0.00	0.00	0.00	0.00	0.00	0.00	0.00	0.00	0.00	0.00	0.00	0.00	0.00	0.00	-123.00	171.40	-57.30	-9.00	-56.40	86.70	-33.10	-2.90	-7.80	6.10	1.40	-0.20	-7.80	6.10	1.40	-0.20	1.00	0.00	1.00	1.00	0.00	1.00	0.00	1.00	0.00	1.00	0.00	0.00	0.00	0.00	0.00
0.00	0.00	0.00	0.00	0.00	0.00	0.00	0.00	0.00	0.00	0.00	0.00	0.00	0.00	0.00	0.00	0.00	0.00	0.00	-158.10	151.60	4.60	-1.70	-76.20	75.80	0.00	-0.40	-8.30	3.50	4.60	-0.10	-8.30	3.50	4.60	-0.10	1.00	0.00	1.00	1.00	0.00	1.00	0.00	1.00	0.00	1.00	0.00	0.00	0.00	0.00	0.00
0.00	0.00	0.00	0.00	0.00	0.00	0.00	0.00	0.00	0.00	0.00	0.00	0.00	0.00	0.00	0.00	0.00	0.00	0.00	-175.10	118.20	59.10	2.10	-86.00	61.50	24.90	0.40	-8.10	2.00	6.00	0.00	-8.10	2.00	6.00	0.00	1.00	0.00	1.00	1.00	0.00	1.00	0.00	1.00	0.00	1.00	0.00	0.00	0.00	0.00	0.00
0.00	0.00	0.00	0.00	0.00	0.00	0.00	0.00	0.00	0.00	0.00	0.00	0.00	0.00	0.00	0.00	0.00	0.00	0.00	-178.00	73.00	98.80	-6.20	-87.10	42.40	42.50	-2.10	-7.30	0.70	6.50	0.00	-7.30	0.70	6.50	0.00	1.00	0.00	1.00	1.00	0.00	1.00	0.00	1.00	0.00	1.00	0.00	0.00	0.00	0.00	0.00
0.00	0.00	0.00	0.00	0.00	0.00	0.00	0.00	0.00	0.00	0.00	0.00	0.00	0.00	0.00	0.00	0.00	0.00	0.00	-166.80	36.70	130.00	0.00	-82.70	25.10	57.40	-0.10	-5.80	-1.30	7.20	0.00	-5.80	-1.30	7.20	0.00	1.00	0.00	1.00	1.00	0.00	1.00	0.00	1.00	0.00	1.00	0.00	0.00	0.00	0.00	0.00
0.00	0.00	0.00	0.00	0.00	0.00	0.00	0.00	0.00	0.00	0.00	0.00	0.00	0.00	0.00	0.00	0.00	0.00	0.00	-141.50	-22.60	164.00	-0.20	-73.70	-4.60	77.70	-0.50	-3.60	-4.70	8.40	0.00	-3.60	-4.70	8.40	0.00	1.00	0.00	1.00	1.00	0.00	1.00	0.00	1.00	0.00	1.00	0.00	0.00	0.00	0.00	0.00
0.00	0.00	0.00	0.00	0.00	0.00	0.00	0.00	0.00	0.00	0.00	0.00	0.00	0.00	0.00	0.00	0.00	0.00	0.00	-105.80	-80.10	180.80	-5.20	-57.40	-35.30	91.50	-1.20	-1.00	-7.60	8.60	0.00	-1.00	-7.60	8.60	0.00	1.00	0.00	1.00	1.00	0.00	1.00	0.00	1.00	0.00	1.00	0.00	0.00	0.00	0.00	0.00
0.00	0.00	0.00	0.00	0.00	0.00	0.00	0.00	0.00	0.00	0.00	0.00	0.00	0.00	0.00	0.00	0.00	0.00	0.00	-52.20	-125.90	178.40	0.20	-32.50	-59.10	91.30	-0.20	1.60	-8.60	7.00	0.00	1.60	-8.60	7.00	0.00	1.00	0.00	1.00	1.00	0.00	1.00	0.00	1.00	0.00	1.00	0.00	0.00	0.00	0.00	0.00
0.00	0.00	0.00	0.00	0.00	0.00	0.00	0.00	0.00	0.00	0.00	0.00	0.00	0.00	0.00	0.00	0.00	0.00	0.00	4.60	-156.40	150.60	-1.10	-2.70	-74.40	76.60	-0.50	3.90	-8.00	4.00	0.00	3.90	-8.00	4.00	0.00	1.00	0.00	1.00	1.00	0.00	1.00	0.00	1.00	0.00	1.00	0.00	0.00	0.00	0.00	0.00
0.00	0.00	0.00	0.00	0.00	0.00	0.00	0.00	0.00	0.00	0.00	0.00	0.00	0.00	0.00	0.00	0.00	0.00	0.00	60.40	-175.30	110.70	-4.10	25.40	-83.30	56.70	-1.10	5.80	-7.30	1.30	0.00	5.80	-7.30	1.30	0.00	1.00	0.00	1.00	1.00	0.00	1.00	0.00	1.00	0.00	1.00	0.00	0.00	0.00	0.00	0.00
0.00	0.00	0.00	0.00	0.00	0.00	0.00	0.00	0.00	0.00	0.00	0.00	0.00	0.00	0.00	0.00	0.00	0.00	0.00	108.70	-175.70	67.20	0.30	49.30	-87.20	37.70	-0.20	7.30	-6.90	-0.40	0.00	7.30	-6.90	-0.40	0.00	1.00	0.00	1.00	1.00	0.00	1.00	0.00	1.00	0.00	1.00	0.00	0.00	0.00	0.00	0.00
0.00	0.00	0.00	0.00	0.00	0.00	0.00	0.00	0.00	0.00	0.00	0.00	0.00	0.00	0.00	0.00	0.00	0.00	0.00	145.10	-164.60	17.40	-2.00	67.30	-84.30	16.20	-0.60	8.20	-5.90	-2.30	0.00	8.20	-5.90	-2.30	0.00	1.00	0.00	1.00	1.00	0.00	1.00	0.00	1.00	0.00	1.00	0.00	0.00	0.00	0.00	0.00
0.00	0.00	0.00	0.00	0.00	0.00	0.00	0.00	0.00	0.00	0.00	0.00	0.00	0.00	0.00	0.00	0.00	0.00	0.00	169.00	-132.80	-39.00	-2.80	81.30	-70.70	-11.40	-0.80	8.20	-3.40	-4.80	0.00	8.20	-3.40	-4.80	0.00	1.00	0.00	1.00	1.00	0.00	1.00	0.00	1.00	0.00	1.00	0.00	0.00	0.00	0.00	0.00
0.00	0.00	0.00	0.00	0.00	0.00	0.00	0.00	0.00	0.00	0.00	0.00	0.00	0.00	0.00	0.00	0.00	0.00	0.00	179.90	-85.90	-93.90	0.00	89.00	-47.10	-42.10	-0.20	7.20	0.10	-7.30	0.00	7.20	0.10	-7.30	0.00	1.00	0.00	1.00	1.00	0.00	1.00	0.00	1.00	0.00	1.00	0.00	0.00	0.00	0.00	0.00
0.00	0.00	0.00	0.00	0.00	0.00	0.00	0.00	0.00	0.00	0.00	0.00	0.00	0.00	0.00	0.00	0.00	0.00	0.00	169.40	-31.20	-140.90	-2.60	86.80	-20.00	-67.50	-0.80	5.60	3.10	-8.70	0.00	5.60	3.10	-8.70	0.00	1.00	0.00	1.00	1.00	0.00	1.00	0.00	1.00	0.00	1.00	0.00	0.00	0.00	0.00	0.00
0.00	0.00	0.00	0.00	0.00	0.00	0.00	0.00	0.00	0.00	0.00	0.00	0.00	0.00	0.00	0.00	0.00	0.00	0.00	142.20	23.00	-166.90	-1.60	73.80	6.40	-80.90	-0.60	3.50	4.80	-8.40	0.00	3.50	4.80	-8.40	0.00	1.00	0.00	1.00	1.00	0.00	1.00	0.00	1.00	0.00	1.00	0.00	0.00	0.00	0.00	0.00
0.00	0.00	0.00	0.00	0.00	0.00	0.00	0.00	0.00	0.00	0.00	0.00	0.00	0.00	0.00	0.00	0.00	0.00	0.00	100.00	75.30	-175.90	-0.60	53.50	30.90	-84.80	-0.30	1.20	6.00	-7.20	0.00	1.20	6.00	-7.20	0.00	1.00	0.00	1.00	1.00	0.00	1.00	0.00	1.00	0.00	1.00	0.00	0.00	0.00	0.00	0.00
0.00	0.00	0.00	0.00	0.00	0.00	0.00	0.00	0.00	0.00	0.00	0.00	0.00	0.00	0.00	0.00	0.00	0.00	0.00	49.20	119.70	-171.60	-2.70	29.30	54.10	-84.30	-0.80	-1.20	7.30	-6.00	0.00	-1.20	7.30	-6.00	0.00	1.00	0.00	1.00	1.00	0.00	1.00	0.00	1.00	0.00	1.00	0.00	0.00	0.00	0.00	0.00
0.00	0.00	0.00	0.00	0.00	0.00	0.00	0.00	0.00	0.00	0.00	0.00	0.00	0.00	0.00	0.00	0.00	0.00	0.00	-4.10	157.20	-153.90	-0.80	4.10	74.60	-79.20	-0.40	-3.70	8.50	-4.80	0.00	-3.70	8.50	-4.80	0.00	1.00	0.00	1.00	1.00	0.00	1.00	0.00	1.00	0.00	1.00	0.00	0.00	0.00	0.00	0.00
0.00	0.00	0.00	0.00	0.00	0.00	0.00	0.00	0.00	0.00	0.00	0.00	0.00	0.00	0.00	0.00	0.00	0.00	0.00	-58.10	176.80	-119.90	-1.20	-22.50	87.40	-65.30	-0.40	-5.80	8.60	-2.70	0.00	-5.80	8.60	-2.70	0.00	1.00	0.00	1.00	1.00	0.00	1.00	0.00	1.00	0.00	1.00	0.00	0.00	0.00	0.00	0.00
0.00	0.00	0.00	0.00	0.00	0.00	0.00	0.00	0.00	0.00	0.00	0.00	0.00	0.00	0.00	0.00	0.00	0.00	0.00	-109.00	177.80	-71.10	-2.30	-48.70	89.00	-41.00	-0.70	-7.30	7.00	0.30	0.00	-7.30	7.00	0.30	0.00	1.00	0.00	1.00	1.00	0.00	1.00	0.00	1.00	0.00	1.00	0.00	0.00	0.00	0.00	0.00
0.00	0.00	0.00	0.00	0.00	0.00	0.00	0.00	0.00	0.00	0.00	0.00	0.00	0.00	0.00	0.00	0.00	0.00	0.00	-148.50	160.10	-12.10	-0.60	-70.60	81.00	-10.70	-0.30	-8.00	4.50	3.40	0.00	-8.00	4.50	3.40	0.00	1.00	0.00	1.00	1.00	0.00	1.00	0.00	1.00	0.00	1.00	0.00	0.00	0.00	0.00	0.00
0.00	0.00	0.00	0.00	0.00	0.00	0.00	0.00	0.00	0.00	0.00	0.00	0.00	0.00	0.00	0.00	0.00	0.00	0.00	-173.10	128.00	43.30	-1.70	-84.10	66.20	17.30	-0.50	-7.90	2.30	5.60	0.00	-7.90	2.30	5.60	0.00	1.00	0.00	1.00	1.00	0.00	1.00	0.00	1.00	0.00	1.00	0.00	0.00	0.00	0.00	0.00
0.00	0.00	0.00	0.00	0.00	0.00	0.00	0.00	0.00	0.00	0.00	0.00	0.00	0.00	0.00	0.00	0.00	0.00	0.00	-178.90	84.80	92.50	-1.50	-88.30	47.20	40.40	-0.50	-7.20	0.40	6.80	0.00	-7.20	0.40	6.80	0.00	1.00	0.00	1.00	1.00	0.00	1.00	0.00	1.00	0.00	1.00	0.00	0.00	0.00	0.00	0.00
0.00	0.00	0.00	0.00	0.00	0.00	0.00	0.00	0.00	0.00	0.00	0.00	0.00	0.00	0.00	0.00	0.00	0.00	0.00	-170.00	40.70	128.20	-1.10	-85.00	26.50	58.00	-0.40	-6.20	-1.30	7.50	0.00	-6.20	-1.30	7.50	0.00	1.00	0.00	1.00	1.00	0.00	1.00	0.00	1.00	0.00	1.00	0.00	0.00	0.00	0.00	0.00
0.00	0.00	0.00	0.00	0.00	0.00	0.00	0.00	0.00	0.00	0.00	0.00	0.00	0.00	0.00	0.00	0.00	0.00	0.00	-146.30	-15.30	160.20	-1.40	-75.10	-1.10	75.80	-0.40	-4.10	-4.00	8.20	0.00	-4.10	-4.00	8.20	0.00	1.00	0.00	1.00	1.00	0.00	1.00	0.00	1.00	0.00	1.00	0.00	0.00	0.00	0.00	0.00
0.00	0.00	0.00	0.00	0.00	0.00	0.00	0.00	0.00	0.00	0.00	0.00	0.00	0.00	0.00	0.00	0.00	0.00	0.00	-108.40	-71.50	178.60	-1.30	-58.50	-30.20	88.20	-0.50	-1.60	-6.60	8.20	0.00	-1.60	-6.60	8.20	0.00	1.00	0.00	1.00	1.00	0.00	1.00	0.00	1.00	0.00	1.00	0.00	0.00	0.00	0.00	0.00
0.00	0.00	0.00	0.00	0.00	0.00	0.00	0.00	0.00	0.00	0.00	0.00	0.00	0.00	0.00	0.00	0.00	0.00	0.00	-59.30	-119.40	177.70	-1.10	-35.20	-55.30	90.10	-0.40	1.00	-8.10	7.00	0.00	1.00	-8.10	7.00	0.00	1.00	0.00	1.00	1.00	0.00	1.00	0.00	1.00	0.00	1.00	0.00	0.00	0.00	0.00	0.00
0.00	0.00	0.00	0.00	0.00	0.00	0.00	0.00	0.00	0.00	0.00	0.00	0.00	0.00	0.00	0.00	0.00	0.00	0.00	-2.90	-154.50	156.00	-1.40	-7.10	-73.30	80.00	-0.40	3.50	-8.30	4.70	0.00	3.50	-8.30	4.70	0.00	1.00	0.00	1.00	1.00	0.00	1.00	0.00	1.00	0.00	1.00	0.00	0.00	0.00	0.00	0.00
0.00	0.00	0.00	0.00	0.00	0.00	0.00	0.00	0.00	0.00	0.00	0.00	0.00	0.00	0.00	0.00	0.00	0.00	0.00	53.20	-173.60	119.30	-1.10	21.30	-83.80	62.00	-0.40	5.60	-7.70	2.00	0.00	5.60	-7.70	2.00	0.00	1.00	0.00	1.00	1.00	0.00	1.00	0.00	1.00	0.00	1.00	0.00	0.00	0.00	0.00	0.00
0.00	0.00	0.00	0.00	0.00	0.00	0.00	0.00	0.00	0.00	0.00	0.00	0.00	0.00	0.00	0.00	0.00	0.00	0.00	103.30	-177.80	73.30	-1.10	46.50	-87.60	40.70	-0.40	7.20	-6.90	-0.20	0.00	7.20	-6.90	-0.20	0.00	1.00	0.00	1.00	1.00	0.00	1.00	0.00	1.00	0.00	1.00	0.00	0.00	0.00	0.00	0.00
0.00	0.00	0.00	0.00	0.00	0.00	0.00	0.00	0.00	0.00	0.00	0.00	0.00	0.00	0.00	0.00	0.00	0.00	0.00	142.00	-165.40	22.00	-1.30	66.40	-84.10	17.20	-0.40	8.20	-5.80	-2.40	0.00	8.20	-5.80	-2.40	0.00	1.00	0.00	1.00	1.00	0.00	1.00	0.00	1.00	0.00	1.00	0.00	0.00	0.00	0.00	0.00
0.00	0.00	0.00	0.00	0.00	0.00	0.00	0.00	0.00	0.00	0.00	0.00	0.00	0.00	0.00	0.00	0.00	0.00	0.00	168.30	-136.50	-32.70	-0.90	80.70	-71.70	-9.30	-0.40	8.30	-3.60	-4.60	0.00	8.30	-3.60	-4.60	0.00	1.00	0.00	1.00	1.00	0.00	1.00	0.00	1.00	0.00	1.00	0.00	0.00	0.00	0.00	0.00
0.00	0.00	0.00	0.00	0.00	0.00	0.00	0.00	0.00	0.00	0.00	0.00	0.00	0.00	0.00	0.00	0.00	0.00	0.00	178.40	-92.50	-87.10	-1.20	88.10	-50.80	-37.70	-0.40	7.60	-0.70	-6.80	0.00	7.60	-0.70	-6.80	0.00	1.00	0.00	1.00	1.00	0.00	1.00	0.00	1.00	0.00	1.00	0.00	0.00	0.00	0.00	0.00
0.00	0.00	0.00	0.00	0.00	0.00	0.00	0.00	0.00	0.00	0.00	0.00	0.00	0.00	0.00	0.00	0.00	0.00	0.00	171.60	-39.50	-133.20	-1.10	86.80	-24.60	-62.60	-0.40	6.10	2.10	-8.30	0.00	6.10	2.10	-8.30	0.00	1.00	0.00	1.00	1.00	0.00	1.00	0.00	1.00	0.00	1.00	0.00	0.00	0.00	0.00	0.00
0.00	0.00	0.00	0.00	0.00	0.00	0.00	0.00	0.00	0.00	0.00	0.00	0.00	0.00	0.00	0.00	0.00	0.00	0.00	146.40	16.60	-164.00	-0.90	75.90	2.80	-79.20	-0.30	4.00	4.40	-8.50	0.00	4.00	4.40	-8.50	0.00	1.00	0.00	1.00	1.00	0.00	1.00	0.00	1.00	0.00	1.00	0.00	0.00	0.00	0.00	0.00
0.00	0.00	0.00	0.00	0.00	0.00	0.00	0.00	0.00	0.00	0.00	0.00	0.00	0.00	0.00	0.00	0.00	0.00	0.00	106.60	69.30	-177.20	-1.20	57.00	28.80	-86.30	-0.40	1.60	6.00	-7.70	0.00	1.60	6.00	-7.70	0.00	1.00	0.00	1.00	1.00	0.00	1.00	0.00	1.00	0.00	1.00	0.00	0.00	0.00	0.00	0.00
0.00	0.00	0.00	0.00	0.00	0.00	0.00	0.00	0.00	0.00	0.00	0.00	0.00	0.00	0.00	0.00	0.00	0.00	0.00	56.70	116.30	-174.10	-1.00	33.10	52.50	-86.10	-0.40	-0.90	7.30	-6.40	0.00	-0.90	7.30	-6.40	0.00	1.00	0.00	1.00	1.00	0.00	1.00	0.00	1.00	0.00	1.00	0.00	0.00	0.00	0.00	0.00
0.00	0.00	0.00	0.00	0.00	0.00	0.00	0.00	0.00	0.00	0.00	0.00	0.00	0.00	0.00	0.00	0.00	0.00	0.00	2.40	152.70	-156.20	-1.00	7.00	72.30	-79.70	-0.30	-3.40	8.30	-4.80	0.00	-3.40	8.30	-4.80	0.00	1.00	0.00	1.00	1.00	0.00	1.00	0.00	1.00	0.00	1.00	0.00	0.00	0.00	0.00	0.00
0.00	0.00	0.00	0.00	0.00	0.00	0.00	0.00	0.00	0.00	0.00	0.00	0.00	0.00	0.00	0.00	0.00	0.00	0.00	-52.40	174.80	-123.50	-1.10	-19.80	85.40	-65.90	-0.30	-5.70	8.40	-2.70	0.00	-5.70	8.40	-2.70	0.00	1.00	0.00	1.00	1.00	0.00	1.00	0.00	1.00	0.00	1.00	0.00	0.00	0.00	0.00	0.00
0.00	0.00	0.00	0.00	0.00	0.00	0.00	0.00	0.00	0.00	0.00	0.00	0.00	0.00	0.00	0.00	0.00	0.00	0.00	-102.60	178.50	-76.70	-0.80	-45.70	89.10	-43.70	-0.30	-7.30	7.40	0.00	0.00	-7.30	7.40	0.00	0.00	1.00	0.00	1.00	1.00	0.00	1.00	0.00	1.00	0.00	1.00	0.00	0.00	0.00	0.00	0.00
0.00	0.00	0.00	0.00	0.00	0.00	0.00	0.00	0.00	0.00	0.00	0.00	0.00	0.00	0.00	0.00	0.00	0.00	0.00	-143.90	164.00	-21.10	-1.00	-67.60	83.10	-15.80	-0.30	-8.20	5.30	2.80	0.00	-8.20	5.30	2.80	0.00	1.00	0.00	1.00	1.00	0.00	1.00	0.00	1.00	0.00	1.00	0.00	0.00	0.00	0.00	0.00
0.00	0.00	0.00	0.00	0.00	0.00	0.00	0.00	0.00	0.00	0.00	0.00	0.00	0.00	0.00	0.00	0.00	0.00	0.00	-170.10	133.40	35.70	-0.90	-82.40	69.30	12.70	-0.30	-8.30	3.00	5.20	0.00	-8.30	3.00	5.20	0.00	1.00	0.00	0.00	0.00	0.00	0.00	0.00	0.00	0.00	0.00	0.00	0.00	0.00	0.00	0.00
0.00	0.00	0.00	0.00	0.00	0.00	0.00	0.00	0.00	0.00	0.00	0.00	0.00	0.00	0.00	0.00	0.00	0.00	0.00	-179.30	91.20	87.20	-0.80	-88.40	49.80	38.20	-0.30	-7.50	0.70	6.80	0.00	-7.50	0.70	6.80	0.00	1.00	0.00	0.00	0.00	0.00	0.00	0.00	0.00	0.00	0.00	0.00	0.00	0.00	0.00	0.00
0.00	0.00	0.00	0.00	0.00	0.00	0.00	0.00	0.00	0.00	0.00	0.00	0.00	0.00	0.00	0.00	0.00	0.00	0.00	-170.60	39.90	129.70	-1.00	-85.60	25.70	59.50	-0.30	-6.10	-1.60	7.70	0.00	-6.10	-1.60	7.70	0.00	1.00	0.00	0.00	0.00	0.00	0.00	0.00	0.00	0.00	0.00	0.00	0.00	0.00	0.00	0.00
0.00	0.00	0.00	0.00	0.00	0.00	0.00	0.00	0.00	0.00	0.00	0.00	0.00	0.00	0.00	0.00	0.00	0.00	0.00	-146.30	-15.60	161.00	-0.80	-75.20	-1.50	76.40	-0.30	-4.10	-4.10	8.20	0.00	-4.10	-4.10	8.20	0.00	1.00	0.00	0.00	0.00	0.00	0.00	0.00	0.00	0.00	0.00	0.00	0.00	0.00	0.00	0.00
0.00	0.00	0.00	0.00	0.00	0.00	0.00	0.00	0.00	0.00	0.00	0.00	0.00	0.00	0.00	0.00	0.00	0.00	0.00	-107.80	-70.80	177.80	-0.80	-57.90	-29.60	87.30	-0.30	-1.60	-6.40	8.00	0.00	-1.60	-6.40	8.00	0.00	1.00	0.00	0.00	0.00	0.00	0.00	0.00	0.00	0.00	0.00	0.00	0.00	0.00	0.00	0.00
0.00	0.00	0.00	0.00	0.00	0.00	0.00	0.00	0.00	0.00	0.00	0.00	0.00	0.00	0.00	0.00	0.00	0.00	0.00	-58.70	-118.70	176.50	-0.90	-34.70	-54.60	88.90	-0.30	1.00	-7.90	6.90	0.00	1.00	-7.90	6.90	0.00	1.00	0.00	0.00	0.00	0.00	0.00	0.00	0.00	0.00	0.00	0.00	0.00	0.00	0.00	0.00
0.00	0.00	0.00	0.00	0.00	0.00	0.00	0.00	0.00	0.00	0.00	0.00	0.00	0.00	0.00	0.00	0.00	0.00	0.00	-2.90	-154.30	156.50	-0.80	-7.30	-73.30	80.30	-0.30	3.50	-8.40	4.80	0.00	3.50	-8.40	4.80	0.00	1.00	0.00	0.00	0.00	0.00	0.00	0.00	0.00	0.00	0.00	0.00	0.00	0.00	0.00	0.00
0.00	0.00	0.00	0.00	0.00	0.00	0.00	0.00	0.00	0.00	0.00	0.00	0.00	0.00	0.00	0.00	0.00	0.00	0.00	52.80	-174.20	120.50	-0.80	20.80	-84.40	63.30	-0.30	5.60	-8.00	2.30	0.00	5.60	-8.00	2.30	0.00	1.00	0.00	0.00	0.00	0.00	0.00	0.00	0.00	0.00	0.00	0.00	0.00	0.00	0.00	0.00
0.00	0.00	0.00	0.00	0.00	0.00	0.00	0.00	0.00	0.00	0.00	0.00	0.00	0.00	0.00	0.00	0.00	0.00	0.00	103.10	-178.10	74.00	-0.80	46.30	-88.00	41.30	-0.30	7.30	-7.00	-0.20	0.00	7.30	-7.00	-0.20	0.00	1.00	0.00	0.00	0.00	0.00	0.00	0.00	0.00	0.00	0.00	0.00	0.00	0.00	0.00	0.00
0.00	0.00	0.00	0.00	0.00	0.00	0.00	0.00	0.00	0.00	0.00	0.00	0.00	0.00	0.00	0.00	0.00	0.00	0.00	142.70	-164.90	21.40	-0.70	66.90	-83.70	16.50	-0.30	8.20	-5.60	-2.60	0.00	8.20	-5.60	-2.60	0.00	1.00	0.00	0.00	0.00	0.00	0.00	0.00	0.00	0.00	0.00	0.00	0.00	0.00	0.00	0.00
0.00	0.00	0.00	0.00	0.00	0.00	0.00	0.00	0.00	0.00	0.00	0.00	0.00	0.00	0.00	0.00	0.00	0.00	0.00	168.70	-135.80	-33.70	-0.80	81.10	-71.10	-10.30	-0.30	8.30	-3.50	-4.80	0.00	8.30	-3.50	-4.80	0.00	1.00	0.00	0.00	0.00	0.00	0.00	0.00	0.00	0.00	0.00	0.00	0.00	0.00	0.00	0.00
0.00	0.00	0.00	0.00	0.00	0.00	0.00	0.00	0.00	0.00	0.00	0.00	0.00	0.00	0.00	0.00	0.00	0.00	0.00	178.50	-92.30	-86.90	-0.70	88.00	-50.70	-37.50	-0.20	7.60	-0.80	-6.80	0.00	7.60	-0.80	-6.80	0.00	1.00	0.00	0.00	0.00	0.00	0.00	0.00	0.00	0.00	0.00	0.00	0.00	0.00	0.00	0.00
0.00	0.00	0.00	0.00	0.00	0.00	0.00	0.00	0.00	0.00	0.00	0.00	0.00	0.00	0.00	0.00	0.00	0.00	0.00	171.20	-39.90	-132.00	-0.70	86.40	-25.10	-61.50	-0.20	6.10	2.00	-8.10	0.00	6.10	2.00	-8.10	0.00	1.00	0.00	0.00	0.00	0.00	0.00	0.00	0.00	0.00	0.00	0.00	0.00	0.00	0.00	0.00
0.00	0.00	0.00	0.00	0.00	0.00	0.00	0.00	0.00	0.00	0.00	0.00	0.00	0.00	0.00	0.00	0.00	0.00	0.00	146.40	16.20	-163.40	-0.80	75.80	2.40	-78.60	-0.20	4.00	4.40	-8.50	0.00	4.00	4.40	-8.50	0.00	1.00	0.00	0.00	0.00	0.00	0.00	0.00	0.00	0.00	0.00	0.00	0.00	0.00	0.00	0.00
0.00	0.00	0.00	0.00	0.00	0.00	0.00	0.00	0.00	0.00	0.00	0.00	0.00	0.00	0.00	0.00	0.00	0.00	0.00	107.10	69.90	-177.60	-0.60	57.40	29.10	-86.90	-0.20	1.60	6.20	-7.80	0.00	1.60	6.20	-7.80	0.00	1.00	0.00	0.00	0.00	0.00	0.00	0.00	0.00	0.00	0.00	0.00	0.00	0.00	0.00	0.00
0.00	0.00	0.00	0.00	0.00	0.00	0.00	0.00	0.00	0.00	0.00	0.00	0.00	0.00	0.00	0.00	0.00	0.00	0.00	57.20	116.90	-174.90	-0.70	33.60	53.00	-86.90	-0.20	-0.90	7.50	-6.50	0.00	-0.90	7.50	-6.50	0.00	1.00	0.00	0.00	0.00	0.00	0.00	0.00	0.00	0.00	0.00	0.00	0.00	0.00	0.00	0.00
0.00	0.00	0.00	0.00	0.00	0.00	0.00	0.00	0.00	0.00	0.00	0.00	0.00	0.00	0.00	0.00	0.00	0.00	0.00	2.40	152.90	-156.10	-0.70	6.90	72.40	-79.60	-0.20	-3.40	8.30	-4.80	0.00	-3.40	8.30	-4.80	0.00	1.00	0.00	0.00	0.00	0.00	0.00	0.00	0.00	0.00	0.00	0.00	0.00	0.00	0.00	0.00
0.00	0.00	0.00	0.00	0.00	0.00	0.00	0.00	0.00	0.00	0.00	0.00	0.00	0.00	0.00	0.00	0.00	0.00	0.00	-52.60	174.50	-122.50	-0.60	-20.20	84.90	-65.00	-0.20	-5.60	8.30	-2.60	0.00	-5.60	8.30	-2.60	0.00	1.00	0.00	0.00	0.00	0.00	0.00	0.00	0.00	0.00	0.00	0.00	0.00	0.00	0.00	0.00
0.00	0.00	0.00	0.00	0.00	0.00	0.00	0.00	0.00	0.00	0.00	0.00	0.00	0.00	0.00	0.00	0.00	0.00	0.00	-102.80	178.30	-76.10	-0.70	-45.80	88.80	-43.20	-0.20	-7.30	7.30	0.00	0.00	-7.30	7.30	0.00	0.00	1.00	0.00	0.00	0.00	0.00	0.00	0.00	0.00	0.00	0.00	0.00	0.00	0.00	0.00	0.00
0.00	0.00	0.00	0.00	0.00	0.00	0.00	0.00	0.00	0.00	0.00	0.00	0.00	0.00	0.00	0.00	0.00	0.00	0.00	-143.40	164.30	-21.50	-0.70	-67.30	83.30	-16.30	-0.20	-8.20	5.40	2.70	0.00	-8.20	5.40	2.70	0.00	1.00	0.00	0.00	0.00	0.00	0.00	0.00	0.00	0.00	0.00	0.00	0.00	0.00	0.00	0.00
0.00	0.00	0.00	0.00	0.00	0.00	0.00	0.00	0.00	0.00	0.00	0.00	0.00	0.00	0.00	0.00	0.00	0.00	0.00	-169.80	134.00	35.10	-0.60	-82.10	69.80	12.00	-0.20	-8.30	3.10	5.10	0.00	-8.30	3.10	5.10	0.00	1.00	0.00	0.00	0.00	0.00	0.00	0.00	0.00	0.00	0.00	0.00	0.00	0.00	0.00	0.00
0.00	0.00	0.00	0.00	0.00	0.00	0.00	0.00	0.00	0.00	0.00	0.00	0.00	0.00	0.00	0.00	0.00	0.00	0.00	-179.20	91.30	87.20	-0.70	-88.40	49.90	38.20	-0.20	-7.50	0.70	6.80	0.00	-7.50	0.70	6.80	0.00	1.00	0.00	0.00	0.00	0.00	0.00	0.00	0.00	0.00	0.00	0.00	0.00	0.00	0.00	0.00
0.00	0.00	0.00	0.00	0.00	0.00	0.00	0.00	0.00	0.00	0.00	0.00	0.00	0.00	0.00	0.00	0.00	0.00	0.00	-170.90	39.70	130.50	-0.60	-85.90	25.40	60.20	-0.20	-6.10	-1.70	7.90	0.00	-6.10	-1.70	7.90	0.00	1.00	0.00	0.00	0.00	0.00	0.00	0.00	0.00	0.00	0.00	0.00	0.00	0.00	0.00	0.00
0.00	0.00	0.00	0.00	0.00	0.00	0.00	0.00	0.00	0.00	0.00	0.00	0.00	0.00	0.00	0.00	0.00	0.00	0.00	-146.30	-15.80	161.50	-0.60	-75.30	-1.80	77.00	-0.20	-4.10	-4.10	8.20	0.00	-4.10	-4.10	8.20	0.00	1.00	0.00	0.00	0.00	0.00	0.00	0.00	0.00	0.00	0.00	0.00	0.00	0.00	0.00	0.00
0.00	0.00	0.00	0.00	0.00	0.00	0.00	0.00	0.00	0.00	0.00	0.00	0.00	0.00	0.00	0.00	0.00	0.00	0.00	-107.50	-70.60	177.50	-0.60	-57.70	-29.40	86.90	-0.20	-1.60	-6.30	7.90	0.00	-1.60	-6.30	7.90	0.00	1.00	0.00	0.00	0.00	0.00	0.00	0.00	0.00	0.00	0.00	0.00	0.00	0.00	0.00	0.00
0.00	0.00	0.00	0.00	0.00	0.00	0.00	0.00	0.00	0.00	0.00	0.00	0.00	0.00	0.00	0.00	0.00	0.00	0.00	-58.30	-118.20	176.00	-0.50	-34.30	-54.10	88.30	-0.20	0.90	-7.80	6.80	0.00	0.90	-7.80	6.80	0.00	1.00	0.00	0.00	0.00	0.00	0.00	0.00	0.00	0.00	0.00	0.00	0.00	0.00	0.00	0.00
0.00	0.00	0.00	0.00	0.00	0.00	0.00	0.00	0.00	0.00	0.00	0.00	0.00	0.00	0.00	0.00	0.00	0.00	0.00	-2.90	-154.10	156.50	-0.60	-7.30	-73.20	80.20	-0.20	3.50	-8.40	4.80	0.00	3.50	-8.40	4.80	0.00	1.00	0.00	0.00	0.00	0.00	0.00	0.00	0.00	0.00	0.00	0.00	0.00	0.00	0.00	0.00
0.00	0.00	0.00	0.00	0.00	0.00	0.00	0.00	0.00	0.00	0.00	0.00	0.00	0.00	0.00	0.00	0.00	0.00	0.00	52.70	-174.50	121.20	-0.60	20.60	-84.70	63.90	-0.20	5.60	-8.10	2.40	0.00	5.60	-8.10	2.40	0.00	1.00	0.00	0.00	0.00	0.00	0.00	0.00	0.00	0.00	0.00	0.00	0.00	0.00	0.00	0.00
0.00	0.00	0.00	0.00	0.00	0.00	0.00	0.00	0.00	0.00	0.00	0.00	0.00	0.00	0.00	0.00	0.00	0.00	0.00	103.00	-178.20	74.60	-0.50	46.20	-88.20	41.80	-0.20	7.30	-7.10	-0.10	0.00	7.30	-7.10	-0.10	0.00	1.00	0.00	0.00	0.00	0.00	0.00	0.00	0.00	0.00	0.00	0.00	0.00	0.00	0.00	0.00
0.00	0.00	0.00	0.00	0.00	0.00	0.00	0.00	0.00	0.00	0.00	0.00	0.00	0.00	0.00	0.00	0.00	0.00	0.00	142.90	-164.70	21.10	-0.60	67.10	-83.50	16.20	-0.20	8.20	-5.50	-2.60	0.00	8.20	-5.50	-2.60	0.00	1.00	0.00	0.00	0.00	0.00	0.00	0.00	0.00	0.00	0.00	0.00	0.00	0.00	0.00	0.00
0.00	0.00	0.00	0.00	0.00	0.00	0.00	0.00	0.00	0.00	0.00	0.00	0.00	0.00	0.00	0.00	0.00	0.00	0.00	168.90	-135.30	-34.10	-0.50	81.40	-70.70	-10.80	-0.20	8.30	-3.40	-4.90	0.00	8.30	-3.40	-4.90	0.00	1.00	0.00	0.00	0.00	0.00	0.00	0.00	0.00	0.00	0.00	0.00	0.00	0.00	0.00	0.00
0.00	0.00	0.00	0.00	0.00	0.00	0.00	0.00	0.00	0.00	0.00	0.00	0.00	0.00	0.00	0.00	0.00	0.00	0.00	178.70	-92.20	-86.90	-0.50	88.00	-50.60	-37.60	-0.20	7.60	-0.80	-6.80	0.00	7.60	-0.80	-6.80	0.00	1.00	0.00	0.00	0.00	0.00	0.00	0.00	0.00	0.00	0.00	0.00	0.00	0.00	0.00	0.00
0.00	0.00	0.00	0.00	0.00	0.00	0.00	0.00	0.00	0.00	0.00	0.00	0.00	0.00	0.00	0.00	0.00	0.00	0.00	171.00	-40.00	-131.50	-0.50	86.20	-25.30	-61.10	-0.20	6.10	1.90	-8.00	0.00	6.10	1.90	-8.00	0.00	1.00	0.00	0.00	0.00	0.00	0.00	0.00	0.00	0.00	0.00	0.00	0.00	0.00	0.00	0.00
0.00	0.00	0.00	0.00	0.00	0.00	0.00	0.00	0.00	0.00	0.00	0.00	0.00	0.00	0.00	0.00	0.00	0.00	0.00	146.40	16.00	-162.90	-0.50	75.70	2.20	-78.20	-0.10	4.00	4.30	-8.40	0.00	4.00	4.30	-8.40	0.00	1.00	0.00	0.00	0.00	0.00	0.00	0.00	0.00	0.00	0.00	0.00	0.00	0.00	0.00	0.00
0.00	0.00	0.00	0.00	0.00	0.00	0.00	0.00	0.00	0.00	0.00	0.00	0.00	0.00	0.00	0.00	0.00	0.00	0.00	107.20	70.00	-177.80	-0.50	57.50	29.30	-87.00	-0.10	1.60	6.20	-7.90	0.00	1.60	6.20	-7.90	0.00	1.00	0.00	0.00	0.00	0.00	0.00	0.00	0.00	0.00	0.00	0.00	0.00	0.00	0.00	0.00
0.00	0.00	0.00	0.00	0.00	0.00	0.00	0.00	0.00	0.00	0.00	0.00	0.00	0.00	0.00	0.00	0.00	0.00	0.00	57.50	117.20	-175.30	-0.50	33.80	53.30	-87.40	-0.10	-0.90	7.60	-6.60	0.00	-0.90	7.60	-6.60	0.00	1.00	0.00	0.00	0.00	0.00	0.00	0.00	0.00	0.00	0.00	0.00	0.00	0.00	0.00	0.00
0.00	0.00	0.00	0.00	0.00	0.00	0.00	0.00	0.00	0.00	0.00	0.00	0.00	0.00	0.00	0.00	0.00	0.00	0.00	2.40	153.10	-156.10	-0.40	7.00	72.50	-79.70	-0.10	-3.40	8.30	-4.80	0.00	-3.40	8.30	-4.80	0.00	1.00	0.00	0.00	0.00	0.00	0.00	0.00	0.00	0.00	0.00	0.00	0.00	0.00	0.00	0.00
0.00	0.00	0.00	0.00	0.00	0.00	0.00	0.00	0.00	0.00	0.00	0.00	0.00	0.00	0.00	0.00	0.00	0.00	0.00	-52.70	174.30	-122.10	-0.50	-20.30	84.70	-64.60	-0.10	-5.60	8.20	-2.50	0.00	-5.60	8.20	-2.50	0.00	1.00	0.00	0.00	0.00	0.00	0.00	0.00	0.00	0.00	0.00	0.00	0.00	0.00	0.00	0.00
0.00	0.00	0.00	0.00	0.00	0.00	0.00	0.00	0.00	0.00	0.00	0.00	0.00	0.00	0.00	0.00	0.00	0.00	0.00	-102.90	178.20	-75.70	-0.40	-45.90	88.60	-42.80	-0.10	-7.30	7.20	0.00	0.00	-7.30	7.20	0.00	0.00	1.00	0.00	0.00	0.00	0.00	0.00	0.00	0.00	0.00	0.00	0.00	0.00	0.00	0.00	0.00
0.00	0.00	0.00	0.00	0.00	0.00	0.00	0.00	0.00	0.00	0.00	0.00	0.00	0.00	0.00	0.00	0.00	0.00	0.00	-143.20	164.40	-21.50	-0.40	-67.20	83.40	-16.40	-0.10	-8.20	5.50	2.70	0.00	-8.20	5.50	2.70	0.00	1.00	0.00	0.00	0.00	0.00	0.00	0.00	0.00	0.00	0.00	0.00	0.00	0.00	0.00	0.00
0.00	0.00	0.00	0.00	0.00	0.00	0.00	0.00	0.00	0.00	0.00	0.00	0.00	0.00	0.00	0.00	0.00	0.00	0.00	-169.60	134.30	34.70	-0.50	-81.90	70.00	11.60	-0.10	-8.30	3.20	5.00	0.00	-8.30	3.20	5.00	0.00	1.00	0.00	0.00	0.00	0.00	0.00	0.00	0.00	0.00	0.00	0.00	0.00	0.00	0.00	0.00
0.00	0.00	0.00	0.00	0.00	0.00	0.00	0.00	0.00	0.00	0.00	0.00	0.00	0.00	0.00	0.00	0.00	0.00	0.00	-179.10	91.40	87.20	-0.40	-88.30	50.00	38.10	-0.10	-7.60	0.70	6.80	0.00	-7.60	0.70	6.80	0.00	1.00	0.00	0.00	0.00	0.00	0.00	0.00	0.00	0.00	0.00	0.00	0.00	0.00	0.00	0.00
0.00	0.00	0.00	0.00	0.00	0.00	0.00	0.00	0.00	0.00	0.00	0.00	0.00	0.00	0.00	0.00	0.00	0.00	0.00	-171.00	39.60	130.90	-0.40	-86.00	25.30	60.60	-0.10	-6.10	-1.80	7.90	0.00	-6.10	-1.80	7.90	0.00	1.00	0.00	0.00	0.00	0.00	0.00	0.00	0.00	0.00	0.00	0.00	0.00	0.00	0.00	0.00
0.00	0.00	0.00	0.00	0.00	0.00	0.00	0.00	0.00	0.00	0.00	0.00	0.00	0.00	0.00	0.00	0.00	0.00	0.00	-146.30	-16.00	161.90	-0.40	-75.40	-2.00	77.30	-0.10	-4.10	-4.20	8.30	0.00	-4.10	-4.20	8.30	0.00	1.00	0.00	0.00	0.00	0.00	0.00	0.00	0.00	0.00	0.00	0.00	0.00	0.00	0.00	0.00
0.00	0.00	0.00	0.00	0.00	0.00	0.00	0.00	0.00	0.00	0.00	0.00	0.00	0.00	0.00	0.00	0.00	0.00	0.00	-107.40	-70.40	177.50	-0.40	-57.60	-29.30	86.90	-0.10	-1.60	-6.30	7.90	0.00	-1.60	-6.30	7.90	0.00	1.00	0.00	0.00	0.00	0.00	0.00	0.00	0.00	0.00	0.00	0.00	0.00	0.00	0.00	0.00
0.00	0.00	0.00	0.00	0.00	0.00	0.00	0.00	0.00	0.00	0.00	0.00	0.00	0.00	0.00	0.00	0.00	0.00	0.00	-58.00	-118.00	175.70	-0.40	-34.20	-53.90	88.00	-0.10	0.90	-7.70	6.70	0.00	0.90	-7.70	6.70	0.00	1.00	0.00	0.00	0.00	0.00	0.00	0.00	0.00	0.00	0.00	0.00	0.00	0.00	0.00	0.00
0.00	0.00	0.00	0.00	0.00	0.00	0.00	0.00	0.00	0.00	0.00	0.00	0.00	0.00	0.00	0.00	0.00	0.00	0.00	-2.90	-153.90	156.40	-0.40	-7.20	-73.00	80.10	-0.10	3.50	-8.30	4.80	0.00	3.50	-8.30	4.80	0.00	1.00	0.00	0.00	0.00	0.00	0.00	0.00	0.00	0.00	0.00	0.00	0.00	0.00	0.00	0.00
0.00	0.00	0.00	0.00	0.00	0.00	0.00	0.00	0.00	0.00	0.00	0.00	0.00	0.00	0.00	0.00	0.00	0.00	0.00	52.60	-174.60	121.50	-0.40	20.50	-84.80	64.20	-0.10	5.60	-8.10	2.40	0.00	5.60	-8.10	2.40	0.00	1.00	0.00	0.00	0.00	0.00	0.00	0.00	0.00	0.00	0.00	0.00	0.00	0.00	0.00	0.00
0.00	0.00	0.00	0.00	0.00	0.00	0.00	0.00	0.00	0.00	0.00	0.00	0.00	0.00	0.00	0.00	0.00	0.00	0.00	103.00	-178.30	74.80	-0.40	46.10	-88.40	42.10	-0.10	7.30	-7.10	-0.10	0.00	7.30	-7.10	-0.10	0.00	1.00	0.00	0.00	0.00	0.00	0.00	0.00	0.00	0.00	0.00	0.00	0.00	0.00	0.00	0.00
0.00	0.00	0.00	0.00	0.00	0.00	0.00	0.00	0.00	0.00	0.00	0.00	0.00	0.00	0.00	0.00	0.00	0.00	0.00	143.10	-164.70	21.20	-0.30	67.10	-83.50	16.20	-0.10	8.20	-5.50	-2.60	0.00	8.20	-5.50	-2.60	0.00	1.00	0.00	0.00	0.00	0.00	0.00	0.00	0.00	0.00	0.00	0.00	0.00	0.00	0.00	0.00
0.00	0.00	0.00	0.00	0.00	0.00	0.00	0.00	0.00	0.00	0.00	0.00	0.00	0.00	0.00	0.00	0.00	0.00	0.00	169.10	-135.10	-34.40	-0.30	81.50	-70.50	-11.10	-0.10	8.30	-3.30	-4.90	0.00	8.30	-3.30	-4.90	0.00	1.00	0.00	0.00	0.00	0.00	0.00	0.00	0.00	0.00	0.00	0.00	0.00	0.00	0.00	0.00
0.00	0.00	0.00	0.00	0.00	0.00	0.00	0.00	0.00	0.00	0.00	0.00	0.00	0.00	0.00	0.00	0.00	0.00	0.00	178.70	-92.10	-87.00	-0.40	88.10	-50.50	-37.70	-0.10	7.60	-0.80	-6.80	0.00	7.60	-0.80	-6.80	0.00	1.00	0.00	0.00	0.00	0.00	0.00	0.00	0.00	0.00	0.00	0.00	0.00	0.00	0.00	0.00
0.00	0.00	0.00	0.00	0.00	0.00	0.00	0.00	0.00	0.00	0.00	0.00	0.00	0.00	0.00	0.00	0.00	0.00	0.00	170.90	-40.00	-131.30	-0.30	86.10	-25.40	-60.80	-0.10	6.10	1.80	-8.00	0.00	6.10	1.80	-8.00	0.00	1.00	0.00	0.00	0.00	0.00	0.00	0.00	0.00	0.00	0.00	0.00	0.00	0.00	0.00	0.00
0.00	0.00	0.00	0.00	0.00	0.00	0.00	0.00	0.00	0.00	0.00	0.00	0.00	0.00	0.00	0.00	0.00	0.00	0.00	146.30	15.90	-162.70	-0.30	75.60	2.10	-77.90	-0.10	4.10	4.30	-8.40	0.00	4.10	4.30	-8.40	0.00	1.00	0.00	0.00	0.00	0.00	0.00	0.00	0.00	0.00	0.00	0.00	0.00	0.00	0.00	0.00
0.00	0.00	0.00	0.00	0.00	0.00	0.00	0.00	0.00	0.00	0.00	0.00	0.00	0.00	0.00	0.00	0.00	0.00	0.00	107.20	70.10	-177.80	-0.30	57.60	29.30	-87.10	-0.10	1.60	6.30	-7.90	0.00	1.60	6.30	-7.90	0.00	1.00	0.00	0.00	0.00	0.00	0.00	0.00	0.00	0.00	0.00	0.00	0.00	0.00	0.00	0.00
0.00	0.00	0.00	0.00	0.00	0.00	0.00	0.00	0.00	0.00	0.00	0.00	0.00	0.00	0.00	0.00	0.00	0.00	0.00	57.70	117.40	-175.50	-0.30	33.90	53.50	-87.60	-0.10	-0.90	7.60	-6.60	0.00	-0.90	7.60	-6.60	0.00	1.00	0.00	0.00	0.00	0.00	0.00	0.00	0.00	0.00	0.00	0.00	0.00	0.00	0.00	0.00
0.00	0.00	0.00	0.00	0.00	0.00	0.00	0.00	0.00	0.00	0.00	0.00	0.00	0.00	0.00	0.00	0.00	0.00	0.00	2.50	153.30	-156.20	-0.30	7.00	72.60	-79.80	-0.10	-3.50	8.30	-4.80	0.00	-3.50	8.30	-4.80	0.00	1.00	0.00	0.00	0.00	0.00	0.00	0.00	0.00	0.00	0.00	0.00	0.00	0.00	0.00	0.00
0.00	0.00	0.00	0.00	0.00	0.00	0.00	0.00	0.00	0.00	0.00	0.00	0.00	0.00	0.00	0.00	0.00	0.00	0.00	-52.70	174.20	-121.90	-0.30	-20.40	84.70	-64.40	-0.10	-5.60	8.10	-2.50	0.00	-5.60	8.10	-2.50	0.00	1.00	0.00	0.00	0.00	0.00	0.00	0.00	0.00	0.00	0.00	0.00	0.00	0.00	0.00	0.00
0.00	0.00	0.00	0.00	0.00	0.00	0.00	0.00	0.00	0.00	0.00	0.00	0.00	0.00	0.00	0.00	0.00	0.00	0.00	-102.90	178.10	-75.50	-0.30	-46.00	88.50	-42.60	-0.10	-7.30	7.20	0.00	0.00	-7.30	7.20	0.00	0.00	1.00	0.00	0.00	0.00	0.00	0.00	0.00	0.00	0.00	0.00	0.00	0.00	0.00	0.00	0.00
0.00	0.00	0.00	0.00	0.00	0.00	0.00	0.00	0.00	0.00	0.00	0.00	0.00	0.00	0.00	0.00	0.00	0.00	0.00	-143.20	164.40	-21.50	-0.30	-67.10	83.40	-16.40	-0.10	-8.20	5.50	2.60	0.00	-8.20	5.50	2.60	0.00	1.00	0.00	0.00	0.00	0.00	0.00	0.00	0.00	0.00	0.00	0.00	0.00	0.00	0.00	0.00
0.00	0.00	0.00	0.00	0.00	0.00	0.00	0.00	0.00	0.00	0.00	0.00	0.00	0.00	0.00	0.00	0.00	0.00	0.00	-169.50	134.50	34.60	-0.30	-81.80	70.20	11.40	-0.10	-8.30	3.20	5.00	0.00	-8.30	3.20	5.00	0.00	1.00	0.00	0.00	0.00	0.00	0.00	0.00	0.00	0.00	0.00	0.00	0.00	0.00	0.00	0.00
0.00	0.00	0.00	0.00	0.00	0.00	0.00	0.00	0.00	0.00	0.00	0.00	0.00	0.00	0.00	0.00	0.00	0.00	0.00	-179.00	91.50	87.10	-0.30	-88.30	50.10	38.00	-0.10	-7.60	0.70	6.80	0.00	-7.60	0.70	6.80	0.00	1.00	0.00	0.00	0.00	0.00	0.00	0.00	0.00	0.00	0.00	0.00	0.00	0.00	0.00	0.00
0.00	0.00	0.00	0.00	0.00	0.00	0.00	0.00	0.00	0.00	0.00	0.00	0.00	0.00	0.00	0.00	0.00	0.00	0.00	-171.00	39.70	131.00	-0.30	-86.10	25.20	60.70	-0.10	-6.10	-1.80	7.90	0.00	-6.10	-1.80	7.90	0.00	1.00	0.00	0.00	0.00	0.00	0.00	0.00	0.00	0.00	0.00	0.00	0.00	0.00	0.00	0.00
0.00	0.00	0.00	0.00	0.00	0.00	0.00	0.00	0.00	0.00	0.00	0.00	0.00	0.00	0.00	0.00	0.00	0.00	0.00	-146.30	-16.10	162.10	-0.30	-75.50	-2.10	77.50	-0.10	-4.10	-4.20	8.30	0.00	-4.10	-4.20	8.30	0.00	1.00	0.00	0.00	0.00	0.00	0.00	0.00	0.00	0.00	0.00	0.00	0.00	0.00	0.00	0.00
0.00	0.00	0.00	0.00	0.00	0.00	0.00	0.00	0.00	0.00	0.00	0.00	0.00	0.00	0.00	0.00	0.00	0.00	0.00	-107.40	-70.40	177.50	-0.30	-57.60	-29.30	86.90	-0.10	-1.60	-6.20	7.90	0.00	-1.60	-6.20	7.90	0.00	1.00	0.00	0.00	0.00	0.00	0.00	0.00	0.00	0.00	0.00	0.00	0.00	0.00	0.00	0.00
0.00	0.00	0.00	0.00	0.00	0.00	0.00	0.00	0.00	0.00	0.00	0.00	0.00	0.00	0.00	0.00	0.00	0.00	0.00	-57.90	-117.90	175.60	-0.20	-34.10	-53.80	87.80	-0.10	0.90	-7.70	6.70	0.00	0.90	-7.70	6.70	0.00	1.00	0.00	0.00	0.00	0.00	0.00	0.00	0.00	0.00	0.00	0.00	0.00	0.00	0.00	0.00
0.00	0.00	0.00	0.00	0.00	0.00	0.00	0.00	0.00	0.00	0.00	0.00	0.00	0.00	0.00	0.00	0.00	0.00	0.00	-2.80	-153.80	156.40	-0.20	-7.20	-73.00	80.10	-0.10	3.50	-8.30	4.80	0.00	3.50	-8.30	4.80	0.00	1.00	0.00	0.00	0.00	0.00	0.00	0.00	0.00	0.00	0.00	0.00	0.00	0.00	0.00	0.00
0.00	0.00	0.00	0.00	0.00	0.00	0.00	0.00	0.00	0.00	0.00	0.00	0.00	0.00	0.00	0.00	0.00	0.00	0.00	52.60	-174.60	121.60	-0.30	20.40	-84.90	64.30	-0.10	5.70	-8.10	2.40	0.00	5.70	-8.10	2.40	0.00	1.00	0.00	0.00	0.00	0.00	0.00	0.00	0.00	0.00	0.00	0.00	0.00	0.00	0.00	0.00
0.00	0.00	0.00	0.00	0.00	0.00	0.00	0.00	0.00	0.00	0.00	0.00	0.00	0.00	0.00	0.00	0.00	0.00	0.00	102.90	-178.30	75.00	-0.20	46.10	-88.50	42.20	-0.10	7.30	-7.10	-0.10	0.00	7.30	-7.10	-0.10	0.00	1.00	0.00	0.00	0.00	0.00	0.00	0.00	0.00	0.00	0.00	0.00	0.00	0.00	0.00	0.00
0.00	0.00	0.00	0.00	0.00	0.00	0.00	0.00	0.00	0.00	0.00	0.00	0.00	0.00	0.00	0.00	0.00	0.00	0.00	143.10	-164.60	21.20	-0.20	67.10	-83.50	16.20	-0.10	8.20	-5.50	-2.70	0.00	8.20	-5.50	-2.70	0.00	1.00	0.00	0.00	0.00	0.00	0.00	0.00	0.00	0.00	0.00	0.00	0.00	0.00	0.00	0.00
0.00	0.00	0.00	0.00	0.00	0.00	0.00	0.00	0.00	0.00	0.00	0.00	0.00	0.00	0.00	0.00	0.00	0.00	0.00	169.20	-135.00	-34.50	-0.20	81.60	-70.40	-11.20	-0.10	8.30	-3.30	-4.90	0.00	8.30	-3.30	-4.90	0.00	1.00	0.00	0.00	0.00	0.00	0.00	0.00	0.00	0.00	0.00	0.00	0.00	0.00	0.00	0.00
0.00	0.00	0.00	0.00	0.00	0.00	0.00	0.00	0.00	0.00	0.00	0.00	0.00	0.00	0.00	0.00	0.00	0.00	0.00	178.80	-92.00	-87.00	-0.20	88.10	-50.40	-37.80	-0.10	7.60	-0.70	-6.80	0.00	7.60	-0.70	-6.80	0.00	1.00	0.00	0.00	0.00	0.00	0.00	0.00	0.00	0.00	0.00	0.00	0.00	0.00	0.00	0.00
0.00	0.00	0.00	0.00	0.00	0.00	0.00	0.00	0.00	0.00	0.00	0.00	0.00	0.00	0.00	0.00	0.00	0.00	0.00	170.90	-40.00	-131.20	-0.20	86.10	-25.40	-60.80	0.00	6.10	1.80	-8.00	0.00	6.10	1.80	-8.00	0.00	1.00	0.00	0.00	0.00	0.00	0.00	0.00	0.00	0.00	0.00	0.00	0.00	0.00	0.00	0.00
0.00	0.00	0.00	0.00	0.00	0.00	0.00	0.00	0.00	0.00	0.00	0.00	0.00	0.00	0.00	0.00	0.00	0.00	0.00	146.30	15.80	-162.50	-0.20	75.60	2.00	-77.80	0.00	4.10	4.30	-8.40	0.00	4.10	4.30	-8.40	0.00	1.00	0.00	0.00	0.00	0.00	0.00	0.00	0.00	0.00	0.00	0.00	0.00	0.00	0.00	0.00
0.00	0.00	0.00	0.00	0.00	0.00	0.00	0.00	0.00	0.00	0.00	0.00	0.00	0.00	0.00	0.00	0.00	0.00	0.00	107.30	70.10	-177.70	-0.20	57.60	29.30	-87.00	0.00	1.60	6.30	-7.90	0.00	1.60	6.30	-7.90	0.00	1.00	0.00	0.00	0.00	0.00	0.00	0.00	0.00	0.00	0.00	0.00	0.00	0.00	0.00	0.00
0.00	0.00	0.00	0.00	0.00	0.00	0.00	0.00	0.00	0.00	0.00	0.00	0.00	0.00	0.00	0.00	0.00	0.00	0.00	57.80	117.50	-175.50	-0.20	34.00	53.60	-87.70	0.00	-0.90	7.60	-6.70	0.00	-0.90	7.60	-6.70	0.00	1.00	0.00	0.00	0.00	0.00	0.00	0.00	0.00	0.00	0.00	0.00	0.00	0.00	0.00	0.00
0.00	0.00	0.00	0.00	0.00	0.00	0.00	0.00	0.00	0.00	0.00	0.00	0.00	0.00	0.00	0.00	0.00	0.00	0.00	2.60	153.40	-156.20	-0.20	7.10	72.70	-79.80	0.00	-3.50	8.30	-4.80	0.00	-3.50	8.30	-4.80	0.00	1.00	0.00	0.00	0.00	0.00	0.00	0.00	0.00	0.00	0.00	0.00	0.00	0.00	0.00	0.00
0.00	0.00	0.00	0.00	0.00	0.00	0.00	0.00	0.00	0.00	0.00	0.00	0.00	0.00	0.00	0.00	0.00	0.00	0.00	-52.70	174.20	-121.80	-0.20	-20.40	84.70	-64.30	0.00	-5.60	8.10	-2.40	0.00	-5.60	8.10	-2.40	0.00	1.00	0.00	0.00	0.00	0.00	0.00	0.00	0.00	0.00	0.00	0.00	0.00	0.00	0.00	0.00
0.00	0.00	0.00	0.00	0.00	0.00	0.00	0.00	0.00	0.00	0.00	0.00	0.00	0.00	0.00	0.00	0.00	0.00	0.00	-102.90	178.10	-75.30	-0.20	-46.00	88.40	-42.50	0.00	-7.30	7.20	0.00	0.00	-7.30	7.20	0.00	0.00	1.00	0.00	0.00	0.00	0.00	0.00	0.00	0.00	0.00	0.00	0.00	0.00	0.00	0.00	0.00
0.00	0.00	0.00	0.00	0.00	0.00	0.00	0.00	0.00	0.00	0.00	0.00	0.00	0.00	0.00	0.00	0.00	0.00	0.00	-143.10	164.40	-21.50	-0.20	-67.10	83.40	-16.40	0.00	-8.20	5.50	2.60	0.00	-8.20	5.50	2.60	0.00	1.00	0.00	0.00	0.00	0.00	0.00	0.00	0.00	0.00	0.00	0.00	0.00	0.00	0.00	0.00
0.00	0.00	0.00	0.00	0.00	0.00	0.00	0.00	0.00	0.00	0.00	0.00	0.00	0.00	0.00	0.00	0.00	0.00	0.00	-169.40	134.60	34.50	-0.20	-81.70	70.20	11.30	0.00	-8.30	3.20	5.00	0.00	-8.30	3.20	5.00	0.00	1.00	0.00	0.00	0.00	0.00	0.00	0.00	0.00	0.00	0.00	0.00	0.00	0.00	0.00	0.00
0.00	0.00	0.00	0.00	0.00	0.00	0.00	0.00	0.00	0.00	0.00	0.00	0.00	0.00	0.00	0.00	0.00	0.00	0.00	-179.00	91.60	87.10	-0.20	-88.20	50.10	38.00	0.00	-7.60	0.70	6.80	0.00	-7.60	0.70	6.80	0.00	1.00	0.00	0.00	0.00	0.00	0.00	0.00	0.00	0.00	0.00	0.00	0.00	0.00	0.00	0.00
0.00	0.00	0.00	0.00	0.00	0.00	0.00	0.00	0.00	0.00	0.00	0.00	0.00	0.00	0.00	0.00	0.00	0.00	0.00	-171.00	39.70	131.10	-0.20	-86.10	25.20	60.70	0.00	-6.10	-1.80	8.00	0.00	-6.10	-1.80	8.00	0.00	1.00	0.00	0.00	0.00	0.00	0.00	0.00	0.00	0.00	0.00	0.00	0.00	0.00	0.00	0.00
0.00	0.00	0.00	0.00	0.00	0.00	0.00	0.00	0.00	0.00	0.00	0.00	0.00	0.00	0.00	0.00	0.00	0.00	0.00	-146.30	-16.10	162.20	-0.20	-75.50	-2.10	77.60	0.00	-4.00	-4.20	8.30	0.00	-4.00	-4.20	8.30	0.00	1.00	0.00	0.00	0.00	0.00	0.00	0.00	0.00	0.00	0.00	0.00	0.00	0.00	0.00	0.00
0.00	0.00	0.00	0.00	0.00	0.00	0.00	0.00	0.00	0.00	0.00	0.00	0.00	0.00	0.00	0.00	0.00	0.00	0.00	-107.40	-70.40	177.50	-0.20	-57.60	-29.30	86.90	0.00	-1.60	-6.30	7.90	0.00	-1.60	-6.30	7.90	0.00	1.00	0.00	0.00	0.00	0.00	0.00	0.00	0.00	0.00	0.00	0.00	0.00	0.00	0.00	0.00
0.00	0.00	0.00	0.00	0.00	0.00	0.00	0.00	0.00	0.00	0.00	0.00	0.00	0.00	0.00	0.00	0.00	0.00	0.00	-57.90	-117.90	175.60	-0.20	-34.00	-53.80	87.80	0.00	0.90	-7.70	6.70	0.00	0.90	-7.70	6.70	0.00	1.00	0.00	0.00	0.00	0.00	0.00	0.00	0.00	0.00	0.00	0.00	0.00	0.00	0.00	0.00
0.00	0.00	0.00	0.00	0.00	0.00	0.00	0.00	0.00	0.00	0.00	0.00	0.00	0.00	0.00	0.00	0.00	0.00	0.00	-2.70	-153.70	156.30	-0.10	-7.10	-72.90	80.00	0.00	3.50	-8.30	4.80	0.00	3.50	-8.30	4.80	0.00	1.00	0.00	0.00	0.00	0.00	0.00	0.00	0.00	0.00	0.00	0.00	0.00	0.00	0.00	0.00
0.00	0.00	0.00	0.00	0.00	0.00	0.00	0.00	0.00	0.00	0.00	0.00	0.00	0.00	0.00	0.00	0.00	0.00	0.00	52.60	-174.60	121.70	-0.20	20.40	-84.90	64.30	0.00	5.60	-8.10	2.40	0.00	5.60	-8.10	2.40	0.00	1.00	0.00	0.00	0.00	0.00	0.00	0.00	0.00	0.00	0.00	0.00	0.00	0.00	0.00	0.00
0.00	0.00	0.00	0.00	0.00	0.00	0.00	0.00	0.00	0.00	0.00	0.00	0.00	0.00	0.00	0.00	0.00	0.00	0.00	102.90	-178.30	75.10	-0.10	46.10	-88.50	42.30	0.00	7.30	-7.20	-0.10	0.00	7.30	-7.20	-0.10	0.00	1.00	0.00	0.00	0.00	0.00	0.00	0.00	0.00	0.00	0.00	0.00	0.00	0.00	0.00	0.00
0.00	0.00	0.00	0.00	0.00	0.00	0.00	0.00	0.00	0.00	0.00	0.00	0.00	0.00	0.00	0.00	0.00	0.00	0.00	143.10	-164.70	21.30	-0.10	67.20	-83.50	16.20	0.00	8.20	-5.50	-2.70	0.00	8.20	-5.50	-2.70	0.00	1.00	0.00	0.00	0.00	0.00	0.00	0.00	0.00	0.00	0.00	0.00	0.00	0.00	0.00	0.00
0.00	0.00	0.00	0.00	0.00	0.00	0.00	0.00	0.00	0.00	0.00	0.00	0.00	0.00	0.00	0.00	0.00	0.00	0.00	169.20	-134.90	-34.50	-0.10	81.60	-70.40	-11.30	0.00	8.30	-3.30	-5.00	0.00	8.30	-3.30	-5.00	0.00	1.00	0.00	0.00	0.00	0.00	0.00	0.00	0.00	0.00	0.00	0.00	0.00	0.00	0.00	0.00
0.00	0.00	0.00	0.00	0.00	0.00	0.00	0.00	0.00	0.00	0.00	0.00	0.00	0.00	0.00	0.00	0.00	0.00	0.00	178.90	-92.00	-87.00	-0.10	88.20	-50.40	-37.80	0.00	7.60	-0.70	-6.80	0.00	7.60	-0.70	-6.80	0.00	1.00	0.00	0.00	0.00	0.00	0.00	0.00	0.00	0.00	0.00	0.00	0.00	0.00	0.00	0.00
0.00	0.00	0.00	0.00	0.00	0.00	0.00	0.00	0.00	0.00	0.00	0.00	0.00	0.00	0.00	0.00	0.00	0.00	0.00	171.00	-40.00	-131.10	-0.10	86.10	-25.40	-60.70	0.00	6.10	1.80	-8.00	0.00	6.10	1.80	-8.00	0.00	1.00	0.00	0.00	0.00	0.00	0.00	0.00	0.00	0.00	0.00	0.00	0.00	0.00	0.00	0.00
0.00	0.00	0.00	0.00	0.00	0.00	0.00	0.00	0.00	0.00	0.00	0.00	0.00	0.00	0.00	0.00	0.00	0.00	0.00	146.30	15.80	-162.40	-0.10	75.60	2.00	-77.70	0.00	4.10	4.20	-8.30	0.00	4.10	4.20	-8.30	0.00	1.00	0.00	0.00	0.00	0.00	0.00	0.00	0.00	0.00	0.00	0.00	0.00	0.00	0.00	0.00
0.00	0.00	0.00	0.00	0.00	0.00	0.00	0.00	0.00	0.00	0.00	0.00	0.00	0.00	0.00	0.00	0.00	0.00	0.00	107.30	70.20	-177.70	-0.10	57.60	29.30	-87.00	0.00	1.60	6.30	-7.90	0.00	1.60	6.30	-7.90	0.00	1.00	0.00	0.00	0.00	0.00	0.00	0.00	0.00	0.00	0.00	0.00	0.00	0.00	0.00	0.00
0.00	0.00	0.00	0.00	0.00	0.00	0.00	0.00	0.00	0.00	0.00	0.00	0.00	0.00	0.00	0.00	0.00	0.00	0.00	57.80	117.50	-175.60	-0.10	34.00	53.60	-87.70	0.00	-0.90	7.60	-6.70	0.00	-0.90	7.60	-6.70	0.00	1.00	0.00	0.00	0.00	0.00	0.00	0.00	0.00	0.00	0.00	0.00	0.00	0.00	0.00	0.00
0.00	0.00	0.00	0.00	0.00	0.00	0.00	0.00	0.00	0.00	0.00	0.00	0.00	0.00	0.00	0.00	0.00	0.00	0.00	2.60	153.40	-156.20	-0.10	7.10	72.70	-79.90	0.00	-3.50	8.30	-4.80	0.00	-3.50	8.30	-4.80	0.00	1.00	0.00	0.00	0.00	0.00	0.00	0.00	0.00	0.00	0.00	0.00	0.00	0.00	0.00	0.00
0.00	0.00	0.00	0.00	0.00	0.00	0.00	0.00	0.00	0.00	0.00	0.00	0.00	0.00	0.00	0.00	0.00	0.00	0.00	-52.70	174.30	-121.70	-0.10	-20.40	84.70	-64.30	0.00	-5.60	8.10	-2.40	0.00	-5.60	8.10	-2.40	0.00	1.00	0.00	0.00	0.00	0.00	0.00	0.00	0.00	0.00	0.00	0.00	0.00	0.00	0.00	0.00
0.00	0.00	0.00	0.00	0.00	0.00	0.00	0.00	0.00	0.00	0.00	0.00	0.00	0.00	0.00	0.00	0.00	0.00	0.00	-102.90	178.10	-75.30	-0.10	-46.00	88.40	-42.40	0.00	-7.30	7.20	0.00	0.00	-7.30	7.20	0.00	0.00	1.00	0.00	0.00	0.00	0.00	0.00	0.00	0.00	0.00	0.00	0.00	0.00	0.00	0.00	0.00
0.00	0.00	0.00	0.00	0.00	0.00	0.00	0.00	0.00	0.00	0.00	0.00	0.00	0.00	0.00	0.00	0.00	0.00	0.00	-143.10	164.40	-21.40	-0.10	-67.10	83.40	-16.30	0.00	-8.20	5.50	2.60	0.00	-8.20	5.50	2.60	0.00	1.00	0.00	0.00	0.00	0.00	0.00	0.00	0.00	0.00	0.00	0.00	0.00	0.00	0.00	0.00
0.00	0.00	0.00	0.00	0.00	0.00	0.00	0.00	0.00	0.00	0.00	0.00	0.00	0.00	0.00	0.00	0.00	0.00	0.00	-169.30	134.60	34.50	-0.10	-81.70	70.20	11.30	0.00	-8.30	3.30	5.00	0.00	-8.30	3.30	5.00	0.00	1.00	0.00	0.00	0.00	0.00	0.00	0.00	0.00	0.00	0.00	0.00	0.00	0.00	0.00	0.00
0.00	0.00	0.00	0.00	0.00	0.00	0.00	0.00	0.00	0.00	0.00	0.00	0.00	0.00	0.00	0.00	0.00	0.00	0.00	-178.90	91.60	87.10	-0.10	-88.20	50.20	37.90	0.00	-7.60	0.70	6.80	0.00	-7.60	0.70	6.80	0.00	1.00	0.00	0.00	0.00	0.00	0.00	0.00	0.00	0.00	0.00	0.00	0.00	0.00	0.00	0.00
0.00	0.00	0.00	0.00	0.00	0.00	0.00	0.00	0.00	0.00	0.00	0.00	0.00	0.00	0.00	0.00	0.00	0.00	0.00	-171.00	39.70	131.10	-0.10	-86.10	25.20	60.80	0.00	-6.10	-1.80	8.00	0.00	-6.10	-1.80	8.00	0.00	1.00	0.00	0.00	0.00	0.00	0.00	0.00	0.00	0.00	0.00	0.00	0.00	0.00	0.00	0.00
0.00	0.00	0.00	0.00	0.00	0.00	0.00	0.00	0.00	0.00	0.00	0.00	0.00	0.00	0.00	0.00	0.00	0.00	0.00	-146.30	-16.10	162.30	-0.10	-75.50	-2.10	77.60	0.00	-4.00	-4.20	8.30	0.00	-4.00	-4.20	8.30	0.00	1.00	0.00	0.00	0.00	0.00	0.00	0.00	0.00	0.00	0.00	0.00	0.00	0.00	0.00	0.00
0.00	0.00	0.00	0.00	0.00	0.00	0.00	0.00	0.00	0.00	0.00	0.00	0.00	0.00	0.00	0.00	0.00	0.00	0.00	-107.30	-70.30	177.60	-0.10	-57.60	-29.30	86.90	0.00	-1.60	-6.30	7.90	0.00	-1.60	-6.30	7.90	0.00	1.00	0.00	0.00	0.00	0.00	0.00	0.00	0.00	0.00	0.00	0.00	0.00	0.00	0.00	0.00
0.00	0.00	0.00	0.00	0.00	0.00	0.00	0.00	0.00	0.00	0.00	0.00	0.00	0.00	0.00	0.00	0.00	0.00	0.00	-57.80	-117.80	175.50	-0.10	-34.00	-53.70	87.80	0.00	0.90	-7.70	6.70	0.00	0.90	-7.70	6.70	0.00	1.00	0.00	0.00	0.00	0.00	0.00	0.00	0.00	0.00	0.00	0.00	0.00	0.00	0.00	0.00
0.00	0.00	0.00	0.00	0.00	0.00	0.00	0.00	0.00	0.00	0.00	0.00	0.00	0.00	0.00	0.00	0.00	0.00	0.00	-2.70	-153.70	156.30	-0.10	-7.10	-72.90	80.00	0.00	3.50	-8.30	4.80	0.00	3.50	-8.30	4.80	0.00	1.00	0.00	0.00	0.00	0.00	0.00	0.00	0.00	0.00	0.00	0.00	0.00	0.00	0.00	0.00
0.00	0.00	0.00	0.00	0.00	0.00	0.00	0.00	0.00	0.00	0.00	0.00	0.00	0.00	0.00	0.00	0.00	0.00	0.00	52.70	-174.60	121.70	-0.10	20.40	-84.80	64.30	0.00	5.60	-8.10	2.40	0.00	5.60	-8.10	2.40	0.00	1.00	0.00	0.00	0.00	0.00	0.00	0.00	0.00	0.00	0.00	0.00	0.00	0.00	0.00	0.00
0.00	0.00	0.00	0.00	0.00	0.00	0.00	0.00	0.00	0.00	0.00	0.00	0.00	0.00	0.00	0.00	0.00	0.00	0.00	102.90	-178.30	75.20	-0.10	46.10	-88.50	42.30	0.00	7.30	-7.20	-0.10	0.00	7.30	-7.20	-0.10	0.00	1.00	0.00	0.00	0.00	0.00	0.00	0.00	0.00	0.00	0.00	0.00	0.00	0.00	0.00	0.00
0.00	0.00	0.00	0.00	0.00	0.00	0.00	0.00	0.00	0.00	0.00	0.00	0.00	0.00	0.00	0.00	0.00	0.00	0.00	143.10	-164.60	21.30	-0.10	67.20	-83.50	16.30	0.00	8.20	-5.50	-2.60	0.00	8.20	-5.50	-2.60	0.00	1.00	0.00	0.00	0.00	0.00	0.00	0.00	0.00	0.00	0.00	0.00	0.00	0.00	0.00	0.00
0.00	0.00	0.00	0.00	0.00	0.00	0.00	0.00	0.00	0.00	0.00	0.00	0.00	0.00	0.00	0.00	0.00	0.00	0.00	169.30	-134.90	-34.50	-0.10	81.70	-70.40	-11.30	0.00	8.30	-3.30	-5.00	0.00	8.30	-3.30	-5.00	0.00	1.00	0.00	0.00	0.00	0.00	0.00	0.00	0.00	0.00	0.00	0.00	0.00	0.00	0.00	0.00
0.00	0.00	0.00	0.00	0.00	0.00	0.00	0.00	0.00	0.00	0.00	0.00	0.00	0.00	0.00	0.00	0.00	0.00	0.00	178.90	-91.90	-87.10	-0.10	88.20	-50.30	-37.80	0.00	7.60	-0.70	-6.80	0.00	7.60	-0.70	-6.80	0.00	1.00	0.00	0.00	0.00	0.00	0.00	0.00	0.00	0.00	0.00	0.00	0.00	0.00	0.00	0.00
0.00	0.00	0.00	0.00	0.00	0.00	0.00	0.00	0.00	0.00	0.00	0.00	0.00	0.00	0.00	0.00	0.00	0.00	0.00	171.00	-39.90	-131.10	-0.10	86.10	-25.40	-60.70	0.00	6.10	1.80	-8.00	0.00	6.10	1.80	-8.00	0.00	1.00	0.00	0.00	0.00	0.00	0.00	0.00	0.00	0.00	0.00	0.00	0.00	0.00	0.00	0.00
0.00	0.00	0.00	0.00	0.00	0.00	0.00	0.00	0.00	0.00	0.00	0.00	0.00	0.00	0.00	0.00	0.00	0.00	0.00	146.30	15.80	-162.30	-0.10	75.60	2.00	-77.70	0.00	4.10	4.20	-8.30	0.00	4.10	4.20	-8.30	0.00	1.00	0.00	0.00	0.00	0.00	0.00	0.00	0.00	0.00	0.00	0.00	0.00	0.00	0.00	0.00
0.00	0.00	0.00	0.00	0.00	0.00	0.00	0.00	0.00	0.00	0.00	0.00	0.00	0.00	0.00	0.00	0.00	0.00	0.00	107.30	70.20	-177.70	-0.10	57.60	29.30	-87.00	0.00	1.60	6.30	-7.90	0.00	1.60	6.30	-7.90	0.00	1.00	0.00	0.00	0.00	0.00	0.00	0.00	0.00	0.00	0.00	0.00	0.00	0.00	0.00	0.00
0.00	0.00	0.00	0.00	0.00	0.00	0.00	0.00	0.00	0.00	0.00	0.00	0.00	0.00	0.00	0.00	0.00	0.00	0.00	57.80	117.60	-175.60	-0.10	34.00	53.60	-87.70	0.00	-0.90	7.70	-6.70	0.00	-0.90	7.70	-6.70	0.00	1.00	0.00	0.00	0.00	0.00	0.00	0.00	0.00	0.00	0.00	0.00	0.00	0.00	0.00	0.00
0.00	0.00	0.00	0.00	0.00	0.00	0.00	0.00	0.00	0.00	0.00	0.00	0.00	0.00	0.00	0.00	0.00	0.00	0.00	2.60	153.50	-156.30	-0.10	7.10	72.70	-79.90	0.00	-3.50	8.30	-4.80	0.00	-3.50	8.30	-4.80	0.00	1.00	0.00	0.00	0.00	0.00	0.00	0.00	0.00	0.00	0.00	0.00	0.00	0.00	0.00	0.00
0.00	0.00	0.00	0.00	0.00	0.00	0.00	0.00	0.00	0.00	0.00	0.00	0.00	0.00	0.00	0.00	0.00	0.00	0.00	-52.70	174.30	-121.70	-0.10	-20.40	84.70	-64.30	0.00	-5.60	8.10	-2.40	0.00	-5.60	8.10	-2.40	0.00	1.00	0.00	0.00	0.00	0.00	0.00	0.00	0.00	0.00	0.00	0.00	0.00	0.00	0.00	0.00
0.00	0.00	0.00	0.00	0.00	0.00	0.00	0.00	0.00	0.00	0.00	0.00	0.00	0.00	0.00	0.00	0.00	0.00	0.00	-102.90	178.10	-75.20	-0.10	-46.00	88.40	-42.40	0.00	-7.30	7.20	0.10	0.00	-7.30	7.20	0.10	0.00	1.00	0.00	0.00	0.00	0.00	0.00	0.00	0.00	0.00	0.00	0.00	0.00	0.00	0.00	0.00
0.00	0.00	0.00	0.00	0.00	0.00	0.00	0.00	0.00	0.00	0.00	0.00	0.00	0.00	0.00	0.00	0.00	0.00	0.00	-143.10	164.40	-21.40	-0.10	-67.10	83.40	-16.30	0.00	-8.20	5.50	2.60	0.00	-8.20	5.50	2.60	0.00	1.00	0.00	0.00	0.00	0.00	0.00	0.00	0.00	0.00	0.00	0.00	0.00	0.00	0.00	0.00
0.00	0.00	0.00	0.00	0.00	0.00	0.00	0.00	0.00	0.00	0.00	0.00	0.00	0.00	0.00	0.00	0.00	0.00	0.00	-169.30	134.60	34.50	-0.10	-81.70	70.30	11.30	0.00	-8.30	3.30	5.00	0.00	-8.30	3.30	5.00	0.00	1.00	0.00	0.00	0.00	0.00	0.00	0.00	0.00	0.00	0.00	0.00	0.00	0.00	0.00	0.00
0.00	0.00	0.00	0.00	0.00	0.00	0.00	0.00	0.00	0.00	0.00	0.00	0.00	0.00	0.00	0.00	0.00	0.00	0.00	-178.90	91.60	87.10	-0.10	-88.20	50.20	37.90	0.00	-7.60	0.70	6.80	0.00	-7.60	0.70	6.80	0.00	1.00	0.00	0.00	0.00	0.00	0.00	0.00	0.00	0.00	0.00	0.00	0.00	0.00	0.00	0.00
0.00	0.00	0.00	0.00	0.00	0.00	0.00	0.00	0.00	0.00	0.00	0.00	0.00	0.00	0.00	0.00	0.00	0.00	0.00	-171.00	39.70	131.10	-0.10	-86.10	25.20	60.80	0.00	-6.10	-1.80	8.00	0.00	-6.10	-1.80	8.00	0.00	1.00	0.00	0.00	0.00	0.00	0.00	0.00	0.00	0.00	0.00	0.00	0.00	0.00	0.00	0.00
0.00	0.00	0.00	0.00	0.00	0.00	0.00	0.00	0.00	0.00	0.00	0.00	0.00	0.00	0.00	0.00	0.00	0.00	0.00	-146.30	-16.00	162.30	-0.10	-75.50	-2.10	77.60	0.00	-4.00	-4.20	8.30	0.00	-4.00	-4.20	8.30	0.00	1.00	0.00	0.00	0.00	0.00	0.00	0.00	0.00	0.00	0.00	0.00	0.00	0.00	0.00	0.00
0.00	0.00	0.00	0.00	0.00	0.00	0.00	0.00	0.00	0.00	0.00	0.00	0.00	0.00	0.00	0.00	0.00	0.00	0.00	-107.30	-70.30	177.60	0.00	-57.60	-29.40	86.90	0.00	-1.60	-6.30	7.90	0.00	-1.60	-6.30	7.90	0.00	1.00	0.00	0.00	0.00	0.00	0.00	0.00	0.00	0.00	0.00	0.00	0.00	0.00	0.00	0.00
0.00	0.00	0.00	0.00	0.00	0.00	0.00	0.00	0.00	0.00	0.00	0.00	0.00	0.00	0.00	0.00	0.00	0.00	0.00	-57.80	-117.80	175.60	-0.10	-34.00	-53.70	87.80	0.00	0.90	-7.70	6.70	0.00	0.90	-7.70	6.70	0.00	1.00	0.00	0.00	0.00	0.00	0.00	0.00	0.00	0.00	0.00	0.00	0.00	0.00	0.00	0.00
0.00	0.00	0.00	0.00	0.00	0.00	0.00	0.00	0.00	0.00	0.00	0.00	0.00	0.00	0.00	0.00	0.00	0.00	0.00	-2.70	-153.70	156.30	-0.10	-7.10	-72.90	80.00	0.00	3.50	-8.30	4.80	0.00	3.50	-8.30	4.80	0.00	1.00	0.00	0.00	0.00	0.00	0.00	0.00	0.00	0.00	0.00	0.00	0.00	0.00	0.00	0.00
0.00	0.00	0.00	0.00	0.00	0.00	0.00	0.00	0.00	0.00	0.00	0.00	0.00	0.00	0.00	0.00	0.00	0.00	0.00	52.70	-174.50	121.70	0.00	20.40	-84.80	64.30	0.00	5.60	-8.10	2.40	0.00	5.60	-8.10	2.40	0.00	1.00	0.00	0.00	0.00	0.00	0.00	0.00	0.00	0.00	0.00	0.00	0.00	0.00	0.00	0.00
0.00	0.00	0.00	0.00	0.00	0.00	0.00	0.00	0.00	0.00	0.00	0.00	0.00	0.00	0.00	0.00	0.00	0.00	0.00	103.00	-178.30	75.20	0.00	46.00	-88.50	42.40	0.00	7.30	-7.20	-0.10	0.00	7.30	-7.20	-0.10	0.00	1.00	0.00	0.00	0.00	0.00	0.00	0.00	0.00	0.00	0.00	0.00	0.00	0.00	0.00	0.00
0.00	0.00	0.00	0.00	0.00	0.00	0.00	0.00	0.00	0.00	0.00	0.00	0.00	0.00	0.00	0.00	0.00	0.00	0.00	143.10	-164.60	21.30	0.00	67.20	-83.50	16.30	0.00	8.20	-5.50	-2.60	0.00	8.20	-5.50	-2.60	0.00	1.00	0.00	0.00	0.00	0.00	0.00	0.00	0.00	0.00	0.00	0.00	0.00	0.00	0.00	0.00
0.00	0.00	0.00	0.00	0.00	0.00	0.00	0.00	0.00	0.00	0.00	0.00	0.00	0.00	0.00	0.00	0.00	0.00	0.00	169.30	-134.80	-34.50	0.00	81.70	-70.40	-11.30	0.00	8.30	-3.30	-5.00	0.00	8.30	-3.30	-5.00	0.00	1.00	0.00	0.00	0.00	0.00	0.00	0.00	0.00	0.00	0.00	0.00	0.00	0.00	0.00	0.00
0.00	0.00	0.00	0.00	0.00	0.00	0.00	0.00	0.00	0.00	0.00	0.00	0.00	0.00	0.00	0.00	0.00	0.00	0.00	178.90	-91.90	-87.10	0.00	88.20	-50.30	-37.90	0.00	7.60	-0.70	-6.80	0.00	7.60	-0.70	-6.80	0.00	1.00	0.00	0.00	0.00	0.00	0.00	0.00	0.00	0.00	0.00	0.00	0.00	0.00	0.00	0.00
0.00	0.00	0.00	0.00	0.00	0.00	0.00	0.00	0.00	0.00	0.00	0.00	0.00	0.00	0.00	0.00	0.00	0.00	0.00	171.00	-39.90	-131.10	0.00	86.10	-25.30	-60.70	0.00	6.10	1.80	-8.00	0.00	6.10	1.80	-8.00	0.00	1.00	0.00	0.00	0.00	0.00	0.00	0.00	0.00	0.00	0.00	0.00	0.00	0.00	0.00	0.00
0.00	0.00	0.00	0.00	0.00	0.00	0.00	0.00	0.00	0.00	0.00	0.00	0.00	0.00	0.00	0.00	0.00	0.00	0.00	146.30	15.90	-162.30	0.00	75.60	2.00	-77.70	0.00	4.10	4.20	-8.30	0.00	4.10	4.20	-8.30	0.00	1.00	0.00	0.00	0.00	0.00	0.00	0.00	0.00	0.00	0.00	0.00	0.00	0.00	0.00	0.00
0.00	0.00	0.00	0.00	0.00	0.00	0.00	0.00	0.00	0.00	0.00	0.00	0.00	0.00	0.00	0.00	0.00	0.00	0.00	107.30	70.20	-177.70	0.00	57.60	29.30	-87.00	0.00	1.60	6.30	-7.90	0.00	1.60	6.30	-7.90	0.00	1.00	0.00	0.00	0.00	0.00	0.00	0.00	0.00	0.00	0.00	0.00	0.00	0.00	0.00	0.00
0.00	0.00	0.00	0.00	0.00	0.00	0.00	0.00	0.00	0.00	0.00	0.00	0.00	0.00	0.00	0.00	0.00	0.00	0.00	57.80	117.60	-175.50	0.00	34.00	53.60	-87.70	0.00	-0.90	7.70	-6.70	0.00	-0.90	7.70	-6.70	0.00	1.00	0.00	0.00	0.00	0.00	0.00	0.00	0.00	0.00	0.00	0.00	0.00	0.00	0.00	0.00
0.00	0.00	0.00	0.00	0.00	0.00	0.00	0.00	0.00	0.00	0.00	0.00	0.00	0.00	0.00	0.00	0.00	0.00	0.00	2.70	153.50	-156.30	0.00	7.10	72.70	-79.90	0.00	-3.50	8.30	-4.80	0.00	-3.50	8.30	-4.80	0.00	1.00	0.00	0.00	0.00	0.00	0.00	0.00	0.00	0.00	0.00	0.00	0.00	0.00	0.00	0.00
0.00	0.00	0.00	0.00	0.00	0.00	0.00	0.00	0.00	0.00	0.00	0.00	0.00	0.00	0.00	0.00	0.00	0.00	0.00	-52.70	174.30	-121.70	0.00	-20.40	84.70	-64.30	0.00	-5.60	8.10	-2.40	0.00	-5.60	8.10	-2.40	0.00	1.00	0.00	0.00	0.00	0.00	0.00	0.00	0.00	0.00	0.00	0.00	0.00	0.00	0.00	0.00
0.00	0.00	0.00	0.00	0.00	0.00	0.00	0.00	0.00	0.00	0.00	0.00	0.00	0.00	0.00	0.00	0.00	0.00	0.00	-102.90	178.10	-75.20	0.00	-46.00	88.40	-42.40	0.00	-7.30	7.20	0.10	0.00	-7.30	7.20	0.10	0.00	1.00	0.00	0.00	0.00	0.00	0.00	0.00	0.00	0.00	0.00	0.00	0.00	0.00	0.00	0.00
0.00	0.00	0.00	0.00	0.00	0.00	0.00	0.00	0.00	0.00	0.00	0.00	0.00	0.00	0.00	0.00	0.00	0.00	0.00	-143.10	164.40	-21.40	0.00	-67.10	83.40	-16.30	0.00	-8.20	5.50	2.60	0.00	-8.20	5.50	2.60	0.00	1.00	0.00	0.00	0.00	0.00	0.00	0.00	0.00	0.00	0.00	0.00	0.00	0.00	0.00	0.00
0.00	0.00	0.00	0.00	0.00	0.00	0.00	0.00	0.00	0.00	0.00	0.00	0.00	0.00	0.00	0.00	0.00	0.00	0.00	-169.30	134.70	34.50	0.00	-81.60	70.30	11.30	0.00	-8.30	3.30	5.00	0.00	-8.30	3.30	5.00	0.00	1.00	0.00	0.00	0.00	0.00	0.00	0.00	0.00	0.00	0.00	0.00	0.00	0.00	0.00	0.00
0.00	0.00	0.00	0.00	0.00	0.00	0.00	0.00	0.00	0.00	0.00	0.00	0.00	0.00	0.00	0.00	0.00	0.00	0.00	-178.90	91.70	87.10	0.00	-88.20	50.20	37.90	0.00	-7.60	0.70	6.80	0.00	-7.60	0.70	6.80	0.00	1.00	0.00	0.00	0.00	0.00	0.00	0.00	0.00	0.00	0.00	0.00	0.00	0.00	0.00	0.00
0.00	0.00	0.00	0.00	0.00	0.00	0.00	0.00	0.00	0.00	0.00	0.00	0.00	0.00	0.00	0.00	0.00	0.00	0.00	-171.00	39.70	131.10	0.00	-86.10	25.20	60.80	0.00	-6.10	-1.80	8.00	0.00	-6.10	-1.80	8.00	0.00	1.00	0.00	0.00	0.00	0.00	0.00	0.00	0.00	0.00	0.00	0.00	0.00	0.00	0.00	0.00
0.00	0.00	0.00	0.00	0.00	0.00	0.00	0.00	0.00	0.00	0.00	0.00	0.00	0.00	0.00	0.00	0.00	0.00	0.00	-146.30	-16.10	162.30	0.00	-75.50	-2.10	77.70	0.00	-4.00	-4.20	8.30	0.00	-4.00	-4.20	8.30	0.00	1.00	0.00	0.00	0.00	0.00	0.00	0.00	0.00	0.00	0.00	0.00	0.00	0.00	0.00	0.00
0.00	0.00	0.00	0.00	0.00	0.00	0.00	0.00	0.00	0.00	0.00	0.00	0.00	0.00	0.00	0.00	0.00	0.00	0.00	-107.30	-70.30	177.60	0.00	-57.60	-29.40	87.00	0.00	-1.60	-6.30	7.90	0.00	-1.60	-6.30	7.90	0.00	1.00	0.00	0.00	0.00	0.00	0.00	0.00	0.00	0.00	0.00	0.00	0.00	0.00	0.00	0.00
0.00	0.00	0.00	0.00	0.00	0.00	0.00	0.00	0.00	0.00	0.00	0.00	0.00	0.00	0.00	0.00	0.00	0.00	0.00	-57.80	-117.80	175.60	0.00	-34.00	-53.70	87.80	0.00	0.90	-7.70	6.70	0.00	0.90	-7.70	6.70	0.00	1.00	0.00	0.00	0.00	0.00	0.00	0.00	0.00	0.00	0.00	0.00	0.00	0.00	0.00	0.00
0.00	0.00	0.00	0.00	0.00	0.00	0.00	0.00	0.00	0.00	0.00	0.00	0.00	0.00	0.00	0.00	0.00	0.00	0.00	-2.70	-153.70	156.30	0.00	-7.10	-72.80	80.00	0.00	3.50	-8.30	4.80	0.00	3.50	-8.30	4.80	0.00	1.00	0.00	0.00	0.00	0.00	0.00	0.00	0.00	0.00	0.00	0.00	0.00	0.00	0.00	0.00
0.00	0.00	0.00	0.00	0.00	0.00	0.00	0.00	0.00	0.00	0.00	0.00	0.00	0.00	0.00	0.00	0.00	0.00	0.00	52.70	-174.50	121.70	0.00	20.40	-84.80	64.30	0.00	5.60	-8.10	2.40	0.00	5.60	-8.10	2.40	0.00	1.00	0.00	0.00	0.00	0.00	0.00	0.00	0.00	0.00	0.00	0.00	0.00	0.00	0.00	0.00
0.00	0.00	0.00	0.00	0.00	0.00	0.00	0.00	0.00	0.00	0.00	0.00	0.00	0.00	0.00	0.00	0.00	0.00	0.00	103.00	-178.30	75.20	0.00	46.00	-88.50	42.40	0.00	7.30	-7.20	-0.10	0.00	7.30	-7.20	-0.10	0.00	1.00	0.00	0.00	0.00	0.00	0.00	0.00	0.00	0.00	0.00	0.00	0.00	0.00	0.00	0.00
0.00	0.00	0.00	0.00	0.00	0.00	0.00	0.00	0.00	0.00	0.00	0.00	0.00	0.00	0.00	0.00	0.00	0.00	0.00	143.10	-164.60	21.40	0.00	67.20	-83.50	16.30	0.00	8.20	-5.50	-2.60	0.00	8.20	-5.50	-2.60	0.00	1.00	0.00	0.00	0.00	0.00	0.00	0.00	0.00	0.00	0.00	0.00	0.00	0.00	0.00	0.00
0.00	0.00	0.00	0.00	0.00	0.00	0.00	0.00	0.00	0.00	0.00	0.00	0.00	0.00	0.00	0.00	0.00	0.00	0.00	169.30	-134.80	-34.50	0.00	81.70	-70.40	-11.30	0.00	8.30	-3.30	-5.00	0.00	8.30	-3.30	-5.00	0.00	1.00	0.00	0.00	0.00	0.00	0.00	0.00	0.00	0.00	0.00	0.00	0.00	0.00	0.00	0.00
0.00	0.00	0.00	0.00	0.00	0.00	0.00	0.00	0.00	0.00	0.00	0.00	0.00	0.00	0.00	0.00	0.00	0.00	0.00	178.90	-91.90	-87.10	0.00	88.20	-50.30	-37.90	0.00	7.60	-0.70	-6.80	0.00	7.60	-0.70	-6.80	0.00	1.00	0.00	0.00	0.00	0.00	0.00	0.00	0.00	0.00	0.00	0.00	0.00	0.00	0.00	0.00
0.00	0.00	0.00	0.00	0.00	0.00	0.00	0.00	0.00	0.00	0.00	0.00	0.00	0.00	0.00	0.00	0.00	0.00	0.00	171.00	-39.90	-131.10	0.00	86.10	-25.30	-60.70	0.00	6.10	1.80	-8.00	0.00	6.10	1.80	-8.00	0.00	1.00	0.00	0.00	0.00	0.00	0.00	0.00	0.00	0.00	0.00	0.00	0.00	0.00	0.00	0.00
0.00	0.00	0.00	0.00	0.00	0.00	0.00	0.00	0.00	0.00	0.00	0.00	0.00	0.00	0.00	0.00	0.00	0.00	0.00	146.30	15.90	-162.30	0.00	75.60	2.00	-77.60	0.00	4.10	4.20	-8.30	0.00	4.10	4.20	-8.30	0.00	1.00	0.00	0.00	0.00	0.00	0.00	0.00	0.00	0.00	0.00	0.00	0.00	0.00	0.00	0.00
0.00	0.00	0.00	0.00	0.00	0.00	0.00	0.00	0.00	0.00	0.00	0.00	0.00	0.00	0.00	0.00	0.00	0.00	0.00	107.30	70.20	-177.60	0.00	57.60	29.30	-87.00	0.00	1.60	6.30	-7.90	0.00	1.60	6.30	-7.90	0.00	1.00	0.00	0.00	0.00	0.00	0.00	0.00	0.00	0.00	0.00	0.00	0.00	0.00	0.00	0.00
0.00	0.00	0.00	0.00	0.00	0.00	0.00	0.00	0.00	0.00	0.00	0.00	0.00	0.00	0.00	0.00	0.00	0.00	0.00	57.80	117.60	-175.50	0.00	34.00	53.60	-87.70	0.00	-0.90	7.70	-6.70	0.00	-0.90	7.70	-6.70	0.00	1.00	0.00	0.00	0.00	0.00	0.00	0.00	0.00	0.00	0.00	0.00	0.00	0.00	0.00	0.00
0.00	0.00	0.00	0.00	0.00	0.00	0.00	0.00	0.00	0.00	0.00	0.00	0.00	0.00	0.00	0.00	0.00	0.00	0.00	2.70	153.50	-156.30	0.00	7.10	72.70	-79.90	0.00	-3.50	8.30	-4.80	0.00	-3.50	8.30	-4.80	0.00	1.00	0.00	0.00	0.00	0.00	0.00	0.00	0.00	0.00	0.00	0.00	0.00	0.00	0.00	0.00
0.00	0.00	0.00	0.00	0.00	0.00	0.00	0.00	0.00	0.00	0.00	0.00	0.00	0.00	0.00	0.00	0.00	0.00	0.00	-52.70	174.30	-121.70	0.00	-20.40	84.70	-64.30	0.00	-5.60	8.10	-2.40	0.00	-5.60	8.10	-2.40	0.00	1.00	0.00	0.00	0.00	0.00	0.00	0.00	0.00	0.00	0.00	0.00	0.00	0.00	0.00	0.00
0.00	0.00	0.00	0.00	0.00	0.00	0.00	0.00	0.00	0.00	0.00	0.00	0.00	0.00	0.00	0.00	0.00	0.00	0.00	-102.90	178.10	-75.20	0.00	-46.00	88.40	-42.40	0.00	-7.30	7.20	0.10	0.00	-7.30	7.20	0.10	0.00	1.00	0.00	0.00	0.00	0.00	0.00	0.00	0.00	0.00	0.00	0.00	0.00	0.00	0.00	0.00
0.00	0.00	0.00	0.00	0.00	0.00	0.00	0.00	0.00	0.00	0.00	0.00	0.00	0.00	0.00	0.00	0.00	0.00	0.00	-143.10	164.50	-21.30	0.00	-67.10	83.40	-16.30	0.00	-8.20	5.50	2.60	0.00	-8.20	5.50	2.60	0.00	1.00	0.00	0.00	0.00	0.00	0.00	0.00	0.00	0.00	0.00	0.00	0.00	0.00	0.00	0.00
0.00	0.00	0.00	0.00	0.00	0.00	0.00	0.00	0.00	0.00	0.00	0.00	0.00	0.00	0.00	0.00	0.00	0.00	0.00	-169.30	134.70	34.50	0.00	-81.60	70.30	11.30	0.00	-8.30	3.30	5.00	0.00	-8.30	3.30	5.00	0.00	1.00	0.00	0.00	0.00	0.00	0.00	0.00	0.00	0.00	0.00	0.00	0.00	0.00	0.00	0.00
0.00	0.00	0.00	0.00	0.00	0.00	0.00	0.00	0.00	0.00	0.00	0.00	0.00	0.00	0.00	0.00	0.00	0.00	0.00	-178.90	91.70	87.10	0.00	-88.20	50.20	37.90	0.00	-7.60	0.70	6.80	0.00	-7.60	0.70	6.80	0.00	1.00	0.00	0.00	0.00	0.00	0.00	0.00	0.00	0.00	0.00	0.00	0.00	0.00	0.00	0.00
0.00	0.00	0.00	0.00	0.00	0.00	0.00	0.00	0.00	0.00	0.00	0.00	0.00	0.00	0.00	0.00	0.00	0.00	0.00	-171.00	39.70	131.10	0.00	-86.10	25.20	60.80	0.00	-6.10	-1.80	8.00	0.00	-6.10	-1.80	8.00	0.00	1.00	0.00	0.00	0.00	0.00	0.00	0.00	0.00	0.00	0.00	0.00	0.00	0.00	0.00	0.00
0.00	0.00	0.00	0.00	0.00	0.00	0.00	0.00	0.00	0.00	0.00	0.00	0.00	0.00	0.00	0.00	0.00	0.00	0.00	-146.30	-16.00	162.30	0.00	-75.50	-2.10	77.70	0.00	-4.00	-4.20	8.30	0.00	-4.00	-4.20	8.30	0.00	1.00	0.00	0.00	0.00	0.00	0.00	0.00	0.00	0.00	0.00	0.00	0.00	0.00	0.00	0.00
0.00	0.00	0.00	0.00	0.00	0.00	0.00	0.00	0.00	0.00	0.00	0.00	0.00	0.00	0.00	0.00	0.00	0.00	0.00	-107.30	-70.30	177.60	0.00	-57.60	-29.40	87.00	0.00	-1.60	-6.30	7.90	0.00	-1.60	-6.30	7.90	0.00	1.00	0.00	0.00	0.00	0.00	0.00	0.00	0.00	0.00	0.00	0.00	0.00	0.00	0.00	0.00
0.00	0.00	0.00	0.00	0.00	0.00	0.00	0.00	0.00	0.00	0.00	0.00	0.00	0.00	0.00	0.00	0.00	0.00	0.00	-57.80	-117.80	175.60	0.00	-34.00	-53.70	87.80	0.00	0.90	-7.70	6.70	0.00	0.90	-7.70	6.70	0.00	1.00	0.00	0.00	0.00	0.00	0.00	0.00	0.00	0.00	0.00	0.00	0.00	0.00	0.00	0.00
0.00	0.00	0.00	0.00	0.00	0.00	0.00	0.00	0.00	0.00	0.00	0.00	0.00	0.00	0.00	0.00	0.00	0.00	0.00	-2.70	-153.60	156.30	0.00	-7.10	-72.80	80.00	0.00	3.50	-8.30	4.80	0.00	3.50	-8.30	4.80	0.00	1.00	0.00	0.00	0.00	0.00	0.00	0.00	0.00	0.00	0.00	0.00	0.00	0.00	0.00	0.00
0.00	0.00	0.00	0.00	0.00	0.00	0.00	0.00	0.00	0.00	0.00	0.00	0.00	0.00	0.00	0.00	0.00	0.00	0.00	52.70	-174.50	121.70	0.00	20.40	-84.80	64.30	0.00	5.60	-8.10	2.40	0.00	5.60	-8.10	2.40	0.00	1.00	0.00	0.00	0.00	0.00	0.00	0.00	0.00	0.00	0.00	0.00	0.00	0.00	0.00	0.00
0.00	0.00	0.00	0.00	0.00	0.00	0.00	0.00	0.00	0.00	0.00	0.00	0.00	0.00	0.00	0.00	0.00	0.00	0.00	103.00	-178.30	75.20	0.00	46.00	-88.50	42.40	0.00	7.30	-7.20	-0.10	0.00	7.30	-7.20	-0.10	0.00	1.00	0.00	0.00	0.00	0.00	0.00	0.00	0.00	0.00	0.00	0.00	0.00	0.00	0.00	0.00
0.00	0.00	0.00	0.00	0.00	0.00	0.00	0.00	0.00	0.00	0.00	0.00	0.00	0.00	0.00	0.00	0.00	0.00	0.00	143.10	-164.60	21.40	0.00	67.20	-83.50	16.30	0.00	8.20	-5.50	-2.60	0.00	8.20	-5.50	-2.60	0.00	1.00	0.00	0.00	0.00	0.00	0.00	0.00	0.00	0.00	0.00	0.00	0.00	0.00	0.00	0.00
0.00	0.00	0.00	0.00	0.00	0.00	0.00	0.00	0.00	0.00	0.00	0.00	0.00	0.00	0.00	0.00	0.00	0.00	0.00	169.30	-134.80	-34.50	0.00	81.70	-70.40	-11.30	0.00	8.30	-3.30	-5.00	0.00	8.30	-3.30	-5.00	0.00	1.00	0.00	0.00	0.00	0.00	0.00	0.00	0.00	0.00	0.00	0.00	0.00	0.00	0.00	0.00
0.00	0.00	0.00	0.00	0.00	0.00	0.00	0.00	0.00	0.00	0.00	0.00	0.00	0.00	0.00	0.00	0.00	0.00	0.00	178.90	-91.90	-87.10	0.00	88.20	-50.30	-37.90	0.00	7.60	-0.70	-6.80	0.00	7.60	-0.70	-6.80	0.00	1.00	0.00	0.00	0.00	0.00	0.00	0.00	0.00	0.00	0.00	0.00	0.00	0.00	0.00	0.00
0.00	0.00	0.00	0.00	0.00	0.00	0.00	0.00	0.00	0.00	0.00	0.00	0.00	0.00	0.00	0.00	0.00	0.00	0.00	171.00	-39.90	-131.10	0.00	86.10	-25.30	-60.70	0.00	6.10	1.80	-8.00	0.00	6.10	1.80	-8.00	0.00	1.00	0.00	0.00	0.00	0.00	0.00	0.00	0.00	0.00	0.00	0.00	0.00	0.00	0.00	0.00
0.00	0.00	0.00	0.00	0.00	0.00	0.00	0.00	0.00	0.00	0.00	0.00	0.00	0.00	0.00	0.00	0.00	0.00	0.00	146.30	15.90	-162.30	0.00	75.60	2.00	-77.60	0.00	4.10	4.20	-8.30	0.00	4.10	4.20	-8.30	0.00	1.00	0.00	0.00	0.00	0.00	0.00	0.00	0.00	0.00	0.00	0.00	0.00	0.00	0.00	0.00
0.00	0.00	0.00	0.00	0.00	0.00	0.00	0.00	0.00	0.00	0.00	0.00	0.00	0.00	0.00	0.00	0.00	0.00	0.00	107.40	70.20	-177.60	0.00	57.60	29.30	-86.90	0.00	1.60	6.30	-7.90	0.00	1.60	6.30	-7.90	0.00	1.00	0.00	0.00	0.00	0.00	0.00	0.00	0.00	0.00	0.00	0.00	0.00	0.00	0.00	0.00
0.00	0.00	0.00	0.00	0.00	0.00	0.00	0.00	0.00	0.00	0.00	0.00	0.00	0.00	0.00	0.00	0.00	0.00	0.00	57.90	117.60	-175.50	0.00	34.00	53.60	-87.70	0.00	-0.90	7.70	-6.70	0.00	-0.90	7.70	-6.70	0.00	1.00	0.00	0.00	0.00	0.00	0.00	0.00	0.00	0.00	0.00	0.00	0.00	0.00	0.00	0.00
0.00	0.00	0.00	0.00	0.00	0.00	0.00	0.00	0.00	0.00	0.00	0.00	0.00	0.00	0.00	0.00	0.00	0.00	0.00	2.70	153.50	-156.30	0.00	7.10	72.70	-79.90	0.00	-3.50	8.30	-4.80	0.00	-3.50	8.30	-4.80	0.00	1.00	0.00	0.00	0.00	0.00	0.00	0.00	0.00	0.00	0.00	0.00	0.00	0.00	0.00	0.00
0.00	0.00	0.00	0.00	0.00	0.00	0.00	0.00	0.00	0.00	0.00	0.00	0.00	0.00	0.00	0.00	0.00	0.00	0.00	-52.70	174.30	-121.70	0.00	-20.40	84.70	-64.30	0.00	-5.60	8.10	-2.40	0.00	-5.60	8.10	-2.40	0.00	1.00	0.00	0.00	0.00	0.00	0.00	0.00	0.00	0.00	0.00	0.00	0.00	0.00	0.00	0.00
0.00	0.00	0.00	0.00	0.00	0.00	0.00	0.00	0.00	0.00	0.00	0.00	0.00	0.00	0.00	0.00	0.00	0.00	0.00	-102.90	178.10	-75.20	0.00	-46.00	88.40	-42.40	0.00	-7.30	7.20	0.10	0.00	-7.30	7.20	0.10	0.00	1.00	0.00	0.00	0.00	0.00	0.00	0.00	0.00	0.00	0.00	0.00	0.00	0.00	0.00	0.00
0.00	0.00	0.00	0.00	0.00	0.00	0.00	0.00	0.00	0.00	0.00	0.00	0.00	0.00	0.00	0.00	0.00	0.00	0.00	-143.10	164.50	-21.30	0.00	-67.10	83.40	-16.30	0.00	-8.20	5.50	2.60	0.00	-8.20	5.50	2.60	0.00	1.00	0.00	0.00	0.00	0.00	0.00	0.00	0.00	0.00	0.00	0.00	0.00	0.00	0.00	0.00
0.00	0.00	0.00	0.00	0.00	0.00	0.00	0.00	0.00	0.00	0.00	0.00	0.00	0.00	0.00	0.00	0.00	0.00	0.00	-146.30	-16.00	162.30	0.00	-75.50	-2.10	77.70	0.00	-4.00	-4.20	8.30	0.00	-4.00	-4.20	8.30	0.00	1.00	0.00	0.00	0.00	0.00	0.00	0.00	0.00	0.00	0.00	0.00	0.00	0.00	0.00	0.00
0.00	0.00	0.00	0.00	0.00	0.00	0.00	0.00	0.00	0.00	0.00	0.00	0.00	0.00	0.00	0.00	0.00	0.00	0.00	-107.30	-70.30	177.70	0.00	-57.60	-29.40	87.00	0.00	-1.60	-6.30	7.90	0.00	-1.60	-6.30	7.90	0.00	1.00	0.00	0.00	0.00	0.00	0.00	0.00	0.00	0.00	0.00	0.00	0.00	0.00	0.00	0.00
0.00	0.00	0.00	0.00	0.00	0.00	0.00	0.00	0.00	0.00	0.00	0.00	0.00	0.00	0.00	0.00	0.00	0.00	0.00	-57.80	-117.80	175.60	0.00	-34.00	-53.70	87.80	0.00	0.90	-7.70	6.70	0.00	0.90	-7.70	6.70	0.00	1.00	0.00	0.00	0.00	0.00	0.00	0.00	0.00	0.00	0.00	0.00	0.00	0.00	0.00	0.00
0.00	0.00	0.00	0.00	0.00	0.00	0.00	0.00	0.00	0.00	0.00	0.00	0.00	0.00	0.00	0.00	0.00	0.00	0.00	-2.60	-153.60	156.30	0.00	-7.10	-72.80	80.00	0.00	3.50	-8.30	4.80	0.00	3.50	-8.30	4.80	0.00	1.00	0.00	0.00	0.00	0.00	0.00	0.00	0.00	0.00	0.00	0.00	0.00	0.00	0.00	0.00
0.00	0.00	0.00	0.00	0.00	0.00	0.00	0.00	0.00	0.00	0.00	0.00	0.00	0.00	0.00	0.00	0.00	0.00	0.00	52.70	-174.50	121.70	0.00	20.40	-84.80	64.30	0.00	5.60	-8.10	2.40	0.00	5.60	-8.10	2.40	0.00	1.00	0.00	0.00	0.00	0.00	0.00	0.00	0.00	0.00	0.00	0.00	0.00	0.00	0.00	0.00
0.00	0.00	0.00	0.00	0.00	0.00	0.00	0.00	0.00	0.00	0.00	0.00	0.00	0.00	0.00	0.00	0.00	0.00	0.00	103.00	-178.30	75.20	0.00	46.00	-88.50	42.40	0.00	7.30	-7.20	-0.10	0.00	7.30	-7.20	-0.10	0.00	1.00	0.00	0.00	0.00	0.00	0.00	0.00	0.00	0.00	0.00	0.00	0.00	0.00	0.00	0.00
0.00	0.00	0.00	0.00	0.00	0.00	0.00	0.00	0.00	0.00	0.00	0.00	0.00	0.00	0.00	0.00	0.00	0.00	0.00	143.20	-164.60	21.40	0.00	67.20	-83.50	16.30	0.00	8.20	-5.50	-2.60	0.00	8.20	-5.50	-2.60	0.00	1.00	0.00	0.00	0.00	0.00	0.00	0.00	0.00	0.00	0.00	0.00	0.00	0.00	0.00	0.00
0.00	0.00	0.00	0.00	0.00	0.00	0.00	0.00	0.00	0.00	0.00	0.00	0.00	0.00	0.00	0.00	0.00	0.00	0.00	169.30	-134.80	-34.50	0.00	81.70	-70.40	-11.30	0.00	8.30	-3.30	-5.00	0.00	8.30	-3.30	-5.00	0.00	1.00	0.00	0.00	0.00	0.00	0.00	0.00	0.00	0.00	0.00	0.00	0.00	0.00	0.00	0.00
0.00	0.00	0.00	0.00	0.00	0.00	0.00	0.00	0.00	0.00	0.00	0.00	0.00	0.00	0.00	0.00	0.00	0.00	0.00	178.90	-91.80	-87.10	0.00	88.20	-50.30	-37.90	0.00	7.60	-0.70	-6.80	0.00	7.60	-0.70	-6.80	0.00	1.00	0.00	0.00	0.00	0.00	0.00	0.00	0.00	0.00	0.00	0.00	0.00	0.00	0.00	0.00
0.00	0.00	0.00	0.00	0.00	0.00	0.00	0.00	0.00	0.00	0.00	0.00	0.00	0.00	0.00	0.00	0.00	0.00	0.00	171.00	-39.90	-131.10	0.00	86.10	-25.30	-60.70	0.00	6.10	1.80	-8.00	0.00	6.10	1.80	-8.00	0.00	1.00	0.00	0.00	0.00	0.00	0.00	0.00	0.00	0.00	0.00	0.00	0.00	0.00	0.00	0.00
0.00	0.00	0.00	0.00	0.00	0.00	0.00	0.00	0.00	0.00	0.00	0.00	0.00	0.00	0.00	0.00	0.00	0.00	0.00	146.30	15.90	-162.30	0.00	75.60	2.00	-77.60	0.00	4.10	4.20	-8.30	0.00	4.10	4.20	-8.30	0.00	1.00	0.00	0.00	0.00	0.00	0.00	0.00	0.00	0.00	0.00	0.00	0.00	0.00	0.00	0.00
0.00	0.00	0.00	0.00	0.00	0.00	0.00	0.00	0.00	0.00	0.00	0.00	0.00	0.00	0.00	0.00	0.00	0.00	0.00	107.40	70.20	-177.60	0.00	57.60	29.30	-86.90	0.00	1.60	6.30	-7.90	0.00	1.60	6.30	-7.90	0.00	1.00	0.00	0.00	0.00	0.00	0.00	0.00	0.00	0.00	0.00	0.00	0.00	0.00	0.00	0.00
0.00	0.00	0.00	0.00	0.00	0.00	0.00	0.00	0.00	0.00	0.00	0.00	0.00	0.00	0.00	0.00	0.00	0.00	0.00	57.90	117.60	-175.50	0.00	34.00	53.60	-87.70	0.00	-0.90	7.70	-6.70	0.00	-0.90	7.70	-6.70	0.00	1.00	0.00	0.00	0.00	0.00	0.00	0.00	0.00	0.00	0.00	0.00	0.00	0.00	0.00	0.00
0.00	0.00	0.00	0.00	0.00	0.00	0.00	0.00	0.00	0.00	0.00	0.00	0.00	0.00	0.00	0.00	0.00	0.00	0.00	2.70	153.50	-156.30	0.00	7.10	72.70	-79.90	0.00	-3.50	8.30	-4.80	0.00	-3.50	8.30	-4.80	0.00	1.00	0.00	0.00	0.00	0.00	0.00	0.00	0.00	0.00	0.00	0.00	0.00	0.00	0.00	0.00
0.00	0.00	0.00	0.00	0.00	0.00	0.00	0.00	0.00	0.00	0.00	0.00	0.00	0.00	0.00	0.00	0.00	0.00	0.00	-52.60	174.30	-121.70	0.00	-20.40	84.70	-64.30	0.00	-5.60	8.10	-2.40	0.00	-5.60	8.10	-2.40	0.00	1.00	0.00	0.00	0.00	0.00	0.00	0.00	0.00	0.00	0.00	0.00	0.00	0.00	0.00	0.00
0.00	0.00	0.00	0.00	0.00	0.00	0.00	0.00	0.00	0.00	0.00	0.00	0.00	0.00	0.00	0.00	0.00	0.00	0.00	-102.90	178.10	-75.20	0.00	-46.00	88.40	-42.40	0.00	-7.30	7.20	0.10	0.00	-7.30	7.20	0.10	0.00	1.00	0.00	0.00	0.00	0.00	0.00	0.00	0.00	0.00	0.00	0.00	0.00	0.00	0.00	0.00
0.00	0.00	0.00	0.00	0.00	0.00	0.00	0.00	0.00	0.00	0.00	0.00	0.00	0.00	0.00	0.00	0.00	0.00	0.00	-143.10	164.50	-21.30	0.00	-67.10	83.40	-16.30	0.00	-8.20	5.50	2.60	0.00	-8.20	5.50	2.60	0.00	1.00	0.00	0.00	0.00	0.00	0.00	0.00	0.00	0.00	0.00	0.00	0.00	0.00	0.00	0.00
0.00	0.00	0.00	0.00	0.00	0.00	0.00	0.00	0.00	0.00	0.00	0.00	0.00	0.00	0.00	0.00	0.00	0.00	0.00	-169.30	134.70	34.50	0.00	-81.60	70.30	11.30	0.00	-8.30	3.30	5.00	0.00	-8.30	3.30	5.00	0.00	1.00	0.00	0.00	0.00	0.00	0.00	0.00	0.00	0.00	0.00	0.00	0.00	0.00	0.00	0.00
0.00	0.00	0.00	0.00	0.00	0.00	0.00	0.00	0.00	0.00	0.00	0.00	0.00	0.00	0.00	0.00	0.00	0.00	0.00	-178.90	91.70	87.10	0.00	-88.20	50.20	37.90	0.00	-7.60	0.70	6.80	0.00	-7.60	0.70	6.80	0.00	1.00	0.00	0.00	0.00	0.00	0.00	0.00	0.00	0.00	0.00	0.00	0.00	0.00	0.00	0.00
0.00	0.00	0.00	0.00	0.00	0.00	0.00	0.00	0.00	0.00	0.00	0.00	0.00	0.00	0.00	0.00	0.00	0.00	0.00	-171.00	39.70	131.10	0.00	-86.10	25.20	60.80	0.00	-6.10	-1.80	8.00	0.00	-6.10	-1.80	8.00	0.00	1.00	0.00	0.00	0.00	0.00	0.00	0.00	0.00	0.00	0.00	0.00	0.00	0.00	0.00	0.00
0.00	0.00	0.00	0.00	0.00	0.00	0.00	0.00	0.00	0.00	0.00	0.00	0.00	0.00	0.00	0.00	0.00	0.00	0.00	-146.30	-16.00	162.30	0.00	-75.50	-2.10	77.70	0.00	-4.00	-4.20	8.30	0.00	-4.00	-4.20	8.30	0.00	1.00	0.00	0.00	0.00	0.00	0.00	0.00	0.00	0.00	0.00	0.00	0.00	0.00	0.00	0.00
0.00	0.00	0.00	0.00	0.00	0.00	0.00	0.00	0.00	0.00	0.00	0.00	0.00	0.00	0.00	0.00	0.00	0.00	0.00	-107.30	-70.30	177.70	0.00	-57.60	-29.40	87.00	0.00	-1.60	-6.30	7.90	0.00	-1.60	-6.30	7.90	0.00	1.00	0.00	0.00	0.00	0.00	0.00	0.00	0.00	0.00	0.00	0.00	0.00	0.00	0.00	0.00
0.00	0.00	0.00	0.00	0.00	0.00	0.00	0.00	0.00	0.00	0.00	0.00	0.00	0.00	0.00	0.00	0.00	0.00	0.00	-57.80	-117.70	175.60	0.00	-34.00	-53.70	87.80	0.00	0.90	-7.70	6.70	0.00	0.90	-7.70	6.70	0.00	1.00	0.00	0.00	0.00	0.00	0.00	0.00	0.00	0.00	0.00	0.00	0.00	0.00	0.00	0.00
0.00	0.00	0.00	0.00	0.00	0.00	0.00	0.00	0.00	0.00	0.00	0.00	0.00	0.00	0.00	0.00	0.00	0.00	0.00	-2.60	-153.60	156.30	0.00	-7.10	-72.80	80.00	0.00	3.50	-8.30	4.80	0.00	3.50	-8.30	4.80	0.00	1.00	0.00	0.00	0.00	0.00	0.00	0.00	0.00	0.00	0.00	0.00	0.00	0.00	0.00	0.00
0.00	0.00	0.00	0.00	0.00	0.00	0.00	0.00	0.00	0.00	0.00	0.00	0.00	0.00	0.00	0.00	0.00	0.00	0.00	52.70	-174.50	121.70	0.00	20.40	-84.80	64.30	0.00	5.60	-8.10	2.40	0.00	5.60	-8.10	2.40	0.00	1.00	0.00	0.00	0.00	0.00	0.00	0.00	0.00	0.00	0.00	0.00	0.00	0.00	0.00	0.00
0.00	0.00	0.00	0.00	0.00	0.00	0.00	0.00	0.00	0.00	0.00	0.00	0.00	0.00	0.00	0.00	0.00	0.00	0.00	103.00	-178.30	75.20	0.00	46.00	-88.50	42.40	0.00	7.30	-7.20	-0.10	0.00	7.30	-7.20	-0.10	0.00	1.00	0.00	0.00	0.00	0.00	0.00	0.00	0.00	0.00	0.00	0.00	0.00	0.00	0.00	0.00
0.00	0.00	0.00	0.00	0.00	0.00	0.00	0.00	0.00	0.00	0.00	0.00	0.00	0.00	0.00	0.00	0.00	0.00	0.00	143.20	-164.60	21.40	0.00	67.20	-83.50	16.30	0.00	8.20	-5.50	-2.60	0.00	8.20	-5.50	-2.60	0.00	1.00	0.00	0.00	0.00	0.00	0.00	0.00	0.00	0.00	0.00	0.00	0.00	0.00	0.00	0.00
0.00	0.00	0.00	0.00	0.00	0.00	0.00	0.00	0.00	0.00	0.00	0.00	0.00	0.00	0.00	0.00	0.00	0.00	0.00	169.30	-134.80	-34.50	0.00	81.70	-70.40	-11.30	0.00	8.30	-3.30	-5.00	0.00	8.30	-3.30	-5.00	0.00	1.00	0.00	0.00	0.00	0.00	0.00	0.00	0.00	0.00	0.00	0.00	0.00	0.00	0.00	0.00
0.00	0.00	0.00	0.00	0.00	0.00	0.00	0.00	0.00	0.00	0.00	0.00	0.00	0.00	0.00	0.00	0.00	0.00	0.00	178.90	-91.90	-87.00	0.00	88.20	-50.30	-37.90	0.00	7.60	-0.70	-6.80	0.00	7.60	-0.70	-6.80	0.00	1.00	0.00	0.00	0.00	0.00	0.00	0.00	0.00	0.00	0.00	0.00	0.00	0.00	0.00	0.00
0.00	0.00	0.00	0.00	0.00	0.00	0.00	0.00	0.00	0.00	0.00	0.00	0.00	0.00	0.00	0.00	0.00	0.00	0.00	171.00	-39.90	-131.10	0.00	86.10	-25.30	-60.70	0.00	6.10	1.80	-8.00	0.00	6.10	1.80	-8.00	0.00	1.00	0.00	0.00	0.00	0.00	0.00	0.00	0.00	0.00	0.00	0.00	0.00	0.00	0.00	0.00
0.00	0.00	0.00	0.00	0.00	0.00	0.00	0.00	0.00	0.00	0.00	0.00	0.00	0.00	0.00	0.00	0.00	0.00	0.00	146.30	15.90	-162.30	0.00	75.60	2.00	-77.60	0.00	4.10	4.20	-8.30	0.00	4.10	4.20	-8.30	0.00	1.00	0.00	0.00	0.00	0.00	0.00	0.00	0.00	0.00	0.00	0.00	0.00	0.00	0.00	0.00
0.00	0.00	0.00	0.00	0.00	0.00	0.00	0.00	0.00	0.00	0.00	0.00	0.00	0.00	0.00	0.00	0.00	0.00	0.00	107.40	70.20	-177.60	0.00	57.60	29.30	-86.90	0.00	1.60	6.30	-7.90	0.00	1.60	6.30	-7.90	0.00	1.00	0.00	0.00	0.00	0.00	0.00	0.00	0.00	0.00	0.00	0.00	0.00	0.00	0.00	0.00
0.00	0.00	0.00	0.00	0.00	0.00	0.00	0.00	0.00	0.00	0.00	0.00	0.00	0.00	0.00	0.00	0.00	0.00	0.00	57.90	117.60	-175.50	0.00	34.00	53.60	-87.70	0.00	-0.90	7.70	-6.70	0.00	-0.90	7.70	-6.70	0.00	1.00	0.00	0.00	0.00	0.00	0.00	0.00	0.00	0.00	0.00	0.00	0.00	0.00	0.00	0.00
0.00	0.00	0.00	0.00	0.00	0.00	0.00	0.00	0.00	0.00	0.00	0.00	0.00	0.00	0.00	0.00	0.00	0.00	0.00	2.70	153.50	-156.30	0.00	7.10	72.80	-79.90	0.00	-3.50	8.30	-4.80	0.00	-3.50	8.30	-4.80	0.00	1.00	0.00	0.00	0.00	0.00	0.00	0.00	0.00	0.00	0.00	0.00	0.00	0.00	0.00	0.00
0.00	0.00	0.00	0.00	0.00	0.00	0.00	0.00	0.00	0.00	0.00	0.00	0.00	0.00	0.00	0.00	0.00	0.00	0.00	-52.60	174.40	-121.70	0.00	-20.40	84.70	-64.30	0.00	-5.60	8.10	-2.40	0.00	-5.60	8.10	-2.40	0.00	1.00	0.00	0.00	0.00	0.00	0.00	0.00	0.00	0.00	0.00	0.00	0.00	0.00	0.00	0.00
0.00	0.00	0.00	0.00	0.00	0.00	0.00	0.00	0.00	0.00	0.00	0.00	0.00	0.00	0.00	0.00	0.00	0.00	0.00	-102.90	178.10	-75.20	0.00	-46.00	88.40	-42.40	0.00	-7.30	7.20	0.10	0.00	-7.30	7.20	0.10	0.00	1.00	0.00	0.00	0.00	0.00	0.00	0.00	0.00	0.00	0.00	0.00	0.00	0.00	0.00	0.00
0.00	0.00	0.00	0.00	0.00	0.00	0.00	0.00	0.00	0.00	0.00	0.00	0.00	0.00	0.00	0.00	0.00	0.00	0.00	-143.10	164.50	-21.30	0.00	-67.10	83.40	-16.30	0.00	-8.20	5.50	2.60	0.00	-8.20	5.50	2.60	0.00	1.00	0.00	0.00	0.00	0.00	0.00	0.00	0.00	0.00	0.00	0.00	0.00	0.00	0.00	0.00
0.00	0.00	0.00	0.00	0.00	0.00	0.00	0.00	0.00	0.00	0.00	0.00	0.00	0.00	0.00	0.00	0.00	0.00	0.00	-169.30	134.70	34.50	0.00	-81.60	70.30	11.30	0.00	-8.30	3.30	5.00	0.00	-8.30	3.30	5.00	0.00	1.00	0.00	0.00	0.00	0.00	0.00	0.00	0.00	0.00	0.00	0.00	0.00	0.00	0.00	0.00
0.00	0.00	0.00	0.00	0.00	0.00	0.00	0.00	0.00	0.00	0.00	0.00	0.00	0.00	0.00	0.00	0.00	0.00	0.00	-178.90	91.70	87.10	0.00	-88.20	50.20	37.90	0.00	-7.60	0.70	6.80	0.00	-7.60	0.70	6.80	0.00	1.00	0.00	0.00	0.00	0.00	0.00	0.00	0.00	0.00	0.00	0.00	0.00	0.00	0.00	0.00
0.00	0.00	0.00	0.00	0.00	0.00	0.00	0.00	0.00	0.00	0.00	0.00	0.00	0.00	0.00	0.00	0.00	0.00	0.00	-171.00	39.70	131.10	0.00	-86.10	25.20	60.80	0.00	-6.10	-1.80	8.00	0.00	-6.10	-1.80	8.00	0.00	1.00	0.00	0.00	0.00	0.00	0.00	0.00	0.00	0.00	0.00	0.00	0.00	0.00	0.00	0.00
0.00	0.00	0.00	0.00	0.00	0.00	0.00	0.00	0.00	0.00	0.00	0.00	0.00	0.00	0.00	0.00	0.00	0.00	0.00	-146.30	-16.00	162.30	0.00	-75.50	-2.10	77.70	0.00	-4.00	-4.20	8.30	0.00	-4.00	-4.20	8.30	0.00	1.00	0.00	0.00	0.00	0.00	0.00	0.00	0.00	0.00	0.00	0.00	0.00	0.00	0.00	0.00
0.00	0.00	0.00	0.00	0.00	0.00	0.00	0.00	0.00	0.00	0.00	0.00	0.00	0.00	0.00	0.00	0.00	0.00	0.00	-107.30	-70.30	177.70	0.00	-57.60	-29.40	87.00	0.00	-1.60	-6.30	7.90	0.00	-1.60	-6.30	7.90	0.00	1.00	0.00	0.00	0.00	0.00	0.00	0.00	0.00	0.00	0.00	0.00	0.00	0.00	0.00	0.00
0.00	0.00	0.00	0.00	0.00	0.00	0.00	0.00	0.00	0.00	0.00	0.00	0.00	0.00	0.00	0.00	0.00	0.00	0.00	-57.80	-117.70	175.60	0.00	-34.00	-53.70	87.80	0.00	0.90	-7.70	6.70	0.00	0.90	-7.70	6.70	0.00	1.00	0.00	0.00	0.00	0.00	0.00	0.00	0.00	0.00	0.00	0.00	0.00	0.00	0.00	0.00
0.00	0.00	0.00	0.00	0.00	0.00	0.00	0.00	0.00	0.00	0.00	0.00	0.00	0.00	0.00	0.00	0.00	0.00	0.00	-2.60	-153.60	156.30	0.00	-7.10	-72.80	80.00	0.00	3.50	-8.30	4.80	0.00	3.50	-8.30	4.80	0.00	1.00	0.00	0.00	0.00	0.00	0.00	0.00	0.00	0.00	0.00	0.00	0.00	0.00	0.00	0.00
0.00	0.00	0.00	0.00	0.00	0.00	0.00	0.00	0.00	0.00	0.00	0.00	0.00	0.00	0.00	0.00	0.00	0.00	0.00	52.70	-174.50	121.70	0.00	20.40	-84.80	64.30	0.00	5.60	-8.10	2.40	0.00	5.60	-8.10	2.40	0.00	1.00	0.00	0.00	0.00	0.00	0.00	0.00	0.00	0.00	0.00	0.00	0.00	0.00	0.00	0.00
0.00	0.00	0.00	0.00	0.00	0.00	0.00	0.00	0.00	0.00	0.00	0.00	0.00	0.00	0.00	0.00	0.00	0.00	0.00	103.00	-178.30	75.20	0.00	46.10	-88.50	42.40	0.00	7.30	-7.20	-0.10	0.00	7.30	-7.20	-0.10	0.00	1.00	0.00	0.00	0.00	0.00	0.00	0.00	0.00	0.00	0.00	0.00	0.00	0.00	0.00	0.00
0.00	0.00	0.00	0.00	0.00	0.00	0.00	0.00	0.00	0.00	0.00	0.00	0.00	0.00	0.00	0.00	0.00	0.00	0.00	143.20	-164.60	21.40	0.00	67.20	-83.50	16.30	0.00	8.20	-5.50	-2.60	0.00	8.20	-5.50	-2.60	0.00	1.00	0.00	0.00	0.00	0.00	0.00	0.00	0.00	0.00	0.00	0.00	0.00	0.00	0.00	0.00
0.00	0.00	0.00	0.00	0.00	0.00	0.00	0.00	0.00	0.00	0.00	0.00	0.00	0.00	0.00	0.00	0.00	0.00	0.00	169.30	-134.80	-34.50	0.00	81.70	-70.30	-11.30	0.00	8.30	-3.30	-5.00	0.00	8.30	-3.30	-5.00	0.00	1.00	0.00	0.00	0.00	0.00	0.00	0.00	0.00	0.00	0.00	0.00	0.00	0.00	0.00	0.00
0.00	0.00	0.00	0.00	0.00	0.00	0.00	0.00	0.00	0.00	0.00	0.00	0.00	0.00	0.00	0.00	0.00	0.00	0.00	178.90	-91.80	-87.10	0.00	88.20	-50.30	-37.90	0.00	7.60	-0.70	-6.80	0.00	7.60	-0.70	-6.80	0.00	1.00	0.00	0.00	0.00	0.00	0.00	0.00	0.00	0.00	0.00	0.00	0.00	0.00	0.00	0.00
0.00	0.00	0.00	0.00	0.00	0.00	0.00	0.00	0.00	0.00	0.00	0.00	0.00	0.00	0.00	0.00	0.00	0.00	0.00	171.00	-39.90	-131.10	0.00	86.10	-25.30	-60.70	0.00	6.10	1.80	-8.00	0.00	6.10	1.80	-8.00	0.00	1.00	0.00	0.00	0.00	0.00	0.00	0.00	0.00	0.00	0.00	0.00	0.00	0.00	0.00	0.00
0.00	0.00	0.00	0.00	0.00	0.00	0.00	0.00	0.00	0.00	0.00	0.00	0.00	0.00	0.00	0.00	0.00	0.00	0.00	146.30	15.90	-162.30	0.00	75.60	2.00	-77.60	0.00	4.10	4.20	-8.30	0.00	4.10	4.20	-8.30	0.00	1.00	0.00	0.00	0.00	0.00	0.00	0.00	0.00	0.00	0.00	0.00	0.00	0.00	0.00	0.00
0.00	0.00	0.00	0.00	0.00	0.00	0.00	0.00	0.00	0.00	0.00	0.00	0.00	0.00	0.00	0.00	0.00	0.00	0.00	107.40	70.20	-177.60	0.00	57.60	29.30	-86.90	0.00	1.60	6.30	-7.90	0.00	1.60	6.30	-7.90	0.00	1.00	0.00	0.00	0.00	0.00	0.00	0.00	0.00	0.00	0.00	0.00	0.00	0.00	0.00	0.00
0.00	0.00	0.00	0.00	0.00	0.00	0.00	0.00	0.00	0.00	0.00	0.00	0.00	0.00	0.00	0.00	0.00	0.00	0.00	57.90	117.60	-175.50	0.00	34.00	53.60	-87.70	0.00	-0.90	7.70	-6.70	0.00	-0.90	7.70	-6.70	0.00	1.00	0.00	0.00	0.00	0.00	0.00	0.00	0.00	0.00	0.00	0.00	0.00	0.00	0.00	0.00
0.00	0.00	0.00	0.00	0.00	0.00	0.00	0.00	0.00	0.00	0.00	0.00	0.00	0.00	0.00	0.00	0.00	0.00	0.00	2.70	153.50	-156.30	0.00	7.10	72.80	-79.90	0.00	-3.50	8.30	-4.80	0.00	-3.50	8.30	-4.80	0.00	1.00	0.00	0.00	0.00	0.00	0.00	0.00	0.00	0.00	0.00	0.00	0.00	0.00	0.00	0.00
0.00	0.00	0.00	0.00	0.00	0.00	0.00	0.00	0.00	0.00	0.00	0.00	0.00	0.00	0.00	0.00	0.00	0.00	0.00	-52.60	174.40	-121.70	0.00	-20.40	84.70	-64.30	0.00	-5.60	8.10	-2.40	0.00	-5.60	8.10	-2.40	0.00	1.00	0.00	0.00	0.00	0.00	0.00	0.00	0.00	0.00	0.00	0.00	0.00	0.00	0.00	0.00
0.00	0.00	0.00	0.00	0.00	0.00	0.00	0.00	0.00	0.00	0.00	0.00	0.00	0.00	0.00	0.00	0.00	0.00	0.00	-102.90	178.10	-75.20	0.00	-46.00	88.40	-42.40	0.00	-7.30	7.20	0.10	0.00	-7.30	7.20	0.10	0.00	1.00	0.00	0.00	0.00	0.00	0.00	0.00	0.00	0.00	0.00	0.00	0.00	0.00	0.00	0.00
0.00	0.00	0.00	0.00	0.00	0.00	0.00	0.00	0.00	0.00	0.00	0.00	0.00	0.00	0.00	0.00	0.00	0.00	0.00	-143.10	164.50	-21.30	0.00	-67.10	83.40	-16.30	0.00	-8.20	5.50	2.60	0.00	-8.20	5.50	2.60	0.00	1.00	0.00	0.00	0.00	0.00	0.00	0.00	0.00	0.00	0.00	0.00	0.00	0.00	0.00	0.00
0.00	0.00	0.00	0.00	0.00	0.00	0.00	0.00	0.00	0.00	0.00	0.00	0.00	0.00	0.00	0.00	0.00	0.00	0.00	-169.30	134.70	34.50	0.00	-81.60	70.30	11.30	0.00	-8.30	3.30	5.00	0.00	-8.30	3.30	5.00	0.00	1.00	0.00	0.00	0.00	0.00	0.00	0.00	0.00	0.00	0.00	0.00	0.00	0.00	0.00	0.00
0.00	0.00	0.00	0.00	0.00	0.00	0.00	0.00	0.00	0.00	0.00	0.00	0.00	0.00	0.00	0.00	0.00	0.00	0.00	-178.90	91.70	87.10	0.00	-88.20	50.20	37.90	0.00	-7.60	0.70	6.80	0.00	-7.60	0.70	6.80	0.00	1.00	0.00	0.00	0.00	0.00	0.00	0.00	0.00	0.00	0.00	0.00	0.00	0.00	0.00	0.00
0.00	0.00	0.00	0.00	0.00	0.00	0.00	0.00	0.00	0.00	0.00	0.00	0.00	0.00	0.00	0.00	0.00	0.00	0.00	-171.00	39.70	131.10	0.00	-86.10	25.20	60.80	0.00	-6.10	-1.80	8.00	0.00	-6.10	-1.80	8.00	0.00	1.00	0.00	0.00	0.00	0.00	0.00	0.00	0.00	0.00	0.00	0.00	0.00	0.00	0.00	0.00
0.00	0.00	0.00	0.00	0.00	0.00	0.00	0.00	0.00	0.00	0.00	0.00	0.00	0.00	0.00	0.00	0.00	0.00	0.00	-146.30	-16.00	162.40	0.00	-75.50	-2.10	77.70	0.00	-4.00	-4.20	8.30	0.00	-4.00	-4.20	8.30	0.00	1.00	0.00	0.00	0.00	0.00	0.00	0.00	0.00	0.00	0.00	0.00	0.00	0.00	0.00	0.00
0.00	0.00	0.00	0.00	0.00	0.00	0.00	0.00	0.00	0.00	0.00	0.00	0.00	0.00	0.00	0.00	0.00	0.00	0.00	-107.30	-70.30	177.70	0.00	-57.60	-29.30	87.00	0.00	-1.60	-6.30	7.90	0.00	-1.60	-6.30	7.90	0.00	1.00	0.00	0.00	0.00	0.00	0.00	0.00	0.00	0.00	0.00	0.00	0.00	0.00	0.00	0.00
0.00	0.00	0.00	0.00	0.00	0.00	0.00	0.00	0.00	0.00	0.00	0.00	0.00	0.00	0.00	0.00	0.00	0.00	0.00	-57.80	-117.70	175.60	0.00	-34.00	-53.70	87.80	0.00	0.90	-7.70	6.70	0.00	0.90	-7.70	6.70	0.00	1.00	0.00	0.00	0.00	0.00	0.00	0.00	0.00	0.00	0.00	0.00	0.00	0.00	0.00	0.00
0.00	0.00	0.00	0.00	0.00	0.00	0.00	0.00	0.00	0.00	0.00	0.00	0.00	0.00	0.00	0.00	0.00	0.00	0.00	-2.60	-153.60	156.30	0.00	-7.10	-72.80	80.00	0.00	3.50	-8.30	4.80	0.00	3.50	-8.30	4.80	0.00	1.00	0.00	0.00	0.00	0.00	0.00	0.00	0.00	0.00	0.00	0.00	0.00	0.00	0.00	0.00
0.00	0.00	0.00	0.00	0.00	0.00	0.00	0.00	0.00	0.00	0.00	0.00	0.00	0.00	0.00	0.00	0.00	0.00	0.00	52.70	-174.50	121.70	0.00	20.40	-84.80	64.30	0.00	5.60	-8.10	2.40	0.00	5.60	-8.10	2.40	0.00	1.00	0.00	0.00	0.00	0.00	0.00	0.00	0.00	0.00	0.00	0.00	0.00	0.00	0.00	0.00
0.00	0.00	0.00	0.00	0.00	0.00	0.00	0.00	0.00	0.00	0.00	0.00	0.00	0.00	0.00	0.00	0.00	0.00	0.00	103.00	-178.30	75.20	0.00	46.10	-88.50	42.40	0.00	7.30	-7.20	-0.10	0.00	7.30	-7.20	-0.10	0.00	1.00	0.00	0.00	0.00	0.00	0.00	0.00	0.00	0.00	0.00	0.00	0.00	0.00	0.00	0.00
0.00	0.00	0.00	0.00	0.00	0.00	0.00	0.00	0.00	0.00	0.00	0.00	0.00	0.00	0.00	0.00	0.00	0.00	0.00	143.20	-164.60	21.40	0.00	67.20	-83.50	16.30	0.00	8.20	-5.50	-2.60	0.00	8.20	-5.50	-2.60	0.00	1.00	0.00	0.00	0.00	0.00	0.00	0.00	0.00	0.00	0.00	0.00	0.00	0.00	0.00	0.00
0.00	0.00	0.00	0.00	0.00	0.00	0.00	0.00	0.00	0.00	0.00	0.00	0.00	0.00	0.00	0.00	0.00	0.00	0.00	169.30	-134.80	-34.50	0.00	81.70	-70.30	-11.30	0.00	8.30	-3.30	-5.00	0.00	8.30	-3.30	-5.00	0.00	1.00	0.00	0.00	0.00	0.00	0.00	0.00	0.00	0.00	0.00	0.00	0.00	0.00	0.00	0.00
0.00	0.00	0.00	0.00	0.00	0.00	0.00	0.00	0.00	0.00	0.00	0.00	0.00	0.00	0.00	0.00	0.00	0.00	0.00	178.90	-91.80	-87.00	0.00	88.20	-50.30	-37.90	0.00	7.60	-0.70	-6.80	0.00	7.60	-0.70	-6.80	0.00	1.00	0.00	0.00	0.00	0.00	0.00	0.00	0.00	0.00	0.00	0.00	0.00	0.00	0.00	0.00
0.00	0.00	0.00	0.00	0.00	0.00	0.00	0.00	0.00	0.00	0.00	0.00	0.00	0.00	0.00	0.00	0.00	0.00	0.00	171.00	-39.90	-131.10	0.00	86.10	-25.30	-60.70	0.00	6.10	1.80	-8.00	0.00	6.10	1.80	-8.00	0.00	1.00	0.00	0.00	0.00	0.00	0.00	0.00	0.00	0.00	0.00	0.00	0.00	0.00	0.00	0.00
0.00	0.00	0.00	0.00	0.00	0.00	0.00	0.00	0.00	0.00	0.00	0.00	0.00	0.00	0.00	0.00	0.00	0.00	0.00	146.30	15.90	-162.30	0.00	75.60	2.00	-77.60	0.00	4.10	4.20	-8.30	0.00	4.10	4.20	-8.30	0.00	1.00	0.00	0.00	0.00	0.00	0.00	0.00	0.00	0.00	0.00	0.00	0.00	0.00	0.00	0.00
0.00	0.00	0.00	0.00	0.00	0.00	0.00	0.00	0.00	0.00	0.00	0.00	0.00	0.00	0.00	0.00	0.00	0.00	0.00	107.40	70.20	-177.60	0.00	57.60	29.30	-86.90	0.00	1.60	6.30	-7.90	0.00	1.60	6.30	-7.90	0.00	1.00	0.00	0.00	0.00	0.00	0.00	0.00	0.00	0.00	0.00	0.00	0.00	0.00	0.00	0.00
0.00	0.00	0.00	0.00	0.00	0.00	0.00	0.00	0.00	0.00	0.00	0.00	0.00	0.00	0.00	0.00	0.00	0.00	0.00	57.90	117.60	-175.50	0.00	34.00	53.60	-87.70	0.00	-0.90	7.70	-6.70	0.00	-0.90	7.70	-6.70	0.00	1.00	0.00	0.00	0.00	0.00	0.00	0.00	0.00	0.00	0.00	0.00	0.00	0.00	0.00	0.00
0.00	0.00	0.00	0.00	0.00	0.00	0.00	0.00	0.00	0.00	0.00	0.00	0.00	0.00	0.00	0.00	0.00	0.00	0.00	2.70	153.50	-156.30	0.00	7.10	72.80	-79.90	0.00	-3.50	8.30	-4.80	0.00	-3.50	8.30	-4.80	0.00	1.00	0.00	0.00	0.00	0.00	0.00	0.00	0.00	0.00	0.00	0.00	0.00	0.00	0.00	0.00
0.00	0.00	0.00	0.00	0.00	0.00	0.00	0.00	0.00	0.00	0.00	0.00	0.00	0.00	0.00	0.00	0.00	0.00	0.00	-52.60	174.40	-121.70	0.00	-20.40	84.70	-64.30	0.00	-5.60	8.10	-2.40	0.00	-5.60	8.10	-2.40	0.00	1.00	0.00	0.00	0.00	0.00	0.00	0.00	0.00	0.00	0.00	0.00	0.00	0.00	0.00	0.00
0.00	0.00	0.00	0.00	0.00	0.00	0.00	0.00	0.00	0.00	0.00	0.00	0.00	0.00	0.00	0.00	0.00	0.00	0.00	-102.90	178.10	-75.20	0.00	-46.00	88.40	-42.40	0.00	-7.30	7.20	0.10	0.00	-7.30	7.20	0.10	0.00	1.00	0.00	0.00	0.00	0.00	0.00	0.00	0.00	0.00	0.00	0.00	0.00	0.00	0.00	0.00
0.00	0.00	0.00	0.00	0.00	0.00	0.00	0.00	0.00	0.00	0.00	0.00	0.00	0.00	0.00	0.00	0.00	0.00	0.00	-143.10	164.50	-21.30	0.00	-67.10	83.40	-16.30	0.00	-8.20	5.50	2.60	0.00	-8.20	5.50	2.60	0.00	1.00	0.00	0.00	0.00	0.00	0.00	0.00	0.00	0.00	0.00	0.00	0.00	0.00	0.00	0.00
0.00	0.00	0.00	0.00	0.00	0.00	0.00	0.00	0.00	0.00	0.00	0.00	0.00	0.00	0.00	0.00	0.00	0.00	0.00	-169.30	134.70	34.50	0.00	-81.60	70.30	11.30	0.00	-8.30	3.30	5.00	0.00	-8.30	3.30	5.00	0.00	1.00	0.00	0.00	0.00	0.00	0.00	0.00	0.00	0.00	0.00	0.00	0.00	0.00	0.00	0.00
0.00	0.00	0.00	0.00	0.00	0.00	0.00	0.00	0.00	0.00	0.00	0.00	0.00	0.00	0.00	0.00	0.00	0.00	0.00	-178.90	91.70	87.10	0.00	-88.20	50.20	37.90	0.00	-7.60	0.70	6.80	0.00	-7.60	0.70	6.80	0.00	1.00	0.00	0.00	0.00	0.00	0.00	0.00	0.00	0.00	0.00	0.00	0.00	0.00	0.00	0.00
0.00	0.00	0.00	0.00	0.00	0.00	0.00	0.00	0.00	0.00	0.00	0.00	0.00	0.00	0.00	0.00	0.00	0.00	0.00	-171.00	39.70	131.10	0.00	-86.10	25.30	60.80	0.00	-6.10	-1.80	8.00	0.00	-6.10	-1.80	8.00	0.00	1.00	0.00	0.00	0.00	0.00	0.00	0.00	0.00	0.00	0.00	0.00	0.00	0.00	0.00	0.00
0.00	0.00	0.00	0.00	0.00	0.00	0.00	0.00	0.00	0.00	0.00	0.00	0.00	0.00	0.00	0.00	0.00	0.00	0.00	-146.30	-16.00	162.30	0.00	-75.50	-2.10	77.70	0.00	-4.00	-4.20	8.30	0.00	-4.00	-4.20	8.30	0.00	1.00	0.00	0.00	0.00	0.00	0.00	0.00	0.00	0.00	0.00	0.00	0.00	0.00	0.00	0.00
0.00	0.00	0.00	0.00	0.00	0.00	0.00	0.00	0.00	0.00	0.00	0.00	0.00	0.00	0.00	0.00	0.00	0.00	0.00	-107.30	-70.30	177.70	0.00	-57.60	-29.30	87.00	0.00	-1.60	-6.30	7.90	0.00	-1.60	-6.30	7.90	0.00	1.00	0.00	0.00	0.00	0.00	0.00	0.00	0.00	0.00	0.00	0.00	0.00	0.00	0.00	0.00
0.00	0.00	0.00	0.00	0.00	0.00	0.00	0.00	0.00	0.00	0.00	0.00	0.00	0.00	0.00	0.00	0.00	0.00	0.00	-57.80	-117.70	175.60	0.00	-34.00	-53.70	87.80	0.00	0.90	-7.70	6.70	0.00	0.90	-7.70	6.70	0.00	1.00	0.00	0.00	0.00	0.00	0.00	0.00	0.00	0.00	0.00	0.00	0.00	0.00	0.00	0.00
0.00	0.00	0.00	0.00	0.00	0.00	0.00	0.00	0.00	0.00	0.00	0.00	0.00	0.00	0.00	0.00	0.00	0.00	0.00	-2.60	-153.60	156.30	0.00	-7.10	-72.80	80.00	0.00	3.50	-8.30	4.80	0.00	3.50	-8.30	4.80	0.00	1.00	0.00	0.00	0.00	0.00	0.00	0.00	0.00	0.00	0.00	0.00	0.00	0.00	0.00	0.00
0.00	0.00	0.00	0.00	0.00	0.00	0.00	0.00	0.00	0.00	0.00	0.00	0.00	0.00	0.00	0.00	0.00	0.00	0.00	52.70	-174.50	121.70	0.00	20.40	-84.80	64.30	0.00	5.60	-8.10	2.40	0.00	5.60	-8.10	2.40	0.00	1.00	0.00	0.00	0.00	0.00	0.00	0.00	0.00	0.00	0.00	0.00	0.00	0.00	0.00	0.00
0.00	0.00	0.00	0.00	0.00	0.00	0.00	0.00	0.00	0.00	0.00	0.00	0.00	0.00	0.00	0.00	0.00	0.00	0.00	103.00	-178.30	75.20	0.00	46.10	-88.50	42.40	0.00	7.30	-7.20	-0.10	0.00	7.30	-7.20	-0.10	0.00	1.00	0.00	0.00	0.00	0.00	0.00	0.00	0.00	0.00	0.00	0.00	0.00	0.00	0.00	0.00
0.00	0.00	0.00	0.00	0.00	0.00	0.00	0.00	0.00	0.00	0.00	0.00	0.00	0.00	0.00	0.00	0.00	0.00	0.00	143.20	-164.60	21.40	0.00	67.20	-83.50	16.30	0.00	8.20	-5.50	-2.60	0.00	8.20	-5.50	-2.60	0.00	1.00	0.00	0.00	0.00	0.00	0.00	0.00	0.00	0.00	0.00	0.00	0.00	0.00	0.00	0.00
0.00	0.00	0.00	0.00	0.00	0.00	0.00	0.00	0.00	0.00	0.00	0.00	0.00	0.00	0.00	0.00	0.00	0.00	0.00	169.30	-134.80	-34.50	0.00	81.70	-70.30	-11.30	0.00	8.30	-3.30	-5.00	0.00	8.30	-3.30	-5.00	0.00	1.00	0.00	0.00	0.00	0.00	0.00	0.00	0.00	0.00	0.00	0.00	0.00	0.00	0.00	0.00
0.00	0.00	0.00	0.00	0.00	0.00	0.00	0.00	0.00	0.00	0.00	0.00	0.00	0.00	0.00	0.00	0.00	0.00	0.00	178.90	-91.80	-87.00	0.00	88.20	-50.30	-37.90	0.00	7.60	-0.70	-6.80	0.00	7.60	-0.70	-6.80	0.00	1.00	0.00	0.00	0.00	0.00	0.00	0.00	0.00	0.00	0.00	0.00	0.00	0.00	0.00	0.00
0.00	0.00	0.00	0.00	0.00	0.00	0.00	0.00	0.00	0.00	0.00	0.00	0.00	0.00	0.00	0.00	0.00	0.00	0.00	171.00	-39.90	-131.10	0.00	86.10	-25.30	-60.70	0.00	6.10	1.80	-8.00	0.00	6.10	1.80	-8.00	0.00	1.00	0.00	0.00	0.00	0.00	0.00	0.00	0.00	0.00	0.00	0.00	0.00	0.00	0.00	0.00
0.00	0.00	0.00	0.00	0.00	0.00	0.00	0.00	0.00	0.00	0.00	0.00	0.00	0.00	0.00	0.00	0.00	0.00	0.00	146.30	15.90	-162.30	0.00	75.60	2.00	-77.60	0.00	4.10	4.20	-8.30	0.00	4.10	4.20	-8.30	0.00	1.00	0.00	0.00	0.00	0.00	0.00	0.00	0.00	0.00	0.00	0.00	0.00	0.00	0.00	0.00
0.00	0.00	0.00	0.00	0.00	0.00	0.00	0.00	0.00	0.00	0.00	0.00	0.00	0.00	0.00	0.00	0.00	0.00	0.00	107.40	70.20	-177.60	0.00	57.60	29.30	-86.90	0.00	1.60	6.30	-7.90	0.00	1.60	6.30	-7.90	0.00	1.00	0.00	0.00	0.00	0.00	0.00	0.00	0.00	0.00	0.00	0.00	0.00	0.00	0.00	0.00
0.00	0.00	0.00	0.00	0.00	0.00	0.00	0.00	0.00	0.00	0.00	0.00	0.00	0.00	0.00	0.00	0.00	0.00	0.00	57.90	117.60	-175.50	0.00	34.00	53.60	-87.70	0.00	-0.90	7.70	-6.70	0.00	-0.90	7.70	-6.70	0.00	1.00	0.00	0.00	0.00	0.00	0.00	0.00	0.00	0.00	0.00	0.00	0.00	0.00	0.00	0.00
0.00	0.00	0.00	0.00	0.00	0.00	0.00	0.00	0.00	0.00	0.00	0.00	0.00	0.00	0.00	0.00	0.00	0.00	0.00	2.70	153.50	-156.30	0.00	7.10	72.80	-79.90	0.00	-3.50	8.30	-4.80	0.00	-3.50	8.30	-4.80	0.00	1.00	0.00	0.00	0.00	0.00	0.00	0.00	0.00	0.00	0.00	0.00	0.00	0.00	0.00	0.00
0.00	0.00	0.00	0.00	0.00	0.00	0.00	0.00	0.00	0.00	0.00	0.00	0.00	0.00	0.00	0.00	0.00	0.00	0.00	-52.60	174.40	-121.70	0.00	-20.40	84.70	-64.30	0.00	-5.60	8.10	-2.40	0.00	-5.60	8.10	-2.40	0.00	1.00	0.00	0.00	0.00	0.00	0.00	0.00	0.00	0.00	0.00	0.00	0.00	0.00	0.00	0.00
0.00	0.00	0.00	0.00	0.00	0.00	0.00	0.00	0.00	0.00	0.00	0.00	0.00	0.00	0.00	0.00	0.00	0.00	0.00	-102.90	178.10	-75.20	0.00	-46.00	88.40	-42.40	0.00	-7.30	7.20	0.10	0.00	-7.30	7.20	0.10	0.00	1.00	0.00	0.00	0.00	0.00	0.00	0.00	0.00	0.00	0.00	0.00	0.00	0.00	0.00	0.00
0.00	0.00	0.00	0.00	0.00	0.00	0.00	0.00	0.00	0.00	0.00	0.00	0.00	0.00	0.00	0.00	0.00	0.00	0.00	-143.10	164.50	-21.30	0.00	-67.10	83.40	-16.30	0.00	-8.20	5.50	2.60	0.00	-8.20	5.50	2.60	0.00	1.00	0.00	0.00	0.00	0.00	0.00	0.00	0.00	0.00	0.00	0.00	0.00	0.00	0.00	0.00
0.00	0.00	0.00	0.00	0.00	0.00	0.00	0.00	0.00	0.00	0.00	0.00	0.00	0.00	0.00	0.00	0.00	0.00	0.00	-169.30	134.70	34.50	0.00	-81.60	70.30	11.30	0.00	-8.30	3.30	5.00	0.00	-8.30	3.30	5.00	0.00	1.00	0.00	0.00	0.00	0.00	0.00	0.00	0.00	0.00	0.00	0.00	0.00	0.00	0.00	0.00
0.00	0.00	0.00	0.00	0.00	0.00	0.00	0.00	0.00	0.00	0.00	0.00	0.00	0.00	0.00	0.00	0.00	0.00	0.00	-178.90	91.70	87.10	0.00	-88.20	50.20	37.90	0.00	-7.60	0.70	6.80	0.00	-7.60	0.70	6.80	0.00	1.00	0.00	0.00	0.00	0.00	0.00	0.00	0.00	0.00	0.00	0.00	0.00	0.00	0.00	0.00
0.00	0.00	0.00	0.00	0.00	0.00	0.00	0.00	0.00	0.00	0.00	0.00	0.00	0.00	0.00	0.00	0.00	0.00	0.00	-170.90	39.70	131.10	0.00	-86.10	25.30	60.80	0.00	-6.10	-1.80	8.00	0.00	-6.10	-1.80	8.00	0.00	1.00	0.00	0.00	0.00	0.00	0.00	0.00	0.00	0.00	0.00	0.00	0.00	0.00	0.00	0.00
0.00	0.00	0.00	0.00	0.00	0.00	0.00	0.00	0.00	0.00	0.00	0.00	0.00	0.00	0.00	0.00	0.00	0.00	0.00	-146.30	-16.00	162.40	0.00	-75.50	-2.10	77.70	0.00	-4.00	-4.20	8.30	0.00	-4.00	-4.20	8.30	0.00	1.00	0.00	0.00	0.00	0.00	0.00	0.00	0.00	0.00	0.00	0.00	0.00	0.00	0.00	0.00
0.00	0.00	0.00	0.00	0.00	0.00	0.00	0.00	0.00	0.00	0.00	0.00	0.00	0.00	0.00	0.00	0.00	0.00	0.00	-107.30	-70.30	177.70	0.00	-57.60	-29.30	87.00	0.00	-1.60	-6.30	7.90	0.00	-1.60	-6.30	7.90	0.00	1.00	0.00	0.00	0.00	0.00	0.00	0.00	0.00	0.00	0.00	0.00	0.00	0.00	0.00	0.00
0.00	0.00	0.00	0.00	0.00	0.00	0.00	0.00	0.00	0.00	0.00	0.00	0.00	0.00	0.00	0.00	0.00	0.00	0.00	-57.80	-117.70	175.60	0.00	-34.00	-53.70	87.80	0.00	0.90	-7.70	6.70	0.00	0.90	-7.70	6.70	0.00	1.00	0.00	0.00	0.00	0.00	0.00	0.00	0.00	0.00	0.00	0.00	0.00	0.00	0.00	0.00
0.00	0.00	0.00	0.00	0.00	0.00	0.00	0.00	0.00	0.00	0.00	0.00	0.00	0.00	0.00	0.00	0.00	0.00	0.00	-2.60	-153.60	156.30	0.00	-7.10	-72.80	80.00	0.00	3.50	-8.30	4.80	0.00	3.50	-8.30	4.80	0.00	1.00	0.00	0.00	0.00	0.00	0.00	0.00	0.00	0.00	0.00	0.00	0.00	0.00	0.00	0.00
0.00	0.00	0.00	0.00	0.00	0.00	0.00	0.00	0.00	0.00	0.00	0.00	0.00	0.00	0.00	0.00	0.00	0.00	0.00	52.70	-174.50	121.70	0.00	20.40	-84.80	64.30	0.00	5.60	-8.10	2.40	0.00	5.60	-8.10	2.40	0.00	1.00	0.00	0.00	0.00	0.00	0.00	0.00	0.00	0.00	0.00	0.00	0.00	0.00	0.00	0.00
0.00	0.00	0.00	0.00	0.00	0.00	0.00	0.00	0.00	0.00	0.00	0.00	0.00	0.00	0.00	0.00	0.00	0.00	0.00	103.00	-178.30	75.20	0.00	46.10	-88.50	42.40	0.00	7.30	-7.20	-0.10	0.00	7.30	-7.20	-0.10	0.00	1.00	0.00	0.00	0.00	0.00	0.00	0.00	0.00	0.00	0.00	0.00	0.00	0.00	0.00	0.00
0.00	0.00	0.00	0.00	0.00	0.00	0.00	0.00	0.00	0.00	0.00	0.00	0.00	0.00	0.00	0.00	0.00	0.00	0.00	143.20	-164.60	21.40	0.00	67.20	-83.50	16.30	0.00	8.20	-5.50	-2.60	0.00	8.20	-5.50	-2.60	0.00	1.00	0.00	0.00	0.00	0.00	0.00	0.00	0.00	0.00	0.00	0.00	0.00	0.00	0.00	0.00
0.00	0.00	0.00	0.00	0.00	0.00	0.00	0.00	0.00	0.00	0.00	0.00	0.00	0.00	0.00	0.00	0.00	0.00	0.00	169.30	-134.80	-34.50	0.00	81.70	-70.30	-11.30	0.00	8.30	-3.30	-5.00	0.00	8.30	-3.30	-5.00	0.00	1.00	0.00	0.00	0.00	0.00	0.00	0.00	0.00	0.00	0.00	0.00	0.00	0.00	0.00	0.00
0.00	0.00	0.00	0.00	0.00	0.00	0.00	0.00	0.00	0.00	0.00	0.00	0.00	0.00	0.00	0.00	0.00	0.00	0.00	178.90	-91.80	-87.00	0.00	88.20	-50.30	-37.90	0.00	7.60	-0.70	-6.80	0.00	7.60	-0.70	-6.80	0.00	1.00	0.00	0.00	0.00	0.00	0.00	0.00	0.00	0.00	0.00	0.00	0.00	0.00	0.00	0.00
0.00	0.00	0.00	0.00	0.00	0.00	0.00	0.00	0.00	0.00	0.00	0.00	0.00	0.00	0.00	0.00	0.00	0.00	0.00	171.00	-39.90	-131.10	0.00	86.10	-25.30	-60.70	0.00	6.10	1.80	-8.00	0.00	6.10	1.80	-8.00	0.00	1.00	0.00	0.00	0.00	0.00	0.00	0.00	0.00	0.00	0.00	0.00	0.00	0.00	0.00	0.00
0.00	0.00	0.00	0.00	0.00	0.00	0.00	0.00	0.00	0.00	0.00	0.00	0.00	0.00	0.00	0.00	0.00	0.00	0.00	146.40	15.90	-162.30	0.00	75.60	2.00	-77.60	0.00	4.10	4.20	-8.30	0.00	4.10	4.20	-8.30	0.00	1.00	0.00	0.00	0.00	0.00	0.00	0.00	0.00	0.00	0.00	0.00	0.00	0.00	0.00	0.00
0.00	0.00	0.00	0.00	0.00	0.00	0.00	0.00	0.00	0.00	0.00	0.00	0.00	0.00	0.00	0.00	0.00	0.00	0.00	107.40	70.20	-177.60	0.00	57.60	29.30	-86.90	0.00	1.60	6.30	-7.90	0.00	1.60	6.30	-7.90	0.00	1.00	0.00	0.00	0.00	0.00	0.00	0.00	0.00	0.00	0.00	0.00	0.00	0.00	0.00	0.00
0.00	0.00	0.00	0.00	0.00	0.00	0.00	0.00	0.00	0.00	0.00	0.00	0.00	0.00	0.00	0.00	0.00	0.00	0.00	57.90	117.60	-175.50	0.00	34.00	53.60	-87.70	0.00	-0.90	7.70	-6.70	0.00	-0.90	7.70	-6.70	0.00	1.00	0.00	0.00	0.00	0.00	0.00	0.00	0.00	0.00	0.00	0.00	0.00	0.00	0.00	0.00
0.00	0.00	0.00	0.00	0.00	0.00	0.00	0.00	0.00	0.00	0.00	0.00	0.00	0.00	0.00	0.00	0.00	0.00	0.00	2.70	153.50	-156.30	0.00	7.10	72.80	-79.90	0.00	-3.50	8.30	-4.80	0.00	-3.50	8.30	-4.80	0.00	1.00	0.00	0.00	0.00	0.00	0.00	0.00	0.00	0.00	0.00	0.00	0.00	0.00	0.00	0.00
0.00	0.00	0.00	0.00	0.00	0.00	0.00	0.00	0.00	0.00	0.00	0.00	0.00	0.00	0.00	0.00	0.00	0.00	0.00	-52.60	174.40	-121.70	0.00	-20.40	84.70	-64.30	0.00	-5.60	8.10	-2.40	0.00	-5.60	8.10	-2.40	0.00	1.00	0.00	0.00	0.00	0.00	0.00	0.00	0.00	0.00	0.00	0.00	0.00	0.00	0.00	0.00
0.00	0.00	0.00	0.00	0.00	0.00	0.00	0.00	0.00	0.00	0.00	0.00	0.00	0.00	0.00	0.00	0.00	0.00	0.00	-102.90	178.10	-75.20	0.00	-46.00	88.40	-42.40	0.00	-7.30	7.20	0.10	0.00	-7.30	7.20	0.10	0.00	1.00	0.00	0.00	0.00	0.00	0.00	0.00	0.00	0.00	0.00	0.00	0.00	0.00	0.00	0.00
0.00	0.00	0.00	0.00	0.00	0.00	0.00	0.00	0.00	0.00	0.00	0.00	0.00	0.00	0.00	0.00	0.00	0.00	0.00	-143.10	164.50	-21.30	0.00	-67.10	83.40	-16.30	0.00	-8.20	5.50	2.60	0.00	-8.20	5.50	2.60	0.00	1.00	0.00	0.00	0.00	0.00	0.00	0.00	0.00	0.00	0.00	0.00	0.00	0.00	0.00	0.00
0.00	0.00	0.00	0.00	0.00	0.00	0.00	0.00	0.00	0.00	0.00	0.00	0.00	0.00	0.00	0.00	0.00	0.00	0.00	-169.30	134.70	34.50	0.00	-81.60	70.30	11.30	0.00	-8.30	3.30	5.00	0.00	-8.30	3.30	5.00	0.00	1.00	0.00	0.00	0.00	0.00	0.00	0.00	0.00	0.00	0.00	0.00	0.00	0.00	0.00	0.00
0.00	0.00	0.00	0.00	0.00	0.00	0.00	0.00	0.00	0.00	0.00	0.00	0.00	0.00	0.00	0.00	0.00	0.00	0.00	-178.90	91.70	87.10	0.00	-88.20	50.20	37.90	0.00	-7.60	0.70	6.80	0.00	-7.60	0.70	6.80	0.00	1.00	0.00	0.00	0.00	0.00	0.00	0.00	0.00	0.00	0.00	0.00	0.00	0.00	0.00	0.00
0.00	0.00	0.00	0.00	0.00	0.00	0.00	0.00	0.00	0.00	0.00	0.00	0.00	0.00	0.00	0.00	0.00	0.00	0.00	-171.00	39.80	131.10	0.00	-86.10	25.30	60.80	0.00	-6.10	-1.80	8.00	0.00	-6.10	-1.80	8.00	0.00	1.00	0.00	0.00	0.00	0.00	0.00	0.00	0.00	0.00	0.00	0.00	0.00	0.00	0.00	0.00
0.00	0.00	0.00	0.00	0.00	0.00	0.00	0.00	0.00	0.00	0.00	0.00	0.00	0.00	0.00	0.00	0.00	0.00	0.00	-146.30	-16.00	162.30	0.00	-75.50	-2.10	77.70	0.00	-4.00	-4.20	8.30	0.00	-4.00	-4.20	8.30	0.00	1.00	0.00	0.00	0.00	0.00	0.00	0.00	0.00	0.00	0.00	0.00	0.00	0.00	0.00	0.00
0.00	0.00	0.00	0.00	0.00	0.00	0.00	0.00	0.00	0.00	0.00	0.00	0.00	0.00	0.00	0.00	0.00	0.00	0.00	-107.30	-70.30	177.70	0.00	-57.60	-29.30	87.00	0.00	-1.60	-6.30	7.90	0.00	-1.60	-6.30	7.90	0.00	1.00	0.00	0.00	0.00	0.00	0.00	0.00	0.00	0.00	0.00	0.00	0.00	0.00	0.00	0.00
0.00	0.00	0.00	0.00	0.00	0.00	0.00	0.00	0.00	0.00	0.00	0.00	0.00	0.00	0.00	0.00	0.00	0.00	0.00	-57.80	-117.70	175.60	0.00	-34.00	-53.70	87.80	0.00	0.90	-7.70	6.70	0.00	0.90	-7.70	6.70	0.00	1.00	0.00	0.00	0.00	0.00	0.00	0.00	0.00	0.00	0.00	0.00	0.00	0.00	0.00	0.00
0.00	0.00	0.00	0.00	0.00	0.00	0.00	0.00	0.00	0.00	0.00	0.00	0.00	0.00	0.00	0.00	0.00	0.00	0.00	-2.60	-153.60	156.30	0.00	-7.10	-72.80	80.00	0.00	3.50	-8.30	4.80	0.00	3.50	-8.30	4.80	0.00	1.00	0.00	0.00	0.00	0.00	0.00	0.00	0.00	0.00	0.00	0.00	0.00	0.00	0.00	0.00
0.00	0.00	0.00	0.00	0.00	0.00	0.00	0.00	0.00	0.00	0.00	0.00	0.00	0.00	0.00	0.00	0.00	0.00	0.00	52.70	-174.50	121.70	0.00	20.40	-84.80	64.30	0.00	5.60	-8.10	2.40	0.00	5.60	-8.10	2.40	0.00	1.00	0.00	0.00	0.00	0.00	0.00	0.00	0.00	0.00	0.00	0.00	0.00	0.00	0.00	0.00
0.00	0.00	0.00	0.00	0.00	0.00	0.00	0.00	0.00	0.00	0.00	0.00	0.00	0.00	0.00	0.00	0.00	0.00	0.00	103.00	-178.30	75.20	0.00	46.10	-88.50	42.40	0.00	7.30	-7.20	-0.10	0.00	7.30	-7.20	-0.10	0.00	1.00	0.00	0.00	0.00	0.00	0.00	0.00	0.00	0.00	0.00	0.00	0.00	0.00	0.00	0.00
0.00	0.00	0.00	0.00	0.00	0.00	0.00	0.00	0.00	0.00	0.00	0.00	0.00	0.00	0.00	0.00	0.00	0.00	0.00	143.20	-164.60	21.40	0.00	67.20	-83.50	16.30	0.00	8.20	-5.50	-2.60	0.00	8.20	-5.50	-2.60	0.00	1.00	0.00	0.00	0.00	0.00	0.00	0.00	0.00	0.00	0.00	0.00	0.00	0.00	0.00	0.00
0.00	0.00	0.00	0.00	0.00	0.00	0.00	0.00	0.00	0.00	0.00	0.00	0.00	0.00	0.00	0.00	0.00	0.00	0.00	169.30	-134.80	-34.50	0.00	81.70	-70.30	-11.30	0.00	8.30	-3.30	-5.00	0.00	8.30	-3.30	-5.00	0.00	1.00	0.00	0.00	0.00	0.00	0.00	0.00	0.00	0.00	0.00	0.00	0.00	0.00	0.00	0.00
0.00	0.00	0.00	0.00	0.00	0.00	0.00	0.00	0.00	0.00	0.00	0.00	0.00	0.00	0.00	0.00	0.00	0.00	0.00	178.90	-91.80	-87.00	0.00	88.20	-50.30	-37.90	0.00	7.60	-0.70	-6.80	0.00	7.60	-0.70	-6.80	0.00	1.00	0.00	0.00	0.00	0.00	0.00	0.00	0.00	0.00	0.00	0.00	0.00	0.00	0.00	0.00
0.00	0.00	0.00	0.00	0.00	0.00	0.00	0.00	0.00	0.00	0.00	0.00	0.00	0.00	0.00	0.00	0.00	0.00	0.00	171.00	-39.90	-131.10	0.00	86.10	-25.30	-60.70	0.00	6.10	1.80	-8.00	0.00	6.10	1.80	-8.00	0.00	1.00	0.00	0.00	0.00	0.00	0.00	0.00	0.00	0.00	0.00	0.00	0.00	0.00	0.00	0.00
0.00	0.00	0.00	0.00	0.00	0.00	0.00	0.00	0.00	0.00	0.00	0.00	0.00	0.00	0.00	0.00	0.00	0.00	0.00	146.30	15.90	-162.30	0.00	75.60	2.00	-77.60	0.00	4.10	4.20	-8.30	0.00	4.10	4.20	-8.30	0.00	1.00	0.00	0.00	0.00	0.00	0.00	0.00	0.00	0.00	0.00	0.00	0.00	0.00	0.00	0.00
0.00	0.00	0.00	0.00	0.00	0.00	0.00	0.00	0.00	0.00	0.00	0.00	0.00	0.00	0.00	0.00	0.00	0.00	0.00	107.40	70.20	-177.60	0.00	57.60	29.30	-86.90	0.00	1.60	6.30	-7.90	0.00	1.60	6.30	-7.90	0.00	1.00	0.00	0.00	0.00	0.00	0.00	0.00	0.00	0.00	0.00	0.00	0.00	0.00	0.00	0.00
0.00	0.00	0.00	0.00	0.00	0.00	0.00	0.00	0.00	0.00	0.00	0.00	0.00	0.00	0.00	0.00	0.00	0.00	0.00	57.90	117.60	-175.50	0.00	34.00	53.60	-87.70	0.00	-0.90	7.70	-6.70	0.00	-0.90	7.70	-6.70	0.00	1.00	0.00	0.00	0.00	0.00	0.00	0.00	0.00	0.00	0.00	0.00	0.00	0.00	0.00	0.00
0.00	0.00	0.00	0.00	0.00	0.00	0.00	0.00	0.00	0.00	0.00	0.00	0.00	0.00	0.00	0.00	0.00	0.00	0.00	2.70	153.50	-156.30	0.00	7.10	72.80	-79.90	0.00	-3.50	8.30	-4.80	0.00	-3.50	8.30	-4.80	0.00	1.00	0.00	0.00	0.00	0.00	0.00	0.00	0.00	0.00	0.00	0.00	0.00	0.00	0.00	0.00
0.00	0.00	0.00	0.00	0.00	0.00	0.00	0.00	0.00	0.00	0.00	0.00	0.00	0.00	0.00	0.00	0.00	0.00	0.00	-52.60	174.40	-121.70	0.00	-20.40	84.70	-64.30	0.00	-5.60	8.10	-2.40	0.00	-5.60	8.10	-2.40	0.00	1.00	0.00	0.00	0.00	0.00	0.00	0.00	0.00	0.00	0.00	0.00	0.00	0.00	0.00	0.00
0.00	0.00	0.00	0.00	0.00	0.00	0.00	0.00	0.00	0.00	0.00	0.00	0.00	0.00	0.00	0.00	0.00	0.00	0.00	-102.90	178.10	-75.20	0.00	-46.00	88.40	-42.40	0.00	-7.30	7.20	0.10	0.00	-7.30	7.20	0.10	0.00	1.00	0.00	0.00	0.00	0.00	0.00	0.00	0.00	0.00	0.00	0.00	0.00	0.00	0.00	0.00
0.00	0.00	0.00	0.00	0.00	0.00	0.00	0.00	0.00	0.00	0.00	0.00	0.00	0.00	0.00	0.00	0.00	0.00	0.00	-143.10	164.50	-21.30	0.00	-67.10	83.40	-16.30	0.00	-8.20	5.50	2.60	0.00	-8.20	5.50	2.60	0.00	1.00	0.00	0.00	0.00	0.00	0.00	0.00	0.00	0.00	0.00	0.00	0.00	0.00	0.00	0.00
0.00	0.00	0.00	0.00	0.00	0.00	0.00	0.00	0.00	0.00	0.00	0.00	0.00	0.00	0.00	0.00	0.00	0.00	0.00	-169.30	134.70	34.50	0.00	-81.60	70.30	11.30	0.00	-8.30	3.30	5.00	0.00	-8.30	3.30	5.00	0.00	1.00	0.00	0.00	0.00	0.00	0.00	0.00	0.00	0.00	0.00	0.00	0.00	0.00	0.00	0.00
0.00	0.00	0.00	0.00	0.00	0.00	0.00	0.00	0.00	0.00	0.00	0.00	0.00	0.00	0.00	0.00	0.00	0.00	0.00	-178.90	91.70	87.10	0.00	-88.20	50.20	37.90	0.00	-7.60	0.70	6.80	0.00	-7.60	0.70	6.80	0.00	1.00	0.00	0.00	0.00	0.00	0.00	0.00	0.00	0.00	0.00	0.00	0.00	0.00	0.00	0.00
0.00	0.00	0.00	0.00	0.00	0.00	0.00	0.00	0.00	0.00	0.00	0.00	0.00	0.00	0.00	0.00	0.00	0.00	0.00	-170.90	39.80	131.10	0.00	-86.10	25.30	60.80	0.00	-6.10	-1.80	8.00	0.00	-6.10	-1.80	8.00	0.00	1.00	0.00	0.00	0.00	0.00	0.00	0.00	0.00	0.00	0.00	0.00	0.00	0.00	0.00	0.00
0.00	0.00	0.00	0.00	0.00	0.00	0.00	0.00	0.00	0.00	0.00	0.00	0.00	0.00	0.00	0.00	0.00	0.00	0.00	-146.30	-16.00	162.40	0.00	-75.50	-2.10	77.70	0.00	-4.00	-4.20	8.30	0.00	-4.00	-4.20	8.30	0.00	1.00	0.00	0.00	0.00	0.00	0.00	0.00	0.00	0.00	0.00	0.00	0.00	0.00	0.00	0.00
0.00	0.00	0.00	0.00	0.00	0.00	0.00	0.00	0.00	0.00	0.00	0.00	0.00	0.00	0.00	0.00	0.00	0.00	0.00	-107.30	-70.30	177.70	0.00	-57.60	-29.30	87.00	0.00	-1.60	-6.30	7.90	0.00	-1.60	-6.30	7.90	0.00	1.00	0.00	0.00	0.00	0.00	0.00	0.00	0.00	0.00	0.00	0.00	0.00	0.00	0.00	0.00
0.00	0.00	0.00	0.00	0.00	0.00	0.00	0.00	0.00	0.00	0.00	0.00	0.00	0.00	0.00	0.00	0.00	0.00	0.00	-57.80	-117.70	175.60	0.00	-34.00	-53.70	87.80	0.00	0.90	-7.70	6.70	0.00	0.90	-7.70	6.70	0.00	1.00	0.00	0.00	0.00	0.00	0.00	0.00	0.00	0.00	0.00	0.00	0.00	0.00	0.00	0.00
0.00	0.00	0.00	0.00	0.00	0.00	0.00	0.00	0.00	0.00	0.00	0.00	0.00	0.00	0.00	0.00	0.00	0.00	0.00	-2.60	-153.60	156.30	0.00	-7.10	-72.80	80.00	0.00	3.50	-8.30	4.80	0.00	3.50	-8.30	4.80	0.00	1.00	0.00	0.00	0.00	0.00	0.00	0.00	0.00	0.00	0.00	0.00	0.00	0.00	0.00	0.00
0.00	0.00	0.00	0.00	0.00	0.00	0.00	0.00	0.00	0.00	0.00	0.00	0.00	0.00	0.00	0.00	0.00	0.00	0.00	52.70	-174.50	121.70	0.00	20.40	-84.80	64.30	0.00	5.60	-8.10	2.40	0.00	5.60	-8.10	2.40	0.00	1.00	0.00	0.00	0.00	0.00	0.00	0.00	0.00	0.00	0.00	0.00	0.00	0.00	0.00	0.00
0.00	0.00	0.00	0.00	0.00	0.00	0.00	0.00	0.00	0.00	0.00	0.00	0.00	0.00	0.00	0.00	0.00	0.00	0.00	103.00	-178.30	75.20	0.00	46.10	-88.50	42.40	0.00	7.30	-7.20	-0.10	0.00	7.30	-7.20	-0.10	0.00	1.00	0.00	0.00	0.00	0.00	0.00	0.00	0.00	0.00	0.00	0.00	0.00	0.00	0.00	0.00
0.00	0.00	0.00	0.00	0.00	0.00	0.00	0.00	0.00	0.00	0.00	0.00	0.00	0.00	0.00	0.00	0.00	0.00	0.00	143.20	-164.60	21.40	0.00	67.20	-83.50	16.30	0.00	8.20	-5.50	-2.60	0.00	8.20	-5.50	-2.60	0.00	1.00	0.00	0.00	0.00	0.00	0.00	0.00	0.00	0.00	0.00	0.00	0.00	0.00	0.00	0.00
0.00	0.00	0.00	0.00	0.00	0.00	0.00	0.00	0.00	0.00	0.00	0.00	0.00	0.00	0.00	0.00	0.00	0.00	0.00	169.30	-134.80	-34.50	0.00	81.70	-70.30	-11.30	0.00	8.30	-3.30	-5.00	0.00	8.30	-3.30	-5.00	0.00	1.00	0.00	0.00	0.00	0.00	0.00	0.00	0.00	0.00	0.00	0.00	0.00	0.00	0.00	0.00
0.00	0.00	0.00	0.00	0.00	0.00	0.00	0.00	0.00	0.00	0.00	0.00	0.00	0.00	0.00	0.00	0.00	0.00	0.00	178.90	-91.80	-87.00	0.00	88.20	-50.30	-37.90	0.00	7.60	-0.70	-6.80	0.00	7.60	-0.70	-6.80	0.00	1.00	0.00	0.00	0.00	0.00	0.00	0.00	0.00	0.00	0.00	0.00	0.00	0.00	0.00	0.00
0.00	0.00	0.00	0.00	0.00	0.00	0.00	0.00	0.00	0.00	0.00	0.00	0.00	0.00	0.00	0.00	0.00	0.00	0.00	171.00	-39.90	-131.10	0.00	86.10	-25.30	-60.70	0.00	6.10	1.80	-8.00	0.00	6.10	1.80	-8.00	0.00	1.00	0.00	0.00	0.00	0.00	0.00	0.00	0.00	0.00	0.00	0.00	0.00	0.00	0.00	0.00
0.00	0.00	0.00	0.00	0.00	0.00	0.00	0.00	0.00	0.00	0.00	0.00	0.00	0.00	0.00	0.00	0.00	0.00	0.00	146.30	15.90	-162.30	0.00	75.60	2.00	-77.60	0.00	4.10	4.20	-8.30	0.00	4.10	4.20	-8.30	0.00	1.00	0.00	0.00	0.00	0.00	0.00	0.00	0.00	0.00	0.00	0.00	0.00	0.00	0.00	0.00
0.00	0.00	0.00	0.00	0.00	0.00	0.00	0.00	0.00	0.00	0.00	0.00	0.00	0.00	0.00	0.00	0.00	0.00	0.00	107.40	70.20	-177.60	0.00	57.60	29.30	-86.90	0.00	1.60	6.30	-7.90	0.00	1.60	6.30	-7.90	0.00	1.00	0.00	0.00	0.00	0.00	0.00	0.00	0.00	0.00	0.00	0.00	0.00	0.00	0.00	0.00
0.00	0.00	0.00	0.00	0.00	0.00	0.00	0.00	0.00	0.00	0.00	0.00	0.00	0.00	0.00	0.00	0.00	0.00	0.00	57.90	117.60	-175.50	0.00	34.00	53.60	-87.70	0.00	-0.90	7.70	-6.70	0.00	-0.90	7.70	-6.70	0.00	1.00	0.00	0.00	0.00	0.00	0.00	0.00	0.00	0.00	0.00	0.00	0.00	0.00	0.00	0.00
0.00	0.00	0.00	0.00	0.00	0.00	0.00	0.00	0.00	0.00	0.00	0.00	0.00	0.00	0.00	0.00	0.00	0.00	0.00	2.70	153.50	-156.30	0.00	7.10	72.80	-79.90	0.00	-3.50	8.30	-4.80	0.00	-3.50	8.30	-4.80	0.00	1.00	0.00	0.00	0.00	0.00	0.00	0.00	0.00	0.00	0.00	0.00	0.00	0.00	0.00	0.00
0.00	0.00	0.00	0.00	0.00	0.00	0.00	0.00	0.00	0.00	0.00	0.00	0.00	0.00	0.00	0.00	0.00	0.00	0.00	-52.60	174.40	-121.70	0.00	-20.40	84.70	-64.30	0.00	-5.60	8.10	-2.40	0.00	-5.60	8.10	-2.40	0.00	1.00	0.00	0.00	0.00	0.00	0.00	0.00	0.00	0.00	0.00	0.00	0.00	0.00	0.00	0.00
0.00	0.00	0.00	0.00	0.00	0.00	0.00	0.00	0.00	0.00	0.00	0.00	0.00	0.00	0.00	0.00	0.00	0.00	0.00	-102.90	178.10	-75.20	0.00	-46.00	88.40	-42.40	0.00	-7.30	7.20	0.10	0.00	-7.30	7.20	0.10	0.00	1.00	0.00	0.00	0.00	0.00	0.00	0.00	0.00	0.00	0.00	0.00	0.00	0.00	0.00	0.00
0.00	0.00	0.00	0.00	0.00	0.00	0.00	0.00	0.00	0.00	0.00	0.00	0.00	0.00	0.00	0.00	0.00	0.00	0.00	-143.10	164.50	-21.30	0.00	-67.10	83.40	-16.30	0.00	-8.20	5.50	2.60	0.00	-8.20	5.50	2.60	0.00	1.00	0.00	0.00	0.00	0.00	0.00	0.00	0.00	0.00	0.00	0.00	0.00	0.00	0.00	0.00
0.00	0.00	0.00	0.00	0.00	0.00	0.00	0.00	0.00	0.00	0.00	0.00	0.00	0.00	0.00	0.00	0.00	0.00	0.00	-169.30	134.70	34.50	0.00	-81.60	70.30	11.30	0.00	-8.30	3.30	5.00	0.00	-8.30	3.30	5.00	0.00	1.00	0.00	0.00	0.00	0.00	0.00	0.00	0.00	0.00	0.00	0.00	0.00	0.00	0.00	0.00
0.00	0.00	0.00	0.00	0.00	0.00	0.00	0.00	0.00	0.00	0.00	0.00	0.00	0.00	0.00	0.00	0.00	0.00	0.00	-178.90	91.70	87.10	0.00	-88.20	50.20	37.90	0.00	-7.60	0.70	6.80	0.00	-7.60	0.70	6.80	0.00	1.00	0.00	0.00	0.00	0.00	0.00	0.00	0.00	0.00	0.00	0.00	0.00	0.00	0.00	0.00
0.00	0.00	0.00	0.00	0.00	0.00	0.00	0.00	0.00	0.00	0.00	0.00	0.00	0.00	0.00	0.00	0.00	0.00	0.00	-171.00	39.80	131.10	0.00	-86.10	25.30	60.80	0.00	-6.10	-1.80	8.00	0.00	-6.10	-1.80	8.00	0.00	1.00	0.00	0.00	0.00	0.00	0.00	0.00	0.00	0.00	0.00	0.00	0.00	0.00	0.00	0.00
0.00	0.00	0.00	0.00	0.00	0.00	0.00	0.00	0.00	0.00	0.00	0.00	0.00	0.00	0.00	0.00	0.00	0.00	0.00	-146.30	-16.00	162.30	0.00	-75.50	-2.10	77.70	0.00	-4.00	-4.20	8.30	0.00	-4.00	-4.20	8.30	0.00	1.00	0.00	0.00	0.00	0.00	0.00	0.00	0.00	0.00	0.00	0.00	0.00	0.00	0.00	0.00
0.00	0.00	0.00	0.00	0.00	0.00	0.00	0.00	0.00	0.00	0.00	0.00	0.00	0.00	0.00	0.00	0.00	0.00	0.00	-107.30	-70.30	177.70	0.00	-57.60	-29.30	87.00	0.00	-1.60	-6.30	7.90	0.00	-1.60	-6.30	7.90	0.00	1.00	0.00	0.00	0.00	0.00	0.00	0.00	0.00	0.00	0.00	0.00	0.00	0.00	0.00	0.00
0.00	0.00	0.00	0.00	0.00	0.00	0.00	0.00	0.00	0.00	0.00	0.00	0.00	0.00	0.00	0.00	0.00	0.00	0.00	-57.80	-117.70	175.60	0.00	-34.00	-53.70	87.80	0.00	0.90	-7.70	6.70	0.00	0.90	-7.70	6.70	0.00	1.00	0.00	0.00	0.00	0.00	0.00	0.00	0.00	0.00	0.00	0.00	0.00	0.00	0.00	0.00
0.00	0.00	0.00	0.00	0.00	0.00	0.00	0.00	0.00	0.00	0.00	0.00	0.00	0.00	0.00	0.00	0.00	0.00	0.00	-2.60	-153.60	156.30	0.00	-7.10	-72.80	80.00	0.00	3.50	-8.30	4.80	0.00	3.50	-8.30	4.80	0.00	1.00	0.00	0.00	0.00	0.00	0.00	0.00	0.00	0.00	0.00	0.00	0.00	0.00	0.00	0.00
0.00	0.00	0.00	0.00	0.00	0.00	0.00	0.00	0.00	0.00	0.00	0.00	0.00	0.00	0.00	0.00	0.00	0.00	0.00	52.70	-174.50	121.70	0.00	20.40	-84.80	64.30	0.00	5.60	-8.10	2.40	0.00	5.60	-8.10	2.40	0.00	1.00	0.00	0.00	0.00	0.00	0.00	0.00	0.00	0.00	0.00	0.00	0.00	0.00	0.00	0.00
0.00	0.00	0.00	0.00	0.00	0.00	0.00	0.00	0.00	0.00	0.00	0.00	0.00	0.00	0.00	0.00	0.00	0.00	0.00	103.00	-178.30	75.20	0.00	46.10	-88.50	42.40	0.00	7.30	-7.20	-0.10	0.00	7.30	-7.20	-0.10	0.00	1.00	0.00	0.00	0.00	0.00	0.00	0.00	0.00	0.00	0.00	0.00	0.00	0.00	0.00	0.00
0.00	0.00	0.00	0.00	0.00	0.00	0.00	0.00	0.00	0.00	0.00	0.00	0.00	0.00	0.00	0.00	0.00	0.00	0.00	143.20	-164.60	21.40	0.00	67.20	-83.50	16.30	0.00	8.20	-5.50	-2.60	0.00	8.20	-5.50	-2.60	0.00	1.00	0.00	0.00	0.00	0.00	0.00	0.00	0.00	0.00	0.00	0.00	0.00	0.00	0.00	0.00
0.00	0.00	0.00	0.00	0.00	0.00	0.00	0.00	0.00	0.00	0.00	0.00	0.00	0.00	0.00	0.00	0.00	0.00	0.00	169.30	-134.80	-34.50	0.00	81.70	-70.30	-11.30	0.00	8.30	-3.30	-5.00	0.00	8.30	-3.30	-5.00	0.00	1.00	0.00	0.00	0.00	0.00	0.00	0.00	0.00	0.00	0.00	0.00	0.00	0.00	0.00	0.00
0.00	0.00	0.00	0.00	0.00	0.00	0.00	0.00	0.00	0.00	0.00	0.00	0.00	0.00	0.00	0.00	0.00	0.00	0.00	178.90	-91.80	-87.00	0.00	88.20	-50.30	-37.90	0.00	7.60	-0.70	-6.80	0.00	7.60	-0.70	-6.80	0.00	1.00	0.00	0.00	0.00	0.00	0.00	0.00	0.00	0.00	0.00	0.00	0.00	0.00	0.00	0.00
0.00	0.00	0.00	0.00	0.00	0.00	0.00	0.00	0.00	0.00	0.00	0.00	0.00	0.00	0.00	0.00	0.00	0.00	0.00	171.00	-39.90	-131.10	0.00	86.10	-25.30	-60.70	0.00	6.10	1.80	-8.00	0.00	6.10	1.80	-8.00	0.00	1.00	0.00	0.00	0.00	0.00	0.00	0.00	0.00	0.00	0.00	0.00	0.00	0.00	0.00	0.00
0.00	0.00	0.00	0.00	0.00	0.00	0.00	0.00	0.00	0.00	0.00	0.00	0.00	0.00	0.00	0.00	0.00	0.00	0.00	146.30	15.90	-162.30	0.00	75.60	2.00	-77.60	0.00	4.10	4.20	-8.30	0.00	4.10	4.20	-8.30	0.00	1.00	0.00	0.00	0.00	0.00	0.00	0.00	0.00	0.00	0.00	0.00	0.00	0.00	0.00	0.00
0.00	0.00	0.00	0.00	0.00	0.00	0.00	0.00	0.00	0.00	0.00	0.00	0.00	0.00	0.00	0.00	0.00	0.00	0.00	107.40	70.20	-177.60	0.00	57.60	29.30	-86.90	0.00	1.60	6.30	-7.90	0.00	1.60	6.30	-7.90	0.00	1.00	0.00	0.00	0.00	0.00	0.00	0.00	0.00	0.00	0.00	0.00	0.00	0.00	0.00	0.00
0.00	0.00	0.00	0.00	0.00	0.00	0.00	0.00	0.00	0.00	0.00	0.00	0.00	0.00	0.00	0.00	0.00	0.00	0.00	57.90	117.60	-175.50	0.00	34.00	53.60	-87.70	0.00	-0.90	7.70	-6.70	0.00	-0.90	7.70	-6.70	0.00	1.00	0.00	0.00	0.00	0.00	0.00	0.00	0.00	0.00	0.00	0.00	0.00	0.00	0.00	0.00
0.00	0.00	0.00	0.00	0.00	0.00	0.00	0.00	0.00	0.00	0.00	0.00	0.00	0.00	0.00	0.00	0.00	0.00	0.00	2.70	153.50	-156.30	0.00	7.10	72.80	-79.90	0.00	-3.50	8.30	-4.80	0.00	-3.50	8.30	-4.80	0.00	1.00	0.00	0.00	0.00	0.00	0.00	0.00	0.00	0.00	0.00	0.00	0.00	0.00	0.00	0.00
0.00	0.00	0.00	0.00	0.00	0.00	0.00	0.00	0.00	0.00	0.00	0.00	0.00	0.00	0.00	0.00	0.00	0.00	0.00	-52.60	174.40	-121.70	0.00	-20.40	84.70	-64.30	0.00	-5.60	8.10	-2.40	0.00	-5.60	8.10	-2.40	0.00	1.00	0.00	0.00	0.00	0.00	0.00	0.00	0.00	0.00	0.00	0.00	0.00	0.00	0.00	0.00
0.00	0.00	0.00	0.00	0.00	0.00	0.00	0.00	0.00	0.00	0.00	0.00	0.00	0.00	0.00	0.00	0.00	0.00	0.00	-102.90	178.10	-75.20	0.00	-46.00	88.40	-42.40	0.00	-7.30	7.20	0.10	0.00	-7.30	7.20	0.10	0.00	1.00	0.00	0.00	0.00	0.00	0.00	0.00	0.00	0.00	0.00	0.00	0.00	0.00	0.00	0.00
0.00	0.00	0.00	0.00	0.00	0.00	0.00	0.00	0.00	0.00	0.00	0.00	0.00	0.00	0.00	0.00	0.00	0.00	0.00	-143.10	164.50	-21.30	0.00	-67.10	83.40	-16.30	0.00	-8.20	5.50	2.60	0.00	-8.20	5.50	2.60	0.00	1.00	0.00	0.00	0.00	0.00	0.00	0.00	0.00	0.00	0.00	0.00	0.00	0.00	0.00	0.00
0.00	0.00	0.00	0.00	0.00	0.00	0.00	0.00	0.00	0.00	0.00	0.00	0.00	0.00	0.00	0.00	0.00	0.00	0.00	-169.30	134.70	34.50	0.00	-81.60	70.30	11.30	0.00	-8.30	3.30	5.00	0.00	-8.30	3.30	5.00	0.00	1.00	0.00	0.00	0.00	0.00	0.00	0.00	0.00	0.00	0.00	0.00	0.00	0.00	0.00	0.00
0.00	0.00	0.00	0.00	0.00	0.00	0.00	0.00	0.00	0.00	0.00	0.00	0.00	0.00	0.00	0.00	0.00	0.00	0.00	-178.90	91.70	87.10	0.00	-88.20	50.20	37.90	0.00	-7.60	0.70	6.80	0.00	-7.60	0.70	6.80	0.00	1.00	0.00	0.00	0.00	0.00	0.00	0.00	0.00	0.00	0.00	0.00	0.00	0.00	0.00	0.00
0.00	0.00	0.00	0.00	0.00	0.00	0.00	0.00	0.00	0.00	0.00	0.00	0.00	0.00	0.00	0.00	0.00	0.00	0.00	-170.90	39.80	131.10	0.00	-86.10	25.30	60.80	0.00	-6.10	-1.80	8.00	0.00	-6.10	-1.80	8.00	0.00	1.00	0.00	0.00	0.00	0.00	0.00	0.00	0.00	0.00	0.00	0.00	0.00	0.00	0.00	0.00
0.00	0.00	0.00	0.00	0.00	0.00	0.00	0.00	0.00	0.00	0.00	0.00	0.00	0.00	0.00	0.00	0.00	0.00	0.00	-146.30	-16.00	162.30	0.00	-75.50	-2.10	77.70	0.00	-4.00	-4.20	8.30	0.00	-4.00	-4.20	8.30	0.00	1.00	0.00	0.00	0.00	0.00	0.00	0.00	0.00	0.00	0.00	0.00	0.00	0.00	0.00	0.00
0.00	0.00	0.00	0.00	0.00	0.00	0.00	0.00	0.00	0.00	0.00	0.00	0.00	0.00	0.00	0.00	0.00	0.00	0.00	-107.30	-70.30	177.70	0.00	-57.60	-29.30	87.00	0.00	-1.60	-6.30	7.90	0.00	-1.60	-6.30	7.90	0.00	1.00	0.00	0.00	0.00	0.00	0.00	0.00	0.00	0.00	0.00	0.00	0.00	0.00	0.00	0.00
0.00	0.00	0.00	0.00	0.00	0.00	0.00	0.00	0.00	0.00	0.00	0.00	0.00	0.00	0.00	0.00	0.00	0.00	0.00	-57.80	-117.70	175.60	0.00	-34.00	-53.70	87.80	0.00	0.90	-7.70	6.70	0.00	0.90	-7.70	6.70	0.00	1.00	0.00	0.00	0.00	0.00	0.00	0.00	0.00	0.00	0.00	0.00	0.00	0.00	0.00	0.00
0.00	0.00	0.00	0.00	0.00	0.00	0.00	0.00	0.00	0.00	0.00	0.00	0.00	0.00	0.00	0.00	0.00	0.00	0.00	-2.60	-153.60	156.30	0.00	-7.10	-72.80	80.00	0.00	3.50	-8.30	4.80	0.00	3.50	-8.30	4.80	0.00	1.00	0.00	0.00	0.00	0.00	0.00	0.00	0.00	0.00	0.00	0.00	0.00	0.00	0.00	0.00
0.00	0.00	0.00	0.00	0.00	0.00	0.00	0.00	0.00	0.00	0.00	0.00	0.00	0.00	0.00	0.00	0.00	0.00	0.00	52.70	-174.50	121.70	0.00	20.40	-84.80	64.30	0.00	5.60	-8.10	2.40	0.00	5.60	-8.10	2.40	0.00	1.00	0.00	0.00	0.00	0.00	0.00	0.00	0.00	0.00	0.00	0.00	0.00	0.00	0.00	0.00
0.00	0.00	0.00	0.00	0.00	0.00	0.00	0.00	0.00	0.00	0.00	0.00	0.00	0.00	0.00	0.00	0.00	0.00	0.00	103.00	-178.30	75.20	0.00	46.10	-88.50	42.40	0.00	7.30	-7.20	-0.10	0.00	7.30	-7.20	-0.10	0.00	1.00	0.00	0.00	0.00	0.00	0.00	0.00	0.00	0.00	0.00	0.00	0.00	0.00	0.00	0.00
0.00	0.00	0.00	0.00	0.00	0.00	0.00	0.00	0.00	0.00	0.00	0.00	0.00	0.00	0.00	0.00	0.00	0.00	0.00	143.20	-164.60	21.40	0.00	67.20	-83.50	16.30	0.00	8.20	-5.50	-2.60	0.00	8.20	-5.50	-2.60	0.00	1.00	0.00	0.00	0.00	0.00	0.00	0.00	0.00	0.00	0.00	0.00	0.00	0.00	0.00	0.00
0.00	0.00	0.00	0.00	0.00	0.00	0.00	0.00	0.00	0.00	0.00	0.00	0.00	0.00	0.00	0.00	0.00	0.00	0.00	169.30	-134.80	-34.50	0.00	81.70	-70.30	-11.30	0.00	8.30	-3.30	-5.00	0.00	8.30	-3.30	-5.00	0.00	1.00	0.00	0.00	0.00	0.00	0.00	0.00	0.00	0.00	0.00	0.00	0.00	0.00	0.00	0.00
0.00	0.00	0.00	0.00	0.00	0.00	0.00	0.00	0.00	0.00	0.00	0.00	0.00	0.00	0.00	0.00	0.00	0.00	0.00	178.90	-91.80	-87.00	0.00	88.20	-50.30	-37.90	0.00	7.60	-0.70	-6.80	0.00	7.60	-0.70	-6.80	0.00	1.00	0.00	0.00	0.00	0.00	0.00	0.00	0.00	0.00	0.00	0.00	0.00	0.00	0.00	0.00
0.00	0.00	0.00	0.00	0.00	0.00	0.00	0.00	0.00	0.00	0.00	0.00	0.00	0.00	0.00	0.00	0.00	0.00	0.00	171.00	-39.90	-131.10	0.00	86.10	-25.30	-60.70	0.00	6.10	1.80	-8.00	0.00	6.10	1.80	-8.00	0.00	1.00	0.00	0.00	0.00	0.00	0.00	0.00	0.00	0.00	0.00	0.00	0.00	0.00	0.00	0.00
0.00	0.00	0.00	0.00	0.00	0.00	0.00	0.00	0.00	0.00	0.00	0.00	0.00	0.00	0.00	0.00	0.00	0.00	0.00	146.30	15.90	-162.30	0.00	75.60	2.00	-77.60	0.00	4.10	4.20	-8.30	0.00	4.10	4.20	-8.30	0.00	1.00	0.00	0.00	0.00	0.00	0.00	0.00	0.00	0.00	0.00	0.00	0.00	0.00	0.00	0.00
0.00	0.00	0.00	0.00	0.00	0.00	0.00	0.00	0.00	0.00	0.00	0.00	0.00	0.00	0.00	0.00	0.00	0.00	0.00	107.40	70.20	-177.60	0.00	57.60	29.30	-86.90	0.00	1.60	6.30	-7.90	0.00	1.60	6.30	-7.90	0.00	1.00	0.00	0.00	0.00	0.00	0.00	0.00	0.00	0.00	0.00	0.00	0.00	0.00	0.00	0.00
0.00	0.00	0.00	0.00	0.00	0.00	0.00	0.00	0.00	0.00	0.00	0.00	0.00	0.00	0.00	0.00	0.00	0.00	0.00	57.90	117.60	-175.50	0.00	34.00	53.60	-87.70	0.00	-0.90	7.70	-6.70	0.00	-0.90	7.70	-6.70	0.00	1.00	0.00	0.00	0.00	0.00	0.00	0.00	0.00	0.00	0.00	0.00	0.00	0.00	0.00	0.00
0.00	0.00	0.00	0.00	0.00	0.00	0.00	0.00	0.00	0.00	0.00	0.00	0.00	0.00	0.00	0.00	0.00	0.00	0.00	2.70	153.50	-156.30	0.00	7.10	72.80	-79.90	0.00	-3.50	8.30	-4.80	0.00	-3.50	8.30	-4.80	0.00	1.00	0.00	0.00	0.00	0.00	0.00	0.00	0.00	0.00	0.00	0.00	0.00	0.00	0.00	0.00
0.00	0.00	0.00	0.00	0.00	0.00	0.00	0.00	0.00	0.00	0.00	0.00	0.00	0.00	0.00	0.00	0.00	0.00	0.00	-52.60	174.40	-121.70	0.00	-20.40	84.70	-64.30	0.00	-5.60	8.10	-2.40	0.00	-5.60	8.10	-2.40	0.00	1.00	0.00	0.00	0.00	0.00	0.00	0.00	0.00	0.00	0.00	0.00	0.00	0.00	0.00	0.00
0.00	0.00	0.00	0.00	0.00	0.00	0.00	0.00	0.00	0.00	0.00	0.00	0.00	0.00	0.00	0.00	0.00	0.00	0.00	-102.90	178.10	-75.20	0.00	-46.00	88.40	-42.40	0.00	-7.30	7.20	0.10	0.00	-7.30	7.20	0.10	0.00	1.00	0.00	0.00	0.00	0.00	0.00	0.00	0.00	0.00	0.00	0.00	0.00	0.00	0.00	0.00
0.00	0.00	0.00	0.00	0.00	0.00	0.00	0.00	0.00	0.00	0.00	0.00	0.00	0.00	0.00	0.00	0.00	0.00	0.00	-143.10	164.50	-21.30	0.00	-67.10	83.40	-16.30	0.00	-8.20	5.50	2.60	0.00	-8.20	5.50	2.60	0.00	1.00	0.00	0.00	0.00	0.00	0.00	0.00	0.00	0.00	0.00	0.00	0.00	0.00	0.00	0.00
0.00	0.00	0.00	0.00	0.00	0.00	0.00	0.00	0.00	0.00	0.00	0.00	0.00	0.00	0.00	0.00	0.00	0.00	0.00	-169.30	134.70	34.50	0.00	-81.60	70.30	11.30	0.00	-8.30	3.30	5.00	0.00	-8.30	3.30	5.00	0.00	1.00	0.00	0.00	0.00	0.00	0.00	0.00	0.00	0.00	0.00	0.00	0.00	0.00	0.00	0.00
0.00	0.00	0.00	0.00	0.00	0.00	0.00	0.00	0.00	0.00	0.00	0.00	0.00	0.00	0.00	0.00	0.00	0.00	0.00	-178.90	91.70	87.10	0.00	-88.20	50.20	37.90	0.00	-7.60	0.70	6.80	0.00	-7.60	0.70	6.80	0.00	1.00	0.00	0.00	0.00	0.00	0.00	0.00	0.00	0.00	0.00	0.00	0.00	0.00	0.00	0.00
0.00	0.00	0.00	0.00	0.00	0.00	0.00	0.00	0.00	0.00	0.00	0.00	0.00	0.00	0.00	0.00	0.00	0.00	0.00	-171.00	39.80	131.10	0.00	-86.10	25.30	60.80	0.00	-6.10	-1.80	8.00	0.00	-6.10	-1.80	8.00	0.00	1.00	0.00	0.00	0.00	0.00	0.00	0.00	0.00	0.00	0.00	0.00	0.00	0.00	0.00	0.00
0.00	0.00	0.00	0.00	0.00	0.00	0.00	0.00	0.00	0.00	0.00	0.00	0.00	0.00	0.00	0.00	0.00	0.00	0.00	-146.30	-16.00	162.30	0.00	-75.50	-2.10	77.70	0.00	-4.00	-4.20	8.30	0.00	-4.00	-4.20	8.30	0.00	1.00	0.00	0.00	0.00	0.00	0.00	0.00	0.00	0.00	0.00	0.00	0.00	0.00	0.00	0.00
0.00	0.00	0.00	0.00	0.00	0.00	0.00	0.00	0.00	0.00	0.00	0.00	0.00	0.00	0.00	0.00	0.00	0.00	0.00	-107.30	-70.30	177.70	0.00	-57.60	-29.30	87.00	0.00	-1.60	-6.30	7.90	0.00	-1.60	-6.30	7.90	0.00	1.00	0.00	0.00	0.00	0.00	0.00	0.00	0.00	0.00	0.00	0.00	0.00	0.00	0.00	0.00
0.00	0.00	0.00	0.00	0.00	0.00	0.00	0.00	0.00	0.00	0.00	0.00	0.00	0.00	0.00	0.00	0.00	0.00	0.00	-57.80	-117.70	175.60	0.00	-34.00	-53.70	87.80	0.00	0.90	-7.70	6.70	0.00	0.90	-7.70	6.70	0.00	1.00	0.00	0.00	0.00	0.00	0.00	0.00	0.00	0.00	0.00	0.00	0.00	0.00	0.00	0.00
0.00	0.00	0.00	0.00	0.00	0.00	0.00	0.00	0.00	0.00	0.00	0.00	0.00	0.00	0.00	0.00	0.00	0.00	0.00	-2.60	-153.60	156.30	0.00	-7.10	-72.80	80.00	0.00	3.50	-8.30	4.80	0.00	3.50	-8.30	4.80	0.00	1.00	0.00	0.00	0.00	0.00	0.00	0.00	0.00	0.00	0.00	0.00	0.00	0.00	0.00	0.00
0.00	0.00	0.00	0.00	0.00	0.00	0.00	0.00	0.00	0.00	0.00	0.00	0.00	0.00	0.00	0.00	0.00	0.00	0.00	52.70	-174.50	121.70	0.00	20.40	-84.80	64.30	0.00	5.60	-8.10	2.40	0.00	5.60	-8.10	2.40	0.00	1.00	0.00	0.00	0.00	0.00	0.00	0.00	0.00	0.00	0.00	0.00	0.00	0.00	0.00	0.00
0.00	0.00	0.00	0.00	0.00	0.00	0.00	0.00	0.00	0.00	0.00	0.00	0.00	0.00	0.00	0.00	0.00	0.00	0.00	103.00	-178.30	75.20	0.00	46.00	-88.50	42.40	0.00	7.30	-7.20	-0.10	0.00	7.30	-7.20	-0.10	0.00	1.00	0.00	0.00	0.00	0.00	0.00	0.00	0.00	0.00	0.00	0.00	0.00	0.00	0.00	0.00
0.00	0.00	0.00	0.00	0.00	0.00	0.00	0.00	0.00	0.00	0.00	0.00	0.00	0.00	0.00	0.00	0.00	0.00	0.00	143.20	-164.60	21.40	0.00	67.20	-83.50	16.30	0.00	8.20	-5.50	-2.60	0.00	8.20	-5.50	-2.60	0.00	1.00	0.00	0.00	0.00	0.00	0.00	0.00	0.00	0.00	0.00	0.00	0.00	0.00	0.00	0.00
0.00	0.00	0.00	0.00	0.00	0.00	0.00	0.00	0.00	0.00	0.00	0.00	0.00	0.00	0.00	0.00	0.00	0.00	0.00	169.30	-134.80	-34.50	0.00	81.70	-70.30	-11.30	0.00	8.30	-3.30	-5.00	0.00	8.30	-3.30	-5.00	0.00	1.00	0.00	0.00	0.00	0.00	0.00	0.00	0.00	0.00	0.00	0.00	0.00	0.00	0.00	0.00
0.00	0.00	0.00	0.00	0.00	0.00	0.00	0.00	0.00	0.00	0.00	0.00	0.00	0.00	0.00	0.00	0.00	0.00	0.00	178.90	-91.80	-87.00	0.00	88.20	-50.30	-37.90	0.00	7.60	-0.70	-6.80	0.00	7.60	-0.70	-6.80	0.00	1.00	0.00	0.00	0.00	0.00	0.00	0.00	0.00	0.00	0.00	0.00	0.00	0.00	0.00	0.00
0.00	0.00	0.00	0.00	0.00	0.00	0.00	0.00	0.00	0.00	0.00	0.00	0.00	0.00	0.00	0.00	0.00	0.00	0.00	171.00	-39.90	-131.10	0.00	86.10	-25.30	-60.70	0.00	6.10	1.80	-8.00	0.00	6.10	1.80	-8.00	0.00	1.00	0.00	0.00	0.00	0.00	0.00	0.00	0.00	0.00	0.00	0.00	0.00	0.00	0.00	0.00
0.00	0.00	0.00	0.00	0.00	0.00	0.00	0.00	0.00	0.00	0.00	0.00	0.00	0.00	0.00	0.00	0.00	0.00	0.00	146.30	15.90	-162.30	0.00	75.60	2.00	-77.60	0.00	4.10	4.20	-8.30	0.00	4.10	4.20	-8.30	0.00	1.00	0.00	0.00	0.00	0.00	0.00	0.00	0.00	0.00	0.00	0.00	0.00	0.00	0.00	0.00
0.00	0.00	0.00	0.00	0.00	0.00	0.00	0.00	0.00	0.00	0.00	0.00	0.00	0.00	0.00	0.00	0.00	0.00	0.00	107.40	70.20	-177.60	0.00	57.60	29.30	-86.90	0.00	1.60	6.30	-7.90	0.00	1.60	6.30	-7.90	0.00	1.00	0.00	0.00	0.00	0.00	0.00	0.00	0.00	0.00	0.00	0.00	0.00	0.00	0.00	0.00
0.00	0.00	0.00	0.00	0.00	0.00	0.00	0.00	0.00	0.00	0.00	0.00	0.00	0.00	0.00	0.00	0.00	0.00	0.00	57.90	117.60	-175.50	0.00	34.00	53.60	-87.70	0.00	-0.90	7.70	-6.70	0.00	-0.90	7.70	-6.70	0.00	1.00	0.00	0.00	0.00	0.00	0.00	0.00	0.00	0.00	0.00	0.00	0.00	0.00	0.00	0.00
0.00	0.00	0.00	0.00	0.00	0.00	0.00	0.00	0.00	0.00	0.00	0.00	0.00	0.00	0.00	0.00	0.00	0.00	0.00	2.70	153.50	-156.30	0.00	7.10	72.80	-79.90	0.00	-3.50	8.30	-4.80	0.00	-3.50	8.30	-4.80	0.00	1.00	0.00	0.00	0.00	0.00	0.00	0.00	0.00	0.00	0.00	0.00	0.00	0.00	0.00	0.00
0.00	0.00	0.00	0.00	0.00	0.00	0.00	0.00	0.00	0.00	0.00	0.00	0.00	0.00	0.00	0.00	0.00	0.00	0.00	-52.60	174.40	-121.70	0.00	-20.40	84.70	-64.30	0.00	-5.60	8.10	-2.40	0.00	-5.60	8.10	-2.40	0.00	1.00	0.00	0.00	0.00	0.00	0.00	0.00	0.00	0.00	0.00	0.00	0.00	0.00	0.00	0.00
0.00	0.00	0.00	0.00	0.00	0.00	0.00	0.00	0.00	0.00	0.00	0.00	0.00	0.00	0.00	0.00	0.00	0.00	0.00	-102.90	178.10	-75.20	0.00	-46.00	88.40	-42.40	0.00	-7.30	7.20	0.10	0.00	-7.30	7.20	0.10	0.00	1.00	0.00	0.00	0.00	0.00	0.00	0.00	0.00	0.00	0.00	0.00	0.00	0.00	0.00	0.00
0.00	0.00	0.00	0.00	0.00	0.00	0.00	0.00	0.00	0.00	0.00	0.00	0.00	0.00	0.00	0.00	0.00	0.00	0.00	-143.10	164.50	-21.30	0.00	-67.10	83.40	-16.30	0.00	-8.20	5.50	2.60	0.00	-8.20	5.50	2.60	0.00	1.00	0.00	0.00	0.00	0.00	0.00	0.00	0.00	0.00	0.00	0.00	0.00	0.00	0.00	0.00
0.00	0.00	0.00	0.00	0.00	0.00	0.00	0.00	0.00	0.00	0.00	0.00	0.00	0.00	0.00	0.00	0.00	0.00	0.00	-169.30	134.70	34.50	0.00	-81.60	70.30	11.30	0.00	-8.30	3.30	5.00	0.00	-8.30	3.30	5.00	0.00	1.00	0.00	0.00	0.00	0.00	0.00	0.00	0.00	0.00	0.00	0.00	0.00	0.00	0.00	0.00
0.00	0.00	0.00	0.00	0.00	0.00	0.00	0.00	0.00	0.00	0.00	0.00	0.00	0.00	0.00	0.00	0.00	0.00	0.00	-178.90	91.70	87.10	0.00	-88.20	50.20	37.90	0.00	-7.60	0.70	6.80	0.00	-7.60	0.70	6.80	0.00	1.00	0.00	0.00	0.00	0.00	0.00	0.00	0.00	0.00	0.00	0.00	0.00	0.00	0.00	0.00
0.00	0.00	0.00	0.00	0.00	0.00	0.00	0.00	0.00	0.00	0.00	0.00	0.00	0.00	0.00	0.00	0.00	0.00	0.00	-170.90	39.80	131.10	0.00	-86.10	25.30	60.80	0.00	-6.10	-1.80	8.00	0.00	-6.10	-1.80	8.00	0.00	1.00	0.00	0.00	0.00	0.00	0.00	0.00	0.00	0.00	0.00	0.00	0.00	0.00	0.00	0.00
0.00	0.00	0.00	0.00	0.00	0.00	0.00	0.00	0.00	0.00	0.00	0.00	0.00	0.00	0.00	0.00	0.00	0.00	0.00	-146.30	-16.00	162.30	0.00	-75.50	-2.10	77.70	0.00	-4.00	-4.20	8.30	0.00	-4.00	-4.20	8.30	0.00	1.00	0.00	0.00	0.00	0.00	0.00	0.00	0.00	0.00	0.00	0.00	0.00	0.00	0.00	0.00
0.00	0.00	0.00	0.00	0.00	0.00	0.00	0.00	0.00	0.00	0.00	0.00	0.00	0.00	0.00	0.00	0.00	0.00	0.00	-107.30	-70.30	177.70	0.00	-57.60	-29.30	87.00	0.00	-1.60	-6.30	7.90	0.00	-1.60	-6.30	7.90	0.00	1.00	0.00	0.00	0.00	0.00	0.00	0.00	0.00	0.00	0.00	0.00	0.00	0.00	0.00	0.00
0.00	0.00	0.00	0.00	0.00	0.00	0.00	0.00	0.00	0.00	0.00	0.00	0.00	0.00	0.00	0.00	0.00	0.00	0.00	-57.80	-117.70	175.60	0.00	-34.00	-53.70	87.80	0.00	0.90	-7.70	6.70	0.00	0.90	-7.70	6.70	0.00	1.00	0.00	0.00	0.00	0.00	0.00	0.00	0.00	0.00	0.00	0.00	0.00	0.00	0.00	0.00
0.00	0.00	0.00	0.00	0.00	0.00	0.00	0.00	0.00	0.00	0.00	0.00	0.00	0.00	0.00	0.00	0.00	0.00	0.00	-2.60	-153.60	156.30	0.00	-7.10	-72.80	80.00	0.00	3.50	-8.30	4.80	0.00	3.50	-8.30	4.80	0.00	1.00	0.00	0.00	0.00	0.00	0.00	0.00	0.00	0.00	0.00	0.00	0.00	0.00	0.00	0.00
0.00	0.00	0.00	0.00	0.00	0.00	0.00	0.00	0.00	0.00	0.00	0.00	0.00	0.00	0.00	0.00	0.00	0.00	0.00	52.70	-174.50	121.70	0.00	20.40	-84.80	64.30	0.00	5.60	-8.10	2.40	0.00	5.60	-8.10	2.40	0.00	1.00	0.00	0.00	0.00	0.00	0.00	0.00	0.00	0.00	0.00	0.00	0.00	0.00	0.00	0.00
0.00	0.00	0.00	0.00	0.00	0.00	0.00	0.00	0.00	0.00	0.00	0.00	0.00	0.00	0.00	0.00	0.00	0.00	0.00	103.00	-178.30	75.20	0.00	46.00	-88.50	42.40	0.00	7.30	-7.20	-0.10	0.00	7.30	-7.20	-0.10	0.00	1.00	0.00	0.00	0.00	0.00	0.00	0.00	0.00	0.00	0.00	0.00	0.00	0.00	0.00	0.00
0.00	0.00	0.00	0.00	0.00	0.00	0.00	0.00	0.00	0.00	0.00	0.00	0.00	0.00	0.00	0.00	0.00	0.00	0.00	143.20	-164.60	21.40	0.00	67.20	-83.50	16.30	0.00	8.20	-5.50	-2.60	0.00	8.20	-5.50	-2.60	0.00	1.00	0.00	0.00	0.00	0.00	0.00	0.00	0.00	0.00	0.00	0.00	0.00	0.00	0.00	0.00
0.00	0.00	0.00	0.00	0.00	0.00	0.00	0.00	0.00	0.00	0.00	0.00	0.00	0.00	0.00	0.00	0.00	0.00	0.00	169.30	-134.80	-34.50	0.00	81.70	-70.30	-11.30	0.00	8.30	-3.30	-5.00	0.00	8.30	-3.30	-5.00	0.00	1.00	0.00	0.00	0.00	0.00	0.00	0.00	0.00	0.00	0.00	0.00	0.00	0.00	0.00	0.00
0.00	0.00	0.00	0.00	0.00	0.00	0.00	0.00	0.00	0.00	0.00	0.00	0.00	0.00	0.00	0.00	0.00	0.00	0.00	178.90	-91.80	-87.00	0.00	88.20	-50.30	-37.90	0.00	7.60	-0.70	-6.80	0.00	7.60	-0.70	-6.80	0.00	1.00	0.00	0.00	0.00	0.00	0.00	0.00	0.00	0.00	0.00	0.00	0.00	0.00	0.00	0.00
0.00	0.00	0.00	0.00	0.00	0.00	0.00	0.00	0.00	0.00	0.00	0.00	0.00	0.00	0.00	0.00	0.00	0.00	0.00	171.00	-39.90	-131.10	0.00	86.10	-25.30	-60.70	0.00	6.10	1.80	-8.00	0.00	6.10	1.80	-8.00	0.00	1.00	0.00	0.00	0.00	0.00	0.00	0.00	0.00	0.00	0.00	0.00	0.00	0.00	0.00	0.00
0.00	0.00	0.00	0.00	0.00	0.00	0.00	0.00	0.00	0.00	0.00	0.00	0.00	0.00	0.00	0.00	0.00	0.00	0.00	146.30	15.90	-162.30	0.00	75.60	2.00	-77.60	0.00	4.10	4.20	-8.30	0.00	4.10	4.20	-8.30	0.00	1.00	0.00	0.00	0.00	0.00	0.00	0.00	0.00	0.00	0.00	0.00	0.00	0.00	0.00	0.00
0.00	0.00	0.00	0.00	0.00	0.00	0.00	0.00	0.00	0.00	0.00	0.00	0.00	0.00	0.00	0.00	0.00	0.00	0.00	107.40	70.20	-177.60	0.00	57.60	29.30	-86.90	0.00	1.60	6.30	-7.90	0.00	1.60	6.30	-7.90	0.00	1.00	0.00	0.00	0.00	0.00	0.00	0.00	0.00	0.00	0.00	0.00	0.00	0.00	0.00	0.00
0.00	0.00	0.00	0.00	0.00	0.00	0.00	0.00	0.00	0.00	0.00	0.00	0.00	0.00	0.00	0.00	0.00	0.00	0.00	57.90	117.60	-175.50	0.00	34.00	53.60	-87.70	0.00	-0.90	7.70	-6.70	0.00	-0.90	7.70	-6.70	0.00	1.00	0.00	0.00	0.00	0.00	0.00	0.00	0.00	0.00	0.00	0.00	0.00	0.00	0.00	0.00
0.00	0.00	0.00	0.00	0.00	0.00	0.00	0.00	0.00	0.00	0.00	0.00	0.00	0.00	0.00	0.00	0.00	0.00	0.00	2.70	153.50	-156.30	0.00	7.10	72.80	-79.90	0.00	-3.50	8.30	-4.80	0.00	-3.50	8.30	-4.80	0.00	1.00	0.00	0.00	0.00	0.00	0.00	0.00	0.00	0.00	0.00	0.00	0.00	0.00	0.00	0.00
0.00	0.00	0.00	0.00	0.00	0.00	0.00	0.00	0.00	0.00	0.00	0.00	0.00	0.00	0.00	0.00	0.00	0.00	0.00	-52.60	174.40	-121.70	0.00	-20.40	84.70	-64.30	0.00	-5.60	8.10	-2.40	0.00	-5.60	8.10	-2.40	0.00	1.00	0.00	0.00	0.00	0.00	0.00	0.00	0.00	0.00	0.00	0.00	0.00	0.00	0.00	0.00
0.00	0.00	0.00	0.00	0.00	0.00	0.00	0.00	0.00	0.00	0.00	0.00	0.00	0.00	0.00	0.00	0.00	0.00	0.00	-102.90	178.10	-75.20	0.00	-46.00	88.40	-42.40	0.00	-7.30	7.20	0.10	0.00	-7.30	7.20	0.10	0.00	1.00	0.00	0.00	0.00	0.00	0.00	0.00	0.00	0.00	0.00	0.00	0.00	0.00	0.00	0.00
0.00	0.00	0.00	0.00	0.00	0.00	0.00	0.00	0.00	0.00	0.00	0.00	0.00	0.00	0.00	0.00	0.00	0.00	0.00	-143.10	164.50	-21.30	0.00	-67.10	83.40	-16.30	0.00	-8.20	5.50	2.60	0.00	-8.20	5.50	2.60	0.00	1.00	0.00	0.00	0.00	0.00	0.00	0.00	0.00	0.00	0.00	0.00	0.00	0.00	0.00	0.00
0.00	0.00	0.00	0.00	0.00	0.00	0.00	0.00	0.00	0.00	0.00	0.00	0.00	0.00	0.00	0.00	0.00	0.00	0.00	-169.30	134.70	34.50	0.00	-81.60	70.30	11.30	0.00	-8.30	3.30	5.00	0.00	-8.30	3.30	5.00	0.00	1.00	0.00	0.00	0.00	0.00	0.00	0.00	0.00	0.00	0.00	0.00	0.00	0.00	0.00	0.00
0.00	0.00	0.00	0.00	0.00	0.00	0.00	0.00	0.00	0.00	0.00	0.00	0.00	0.00	0.00	0.00	0.00	0.00	0.00	-178.90	91.70	87.10	0.00	-88.20	50.20	37.90	0.00	-7.60	0.70	6.80	0.00	-7.60	0.70	6.80	0.00	1.00	0.00	0.00	0.00	0.00	0.00	0.00	0.00	0.00	0.00	0.00	0.00	0.00	0.00	0.00
0.00	0.00	0.00	0.00	0.00	0.00	0.00	0.00	0.00	0.00	0.00	0.00	0.00	0.00	0.00	0.00	0.00	0.00	0.00	-171.00	39.80	131.10	0.00	-86.10	25.30	60.80	0.00	-6.10	-1.80	8.00	0.00	-6.10	-1.80	8.00	0.00	1.00	0.00	0.00	0.00	0.00	0.00	0.00	0.00	0.00	0.00	0.00	0.00	0.00	0.00	0.00
0.00	0.00	0.00	0.00	0.00	0.00	0.00	0.00	0.00	0.00	0.00	0.00	0.00	0.00	0.00	0.00	0.00	0.00	0.00	-146.30	-16.00	162.40	0.00	-75.50	-2.10	77.70	0.00	-4.00	-4.20	8.30	0.00	-4.00	-4.20	8.30	0.00	1.00	0.00	0.00	0.00	0.00	0.00	0.00	0.00	0.00	0.00	0.00	0.00	0.00	0.00	0.00
0.00	0.00	0.00	0.00	0.00	0.00	0.00	0.00	0.00	0.00	0.00	0.00	0.00	0.00	0.00	0.00	0.00	0.00	0.00	-107.30	-70.30	177.70	0.00	-57.60	-29.30	87.00	0.00	-1.60	-6.30	7.90	0.00	-1.60	-6.30	7.90	0.00	1.00	0.00	0.00	0.00	0.00	0.00	0.00	0.00	0.00	0.00	0.00	0.00	0.00	0.00	0.00
0.00	0.00	0.00	0.00	0.00	0.00	0.00	0.00	0.00	0.00	0.00	0.00	0.00	0.00	0.00	0.00	0.00	0.00	0.00	-57.80	-117.70	175.60	0.00	-34.00	-53.70	87.80	0.00	0.90	-7.70	6.70	0.00	0.90	-7.70	6.70	0.00	1.00	0.00	0.00	0.00	0.00	0.00	0.00	0.00	0.00	0.00	0.00	0.00	0.00	0.00	0.00
0.00	0.00	0.00	0.00	0.00	0.00	0.00	0.00	0.00	0.00	0.00	0.00	0.00	0.00	0.00	0.00	0.00	0.00	0.00	-2.60	-153.60	156.30	0.00	-7.10	-72.80	80.00	0.00	3.50	-8.30	4.80	0.00	3.50	-8.30	4.80	0.00	1.00	0.00	0.00	0.00	0.00	0.00	0.00	0.00	0.00	0.00	0.00	0.00	0.00	0.00	0.00
0.00	0.00	0.00	0.00	0.00	0.00	0.00	0.00	0.00	0.00	0.00	0.00	0.00	0.00	0.00	0.00	0.00	0.00	0.00	52.70	-174.50	121.70	0.00	20.40	-84.80	64.30	0.00	5.60	-8.10	2.40	0.00	5.60	-8.10	2.40	0.00	1.00	0.00	0.00	0.00	0.00	0.00	0.00	0.00	0.00	0.00	0.00	0.00	0.00	0.00	0.00
0.00	0.00	0.00	0.00	0.00	0.00	0.00	0.00	0.00	0.00	0.00	0.00	0.00	0.00	0.00	0.00	0.00	0.00	0.00	103.00	-178.30	75.20	0.00	46.00	-88.50	42.40	0.00	7.30	-7.20	-0.10	0.00	7.30	-7.20	-0.10	0.00	1.00	0.00	0.00	0.00	0.00	0.00	0.00	0.00	0.00	0.00	0.00	0.00	0.00	0.00	0.00
0.00	0.00	0.00	0.00	0.00	0.00	0.00	0.00	0.00	0.00	0.00	0.00	0.00	0.00	0.00	0.00	0.00	0.00	0.00	143.20	-164.60	21.40	0.00	67.20	-83.50	16.30	0.00	8.20	-5.50	-2.60	0.00	8.20	-5.50	-2.60	0.00	1.00	0.00	0.00	0.00	0.00	0.00	0.00	0.00	0.00	0.00	0.00	0.00	0.00	0.00	0.00
0.00	0.00	0.00	0.00	0.00	0.00	0.00	0.00	0.00	0.00	0.00	0.00	0.00	0.00	0.00	0.00	0.00	0.00	0.00	169.30	-134.80	-34.50	0.00	81.70	-70.30	-11.30	0.00	8.30	-3.30	-5.00	0.00	8.30	-3.30	-5.00	0.00	1.00	0.00	0.00	0.00	0.00	0.00	0.00	0.00	0.00	0.00	0.00	0.00	0.00	0.00	0.00
0.00	0.00	0.00	0.00	0.00	0.00	0.00	0.00	0.00	0.00	0.00	0.00	0.00	0.00	0.00	0.00	0.00	0.00	0.00	178.90	-91.80	-87.00	0.00	88.20	-50.30	-37.90	0.00	7.60	-0.70	-6.80	0.00	7.60	-0.70	-6.80	0.00	1.00	0.00	0.00	0.00	0.00	0.00	0.00	0.00	0.00	0.00	0.00	0.00	0.00	0.00	0.00
0.00	0.00	0.00	0.00	0.00	0.00	0.00	0.00	0.00	0.00	0.00	0.00	0.00	0.00	0.00	0.00	0.00	0.00	0.00	171.00	-39.90	-131.10	0.00	86.10	-25.30	-60.70	0.00	6.10	1.80	-8.00	0.00	6.10	1.80	-8.00	0.00	1.00	0.00	0.00	0.00	0.00	0.00	0.00	0.00	0.00	0.00	0.00	0.00	0.00	0.00	0.00
0.00	0.00	0.00	0.00	0.00	0.00	0.00	0.00	0.00	0.00	0.00	0.00	0.00	0.00	0.00	0.00	0.00	0.00	0.00	146.30	15.90	-162.30	0.00	75.60	2.00	-77.60	0.00	4.10	4.20	-8.30	0.00	4.10	4.20	-8.30	0.00	1.00	0.00	0.00	0.00	0.00	0.00	0.00	0.00	0.00	0.00	0.00	0.00	0.00	0.00	0.00
0.00	0.00	0.00	0.00	0.00	0.00	0.00	0.00	0.00	0.00	0.00	0.00	0.00	0.00	0.00	0.00	0.00	0.00	0.00	107.40	70.20	-177.60	0.00	57.60	29.30	-86.90	0.00	1.60	6.30	-7.90	0.00	1.60	6.30	-7.90	0.00	1.00	0.00	0.00	0.00	0.00	0.00	0.00	0.00	0.00	0.00	0.00	0.00	0.00	0.00	0.00
0.00	0.00	0.00	0.00	0.00	0.00	0.00	0.00	0.00	0.00	0.00	0.00	0.00	0.00	0.00	0.00	0.00	0.00	0.00	57.90	117.60	-175.50	0.00	34.00	53.60	-87.70	0.00	-0.90	7.70	-6.70	0.00	-0.90	7.70	-6.70	0.00	1.00	0.00	0.00	0.00	0.00	0.00	0.00	0.00	0.00	0.00	0.00	0.00	0.00	0.00	0.00
0.00	0.00	0.00	0.00	0.00	0.00	0.00	0.00	0.00	0.00	0.00	0.00	0.00	0.00	0.00	0.00	0.00	0.00	0.00	2.70	153.50	-156.30	0.00	7.10	72.80	-79.90	0.00	-3.50	8.30	-4.80	0.00	-3.50	8.30	-4.80	0.00	1.00	0.00	0.00	0.00	0.00	0.00	0.00	0.00	0.00	0.00	0.00	0.00	0.00	0.00	0.00
0.00	0.00	0.00	0.00	0.00	0.00	0.00	0.00	0.00	0.00	0.00	0.00	0.00	0.00	0.00	0.00	0.00	0.00	0.00	-52.60	174.40	-121.70	0.00	-20.40	84.70	-64.30	0.00	-5.60	8.10	-2.40	0.00	-5.60	8.10	-2.40	0.00	1.00	0.00	0.00	0.00	0.00	0.00	0.00	0.00	0.00	0.00	0.00	0.00	0.00	0.00	0.00
0.00	0.00	0.00	0.00	0.00	0.00	0.00	0.00	0.00	0.00	0.00	0.00	0.00	0.00	0.00	0.00	0.00	0.00	0.00	-102.90	178.10	-75.20	0.00	-46.00	88.40	-42.40	0.00	-7.30	7.20	0.10	0.00	-7.30	7.20	0.10	0.00	1.00	0.00	0.00	0.00	0.00	0.00	0.00	0.00	0.00	0.00	0.00	0.00	0.00	0.00	0.00
0.00	0.00	0.00	0.00	0.00	0.00	0.00	0.00	0.00	0.00	0.00	0.00	0.00	0.00	0.00	0.00	0.00	0.00	0.00	-143.10	164.50	-21.30	0.00	-67.10	83.40	-16.30	0.00	-8.20	5.50	2.60	0.00	-8.20	5.50	2.60	0.00	1.00	0.00	0.00	0.00	0.00	0.00	0.00	0.00	0.00	0.00	0.00	0.00	0.00	0.00	0.00
0.00	0.00	0.00	0.00	0.00	0.00	0.00	0.00	0.00	0.00	0.00	0.00	0.00	0.00	0.00	0.00	0.00	0.00	0.00	-169.30	134.70	34.50	0.00	-81.60	70.30	11.30	0.00	-8.30	3.30	5.00	0.00	-8.30	3.30	5.00	0.00	1.00	0.00	0.00	0.00	0.00	0.00	0.00	0.00	0.00	0.00	0.00	0.00	0.00	0.00	0.00
0.00	0.00	0.00	0.00	0.00	0.00	0.00	0.00	0.00	0.00	0.00	0.00	0.00	0.00	0.00	0.00	0.00	0.00	0.00	-178.90	91.70	87.10	0.00	-88.20	50.20	37.90	0.00	-7.60	0.70	6.80	0.00	-7.60	0.70	6.80	0.00	1.00	0.00	0.00	0.00	0.00	0.00	0.00	0.00	0.00	0.00	0.00	0.00	0.00	0.00	0.00
0.00	0.00	0.00	0.00	0.00	0.00	0.00	0.00	0.00	0.00	0.00	0.00	0.00	0.00	0.00	0.00	0.00	0.00	0.00	-171.00	39.80	131.10	0.00	-86.10	25.30	60.80	0.00	-6.10	-1.80	8.00	0.00	-6.10	-1.80	8.00	0.00	1.00	0.00	0.00	0.00	0.00	0.00	0.00	0.00	0.00	0.00	0.00	0.00	0.00	0.00	0.00
0.00	0.00	0.00	0.00	0.00	0.00	0.00	0.00	0.00	0.00	0.00	0.00	0.00	0.00	0.00	0.00	0.00	0.00	0.00	-146.30	-16.00	162.30	0.00	-75.50	-2.10	77.70	0.00	-4.00	-4.20	8.30	0.00	-4.00	-4.20	8.30	0.00	1.00	0.00	0.00	0.00	0.00	0.00	0.00	0.00	0.00	0.00	0.00	0.00	0.00	0.00	0.00
0.00	0.00	0.00	0.00	0.00	0.00	0.00	0.00	0.00	0.00	0.00	0.00	0.00	0.00	0.00	0.00	0.00	0.00	0.00	-107.30	-70.30	177.70	0.00	-57.60	-29.30	87.00	0.00	-1.60	-6.30	7.90	0.00	-1.60	-6.30	7.90	0.00	1.00	0.00	0.00	0.00	0.00	0.00	0.00	0.00	0.00	0.00	0.00	0.00	0.00	0.00	0.00
0.00	0.00	0.00	0.00	0.00	0.00	0.00	0.00	0.00	0.00	0.00	0.00	0.00	0.00	0.00	0.00	0.00	0.00	0.00	-57.80	-117.70	175.60	0.00	-34.00	-53.70	87.80	0.00	0.90	-7.70	6.70	0.00	0.90	-7.70	6.70	0.00	1.00	0.00	0.00	0.00	0.00	0.00	0.00	0.00	0.00	0.00	0.00	0.00	0.00	0.00	0.00
0.00	0.00	0.00	0.00	0.00	0.00	0.00	0.00	0.00	0.00	0.00	0.00	0.00	0.00	0.00	0.00	0.00	0.00	0.00	-2.60	-153.60	156.30	0.00	-7.10	-72.80	80.00	0.00	3.50	-8.30	4.80	0.00	3.50	-8.30	4.80	0.00	1.00	0.00	0.00	0.00	0.00	0.00	0.00	0.00	0.00	0.00	0.00	0.00	0.00	0.00	0.00
0.00	0.00	0.00	0.00	0.00	0.00	0.00	0.00	0.00	0.00	0.00	0.00	0.00	0.00	0.00	0.00	0.00	0.00	0.00	52.70	-174.50	121.70	0.00	20.40	-84.80	64.30	0.00	5.60	-8.10	2.40	0.00	5.60	-8.10	2.40	0.00	1.00	0.00	0.00	0.00	0.00	0.00	0.00	0.00	0.00	0.00	0.00	0.00	0.00	0.00	0.00
0.00	0.00	0.00	0.00	0.00	0.00	0.00	0.00	0.00	0.00	0.00	0.00	0.00	0.00	0.00	0.00	0.00	0.00	0.00	103.00	-178.30	75.20	0.00	46.00	-88.50	42.40	0.00	7.30	-7.20	-0.10	0.00	7.30	-7.20	-0.10	0.00	1.00	0.00	0.00	0.00	0.00	0.00	0.00	0.00	0.00	0.00	0.00	0.00	0.00	0.00	0.00
0.00	0.00	0.00	0.00	0.00	0.00	0.00	0.00	0.00	0.00	0.00	0.00	0.00	0.00	0.00	0.00	0.00	0.00	0.00	143.20	-164.60	21.40	0.00	67.20	-83.50	16.30	0.00	8.20	-5.50	-2.60	0.00	8.20	-5.50	-2.60	0.00	1.00	0.00	0.00	0.00	0.00	0.00	0.00	0.00	0.00	0.00	0.00	0.00	0.00	0.00	0.00
0.00	0.00	0.00	0.00	0.00	0.00	0.00	0.00	0.00	0.00	0.00	0.00	0.00	0.00	0.00	0.00	0.00	0.00	0.00	169.30	-134.80	-34.50	0.00	81.70	-70.30	-11.30	0.00	8.30	-3.30	-5.00	0.00	8.30	-3.30	-5.00	0.00	1.00	0.00	0.00	0.00	0.00	0.00	0.00	0.00	0.00	0.00	0.00	0.00	0.00	0.00	0.00
0.00	0.00	0.00	0.00	0.00	0.00	0.00	0.00	0.00	0.00	0.00	0.00	0.00	0.00	0.00	0.00	0.00	0.00	0.00	178.90	-91.80	-87.00	0.00	88.20	-50.30	-37.90	0.00	7.60	-0.70	-6.80	0.00	7.60	-0.70	-6.80	0.00	1.00	0.00	0.00	0.00	0.00	0.00	0.00	0.00	0.00	0.00	0.00	0.00	0.00	0.00	0.00
0.00	0.00	0.00	0.00	0.00	0.00	0.00	0.00	0.00	0.00	0.00	0.00	0.00	0.00	0.00	0.00	0.00	0.00	0.00	171.00	-39.90	-131.10	0.00	86.10	-25.30	-60.70	0.00	6.10	1.80	-8.00	0.00	6.10	1.80	-8.00	0.00	1.00	0.00	0.00	0.00	0.00	0.00	0.00	0.00	0.00	0.00	0.00	0.00	0.00	0.00	0.00
0.00	0.00	0.00	0.00	0.00	0.00	0.00	0.00	0.00	0.00	0.00	0.00	0.00	0.00	0.00	0.00	0.00	0.00	0.00	146.30	15.90	-162.30	0.00	75.60	2.00	-77.60	0.00	4.10	4.20	-8.30	0.00	4.10	4.20	-8.30	0.00	1.00	0.00	0.00	0.00	0.00	0.00	0.00	0.00	0.00	0.00	0.00	0.00	0.00	0.00	0.00
0.00	0.00	0.00	0.00	0.00	0.00	0.00	0.00	0.00	0.00	0.00	0.00	0.00	0.00	0.00	0.00	0.00	0.00	0.00	107.40	70.20	-177.60	0.00	57.60	29.30	-86.90	0.00	1.60	6.30	-7.90	0.00	1.60	6.30	-7.90	0.00	1.00	0.00	0.00	0.00	0.00	0.00	0.00	0.00	0.00	0.00	0.00	0.00	0.00	0.00	0.00
0.00	0.00	0.00	0.00	0.00	0.00	0.00	0.00	0.00	0.00	0.00	0.00	0.00	0.00	0.00	0.00	0.00	0.00	0.00	57.90	117.60	-175.50	0.00	34.00	53.60	-87.70	0.00	-0.90	7.70	-6.70	0.00	-0.90	7.70	-6.70	0.00	1.00	0.00	0.00	0.00	0.00	0.00	0.00	0.00	0.00	0.00	0.00	0.00	0.00	0.00	0.00
0.00	0.00	0.00	0.00	0.00	0.00	0.00	0.00	0.00	0.00	0.00	0.00	0.00	0.00	0.00	0.00	0.00	0.00	0.00	2.70	153.50	-156.30	0.00	7.10	72.80	-79.90	0.00	-3.50	8.30	-4.80	0.00	-3.50	8.30	-4.80	0.00	1.00	0.00	0.00	0.00	0.00	0.00	0.00	0.00	0.00	0.00	0.00	0.00	0.00	0.00	0.00
0.00	0.00	0.00	0.00	0.00	0.00	0.00	0.00	0.00	0.00	0.00	0.00	0.00	0.00	0.00	0.00	0.00	0.00	0.00	-52.60	174.40	-121.70	0.00	-20.40	84.70	-64.30	0.00	-5.60	8.10	-2.40	0.00	-5.60	8.10	-2.40	0.00	1.00	0.00	0.00	0.00	0.00	0.00	0.00	0.00	0.00	0.00	0.00	0.00	0.00	0.00	0.00
0.00	0.00	0.00	0.00	0.00	0.00	0.00	0.00	0.00	0.00	0.00	0.00	0.00	0.00	0.00	0.00	0.00	0.00	0.00	-102.90	178.20	-75.20	0.00	-46.00	88.40	-42.40	0.00	-7.30	7.20	0.10	0.00	-7.30	7.20	0.10	0.00	1.00	0.00	0.00	0.00	0.00	0.00	0.00	0.00	0.00	0.00	0.00	0.00	0.00	0.00	0.00
0.00	0.00	0.00	0.00	0.00	0.00	0.00	0.00	0.00	0.00	0.00	0.00	0.00	0.00	0.00	0.00	0.00	0.00	0.00	-143.10	164.50	-21.30	0.00	-67.10	83.40	-16.30	0.00	-8.20	5.50	2.60	0.00	-8.20	5.50	2.60	0.00	1.00	0.00	0.00	0.00	0.00	0.00	0.00	0.00	0.00	0.00	0.00	0.00	0.00	0.00	0.00
0.00	0.00	0.00	0.00	0.00	0.00	0.00	0.00	0.00	0.00	0.00	0.00	0.00	0.00	0.00	0.00	0.00	0.00	0.00	-169.30	134.70	34.50	0.00	-81.60	70.30	11.30	0.00	-8.30	3.30	5.00	0.00	-8.30	3.30	5.00	0.00	1.00	0.00	0.00	0.00	0.00	0.00	0.00	0.00	0.00	0.00	0.00	0.00	0.00	0.00	0.00
0.00	0.00	0.00	0.00	0.00	0.00	0.00	0.00	0.00	0.00	0.00	0.00	0.00	0.00	0.00	0.00	0.00	0.00	0.00	-178.90	91.70	87.10	0.00	-88.20	50.20	37.90	0.00	-7.60	0.70	6.80	0.00	-7.60	0.70	6.80	0.00	1.00	0.00	0.00	0.00	0.00	0.00	0.00	0.00	0.00	0.00	0.00	0.00	0.00	0.00	0.00
0.00	0.00	0.00	0.00	0.00	0.00	0.00	0.00	0.00	0.00	0.00	0.00	0.00	0.00	0.00	0.00	0.00	0.00	0.00	-171.00	39.80	131.10	0.00	-86.10	25.30	60.80	0.00	-6.10	-1.80	8.00	0.00	-6.10	-1.80	8.00	0.00	1.00	0.00	0.00	0.00	0.00	0.00	0.00	0.00	0.00	0.00	0.00	0.00	0.00	0.00	0.00
0.00	0.00	0.00	0.00	0.00	0.00	0.00	0.00	0.00	0.00	0.00	0.00	0.00	0.00	0.00	0.00	0.00	0.00	0.00	-146.30	-16.00	162.30	0.00	-75.50	-2.10	77.70	0.00	-4.00	-4.20	8.30	0.00	-4.00	-4.20	8.30	0.00	1.00	0.00	0.00	0.00	0.00	0.00	0.00	0.00	0.00	0.00	0.00	0.00	0.00	0.00	0.00
0.00	0.00	0.00	0.00	0.00	0.00	0.00	0.00	0.00	0.00	0.00	0.00	0.00	0.00	0.00	0.00	0.00	0.00	0.00	-107.30	-70.30	177.70	0.00	-57.60	-29.30	87.00	0.00	-1.60	-6.30	7.90	0.00	-1.60	-6.30	7.90	0.00	1.00	0.00	0.00	0.00	0.00	0.00	0.00	0.00	0.00	0.00	0.00	0.00	0.00	0.00	0.00
0.00	0.00	0.00	0.00	0.00	0.00	0.00	0.00	0.00	0.00	0.00	0.00	0.00	0.00	0.00	0.00	0.00	0.00	0.00	-57.80	-117.70	175.60	0.00	-34.00	-53.70	87.80	0.00	0.90	-7.70	6.70	0.00	0.90	-7.70	6.70	0.00	1.00	0.00	0.00	0.00	0.00	0.00	0.00	0.00	0.00	0.00	0.00	0.00	0.00	0.00	0.00
0.00	0.00	0.00	0.00	0.00	0.00	0.00	0.00	0.00	0.00	0.00	0.00	0.00	0.00	0.00	0.00	0.00	0.00	0.00	-2.60	-153.60	156.30	0.00	-7.10	-72.80	80.00	0.00	3.50	-8.30	4.80	0.00	3.50	-8.30	4.80	0.00	1.00	0.00	0.00	0.00	0.00	0.00	0.00	0.00	0.00	0.00	0.00	0.00	0.00	0.00	0.00
0.00	0.00	0.00	0.00	0.00	0.00	0.00	0.00	0.00	0.00	0.00	0.00	0.00	0.00	0.00	0.00	0.00	0.00	0.00	52.70	-174.50	121.70	0.00	20.40	-84.80	64.30	0.00	5.60	-8.10	2.40	0.00	5.60	-8.10	2.40	0.00	1.00	0.00	0.00	0.00	0.00	0.00	0.00	0.00	0.00	0.00	0.00	0.00	0.00	0.00	0.00
0.00	0.00	0.00	0.00	0.00	0.00	0.00	0.00	0.00	0.00	0.00	0.00	0.00	0.00	0.00	0.00	0.00	0.00	0.00	103.00	-178.30	75.20	0.00	46.00	-88.50	42.40	0.00	7.30	-7.20	-0.10	0.00	7.30	-7.20	-0.10	0.00	1.00	0.00	0.00	0.00	0.00	0.00	0.00	0.00	0.00	0.00	0.00	0.00	0.00	0.00	0.00
0.00	0.00	0.00	0.00	0.00	0.00	0.00	0.00	0.00	0.00	0.00	0.00	0.00	0.00	0.00	0.00	0.00	0.00	0.00	143.20	-164.60	21.40	0.00	67.20	-83.50	16.30	0.00	8.20	-5.50	-2.60	0.00	8.20	-5.50	-2.60	0.00	1.00	0.00	0.00	0.00	0.00	0.00	0.00	0.00	0.00	0.00	0.00	0.00	0.00	0.00	0.00
0.00	0.00	0.00	0.00	0.00	0.00	0.00	0.00	0.00	0.00	0.00	0.00	0.00	0.00	0.00	0.00	0.00	0.00	0.00	169.30	-134.80	-34.50	0.00	81.70	-70.30	-11.30	0.00	8.30	-3.30	-5.00	0.00	8.30	-3.30	-5.00	0.00	1.00	0.00	0.00	0.00	0.00	0.00	0.00	0.00	0.00	0.00	0.00	0.00	0.00	0.00	0.00
0.00	0.00	0.00	0.00	0.00	0.00	0.00	0.00	0.00	0.00	0.00	0.00	0.00	0.00	0.00	0.00	0.00	0.00	0.00	178.90	-91.80	-87.00	0.00	88.20	-50.30	-37.90	0.00	7.60	-0.70	-6.80	0.00	7.60	-0.70	-6.80	0.00	1.00	0.00	0.00	0.00	0.00	0.00	0.00	0.00	0.00	0.00	0.00	0.00	0.00	0.00	0.00
0.00	0.00	0.00	0.00	0.00	0.00	0.00	0.00	0.00	0.00	0.00	0.00	0.00	0.00	0.00	0.00	0.00	0.00	0.00	171.00	-39.90	-131.10	0.00	86.10	-25.30	-60.70	0.00	6.10	1.80	-8.00	0.00	6.10	1.80	-8.00	0.00	1.00	0.00	0.00	0.00	0.00	0.00	0.00	0.00	0.00	0.00	0.00	0.00	0.00	0.00	0.00
0.00	0.00	0.00	0.00	0.00	0.00	0.00	0.00	0.00	0.00	0.00	0.00	0.00	0.00	0.00	0.00	0.00	0.00	0.00	146.30	15.90	-162.30	0.00	75.60	2.00	-77.60	0.00	4.10	4.20	-8.30	0.00	4.10	4.20	-8.30	0.00	1.00	0.00	0.00	0.00	0.00	0.00	0.00	0.00	0.00	0.00	0.00	0.00	0.00	0.00	0.00
0.00	0.00	0.00	0.00	0.00	0.00	0.00	0.00	0.00	0.00	0.00	0.00	0.00	0.00	0.00	0.00	0.00	0.00	0.00	107.40	70.20	-177.60	0.00	57.60	29.30	-86.90	0.00	1.60	6.30	-7.90	0.00	1.60	6.30	-7.90	0.00	1.00	0.00	0.00	0.00	0.00	0.00	0.00	0.00	0.00	0.00	0.00	0.00	0.00	0.00	0.00
0.00	0.00	0.00	0.00	0.00	0.00	0.00	0.00	0.00	0.00	0.00	0.00	0.00	0.00	0.00	0.00	0.00	0.00	0.00	57.90	117.60	-175.50	0.00	34.00	53.60	-87.70	0.00	-0.90	7.70	-6.70	0.00	-0.90	7.70	-6.70	0.00	1.00	0.00	0.00	0.00	0.00	0.00	0.00	0.00	0.00	0.00	0.00	0.00	0.00	0.00	0.00
0.00	0.00	0.00	0.00	0.00	0.00	0.00	0.00	0.00	0.00	0.00	0.00	0.00	0.00	0.00	0.00	0.00	0.00	0.00	2.70	153.50	-156.30	0.00	7.10	72.80	-79.90	0.00	-3.50	8.30	-4.80	0.00	-3.50	8.30	-4.80	0.00	1.00	0.00	0.00	0.00	0.00	0.00	0.00	0.00	0.00	0.00	0.00	0.00	0.00	0.00	0.00
0.00	0.00	0.00	0.00	0.00	0.00	0.00	0.00	0.00	0.00	0.00	0.00	0.00	0.00	0.00	0.00	0.00	0.00	0.00	-52.60	174.40	-121.70	0.00	-20.40	84.70	-64.30	0.00	-5.60	8.10	-2.40	0.00	-5.60	8.10	-2.40	0.00	1.00	0.00	0.00	0.00	0.00	0.00	0.00	0.00	0.00	0.00	0.00	0.00	0.00	0.00	0.00
0.00	0.00	0.00	0.00	0.00	0.00	0.00	0.00	0.00	0.00	0.00	0.00	0.00	0.00	0.00	0.00	0.00	0.00	0.00	-102.90	178.20	-75.20	0.00	-46.00	88.40	-42.40	0.00	-7.30	7.20	0.10	0.00	-7.30	7.20	0.10	0.00	1.00	0.00	0.00	0.00	0.00	0.00	0.00	0.00	0.00	0.00	0.00	0.00	0.00	0.00	0.00
0.00	0.00	0.00	0.00	0.00	0.00	0.00	0.00	0.00	0.00	0.00	0.00	0.00	0.00	0.00	0.00	0.00	0.00	0.00	-143.10	164.50	-21.30	0.00	-67.10	83.40	-16.30	0.00	-8.20	5.50	2.60	0.00	-8.20	5.50	2.60	0.00	1.00	0.00	0.00	0.00	0.00	0.00	0.00	0.00	0.00	0.00	0.00	0.00	0.00	0.00	0.00
0.00	0.00	0.00	0.00	0.00	0.00	0.00	0.00	0.00	0.00	0.00	0.00	0.00	0.00	0.00	0.00	0.00	0.00	0.00	-169.30	134.70	34.50	0.00	-81.60	70.30	11.30	0.00	-8.30	3.30	5.00	0.00	-8.30	3.30	5.00	0.00	1.00	0.00	0.00	0.00	0.00	0.00	0.00	0.00	0.00	0.00	0.00	0.00	0.00	0.00	0.00
0.00	0.00	0.00	0.00	0.00	0.00	0.00	0.00	0.00	0.00	0.00	0.00	0.00	0.00	0.00	0.00	0.00	0.00	0.00	-178.90	91.70	87.10	0.00	-88.20	50.20	37.90	0.00	-7.60	0.70	6.80	0.00	-7.60	0.70	6.80	0.00	1.00	0.00	0.00	0.00	0.00	0.00	0.00	0.00	0.00	0.00	0.00	0.00	0.00	0.00	0.00
0.00	0.00	0.00	0.00	0.00	0.00	0.00	0.00	0.00	0.00	0.00	0.00	0.00	0.00	0.00	0.00	0.00	0.00	0.00	-171.00	39.80	131.10	0.00	-86.10	25.30	60.80	0.00	-6.10	-1.80	8.00	0.00	-6.10	-1.80	8.00	0.00	1.00	0.00	0.00	0.00	0.00	0.00	0.00	0.00	0.00	0.00	0.00	0.00	0.00	0.00	0.00
0.00	0.00	0.00	0.00	0.00	0.00	0.00	0.00	0.00	0.00	0.00	0.00	0.00	0.00	0.00	0.00	0.00	0.00	0.00	-146.30	-16.00	162.30	0.00	-75.50	-2.10	77.70	0.00	-4.00	-4.20	8.30	0.00	-4.00	-4.20	8.30	0.00	1.00	0.00	0.00	0.00	0.00	0.00	0.00	0.00	0.00	0.00	0.00	0.00	0.00	0.00	0.00
0.00	0.00	0.00	0.00	0.00	0.00	0.00	0.00	0.00	0.00	0.00	0.00	0.00	0.00	0.00	0.00	0.00	0.00	0.00	-107.30	-70.30	177.70	0.00	-57.60	-29.30	87.00	0.00	-1.60	-6.30	7.90	0.00	-1.60	-6.30	7.90	0.00	1.00	0.00	0.00	0.00	0.00	0.00	0.00	0.00	0.00	0.00	0.00	0.00	0.00	0.00	0.00
0.00	0.00	0.00	0.00	0.00	0.00	0.00	0.00	0.00	0.00	0.00	0.00	0.00	0.00	0.00	0.00	0.00	0.00	0.00	-57.80	-117.70	175.60	0.00	-34.00	-53.70	87.80	0.00	0.90	-7.70	6.70	0.00	0.90	-7.70	6.70	0.00	1.00	0.00	0.00	0.00	0.00	0.00	0.00	0.00	0.00	0.00	0.00	0.00	0.00	0.00	0.00
0.00	0.00	0.00	0.00	0.00	0.00	0.00	0.00	0.00	0.00	0.00	0.00	0.00	0.00	0.00	0.00	0.00	0.00	0.00	-2.60	-153.60	156.30	0.00	-7.10	-72.80	80.00	0.00	3.50	-8.30	4.80	0.00	3.50	-8.30	4.80	0.00	1.00	0.00	0.00	0.00	0.00	0.00	0.00	0.00	0.00	0.00	0.00	0.00	0.00	0.00	0.00
0.00	0.00	0.00	0.00	0.00	0.00	0.00	0.00	0.00	0.00	0.00	0.00	0.00	0.00	0.00	0.00	0.00	0.00	0.00	52.70	-174.50	121.70	0.00	20.40	-84.80	64.30	0.00	5.60	-8.10	2.40	0.00	5.60	-8.10	2.40	0.00	1.00	0.00	0.00	0.00	0.00	0.00	0.00	0.00	0.00	0.00	0.00	0.00	0.00	0.00	0.00
0.00	0.00	0.00	0.00	0.00	0.00	0.00	0.00	0.00	0.00	0.00	0.00	0.00	0.00	0.00	0.00	0.00	0.00	0.00	103.00	-178.30	75.20	0.00	46.00	-88.50	42.40	0.00	7.30	-7.20	-0.10	0.00	7.30	-7.20	-0.10	0.00	1.00	0.00	0.00	0.00	0.00	0.00	0.00	0.00	0.00	0.00	0.00	0.00	0.00	0.00	0.00
0.00	0.00	0.00	0.00	0.00	0.00	0.00	0.00	0.00	0.00	0.00	0.00	0.00	0.00	0.00	0.00	0.00	0.00	0.00	143.20	-164.60	21.40	0.00	67.20	-83.50	16.30	0.00	8.20	-5.50	-2.60	0.00	8.20	-5.50	-2.60	0.00	1.00	0.00	0.00	0.00	0.00	0.00	0.00	0.00	0.00	0.00	0.00	0.00	0.00	0.00	0.00
0.00	0.00	0.00	0.00	0.00	0.00	0.00	0.00	0.00	0.00	0.00	0.00	0.00	0.00	0.00	0.00	0.00	0.00	0.00	169.30	-134.80	-34.50	0.00	81.70	-70.30	-11.30	0.00	8.30	-3.30	-5.00	0.00	8.30	-3.30	-5.00	0.00	1.00	0.00	0.00	0.00	0.00	0.00	0.00	0.00	0.00	0.00	0.00	0.00	0.00	0.00	0.00
0.00	0.00	0.00	0.00	0.00	0.00	0.00	0.00	0.00	0.00	0.00	0.00	0.00	0.00	0.00	0.00	0.00	0.00	0.00	178.90	-91.80	-87.00	0.00	88.20	-50.30	-37.90	0.00	7.60	-0.70	-6.80	0.00	7.60	-0.70	-6.80	0.00	1.00	0.00	0.00	0.00	0.00	0.00	0.00	0.00	0.00	0.00	0.00	0.00	0.00	0.00	0.00
0.00	0.00	0.00	0.00	0.00	0.00	0.00	0.00	0.00	0.00	0.00	0.00	0.00	0.00	0.00	0.00	0.00	0.00	0.00	171.00	-39.90	-131.10	0.00	86.10	-25.30	-60.70	0.00	6.10	1.80	-8.00	0.00	6.10	1.80	-8.00	0.00	1.00	0.00	0.00	0.00	0.00	0.00	0.00	0.00	0.00	0.00	0.00	0.00	0.00	0.00	0.00
0.00	0.00	0.00	0.00	0.00	0.00	0.00	0.00	0.00	0.00	0.00	0.00	0.00	0.00	0.00	0.00	0.00	0.00	0.00	146.30	15.90	-162.30	0.00	75.60	2.00	-77.60	0.00	4.10	4.20	-8.30	0.00	4.10	4.20	-8.30	0.00	1.00	0.00	0.00	0.00	0.00	0.00	0.00	0.00	0.00	0.00	0.00	0.00	0.00	0.00	0.00
0.00	0.00	0.00	0.00	0.00	0.00	0.00	0.00	0.00	0.00	0.00	0.00	0.00	0.00	0.00	0.00	0.00	0.00	0.00	107.40	70.20	-177.60	0.00	57.60	29.30	-86.90	0.00	1.60	6.30	-7.90	0.00	1.60	6.30	-7.90	0.00	1.00	0.00	0.00	0.00	0.00	0.00	0.00	0.00	0.00	0.00	0.00	0.00	0.00	0.00	0.00
0.00	0.00	0.00	0.00	0.00	0.00	0.00	0.00	0.00	0.00	0.00	0.00	0.00	0.00	0.00	0.00	0.00	0.00	0.00	57.90	117.60	-175.50	0.00	34.00	53.60	-87.70	0.00	-0.90	7.70	-6.70	0.00	-0.90	7.70	-6.70	0.00	1.00	0.00	0.00	0.00	0.00	0.00	0.00	0.00	0.00	0.00	0.00	0.00	0.00	0.00	0.00
0.00	0.00	0.00	0.00	0.00	0.00	0.00	0.00	0.00	0.00	0.00	0.00	0.00	0.00	0.00	0.00	0.00	0.00	0.00	2.70	153.50	-156.30	0.00	7.10	72.80	-79.90	0.00	-3.50	8.30	-4.80	0.00	-3.50	8.30	-4.80	0.00	1.00	0.00	0.00	0.00	0.00	0.00	0.00	0.00	0.00	0.00	0.00	0.00	0.00	0.00	0.00
0.00	0.00	0.00	0.00	0.00	0.00	0.00	0.00	0.00	0.00	0.00	0.00	0.00	0.00	0.00	0.00	0.00	0.00	0.00	-52.60	174.40	-121.70	0.00	-20.40	84.70	-64.30	0.00	-5.60	8.10	-2.40	0.00	-5.60	8.10	-2.40	0.00	1.00	0.00	0.00	0.00	0.00	0.00	0.00	0.00	0.00	0.00	0.00	0.00	0.00	0.00	0.00
0.00	0.00	0.00	0.00	0.00	0.00	0.00	0.00	0.00	0.00	0.00	0.00	0.00	0.00	0.00	0.00	0.00	0.00	0.00	-102.90	178.20	-75.20	0.00	-46.00	88.40	-42.40	0.00	-7.30	7.20	0.10	0.00	-7.30	7.20	0.10	0.00	1.00	0.00	0.00	0.00	0.00	0.00	0.00	0.00	0.00	0.00	0.00	0.00	0.00	0.00	0.00
0.00	0.00	0.00	0.00	0.00	0.00	0.00	0.00	0.00	0.00	0.00	0.00	0.00	0.00	0.00	0.00	0.00	0.00	0.00	-143.10	164.50	-21.30	0.00	-67.10	83.40	-16.30	0.00	-8.20	5.50	2.60	0.00	-8.20	5.50	2.60	0.00	1.00	0.00	0.00	0.00	0.00	0.00	0.00	0.00	0.00	0.00	0.00	0.00	0.00	0.00	0.00
0.00	0.00	0.00	0.00	0.00	0.00	0.00	0.00	0.00	0.00	0.00	0.00	0.00	0.00	0.00	0.00	0.00	0.00	0.00	-169.30	134.70	34.50	0.00	-81.60	70.30	11.30	0.00	-8.30	3.30	5.00	0.00	-8.30	3.30	5.00	0.00	1.00	0.00	0.00	0.00	0.00	0.00	0.00	0.00	0.00	0.00	0.00	0.00	0.00	0.00	0.00
0.00	0.00	0.00	0.00	0.00	0.00	0.00	0.00	0.00	0.00	0.00	0.00	0.00	0.00	0.00	0.00	0.00	0.00	0.00	-178.90	91.70	87.10	0.00	-88.20	50.20	37.90	0.00	-7.60	0.70	6.80	0.00	-7.60	0.70	6.80	0.00	1.00	0.00	0.00	0.00	0.00	0.00	0.00	0.00	0.00	0.00	0.00	0.00	0.00	0.00	0.00
0.00	0.00	0.00	0.00	0.00	0.00	0.00	0.00	0.00	0.00	0.00	0.00	0.00	0.00	0.00	0.00	0.00	0.00	0.00	-171.00	39.80	131.10	0.00	-86.10	25.30	60.80	0.00	-6.10	-1.80	8.00	0.00	-6.10	-1.80	8.00	0.00	1.00	0.00	0.00	0.00	0.00	0.00	0.00	0.00	0.00	0.00	0.00	0.00	0.00	0.00	0.00
0.00	0.00	0.00	0.00	0.00	0.00	0.00	0.00	0.00	0.00	0.00	0.00	0.00	0.00	0.00	0.00	0.00	0.00	0.00	-146.30	-16.00	162.30	0.00	-75.50	-2.10	77.70	0.00	-4.00	-4.20	8.30	0.00	-4.00	-4.20	8.30	0.00	1.00	0.00	0.00	0.00	0.00	0.00	0.00	0.00	0.00	0.00	0.00	0.00	0.00	0.00	0.00
0.00	0.00	0.00	0.00	0.00	0.00	0.00	0.00	0.00	0.00	0.00	0.00	0.00	0.00	0.00	0.00	0.00	0.00	0.00	-107.30	-70.30	177.70	0.00	-57.60	-29.30	87.00	0.00	-1.60	-6.30	7.90	0.00	-1.60	-6.30	7.90	0.00	1.00	0.00	0.00	0.00	0.00	0.00	0.00	0.00	0.00	0.00	0.00	0.00	0.00	0.00	0.00
0.00	0.00	0.00	0.00	0.00	0.00	0.00	0.00	0.00	0.00	0.00	0.00	0.00	0.00	0.00	0.00	0.00	0.00	0.00	-57.80	-117.70	175.60	0.00	-34.00	-53.70	87.80	0.00	0.90	-7.70	6.70	0.00	0.90	-7.70	6.70	0.00	1.00	0.00	0.00	0.00	0.00	0.00	0.00	0.00	0.00	0.00	0.00	0.00	0.00	0.00	0.00
0.00	0.00	0.00	0.00	0.00	0.00	0.00	0.00	0.00	0.00	0.00	0.00	0.00	0.00	0.00	0.00	0.00	0.00	0.00	-2.60	-153.60	156.30	0.00	-7.10	-72.80	80.00	0.00	3.50	-8.30	4.80	0.00	3.50	-8.30	4.80	0.00	1.00	0.00	0.00	0.00	0.00	0.00	0.00	0.00	0.00	0.00	0.00	0.00	0.00	0.00	0.00
0.00	0.00	0.00	0.00	0.00	0.00	0.00	0.00	0.00	0.00	0.00	0.00	0.00	0.00	0.00	0.00	0.00	0.00	0.00	52.70	-174.50	121.70	0.00	20.40	-84.80	64.30	0.00	5.60	-8.10	2.40	0.00	5.60	-8.10	2.40	0.00	1.00	0.00	0.00	0.00	0.00	0.00	0.00	0.00	0.00	0.00	0.00	0.00	0.00	0.00	0.00
0.00	0.00	0.00	0.00	0.00	0.00	0.00	0.00	0.00	0.00	0.00	0.00	0.00	0.00	0.00	0.00	0.00	0.00	0.00	103.00	-178.30	75.20	0.00	46.00	-88.50	42.40	0.00	7.30	-7.20	-0.10	0.00	7.30	-7.20	-0.10	0.00	1.00	0.00	0.00	0.00	0.00	0.00	0.00	0.00	0.00	0.00	0.00	0.00	0.00	0.00	0.00
0.00	0.00	0.00	0.00	0.00	0.00	0.00	0.00	0.00	0.00	0.00	0.00	0.00	0.00	0.00	0.00	0.00	0.00	0.00	143.20	-164.60	21.40	0.00	67.20	-83.50	16.30	0.00	8.20	-5.50	-2.60	0.00	8.20	-5.50	-2.60	0.00	1.00	0.00	0.00	0.00	0.00	0.00	0.00	0.00	0.00	0.00	0.00	0.00	0.00	0.00	0.00
0.00	0.00	0.00	0.00	0.00	0.00	0.00	0.00	0.00	0.00	0.00	0.00	0.00	0.00	0.00	0.00	0.00	0.00	0.00	169.30	-134.80	-34.50	0.00	81.70	-70.30	-11.30	0.00	8.30	-3.30	-5.00	0.00	8.30	-3.30	-5.00	0.00	1.00	0.00	0.00	0.00	0.00	0.00	0.00	0.00	0.00	0.00	0.00	0.00	0.00	0.00	0.00
0.00	0.00	0.00	0.00	0.00	0.00	0.00	0.00	0.00	0.00	0.00	0.00	0.00	0.00	0.00	0.00	0.00	0.00	0.00	178.90	-91.80	-87.00	0.00	88.20	-50.30	-37.90	0.00	7.60	-0.70	-6.80	0.00	7.60	-0.70	-6.80	0.00	1.00	0.00	0.00	0.00	0.00	0.00	0.00	0.00	0.00	0.00	0.00	0.00	0.00	0.00	0.00
0.00	0.00	0.00	0.00	0.00	0.00	0.00	0.00	0.00	0.00	0.00	0.00	0.00	0.00	0.00	0.00	0.00	0.00	0.00	171.00	-39.90	-131.10	0.00	86.10	-25.30	-60.70	0.00	6.10	1.80	-8.00	0.00	6.10	1.80	-8.00	0.00	1.00	0.00	0.00	0.00	0.00	0.00	0.00	0.00	0.00	0.00	0.00	0.00	0.00	0.00	0.00
0.00	0.00	0.00	0.00	0.00	0.00	0.00	0.00	0.00	0.00	0.00	0.00	0.00	0.00	0.00	0.00	0.00	0.00	0.00	146.30	15.90	-162.30	0.00	75.60	2.00	-77.60	0.00	4.10	4.20	-8.30	0.00	4.10	4.20	-8.30	0.00	1.00	0.00	0.00	0.00	0.00	0.00	0.00	0.00	0.00	0.00	0.00	0.00	0.00	0.00	0.00
0.00	0.00	0.00	0.00	0.00	0.00	0.00	0.00	0.00	0.00	0.00	0.00	0.00	0.00	0.00	0.00	0.00	0.00	0.00	107.40	70.20	-177.60	0.00	57.60	29.30	-86.90	0.00	1.60	6.30	-7.90	0.00	1.60	6.30	-7.90	0.00	1.00	0.00	0.00	0.00	0.00	0.00	0.00	0.00	0.00	0.00	0.00	0.00	0.00	0.00	0.00
0.00	0.00	0.00	0.00	0.00	0.00	0.00	0.00	0.00	0.00	0.00	0.00	0.00	0.00	0.00	0.00	0.00	0.00	0.00	57.90	117.60	-175.50	0.00	34.00	53.60	-87.70	0.00	-0.90	7.70	-6.70	0.00	-0.90	7.70	-6.70	0.00	1.00	0.00	0.00	0.00	0.00	0.00	0.00	0.00	0.00	0.00	0.00	0.00	0.00	0.00	0.00
0.00	0.00	0.00	0.00	0.00	0.00	0.00	0.00	0.00	0.00	0.00	0.00	0.00	0.00	0.00	0.00	0.00	0.00	0.00	2.70	153.50	-156.30	0.00	7.10	72.80	-79.90	0.00	-3.50	8.30	-4.80	0.00	-3.50	8.30	-4.80	0.00	1.00	0.00	0.00	0.00	0.00	0.00	0.00	0.00	0.00	0.00	0.00	0.00	0.00	0.00	0.00
0.00	0.00	0.00	0.00	0.00	0.00	0.00	0.00	0.00	0.00	0.00	0.00	0.00	0.00	0.00	0.00	0.00	0.00	0.00	-52.60	174.40	-121.70	0.00	-20.40	84.70	-64.30	0.00	-5.60	8.10	-2.40	0.00	-5.60	8.10	-2.40	0.00	1.00	0.00	0.00	0.00	0.00	0.00	0.00	0.00	0.00	0.00	0.00	0.00	0.00	0.00	0.00
0.00	0.00	0.00	0.00	0.00	0.00	0.00	0.00	0.00	0.00	0.00	0.00	0.00	0.00	0.00	0.00	0.00	0.00	0.00	-102.90	178.20	-75.20	0.00	-46.00	88.40	-42.40	0.00	-7.30	7.20	0.10	0.00	-7.30	7.20	0.10	0.00	1.00	0.00	0.00	0.00	0.00	0.00	0.00	0.00	0.00	0.00	0.00	0.00	0.00	0.00	0.00
0.00	0.00	0.00	0.00	0.00	0.00	0.00	0.00	0.00	0.00	0.00	0.00	0.00	0.00	0.00	0.00	0.00	0.00	0.00	-143.10	164.50	-21.30	0.00	-67.10	83.40	-16.30	0.00	-8.20	5.50	2.60	0.00	-8.20	5.50	2.60	0.00	1.00	0.00	0.00	0.00	0.00	0.00	0.00	0.00	0.00	0.00	0.00	0.00	0.00	0.00	0.00
0.00	0.00	0.00	0.00	0.00	0.00	0.00	0.00	0.00	0.00	0.00	0.00	0.00	0.00	0.00	0.00	0.00	0.00	0.00	-169.30	134.70	34.50	0.00	-81.60	70.30	11.30	0.00	-8.30	3.30	5.00	0.00	-8.30	3.30	5.00	0.00	1.00	0.00	0.00	0.00	0.00	0.00	0.00	0.00	0.00	0.00	0.00	0.00	0.00	0.00	0.00
0.00	0.00	0.00	0.00	0.00	0.00	0.00	0.00	0.00	0.00	0.00	0.00	0.00	0.00	0.00	0.00	0.00	0.00	0.00	-178.90	91.70	87.10	0.00	-88.20	50.20	37.90	0.00	-7.60	0.70	6.80	0.00	-7.60	0.70	6.80	0.00	1.00	0.00	0.00	0.00	0.00	0.00	0.00	0.00	0.00	0.00	0.00	0.00	0.00	0.00	0.00
0.00	0.00	0.00	0.00	0.00	0.00	0.00	0.00	0.00	0.00	0.00	0.00	0.00	0.00	0.00	0.00	0.00	0.00	0.00	-171.00	39.80	131.10	0.00	-86.10	25.30	60.80	0.00	-6.10	-1.80	8.00	0.00	-6.10	-1.80	8.00	0.00	1.00	0.00	0.00	0.00	0.00	0.00	0.00	0.00	0.00	0.00	0.00	0.00	0.00	0.00	0.00
0.00	0.00	0.00	0.00	0.00	0.00	0.00	0.00	0.00	0.00	0.00	0.00	0.00	0.00	0.00	0.00	0.00	0.00	0.00	-146.30	-16.00	162.30	0.00	-75.50	-2.10	77.70	0.00	-4.00	-4.20	8.30	0.00	-4.00	-4.20	8.30	0.00	1.00	0.00	0.00	0.00	0.00	0.00	0.00	0.00	0.00	0.00	0.00	0.00	0.00	0.00	0.00
0.00	0.00	0.00	0.00	0.00	0.00	0.00	0.00	0.00	0.00	0.00	0.00	0.00	0.00	0.00	0.00	0.00	0.00	0.00	-107.30	-70.30	177.70	0.00	-57.60	-29.30	87.00	0.00	-1.60	-6.30	7.90	0.00	-1.60	-6.30	7.90	0.00	1.00	0.00	0.00	0.00	0.00	0.00	0.00	0.00	0.00	0.00	0.00	0.00	0.00	0.00	0.00
0.00	0.00	0.00	0.00	0.00	0.00	0.00	0.00	0.00	0.00	0.00	0.00	0.00	0.00	0.00	0.00	0.00	0.00	0.00	-57.80	-117.70	175.60	0.00	-34.00	-53.70	87.80	0.00	0.90	-7.70	6.70	0.00	0.90	-7.70	6.70	0.00	1.00	0.00	0.00	0.00	0.00	0.00	0.00	0.00	0.00	0.00	0.00	0.00	0.00	0.00	0.00
0.00	0.00	0.00	0.00	0.00	0.00	0.00	0.00	0.00	0.00	0.00	0.00	0.00	0.00	0.00	0.00	0.00	0.00	0.00	-2.60	-153.60	156.30	0.00	-7.10	-72.80	80.00	0.00	3.50	-8.30	4.80	0.00	3.50	-8.30	4.80	0.00	1.00	0.00	0.00	0.00	0.00	0.00	0.00	0.00	0.00	0.00	0.00	0.00	0.00	0.00	0.00
0.00	0.00	0.00	0.00	0.00	0.00	0.00	0.00	0.00	0.00	0.00	0.00	0.00	0.00	0.00	0.00	0.00	0.00	0.00	52.70	-174.50	121.70	0.00	20.40	-84.80	64.30	0.00	5.60	-8.10	2.40	0.00	5.60	-8.10	2.40	0.00	1.00	0.00	0.00	0.00	0.00	0.00	0.00	0.00	0.00	0.00	0.00	0.00	0.00	0.00	0.00
0.00	0.00	0.00	0.00	0.00	0.00	0.00	0.00	0.00	0.00	0.00	0.00	0.00	0.00	0.00	0.00	0.00	0.00	0.00	103.00	-178.30	75.20	0.00	46.00	-88.50	42.40	0.00	7.30	-7.20	-0.10	0.00	7.30	-7.20	-0.10	0.00	1.00	0.00	0.00	0.00	0.00	0.00	0.00	0.00	0.00	0.00	0.00	0.00	0.00	0.00	0.00
0.00	0.00	0.00	0.00	0.00	0.00	0.00	0.00	0.00	0.00	0.00	0.00	0.00	0.00	0.00	0.00	0.00	0.00	0.00	143.20	-164.60	21.40	0.00	67.20	-83.50	16.30	0.00	8.20	-5.50	-2.60	0.00	8.20	-5.50	-2.60	0.00	1.00	0.00	0.00	0.00	0.00	0.00	0.00	0.00	0.00	0.00	0.00	0.00	0.00	0.00	0.00
0.00	0.00	0.00	0.00	0.00	0.00	0.00	0.00	0.00	0.00	0.00	0.00	0.00	0.00	0.00	0.00	0.00	0.00	0.00	169.30	-134.80	-34.50	0.00	81.70	-70.30	-11.30	0.00	8.30	-3.30	-5.00	0.00	8.30	-3.30	-5.00	0.00	1.00	0.00	0.00	0.00	0.00	0.00	0.00	0.00	0.00	0.00	0.00	0.00	0.00	0.00	0.00
0.00	0.00	0.00	0.00	0.00	0.00	0.00	0.00	0.00	0.00	0.00	0.00	0.00	0.00	0.00	0.00	0.00	0.00	0.00	178.90	-91.80	-87.00	0.00	88.20	-50.30	-37.90	0.00	7.60	-0.70	-6.80	0.00	7.60	-0.70	-6.80	0.00	1.00	0.00	0.00	0.00	0.00	0.00	0.00	0.00	0.00	0.00	0.00	0.00	0.00	0.00	0.00
0.00	0.00	0.00	0.00	0.00	0.00	0.00	0.00	0.00	0.00	0.00	0.00	0.00	0.00	0.00	0.00	0.00	0.00	0.00	171.00	-39.90	-131.10	0.00	86.10	-25.30	-60.70	0.00	6.10	1.80	-8.00	0.00	6.10	1.80	-8.00	0.00	1.00	0.00	0.00	0.00	0.00	0.00	0.00	0.00	0.00	0.00	0.00	0.00	0.00	0.00	0.00
0.00	0.00	0.00	0.00	0.00	0.00	0.00	0.00	0.00	0.00	0.00	0.00	0.00	0.00	0.00	0.00	0.00	0.00	0.00	146.30	15.90	-162.30	0.00	75.60	2.00	-77.60	0.00	4.10	4.20	-8.30	0.00	4.10	4.20	-8.30	0.00	1.00	0.00	0.00	0.00	0.00	0.00	0.00	0.00	0.00	0.00	0.00	0.00	0.00	0.00	0.00
0.00	0.00	0.00	0.00	0.00	0.00	0.00	0.00	0.00	0.00	0.00	0.00	0.00	0.00	0.00	0.00	0.00	0.00	0.00	107.40	70.20	-177.60	0.00	57.60	29.30	-86.90	0.00	1.60	6.30	-7.90	0.00	1.60	6.30	-7.90	0.00	1.00	0.00	0.00	0.00	0.00	0.00	0.00	0.00	0.00	0.00	0.00	0.00	0.00	0.00	0.00
0.00	0.00	0.00	0.00	0.00	0.00	0.00	0.00	0.00	0.00	0.00	0.00	0.00	0.00	0.00	0.00	0.00	0.00	0.00	57.90	117.60	-175.50	0.00	34.00	53.70	-87.70	0.00	-0.90	7.70	-6.70	0.00	-0.90	7.70	-6.70	0.00	1.00	0.00	0.00	0.00	0.00	0.00	0.00	0.00	0.00	0.00	0.00	0.00	0.00	0.00	0.00
0.00	0.00	0.00	0.00	0.00	0.00	0.00	0.00	0.00	0.00	0.00	0.00	0.00	0.00	0.00	0.00	0.00	0.00	0.00	2.70	153.50	-156.30	0.00	7.10	72.80	-79.90	0.00	-3.50	8.30	-4.80	0.00	-3.50	8.30	-4.80	0.00	1.00	0.00	0.00	0.00	0.00	0.00	0.00	0.00	0.00	0.00	0.00	0.00	0.00	0.00	0.00
0.00	0.00	0.00	0.00	0.00	0.00	0.00	0.00	0.00	0.00	0.00	0.00	0.00	0.00	0.00	0.00	0.00	0.00	0.00	-52.60	174.40	-121.70	0.00	-20.40	84.70	-64.30	0.00	-5.60	8.10	-2.40	0.00	-5.60	8.10	-2.40	0.00	1.00	0.00	0.00	0.00	0.00	0.00	0.00	0.00	0.00	0.00	0.00	0.00	0.00	0.00	0.00
0.00	0.00	0.00	0.00	0.00	0.00	0.00	0.00	0.00	0.00	0.00	0.00	0.00	0.00	0.00	0.00	0.00	0.00	0.00	-102.90	178.20	-75.20	0.00	-46.00	88.40	-42.40	0.00	-7.30	7.20	0.10	0.00	-7.30	7.20	0.10	0.00	1.00	0.00	0.00	0.00	0.00	0.00	0.00	0.00	0.00	0.00	0.00	0.00	0.00	0.00	0.00
0.00	0.00	0.00	0.00	0.00	0.00	0.00	0.00	0.00	0.00	0.00	0.00	0.00	0.00	0.00	0.00	0.00	0.00	0.00	-143.10	164.50	-21.30	0.00	-67.10	83.40	-16.30	0.00	-8.20	5.50	2.60	0.00	-8.20	5.50	2.60	0.00	1.00	0.00	0.00	0.00	0.00	0.00	0.00	0.00	0.00	0.00	0.00	0.00	0.00	0.00	0.00
0.00	0.00	0.00	0.00	0.00	0.00	0.00	0.00	0.00	0.00	0.00	0.00	0.00	0.00	0.00	0.00	0.00	0.00	0.00	-169.30	134.70	34.50	0.00	-81.60	70.30	11.30	0.00	-8.30	3.30	5.00	0.00	-8.30	3.30	5.00	0.00	1.00	0.00	0.00	0.00	0.00	0.00	0.00	0.00	0.00	0.00	0.00	0.00	0.00	0.00	0.00
0.00	0.00	0.00	0.00	0.00	0.00	0.00	0.00	0.00	0.00	0.00	0.00	0.00	0.00	0.00	0.00	0.00	0.00	0.00	-178.90	91.70	87.10	0.00	-88.20	50.20	37.90	0.00	-7.60	0.70	6.80	0.00	-7.60	0.70	6.80	0.00	1.00	0.00	0.00	0.00	0.00	0.00	0.00	0.00	0.00	0.00	0.00	0.00	0.00	0.00	0.00
0.00	0.00	0.00	0.00	0.00	0.00	0.00	0.00	0.00	0.00	0.00	0.00	0.00	0.00	0.00	0.00	0.00	0.00	0.00	-171.00	39.80	131.10	0.00	-86.10	25.30	60.80	0.00	-6.10	-1.80	8.00	0.00	-6.10	-1.80	8.00	0.00	1.00	0.00	0.00	0.00	0.00	0.00	0.00	0.00	0.00	0.00	0.00	0.00	0.00	0.00	0.00
0.00	0.00	0.00	0.00	0.00	0.00	0.00	0.00	0.00	0.00	0.00	0.00	0.00	0.00	0.00	0.00	0.00	0.00	0.00	-146.30	-16.00	162.30	0.00	-75.50	-2.10	77.70	0.00	-4.00	-4.20	8.30	0.00	-4.00	-4.20	8.30	0.00	1.00	0.00	0.00	0.00	0.00	0.00	0.00	0.00	0.00	0.00	0.00	0.00	0.00	0.00	0.00
0.00	0.00	0.00	0.00	0.00	0.00	0.00	0.00	0.00	0.00	0.00	0.00	0.00	0.00	0.00	0.00	0.00	0.00	0.00	-107.30	-70.30	177.70	0.00	-57.60	-29.30	87.00	0.00	-1.60	-6.30	7.90	0.00	-1.60	-6.30	7.90	0.00	1.00	0.00	0.00	0.00	0.00	0.00	0.00	0.00	0.00	0.00	0.00	0.00	0.00	0.00	0.00
0.00	0.00	0.00	0.00	0.00	0.00	0.00	0.00	0.00	0.00	0.00	0.00	0.00	0.00	0.00	0.00	0.00	0.00	0.00	-57.80	-117.70	175.60	0.00	-34.00	-53.70	87.80	0.00	0.90	-7.70	6.70	0.00	0.90	-7.70	6.70	0.00	1.00	0.00	0.00	0.00	0.00	0.00	0.00	0.00	0.00	0.00	0.00	0.00	0.00	0.00	0.00
0.00	0.00	0.00	0.00	0.00	0.00	0.00	0.00	0.00	0.00	0.00	0.00	0.00	0.00	0.00	0.00	0.00	0.00	0.00	-2.60	-153.60	156.30	0.00	-7.10	-72.80	80.00	0.00	3.50	-8.30	4.80	0.00	3.50	-8.30	4.80	0.00	1.00	0.00	0.00	0.00	0.00	0.00	0.00	0.00	0.00	0.00	0.00	0.00	0.00	0.00	0.00
0.00	0.00	0.00	0.00	0.00	0.00	0.00	0.00	0.00	0.00	0.00	0.00	0.00	0.00	0.00	0.00	0.00	0.00	0.00	52.70	-174.50	121.70	0.00	20.40	-84.80	64.30	0.00	5.60	-8.10	2.40	0.00	5.60	-8.10	2.40	0.00	1.00	0.00	0.00	0.00	0.00	0.00	0.00	0.00	0.00	0.00	0.00	0.00	0.00	0.00	0.00
0.00	0.00	0.00	0.00	0.00	0.00	0.00	0.00	0.00	0.00	0.00	0.00	0.00	0.00	0.00	0.00	0.00	0.00	0.00	103.00	-178.30	75.20	0.00	46.00	-88.50	42.40	0.00	7.30	-7.20	-0.10	0.00	7.30	-7.20	-0.10	0.00	1.00	0.00	0.00	0.00	0.00	0.00	0.00	0.00	0.00	0.00	0.00	0.00	0.00	0.00	0.00
0.00	0.00	0.00	0.00	0.00	0.00	0.00	0.00	0.00	0.00	0.00	0.00	0.00	0.00	0.00	0.00	0.00	0.00	0.00	143.20	-164.60	21.40	0.00	67.20	-83.50	16.30	0.00	8.20	-5.50	-2.60	0.00	8.20	-5.50	-2.60	0.00	1.00	0.00	0.00	0.00	0.00	0.00	0.00	0.00	0.00	0.00	0.00	0.00	0.00	0.00	0.00
0.00	0.00	0.00	0.00	0.00	0.00	0.00	0.00	0.00	0.00	0.00	0.00	0.00	0.00	0.00	0.00	0.00	0.00	0.00	169.30	-134.80	-34.50	0.00	81.70	-70.30	-11.30	0.00	8.30	-3.30	-5.00	0.00	8.30	-3.30	-5.00	0.00	1.00	0.00	0.00	0.00	0.00	0.00	0.00	0.00	0.00	0.00	0.00	0.00	0.00	0.00	0.00
0.00	0.00	0.00	0.00	0.00	0.00	0.00	0.00	0.00	0.00	0.00	0.00	0.00	0.00	0.00	0.00	0.00	0.00	0.00	178.90	-91.80	-87.10	0.00	88.20	-50.30	-37.90	0.00	7.60	-0.70	-6.80	0.00	7.60	-0.70	-6.80	0.00	1.00	0.00	0.00	0.00	0.00	0.00	0.00	0.00	0.00	0.00	0.00	0.00	0.00	0.00	0.00
0.00	0.00	0.00	0.00	0.00	0.00	0.00	0.00	0.00	0.00	0.00	0.00	0.00	0.00	0.00	0.00	0.00	0.00	0.00	171.00	-39.90	-131.10	0.00	86.10	-25.30	-60.70	0.00	6.10	1.80	-8.00	0.00	6.10	1.80	-8.00	0.00	1.00	0.00	0.00	0.00	0.00	0.00	0.00	0.00	0.00	0.00	0.00	0.00	0.00	0.00	0.00
0.00	0.00	0.00	0.00	0.00	0.00	0.00	0.00	0.00	0.00	0.00	0.00	0.00	0.00	0.00	0.00	0.00	0.00	0.00	146.30	15.90	-162.30	0.00	75.60	2.00	-77.60	0.00	4.10	4.20	-8.30	0.00	4.10	4.20	-8.30	0.00	1.00	0.00	0.00	0.00	0.00	0.00	0.00	0.00	0.00	0.00	0.00	0.00	0.00	0.00	0.00
0.00	0.00	0.00	0.00	0.00	0.00	0.00	0.00	0.00	0.00	0.00	0.00	0.00	0.00	0.00	0.00	0.00	0.00	0.00	107.40	70.20	-177.60	0.00	57.60	29.30	-86.90	0.00	1.60	6.30	-7.90	0.00	1.60	6.30	-7.90	0.00	1.00	0.00	0.00	0.00	0.00	0.00	0.00	0.00	0.00	0.00	0.00	0.00	0.00	0.00	0.00
0.00	0.00	0.00	0.00	0.00	0.00	0.00	0.00	0.00	0.00	0.00	0.00	0.00	0.00	0.00	0.00	0.00	0.00	0.00	57.90	117.60	-175.50	0.00	34.00	53.70	-87.70	0.00	-0.90	7.70	-6.70	0.00	-0.90	7.70	-6.70	0.00	1.00	0.00	0.00	0.00	0.00	0.00	0.00	0.00	0.00	0.00	0.00	0.00	0.00	0.00	0.00
0.00	0.00	0.00	0.00	0.00	0.00	0.00	0.00	0.00	0.00	0.00	0.00	0.00	0.00	0.00	0.00	0.00	0.00	0.00	2.70	153.50	-156.30	0.00	7.10	72.80	-79.90	0.00	-3.50	8.30	-4.80	0.00	-3.50	8.30	-4.80	0.00	1.00	0.00	0.00	0.00	0.00	0.00	0.00	0.00	0.00	0.00	0.00	0.00	0.00	0.00	0.00
0.00	0.00	0.00	0.00	0.00	0.00	0.00	0.00	0.00	0.00	0.00	0.00	0.00	0.00	0.00	0.00	0.00	0.00	0.00	-52.60	174.40	-121.70	0.00	-20.40	84.70	-64.30	0.00	-5.60	8.10	-2.40	0.00	-5.60	8.10	-2.40	0.00	1.00	0.00	0.00	0.00	0.00	0.00	0.00	0.00	0.00	0.00	0.00	0.00	0.00	0.00	0.00
0.00	0.00	0.00	0.00	0.00	0.00	0.00	0.00	0.00	0.00	0.00	0.00	0.00	0.00	0.00	0.00	0.00	0.00	0.00	-102.90	178.20	-75.20	0.00	-46.00	88.40	-42.40	0.00	-7.30	7.20	0.10	0.00	-7.30	7.20	0.10	0.00	1.00	0.00	0.00	0.00	0.00	0.00	0.00	0.00	0.00	0.00	0.00	0.00	0.00	0.00	0.00
0.00	0.00	0.00	0.00	0.00	0.00	0.00	0.00	0.00	0.00	0.00	0.00	0.00	0.00	0.00	0.00	0.00	0.00	0.00	-143.10	164.50	-21.30	0.00	-67.10	83.40	-16.30	0.00	-8.20	5.50	2.60	0.00	-8.20	5.50	2.60	0.00	1.00	0.00	0.00	0.00	0.00	0.00	0.00	0.00	0.00	0.00	0.00	0.00	0.00	0.00	0.00
0.00	0.00	0.00	0.00	0.00	0.00	0.00	0.00	0.00	0.00	0.00	0.00	0.00	0.00	0.00	0.00	0.00	0.00	0.00	-169.30	134.70	34.50	0.00	-81.60	70.30	11.30	0.00	-8.30	3.30	5.00	0.00	-8.30	3.30	5.00	0.00	1.00	0.00	0.00	0.00	0.00	0.00	0.00	0.00	0.00	0.00	0.00	0.00	0.00	0.00	0.00
0.00	0.00	0.00	0.00	0.00	0.00	0.00	0.00	0.00	0.00	0.00	0.00	0.00	0.00	0.00	0.00	0.00	0.00	0.00	-178.90	91.70	87.10	0.00	-88.20	50.20	37.90	0.00	-7.60	0.70	6.80	0.00	-7.60	0.70	6.80	0.00	1.00	0.00	0.00	0.00	0.00	0.00	0.00	0.00	0.00	0.00	0.00	0.00	0.00	0.00	0.00
0.00	0.00	0.00	0.00	0.00	0.00	0.00	0.00	0.00	0.00	0.00	0.00	0.00	0.00	0.00	0.00	0.00	0.00	0.00	-171.00	39.80	131.10	0.00	-86.10	25.30	60.80	0.00	-6.10	-1.80	8.00	0.00	-6.10	-1.80	8.00	0.00	1.00	0.00	0.00	0.00	0.00	0.00	0.00	0.00	0.00	0.00	0.00	0.00	0.00	0.00	0.00
0.00	0.00	0.00	0.00	0.00	0.00	0.00	0.00	0.00	0.00	0.00	0.00	0.00	0.00	0.00	0.00	0.00	0.00	0.00	-146.30	-16.00	162.30	0.00	-75.50	-2.10	77.70	0.00	-4.00	-4.20	8.30	0.00	-4.00	-4.20	8.30	0.00	1.00	0.00	0.00	0.00	0.00	0.00	0.00	0.00	0.00	0.00	0.00	0.00	0.00	0.00	0.00
0.00	0.00	0.00	0.00	0.00	0.00	0.00	0.00	0.00	0.00	0.00	0.00	0.00	0.00	0.00	0.00	0.00	0.00	0.00	-107.30	-70.30	177.70	0.00	-57.60	-29.30	87.00	0.00	-1.60	-6.30	7.90	0.00	-1.60	-6.30	7.90	0.00	1.00	0.00	0.00	0.00	0.00	0.00	0.00	0.00	0.00	0.00	0.00	0.00	0.00	0.00	0.00
0.00	0.00	0.00	0.00	0.00	0.00	0.00	0.00	0.00	0.00	0.00	0.00	0.00	0.00	0.00	0.00	0.00	0.00	0.00	-57.80	-117.70	175.60	0.00	-34.00	-53.70	87.80	0.00	0.90	-7.70	6.70	0.00	0.90	-7.70	6.70	0.00	1.00	0.00	0.00	0.00	0.00	0.00	0.00	0.00	0.00	0.00	0.00	0.00	0.00	0.00	0.00
0.00	0.00	0.00	0.00	0.00	0.00	0.00	0.00	0.00	0.00	0.00	0.00	0.00	0.00	0.00	0.00	0.00	0.00	0.00	-2.60	-153.60	156.30	0.00	-7.10	-72.80	80.00	0.00	3.50	-8.30	4.80	0.00	3.50	-8.30	4.80	0.00	1.00	0.00	0.00	0.00	0.00	0.00	0.00	0.00	0.00	0.00	0.00	0.00	0.00	0.00	0.00
0.00	0.00	0.00	0.00	0.00	0.00	0.00	0.00	0.00	0.00	0.00	0.00	0.00	0.00	0.00	0.00	0.00	0.00	0.00	52.70	-174.50	121.70	0.00	20.40	-84.80	64.30	0.00	5.60	-8.10	2.40	0.00	5.60	-8.10	2.40	0.00	1.00	0.00	0.00	0.00	0.00	0.00	0.00	0.00	0.00	0.00	0.00	0.00	0.00	0.00	0.00
0.00	0.00	0.00	0.00	0.00	0.00	0.00	0.00	0.00	0.00	0.00	0.00	0.00	0.00	0.00	0.00	0.00	0.00	0.00	103.00	-178.30	75.20	0.00	46.00	-88.50	42.40	0.00	7.30	-7.20	-0.10	0.00	7.30	-7.20	-0.10	0.00	1.00	0.00	0.00	0.00	0.00	0.00	0.00	0.00	0.00	0.00	0.00	0.00	0.00	0.00	0.00
0.00	0.00	0.00	0.00	0.00	0.00	0.00	0.00	0.00	0.00	0.00	0.00	0.00	0.00	0.00	0.00	0.00	0.00	0.00	143.20	-164.60	21.40	0.00	67.20	-83.50	16.30	0.00	8.20	-5.50	-2.60	0.00	8.20	-5.50	-2.60	0.00	1.00	0.00	0.00	0.00	0.00	0.00	0.00	0.00	0.00	0.00	0.00	0.00	0.00	0.00	0.00
0.00	0.00	0.00	0.00	0.00	0.00	0.00	0.00	0.00	0.00	0.00	0.00	0.00	0.00	0.00	0.00	0.00	0.00	0.00	169.30	-134.80	-34.50	0.00	81.70	-70.30	-11.30	0.00	8.30	-3.30	-5.00	0.00	8.30	-3.30	-5.00	0.00	1.00	0.00	0.00	0.00	0.00	0.00	0.00	0.00	0.00	0.00	0.00	0.00	0.00	0.00	0.00
0.00	0.00	0.00	0.00	0.00	0.00	0.00	0.00	0.00	0.00	0.00	0.00	0.00	0.00	0.00	0.00	0.00	0.00	0.00	178.90	-91.80	-87.10	0.00	88.20	-50.30	-37.90	0.00	7.60	-0.70	-6.80	0.00	7.60	-0.70	-6.80	0.00	1.00	0.00	0.00	0.00	0.00	0.00	0.00	0.00	0.00	0.00	0.00	0.00	0.00	0.00	0.00
0.00	0.00	0.00	0.00	0.00	0.00	0.00	0.00	0.00	0.00	0.00	0.00	0.00	0.00	0.00	0.00	0.00	0.00	0.00	171.00	-39.90	-131.10	0.00	86.10	-25.30	-60.70	0.00	6.10	1.80	-8.00	0.00	6.10	1.80	-8.00	0.00	1.00	0.00	0.00	0.00	0.00	0.00	0.00	0.00	0.00	0.00	0.00	0.00	0.00	0.00	0.00
0.00	0.00	0.00	0.00	0.00	0.00	0.00	0.00	0.00	0.00	0.00	0.00	0.00	0.00	0.00	0.00	0.00	0.00	0.00	146.30	15.90	-162.30	0.00	75.60	2.00	-77.60	0.00	4.10	4.20	-8.30	0.00	4.10	4.20	-8.30	0.00	1.00	0.00	0.00	0.00	0.00	0.00	0.00	0.00	0.00	0.00	0.00	0.00	0.00	0.00	0.00
0.00	0.00	0.00	0.00	0.00	0.00	0.00	0.00	0.00	0.00	0.00	0.00	0.00	0.00	0.00	0.00	0.00	0.00	0.00	107.40	70.20	-177.60	0.00	57.60	29.30	-86.90	0.00	1.60	6.30	-7.90	0.00	1.60	6.30	-7.90	0.00	1.00	0.00	0.00	0.00	0.00	0.00	0.00	0.00	0.00	0.00	0.00	0.00	0.00	0.00	0.00
0.00	0.00	0.00	0.00	0.00	0.00	0.00	0.00	0.00	0.00	0.00	0.00	0.00	0.00	0.00	0.00	0.00	0.00	0.00	57.90	117.60	-175.50	0.00	34.00	53.70	-87.70	0.00	-0.90	7.70	-6.70	0.00	-0.90	7.70	-6.70	0.00	1.00	0.00	0.00	0.00	0.00	0.00	0.00	0.00	0.00	0.00	0.00	0.00	0.00	0.00	0.00
0.00	0.00	0.00	0.00	0.00	0.00	0.00	0.00	0.00	0.00	0.00	0.00	0.00	0.00	0.00	0.00	0.00	0.00	0.00	2.70	153.50	-156.30	0.00	7.10	72.80	-79.90	0.00	-3.50	8.30	-4.80	0.00	-3.50	8.30	-4.80	0.00	1.00	0.00	0.00	0.00	0.00	0.00	0.00	0.00	0.00	0.00	0.00	0.00	0.00	0.00	0.00
0.00	0.00	0.00	0.00	0.00	0.00	0.00	0.00	0.00	0.00	0.00	0.00	0.00	0.00	0.00	0.00	0.00	0.00	0.00	-52.60	174.40	-121.70	0.00	-20.40	84.70	-64.30	0.00	-5.60	8.10	-2.40	0.00	-5.60	8.10	-2.40	0.00	1.00	0.00	0.00	0.00	0.00	0.00	0.00	0.00	0.00	0.00	0.00	0.00	0.00	0.00	0.00
0.00	0.00	0.00	0.00	0.00	0.00	0.00	0.00	0.00	0.00	0.00	0.00	0.00	0.00	0.00	0.00	0.00	0.00	0.00	-102.90	178.20	-75.20	0.00	-46.00	88.40	-42.40	0.00	-7.30	7.20	0.10	0.00	-7.30	7.20	0.10	0.00	1.00	0.00	0.00	0.00	0.00	0.00	0.00	0.00	0.00	0.00	0.00	0.00	0.00	0.00	0.00
0.00	0.00	0.00	0.00	0.00	0.00	0.00	0.00	0.00	0.00	0.00	0.00	0.00	0.00	0.00	0.00	0.00	0.00	0.00	-143.10	164.50	-21.30	0.00	-67.10	83.40	-16.30	0.00	-8.20	5.50	2.60	0.00	-8.20	5.50	2.60	0.00	1.00	0.00	0.00	0.00	0.00	0.00	0.00	0.00	0.00	0.00	0.00	0.00	0.00	0.00	0.00
0.00	0.00	0.00	0.00	0.00	0.00	0.00	0.00	0.00	0.00	0.00	0.00	0.00	0.00	0.00	0.00	0.00	0.00	0.00	-169.30	134.70	34.50	0.00	-81.60	70.30	11.30	0.00	-8.30	3.30	5.00	0.00	-8.30	3.30	5.00	0.00	1.00	0.00	0.00	0.00	0.00	0.00	0.00	0.00	0.00	0.00	0.00	0.00	0.00	0.00	0.00
0.00	0.00	0.00	0.00	0.00	0.00	0.00	0.00	0.00	0.00	0.00	0.00	0.00	0.00	0.00	0.00	0.00	0.00	0.00	-178.90	91.70	87.10	0.00	-88.20	50.20	37.90	0.00	-7.60	0.70	6.80	0.00	-7.60	0.70	6.80	0.00	1.00	0.00	0.00	0.00	0.00	0.00	0.00	0.00	0.00	0.00	0.00	0.00	0.00	0.00	0.00
0.00	0.00	0.00	0.00	0.00	0.00	0.00	0.00	0.00	0.00	0.00	0.00	0.00	0.00	0.00	0.00	0.00	0.00	0.00	-171.00	39.80	131.10	0.00	-86.10	25.30	60.80	0.00	-6.10	-1.80	8.00	0.00	-6.10	-1.80	8.00	0.00	1.00	0.00	0.00	0.00	0.00	0.00	0.00	0.00	0.00	0.00	0.00	0.00	0.00	0.00	0.00
0.00	0.00	0.00	0.00	0.00	0.00	0.00	0.00	0.00	0.00	0.00	0.00	0.00	0.00	0.00	0.00	0.00	0.00	0.00	-146.30	-16.00	162.30	0.00	-75.50	-2.10	77.70	0.00	-4.00	-4.20	8.30	0.00	-4.00	-4.20	8.30	0.00	1.00	0.00	0.00	0.00	0.00	0.00	0.00	0.00	0.00	0.00	0.00	0.00	0.00	0.00	0.00
0.00	0.00	0.00	0.00	0.00	0.00	0.00	0.00	0.00	0.00	0.00	0.00	0.00	0.00	0.00	0.00	0.00	0.00	0.00	-107.30	-70.30	177.70	0.00	-57.60	-29.30	87.00	0.00	-1.60	-6.30	7.90	0.00	-1.60	-6.30	7.90	0.00	1.00	0.00	0.00	0.00	0.00	0.00	0.00	0.00	0.00	0.00	0.00	0.00	0.00	0.00	0.00
0.00	0.00	0.00	0.00	0.00	0.00	0.00	0.00	0.00	0.00	0.00	0.00	0.00	0.00	0.00	0.00	0.00	0.00	0.00	-57.80	-117.70	175.60	0.00	-34.00	-53.70	87.80	0.00	0.90	-7.70	6.70	0.00	0.90	-7.70	6.70	0.00	1.00	0.00	0.00	0.00	0.00	0.00	0.00	0.00	0.00	0.00	0.00	0.00	0.00	0.00	0.00
0.00	0.00	0.00	0.00	0.00	0.00	0.00	0.00	0.00	0.00	0.00	0.00	0.00	0.00	0.00	0.00	0.00	0.00	0.00	-2.60	-153.60	156.30	0.00	-7.10	-72.80	80.00	0.00	3.50	-8.30	4.80	0.00	3.50	-8.30	4.80	0.00	1.00	0.00	0.00	0.00	0.00	0.00	0.00	0.00	0.00	0.00	0.00	0.00	0.00	0.00	0.00
0.00	0.00	0.00	0.00	0.00	0.00	0.00	0.00	0.00	0.00	0.00	0.00	0.00	0.00	0.00	0.00	0.00	0.00	0.00	52.70	-174.50	121.70	0.00	20.40	-84.80	64.30	0.00	5.60	-8.10	2.40	0.00	5.60	-8.10	2.40	0.00	1.00	0.00	0.00	0.00	0.00	0.00	0.00	0.00	0.00	0.00	0.00	0.00	0.00	0.00	0.00
0.00	0.00	0.00	0.00	0.00	0.00	0.00	0.00	0.00	0.00	0.00	0.00	0.00	0.00	0.00	0.00	0.00	0.00	0.00	103.00	-178.30	75.20	0.00	46.00	-88.50	42.40	0.00	7.30	-7.20	-0.10	0.00	7.30	-7.20	-0.10	0.00	1.00	0.00	0.00	0.00	0.00	0.00	0.00	0.00	0.00	0.00	0.00	0.00	0.00	0.00	0.00
0.00	0.00	0.00	0.00	0.00	0.00	0.00	0.00	0.00	0.00	0.00	0.00	0.00	0.00	0.00	0.00	0.00	0.00	0.00	143.20	-164.60	21.40	0.00	67.20	-83.50	16.30	0.00	8.20	-5.50	-2.60	0.00	8.20	-5.50	-2.60	0.00	1.00	0.00	0.00	0.00	0.00	0.00	0.00	0.00	0.00	0.00	0.00	0.00	0.00	0.00	0.00
0.00	0.00	0.00	0.00	0.00	0.00	0.00	0.00	0.00	0.00	0.00	0.00	0.00	0.00	0.00	0.00	0.00	0.00	0.00	169.30	-134.80	-34.50	0.00	81.70	-70.30	-11.30	0.00	8.30	-3.30	-5.00	0.00	8.30	-3.30	-5.00	0.00	1.00	0.00	0.00	0.00	0.00	0.00	0.00	0.00	0.00	0.00	0.00	0.00	0.00	0.00	0.00
0.00	0.00	0.00	0.00	0.00	0.00	0.00	0.00	0.00	0.00	0.00	0.00	0.00	0.00	0.00	0.00	0.00	0.00	0.00	178.90	-91.80	-87.10	0.00	88.20	-50.30	-37.90	0.00	7.60	-0.70	-6.80	0.00	7.60	-0.70	-6.80	0.00	1.00	0.00	0.00	0.00	0.00	0.00	0.00	0.00	0.00	0.00	0.00	0.00	0.00	0.00	0.00
0.00	0.00	0.00	0.00	0.00	0.00	0.00	0.00	0.00	0.00	0.00	0.00	0.00	0.00	0.00	0.00	0.00	0.00	0.00	171.00	-39.90	-131.10	0.00	86.10	-25.30	-60.70	0.00	6.10	1.80	-8.00	0.00	6.10	1.80	-8.00	0.00	1.00	0.00	0.00	0.00	0.00	0.00	0.00	0.00	0.00	0.00	0.00	0.00	0.00	0.00	0.00
0.00	0.00	0.00	0.00	0.00	0.00	0.00	0.00	0.00	0.00	0.00	0.00	0.00	0.00	0.00	0.00	0.00	0.00	0.00	146.30	15.90	-162.30	0.00	75.60	2.00	-77.60	0.00	4.10	4.20	-8.30	0.00	4.10	4.20	-8.30	0.00	1.00	0.00	0.00	0.00	0.00	0.00	0.00	0.00	0.00	0.00	0.00	0.00	0.00	0.00	0.00
0.00	0.00	0.00	0.00	0.00	0.00	0.00	0.00	0.00	0.00	0.00	0.00	0.00	0.00	0.00	0.00	0.00	0.00	0.00	107.40	70.20	-177.60	0.00	57.60	29.30	-86.90	0.00	1.60	6.30	-7.90	0.00	1.60	6.30	-7.90	0.00	1.00	0.00	0.00	0.00	0.00	0.00	0.00	0.00	0.00	0.00	0.00	0.00	0.00	0.00	0.00
0.00	0.00	0.00	0.00	0.00	0.00	0.00	0.00	0.00	0.00	0.00	0.00	0.00	0.00	0.00	0.00	0.00	0.00	0.00	57.90	117.60	-175.50	0.00	34.00	53.70	-87.70	0.00	-0.90	7.70	-6.70	0.00	-0.90	7.70	-6.70	0.00	1.00	0.00	0.00	0.00	0.00	0.00	0.00	0.00	0.00	0.00	0.00	0.00	0.00	0.00	0.00
0.00	0.00	0.00	0.00	0.00	0.00	0.00	0.00	0.00	0.00	0.00	0.00	0.00	0.00	0.00	0.00	0.00	0.00	0.00	2.70	153.50	-156.30	0.00	7.10	72.80	-79.90	0.00	-3.50	8.30	-4.80	0.00	-3.50	8.30	-4.80	0.00	1.00	0.00	0.00	0.00	0.00	0.00	0.00	0.00	0.00	0.00	0.00	0.00	0.00	0.00	0.00
0.00	0.00	0.00	0.00	0.00	0.00	0.00	0.00	0.00	0.00	0.00	0.00	0.00	0.00	0.00	0.00	0.00	0.00	0.00	-52.60	174.40	-121.70	0.00	-20.40	84.70	-64.30	0.00	-5.60	8.10	-2.40	0.00	-5.60	8.10	-2.40	0.00	1.00	0.00	0.00	0.00	0.00	0.00	0.00	0.00	0.00	0.00	0.00	0.00	0.00	0.00	0.00
0.00	0.00	0.00	0.00	0.00	0.00	0.00	0.00	0.00	0.00	0.00	0.00	0.00	0.00	0.00	0.00	0.00	0.00	0.00	-102.90	178.20	-75.20	0.00	-46.00	88.40	-42.40	0.00	-7.30	7.20	0.10	0.00	-7.30	7.20	0.10	0.00	1.00	0.00	0.00	0.00	0.00	0.00	0.00	0.00	0.00	0.00	0.00	0.00	0.00	0.00	0.00
0.00	0.00	0.00	0.00	0.00	0.00	0.00	0.00	0.00	0.00	0.00	0.00	0.00	0.00	0.00	0.00	0.00	0.00	0.00	-143.10	164.50	-21.30	0.00	-67.10	83.40	-16.30	0.00	-8.20	5.50	2.60	0.00	-8.20	5.50	2.60	0.00	1.00	0.00	0.00	0.00	0.00	0.00	0.00	0.00	0.00	0.00	0.00	0.00	0.00	0.00	0.00
0.00	0.00	0.00	0.00	0.00	0.00	0.00	0.00	0.00	0.00	0.00	0.00	0.00	0.00	0.00	0.00	0.00	0.00	0.00	-169.30	134.70	34.50	0.00	-81.60	70.30	11.30	0.00	-8.30	3.30	5.00	0.00	-8.30	3.30	5.00	0.00	1.00	0.00	0.00	0.00	0.00	0.00	0.00	0.00	0.00	0.00	0.00	0.00	0.00	0.00	0.00
0.00	0.00	0.00	0.00	0.00	0.00	0.00	0.00	0.00	0.00	0.00	0.00	0.00	0.00	0.00	0.00	0.00	0.00	0.00	-178.90	91.70	87.10	0.00	-88.20	50.20	37.90	0.00	-7.60	0.70	6.80	0.00	-7.60	0.70	6.80	0.00	1.00	0.00	0.00	0.00	0.00	0.00	0.00	0.00	0.00	0.00	0.00	0.00	0.00	0.00	0.00
0.00	0.00	0.00	0.00	0.00	0.00	0.00	0.00	0.00	0.00	0.00	0.00	0.00	0.00	0.00	0.00	0.00	0.00	0.00	-171.00	39.80	131.10	0.00	-86.10	25.30	60.80	0.00	-6.10	-1.80	8.00	0.00	-6.10	-1.80	8.00	0.00	1.00	0.00	0.00	0.00	0.00	0.00	0.00	0.00	0.00	0.00	0.00	0.00	0.00	0.00	0.00
0.00	0.00	0.00	0.00	0.00	0.00	0.00	0.00	0.00	0.00	0.00	0.00	0.00	0.00	0.00	0.00	0.00	0.00	0.00	-146.30	-16.00	162.30	0.00	-75.50	-2.10	77.70	0.00	-4.00	-4.20	8.30	0.00	-4.00	-4.20	8.30	0.00	1.00	0.00	0.00	0.00	0.00	0.00	0.00	0.00	0.00	0.00	0.00	0.00	0.00	0.00	0.00
0.00	0.00	0.00	0.00	0.00	0.00	0.00	0.00	0.00	0.00	0.00	0.00	0.00	0.00	0.00	0.00	0.00	0.00	0.00	-107.30	-70.30	177.70	0.00	-57.60	-29.30	87.00	0.00	-1.60	-6.30	7.90	0.00	-1.60	-6.30	7.90	0.00	1.00	0.00	0.00	0.00	0.00	0.00	0.00	0.00	0.00	0.00	0.00	0.00	0.00	0.00	0.00
0.00	0.00	0.00	0.00	0.00	0.00	0.00	0.00	0.00	0.00	0.00	0.00	0.00	0.00	0.00	0.00	0.00	0.00	0.00	-57.80	-117.70	175.60	0.00	-34.00	-53.70	87.80	0.00	0.90	-7.70	6.70	0.00	0.90	-7.70	6.70	0.00	1.00	0.00	0.00	0.00	0.00	0.00	0.00	0.00	0.00	0.00	0.00	0.00	0.00	0.00	0.00
0.00	0.00	0.00	0.00	0.00	0.00	0.00	0.00	0.00	0.00	0.00	0.00	0.00	0.00	0.00	0.00	0.00	0.00	0.00	-2.60	-153.60	156.30	0.00	-7.10	-72.80	80.00	0.00	3.50	-8.30	4.80	0.00	3.50	-8.30	4.80	0.00	1.00	0.00	0.00	0.00	0.00	0.00	0.00	0.00	0.00	0.00	0.00	0.00	0.00	0.00	0.00
0.00	0.00	0.00	0.00	0.00	0.00	0.00	0.00	0.00	0.00	0.00	0.00	0.00	0.00	0.00	0.00	0.00	0.00	0.00	52.70	-174.50	121.70	0.00	20.40	-84.80	64.30	0.00	5.60	-8.10	2.40	0.00	5.60	-8.10	2.40	0.00	1.00	0.00	0.00	0.00	0.00	0.00	0.00	0.00	0.00	0.00	0.00	0.00	0.00	0.00	0.00
0.00	0.00	0.00	0.00	0.00	0.00	0.00	0.00	0.00	0.00	0.00	0.00	0.00	0.00	0.00	0.00	0.00	0.00	0.00	103.00	-178.20	75.20	0.00	46.00	-88.50	42.40	0.00	7.30	-7.20	-0.10	0.00	7.30	-7.20	-0.10	0.00	1.00	0.00	0.00	0.00	0.00	0.00	0.00	0.00	0.00	0.00	0.00	0.00	0.00	0.00	0.00
0.00	0.00	0.00	0.00	0.00	0.00	0.00	0.00	0.00	0.00	0.00	0.00	0.00	0.00	0.00	0.00	0.00	0.00	0.00	143.20	-164.60	21.40	0.00	67.20	-83.50	16.30	0.00	8.20	-5.50	-2.60	0.00	8.20	-5.50	-2.60	0.00	1.00	0.00	0.00	0.00	0.00	0.00	0.00	0.00	0.00	0.00	0.00	0.00	0.00	0.00	0.00
0.00	0.00	0.00	0.00	0.00	0.00	0.00	0.00	0.00	0.00	0.00	0.00	0.00	0.00	0.00	0.00	0.00	0.00	0.00	169.30	-134.80	-34.50	0.00	81.70	-70.30	-11.30	0.00	8.30	-3.30	-5.00	0.00	8.30	-3.30	-5.00	0.00	1.00	0.00	0.00	0.00	0.00	0.00	0.00	0.00	0.00	0.00	0.00	0.00	0.00	0.00	0.00
0.00	0.00	0.00	0.00	0.00	0.00	0.00	0.00	0.00	0.00	0.00	0.00	0.00	0.00	0.00	0.00	0.00	0.00	0.00	178.90	-91.80	-87.10	0.00	88.20	-50.30	-37.90	0.00	7.60	-0.70	-6.80	0.00	7.60	-0.70	-6.80	0.00	1.00	0.00	0.00	0.00	0.00	0.00	0.00	0.00	0.00	0.00	0.00	0.00	0.00	0.00	0.00
0.00	0.00	0.00	0.00	0.00	0.00	0.00	0.00	0.00	0.00	0.00	0.00	0.00	0.00	0.00	0.00	0.00	0.00	0.00	171.00	-39.90	-131.10	0.00	86.10	-25.30	-60.70	0.00	6.10	1.80	-8.00	0.00	6.10	1.80	-8.00	0.00	1.00	0.00	0.00	0.00	0.00	0.00	0.00	0.00	0.00	0.00	0.00	0.00	0.00	0.00	0.00
0.00	0.00	0.00	0.00	0.00	0.00	0.00	0.00	0.00	0.00	0.00	0.00	0.00	0.00	0.00	0.00	0.00	0.00	0.00	146.30	15.90	-162.30	0.00	75.60	2.00	-77.60	0.00	4.10	4.20	-8.30	0.00	4.10	4.20	-8.30	0.00	1.00	0.00	0.00	0.00	0.00	0.00	0.00	0.00	0.00	0.00	0.00	0.00	0.00	0.00	0.00
0.00	0.00	0.00	0.00	0.00	0.00	0.00	0.00	0.00	0.00	0.00	0.00	0.00	0.00	0.00	0.00	0.00	0.00	0.00	107.40	70.20	-177.60	0.00	57.60	29.30	-86.90	0.00	1.60	6.30	-7.90	0.00	1.60	6.30	-7.90	0.00	1.00	0.00	0.00	0.00	0.00	0.00	0.00	0.00	0.00	0.00	0.00	0.00	0.00	0.00	0.00
0.00	0.00	0.00	0.00	0.00	0.00	0.00	0.00	0.00	0.00	0.00	0.00	0.00	0.00	0.00	0.00	0.00	0.00	0.00	57.90	117.60	-175.50	0.00	34.00	53.70	-87.70	0.00	-0.90	7.70	-6.70	0.00	-0.90	7.70	-6.70	0.00	1.00	0.00	0.00	0.00	0.00	0.00	0.00	0.00	0.00	0.00	0.00	0.00	0.00	0.00	0.00
0.00	0.00	0.00	0.00	0.00	0.00	0.00	0.00	0.00	0.00	0.00	0.00	0.00	0.00	0.00	0.00	0.00	0.00	0.00	2.70	153.50	-156.30	0.00	7.10	72.80	-79.90	0.00	-3.50	8.30	-4.80	0.00	-3.50	8.30	-4.80	0.00	1.00	0.00	0.00	0.00	0.00	0.00	0.00	0.00	0.00	0.00	0.00	0.00	0.00	0.00	0.00
0.00	0.00	0.00	0.00	0.00	0.00	0.00	0.00	0.00	0.00	0.00	0.00	0.00	0.00	0.00	0.00	0.00	0.00	0.00	-52.60	174.40	-121.70	0.00	-20.40	84.70	-64.30	0.00	-5.60	8.10	-2.40	0.00	-5.60	8.10	-2.40	0.00	1.00	0.00	0.00	0.00	0.00	0.00	0.00	0.00	0.00	0.00	0.00	0.00	0.00	0.00	0.00
0.00	0.00	0.00	0.00	0.00	0.00	0.00	0.00	0.00	0.00	0.00	0.00	0.00	0.00	0.00	0.00	0.00	0.00	0.00	-102.90	178.20	-75.20	0.00	-46.00	88.40	-42.40	0.00	-7.30	7.20	0.10	0.00	-7.30	7.20	0.10	0.00	1.00	0.00	0.00	0.00	0.00	0.00	0.00	0.00	0.00	0.00	0.00	0.00	0.00	0.00	0.00
0.00	0.00	0.00	0.00	0.00	0.00	0.00	0.00	0.00	0.00	0.00	0.00	0.00	0.00	0.00	0.00	0.00	0.00	0.00	-143.10	164.50	-21.30	0.00	-67.10	83.40	-16.30	0.00	-8.20	5.50	2.60	0.00	-8.20	5.50	2.60	0.00	1.00	0.00	0.00	0.00	0.00	0.00	0.00	0.00	0.00	0.00	0.00	0.00	0.00	0.00	0.00
0.00	0.00	0.00	0.00	0.00	0.00	0.00	0.00	0.00	0.00	0.00	0.00	0.00	0.00	0.00	0.00	0.00	0.00	0.00	-169.30	134.70	34.50	0.00	-81.60	70.30	11.30	0.00	-8.30	3.30	5.00	0.00	-8.30	3.30	5.00	0.00	1.00	0.00	0.00	0.00	0.00	0.00	0.00	0.00	0.00	0.00	0.00	0.00	0.00	0.00	0.00
0.00	0.00	0.00	0.00	0.00	0.00	0.00	0.00	0.00	0.00	0.00	0.00	0.00	0.00	0.00	0.00	0.00	0.00	0.00	-178.90	91.70	87.10	0.00	-88.20	50.20	37.90	0.00	-7.60	0.70	6.80	0.00	-7.60	0.70	6.80	0.00	1.00	0.00	0.00	0.00	0.00	0.00	0.00	0.00	0.00	0.00	0.00	0.00	0.00	0.00	0.00
0.00	0.00	0.00	0.00	0.00	0.00	0.00	0.00	0.00	0.00	0.00	0.00	0.00	0.00	0.00	0.00	0.00	0.00	0.00	-171.00	39.80	131.10	0.00	-86.10	25.30	60.80	0.00	-6.10	-1.80	8.00	0.00	-6.10	-1.80	8.00	0.00	1.00	0.00	0.00	0.00	0.00	0.00	0.00	0.00	0.00	0.00	0.00	0.00	0.00	0.00	0.00
0.00	0.00	0.00	0.00	0.00	0.00	0.00	0.00	0.00	0.00	0.00	0.00	0.00	0.00	0.00	0.00	0.00	0.00	0.00	-146.30	-16.00	162.30	0.00	-75.50	-2.10	77.70	0.00	-4.00	-4.20	8.30	0.00	-4.00	-4.20	8.30	0.00	1.00	0.00	0.00	0.00	0.00	0.00	0.00	0.00	0.00	0.00	0.00	0.00	0.00	0.00	0.00
0.00	0.00	0.00	0.00	0.00	0.00	0.00	0.00	0.00	0.00	0.00	0.00	0.00	0.00	0.00	0.00	0.00	0.00	0.00	-107.30	-70.30	177.70	0.00	-57.60	-29.30	87.00	0.00	-1.60	-6.30	7.90	0.00	-1.60	-6.30	7.90	0.00	1.00	0.00	0.00	0.00	0.00	0.00	0.00	0.00	0.00	0.00	0.00	0.00	0.00	0.00	0.00
0.00	0.00	0.00	0.00	0.00	0.00	0.00	0.00	0.00	0.00	0.00	0.00	0.00	0.00	0.00	0.00	0.00	0.00	0.00	-57.80	-117.70	175.60	0.00	-34.00	-53.70	87.80	0.00	0.90	-7.70	6.70	0.00	0.90	-7.70	6.70	0.00	1.00	0.00	0.00	0.00	0.00	0.00	0.00	0.00	0.00	0.00	0.00	0.00	0.00	0.00	0.00
0.00	0.00	0.00	0.00	0.00	0.00	0.00	0.00	0.00	0.00	0.00	0.00	0.00	0.00	0.00	0.00	0.00	0.00	0.00	-2.60	-153.60	156.30	0.00	-7.10	-72.80	80.00	0.00	3.50	-8.30	4.80	0.00	3.50	-8.30	4.80	0.00	1.00	0.00	0.00	0.00	0.00	0.00	0.00	0.00	0.00	0.00	0.00	0.00	0.00	0.00	0.00
0.00	0.00	0.00	0.00	0.00	0.00	0.00	0.00	0.00	0.00	0.00	0.00	0.00	0.00	0.00	0.00	0.00	0.00	0.00	52.70	-174.50	121.70	0.00	20.40	-84.80	64.30	0.00	5.60	-8.10	2.40	0.00	5.60	-8.10	2.40	0.00	1.00	0.00	0.00	0.00	0.00	0.00	0.00	0.00	0.00	0.00	0.00	0.00	0.00	0.00	0.00
0.00	0.00	0.00	0.00	0.00	0.00	0.00	0.00	0.00	0.00	0.00	0.00	0.00	0.00	0.00	0.00	0.00	0.00	0.00	103.00	-178.20	75.20	0.00	46.00	-88.50	42.40	0.00	7.30	-7.20	-0.10	0.00	7.30	-7.20	-0.10	0.00	1.00	0.00	0.00	0.00	0.00	0.00	0.00	0.00	0.00	0.00	0.00	0.00	0.00	0.00	0.00
0.00	0.00	0.00	0.00	0.00	0.00	0.00	0.00	0.00	0.00	0.00	0.00	0.00	0.00	0.00	0.00	0.00	0.00	0.00	143.20	-164.60	21.40	0.00	67.20	-83.50	16.30	0.00	8.20	-5.50	-2.60	0.00	8.20	-5.50	-2.60	0.00	1.00	0.00	0.00	0.00	0.00	0.00	0.00	0.00	0.00	0.00	0.00	0.00	0.00	0.00	0.00
0.00	0.00	0.00	0.00	0.00	0.00	0.00	0.00	0.00	0.00	0.00	0.00	0.00	0.00	0.00	0.00	0.00	0.00	0.00	169.30	-134.80	-34.50	0.00	81.70	-70.30	-11.30	0.00	8.30	-3.30	-5.00	0.00	8.30	-3.30	-5.00	0.00	1.00	0.00	0.00	0.00	0.00	0.00	0.00	0.00	0.00	0.00	0.00	0.00	0.00	0.00	0.00
0.00	0.00	0.00	0.00	0.00	0.00	0.00	0.00	0.00	0.00	0.00	0.00	0.00	0.00	0.00	0.00	0.00	0.00	0.00	178.90	-91.80	-87.10	0.00	88.20	-50.30	-37.90	0.00	7.60	-0.70	-6.80	0.00	7.60	-0.70	-6.80	0.00	1.00	0.00	0.00	0.00	0.00	0.00	0.00	0.00	0.00	0.00	0.00	0.00	0.00	0.00	0.00
0.00	0.00	0.00	0.00	0.00	0.00	0.00	0.00	0.00	0.00	0.00	0.00	0.00	0.00	0.00	0.00	0.00	0.00	0.00	171.00	-39.90	-131.10	0.00	86.10	-25.30	-60.70	0.00	6.10	1.80	-8.00	0.00	6.10	1.80	-8.00	0.00	1.00	0.00	0.00	0.00	0.00	0.00	0.00	0.00	0.00	0.00	0.00	0.00	0.00	0.00	0.00
0.00	0.00	0.00	0.00	0.00	0.00	0.00	0.00	0.00	0.00	0.00	0.00	0.00	0.00	0.00	0.00	0.00	0.00	0.00	146.30	15.90	-162.30	0.00	75.60	2.00	-77.60	0.00	4.10	4.20	-8.30	0.00	4.10	4.20	-8.30	0.00	1.00	0.00	0.00	0.00	0.00	0.00	0.00	0.00	0.00	0.00	0.00	0.00	0.00	0.00	0.00
0.00	0.00	0.00	0.00	0.00	0.00	0.00	0.00	0.00	0.00	0.00	0.00	0.00	0.00	0.00	0.00	0.00	0.00	0.00	107.40	70.20	-177.60	0.00	57.60	29.30	-86.90	0.00	1.60	6.30	-7.90	0.00	1.60	6.30	-7.90	0.00	1.00	0.00	0.00	0.00	0.00	0.00	0.00	0.00	0.00	0.00	0.00	0.00	0.00	0.00	0.00
0.00	0.00	0.00	0.00	0.00	0.00	0.00	0.00	0.00	0.00	0.00	0.00	0.00	0.00	0.00	0.00	0.00	0.00	0.00	57.90	117.60	-175.50	0.00	34.00	53.70	-87.70	0.00	-0.90	7.70	-6.70	0.00	-0.90	7.70	-6.70	0.00	1.00	0.00	0.00	0.00	0.00	0.00	0.00	0.00	0.00	0.00	0.00	0.00	0.00	0.00	0.00
0.00	0.00	0.00	0.00	0.00	0.00	0.00	0.00	0.00	0.00	0.00	0.00	0.00	0.00	0.00	0.00	0.00	0.00	0.00	2.70	153.50	-156.30	0.00	7.10	72.80	-79.90	0.00	-3.50	8.30	-4.80	0.00	-3.50	8.30	-4.80	0.00	1.00	0.00	0.00	0.00	0.00	0.00	0.00	0.00	0.00	0.00	0.00	0.00	0.00	0.00	0.00
0.00	0.00	0.00	0.00	0.00	0.00	0.00	0.00	0.00	0.00	0.00	0.00	0.00	0.00	0.00	0.00	0.00	0.00	0.00	-52.60	174.40	-121.70	0.00	-20.40	84.70	-64.30	0.00	-5.60	8.10	-2.40	0.00	-5.60	8.10	-2.40	0.00	1.00	0.00	0.00	0.00	0.00	0.00	0.00	0.00	0.00	0.00	0.00	0.00	0.00	0.00	0.00
0.00	0.00	0.00	0.00	0.00	0.00	0.00	0.00	0.00	0.00	0.00	0.00	0.00	0.00	0.00	0.00	0.00	0.00	0.00	-102.90	178.20	-75.20	0.00	-46.00	88.40	-42.40	0.00	-7.30	7.20	0.10	0.00	-7.30	7.20	0.10	0.00	1.00	0.00	0.00	0.00	0.00	0.00	0.00	0.00	0.00	0.00	0.00	0.00	0.00	0.00	0.00
0.00	0.00	0.00	0.00	0.00	0.00	0.00	0.00	0.00	0.00	0.00	0.00	0.00	0.00	0.00	0.00	0.00	0.00	0.00	-143.10	164.50	-21.30	0.00	-67.10	83.40	-16.30	0.00	-8.20	5.50	2.60	0.00	-8.20	5.50	2.60	0.00	1.00	0.00	0.00	0.00	0.00	0.00	0.00	0.00	0.00	0.00	0.00	0.00	0.00	0.00	0.00
0.00	0.00	0.00	0.00	0.00	0.00	0.00	0.00	0.00	0.00	0.00	0.00	0.00	0.00	0.00	0.00	0.00	0.00	0.00	-169.30	134.70	34.50	0.00	-81.60	70.30	11.30	0.00	-8.30	3.30	5.00	0.00	-8.30	3.30	5.00	0.00	1.00	0.00	0.00	0.00	0.00	0.00	0.00	0.00	0.00	0.00	0.00	0.00	0.00	0.00	0.00
0.00	0.00	0.00	0.00	0.00	0.00	0.00	0.00	0.00	0.00	0.00	0.00	0.00	0.00	0.00	0.00	0.00	0.00	0.00	-178.90	91.70	87.10	0.00	-88.20	50.20	37.90	0.00	-7.60	0.70	6.80	0.00	-7.60	0.70	6.80	0.00	1.00	0.00	0.00	0.00	0.00	0.00	0.00	0.00	0.00	0.00	0.00	0.00	0.00	0.00	0.00
0.00	0.00	0.00	0.00	0.00	0.00	0.00	0.00	0.00	0.00	0.00	0.00	0.00	0.00	0.00	0.00	0.00	0.00	0.00	-171.00	39.80	131.10	0.00	-86.10	25.30	60.80	0.00	-6.10	-1.80	8.00	0.00	-6.10	-1.80	8.00	0.00	1.00	0.00	0.00	0.00	0.00	0.00	0.00	0.00	0.00	0.00	0.00	0.00	0.00	0.00	0.00
0.00	0.00	0.00	0.00	0.00	0.00	0.00	0.00	0.00	0.00	0.00	0.00	0.00	0.00	0.00	0.00	0.00	0.00	0.00	-146.30	-16.00	162.30	0.00	-75.50	-2.10	77.70	0.00	-4.00	-4.20	8.30	0.00	-4.00	-4.20	8.30	0.00	1.00	0.00	0.00	0.00	0.00	0.00	0.00	0.00	0.00	0.00	0.00	0.00	0.00	0.00	0.00
0.00	0.00	0.00	0.00	0.00	0.00	0.00	0.00	0.00	0.00	0.00	0.00	0.00	0.00	0.00	0.00	0.00	0.00	0.00	-107.30	-70.30	177.70	0.00	-57.60	-29.30	87.00	0.00	-1.60	-6.30	7.90	0.00	-1.60	-6.30	7.90	0.00	1.00	0.00	0.00	0.00	0.00	0.00	0.00	0.00	0.00	0.00	0.00	0.00	0.00	0.00	0.00
0.00	0.00	0.00	0.00	0.00	0.00	0.00	0.00	0.00	0.00	0.00	0.00	0.00	0.00	0.00	0.00	0.00	0.00	0.00	-57.80	-117.70	175.60	0.00	-34.00	-53.70	87.80	0.00	0.90	-7.70	6.70	0.00	0.90	-7.70	6.70	0.00	1.00	0.00	0.00	0.00	0.00	0.00	0.00	0.00	0.00	0.00	0.00	0.00	0.00	0.00	0.00
0.00	0.00	0.00	0.00	0.00	0.00	0.00	0.00	0.00	0.00	0.00	0.00	0.00	0.00	0.00	0.00	0.00	0.00	0.00	-2.60	-153.60	156.30	0.00	-7.10	-72.80	80.00	0.00	3.50	-8.30	4.80	0.00	3.50	-8.30	4.80	0.00	1.00	0.00	0.00	0.00	0.00	0.00	0.00	0.00	0.00	0.00	0.00	0.00	0.00	0.00	0.00
0.00	0.00	0.00	0.00	0.00	0.00	0.00	0.00	0.00	0.00	0.00	0.00	0.00	0.00	0.00	0.00	0.00	0.00	0.00	52.70	-174.50	121.70	0.00	20.40	-84.80	64.30	0.00	5.60	-8.10	2.40	0.00	5.60	-8.10	2.40	0.00	1.00	0.00	0.00	0.00	0.00	0.00	0.00	0.00	0.00	0.00	0.00	0.00	0.00	0.00	0.00
0.00	0.00	0.00	0.00	0.00	0.00	0.00	0.00	0.00	0.00	0.00	0.00	0.00	0.00	0.00	0.00	0.00	0.00	0.00	103.00	-178.20	75.20	0.00	46.00	-88.50	42.40	0.00	7.30	-7.20	-0.10	0.00	7.30	-7.20	-0.10	0.00	1.00	0.00	0.00	0.00	0.00	0.00	0.00	0.00	0.00	0.00	0.00	0.00	0.00	0.00	0.00
0.00	0.00	0.00	0.00	0.00	0.00	0.00	0.00	0.00	0.00	0.00	0.00	0.00	0.00	0.00	0.00	0.00	0.00	0.00	143.20	-164.60	21.40	0.00	67.20	-83.50	16.30	0.00	8.20	-5.50	-2.60	0.00	8.20	-5.50	-2.60	0.00	1.00	0.00	0.00	0.00	0.00	0.00	0.00	0.00	0.00	0.00	0.00	0.00	0.00	0.00	0.00
0.00	0.00	0.00	0.00	0.00	0.00	0.00	0.00	0.00	0.00	0.00	0.00	0.00	0.00	0.00	0.00	0.00	0.00	0.00	169.30	-134.80	-34.50	0.00	81.70	-70.30	-11.30	0.00	8.30	-3.30	-5.00	0.00	8.30	-3.30	-5.00	0.00	1.00	0.00	0.00	0.00	0.00	0.00	0.00	0.00	0.00	0.00	0.00	0.00	0.00	0.00	0.00
0.00	0.00	0.00	0.00	0.00	0.00	0.00	0.00	0.00	0.00	0.00	0.00	0.00	0.00	0.00	0.00	0.00	0.00	0.00	178.90	-91.80	-87.10	0.00	88.20	-50.30	-37.90	0.00	7.60	-0.70	-6.80	0.00	7.60	-0.70	-6.80	0.00	1.00	0.00	0.00	0.00	0.00	0.00	0.00	0.00	0.00	0.00	0.00	0.00	0.00	0.00	0.00
0.00	0.00	0.00	0.00	0.00	0.00	0.00	0.00	0.00	0.00	0.00	0.00	0.00	0.00	0.00	0.00	0.00	0.00	0.00	171.00	-39.90	-131.10	0.00	86.10	-25.30	-60.70	0.00	6.10	1.80	-8.00	0.00	6.10	1.80	-8.00	0.00	1.00	0.00	0.00	0.00	0.00	0.00	0.00	0.00	0.00	0.00	0.00	0.00	0.00	0.00	0.00
0.00	0.00	0.00	0.00	0.00	0.00	0.00	0.00	0.00	0.00	0.00	0.00	0.00	0.00	0.00	0.00	0.00	0.00	0.00	146.30	15.90	-162.30	0.00	75.60	2.00	-77.60	0.00	4.10	4.20	-8.30	0.00	4.10	4.20	-8.30	0.00	1.00	0.00	0.00	0.00	0.00	0.00	0.00	0.00	0.00	0.00	0.00	0.00	0.00	0.00	0.00
0.00	0.00	0.00	0.00	0.00	0.00	0.00	0.00	0.00	0.00	0.00	0.00	0.00	0.00	0.00	0.00	0.00	0.00	0.00	107.40	70.20	-177.60	0.00	57.60	29.30	-86.90	0.00	1.60	6.30	-7.90	0.00	1.60	6.30	-7.90	0.00	1.00	0.00	0.00	0.00	0.00	0.00	0.00	0.00	0.00	0.00	0.00	0.00	0.00	0.00	0.00
0.00	0.00	0.00	0.00	0.00	0.00	0.00	0.00	0.00	0.00	0.00	0.00	0.00	0.00	0.00	0.00	0.00	0.00	0.00	57.90	117.60	-175.50	0.00	34.00	53.70	-87.70	0.00	-0.90	7.70	-6.70	0.00	-0.90	7.70	-6.70	0.00	1.00	0.00	0.00	0.00	0.00	0.00	0.00	0.00	0.00	0.00	0.00	0.00	0.00	0.00	0.00
0.00	0.00	0.00	0.00	0.00	0.00	0.00	0.00	0.00	0.00	0.00	0.00	0.00	0.00	0.00	0.00	0.00	0.00	0.00	2.70	153.50	-156.30	0.00	7.10	72.80	-79.90	0.00	-3.50	8.30	-4.80	0.00	-3.50	8.30	-4.80	0.00	1.00	0.00	0.00	0.00	0.00	0.00	0.00	0.00	0.00	0.00	0.00	0.00	0.00	0.00	0.00
0.00	0.00	0.00	0.00	0.00	0.00	0.00	0.00	0.00	0.00	0.00	0.00	0.00	0.00	0.00	0.00	0.00	0.00	0.00	-52.60	174.40	-121.70	0.00	-20.40	84.70	-64.30	0.00	-5.60	8.10	-2.40	0.00	-5.60	8.10	-2.40	0.00	1.00	0.00	0.00	0.00	0.00	0.00	0.00	0.00	0.00	0.00	0.00	0.00	0.00	0.00	0.00
0.00	0.00	0.00	0.00	0.00	0.00	0.00	0.00	0.00	0.00	0.00	0.00	0.00	0.00	0.00	0.00	0.00	0.00	0.00	-102.90	178.20	-75.20	0.00	-46.00	88.40	-42.40	0.00	-7.30	7.20	0.10	0.00	-7.30	7.20	0.10	0.00	1.00	0.00	0.00	0.00	0.00	0.00	0.00	0.00	0.00	0.00	0.00	0.00	0.00	0.00	0.00
0.00	0.00	0.00	0.00	0.00	0.00	0.00	0.00	0.00	0.00	0.00	0.00	0.00	0.00	0.00	0.00	0.00	0.00	0.00	-143.10	164.50	-21.30	0.00	-67.10	83.40	-16.30	0.00	-8.20	5.50	2.60	0.00	-8.20	5.50	2.60	0.00	1.00	0.00	0.00	0.00	0.00	0.00	0.00	0.00	0.00	0.00	0.00	0.00	0.00	0.00	0.00
0.00	0.00	0.00	0.00	0.00	0.00	0.00	0.00	0.00	0.00	0.00	0.00	0.00	0.00	0.00	0.00	0.00	0.00	0.00	-169.30	134.70	34.50	0.00	-81.60	70.30	11.30	0.00	-8.30	3.30	5.00	0.00	-8.30	3.30	5.00	0.00	1.00	0.00	0.00	0.00	0.00	0.00	0.00	0.00	0.00	0.00	0.00	0.00	0.00	0.00	0.00
0.00	0.00	0.00	0.00	0.00	0.00	0.00	0.00	0.00	0.00	0.00	0.00	0.00	0.00	0.00	0.00	0.00	0.00	0.00	-178.90	91.70	87.10	0.00	-88.20	50.20	37.90	0.00	-7.60	0.70	6.80	0.00	-7.60	0.70	6.80	0.00	1.00	0.00	0.00	0.00	0.00	0.00	0.00	0.00	0.00	0.00	0.00	0.00	0.00	0.00	0.00
0.00	0.00	0.00	0.00	0.00	0.00	0.00	0.00	0.00	0.00	0.00	0.00	0.00	0.00	0.00	0.00	0.00	0.00	0.00	-171.00	39.80	131.10	0.00	-86.10	25.30	60.80	0.00	-6.10	-1.80	8.00	0.00	-6.10	-1.80	8.00	0.00	1.00	0.00	0.00	0.00	0.00	0.00	0.00	0.00	0.00	0.00	0.00	0.00	0.00	0.00	0.00
0.00	0.00	0.00	0.00	0.00	0.00	0.00	0.00	0.00	0.00	0.00	0.00	0.00	0.00	0.00	0.00	0.00	0.00	0.00	-146.30	-16.00	162.30	0.00	-75.50	-2.10	77.70	0.00	-4.00	-4.20	8.30	0.00	-4.00	-4.20	8.30	0.00	1.00	0.00	0.00	0.00	0.00	0.00	0.00	0.00	0.00	0.00	0.00	0.00	0.00	0.00	0.00
0.00	0.00	0.00	0.00	0.00	0.00	0.00	0.00	0.00	0.00	0.00	0.00	0.00	0.00	0.00	0.00	0.00	0.00	0.00	-107.30	-70.30	177.70	0.00	-57.60	-29.30	87.00	0.00	-1.60	-6.30	7.90	0.00	-1.60	-6.30	7.90	0.00	1.00	0.00	0.00	0.00	0.00	0.00	0.00	0.00	0.00	0.00	0.00	0.00	0.00	0.00	0.00
0.00	0.00	0.00	0.00	0.00	0.00	0.00	0.00	0.00	0.00	0.00	0.00	0.00	0.00	0.00	0.00	0.00	0.00	0.00	-57.80	-117.70	175.60	0.00	-34.00	-53.70	87.80	0.00	0.90	-7.70	6.70	0.00	0.90	-7.70	6.70	0.00	1.00	0.00	0.00	0.00	0.00	0.00	0.00	0.00	0.00	0.00	0.00	0.00	0.00	0.00	0.00
0.00	0.00	0.00	0.00	0.00	0.00	0.00	0.00	0.00	0.00	0.00	0.00	0.00	0.00	0.00	0.00	0.00	0.00	0.00	-2.60	-153.60	156.30	0.00	-7.10	-72.80	80.00	0.00	3.50	-8.30	4.80	0.00	3.50	-8.30	4.80	0.00	1.00	0.00	0.00	0.00	0.00	0.00	0.00	0.00	0.00	0.00	0.00	0.00	0.00	0.00	0.00
0.00	0.00	0.00	0.00	0.00	0.00	0.00	0.00	0.00	0.00	0.00	0.00	0.00	0.00	0.00	0.00	0.00	0.00	0.00	52.70	-174.50	121.70	0.00	20.40	-84.80	64.30	0.00	5.60	-8.10	2.40	0.00	5.60	-8.10	2.40	0.00	1.00	0.00	0.00	0.00	0.00	0.00	0.00	0.00	0.00	0.00	0.00	0.00	0.00	0.00	0.00
0.00	0.00	0.00	0.00	0.00	0.00	0.00	0.00	0.00	0.00	0.00	0.00	0.00	0.00	0.00	0.00	0.00	0.00	0.00	103.00	-178.20	75.20	0.00	46.00	-88.50	42.40	0.00	7.30	-7.20	-0.10	0.00	7.30	-7.20	-0.10	0.00	1.00	0.00	0.00	0.00	0.00	0.00	0.00	0.00	0.00	0.00	0.00	0.00	0.00	0.00	0.00
0.00	0.00	0.00	0.00	0.00	0.00	0.00	0.00	0.00	0.00	0.00	0.00	0.00	0.00	0.00	0.00	0.00	0.00	0.00	143.20	-164.60	21.40	0.00	67.10	-83.50	16.30	0.00	8.20	-5.50	-2.60	0.00	8.20	-5.50	-2.60	0.00	1.00	0.00	0.00	0.00	0.00	0.00	0.00	0.00	0.00	0.00	0.00	0.00	0.00	0.00	0.00
0.00	0.00	0.00	0.00	0.00	0.00	0.00	0.00	0.00	0.00	0.00	0.00	0.00	0.00	0.00	0.00	0.00	0.00	0.00	169.30	-134.80	-34.50	0.00	81.70	-70.30	-11.30	0.00	8.30	-3.30	-5.00	0.00	8.30	-3.30	-5.00	0.00	1.00	0.00	0.00	0.00	0.00	0.00	0.00	0.00	0.00	0.00	0.00	0.00	0.00	0.00	0.00
0.00	0.00	0.00	0.00	0.00	0.00	0.00	0.00	0.00	0.00	0.00	0.00	0.00	0.00	0.00	0.00	0.00	0.00	0.00	178.90	-91.80	-87.10	0.00	88.20	-50.30	-37.90	0.00	7.60	-0.70	-6.80	0.00	7.60	-0.70	-6.80	0.00	1.00	0.00	0.00	0.00	0.00	0.00	0.00	0.00	0.00	0.00	0.00	0.00	0.00	0.00	0.00
0.00	0.00	0.00	0.00	0.00	0.00	0.00	0.00	0.00	0.00	0.00	0.00	0.00	0.00	0.00	0.00	0.00	0.00	0.00	171.00	-39.90	-131.10	0.00	86.10	-25.30	-60.70	0.00	6.10	1.80	-8.00	0.00	6.10	1.80	-8.00	0.00	1.00	0.00	0.00	0.00	0.00	0.00	0.00	0.00	0.00	0.00	0.00	0.00	0.00	0.00	0.00
0.00	0.00	0.00	0.00	0.00	0.00	0.00	0.00	0.00	0.00	0.00	0.00	0.00	0.00	0.00	0.00	0.00	0.00	0.00	146.30	15.90	-162.30	0.00	75.60	2.00	-77.60	0.00	4.10	4.20	-8.30	0.00	4.10	4.20	-8.30	0.00	1.00	0.00	0.00	0.00	0.00	0.00	0.00	0.00	0.00	0.00	0.00	0.00	0.00	0.00	0.00
0.00	0.00	0.00	0.00	0.00	0.00	0.00	0.00	0.00	0.00	0.00	0.00	0.00	0.00	0.00	0.00	0.00	0.00	0.00	107.40	70.20	-177.60	0.00	57.60	29.30	-86.90	0.00	1.60	6.30	-7.90	0.00	1.60	6.30	-7.90	0.00	1.00	0.00	0.00	0.00	0.00	0.00	0.00	0.00	0.00	0.00	0.00	0.00	0.00	0.00	0.00
0.00	0.00	0.00	0.00	0.00	0.00	0.00	0.00	0.00	0.00	0.00	0.00	0.00	0.00	0.00	0.00	0.00	0.00	0.00	57.90	117.60	-175.50	0.00	34.00	53.70	-87.70	0.00	-0.90	7.70	-6.70	0.00	-0.90	7.70	-6.70	0.00	1.00	0.00	0.00	0.00	0.00	0.00	0.00	0.00	0.00	0.00	0.00	0.00	0.00	0.00	0.00
0.00	0.00	0.00	0.00	0.00	0.00	0.00	0.00	0.00	0.00	0.00	0.00	0.00	0.00	0.00	0.00	0.00	0.00	0.00	2.70	153.50	-156.30	0.00	7.10	72.80	-79.90	0.00	-3.50	8.30	-4.80	0.00	-3.50	8.30	-4.80	0.00	1.00	0.00	0.00	0.00	0.00	0.00	0.00	0.00	0.00	0.00	0.00	0.00	0.00	0.00	0.00
0.00	0.00	0.00	0.00	0.00	0.00	0.00	0.00	0.00	0.00	0.00	0.00	0.00	0.00	0.00	0.00	0.00	0.00	0.00	-52.60	174.40	-121.70	0.00	-20.40	84.70	-64.30	0.00	-5.60	8.10	-2.40	0.00	-5.60	8.10	-2.40	0.00	1.00	0.00	0.00	0.00	0.00	0.00	0.00	0.00	0.00	0.00	0.00	0.00	0.00	0.00	0.00
0.00	0.00	0.00	0.00	0.00	0.00	0.00	0.00	0.00	0.00	0.00	0.00	0.00	0.00	0.00	0.00	0.00	0.00	0.00	-102.90	178.20	-75.20	0.00	-46.00	88.40	-42.40	0.00	-7.30	7.20	0.10	0.00	-7.30	7.20	0.10	0.00	1.00	0.00	0.00	0.00	0.00	0.00	0.00	0.00	0.00	0.00	0.00	0.00	0.00	0.00	0.00
0.00	0.00	0.00	0.00	0.00	0.00	0.00	0.00	0.00	0.00	0.00	0.00	0.00	0.00	0.00	0.00	0.00	0.00	0.00	-143.10	164.50	-21.30	0.00	-67.10	83.40	-16.30	0.00	-8.20	5.50	2.60	0.00	-8.20	5.50	2.60	0.00	1.00	0.00	0.00	0.00	0.00	0.00	0.00	0.00	0.00	0.00	0.00	0.00	0.00	0.00	0.00
0.00	0.00	0.00	0.00	0.00	0.00	0.00	0.00	0.00	0.00	0.00	0.00	0.00	0.00	0.00	0.00	0.00	0.00	0.00	-169.30	134.70	34.50	0.00	-81.60	70.30	11.30	0.00	-8.30	3.30	5.00	0.00	-8.30	3.30	5.00	0.00	1.00	0.00	0.00	0.00	0.00	0.00	0.00	0.00	0.00	0.00	0.00	0.00	0.00	0.00	0.00
0.00	0.00	0.00	0.00	0.00	0.00	0.00	0.00	0.00	0.00	0.00	0.00	0.00	0.00	0.00	0.00	0.00	0.00	0.00	-178.90	91.70	87.10	0.00	-88.20	50.20	37.90	0.00	-7.60	0.70	6.80	0.00	-7.60	0.70	6.80	0.00	1.00	0.00	0.00	0.00	0.00	0.00	0.00	0.00	0.00	0.00	0.00	0.00	0.00	0.00	0.00
0.00	0.00	0.00	0.00	0.00	0.00	0.00	0.00	0.00	0.00	0.00	0.00	0.00	0.00	0.00	0.00	0.00	0.00	0.00	-171.00	39.80	131.10	0.00	-86.10	25.30	60.80	0.00	-6.10	-1.80	8.00	0.00	-6.10	-1.80	8.00	0.00	1.00	0.00	0.00	0.00	0.00	0.00	0.00	0.00	0.00	0.00	0.00	0.00	0.00	0.00	0.00
0.00	0.00	0.00	0.00	0.00	0.00	0.00	0.00	0.00	0.00	0.00	0.00	0.00	0.00	0.00	0.00	0.00	0.00	0.00	-2.60	-153.60	156.30	0.00	-7.10	-72.80	80.00	0.00	3.50	-8.30	4.80	0.00	3.50	-8.30	4.80	0.00	1.00	0.00	0.00	0.00	0.00	0.00	0.00	0.00	0.00	0.00	0.00	0.00	0.00	0.00	0.00
0.00	0.00	0.00	0.00	0.00	0.00	0.00	0.00	0.00	0.00	0.00	0.00	0.00	0.00	0.00	0.00	0.00	0.00	0.00	52.70	-174.50	121.70	0.00	20.40	-84.80	64.30	0.00	5.60	-8.10	2.40	0.00	5.60	-8.10	2.40	0.00	1.00	0.00	0.00	0.00	0.00	0.00	0.00	0.00	0.00	0.00	0.00	0.00	0.00	0.00	0.00
0.00	0.00	0.00	0.00	0.00	0.00	0.00	0.00	0.00	0.00	0.00	0.00	0.00	0.00	0.00	0.00	0.00	0.00	0.00	103.00	-178.20	75.20	0.00	46.00	-88.50	42.40	0.00	7.30	-7.20	-0.10	0.00	7.30	-7.20	-0.10	0.00	1.00	0.00	0.00	0.00	0.00	0.00	0.00	0.00	0.00	0.00	0.00	0.00	0.00	0.00	0.00
0.00	0.00	0.00	0.00	0.00	0.00	0.00	0.00	0.00	0.00	0.00	0.00	0.00	0.00	0.00	0.00	0.00	0.00	0.00	143.20	-164.60	21.40	0.00	67.10	-83.50	16.30	0.00	8.20	-5.50	-2.60	0.00	8.20	-5.50	-2.60	0.00	1.00	0.00	0.00	0.00	0.00	0.00	0.00	0.00	0.00	0.00	0.00	0.00	0.00	0.00	0.00
0.00	0.00	0.00	0.00	0.00	0.00	0.00	0.00	0.00	0.00	0.00	0.00	0.00	0.00	0.00	0.00	0.00	0.00	0.00	169.30	-134.80	-34.50	0.00	81.70	-70.30	-11.30	0.00	8.30	-3.30	-5.00	0.00	8.30	-3.30	-5.00	0.00	1.00	0.00	0.00	0.00	0.00	0.00	0.00	0.00	0.00	0.00	0.00	0.00	0.00	0.00	0.00
0.00	0.00	0.00	0.00	0.00	0.00	0.00	0.00	0.00	0.00	0.00	0.00	0.00	0.00	0.00	0.00	0.00	0.00	0.00	178.90	-91.80	-87.10	0.00	88.20	-50.30	-37.90	0.00	7.60	-0.70	-6.80	0.00	7.60	-0.70	-6.80	0.00	1.00	0.00	0.00	0.00	0.00	0.00	0.00	0.00	0.00	0.00	0.00	0.00	0.00	0.00	0.00
0.00	0.00	0.00	0.00	0.00	0.00	0.00	0.00	0.00	0.00	0.00	0.00	0.00	0.00	0.00	0.00	0.00	0.00	0.00	171.00	-39.90	-131.10	0.00	86.10	-25.30	-60.70	0.00	6.10	1.80	-8.00	0.00	6.10	1.80	-8.00	0.00	1.00	0.00	0.00	0.00	0.00	0.00	0.00	0.00	0.00	0.00	0.00	0.00	0.00	0.00	0.00
0.00	0.00	0.00	0.00	0.00	0.00	0.00	0.00	0.00	0.00	0.00	0.00	0.00	0.00	0.00	0.00	0.00	0.00	0.00	146.30	15.90	-162.30	0.00	75.60	2.00	-77.60	0.00	4.10	4.20	-8.30	0.00	4.10	4.20	-8.30	0.00	1.00	0.00	0.00	0.00	0.00	0.00	0.00	0.00	0.00	0.00	0.00	0.00	0.00	0.00	0.00
0.00	0.00	0.00	0.00	0.00	0.00	0.00	0.00	0.00	0.00	0.00	0.00	0.00	0.00	0.00	0.00	0.00	0.00	0.00	107.40	70.20	-177.60	0.00	57.60	29.30	-86.90	0.00	1.60	6.30	-7.90	0.00	1.60	6.30	-7.90	0.00	1.00	0.00	0.00	0.00	0.00	0.00	0.00	0.00	0.00	0.00	0.00	0.00	0.00	0.00	0.00
0.00	0.00	0.00	0.00	0.00	0.00	0.00	0.00	0.00	0.00	0.00	0.00	0.00	0.00	0.00	0.00	0.00	0.00	0.00	57.90	117.60	-175.50	0.00	34.00	53.70	-87.70	0.00	-0.90	7.70	-6.70	0.00	-0.90	7.70	-6.70	0.00	1.00	0.00	0.00	0.00	0.00	0.00	0.00	0.00	0.00	0.00	0.00	0.00	0.00	0.00	0.00
0.00	0.00	0.00	0.00	0.00	0.00	0.00	0.00	0.00	0.00	0.00	0.00	0.00	0.00	0.00	0.00	0.00	0.00	0.00	2.70	153.50	-156.30	0.00	7.10	72.80	-79.90	0.00	-3.50	8.30	-4.80	0.00	-3.50	8.30	-4.80	0.00	1.00	0.00	0.00	0.00	0.00	0.00	0.00	0.00	0.00	0.00	0.00	0.00	0.00	0.00	0.00
0.00	0.00	0.00	0.00	0.00	0.00	0.00	0.00	0.00	0.00	0.00	0.00	0.00	0.00	0.00	0.00	0.00	0.00	0.00	-52.60	174.40	-121.70	0.00	-20.40	84.70	-64.30	0.00	-5.60	8.10	-2.40	0.00	-5.60	8.10	-2.40	0.00	1.00	0.00	0.00	0.00	0.00	0.00	0.00	0.00	0.00	0.00	0.00	0.00	0.00	0.00	0.00
0.00	0.00	0.00	0.00	0.00	0.00	0.00	0.00	0.00	0.00	0.00	0.00	0.00	0.00	0.00	0.00	0.00	0.00	0.00	-102.90	178.20	-75.20	0.00	-46.00	88.40	-42.40	0.00	-7.30	7.20	0.10	0.00	-7.30	7.20	0.10	0.00	1.00	0.00	0.00	0.00	0.00	0.00	0.00	0.00	0.00	0.00	0.00	0.00	0.00	0.00	0.00
0.00	0.00	0.00	0.00	0.00	0.00	0.00	0.00	0.00	0.00	0.00	0.00	0.00	0.00	0.00	0.00	0.00	0.00	0.00	-143.10	164.50	-21.30	0.00	-67.10	83.40	-16.30	0.00	-8.20	5.50	2.60	0.00	-8.20	5.50	2.60	0.00	1.00	0.00	0.00	0.00	0.00	0.00	0.00	0.00	0.00	0.00	0.00	0.00	0.00	0.00	0.00
0.00	0.00	0.00	0.00	0.00	0.00	0.00	0.00	0.00	0.00	0.00	0.00	0.00	0.00	0.00	0.00	0.00	0.00	0.00	-169.30	134.70	34.50	0.00	-81.60	70.30	11.30	0.00	-8.30	3.30	5.00	0.00	-8.30	3.30	5.00	0.00	1.00	0.00	0.00	0.00	0.00	0.00	0.00	0.00	0.00	0.00	0.00	0.00	0.00	0.00	0.00
0.00	0.00	0.00	0.00	0.00	0.00	0.00	0.00	0.00	0.00	0.00	0.00	0.00	0.00	0.00	0.00	0.00	0.00	0.00	-178.90	91.70	87.10	0.00	-88.20	50.20	37.90	0.00	-7.60	0.70	6.80	0.00	-7.60	0.70	6.80	0.00	1.00	0.00	0.00	0.00	0.00	0.00	0.00	0.00	0.00	0.00	0.00	0.00	0.00	0.00	0.00
0.00	0.00	0.00	0.00	0.00	0.00	0.00	0.00	0.00	0.00	0.00	0.00	0.00	0.00	0.00	0.00	0.00	0.00	0.00	-171.00	39.80	131.10	0.00	-86.10	25.30	60.80	0.00	-6.10	-1.80	8.00	0.00	-6.10	-1.80	8.00	0.00	1.00	0.00	0.00	0.00	0.00	0.00	0.00	0.00	0.00	0.00	0.00	0.00	0.00	0.00	0.00
0.00	0.00	0.00	0.00	0.00	0.00	0.00	0.00	0.00	0.00	0.00	0.00	0.00	0.00	0.00	0.00	0.00	0.00	0.00	-146.30	-16.00	162.30	0.00	-75.50	-2.10	77.70	0.00	-4.00	-4.20	8.30	0.00	-4.00	-4.20	8.30	0.00	1.00	0.00	0.00	0.00	0.00	0.00	0.00	0.00	0.00	0.00	0.00	0.00	0.00	0.00	0.00
0.00	0.00	0.00	0.00	0.00	0.00	0.00	0.00	0.00	0.00	0.00	0.00	0.00	0.00	0.00	0.00	0.00	0.00	0.00	-107.30	-70.30	177.70	0.00	-57.60	-29.30	87.00	0.00	-1.60	-6.30	7.90	0.00	-1.60	-6.30	7.90	0.00	1.00	0.00	0.00	0.00	0.00	0.00	0.00	0.00	0.00	0.00	0.00	0.00	0.00	0.00	0.00
0.00	0.00	0.00	0.00	0.00	0.00	0.00	0.00	0.00	0.00	0.00	0.00	0.00	0.00	0.00	0.00	0.00	0.00	0.00	-57.80	-117.70	175.60	0.00	-34.00	-53.70	87.80	0.00	0.90	-7.70	6.70	0.00	0.90	-7.70	6.70	0.00	1.00	0.00	0.00	0.00	0.00	0.00	0.00	0.00	0.00	0.00	0.00	0.00	0.00	0.00	0.00
0.00	0.00	0.00	0.00	0.00	0.00	0.00	0.00	0.00	0.00	0.00	0.00	0.00	0.00	0.00	0.00	0.00	0.00	0.00	-2.60	-153.60	156.30	0.00	-7.10	-72.80	80.00	0.00	3.50	-8.30	4.80	0.00	3.50	-8.30	4.80	0.00	1.00	0.00	0.00	0.00	0.00	0.00	0.00	0.00	0.00	0.00	0.00	0.00	0.00	0.00	0.00
0.00	0.00	0.00	0.00	0.00	0.00	0.00	0.00	0.00	0.00	0.00	0.00	0.00	0.00	0.00	0.00	0.00	0.00	0.00	52.70	-174.50	121.70	0.00	20.40	-84.80	64.30	0.00	5.60	-8.10	2.40	0.00	5.60	-8.10	2.40	0.00	1.00	0.00	0.00	0.00	0.00	0.00	0.00	0.00	0.00	0.00	0.00	0.00	0.00	0.00	0.00
0.00	0.00	0.00	0.00	0.00	0.00	0.00	0.00	0.00	0.00	0.00	0.00	0.00	0.00	0.00	0.00	0.00	0.00	0.00	103.00	-178.20	75.20	0.00	46.00	-88.50	42.40	0.00	7.30	-7.20	-0.10	0.00	7.30	-7.20	-0.10	0.00	1.00	0.00	0.00	0.00	0.00	0.00	0.00	0.00	0.00	0.00	0.00	0.00	0.00	0.00	0.00
0.00	0.00	0.00	0.00	0.00	0.00	0.00	0.00	0.00	0.00	0.00	0.00	0.00	0.00	0.00	0.00	0.00	0.00	0.00	143.20	-164.60	21.40	0.00	67.10	-83.50	16.30	0.00	8.20	-5.50	-2.60	0.00	8.20	-5.50	-2.60	0.00	1.00	0.00	0.00	0.00	0.00	0.00	0.00	0.00	0.00	0.00	0.00	0.00	0.00	0.00	0.00
0.00	0.00	0.00	0.00	0.00	0.00	0.00	0.00	0.00	0.00	0.00	0.00	0.00	0.00	0.00	0.00	0.00	0.00	0.00	169.30	-134.80	-34.50	0.00	81.70	-70.30	-11.30	0.00	8.30	-3.30	-5.00	0.00	8.30	-3.30	-5.00	0.00	1.00	0.00	0.00	0.00	0.00	0.00	0.00	0.00	0.00	0.00	0.00	0.00	0.00	0.00	0.00
0.00	0.00	0.00	0.00	0.00	0.00	0.00	0.00	0.00	0.00	0.00	0.00	0.00	0.00	0.00	0.00	0.00	0.00	0.00	178.90	-91.80	-87.10	0.00	88.20	-50.30	-37.90	0.00	7.60	-0.70	-6.80	0.00	7.60	-0.70	-6.80	0.00	1.00	0.00	0.00	0.00	0.00	0.00	0.00	0.00	0.00	0.00	0.00	0.00	0.00	0.00	0.00
0.00	0.00	0.00	0.00	0.00	0.00	0.00	0.00	0.00	0.00	0.00	0.00	0.00	0.00	0.00	0.00	0.00	0.00	0.00	171.00	-39.90	-131.10	0.00	86.10	-25.30	-60.70	0.00	6.10	1.80	-8.00	0.00	6.10	1.80	-8.00	0.00	1.00	0.00	0.00	0.00	0.00	0.00	0.00	0.00	0.00	0.00	0.00	0.00	0.00	0.00	0.00
0.00	0.00	0.00	0.00	0.00	0.00	0.00	0.00	0.00	0.00	0.00	0.00	0.00	0.00	0.00	0.00	0.00	0.00	0.00	146.30	15.90	-162.30	0.00	75.60	2.00	-77.60	0.00	4.10	4.20	-8.30	0.00	4.10	4.20	-8.30	0.00	1.00	0.00	0.00	0.00	0.00	0.00	0.00	0.00	0.00	0.00	0.00	0.00	0.00	0.00	0.00
0.00	0.00	0.00	0.00	0.00	0.00	0.00	0.00	0.00	0.00	0.00	0.00	0.00	0.00	0.00	0.00	0.00	0.00	0.00	107.40	70.20	-177.60	0.00	57.60	29.30	-86.90	0.00	1.60	6.30	-7.90	0.00	1.60	6.30	-7.90	0.00	1.00	0.00	0.00	0.00	0.00	0.00	0.00	0.00	0.00	0.00	0.00	0.00	0.00	0.00	0.00
0.00	0.00	0.00	0.00	0.00	0.00	0.00	0.00	0.00	0.00	0.00	0.00	0.00	0.00	0.00	0.00	0.00	0.00	0.00	57.90	117.60	-175.50	0.00	34.00	53.70	-87.70	0.00	-0.90	7.70	-6.70	0.00	-0.90	7.70	-6.70	0.00	1.00	0.00	0.00	0.00	0.00	0.00	0.00	0.00	0.00	0.00	0.00	0.00	0.00	0.00	0.00
0.00	0.00	0.00	0.00	0.00	0.00	0.00	0.00	0.00	0.00	0.00	0.00	0.00	0.00	0.00	0.00	0.00	0.00	0.00	2.70	153.50	-156.30	0.00	7.10	72.80	-79.90	0.00	-3.50	8.30	-4.80	0.00	-3.50	8.30	-4.80	0.00	1.00	0.00	0.00	0.00	0.00	0.00	0.00	0.00	0.00	0.00	0.00	0.00	0.00	0.00	0.00
0.00	0.00	0.00	0.00	0.00	0.00	0.00	0.00	0.00	0.00	0.00	0.00	0.00	0.00	0.00	0.00	0.00	0.00	0.00	-52.60	174.40	-121.70	0.00	-20.40	84.70	-64.30	0.00	-5.60	8.10	-2.40	0.00	-5.60	8.10	-2.40	0.00	1.00	0.00	0.00	0.00	0.00	0.00	0.00	0.00	0.00	0.00	0.00	0.00	0.00	0.00	0.00
0.00	0.00	0.00	0.00	0.00	0.00	0.00	0.00	0.00	0.00	0.00	0.00	0.00	0.00	0.00	0.00	0.00	0.00	0.00	-102.90	178.20	-75.20	0.00	-46.00	88.40	-42.40	0.00	-7.30	7.20	0.10	0.00	-7.30	7.20	0.10	0.00	1.00	0.00	0.00	0.00	0.00	0.00	0.00	0.00	0.00	0.00	0.00	0.00	0.00	0.00	0.00
0.00	0.00	0.00	0.00	0.00	0.00	0.00	0.00	0.00	0.00	0.00	0.00	0.00	0.00	0.00	0.00	0.00	0.00	0.00	-143.10	164.50	-21.30	0.00	-67.10	83.40	-16.30	0.00	-8.20	5.50	2.60	0.00	-8.20	5.50	2.60	0.00	1.00	0.00	0.00	0.00	0.00	0.00	0.00	0.00	0.00	0.00	0.00	0.00	0.00	0.00	0.00
0.00	0.00	0.00	0.00	0.00	0.00	0.00	0.00	0.00	0.00	0.00	0.00	0.00	0.00	0.00	0.00	0.00	0.00	0.00	-169.30	134.70	34.50	0.00	-81.60	70.30	11.30	0.00	-8.30	3.30	5.00	0.00	-8.30	3.30	5.00	0.00	1.00	0.00	0.00	0.00	0.00	0.00	0.00	0.00	0.00	0.00	0.00	0.00	0.00	0.00	0.00
0.00	0.00	0.00	0.00	0.00	0.00	0.00	0.00	0.00	0.00	0.00	0.00	0.00	0.00	0.00	0.00	0.00	0.00	0.00	-178.90	91.70	87.10	0.00	-88.20	50.20	37.90	0.00	-7.60	0.70	6.80	0.00	-7.60	0.70	6.80	0.00	1.00	0.00	0.00	0.00	0.00	0.00	0.00	0.00	0.00	0.00	0.00	0.00	0.00	0.00	0.00
0.00	0.00	0.00	0.00	0.00	0.00	0.00	0.00	0.00	0.00	0.00	0.00	0.00	0.00	0.00	0.00	0.00	0.00	0.00	-171.00	39.80	131.10	0.00	-86.10	25.30	60.80	0.00	-6.10	-1.80	8.00	0.00	-6.10	-1.80	8.00	0.00	1.00	0.00	0.00	0.00	0.00	0.00	0.00	0.00	0.00	0.00	0.00	0.00	0.00	0.00	0.00
0.00	0.00	0.00	0.00	0.00	0.00	0.00	0.00	0.00	0.00	0.00	0.00	0.00	0.00	0.00	0.00	0.00	0.00	0.00	-146.30	-16.00	162.30	0.00	-75.50	-2.10	77.70	0.00	-4.00	-4.20	8.30	0.00	-4.00	-4.20	8.30	0.00	1.00	0.00	0.00	0.00	0.00	0.00	0.00	0.00	0.00	0.00	0.00	0.00	0.00	0.00	0.00
0.00	0.00	0.00	0.00	0.00	0.00	0.00	0.00	0.00	0.00	0.00	0.00	0.00	0.00	0.00	0.00	0.00	0.00	0.00	-107.30	-70.30	177.70	0.00	-57.60	-29.30	87.00	0.00	-1.60	-6.30	7.90	0.00	-1.60	-6.30	7.90	0.00	1.00	0.00	0.00	0.00	0.00	0.00	0.00	0.00	0.00	0.00	0.00	0.00	0.00	0.00	0.00
0.00	0.00	0.00	0.00	0.00	0.00	0.00	0.00	0.00	0.00	0.00	0.00	0.00	0.00	0.00	0.00	0.00	0.00	0.00	-57.80	-117.70	175.60	0.00	-34.00	-53.70	87.80	0.00	0.90	-7.70	6.70	0.00	0.90	-7.70	6.70	0.00	1.00	0.00	0.00	0.00	0.00	0.00	0.00	0.00	0.00	0.00	0.00	0.00	0.00	0.00	0.00
0.00	0.00	0.00	0.00	0.00	0.00	0.00	0.00	0.00	0.00	0.00	0.00	0.00	0.00	0.00	0.00	0.00	0.00	0.00	-2.60	-153.60	156.30	0.00	-7.10	-72.80	80.00	0.00	3.50	-8.30	4.80	0.00	3.50	-8.30	4.80	0.00	1.00	0.00	0.00	0.00	0.00	0.00	0.00	0.00	0.00	0.00	0.00	0.00	0.00	0.00	0.00
0.00	0.00	0.00	0.00	0.00	0.00	0.00	0.00	0.00	0.00	0.00	0.00	0.00	0.00	0.00	0.00	0.00	0.00	0.00	52.70	-174.50	121.70	0.00	20.40	-84.80	64.30	0.00	5.60	-8.10	2.40	0.00	5.60	-8.10	2.40	0.00	1.00	0.00	0.00	0.00	0.00	0.00	0.00	0.00	0.00	0.00	0.00	0.00	0.00	0.00	0.00
0.00	0.00	0.00	0.00	0.00	0.00	0.00	0.00	0.00	0.00	0.00	0.00	0.00	0.00	0.00	0.00	0.00	0.00	0.00	103.00	-178.20	75.20	0.00	46.00	-88.50	42.40	0.00	7.30	-7.20	-0.10	0.00	7.30	-7.20	-0.10	0.00	1.00	0.00	0.00	0.00	0.00	0.00	0.00	0.00	0.00	0.00	0.00	0.00	0.00	0.00	0.00
0.00	0.00	0.00	0.00	0.00	0.00	0.00	0.00	0.00	0.00	0.00	0.00	0.00	0.00	0.00	0.00	0.00	0.00	0.00	143.20	-164.60	21.40	0.00	67.10	-83.50	16.30	0.00	8.20	-5.50	-2.60	0.00	8.20	-5.50	-2.60	0.00	1.00	0.00	0.00	0.00	0.00	0.00	0.00	0.00	0.00	0.00	0.00	0.00	0.00	0.00	0.00
0.00	0.00	0.00	0.00	0.00	0.00	0.00	0.00	0.00	0.00	0.00	0.00	0.00	0.00	0.00	0.00	0.00	0.00	0.00	169.30	-134.80	-34.50	0.00	81.70	-70.30	-11.30	0.00	8.30	-3.30	-5.00	0.00	8.30	-3.30	-5.00	0.00	1.00	0.00	0.00	0.00	0.00	0.00	0.00	0.00	0.00	0.00	0.00	0.00	0.00	0.00	0.00
0.00	0.00	0.00	0.00	0.00	0.00	0.00	0.00	0.00	0.00	0.00	0.00	0.00	0.00	0.00	0.00	0.00	0.00	0.00	178.90	-91.80	-87.10	0.00	88.20	-50.30	-37.90	0.00	7.60	-0.70	-6.80	0.00	7.60	-0.70	-6.80	0.00	1.00	0.00	0.00	0.00	0.00	0.00	0.00	0.00	0.00	0.00	0.00	0.00	0.00	0.00	0.00
0.00	0.00	0.00	0.00	0.00	0.00	0.00	0.00	0.00	0.00	0.00	0.00	0.00	0.00	0.00	0.00	0.00	0.00	0.00	171.00	-39.90	-131.10	0.00	86.10	-25.30	-60.70	0.00	6.10	1.80	-8.00	0.00	6.10	1.80	-8.00	0.00	1.00	0.00	0.00	0.00	0.00	0.00	0.00	0.00	0.00	0.00	0.00	0.00	0.00	0.00	0.00
0.00	0.00	0.00	0.00	0.00	0.00	0.00	0.00	0.00	0.00	0.00	0.00	0.00	0.00	0.00	0.00	0.00	0.00	0.00	146.30	15.90	-162.30	0.00	75.60	2.00	-77.60	0.00	4.10	4.20	-8.30	0.00	4.10	4.20	-8.30	0.00	1.00	0.00	0.00	0.00	0.00	0.00	0.00	0.00	0.00	0.00	0.00	0.00	0.00	0.00	0.00
0.00	0.00	0.00	0.00	0.00	0.00	0.00	0.00	0.00	0.00	0.00	0.00	0.00	0.00	0.00	0.00	0.00	0.00	0.00	107.40	70.20	-177.60	0.00	57.60	29.30	-86.90	0.00	1.60	6.30	-7.90	0.00	1.60	6.30	-7.90	0.00	1.00	0.00	0.00	0.00	0.00	0.00	0.00	0.00	0.00	0.00	0.00	0.00	0.00	0.00	0.00
0.00	0.00	0.00	0.00	0.00	0.00	0.00	0.00	0.00	0.00	0.00	0.00	0.00	0.00	0.00	0.00	0.00	0.00	0.00	57.90	117.60	-175.50	0.00	34.00	53.70	-87.70	0.00	-0.90	7.70	-6.70	0.00	-0.90	7.70	-6.70	0.00	1.00	0.00	0.00	0.00	0.00	0.00	0.00	0.00	0.00	0.00	0.00	0.00	0.00	0.00	0.00
0.00	0.00	0.00	0.00	0.00	0.00	0.00	0.00	0.00	0.00	0.00	0.00	0.00	0.00	0.00	0.00	0.00	0.00	0.00	2.70	153.50	-156.30	0.00	7.10	72.80	-79.90	0.00	-3.50	8.30	-4.80	0.00	-3.50	8.30	-4.80	0.00	1.00	0.00	0.00	0.00	0.00	0.00	0.00	0.00	0.00	0.00	0.00	0.00	0.00	0.00	0.00
0.00	0.00	0.00	0.00	0.00	0.00	0.00	0.00	0.00	0.00	0.00	0.00	0.00	0.00	0.00	0.00	0.00	0.00	0.00	-52.60	174.40	-121.70	0.00	-20.40	84.70	-64.30	0.00	-5.60	8.10	-2.40	0.00	-5.60	8.10	-2.40	0.00	1.00	0.00	0.00	0.00	0.00	0.00	0.00	0.00	0.00	0.00	0.00	0.00	0.00	0.00	0.00
0.00	0.00	0.00	0.00	0.00	0.00	0.00	0.00	0.00	0.00	0.00	0.00	0.00	0.00	0.00	0.00	0.00	0.00	0.00	-102.90	178.20	-75.20	0.00	-46.00	88.40	-42.40	0.00	-7.30	7.20	0.10	0.00	-7.30	7.20	0.10	0.00	1.00	0.00	0.00	0.00	0.00	0.00	0.00	0.00	0.00	0.00	0.00	0.00	0.00	0.00	0.00
0.00	0.00	0.00	0.00	0.00	0.00	0.00	0.00	0.00	0.00	0.00	0.00	0.00	0.00	0.00	0.00	0.00	0.00	0.00	-143.10	164.50	-21.30	0.00	-67.10	83.40	-16.30	0.00	-8.20	5.50	2.60	0.00	-8.20	5.50	2.60	0.00	1.00	0.00	0.00	0.00	0.00	0.00	0.00	0.00	0.00	0.00	0.00	0.00	0.00	0.00	0.00
0.00	0.00	0.00	0.00	0.00	0.00	0.00	0.00	0.00	0.00	0.00	0.00	0.00	0.00	0.00	0.00	0.00	0.00	0.00	-169.30	134.70	34.50	0.00	-81.60	70.30	11.30	0.00	-8.30	3.30	5.00	0.00	-8.30	3.30	5.00	0.00	1.00	0.00	0.00	0.00	0.00	0.00	0.00	0.00	0.00	0.00	0.00	0.00	0.00	0.00	0.00
0.00	0.00	0.00	0.00	0.00	0.00	0.00	0.00	0.00	0.00	0.00	0.00	0.00	0.00	0.00	0.00	0.00	0.00	0.00	-178.90	91.70	87.10	0.00	-88.20	50.20	37.90	0.00	-7.60	0.70	6.80	0.00	-7.60	0.70	6.80	0.00	1.00	0.00	0.00	0.00	0.00	0.00	0.00	0.00	0.00	0.00	0.00	0.00	0.00	0.00	0.00
0.00	0.00	0.00	0.00	0.00	0.00	0.00	0.00	0.00	0.00	0.00	0.00	0.00	0.00	0.00	0.00	0.00	0.00	0.00	-171.00	39.80	131.10	0.00	-86.10	25.30	60.80	0.00	-6.10	-1.80	8.00	0.00	-6.10	-1.80	8.00	0.00	1.00	0.00	0.00	0.00	0.00	0.00	0.00	0.00	0.00	0.00	0.00	0.00	0.00	0.00	0.00
0.00	0.00	0.00	0.00	0.00	0.00	0.00	0.00	0.00	0.00	0.00	0.00	0.00	0.00	0.00	0.00	0.00	0.00	0.00	-146.30	-16.00	162.30	0.00	-75.50	-2.10	77.70	0.00	-4.00	-4.20	8.30	0.00	-4.00	-4.20	8.30	0.00	1.00	0.00	0.00	0.00	0.00	0.00	0.00	0.00	0.00	0.00	0.00	0.00	0.00	0.00	0.00
0.00	0.00	0.00	0.00	0.00	0.00	0.00	0.00	0.00	0.00	0.00	0.00	0.00	0.00	0.00	0.00	0.00	0.00	0.00	-107.30	-70.30	177.70	0.00	-57.60	-29.30	87.00	0.00	-1.60	-6.30	7.90	0.00	-1.60	-6.30	7.90	0.00	1.00	0.00	0.00	0.00	0.00	0.00	0.00	0.00	0.00	0.00	0.00	0.00	0.00	0.00	0.00
0.00	0.00	0.00	0.00	0.00	0.00	0.00	0.00	0.00	0.00	0.00	0.00	0.00	0.00	0.00	0.00	0.00	0.00	0.00	-57.80	-117.70	175.60	0.00	-34.00	-53.70	87.80	0.00	0.90	-7.70	6.70	0.00	0.90	-7.70	6.70	0.00	1.00	0.00	0.00	0.00	0.00	0.00	0.00	0.00	0.00	0.00	0.00	0.00	0.00	0.00	0.00
0.00	0.00	0.00	0.00	0.00	0.00	0.00	0.00	0.00	0.00	0.00	0.00	0.00	0.00	0.00	0.00	0.00	0.00	0.00	-2.60	-153.60	156.30	0.00	-7.10	-72.80	80.00	0.00	3.50	-8.30	4.80	0.00	3.50	-8.30	4.80	0.00	1.00	0.00	0.00	0.00	0.00	0.00	0.00	0.00	0.00	0.00	0.00	0.00	0.00	0.00	0.00
0.00	0.00	0.00	0.00	0.00	0.00	0.00	0.00	0.00	0.00	0.00	0.00	0.00	0.00	0.00	0.00	0.00	0.00	0.00	52.70	-174.50	121.70	0.00	20.40	-84.80	64.30	0.00	5.60	-8.10	2.40	0.00	5.60	-8.10	2.40	0.00	1.00	0.00	0.00	0.00	0.00	0.00	0.00	0.00	0.00	0.00	0.00	0.00	0.00	0.00	0.00
0.00	0.00	0.00	0.00	0.00	0.00	0.00	0.00	0.00	0.00	0.00	0.00	0.00	0.00	0.00	0.00	0.00	0.00	0.00	103.00	-178.20	75.20	0.00	46.00	-88.50	42.40	0.00	7.30	-7.20	-0.10	0.00	7.30	-7.20	-0.10	0.00	1.00	0.00	0.00	0.00	0.00	0.00	0.00	0.00	0.00	0.00	0.00	0.00	0.00	0.00	0.00
0.00	0.00	0.00	0.00	0.00	0.00	0.00	0.00	0.00	0.00	0.00	0.00	0.00	0.00	0.00	0.00	0.00	0.00	0.00	143.10	-164.60	21.40	0.00	67.10	-83.50	16.30	0.00	8.20	-5.50	-2.60	0.00	8.20	-5.50	-2.60	0.00	1.00	0.00	0.00	0.00	0.00	0.00	0.00	0.00	0.00	0.00	0.00	0.00	0.00	0.00	0.00
0.00	0.00	0.00	0.00	0.00	0.00	0.00	0.00	0.00	0.00	0.00	0.00	0.00	0.00	0.00	0.00	0.00	0.00	0.00	169.30	-134.80	-34.50	0.00	81.70	-70.30	-11.30	0.00	8.30	-3.30	-5.00	0.00	8.30	-3.30	-5.00	0.00	1.00	0.00	0.00	0.00	0.00	0.00	0.00	0.00	0.00	0.00	0.00	0.00	0.00	0.00	0.00
0.00	0.00	0.00	0.00	0.00	0.00	0.00	0.00	0.00	0.00	0.00	0.00	0.00	0.00	0.00	0.00	0.00	0.00	0.00	178.90	-91.80	-87.10	0.00	88.20	-50.30	-37.90	0.00	7.60	-0.70	-6.80	0.00	7.60	-0.70	-6.80	0.00	1.00	0.00	0.00	0.00	0.00	0.00	0.00	0.00	0.00	0.00	0.00	0.00	0.00	0.00	0.00
0.00	0.00	0.00	0.00	0.00	0.00	0.00	0.00	0.00	0.00	0.00	0.00	0.00	0.00	0.00	0.00	0.00	0.00	0.00	171.00	-39.90	-131.10	0.00	86.10	-25.30	-60.70	0.00	6.10	1.80	-8.00	0.00	6.10	1.80	-8.00	0.00	1.00	0.00	0.00	0.00	0.00	0.00	0.00	0.00	0.00	0.00	0.00	0.00	0.00	0.00	0.00
0.00	0.00	0.00	0.00	0.00	0.00	0.00	0.00	0.00	0.00	0.00	0.00	0.00	0.00	0.00	0.00	0.00	0.00	0.00	146.30	15.90	-162.30	0.00	75.60	2.00	-77.60	0.00	4.10	4.20	-8.30	0.00	4.10	4.20	-8.30	0.00	1.00	0.00	0.00	0.00	0.00	0.00	0.00	0.00	0.00	0.00	0.00	0.00	0.00	0.00	0.00
0.00	0.00	0.00	0.00	0.00	0.00	0.00	0.00	0.00	0.00	0.00	0.00	0.00	0.00	0.00	0.00	0.00	0.00	0.00	107.40	70.20	-177.60	0.00	57.60	29.30	-86.90	0.00	1.60	6.30	-7.90	0.00	1.60	6.30	-7.90	0.00	1.00	0.00	0.00	0.00	0.00	0.00	0.00	0.00	0.00	0.00	0.00	0.00	0.00	0.00	0.00
0.00	0.00	0.00	0.00	0.00	0.00	0.00	0.00	0.00	0.00	0.00	0.00	0.00	0.00	0.00	0.00	0.00	0.00	0.00	57.90	117.60	-175.50	0.00	34.00	53.70	-87.70	0.00	-0.90	7.70	-6.70	0.00	-0.90	7.70	-6.70	0.00	1.00	0.00	0.00	0.00	0.00	0.00	0.00	0.00	0.00	0.00	0.00	0.00	0.00	0.00	0.00
0.00	0.00	0.00	0.00	0.00	0.00	0.00	0.00	0.00	0.00	0.00	0.00	0.00	0.00	0.00	0.00	0.00	0.00	0.00	2.70	153.50	-156.30	0.00	7.10	72.80	-79.90	0.00	-3.50	8.30	-4.80	0.00	-3.50	8.30	-4.80	0.00	1.00	0.00	0.00	0.00	0.00	0.00	0.00	0.00	0.00	0.00	0.00	0.00	0.00	0.00	0.00
0.00	0.00	0.00	0.00	0.00	0.00	0.00	0.00	0.00	0.00	0.00	0.00	0.00	0.00	0.00	0.00	0.00	0.00	0.00	-52.60	174.40	-121.70	0.00	-20.40	84.70	-64.30	0.00	-5.60	8.10	-2.40	0.00	-5.60	8.10	-2.40	0.00	1.00	0.00	0.00	0.00	0.00	0.00	0.00	0.00	0.00	0.00	0.00	0.00	0.00	0.00	0.00
0.00	0.00	0.00	0.00	0.00	0.00	0.00	0.00	0.00	0.00	0.00	0.00	0.00	0.00	0.00	0.00	0.00	0.00	0.00	-102.90	178.20	-75.20	0.00	-46.00	88.40	-42.40	0.00	-7.30	7.20	0.10	0.00	-7.30	7.20	0.10	0.00	1.00	0.00	0.00	0.00	0.00	0.00	0.00	0.00	0.00	0.00	0.00	0.00	0.00	0.00	0.00
0.00	0.00	0.00	0.00	0.00	0.00	0.00	0.00	0.00	0.00	0.00	0.00	0.00	0.00	0.00	0.00	0.00	0.00	0.00	-143.10	164.50	-21.30	0.00	-67.10	83.40	-16.30	0.00	-8.20	5.50	2.60	0.00	-8.20	5.50	2.60	0.00	1.00	0.00	0.00	0.00	0.00	0.00	0.00	0.00	0.00	0.00	0.00	0.00	0.00	0.00	0.00
0.00	0.00	0.00	0.00	0.00	0.00	0.00	0.00	0.00	0.00	0.00	0.00	0.00	0.00	0.00	0.00	0.00	0.00	0.00	-169.30	134.70	34.50	0.00	-81.60	70.30	11.30	0.00	-8.30	3.30	5.00	0.00	-8.30	3.30	5.00	0.00	1.00	0.00	0.00	0.00	0.00	0.00	0.00	0.00	0.00	0.00	0.00	0.00	0.00	0.00	0.00
0.00	0.00	0.00	0.00	0.00	0.00	0.00	0.00	0.00	0.00	0.00	0.00	0.00	0.00	0.00	0.00	0.00	0.00	0.00	-178.90	91.70	87.10	0.00	-88.20	50.20	37.90	0.00	-7.60	0.70	6.80	0.00	-7.60	0.70	6.80	0.00	1.00	0.00	0.00	0.00	0.00	0.00	0.00	0.00	0.00	0.00	0.00	0.00	0.00	0.00	0.00
0.00	0.00	0.00	0.00	0.00	0.00	0.00	0.00	0.00	0.00	0.00	0.00	0.00	0.00	0.00	0.00	0.00	0.00	0.00	-171.00	39.80	131.10	0.00	-86.10	25.30	60.80	0.00	-6.10	-1.80	8.00	0.00	-6.10	-1.80	8.00	0.00	1.00	0.00	0.00	0.00	0.00	0.00	0.00	0.00	0.00	0.00	0.00	0.00	0.00	0.00	0.00
0.00	0.00	0.00	0.00	0.00	0.00	0.00	0.00	0.00	0.00	0.00	0.00	0.00	0.00	0.00	0.00	0.00	0.00	0.00	-146.30	-16.00	162.30	0.00	-75.50	-2.10	77.70	0.00	-4.00	-4.20	8.30	0.00	-4.00	-4.20	8.30	0.00	1.00	0.00	0.00	0.00	0.00	0.00	0.00	0.00	0.00	0.00	0.00	0.00	0.00	0.00	0.00
0.00	0.00	0.00	0.00	0.00	0.00	0.00	0.00	0.00	0.00	0.00	0.00	0.00	0.00	0.00	0.00	0.00	0.00	0.00	-107.30	-70.30	177.70	0.00	-57.60	-29.30	87.00	0.00	-1.60	-6.30	7.90	0.00	-1.60	-6.30	7.90	0.00	1.00	0.00	0.00	0.00	0.00	0.00	0.00	0.00	0.00	0.00	0.00	0.00	0.00	0.00	0.00
0.00	0.00	0.00	0.00	0.00	0.00	0.00	0.00	0.00	0.00	0.00	0.00	0.00	0.00	0.00	0.00	0.00	0.00	0.00	-57.80	-117.70	175.60	0.00	-34.00	-53.70	87.80	0.00	0.90	-7.70	6.70	0.00	0.90	-7.70	6.70	0.00	1.00	0.00	0.00	0.00	0.00	0.00	0.00	0.00	0.00	0.00	0.00	0.00	0.00	0.00	0.00
0.00	0.00	0.00	0.00	0.00	0.00	0.00	0.00	0.00	0.00	0.00	0.00	0.00	0.00	0.00	0.00	0.00	0.00	0.00	-2.60	-153.60	156.30	0.00	-7.10	-72.80	80.00	0.00	3.50	-8.30	4.80	0.00	3.50	-8.30	4.80	0.00	1.00	0.00	0.00	0.00	0.00	0.00	0.00	0.00	0.00	0.00	0.00	0.00	0.00	0.00	0.00
0.00	0.00	0.00	0.00	0.00	0.00	0.00	0.00	0.00	0.00	0.00	0.00	0.00	0.00	0.00	0.00	0.00	0.00	0.00	52.70	-174.50	121.70	0.00	20.40	-84.80	64.30	0.00	5.60	-8.10	2.40	0.00	5.60	-8.10	2.40	0.00	1.00	0.00	0.00	0.00	0.00	0.00	0.00	0.00	0.00	0.00	0.00	0.00	0.00	0.00	0.00
0.00	0.00	0.00	0.00	0.00	0.00	0.00	0.00	0.00	0.00	0.00	0.00	0.00	0.00	0.00	0.00	0.00	0.00	0.00	103.00	-178.20	75.20	0.00	46.00	-88.50	42.40	0.00	7.30	-7.20	-0.10	0.00	7.30	-7.20	-0.10	0.00	1.00	0.00	0.00	0.00	0.00	0.00	0.00	0.00	0.00	0.00	0.00	0.00	0.00	0.00	0.00
0.00	0.00	0.00	0.00	0.00	0.00	0.00	0.00	0.00	0.00	0.00	0.00	0.00	0.00	0.00	0.00	0.00	0.00	0.00	143.10	-164.60	21.40	0.00	67.10	-83.50	16.30	0.00	8.20	-5.50	-2.60	0.00	8.20	-5.50	-2.60	0.00	1.00	0.00	0.00	0.00	0.00	0.00	0.00	0.00	0.00	0.00	0.00	0.00	0.00	0.00	0.00
0.00	0.00	0.00	0.00	0.00	0.00	0.00	0.00	0.00	0.00	0.00	0.00	0.00	0.00	0.00	0.00	0.00	0.00	0.00	169.30	-134.80	-34.50	0.00	81.70	-70.30	-11.30	0.00	8.30	-3.30	-5.00	0.00	8.30	-3.30	-5.00	0.00	1.00	0.00	0.00	0.00	0.00	0.00	0.00	0.00	0.00	0.00	0.00	0.00	0.00	0.00	0.00
0.00	0.00	0.00	0.00	0.00	0.00	0.00	0.00	0.00	0.00	0.00	0.00	0.00	0.00	0.00	0.00	0.00	0.00	0.00	178.90	-91.80	-87.10	0.00	88.20	-50.30	-37.90	0.00	7.60	-0.70	-6.80	0.00	7.60	-0.70	-6.80	0.00	1.00	0.00	0.00	0.00	0.00	0.00	0.00	0.00	0.00	0.00	0.00	0.00	0.00	0.00	0.00
0.00	0.00	0.00	0.00	0.00	0.00	0.00	0.00	0.00	0.00	0.00	0.00	0.00	0.00	0.00	0.00	0.00	0.00	0.00	171.00	-39.90	-131.10	0.00	86.10	-25.30	-60.70	0.00	6.10	1.80	-8.00	0.00	6.10	1.80	-8.00	0.00	1.00	0.00	0.00	0.00	0.00	0.00	0.00	0.00	0.00	0.00	0.00	0.00	0.00	0.00	0.00
0.00	0.00	0.00	0.00	0.00	0.00	0.00	0.00	0.00	0.00	0.00	0.00	0.00	0.00	0.00	0.00	0.00	0.00	0.00	146.30	15.90	-162.30	0.00	75.60	2.00	-77.60	0.00	4.10	4.20	-8.30	0.00	4.10	4.20	-8.30	0.00	1.00	0.00	0.00	0.00	0.00	0.00	0.00	0.00	0.00	0.00	0.00	0.00	0.00	0.00	0.00
0.00	0.00	0.00	0.00	0.00	0.00	0.00	0.00	0.00	0.00	0.00	0.00	0.00	0.00	0.00	0.00	0.00	0.00	0.00	107.40	70.20	-177.60	0.00	57.60	29.30	-86.90	0.00	1.60	6.30	-7.90	0.00	1.60	6.30	-7.90	0.00	1.00	0.00	0.00	0.00	0.00	0.00	0.00	0.00	0.00	0.00	0.00	0.00	0.00	0.00	0.00
0.00	0.00	0.00	0.00	0.00	0.00	0.00	0.00	0.00	0.00	0.00	0.00	0.00	0.00	0.00	0.00	0.00	0.00	0.00	57.90	117.60	-175.50	0.00	34.00	53.70	-87.70	0.00	-0.90	7.70	-6.70	0.00	-0.90	7.70	-6.70	0.00	1.00	0.00	0.00	0.00	0.00	0.00	0.00	0.00	0.00	0.00	0.00	0.00	0.00	0.00	0.00
0.00	0.00	0.00	0.00	0.00	0.00	0.00	0.00	0.00	0.00	0.00	0.00	0.00	0.00	0.00	0.00	0.00	0.00	0.00	2.70	153.50	-156.30	0.00	7.10	72.80	-79.90	0.00	-3.50	8.30	-4.80	0.00	-3.50	8.30	-4.80	0.00	1.00	0.00	0.00	0.00	0.00	0.00	0.00	0.00	0.00	0.00	0.00	0.00	0.00	0.00	0.00
0.00	0.00	0.00	0.00	0.00	0.00	0.00	0.00	0.00	0.00	0.00	0.00	0.00	0.00	0.00	0.00	0.00	0.00	0.00	-52.60	174.40	-121.70	0.00	-20.40	84.70	-64.30	0.00	-5.60	8.10	-2.40	0.00	-5.60	8.10	-2.40	0.00	1.00	0.00	0.00	0.00	0.00	0.00	0.00	0.00	0.00	0.00	0.00	0.00	0.00	0.00	0.00
0.00	0.00	0.00	0.00	0.00	0.00	0.00	0.00	0.00	0.00	0.00	0.00	0.00	0.00	0.00	0.00	0.00	0.00	0.00	-102.90	178.20	-75.20	0.00	-46.00	88.40	-42.40	0.00	-7.30	7.20	0.10	0.00	-7.30	7.20	0.10	0.00	1.00	0.00	0.00	0.00	0.00	0.00	0.00	0.00	0.00	0.00	0.00	0.00	0.00	0.00	0.00
0.00	0.00	0.00	0.00	0.00	0.00	0.00	0.00	0.00	0.00	0.00	0.00	0.00	0.00	0.00	0.00	0.00	0.00	0.00	-143.10	164.50	-21.30	0.00	-67.10	83.40	-16.30	0.00	-8.20	5.50	2.60	0.00	-8.20	5.50	2.60	0.00	1.00	0.00	0.00	0.00	0.00	0.00	0.00	0.00	0.00	0.00	0.00	0.00	0.00	0.00	0.00
0.00	0.00	0.00	0.00	0.00	0.00	0.00	0.00	0.00	0.00	0.00	0.00	0.00	0.00	0.00	0.00	0.00	0.00	0.00	-169.30	134.70	34.50	0.00	-81.60	70.30	11.30	0.00	-8.30	3.30	5.00	0.00	-8.30	3.30	5.00	0.00	1.00	0.00	0.00	0.00	0.00	0.00	0.00	0.00	0.00	0.00	0.00	0.00	0.00	0.00	0.00
0.00	0.00	0.00	0.00	0.00	0.00	0.00	0.00	0.00	0.00	0.00	0.00	0.00	0.00	0.00	0.00	0.00	0.00	0.00	-178.90	91.70	87.10	0.00	-88.20	50.20	37.90	0.00	-7.60	0.70	6.80	0.00	-7.60	0.70	6.80	0.00	1.00	0.00	0.00	0.00	0.00	0.00	0.00	0.00	0.00	0.00	0.00	0.00	0.00	0.00	0.00
0.00	0.00	0.00	0.00	0.00	0.00	0.00	0.00	0.00	0.00	0.00	0.00	0.00	0.00	0.00	0.00	0.00	0.00	0.00	-171.00	39.80	131.10	0.00	-86.10	25.30	60.80	0.00	-6.10	-1.80	8.00	0.00	-6.10	-1.80	8.00	0.00	1.00	0.00	0.00	0.00	0.00	0.00	0.00	0.00	0.00	0.00	0.00	0.00	0.00	0.00	0.00
0.00	0.00	0.00	0.00	0.00	0.00	0.00	0.00	0.00	0.00	0.00	0.00	0.00	0.00	0.00	0.00	0.00	0.00	0.00	-146.30	-16.00	162.30	0.00	-75.50	-2.10	77.70	0.00	-4.00	-4.20	8.30	0.00	-4.00	-4.20	8.30	0.00	1.00	0.00	0.00	0.00	0.00	0.00	0.00	0.00	0.00	0.00	0.00	0.00	0.00	0.00	0.00
0.00	0.00	0.00	0.00	0.00	0.00	0.00	0.00	0.00	0.00	0.00	0.00	0.00	0.00	0.00	0.00	0.00	0.00	0.00	-107.30	-70.30	177.70	0.00	-57.60	-29.30	87.00	0.00	-1.60	-6.30	7.90	0.00	-1.60	-6.30	7.90	0.00	1.00	0.00	0.00	0.00	0.00	0.00	0.00	0.00	0.00	0.00	0.00	0.00	0.00	0.00	0.00
0.00	0.00	0.00	0.00	0.00	0.00	0.00	0.00	0.00	0.00	0.00	0.00	0.00	0.00	0.00	0.00	0.00	0.00	0.00	-57.80	-117.70	175.60	0.00	-34.00	-53.70	87.80	0.00	0.90	-7.70	6.70	0.00	0.90	-7.70	6.70	0.00	1.00	0.00	0.00	0.00	0.00	0.00	0.00	0.00	0.00	0.00	0.00	0.00	0.00	0.00	0.00
0.00	0.00	0.00	0.00	0.00	0.00	0.00	0.00	0.00	0.00	0.00	0.00	0.00	0.00	0.00	0.00	0.00	0.00	0.00	-2.60	-153.60	156.30	0.00	-7.10	-72.80	80.00	0.00	3.50	-8.30	4.80	0.00	3.50	-8.30	4.80	0.00	1.00	0.00	0.00	0.00	0.00	0.00	0.00	0.00	0.00	0.00	0.00	0.00	0.00	0.00	0.00
0.00	0.00	0.00	0.00	0.00	0.00	0.00	0.00	0.00	0.00	0.00	0.00	0.00	0.00	0.00	0.00	0.00	0.00	0.00	52.70	-174.50	121.70	0.00	20.40	-84.80	64.30	0.00	5.60	-8.10	2.40	0.00	5.60	-8.10	2.40	0.00	1.00	0.00	0.00	0.00	0.00	0.00	0.00	0.00	0.00	0.00	0.00	0.00	0.00	0.00	0.00
0.00	0.00	0.00	0.00	0.00	0.00	0.00	0.00	0.00	0.00	0.00	0.00	0.00	0.00	0.00	0.00	0.00	0.00	0.00	103.00	-178.20	75.20	0.00	46.00	-88.50	42.40	0.00	7.30	-7.20	-0.10	0.00	7.30	-7.20	-0.10	0.00	1.00	0.00	0.00	0.00	0.00	0.00	0.00	0.00	0.00	0.00	0.00	0.00	0.00	0.00	0.00
0.00	0.00	0.00	0.00	0.00	0.00	0.00	0.00	0.00	0.00	0.00	0.00	0.00	0.00	0.00	0.00	0.00	0.00	0.00	143.20	-164.60	21.40	0.00	67.10	-83.50	16.30	0.00	8.20	-5.50	-2.60	0.00	8.20	-5.50	-2.60	0.00	1.00	0.00	0.00	0.00	0.00	0.00	0.00	0.00	0.00	0.00	0.00	0.00	0.00	0.00	0.00
0.00	0.00	0.00	0.00	0.00	0.00	0.00	0.00	0.00	0.00	0.00	0.00	0.00	0.00	0.00	0.00	0.00	0.00	0.00	169.30	-134.80	-34.50	0.00	81.70	-70.30	-11.30	0.00	8.30	-3.30	-5.00	0.00	8.30	-3.30	-5.00	0.00	1.00	0.00	0.00	0.00	0.00	0.00	0.00	0.00	0.00	0.00	0.00	0.00	0.00	0.00	0.00
0.00	0.00	0.00	0.00	0.00	0.00	0.00	0.00	0.00	0.00	0.00	0.00	0.00	0.00	0.00	0.00	0.00	0.00	0.00	178.90	-91.80	-87.10	0.00	88.20	-50.30	-37.90	0.00	7.60	-0.70	-6.80	0.00	7.60	-0.70	-6.80	0.00	1.00	0.00	0.00	0.00	0.00	0.00	0.00	0.00	0.00	0.00	0.00	0.00	0.00	0.00	0.00
0.00	0.00	0.00	0.00	0.00	0.00	0.00	0.00	0.00	0.00	0.00	0.00	0.00	0.00	0.00	0.00	0.00	0.00	0.00	171.00	-39.90	-131.10	0.00	86.10	-25.30	-60.70	0.00	6.10	1.80	-8.00	0.00	6.10	1.80	-8.00	0.00	1.00	0.00	0.00	0.00	0.00	0.00	0.00	0.00	0.00	0.00	0.00	0.00	0.00	0.00	0.00
0.00	0.00	0.00	0.00	0.00	0.00	0.00	0.00	0.00	0.00	0.00	0.00	0.00	0.00	0.00	0.00	0.00	0.00	0.00	146.30	15.90	-162.30	0.00	75.60	2.00	-77.60	0.00	4.10	4.20	-8.30	0.00	4.10	4.20	-8.30	0.00	1.00	0.00	0.00	0.00	0.00	0.00	0.00	0.00	0.00	0.00	0.00	0.00	0.00	0.00	0.00
0.00	0.00	0.00	0.00	0.00	0.00	0.00	0.00	0.00	0.00	0.00	0.00	0.00	0.00	0.00	0.00	0.00	0.00	0.00	107.40	70.20	-177.60	0.00	57.60	29.30	-86.90	0.00	1.60	6.30	-7.90	0.00	1.60	6.30	-7.90	0.00	1.00	0.00	0.00	0.00	0.00	0.00	0.00	0.00	0.00	0.00	0.00	0.00	0.00	0.00	0.00
0.00	0.00	0.00	0.00	0.00	0.00	0.00	0.00	0.00	0.00	0.00	0.00	0.00	0.00	0.00	0.00	0.00	0.00	0.00	57.90	117.60	-175.50	0.00	34.00	53.70	-87.70	0.00	-0.90	7.70	-6.70	0.00	-0.90	7.70	-6.70	0.00	1.00	0.00	0.00	0.00	0.00	0.00	0.00	0.00	0.00	0.00	0.00	0.00	0.00	0.00	0.00
0.00	0.00	0.00	0.00	0.00	0.00	0.00	0.00	0.00	0.00	0.00	0.00	0.00	0.00	0.00	0.00	0.00	0.00	0.00	2.70	153.50	-156.30	0.00	7.10	72.80	-79.90	0.00	-3.50	8.30	-4.80	0.00	-3.50	8.30	-4.80	0.00	1.00	0.00	0.00	0.00	0.00	0.00	0.00	0.00	0.00	0.00	0.00	0.00	0.00	0.00	0.00
0.00	0.00	0.00	0.00	0.00	0.00	0.00	0.00	0.00	0.00	0.00	0.00	0.00	0.00	0.00	0.00	0.00	0.00	0.00	-52.60	174.40	-121.70	0.00	-20.40	84.70	-64.30	0.00	-5.60	8.10	-2.40	0.00	-5.60	8.10	-2.40	0.00	1.00	0.00	0.00	0.00	0.00	0.00	0.00	0.00	0.00	0.00	0.00	0.00	0.00	0.00	0.00
0.00	0.00	0.00	0.00	0.00	0.00	0.00	0.00	0.00	0.00	0.00	0.00	0.00	0.00	0.00	0.00	0.00	0.00	0.00	-102.90	178.20	-75.20	0.00	-46.00	88.40	-42.40	0.00	-7.30	7.20	0.10	0.00	-7.30	7.20	0.10	0.00	1.00	0.00	0.00	0.00	0.00	0.00	0.00	0.00	0.00	0.00	0.00	0.00	0.00	0.00	0.00
0.00	0.00	0.00	0.00	0.00	0.00	0.00	0.00	0.00	0.00	0.00	0.00	0.00	0.00	0.00	0.00	0.00	0.00	0.00	-143.10	164.50	-21.30	0.00	-67.10	83.40	-16.30	0.00	-8.20	5.50	2.60	0.00	-8.20	5.50	2.60	0.00	1.00	0.00	0.00	0.00	0.00	0.00	0.00	0.00	0.00	0.00	0.00	0.00	0.00	0.00	0.00
0.00	0.00	0.00	0.00	0.00	0.00	0.00	0.00	0.00	0.00	0.00	0.00	0.00	0.00	0.00	0.00	0.00	0.00	0.00	-169.30	134.70	34.50	0.00	-81.60	70.30	11.30	0.00	-8.30	3.30	5.00	0.00	-8.30	3.30	5.00	0.00	1.00	0.00	0.00	0.00	0.00	0.00	0.00	0.00	0.00	0.00	0.00	0.00	0.00	0.00	0.00
0.00	0.00	0.00	0.00	0.00	0.00	0.00	0.00	0.00	0.00	0.00	0.00	0.00	0.00	0.00	0.00	0.00	0.00	0.00	-178.90	91.70	87.10	0.00	-88.20	50.20	37.90	0.00	-7.60	0.70	6.80	0.00	-7.60	0.70	6.80	0.00	1.00	0.00	0.00	0.00	0.00	0.00	0.00	0.00	0.00	0.00	0.00	0.00	0.00	0.00	0.00
0.00	0.00	0.00	0.00	0.00	0.00	0.00	0.00	0.00	0.00	0.00	0.00	0.00	0.00	0.00	0.00	0.00	0.00	0.00	-171.00	39.80	131.10	0.00	-86.10	25.30	60.80	0.00	-6.10	-1.80	8.00	0.00	-6.10	-1.80	8.00	0.00	1.00	0.00	0.00	0.00	0.00	0.00	0.00	0.00	0.00	0.00	0.00	0.00	0.00	0.00	0.00
0.00	0.00	0.00	0.00	0.00	0.00	0.00	0.00	0.00	0.00	0.00	0.00	0.00	0.00	0.00	0.00	0.00	0.00	0.00	-146.30	-16.00	162.30	0.00	-75.50	-2.10	77.70	0.00	-4.00	-4.20	8.30	0.00	-4.00	-4.20	8.30	0.00	1.00	0.00	0.00	0.00	0.00	0.00	0.00	0.00	0.00	0.00	0.00	0.00	0.00	0.00	0.00
0.00	0.00	0.00	0.00	0.00	0.00	0.00	0.00	0.00	0.00	0.00	0.00	0.00	0.00	0.00	0.00	0.00	0.00	0.00	-107.30	-70.30	177.70	0.00	-57.60	-29.30	87.00	0.00	-1.60	-6.30	7.90	0.00	-1.60	-6.30	7.90	0.00	1.00	0.00	0.00	0.00	0.00	0.00	0.00	0.00	0.00	0.00	0.00	0.00	0.00	0.00	0.00
0.00	0.00	0.00	0.00	0.00	0.00	0.00	0.00	0.00	0.00	0.00	0.00	0.00	0.00	0.00	0.00	0.00	0.00	0.00	-57.80	-117.70	175.60	0.00	-34.00	-53.70	87.80	0.00	0.90	-7.70	6.70	0.00	0.90	-7.70	6.70	0.00	1.00	0.00	0.00	0.00	0.00	0.00	0.00	0.00	0.00	0.00	0.00	0.00	0.00	0.00	0.00
0.00	0.00	0.00	0.00	0.00	0.00	0.00	0.00	0.00	0.00	0.00	0.00	0.00	0.00	0.00	0.00	0.00	0.00	0.00	-2.60	-153.60	156.30	0.00	-7.10	-72.80	80.00	0.00	3.50	-8.30	4.80	0.00	3.50	-8.30	4.80	0.00	1.00	0.00	0.00	0.00	0.00	0.00	0.00	0.00	0.00	0.00	0.00	0.00	0.00	0.00	0.00
0.00	0.00	0.00	0.00	0.00	0.00	0.00	0.00	0.00	0.00	0.00	0.00	0.00	0.00	0.00	0.00	0.00	0.00	0.00	52.70	-174.50	121.70	0.00	20.40	-84.80	64.30	0.00	5.60	-8.10	2.40	0.00	5.60	-8.10	2.40	0.00	1.00	0.00	0.00	0.00	0.00	0.00	0.00	0.00	0.00	0.00	0.00	0.00	0.00	0.00	0.00
0.00	0.00	0.00	0.00	0.00	0.00	0.00	0.00	0.00	0.00	0.00	0.00	0.00	0.00	0.00	0.00	0.00	0.00	0.00	103.00	-178.20	75.20	0.00	46.00	-88.50	42.40	0.00	7.30	-7.20	-0.10	0.00	7.30	-7.20	-0.10	0.00	1.00	0.00	0.00	0.00	0.00	0.00	0.00	0.00	0.00	0.00	0.00	0.00	0.00	0.00	0.00
0.00	0.00	0.00	0.00	0.00	0.00	0.00	0.00	0.00	0.00	0.00	0.00	0.00	0.00	0.00	0.00	0.00	0.00	0.00	143.10	-164.60	21.40	0.00	67.10	-83.50	16.30	0.00	8.20	-5.50	-2.60	0.00	8.20	-5.50	-2.60	0.00	1.00	0.00	0.00	0.00	0.00	0.00	0.00	0.00	0.00	0.00	0.00	0.00	0.00	0.00	0.00
0.00	0.00	0.00	0.00	0.00	0.00	0.00	0.00	0.00	0.00	0.00	0.00	0.00	0.00	0.00	0.00	0.00	0.00	0.00	169.30	-134.80	-34.50	0.00	81.70	-70.30	-11.30	0.00	8.30	-3.30	-5.00	0.00	8.30	-3.30	-5.00	0.00	1.00	0.00	0.00	0.00	0.00	0.00	0.00	0.00	0.00	0.00	0.00	0.00	0.00	0.00	0.00
0.00	0.00	0.00	0.00	0.00	0.00	0.00	0.00	0.00	0.00	0.00	0.00	0.00	0.00	0.00	0.00	0.00	0.00	0.00	178.90	-91.80	-87.10	0.00	88.20	-50.30	-37.90	0.00	7.60	-0.70	-6.80	0.00	7.60	-0.70	-6.80	0.00	1.00	0.00	0.00	0.00	0.00	0.00	0.00	0.00	0.00	0.00	0.00	0.00	0.00	0.00	0.00
0.00	0.00	0.00	0.00	0.00	0.00	0.00	0.00	0.00	0.00	0.00	0.00	0.00	0.00	0.00	0.00	0.00	0.00	0.00	171.00	-39.90	-131.10	0.00	86.10	-25.30	-60.70	0.00	6.10	1.80	-8.00	0.00	6.10	1.80	-8.00	0.00	1.00	0.00	0.00	0.00	0.00	0.00	0.00	0.00	0.00	0.00	0.00	0.00	0.00	0.00	0.00
0.00	0.00	0.00	0.00	0.00	0.00	0.00	0.00	0.00	0.00	0.00	0.00	0.00	0.00	0.00	0.00	0.00	0.00	0.00	146.30	15.90	-162.30	0.00	75.60	2.00	-77.60	0.00	4.10	4.20	-8.30	0.00	4.10	4.20	-8.30	0.00	1.00	0.00	0.00	0.00	0.00	0.00	0.00	0.00	0.00	0.00	0.00	0.00	0.00	0.00	0.00
0.00	0.00	0.00	0.00	0.00	0.00	0.00	0.00	0.00	0.00	0.00	0.00	0.00	0.00	0.00	0.00	0.00	0.00	0.00	107.40	70.20	-177.60	0.00	57.60	29.30	-86.90	0.00	1.60	6.30	-7.90	0.00	1.60	6.30	-7.90	0.00	1.00	0.00	0.00	0.00	0.00	0.00	0.00	0.00	0.00	0.00	0.00	0.00	0.00	0.00	0.00
0.00	0.00	0.00	0.00	0.00	0.00	0.00	0.00	0.00	0.00	0.00	0.00	0.00	0.00	0.00	0.00	0.00	0.00	0.00	57.90	117.60	-175.50	0.00	34.00	53.70	-87.70	0.00	-0.90	7.70	-6.70	0.00	-0.90	7.70	-6.70	0.00	1.00	0.00	0.00	0.00	0.00	0.00	0.00	0.00	0.00	0.00	0.00	0.00	0.00	0.00	0.00
0.00	0.00	0.00	0.00	0.00	0.00	0.00	0.00	0.00	0.00	0.00	0.00	0.00	0.00	0.00	0.00	0.00	0.00	0.00	2.70	153.50	-156.30	0.00	7.10	72.80	-79.90	0.00	-3.50	8.30	-4.80	0.00	-3.50	8.30	-4.80	0.00	1.00	0.00	0.00	0.00	0.00	0.00	0.00	0.00	0.00	0.00	0.00	0.00	0.00	0.00	0.00
0.00	0.00	0.00	0.00	0.00	0.00	0.00	0.00	0.00	0.00	0.00	0.00	0.00	0.00	0.00	0.00	0.00	0.00	0.00	-52.60	174.40	-121.70	0.00	-20.40	84.70	-64.30	0.00	-5.60	8.10	-2.40	0.00	-5.60	8.10	-2.40	0.00	1.00	0.00	0.00	0.00	0.00	0.00	0.00	0.00	0.00	0.00	0.00	0.00	0.00	0.00	0.00
0.00	0.00	0.00	0.00	0.00	0.00	0.00	0.00	0.00	0.00	0.00	0.00	0.00	0.00	0.00	0.00	0.00	0.00	0.00	-102.90	178.20	-75.20	0.00	-46.00	88.40	-42.40	0.00	-7.30	7.20	0.10	0.00	-7.30	7.20	0.10	0.00	1.00	0.00	0.00	0.00	0.00	0.00	0.00	0.00	0.00	0.00	0.00	0.00	0.00	0.00	0.00
0.00	0.00	0.00	0.00	0.00	0.00	0.00	0.00	0.00	0.00	0.00	0.00	0.00	0.00	0.00	0.00	0.00	0.00	0.00	-143.10	164.50	-21.30	0.00	-67.10	83.40	-16.30	0.00	-8.20	5.50	2.60	0.00	-8.20	5.50	2.60	0.00	1.00	0.00	0.00	0.00	0.00	0.00	0.00	0.00	0.00	0.00	0.00	0.00	0.00	0.00	0.00
0.00	0.00	0.00	0.00	0.00	0.00	0.00	0.00	0.00	0.00	0.00	0.00	0.00	0.00	0.00	0.00	0.00	0.00	0.00	-169.30	134.70	34.50	0.00	-81.60	70.30	11.30	0.00	-8.30	3.30	5.00	0.00	-8.30	3.30	5.00	0.00	1.00	0.00	0.00	0.00	0.00	0.00	0.00	0.00	0.00	0.00	0.00	0.00	0.00	0.00	0.00
0.00	0.00	0.00	0.00	0.00	0.00	0.00	0.00	0.00	0.00	0.00	0.00	0.00	0.00	0.00	0.00	0.00	0.00	0.00	-178.90	91.70	87.10	0.00	-88.20	50.20	37.90	0.00	-7.60	0.70	6.80	0.00	-7.60	0.70	6.80	0.00	1.00	0.00	0.00	0.00	0.00	0.00	0.00	0.00	0.00	0.00	0.00	0.00	0.00	0.00	0.00
0.00	0.00	0.00	0.00	0.00	0.00	0.00	0.00	0.00	0.00	0.00	0.00	0.00	0.00	0.00	0.00	0.00	0.00	0.00	-171.00	39.80	131.10	0.00	-86.10	25.30	60.80	0.00	-6.10	-1.80	8.00	0.00	-6.10	-1.80	8.00	0.00	1.00	0.00	0.00	0.00	0.00	0.00	0.00	0.00	0.00	0.00	0.00	0.00	0.00	0.00	0.00
0.00	0.00	0.00	0.00	0.00	0.00	0.00	0.00	0.00	0.00	0.00	0.00	0.00	0.00	0.00	0.00	0.00	0.00	0.00	-146.30	-16.00	162.30	0.00	-75.50	-2.10	77.70	0.00	-4.00	-4.20	8.30	0.00	-4.00	-4.20	8.30	0.00	1.00	0.00	0.00	0.00	0.00	0.00	0.00	0.00	0.00	0.00	0.00	0.00	0.00	0.00	0.00
0.00	0.00	0.00	0.00	0.00	0.00	0.00	0.00	0.00	0.00	0.00	0.00	0.00	0.00	0.00	0.00	0.00	0.00	0.00	-107.30	-70.30	177.70	0.00	-57.60	-29.30	87.00	0.00	-1.60	-6.30	7.90	0.00	-1.60	-6.30	7.90	0.00	1.00	0.00	0.00	0.00	0.00	0.00	0.00	0.00	0.00	0.00	0.00	0.00	0.00	0.00	0.00
0.00	0.00	0.00	0.00	0.00	0.00	0.00	0.00	0.00	0.00	0.00	0.00	0.00	0.00	0.00	0.00	0.00	0.00	0.00	-57.80	-117.70	175.60	0.00	-34.00	-53.70	87.80	0.00	0.90	-7.70	6.70	0.00	0.90	-7.70	6.70	0.00	1.00	0.00	0.00	0.00	0.00	0.00	0.00	0.00	0.00	0.00	0.00	0.00	0.00	0.00	0.00
0.00	0.00	0.00	0.00	0.00	0.00	0.00	0.00	0.00	0.00	0.00	0.00	0.00	0.00	0.00	0.00	0.00	0.00	0.00	-2.60	-153.60	156.30	0.00	-7.10	-72.80	80.00	0.00	3.50	-8.30	4.80	0.00	3.50	-8.30	4.80	0.00	1.00	0.00	0.00	0.00	0.00	0.00	0.00	0.00	0.00	0.00	0.00	0.00	0.00	0.00	0.00
0.00	0.00	0.00	0.00	0.00	0.00	0.00	0.00	0.00	0.00	0.00	0.00	0.00	0.00	0.00	0.00	0.00	0.00	0.00	52.70	-174.50	121.70	0.00	20.40	-84.80	64.30	0.00	5.60	-8.10	2.40	0.00	5.60	-8.10	2.40	0.00	1.00	0.00	0.00	0.00	0.00	0.00	0.00	0.00	0.00	0.00	0.00	0.00	0.00	0.00	0.00
0.00	0.00	0.00	0.00	0.00	0.00	0.00	0.00	0.00	0.00	0.00	0.00	0.00	0.00	0.00	0.00	0.00	0.00	0.00	103.00	-178.20	75.20	0.00	46.00	-88.50	42.40	0.00	7.30	-7.20	-0.10	0.00	7.30	-7.20	-0.10	0.00	1.00	0.00	0.00	0.00	0.00	0.00	0.00	0.00	0.00	0.00	0.00	0.00	0.00	0.00	0.00
0.00	0.00	0.00	0.00	0.00	0.00	0.00	0.00	0.00	0.00	0.00	0.00	0.00	0.00	0.00	0.00	0.00	0.00	0.00	143.10	-164.60	21.40	0.00	67.10	-83.50	16.30	0.00	8.20	-5.50	-2.60	0.00	8.20	-5.50	-2.60	0.00	1.00	0.00	0.00	0.00	0.00	0.00	0.00	0.00	0.00	0.00	0.00	0.00	0.00	0.00	0.00
0.00	0.00	0.00	0.00	0.00	0.00	0.00	0.00	0.00	0.00	0.00	0.00	0.00	0.00	0.00	0.00	0.00	0.00	0.00	169.30	-134.80	-34.50	0.00	81.70	-70.30	-11.30	0.00	8.30	-3.30	-5.00	0.00	8.30	-3.30	-5.00	0.00	1.00	0.00	0.00	0.00	0.00	0.00	0.00	0.00	0.00	0.00	0.00	0.00	0.00	0.00	0.00
0.00	0.00	0.00	0.00	0.00	0.00	0.00	0.00	0.00	0.00	0.00	0.00	0.00	0.00	0.00	0.00	0.00	0.00	0.00	178.90	-91.80	-87.10	0.00	88.20	-50.30	-37.90	0.00	7.60	-0.70	-6.80	0.00	7.60	-0.70	-6.80	0.00	1.00	0.00	0.00	0.00	0.00	0.00	0.00	0.00	0.00	0.00	0.00	0.00	0.00	0.00	0.00
0.00	0.00	0.00	0.00	0.00	0.00	0.00	0.00	0.00	0.00	0.00	0.00	0.00	0.00	0.00	0.00	0.00	0.00	0.00	171.00	-39.90	-131.10	0.00	86.10	-25.30	-60.70	0.00	6.10	1.80	-8.00	0.00	6.10	1.80	-8.00	0.00	1.00	0.00	0.00	0.00	0.00	0.00	0.00	0.00	0.00	0.00	0.00	0.00	0.00	0.00	0.00
0.00	0.00	0.00	0.00	0.00	0.00	0.00	0.00	0.00	0.00	0.00	0.00	0.00	0.00	0.00	0.00	0.00	0.00	0.00	146.30	15.90	-162.30	0.00	75.60	2.00	-77.60	0.00	4.10	4.20	-8.30	0.00	4.10	4.20	-8.30	0.00	1.00	0.00	0.00	0.00	0.00	0.00	0.00	0.00	0.00	0.00	0.00	0.00	0.00	0.00	0.00
0.00	0.00	0.00	0.00	0.00	0.00	0.00	0.00	0.00	0.00	0.00	0.00	0.00	0.00	0.00	0.00	0.00	0.00	0.00	107.40	70.20	-177.60	0.00	57.60	29.30	-86.90	0.00	1.60	6.30	-7.90	0.00	1.60	6.30	-7.90	0.00	1.00	0.00	0.00	0.00	0.00	0.00	0.00	0.00	0.00	0.00	0.00	0.00	0.00	0.00	0.00
0.00	0.00	0.00	0.00	0.00	0.00	0.00	0.00	0.00	0.00	0.00	0.00	0.00	0.00	0.00	0.00	0.00	0.00	0.00	57.90	117.60	-175.50	0.00	34.00	53.70	-87.70	0.00	-0.90	7.70	-6.70	0.00	-0.90	7.70	-6.70	0.00	1.00	0.00	0.00	0.00	0.00	0.00	0.00	0.00	0.00	0.00	0.00	0.00	0.00	0.00	0.00
0.00	0.00	0.00	0.00	0.00	0.00	0.00	0.00	0.00	0.00	0.00	0.00	0.00	0.00	0.00	0.00	0.00	0.00	0.00	2.70	153.50	-156.30	0.00	7.10	72.80	-79.90	0.00	-3.50	8.30	-4.80	0.00	-3.50	8.30	-4.80	0.00	1.00	0.00	0.00	0.00	0.00	0.00	0.00	0.00	0.00	0.00	0.00	0.00	0.00	0.00	0.00
0.00	0.00	0.00	0.00	0.00	0.00	0.00	0.00	0.00	0.00	0.00	0.00	0.00	0.00	0.00	0.00	0.00	0.00	0.00	-52.60	174.40	-121.70	0.00	-20.40	84.70	-64.30	0.00	-5.60	8.10	-2.40	0.00	-5.60	8.10	-2.40	0.00	1.00	0.00	0.00	0.00	0.00	0.00	0.00	0.00	0.00	0.00	0.00	0.00	0.00	0.00	0.00
0.00	0.00	0.00	0.00	0.00	0.00	0.00	0.00	0.00	0.00	0.00	0.00	0.00	0.00	0.00	0.00	0.00	0.00	0.00	-102.90	178.20	-75.20	0.00	-46.00	88.40	-42.40	0.00	-7.30	7.20	0.10	0.00	-7.30	7.20	0.10	0.00	1.00	0.00	0.00	0.00	0.00	0.00	0.00	0.00	0.00	0.00	0.00	0.00	0.00	0.00	0.00
0.00	0.00	0.00	0.00	0.00	0.00	0.00	0.00	0.00	0.00	0.00	0.00	0.00	0.00	0.00	0.00	0.00	0.00	0.00	-143.10	164.50	-21.30	0.00	-67.10	83.40	-16.30	0.00	-8.20	5.50	2.60	0.00	-8.20	5.50	2.60	0.00	1.00	0.00	0.00	0.00	0.00	0.00	0.00	0.00	0.00	0.00	0.00	0.00	0.00	0.00	0.00
0.00	0.00	0.00	0.00	0.00	0.00	0.00	0.00	0.00	0.00	0.00	0.00	0.00	0.00	0.00	0.00	0.00	0.00	0.00	-169.30	134.70	34.50	0.00	-81.60	70.30	11.30	0.00	-8.30	3.30	5.00	0.00	-8.30	3.30	5.00	0.00	1.00	0.00	0.00	0.00	0.00	0.00	0.00	0.00	0.00	0.00	0.00	0.00	0.00	0.00	0.00
0.00	0.00	0.00	0.00	0.00	0.00	0.00	0.00	0.00	0.00	0.00	0.00	0.00	0.00	0.00	0.00	0.00	0.00	0.00	-178.90	91.70	87.10	0.00	-88.20	50.20	37.90	0.00	-7.60	0.70	6.80	0.00	-7.60	0.70	6.80	0.00	1.00	0.00	0.00	0.00	0.00	0.00	0.00	0.00	0.00	0.00	0.00	0.00	0.00	0.00	0.00
0.00	0.00	0.00	0.00	0.00	0.00	0.00	0.00	0.00	0.00	0.00	0.00	0.00	0.00	0.00	0.00	0.00	0.00	0.00	-171.00	39.80	131.10	0.00	-86.10	25.30	60.80	0.00	-6.10	-1.80	8.00	0.00	-6.10	-1.80	8.00	0.00	1.00	0.00	0.00	0.00	0.00	0.00	0.00	0.00	0.00	0.00	0.00	0.00	0.00	0.00	0.00
0.00	0.00	0.00	0.00	0.00	0.00	0.00	0.00	0.00	0.00	0.00	0.00	0.00	0.00	0.00	0.00	0.00	0.00	0.00	-146.30	-16.00	162.30	0.00	-75.50	-2.10	77.70	0.00	-4.00	-4.20	8.30	0.00	-4.00	-4.20	8.30	0.00	1.00	0.00	0.00	0.00	0.00	0.00	0.00	0.00	0.00	0.00	0.00	0.00	0.00	0.00	0.00
0.00	0.00	0.00	0.00	0.00	0.00	0.00	0.00	0.00	0.00	0.00	0.00	0.00	0.00	0.00	0.00	0.00	0.00	0.00	-107.30	-70.30	177.70	0.00	-57.60	-29.30	87.00	0.00	-1.60	-6.30	7.90	0.00	-1.60	-6.30	7.90	0.00	1.00	0.00	0.00	0.00	0.00	0.00	0.00	0.00	0.00	0.00	0.00	0.00	0.00	0.00	0.00
0.00	0.00	0.00	0.00	0.00	0.00	0.00	0.00	0.00	0.00	0.00	0.00	0.00	0.00	0.00	0.00	0.00	0.00	0.00	-57.80	-117.70	175.60	0.00	-34.00	-53.70	87.80	0.00	0.90	-7.70	6.70	0.00	0.90	-7.70	6.70	0.00	1.00	0.00	0.00	0.00	0.00	0.00	0.00	0.00	0.00	0.00	0.00	0.00	0.00	0.00	0.00
0.00	0.00	0.00	0.00	0.00	0.00	0.00	0.00	0.00	0.00	0.00	0.00	0.00	0.00	0.00	0.00	0.00	0.00	0.00	-2.60	-153.60	156.30	0.00	-7.10	-72.80	80.00	0.00	3.50	-8.30	4.80	0.00	3.50	-8.30	4.80	0.00	1.00	0.00	0.00	0.00	0.00	0.00	0.00	0.00	0.00	0.00	0.00	0.00	0.00	0.00	0.00
0.00	0.00	0.00	0.00	0.00	0.00	0.00	0.00	0.00	0.00	0.00	0.00	0.00	0.00	0.00	0.00	0.00	0.00	0.00	52.70	-174.50	121.70	0.00	20.40	-84.80	64.30	0.00	5.60	-8.10	2.40	0.00	5.60	-8.10	2.40	0.00	1.00	0.00	0.00	0.00	0.00	0.00	0.00	0.00	0.00	0.00	0.00	0.00	0.00	0.00	0.00
0.00	0.00	0.00	0.00	0.00	0.00	0.00	0.00	0.00	0.00	0.00	0.00	0.00	0.00	0.00	0.00	0.00	0.00	0.00	103.00	-178.20	75.20	0.00	46.00	-88.50	42.40	0.00	7.30	-7.20	-0.10	0.00	7.30	-7.20	-0.10	0.00	1.00	0.00	0.00	0.00	0.00	0.00	0.00	0.00	0.00	0.00	0.00	0.00	0.00	0.00	0.00
0.00	0.00	0.00	0.00	0.00	0.00	0.00	0.00	0.00	0.00	0.00	0.00	0.00	0.00	0.00	0.00	0.00	0.00	0.00	143.10	-164.60	21.40	0.00	67.10	-83.50	16.30	0.00	8.20	-5.50	-2.60	0.00	8.20	-5.50	-2.60	0.00	1.00	0.00	0.00	0.00	0.00	0.00	0.00	0.00	0.00	0.00	0.00	0.00	0.00	0.00	0.00
0.00	0.00	0.00	0.00	0.00	0.00	0.00	0.00	0.00	0.00	0.00	0.00	0.00	0.00	0.00	0.00	0.00	0.00	0.00	169.30	-134.80	-34.50	0.00	81.70	-70.30	-11.30	0.00	8.30	-3.30	-5.00	0.00	8.30	-3.30	-5.00	0.00	1.00	0.00	0.00	0.00	0.00	0.00	0.00	0.00	0.00	0.00	0.00	0.00	0.00	0.00	0.00
0.00	0.00	0.00	0.00	0.00	0.00	0.00	0.00	0.00	0.00	0.00	0.00	0.00	0.00	0.00	0.00	0.00	0.00	0.00	178.90	-91.80	-87.10	0.00	88.20	-50.30	-37.90	0.00	7.60	-0.70	-6.80	0.00	7.60	-0.70	-6.80	0.00	1.00	0.00	0.00	0.00	0.00	0.00	0.00	0.00	0.00	0.00	0.00	0.00	0.00	0.00	0.00
0.00	0.00	0.00	0.00	0.00	0.00	0.00	0.00	0.00	0.00	0.00	0.00	0.00	0.00	0.00	0.00	0.00	0.00	0.00	171.00	-39.90	-131.10	0.00	86.10	-25.30	-60.70	0.00	6.10	1.80	-8.00	0.00	6.10	1.80	-8.00	0.00	1.00	0.00	0.00	0.00	0.00	0.00	0.00	0.00	0.00	0.00	0.00	0.00	0.00	0.00	0.00
0.00	0.00	0.00	0.00	0.00	0.00	0.00	0.00	0.00	0.00	0.00	0.00	0.00	0.00	0.00	0.00	0.00	0.00	0.00	146.30	15.90	-162.30	0.00	75.60	2.00	-77.60	0.00	4.10	4.20	-8.30	0.00	4.10	4.20	-8.30	0.00	1.00	0.00	0.00	0.00	0.00	0.00	0.00	0.00	0.00	0.00	0.00	0.00	0.00	0.00	0.00
0.00	0.00	0.00	0.00	0.00	0.00	0.00	0.00	0.00	0.00	0.00	0.00	0.00	0.00	0.00	0.00	0.00	0.00	0.00	107.40	70.20	-177.60	0.00	57.60	29.30	-86.90	0.00	1.60	6.30	-7.90	0.00	1.60	6.30	-7.90	0.00	1.00	0.00	0.00	0.00	0.00	0.00	0.00	0.00	0.00	0.00	0.00	0.00	0.00	0.00	0.00
0.00	0.00	0.00	0.00	0.00	0.00	0.00	0.00	0.00	0.00	0.00	0.00	0.00	0.00	0.00	0.00	0.00	0.00	0.00	57.90	117.60	-175.50	0.00	34.00	53.70	-87.70	0.00	-0.90	7.70	-6.70	0.00	-0.90	7.70	-6.70	0.00	1.00	0.00	0.00	0.00	0.00	0.00	0.00	0.00	0.00	0.00	0.00	0.00	0.00	0.00	0.00
0.00	0.00	0.00	0.00	0.00	0.00	0.00	0.00	0.00	0.00	0.00	0.00	0.00	0.00	0.00	0.00	0.00	0.00	0.00	2.70	153.50	-156.30	0.00	7.10	72.80	-79.90	0.00	-3.50	8.30	-4.80	0.00	-3.50	8.30	-4.80	0.00	1.00	0.00	0.00	0.00	0.00	0.00	0.00	0.00	0.00	0.00	0.00	0.00	0.00	0.00	0.00
0.00	0.00	0.00	0.00	0.00	0.00	0.00	0.00	0.00	0.00	0.00	0.00	0.00	0.00	0.00	0.00	0.00	0.00	0.00	-52.60	174.40	-121.70	0.00	-20.40	84.70	-64.30	0.00	-5.60	8.10	-2.40	0.00	-5.60	8.10	-2.40	0.00	1.00	0.00	0.00	0.00	0.00	0.00	0.00	0.00	0.00	0.00	0.00	0.00	0.00	0.00	0.00
0.00	0.00	0.00	0.00	0.00	0.00	0.00	0.00	0.00	0.00	0.00	0.00	0.00	0.00	0.00	0.00	0.00	0.00	0.00	-102.90	178.20	-75.20	0.00	-46.00	88.40	-42.40	0.00	-7.30	7.20	0.10	0.00	-7.30	7.20	0.10	0.00	1.00	0.00	0.00	0.00	0.00	0.00	0.00	0.00	0.00	0.00	0.00	0.00	0.00	0.00	0.00
0.00	0.00	0.00	0.00	0.00	0.00	0.00	0.00	0.00	0.00	0.00	0.00	0.00	0.00	0.00	0.00	0.00	0.00	0.00	-143.10	164.50	-21.30	0.00	-67.10	83.40	-16.30	0.00	-8.20	5.50	2.60	0.00	-8.20	5.50	2.60	0.00	1.00	0.00	0.00	0.00	0.00	0.00	0.00	0.00	0.00	0.00	0.00	0.00	0.00	0.00	0.00
0.00	0.00	0.00	0.00	0.00	0.00	0.00	0.00	0.00	0.00	0.00	0.00	0.00	0.00	0.00	0.00	0.00	0.00	0.00	-169.30	134.70	34.50	0.00	-81.60	70.30	11.30	0.00	-8.30	3.30	5.00	0.00	-8.30	3.30	5.00	0.00	1.00	0.00	0.00	0.00	0.00	0.00	0.00	0.00	0.00	0.00	0.00	0.00	0.00	0.00	0.00
0.00	0.00	0.00	0.00	0.00	0.00	0.00	0.00	0.00	0.00	0.00	0.00	0.00	0.00	0.00	0.00	0.00	0.00	0.00	-178.90	91.70	87.10	0.00	-88.20	50.20	37.90	0.00	-7.60	0.70	6.80	0.00	-7.60	0.70	6.80	0.00	1.00	0.00	0.00	0.00	0.00	0.00	0.00	0.00	0.00	0.00	0.00	0.00	0.00	0.00	0.00
0.00	0.00	0.00	0.00	0.00	0.00	0.00	0.00	0.00	0.00	0.00	0.00	0.00	0.00	0.00	0.00	0.00	0.00	0.00	-171.00	39.80	131.10	0.00	-86.10	25.30	60.80	0.00	-6.10	-1.80	8.00	0.00	-6.10	-1.80	8.00	0.00	1.00	0.00	0.00	0.00	0.00	0.00	0.00	0.00	0.00	0.00	0.00	0.00	0.00	0.00	0.00
0.00	0.00	0.00	0.00	0.00	0.00	0.00	0.00	0.00	0.00	0.00	0.00	0.00	0.00	0.00	0.00	0.00	0.00	0.00	-146.30	-16.00	162.30	0.00	-75.50	-2.10	77.70	0.00	-4.00	-4.20	8.30	0.00	-4.00	-4.20	8.30	0.00	1.00	0.00	0.00	0.00	0.00	0.00	0.00	0.00	0.00	0.00	0.00	0.00	0.00	0.00	0.00
0.00	0.00	0.00	0.00	0.00	0.00	0.00	0.00	0.00	0.00	0.00	0.00	0.00	0.00	0.00	0.00	0.00	0.00	0.00	-107.30	-70.30	177.70	0.00	-57.60	-29.30	87.00	0.00	-1.60	-6.30	7.90	0.00	-1.60	-6.30	7.90	0.00	1.00	0.00	0.00	0.00	0.00	0.00	0.00	0.00	0.00	0.00	0.00	0.00	0.00	0.00	0.00
0.00	0.00	0.00	0.00	0.00	0.00	0.00	0.00	0.00	0.00	0.00	0.00	0.00	0.00	0.00	0.00	0.00	0.00	0.00	-57.80	-117.70	175.60	0.00	-34.00	-53.70	87.80	0.00	0.90	-7.70	6.70	0.00	0.90	-7.70	6.70	0.00	1.00	0.00	0.00	0.00	0.00	0.00	0.00	0.00	0.00	0.00	0.00	0.00	0.00	0.00	0.00
0.00	0.00	0.00	0.00	0.00	0.00	0.00	0.00	0.00	0.00	0.00	0.00	0.00	0.00	0.00	0.00	0.00	0.00	0.00	-2.60	-153.60	156.30	0.00	-7.10	-72.80	80.00	0.00	3.50	-8.30	4.80	0.00	3.50	-8.30	4.80	0.00	1.00	0.00	0.00	0.00	0.00	0.00	0.00	0.00	0.00	0.00	0.00	0.00	0.00	0.00	0.00
0.00	0.00	0.00	0.00	0.00	0.00	0.00	0.00	0.00	0.00	0.00	0.00	0.00	0.00	0.00	0.00	0.00	0.00	0.00	52.70	-174.50	121.70	0.00	20.40	-84.80	64.30	0.00	5.60	-8.10	2.40	0.00	5.60	-8.10	2.40	0.00	1.00	0.00	0.00	0.00	0.00	0.00	0.00	0.00	0.00	0.00	0.00	0.00	0.00	0.00	0.00
0.00	0.00	0.00	0.00	0.00	0.00	0.00	0.00	0.00	0.00	0.00	0.00	0.00	0.00	0.00	0.00	0.00	0.00	0.00	103.00	-178.20	75.20	0.00	46.00	-88.50	42.40	0.00	7.30	-7.20	-0.10	0.00	7.30	-7.20	-0.10	0.00	1.00	0.00	0.00	0.00	0.00	0.00	0.00	0.00	0.00	0.00	0.00	0.00	0.00	0.00	0.00
0.00	0.00	0.00	0.00	0.00	0.00	0.00	0.00	0.00	0.00	0.00	0.00	0.00	0.00	0.00	0.00	0.00	0.00	0.00	143.10	-164.60	21.40	0.00	67.10	-83.50	16.30	0.00	8.20	-5.50	-2.60	0.00	8.20	-5.50	-2.60	0.00	1.00	0.00	0.00	0.00	0.00	0.00	0.00	0.00	0.00	0.00	0.00	0.00	0.00	0.00	0.00
0.00	0.00	0.00	0.00	0.00	0.00	0.00	0.00	0.00	0.00	0.00	0.00	0.00	0.00	0.00	0.00	0.00	0.00	0.00	169.30	-134.80	-34.50	0.00	81.70	-70.30	-11.30	0.00	8.30	-3.30	-5.00	0.00	8.30	-3.30	-5.00	0.00	1.00	0.00	0.00	0.00	0.00	0.00	0.00	0.00	0.00	0.00	0.00	0.00	0.00	0.00	0.00
0.00	0.00	0.00	0.00	0.00	0.00	0.00	0.00	0.00	0.00	0.00	0.00	0.00	0.00	0.00	0.00	0.00	0.00	0.00	178.90	-91.80	-87.10	0.00	88.20	-50.30	-37.90	0.00	7.60	-0.70	-6.80	0.00	7.60	-0.70	-6.80	0.00	1.00	0.00	0.00	0.00	0.00	0.00	0.00	0.00	0.00	0.00	0.00	0.00	0.00	0.00	0.00
0.00	0.00	0.00	0.00	0.00	0.00	0.00	0.00	0.00	0.00	0.00	0.00	0.00	0.00	0.00	0.00	0.00	0.00	0.00	171.00	-39.90	-131.10	0.00	86.10	-25.30	-60.70	0.00	6.10	1.80	-8.00	0.00	6.10	1.80	-8.00	0.00	1.00	0.00	0.00	0.00	0.00	0.00	0.00	0.00	0.00	0.00	0.00	0.00	0.00	0.00	0.00
0.00	0.00	0.00	0.00	0.00	0.00	0.00	0.00	0.00	0.00	0.00	0.00	0.00	0.00	0.00	0.00	0.00	0.00	0.00	146.30	15.90	-162.30	0.00	75.60	2.00	-77.60	0.00	4.10	4.20	-8.30	0.00	4.10	4.20	-8.30	0.00	1.00	0.00	0.00	0.00	0.00	0.00	0.00	0.00	0.00	0.00	0.00	0.00	0.00	0.00	0.00
0.00	0.00	0.00	0.00	0.00	0.00	0.00	0.00	0.00	0.00	0.00	0.00	0.00	0.00	0.00	0.00	0.00	0.00	0.00	107.40	70.20	-177.60	0.00	57.60	29.30	-86.90	0.00	1.60	6.30	-7.90	0.00	1.60	6.30	-7.90	0.00	1.00	0.00	0.00	0.00	0.00	0.00	0.00	0.00	0.00	0.00	0.00	0.00	0.00	0.00	0.00
0.00	0.00	0.00	0.00	0.00	0.00	0.00	0.00	0.00	0.00	0.00	0.00	0.00	0.00	0.00	0.00	0.00	0.00	0.00	57.90	117.60	-175.50	0.00	34.00	53.70	-87.70	0.00	-0.90	7.70	-6.70	0.00	-0.90	7.70	-6.70	0.00	1.00	0.00	0.00	0.00	0.00	0.00	0.00	0.00	0.00	0.00	0.00	0.00	0.00	0.00	0.00
0.00	0.00	0.00	0.00	0.00	0.00	0.00	0.00	0.00	0.00	0.00	0.00	0.00	0.00	0.00	0.00	0.00	0.00	0.00	2.70	153.50	-156.30	0.00	7.10	72.80	-79.90	0.00	-3.50	8.30	-4.80	0.00	-3.50	8.30	-4.80	0.00	1.00	0.00	0.00	0.00	0.00	0.00	0.00	0.00	0.00	0.00	0.00	0.00	0.00	0.00	0.00
0.00	0.00	0.00	0.00	0.00	0.00	0.00	0.00	0.00	0.00	0.00	0.00	0.00	0.00	0.00	0.00	0.00	0.00	0.00	-52.60	174.40	-121.70	0.00	-20.40	84.70	-64.30	0.00	-5.60	8.10	-2.40	0.00	-5.60	8.10	-2.40	0.00	1.00	0.00	0.00	0.00	0.00	0.00	0.00	0.00	0.00	0.00	0.00	0.00	0.00	0.00	0.00
0.00	0.00	0.00	0.00	0.00	0.00	0.00	0.00	0.00	0.00	0.00	0.00	0.00	0.00	0.00	0.00	0.00	0.00	0.00	-102.90	178.20	-75.20	0.00	-46.00	88.40	-42.40	0.00	-7.30	7.20	0.10	0.00	-7.30	7.20	0.10	0.00	1.00	0.00	0.00	0.00	0.00	0.00	0.00	0.00	0.00	0.00	0.00	0.00	0.00	0.00	0.00
0.00	0.00	0.00	0.00	0.00	0.00	0.00	0.00	0.00	0.00	0.00	0.00	0.00	0.00	0.00	0.00	0.00	0.00	0.00	-143.10	164.50	-21.30	0.00	-67.10	83.40	-16.30	0.00	-8.20	5.50	2.60	0.00	-8.20	5.50	2.60	0.00	1.00	0.00	0.00	0.00	0.00	0.00	0.00	0.00	0.00	0.00	0.00	0.00	0.00	0.00	0.00
0.00	0.00	0.00	0.00	0.00	0.00	0.00	0.00	0.00	0.00	0.00	0.00	0.00	0.00	0.00	0.00	0.00	0.00	0.00	-169.30	134.70	34.50	0.00	-81.60	70.30	11.30	0.00	-8.30	3.30	5.00	0.00	-8.30	3.30	5.00	0.00	1.00	0.00	0.00	0.00	0.00	0.00	0.00	0.00	0.00	0.00	0.00	0.00	0.00	0.00	0.00
0.00	0.00	0.00	0.00	0.00	0.00	0.00	0.00	0.00	0.00	0.00	0.00	0.00	0.00	0.00	0.00	0.00	0.00	0.00	-178.90	91.70	87.10	0.00	-88.20	50.20	37.90	0.00	-7.60	0.70	6.80	0.00	-7.60	0.70	6.80	0.00	1.00	0.00	0.00	0.00	0.00	0.00	0.00	0.00	0.00	0.00	0.00	0.00	0.00	0.00	0.00
0.00	0.00	0.00	0.00	0.00	0.00	0.00	0.00	0.00	0.00	0.00	0.00	0.00	0.00	0.00	0.00	0.00	0.00	0.00	-171.00	39.80	131.10	0.00	-86.10	25.30	60.80	0.00	-6.10	-1.80	8.00	0.00	-6.10	-1.80	8.00	0.00	1.00	0.00	0.00	0.00	0.00	0.00	0.00	0.00	0.00	0.00	0.00	0.00	0.00	0.00	0.00
0.00	0.00	0.00	0.00	0.00	0.00	0.00	0.00	0.00	0.00	0.00	0.00	0.00	0.00	0.00	0.00	0.00	0.00	0.00	-146.30	-16.00	162.30	0.00	-75.50	-2.10	77.70	0.00	-4.00	-4.20	8.30	0.00	-4.00	-4.20	8.30	0.00	1.00	0.00	0.00	0.00	0.00	0.00	0.00	0.00	0.00	0.00	0.00	0.00	0.00	0.00	0.00
0.00	0.00	0.00	0.00	0.00	0.00	0.00	0.00	0.00	0.00	0.00	0.00	0.00	0.00	0.00	0.00	0.00	0.00	0.00	-107.30	-70.30	177.70	0.00	-57.60	-29.30	87.00	0.00	-1.60	-6.30	7.90	0.00	-1.60	-6.30	7.90	0.00	1.00	0.00	0.00	0.00	0.00	0.00	0.00	0.00	0.00	0.00	0.00	0.00	0.00	0.00	0.00
0.00	0.00	0.00	0.00	0.00	0.00	0.00	0.00	0.00	0.00	0.00	0.00	0.00	0.00	0.00	0.00	0.00	0.00	0.00	-57.80	-117.70	175.60	0.00	-34.00	-53.70	87.80	0.00	0.90	-7.70	6.70	0.00	0.90	-7.70	6.70	0.00	1.00	0.00	0.00	0.00	0.00	0.00	0.00	0.00	0.00	0.00	0.00	0.00	0.00	0.00	0.00
0.00	0.00	0.00	0.00	0.00	0.00	0.00	0.00	0.00	0.00	0.00	0.00	0.00	0.00	0.00	0.00	0.00	0.00	0.00	-2.60	-153.60	156.30	0.00	-7.10	-72.80	80.00	0.00	3.50	-8.30	4.80	0.00	3.50	-8.30	4.80	0.00	1.00	0.00	0.00	0.00	0.00	0.00	0.00	0.00	0.00	0.00	0.00	0.00	0.00	0.00	0.00
0.00	0.00	0.00	0.00	0.00	0.00	0.00	0.00	0.00	0.00	0.00	0.00	0.00	0.00	0.00	0.00	0.00	0.00	0.00	52.70	-174.50	121.70	0.00	20.40	-84.80	64.30	0.00	5.60	-8.10	2.40	0.00	5.60	-8.10	2.40	0.00	1.00	0.00	0.00	0.00	0.00	0.00	0.00	0.00	0.00	0.00	0.00	0.00	0.00	0.00	0.00
0.00	0.00	0.00	0.00	0.00	0.00	0.00	0.00	0.00	0.00	0.00	0.00	0.00	0.00	0.00	0.00	0.00	0.00	0.00	103.00	-178.20	75.20	0.00	46.00	-88.50	42.40	0.00	7.30	-7.20	-0.10	0.00	7.30	-7.20	-0.10	0.00	1.00	0.00	0.00	0.00	0.00	0.00	0.00	0.00	0.00	0.00	0.00	0.00	0.00	0.00	0.00
0.00	0.00	0.00	0.00	0.00	0.00	0.00	0.00	0.00	0.00	0.00	0.00	0.00	0.00	0.00	0.00	0.00	0.00	0.00	143.10	-164.60	21.40	0.00	67.10	-83.50	16.30	0.00	8.20	-5.50	-2.60	0.00	8.20	-5.50	-2.60	0.00	1.00	0.00	0.00	0.00	0.00	0.00	0.00	0.00	0.00	0.00	0.00	0.00	0.00	0.00	0.00
0.00	0.00	0.00	0.00	0.00	0.00	0.00	0.00	0.00	0.00	0.00	0.00	0.00	0.00	0.00	0.00	0.00	0.00	0.00	169.30	-134.80	-34.50	0.00	81.70	-70.30	-11.30	0.00	8.30	-3.30	-5.00	0.00	8.30	-3.30	-5.00	0.00	1.00	0.00	0.00	0.00	0.00	0.00	0.00	0.00	0.00	0.00	0.00	0.00	0.00	0.00	0.00
0.00	0.00	0.00	0.00	0.00	0.00	0.00	0.00	0.00	0.00	0.00	0.00	0.00	0.00	0.00	0.00	0.00	0.00	0.00	178.90	-91.80	-87.10	0.00	88.20	-50.30	-37.90	0.00	7.60	-0.70	-6.80	0.00	7.60	-0.70	-6.80	0.00	1.00	0.00	0.00	0.00	0.00	0.00	0.00	0.00	0.00	0.00	0.00	0.00	0.00	0.00	0.00
0.00	0.00	0.00	0.00	0.00	0.00	0.00	0.00	0.00	0.00	0.00	0.00	0.00	0.00	0.00	0.00	0.00	0.00	0.00	171.00	-39.90	-131.10	0.00	86.10	-25.30	-60.70	0.00	6.10	1.80	-8.00	0.00	6.10	1.80	-8.00	0.00	1.00	0.00	0.00	0.00	0.00	0.00	0.00	0.00	0.00	0.00	0.00	0.00	0.00	0.00	0.00
0.00	0.00	0.00	0.00	0.00	0.00	0.00	0.00	0.00	0.00	0.00	0.00	0.00	0.00	0.00	0.00	0.00	0.00	0.00	146.30	15.90	-162.30	0.00	75.60	2.00	-77.60	0.00	4.10	4.20	-8.30	0.00	4.10	4.20	-8.30	0.00	1.00	0.00	0.00	0.00	0.00	0.00	0.00	0.00	0.00	0.00	0.00	0.00	0.00	0.00	0.00
0.00	0.00	0.00	0.00	0.00	0.00	0.00	0.00	0.00	0.00	0.00	0.00	0.00	0.00	0.00	0.00	0.00	0.00	0.00	107.40	70.20	-177.60	0.00	57.60	29.30	-86.90	0.00	1.60	6.30	-7.90	0.00	1.60	6.30	-7.90	0.00	1.00	0.00	0.00	0.00	0.00	0.00	0.00	0.00	0.00	0.00	0.00	0.00	0.00	0.00	0.00
0.00	0.00	0.00	0.00	0.00	0.00	0.00	0.00	0.00	0.00	0.00	0.00	0.00	0.00	0.00	0.00	0.00	0.00	0.00	57.90	117.60	-175.50	0.00	34.00	53.70	-87.70	0.00	-0.90	7.70	-6.70	0.00	-0.90	7.70	-6.70	0.00	1.00	0.00	0.00	0.00	0.00	0.00	0.00	0.00	0.00	0.00	0.00	0.00	0.00	0.00	0.00
0.00	0.00	0.00	0.00	0.00	0.00	0.00	0.00	0.00	0.00	0.00	0.00	0.00	0.00	0.00	0.00	0.00	0.00	0.00	2.70	153.50	-156.30	0.00	7.10	72.80	-79.90	0.00	-3.50	8.30	-4.80	0.00	-3.50	8.30	-4.80	0.00	1.00	0.00	0.00	0.00	0.00	0.00	0.00	0.00	0.00	0.00	0.00	0.00	0.00	0.00	0.00
0.00	0.00	0.00	0.00	0.00	0.00	0.00	0.00	0.00	0.00	0.00	0.00	0.00	0.00	0.00	0.00	0.00	0.00	0.00	-52.60	174.40	-121.70	0.00	-20.40	84.70	-64.30	0.00	-5.60	8.10	-2.40	0.00	-5.60	8.10	-2.40	0.00	1.00	0.00	0.00	0.00	0.00	0.00	0.00	0.00	0.00	0.00	0.00	0.00	0.00	0.00	0.00
0.00	0.00	0.00	0.00	0.00	0.00	0.00	0.00	0.00	0.00	0.00	0.00	0.00	0.00	0.00	0.00	0.00	0.00	0.00	-102.90	178.20	-75.20	0.00	-46.00	88.40	-42.40	0.00	-7.30	7.20	0.10	0.00	-7.30	7.20	0.10	0.00	1.00	0.00	0.00	0.00	0.00	0.00	0.00	0.00	0.00	0.00	0.00	0.00	0.00	0.00	0.00
0.00	0.00	0.00	0.00	0.00	0.00	0.00	0.00	0.00	0.00	0.00	0.00	0.00	0.00	0.00	0.00	0.00	0.00	0.00	-143.10	164.50	-21.30	0.00	-67.10	83.40	-16.30	0.00	-8.20	5.50	2.60	0.00	-8.20	5.50	2.60	0.00	1.00	0.00	0.00	0.00	0.00	0.00	0.00	0.00	0.00	0.00	0.00	0.00	0.00	0.00	0.00
0.00	0.00	0.00	0.00	0.00	0.00	0.00	0.00	0.00	0.00	0.00	0.00	0.00	0.00	0.00	0.00	0.00	0.00	0.00	-169.30	134.70	34.50	0.00	-81.60	70.30	11.30	0.00	-8.30	3.30	5.00	0.00	-8.30	3.30	5.00	0.00	1.00	0.00	0.00	0.00	0.00	0.00	0.00	0.00	0.00	0.00	0.00	0.00	0.00	0.00	0.00
0.00	0.00	0.00	0.00	0.00	0.00	0.00	0.00	0.00	0.00	0.00	0.00	0.00	0.00	0.00	0.00	0.00	0.00	0.00	-178.90	91.70	87.10	0.00	-88.20	50.20	37.90	0.00	-7.60	0.70	6.80	0.00	-7.60	0.70	6.80	0.00	1.00	0.00	0.00	0.00	0.00	0.00	0.00	0.00	0.00	0.00	0.00	0.00	0.00	0.00	0.00
0.00	0.00	0.00	0.00	0.00	0.00	0.00	0.00	0.00	0.00	0.00	0.00	0.00	0.00	0.00	0.00	0.00	0.00	0.00	-171.00	39.80	131.10	0.00	-86.10	25.30	60.80	0.00	-6.10	-1.80	8.00	0.00	-6.10	-1.80	8.00	0.00	1.00	0.00	0.00	0.00	0.00	0.00	0.00	0.00	0.00	0.00	0.00	0.00	0.00	0.00	0.00
0.00	0.00	0.00	0.00	0.00	0.00	0.00	0.00	0.00	0.00	0.00	0.00	0.00	0.00	0.00	0.00	0.00	0.00	0.00	-146.30	-16.00	162.30	0.00	-75.50	-2.10	77.70	0.00	-4.00	-4.20	8.30	0.00	-4.00	-4.20	8.30	0.00	1.00	0.00	0.00	0.00	0.00	0.00	0.00	0.00	0.00	0.00	0.00	0.00	0.00	0.00	0.00
0.00	0.00	0.00	0.00	0.00	0.00	0.00	0.00	0.00	0.00	0.00	0.00	0.00	0.00	0.00	0.00	0.00	0.00	0.00	-107.30	-70.30	177.70	0.00	-57.60	-29.30	87.00	0.00	-1.60	-6.30	7.90	0.00	-1.60	-6.30	7.90	0.00	1.00	0.00	0.00	0.00	0.00	0.00	0.00	0.00	0.00	0.00	0.00	0.00	0.00	0.00	0.00
0.00	0.00	0.00	0.00	0.00	0.00	0.00	0.00	0.00	0.00	0.00	0.00	0.00	0.00	0.00	0.00	0.00	0.00	0.00	-57.80	-117.70	175.60	0.00	-34.00	-53.70	87.80	0.00	0.90	-7.70	6.70	0.00	0.90	-7.70	6.70	0.00	1.00	0.00	0.00	0.00	0.00	0.00	0.00	0.00	0.00	0.00	0.00	0.00	0.00	0.00	0.00
0.00	0.00	0.00	0.00	0.00	0.00	0.00	0.00	0.00	0.00	0.00	0.00	0.00	0.00	0.00	0.00	0.00	0.00	0.00	-2.60	-153.60	156.30	0.00	-7.10	-72.80	80.00	0.00	3.50	-8.30	4.80	0.00	3.50	-8.30	4.80	0.00	1.00	0.00	0.00	0.00	0.00	0.00	0.00	0.00	0.00	0.00	0.00	0.00	0.00	0.00	0.00
0.00	0.00	0.00	0.00	0.00	0.00	0.00	0.00	0.00	0.00	0.00	0.00	0.00	0.00	0.00	0.00	0.00	0.00	0.00	52.70	-174.50	121.70	0.00	20.40	-84.80	64.30	0.00	5.60	-8.10	2.40	0.00	5.60	-8.10	2.40	0.00	1.00	0.00	0.00	0.00	0.00	0.00	0.00	0.00	0.00	0.00	0.00	0.00	0.00	0.00	0.00
0.00	0.00	0.00	0.00	0.00	0.00	0.00	0.00	0.00	0.00	0.00	0.00	0.00	0.00	0.00	0.00	0.00	0.00	0.00	103.00	-178.20	75.20	0.00	46.00	-88.50	42.40	0.00	7.30	-7.20	-0.10	0.00	7.30	-7.20	-0.10	0.00	1.00	0.00	0.00	0.00	0.00	0.00	0.00	0.00	0.00	0.00	0.00	0.00	0.00	0.00	0.00
0.00	0.00	0.00	0.00	0.00	0.00	0.00	0.00	0.00	0.00	0.00	0.00	0.00	0.00	0.00	0.00	0.00	0.00	0.00	143.10	-164.60	21.40	0.00	67.10	-83.50	16.30	0.00	8.20	-5.50	-2.60	0.00	8.20	-5.50	-2.60	0.00	1.00	0.00	0.00	0.00	0.00	0.00	0.00	0.00	0.00	0.00	0.00	0.00	0.00	0.00	0.00
0.00	0.00	0.00	0.00	0.00	0.00	0.00	0.00	0.00	0.00	0.00	0.00	0.00	0.00	0.00	0.00	0.00	0.00	0.00	169.30	-134.80	-34.50	0.00	81.70	-70.30	-11.30	0.00	8.30	-3.30	-5.00	0.00	8.30	-3.30	-5.00	0.00	1.00	0.00	0.00	0.00	0.00	0.00	0.00	0.00	0.00	0.00	0.00	0.00	0.00	0.00	0.00
0.00	0.00	0.00	0.00	0.00	0.00	0.00	0.00	0.00	0.00	0.00	0.00	0.00	0.00	0.00	0.00	0.00	0.00	0.00	178.90	-91.80	-87.10	0.00	88.20	-50.30	-37.90	0.00	7.60	-0.70	-6.80	0.00	7.60	-0.70	-6.80	0.00	1.00	0.00	0.00	0.00	0.00	0.00	0.00	0.00	0.00	0.00	0.00	0.00	0.00	0.00	0.00
0.00	0.00	0.00	0.00	0.00	0.00	0.00	0.00	0.00	0.00	0.00	0.00	0.00	0.00	0.00	0.00	0.00	0.00	0.00	171.00	-39.90	-131.10	0.00	86.10	-25.30	-60.70	0.00	6.10	1.80	-8.00	0.00	6.10	1.80	-8.00	0.00	1.00	0.00	0.00	0.00	0.00	0.00	0.00	0.00	0.00	0.00	0.00	0.00	0.00	0.00	0.00
0.00	0.00	0.00	0.00	0.00	0.00	0.00	0.00	0.00	0.00	0.00	0.00	0.00	0.00	0.00	0.00	0.00	0.00	0.00	146.30	15.90	-162.30	0.00	75.60	2.00	-77.60	0.00	4.10	4.20	-8.30	0.00	4.10	4.20	-8.30	0.00	1.00	0.00	0.00	0.00	0.00	0.00	0.00	0.00	0.00	0.00	0.00	0.00	0.00	0.00	0.00
0.00	0.00	0.00	0.00	0.00	0.00	0.00	0.00	0.00	0.00	0.00	0.00	0.00	0.00	0.00	0.00	0.00	0.00	0.00	107.40	70.20	-177.60	0.00	57.60	29.30	-86.90	0.00	1.60	6.30	-7.90	0.00	1.60	6.30	-7.90	0.00	1.00	0.00	0.00	0.00	0.00	0.00	0.00	0.00	0.00	0.00	0.00	0.00	0.00	0.00	0.00
0.00	0.00	0.00	0.00	0.00	0.00	0.00	0.00	0.00	0.00	0.00	0.00	0.00	0.00	0.00	0.00	0.00	0.00	0.00	57.90	117.60	-175.50	0.00	34.00	53.70	-87.70	0.00	-0.90	7.70	-6.70	0.00	-0.90	7.70	-6.70	0.00	1.00	0.00	0.00	0.00	0.00	0.00	0.00	0.00	0.00	0.00	0.00	0.00	0.00	0.00	0.00
0.00	0.00	0.00	0.00	0.00	0.00	0.00	0.00	0.00	0.00	0.00	0.00	0.00	0.00	0.00	0.00	0.00	0.00	0.00	2.70	153.50	-156.30	0.00	7.10	72.80	-79.90	0.00	-3.50	8.30	-4.80	0.00	-3.50	8.30	-4.80	0.00	1.00	0.00	0.00	0.00	0.00	0.00	0.00	0.00	0.00	0.00	0.00	0.00	0.00	0.00	0.00
0.00	0.00	0.00	0.00	0.00	0.00	0.00	0.00	0.00	0.00	0.00	0.00	0.00	0.00	0.00	0.00	0.00	0.00	0.00	-52.60	174.40	-121.70	0.00	-20.40	84.70	-64.30	0.00	-5.60	8.10	-2.40	0.00	-5.60	8.10	-2.40	0.00	1.00	0.00	0.00	0.00	0.00	0.00	0.00	0.00	0.00	0.00	0.00	0.00	0.00	0.00	0.00
0.00	0.00	0.00	0.00	0.00	0.00	0.00	0.00	0.00	0.00	0.00	0.00	0.00	0.00	0.00	0.00	0.00	0.00	0.00	-102.90	178.20	-75.20	0.00	-46.00	88.40	-42.40	0.00	-7.30	7.20	0.10	0.00	-7.30	7.20	0.10	0.00	1.00	0.00	0.00	0.00	0.00	0.00	0.00	0.00	0.00	0.00	0.00	0.00	0.00	0.00	0.00
0.00	0.00	0.00	0.00	0.00	0.00	0.00	0.00	0.00	0.00	0.00	0.00	0.00	0.00	0.00	0.00	0.00	0.00	0.00	-143.10	164.50	-21.30	0.00	-67.10	83.40	-16.30	0.00	-8.20	5.50	2.60	0.00	-8.20	5.50	2.60	0.00	1.00	0.00	0.00	0.00	0.00	0.00	0.00	0.00	0.00	0.00	0.00	0.00	0.00	0.00	0.00
0.00	0.00	0.00	0.00	0.00	0.00	0.00	0.00	0.00	0.00	0.00	0.00	0.00	0.00	0.00	0.00	0.00	0.00	0.00	-169.30	134.70	34.50	0.00	-81.60	70.30	11.30	0.00	-8.30	3.30	5.00	0.00	-8.30	3.30	5.00	0.00	1.00	0.00	0.00	0.00	0.00	0.00	0.00	0.00	0.00	0.00	0.00	0.00	0.00	0.00	0.00
0.00	0.00	0.00	0.00	0.00	0.00	0.00	0.00	0.00	0.00	0.00	0.00	0.00	0.00	0.00	0.00	0.00	0.00	0.00	-178.90	91.70	87.10	0.00	-88.20	50.20	37.90	0.00	-7.60	0.70	6.80	0.00	-7.60	0.70	6.80	0.00	1.00	0.00	0.00	0.00	0.00	0.00	0.00	0.00	0.00	0.00	0.00	0.00	0.00	0.00	0.00
0.00	0.00	0.00	0.00	0.00	0.00	0.00	0.00	0.00	0.00	0.00	0.00	0.00	0.00	0.00	0.00	0.00	0.00	0.00	-171.00	39.80	131.10	0.00	-86.10	25.30	60.80	0.00	-6.10	-1.80	8.00	0.00	-6.10	-1.80	8.00	0.00	1.00	0.00	0.00	0.00	0.00	0.00	0.00	0.00	0.00	0.00	0.00	0.00	0.00	0.00	0.00
0.00	0.00	0.00	0.00	0.00	0.00	0.00	0.00	0.00	0.00	0.00	0.00	0.00	0.00	0.00	0.00	0.00	0.00	0.00	-146.30	-16.00	162.30	0.00	-75.50	-2.10	77.70	0.00	-4.00	-4.20	8.30	0.00	-4.00	-4.20	8.30	0.00	1.00	0.00	0.00	0.00	0.00	0.00	0.00	0.00	0.00	0.00	0.00	0.00	0.00	0.00	0.00
0.00	0.00	0.00	0.00	0.00	0.00	0.00	0.00	0.00	0.00	0.00	0.00	0.00	0.00	0.00	0.00	0.00	0.00	0.00	-107.30	-70.30	177.70	0.00	-57.60	-29.30	87.00	0.00	-1.60	-6.30	7.90	0.00	-1.60	-6.30	7.90	0.00	1.00	0.00	0.00	0.00	0.00	0.00	0.00	0.00	0.00	0.00	0.00	0.00	0.00	0.00	0.00
0.00	0.00	0.00	0.00	0.00	0.00	0.00	0.00	0.00	0.00	0.00	0.00	0.00	0.00	0.00	0.00	0.00	0.00	0.00	-57.80	-117.70	175.60	0.00	-34.00	-53.70	87.80	0.00	0.90	-7.70	6.70	0.00	0.90	-7.70	6.70	0.00	1.00	0.00	0.00	0.00	0.00	0.00	0.00	0.00	0.00	0.00	0.00	0.00	0.00	0.00	0.00
0.00	0.00	0.00	0.00	0.00	0.00	0.00	0.00	0.00	0.00	0.00	0.00	0.00	0.00	0.00	0.00	0.00	0.00	0.00	-2.60	-153.60	156.30	0.00	-7.10	-72.80	80.00	0.00	3.50	-8.30	4.80	0.00	3.50	-8.30	4.80	0.00	1.00	0.00	0.00	0.00	0.00	0.00	0.00	0.00	0.00	0.00	0.00	0.00	0.00	0.00	0.00
0.00	0.00	0.00	0.00	0.00	0.00	0.00	0.00	0.00	0.00	0.00	0.00	0.00	0.00	0.00	0.00	0.00	0.00	0.00	52.70	-174.50	121.70	0.00	20.40	-84.80	64.30	0.00	5.60	-8.10	2.40	0.00	5.60	-8.10	2.40	0.00	1.00	0.00	0.00	0.00	0.00	0.00	0.00	0.00	0.00	0.00	0.00	0.00	0.00	0.00	0.00
0.00	0.00	0.00	0.00	0.00	0.00	0.00	0.00	0.00	0.00	0.00	0.00	0.00	0.00	0.00	0.00	0.00	0.00	0.00	103.00	-178.20	75.20	0.00	46.00	-88.50	42.40	0.00	7.30	-7.20	-0.10	0.00	7.30	-7.20	-0.10	0.00	1.00	0.00	0.00	0.00	0.00	0.00	0.00	0.00	0.00	0.00	0.00	0.00	0.00	0.00	0.00
0.00	0.00	0.00	0.00	0.00	0.00	0.00	0.00	0.00	0.00	0.00	0.00	0.00	0.00	0.00	0.00	0.00	0.00	0.00	143.10	-164.60	21.40	0.00	67.10	-83.50	16.30	0.00	8.20	-5.50	-2.60	0.00	8.20	-5.50	-2.60	0.00	1.00	0.00	0.00	0.00	0.00	0.00	0.00	0.00	0.00	0.00	0.00	0.00	0.00	0.00	0.00
0.00	0.00	0.00	0.00	0.00	0.00	0.00	0.00	0.00	0.00	0.00	0.00	0.00	0.00	0.00	0.00	0.00	0.00	0.00	169.30	-134.80	-34.50	0.00	81.70	-70.30	-11.30	0.00	8.30	-3.30	-5.00	0.00	8.30	-3.30	-5.00	0.00	1.00	0.00	0.00	0.00	0.00	0.00	0.00	0.00	0.00	0.00	0.00	0.00	0.00	0.00	0.00
0.00	0.00	0.00	0.00	0.00	0.00	0.00	0.00	0.00	0.00	0.00	0.00	0.00	0.00	0.00	0.00	0.00	0.00	0.00	178.90	-91.80	-87.10	0.00	88.20	-50.30	-37.90	0.00	7.60	-0.70	-6.80	0.00	7.60	-0.70	-6.80	0.00	1.00	0.00	0.00	0.00	0.00	0.00	0.00	0.00	0.00	0.00	0.00	0.00	0.00	0.00	0.00
0.00	0.00	0.00	0.00	0.00	0.00	0.00	0.00	0.00	0.00	0.00	0.00	0.00	0.00	0.00	0.00	0.00	0.00	0.00	171.00	-39.80	-131.10	0.00	86.10	-25.30	-60.70	0.00	6.10	1.80	-8.00	0.00	6.10	1.80	-8.00	0.00	1.00	0.00	0.00	0.00	0.00	0.00	0.00	0.00	0.00	0.00	0.00	0.00	0.00	0.00	0.00
0.00	0.00	0.00	0.00	0.00	0.00	0.00	0.00	0.00	0.00	0.00	0.00	0.00	0.00	0.00	0.00	0.00	0.00	0.00	146.30	15.90	-162.30	0.00	75.60	2.00	-77.60	0.00	4.10	4.20	-8.30	0.00	4.10	4.20	-8.30	0.00	1.00	0.00	0.00	0.00	0.00	0.00	0.00	0.00	0.00	0.00	0.00	0.00	0.00	0.00	0.00
0.00	0.00	0.00	0.00	0.00	0.00	0.00	0.00	0.00	0.00	0.00	0.00	0.00	0.00	0.00	0.00	0.00	0.00	0.00	107.40	70.20	-177.60	0.00	57.60	29.30	-86.90	0.00	1.60	6.30	-7.90	0.00	1.60	6.30	-7.90	0.00	1.00	0.00	0.00	0.00	0.00	0.00	0.00	0.00	0.00	0.00	0.00	0.00	0.00	0.00	0.00
0.00	0.00	0.00	0.00	0.00	0.00	0.00	0.00	0.00	0.00	0.00	0.00	0.00	0.00	0.00	0.00	0.00	0.00	0.00	57.90	117.60	-175.50	0.00	34.00	53.70	-87.70	0.00	-0.90	7.70	-6.70	0.00	-0.90	7.70	-6.70	0.00	1.00	0.00	0.00	0.00	0.00	0.00	0.00	0.00	0.00	0.00	0.00	0.00	0.00	0.00	0.00
0.00	0.00	0.00	0.00	0.00	0.00	0.00	0.00	0.00	0.00	0.00	0.00	0.00	0.00	0.00	0.00	0.00	0.00	0.00	2.70	153.50	-156.30	0.00	7.10	72.80	-79.90	0.00	-3.50	8.30	-4.80	0.00	-3.50	8.30	-4.80	0.00	1.00	0.00	0.00	0.00	0.00	0.00	0.00	0.00	0.00	0.00	0.00	0.00	0.00	0.00	0.00
0.00	0.00	0.00	0.00	0.00	0.00	0.00	0.00	0.00	0.00	0.00	0.00	0.00	0.00	0.00	0.00	0.00	0.00	0.00	-52.60	174.40	-121.70	0.00	-20.40	84.80	-64.30	0.00	-5.60	8.10	-2.40	0.00	-5.60	8.10	-2.40	0.00	1.00	0.00	0.00	0.00	0.00	0.00	0.00	0.00	0.00	0.00	0.00	0.00	0.00	0.00	0.00
0.00	0.00	0.00	0.00	0.00	0.00	0.00	0.00	0.00	0.00	0.00	0.00	0.00	0.00	0.00	0.00	0.00	0.00	0.00	-102.90	178.20	-75.20	0.00	-46.00	88.40	-42.40	0.00	-7.30	7.20	0.10	0.00	-7.30	7.20	0.10	0.00	1.00	0.00	0.00	0.00	0.00	0.00	0.00	0.00	0.00	0.00	0.00	0.00	0.00	0.00	0.00
0.00	0.00	0.00	0.00	0.00	0.00	0.00	0.00	0.00	0.00	0.00	0.00	0.00	0.00	0.00	0.00	0.00	0.00	0.00	-143.10	164.50	-21.30	0.00	-67.10	83.40	-16.30	0.00	-8.20	5.50	2.60	0.00	-8.20	5.50	2.60	0.00	1.00	0.00	0.00	0.00	0.00	0.00	0.00	0.00	0.00	0.00	0.00	0.00	0.00	0.00	0.00
0.00	0.00	0.00	0.00	0.00	0.00	0.00	0.00	0.00	0.00	0.00	0.00	0.00	0.00	0.00	0.00	0.00	0.00	0.00	-169.30	134.70	34.50	0.00	-81.60	70.30	11.30	0.00	-8.30	3.30	5.00	0.00	-8.30	3.30	5.00	0.00	1.00	0.00	0.00	0.00	0.00	0.00	0.00	0.00	0.00	0.00	0.00	0.00	0.00	0.00	0.00
0.00	0.00	0.00	0.00	0.00	0.00	0.00	0.00	0.00	0.00	0.00	0.00	0.00	0.00	0.00	0.00	0.00	0.00	0.00	-178.90	91.70	87.10	0.00	-88.20	50.20	37.90	0.00	-7.60	0.70	6.80	0.00	-7.60	0.70	6.80	0.00	1.00	0.00	0.00	0.00	0.00	0.00	0.00	0.00	0.00	0.00	0.00	0.00	0.00	0.00	0.00
0.00	0.00	0.00	0.00	0.00	0.00	0.00	0.00	0.00	0.00	0.00	0.00	0.00	0.00	0.00	0.00	0.00	0.00	0.00	-171.00	39.80	131.10	0.00	-86.10	25.30	60.80	0.00	-6.10	-1.80	8.00	0.00	-6.10	-1.80	8.00	0.00	1.00	0.00	0.00	0.00	0.00	0.00	0.00	0.00	0.00	0.00	0.00	0.00	0.00	0.00	0.00
0.00	0.00	0.00	0.00	0.00	0.00	0.00	0.00	0.00	0.00	0.00	0.00	0.00	0.00	0.00	0.00	0.00	0.00	0.00	-146.30	-16.00	162.30	0.00	-75.50	-2.10	77.70	0.00	-4.00	-4.20	8.30	0.00	-4.00	-4.20	8.30	0.00	1.00	0.00	0.00	0.00	0.00	0.00	0.00	0.00	0.00	0.00	0.00	0.00	0.00	0.00	0.00
0.00	0.00	0.00	0.00	0.00	0.00	0.00	0.00	0.00	0.00	0.00	0.00	0.00	0.00	0.00	0.00	0.00	0.00	0.00	-107.30	-70.30	177.70	0.00	-57.60	-29.30	87.00	0.00	-1.60	-6.30	7.90	0.00	-1.60	-6.30	7.90	0.00	1.00	0.00	0.00	0.00	0.00	0.00	0.00	0.00	0.00	0.00	0.00	0.00	0.00	0.00	0.00
0.00	0.00	0.00	0.00	0.00	0.00	0.00	0.00	0.00	0.00	0.00	0.00	0.00	0.00	0.00	0.00	0.00	0.00	0.00	-57.80	-117.70	175.60	0.00	-34.00	-53.70	87.80	0.00	0.90	-7.70	6.70	0.00	0.90	-7.70	6.70	0.00	1.00	0.00	0.00	0.00	0.00	0.00	0.00	0.00	0.00	0.00	0.00	0.00	0.00	0.00	0.00
0.00	0.00	0.00	0.00	0.00	0.00	0.00	0.00	0.00	0.00	0.00	0.00	0.00	0.00	0.00	0.00	0.00	0.00	0.00	-2.60	-153.60	156.30	0.00	-7.10	-72.80	80.00	0.00	3.50	-8.30	4.80	0.00	3.50	-8.30	4.80	0.00	1.00	0.00	0.00	0.00	0.00	0.00	0.00	0.00	0.00	0.00	0.00	0.00	0.00	0.00	0.00
0.00	0.00	0.00	0.00	0.00	0.00	0.00	0.00	0.00	0.00	0.00	0.00	0.00	0.00	0.00	0.00	0.00	0.00	0.00	52.70	-174.50	121.70	0.00	20.40	-84.80	64.30	0.00	5.60	-8.10	2.40	0.00	5.60	-8.10	2.40	0.00	1.00	0.00	0.00	0.00	0.00	0.00	0.00	0.00	0.00	0.00	0.00	0.00	0.00	0.00	0.00
0.00	0.00	0.00	0.00	0.00	0.00	0.00	0.00	0.00	0.00	0.00	0.00	0.00	0.00	0.00	0.00	0.00	0.00	0.00	103.00	-178.20	75.20	0.00	46.00	-88.50	42.40	0.00	7.30	-7.20	-0.10	0.00	7.30	-7.20	-0.10	0.00	1.00	0.00	0.00	0.00	0.00	0.00	0.00	0.00	0.00	0.00	0.00	0.00	0.00	0.00	0.00
0.00	0.00	0.00	0.00	0.00	0.00	0.00	0.00	0.00	0.00	0.00	0.00	0.00	0.00	0.00	0.00	0.00	0.00	0.00	143.10	-164.60	21.40	0.00	67.10	-83.50	16.30	0.00	8.20	-5.50	-2.60	0.00	8.20	-5.50	-2.60	0.00	1.00	0.00	0.00	0.00	0.00	0.00	0.00	0.00	0.00	0.00	0.00	0.00	0.00	0.00	0.00
0.00	0.00	0.00	0.00	0.00	0.00	0.00	0.00	0.00	0.00	0.00	0.00	0.00	0.00	0.00	0.00	0.00	0.00	0.00	169.30	-134.80	-34.50	0.00	81.70	-70.30	-11.30	0.00	8.30	-3.30	-5.00	0.00	8.30	-3.30	-5.00	0.00	1.00	0.00	0.00	0.00	0.00	0.00	0.00	0.00	0.00	0.00	0.00	0.00	0.00	0.00	0.00
0.00	0.00	0.00	0.00	0.00	0.00	0.00	0.00	0.00	0.00	0.00	0.00	0.00	0.00	0.00	0.00	0.00	0.00	0.00	178.90	-91.80	-87.10	0.00	88.20	-50.30	-37.90	0.00	7.60	-0.70	-6.80	0.00	7.60	-0.70	-6.80	0.00	1.00	0.00	0.00	0.00	0.00	0.00	0.00	0.00	0.00	0.00	0.00	0.00	0.00	0.00	0.00
0.00	0.00	0.00	0.00	0.00	0.00	0.00	0.00	0.00	0.00	0.00	0.00	0.00	0.00	0.00	0.00	0.00	0.00	0.00	171.00	-39.80	-131.10	0.00	86.10	-25.30	-60.70	0.00	6.10	1.80	-8.00	0.00	6.10	1.80	-8.00	0.00	1.00	0.00	0.00	0.00	0.00	0.00	0.00	0.00	0.00	0.00	0.00	0.00	0.00	0.00	0.00
0.00	0.00	0.00	0.00	0.00	0.00	0.00	0.00	0.00	0.00	0.00	0.00	0.00	0.00	0.00	0.00	0.00	0.00	0.00	146.30	15.90	-162.30	0.00	75.60	2.00	-77.60	0.00	4.10	4.20	-8.30	0.00	4.10	4.20	-8.30	0.00	1.00	0.00	0.00	0.00	0.00	0.00	0.00	0.00	0.00	0.00	0.00	0.00	0.00	0.00	0.00
0.00	0.00	0.00	0.00	0.00	0.00	0.00	0.00	0.00	0.00	0.00	0.00	0.00	0.00	0.00	0.00	0.00	0.00	0.00	107.30	70.20	-177.60	0.00	57.60	29.30	-86.90	0.00	1.60	6.30	-7.90	0.00	1.60	6.30	-7.90	0.00	1.00	0.00	0.00	0.00	0.00	0.00	0.00	0.00	0.00	0.00	0.00	0.00	0.00	0.00	0.00
0.00	0.00	0.00	0.00	0.00	0.00	0.00	0.00	0.00	0.00	0.00	0.00	0.00	0.00	0.00	0.00	0.00	0.00	0.00	57.90	117.60	-175.50	0.00	34.00	53.70	-87.70	0.00	-0.90	7.70	-6.70	0.00	-0.90	7.70	-6.70	0.00	1.00	0.00	0.00	0.00	0.00	0.00	0.00	0.00	0.00	0.00	0.00	0.00	0.00	0.00	0.00
0.00	0.00	0.00	0.00	0.00	0.00	0.00	0.00	0.00	0.00	0.00	0.00	0.00	0.00	0.00	0.00	0.00	0.00	0.00	2.70	153.50	-156.30	0.00	7.10	72.80	-79.90	0.00	-3.50	8.30	-4.80	0.00	-3.50	8.30	-4.80	0.00	1.00	0.00	0.00	0.00	0.00	0.00	0.00	0.00	0.00	0.00	0.00	0.00	0.00	0.00	0.00
0.00	0.00	0.00	0.00	0.00	0.00	0.00	0.00	0.00	0.00	0.00	0.00	0.00	0.00	0.00	0.00	0.00	0.00	0.00	-52.60	174.40	-121.70	0.00	-20.40	84.80	-64.30	0.00	-5.60	8.10	-2.40	0.00	-5.60	8.10	-2.40	0.00	1.00	0.00	0.00	0.00	0.00	0.00	0.00	0.00	0.00	0.00	0.00	0.00	0.00	0.00	0.00
0.00	0.00	0.00	0.00	0.00	0.00	0.00	0.00	0.00	0.00	0.00	0.00	0.00	0.00	0.00	0.00	0.00	0.00	0.00	-102.90	178.20	-75.20	0.00	-46.00	88.40	-42.40	0.00	-7.30	7.20	0.10	0.00	-7.30	7.20	0.10	0.00	1.00	0.00	0.00	0.00	0.00	0.00	0.00	0.00	0.00	0.00	0.00	0.00	0.00	0.00	0.00
0.00	0.00	0.00	0.00	0.00	0.00	0.00	0.00	0.00	0.00	0.00	0.00	0.00	0.00	0.00	0.00	0.00	0.00	0.00	-143.10	164.50	-21.30	0.00	-67.10	83.40	-16.30	0.00	-8.20	5.50	2.60	0.00	-8.20	5.50	2.60	0.00	1.00	0.00	0.00	0.00	0.00	0.00	0.00	0.00	0.00	0.00	0.00	0.00	0.00	0.00	0.00
0.00	0.00	0.00	0.00	0.00	0.00	0.00	0.00	0.00	0.00	0.00	0.00	0.00	0.00	0.00	0.00	0.00	0.00	0.00	-169.30	134.70	34.50	0.00	-81.60	70.30	11.30	0.00	-8.30	3.30	5.00	0.00	-8.30	3.30	5.00	0.00	1.00	0.00	0.00	0.00	0.00	0.00	0.00	0.00	0.00	0.00	0.00	0.00	0.00	0.00	0.00
0.00	0.00	0.00	0.00	0.00	0.00	0.00	0.00	0.00	0.00	0.00	0.00	0.00	0.00	0.00	0.00	0.00	0.00	0.00	-178.90	91.70	87.10	0.00	-88.20	50.20	37.90	0.00	-7.60	0.70	6.80	0.00	-7.60	0.70	6.80	0.00	1.00	0.00	0.00	0.00	0.00	0.00	0.00	0.00	0.00	0.00	0.00	0.00	0.00	0.00	0.00
0.00	0.00	0.00	0.00	0.00	0.00	0.00	0.00	0.00	0.00	0.00	0.00	0.00	0.00	0.00	0.00	0.00	0.00	0.00	-171.00	39.80	131.10	0.00	-86.10	25.30	60.80	0.00	-6.10	-1.80	8.00	0.00	-6.10	-1.80	8.00	0.00	1.00	0.00	0.00	0.00	0.00	0.00	0.00	0.00	0.00	0.00	0.00	0.00	0.00	0.00	0.00
0.00	0.00	0.00	0.00	0.00	0.00	0.00	0.00	0.00	0.00	0.00	0.00	0.00	0.00	0.00	0.00	0.00	0.00	0.00	-146.30	-16.00	162.30	0.00	-75.50	-2.10	77.70	0.00	-4.00	-4.20	8.30	0.00	-4.00	-4.20	8.30	0.00	1.00	0.00	0.00	0.00	0.00	0.00	0.00	0.00	0.00	0.00	0.00	0.00	0.00	0.00	0.00
0.00	0.00	0.00	0.00	0.00	0.00	0.00	0.00	0.00	0.00	0.00	0.00	0.00	0.00	0.00	0.00	0.00	0.00	0.00	-107.30	-70.30	177.70	0.00	-57.60	-29.30	87.00	0.00	-1.60	-6.30	7.90	0.00	-1.60	-6.30	7.90	0.00	1.00	0.00	0.00	0.00	0.00	0.00	0.00	0.00	0.00	0.00	0.00	0.00	0.00	0.00	0.00
0.00	0.00	0.00	0.00	0.00	0.00	0.00	0.00	0.00	0.00	0.00	0.00	0.00	0.00	0.00	0.00	0.00	0.00	0.00	-57.80	-117.70	175.60	0.00	-34.00	-53.70	87.80	0.00	0.90	-7.70	6.70	0.00	0.90	-7.70	6.70	0.00	1.00	0.00	0.00	0.00	0.00	0.00	0.00	0.00	0.00	0.00	0.00	0.00	0.00	0.00	0.00
0.00	0.00	0.00	0.00	0.00	0.00	0.00	0.00	0.00	0.00	0.00	0.00	0.00	0.00	0.00	0.00	0.00	0.00	0.00	-2.60	-153.60	156.30	0.00	-7.10	-72.80	80.00	0.00	3.50	-8.30	4.80	0.00	3.50	-8.30	4.80	0.00	1.00	0.00	0.00	0.00	0.00	0.00	0.00	0.00	0.00	0.00	0.00	0.00	0.00	0.00	0.00
0.00	0.00	0.00	0.00	0.00	0.00	0.00	0.00	0.00	0.00	0.00	0.00	0.00	0.00	0.00	0.00	0.00	0.00	0.00	52.70	-174.50	121.70	0.00	20.40	-84.80	64.30	0.00	5.60	-8.10	2.40	0.00	5.60	-8.10	2.40	0.00	1.00	0.00	0.00	0.00	0.00	0.00	0.00	0.00	0.00	0.00	0.00	0.00	0.00	0.00	0.00
0.00	0.00	0.00	0.00	0.00	0.00	0.00	0.00	0.00	0.00	0.00	0.00	0.00	0.00	0.00	0.00	0.00	0.00	0.00	103.00	-178.20	75.20	0.00	46.00	-88.50	42.40	0.00	7.30	-7.20	-0.10	0.00	7.30	-7.20	-0.10	0.00	1.00	0.00	0.00	0.00	0.00	0.00	0.00	0.00	0.00	0.00	0.00	0.00	0.00	0.00	0.00
0.00	0.00	0.00	0.00	0.00	0.00	0.00	0.00	0.00	0.00	0.00	0.00	0.00	0.00	0.00	0.00	0.00	0.00	0.00	143.10	-164.60	21.40	0.00	67.10	-83.50	16.30	0.00	8.20	-5.50	-2.60	0.00	8.20	-5.50	-2.60	0.00	1.00	0.00	0.00	0.00	0.00	0.00	0.00	0.00	0.00	0.00	0.00	0.00	0.00	0.00	0.00
0.00	0.00	0.00	0.00	0.00	0.00	0.00	0.00	0.00	0.00	0.00	0.00	0.00	0.00	0.00	0.00	0.00	0.00	0.00	169.30	-134.80	-34.50	0.00	81.70	-70.30	-11.30	0.00	8.30	-3.30	-5.00	0.00	8.30	-3.30	-5.00	0.00	1.00	0.00	0.00	0.00	0.00	0.00	0.00	0.00	0.00	0.00	0.00	0.00	0.00	0.00	0.00
0.00	0.00	0.00	0.00	0.00	0.00	0.00	0.00	0.00	0.00	0.00	0.00	0.00	0.00	0.00	0.00	0.00	0.00	0.00	178.90	-91.80	-87.10	0.00	88.20	-50.30	-37.90	0.00	7.60	-0.70	-6.80	0.00	7.60	-0.70	-6.80	0.00	1.00	0.00	0.00	0.00	0.00	0.00	0.00	0.00	0.00	0.00	0.00	0.00	0.00	0.00	0.00
0.00	0.00	0.00	0.00	0.00	0.00	0.00	0.00	0.00	0.00	0.00	0.00	0.00	0.00	0.00	0.00	0.00	0.00	0.00	171.00	-39.80	-131.10	0.00	86.10	-25.30	-60.70	0.00	6.10	1.80	-8.00	0.00	6.10	1.80	-8.00	0.00	1.00	0.00	0.00	0.00	0.00	0.00	0.00	0.00	0.00	0.00	0.00	0.00	0.00	0.00	0.00
0.00	0.00	0.00	0.00	0.00	0.00	0.00	0.00	0.00	0.00	0.00	0.00	0.00	0.00	0.00	0.00	0.00	0.00	0.00	146.30	15.90	-162.30	0.00	75.60	2.00	-77.60	0.00	4.10	4.20	-8.30	0.00	4.10	4.20	-8.30	0.00	1.00	0.00	0.00	0.00	0.00	0.00	0.00	0.00	0.00	0.00	0.00	0.00	0.00	0.00	0.00
0.00	0.00	0.00	0.00	0.00	0.00	0.00	0.00	0.00	0.00	0.00	0.00	0.00	0.00	0.00	0.00	0.00	0.00	0.00	107.30	70.20	-177.60	0.00	57.60	29.30	-86.90	0.00	1.60	6.30	-7.90	0.00	1.60	6.30	-7.90	0.00	1.00	0.00	0.00	0.00	0.00	0.00	0.00	0.00	0.00	0.00	0.00	0.00	0.00	0.00	0.00
0.00	0.00	0.00	0.00	0.00	0.00	0.00	0.00	0.00	0.00	0.00	0.00	0.00	0.00	0.00	0.00	0.00	0.00	0.00	57.90	117.60	-175.50	0.00	34.00	53.70	-87.70	0.00	-0.90	7.70	-6.70	0.00	-0.90	7.70	-6.70	0.00	1.00	0.00	0.00	0.00	0.00	0.00	0.00	0.00	0.00	0.00	0.00	0.00	0.00	0.00	0.00
0.00	0.00	0.00	0.00	0.00	0.00	0.00	0.00	0.00	0.00	0.00	0.00	0.00	0.00	0.00	0.00	0.00	0.00	0.00	2.70	153.50	-156.30	0.00	7.10	72.80	-79.90	0.00	-3.50	8.30	-4.80	0.00	-3.50	8.30	-4.80	0.00	1.00	0.00	0.00	0.00	0.00	0.00	0.00	0.00	0.00	0.00	0.00	0.00	0.00	0.00	0.00
0.00	0.00	0.00	0.00	0.00	0.00	0.00	0.00	0.00	0.00	0.00	0.00	0.00	0.00	0.00	0.00	0.00	0.00	0.00	-52.60	174.40	-121.70	0.00	-20.40	84.80	-64.30	0.00	-5.60	8.10	-2.40	0.00	-5.60	8.10	-2.40	0.00	1.00	0.00	0.00	0.00	0.00	0.00	0.00	0.00	0.00	0.00	0.00	0.00	0.00	0.00	0.00
0.00	0.00	0.00	0.00	0.00	0.00	0.00	0.00	0.00	0.00	0.00	0.00	0.00	0.00	0.00	0.00	0.00	0.00	0.00	-102.90	178.20	-75.20	0.00	-46.00	88.40	-42.40	0.00	-7.30	7.20	0.10	0.00	-7.30	7.20	0.10	0.00	1.00	0.00	0.00	0.00	0.00	0.00	0.00	0.00	0.00	0.00	0.00	0.00	0.00	0.00	0.00
0.00	0.00	0.00	0.00	0.00	0.00	0.00	0.00	0.00	0.00	0.00	0.00	0.00	0.00	0.00	0.00	0.00	0.00	0.00	-143.10	164.50	-21.30	0.00	-67.10	83.40	-16.30	0.00	-8.20	5.50	2.60	0.00	-8.20	5.50	2.60	0.00	1.00	0.00	0.00	0.00	0.00	0.00	0.00	0.00	0.00	0.00	0.00	0.00	0.00	0.00	0.00
0.00	0.00	0.00	0.00	0.00	0.00	0.00	0.00	0.00	0.00	0.00	0.00	0.00	0.00	0.00	0.00	0.00	0.00	0.00	-169.30	134.70	34.50	0.00	-81.60	70.30	11.30	0.00	-8.30	3.30	5.00	0.00	-8.30	3.30	5.00	0.00	1.00	0.00	0.00	0.00	0.00	0.00	0.00	0.00	0.00	0.00	0.00	0.00	0.00	0.00	0.00
0.00	0.00	0.00	0.00	0.00	0.00	0.00	0.00	0.00	0.00	0.00	0.00	0.00	0.00	0.00	0.00	0.00	0.00	0.00	-178.90	91.70	87.10	0.00	-88.20	50.20	37.90	0.00	-7.60	0.70	6.80	0.00	-7.60	0.70	6.80	0.00	1.00	0.00	0.00	0.00	0.00	0.00	0.00	0.00	0.00	0.00	0.00	0.00	0.00	0.00	0.00
0.00	0.00	0.00	0.00	0.00	0.00	0.00	0.00	0.00	0.00	0.00	0.00	0.00	0.00	0.00	0.00	0.00	0.00	0.00	-171.00	39.80	131.10	0.00	-86.10	25.30	60.80	0.00	-6.10	-1.80	8.00	0.00	-6.10	-1.80	8.00	0.00	1.00	0.00	0.00	0.00	0.00	0.00	0.00	0.00	0.00	0.00	0.00	0.00	0.00	0.00	0.00
0.00	0.00	0.00	0.00	0.00	0.00	0.00	0.00	0.00	0.00	0.00	0.00	0.00	0.00	0.00	0.00	0.00	0.00	0.00	-146.30	-16.00	162.30	0.00	-75.50	-2.10	77.70	0.00	-4.00	-4.20	8.30	0.00	-4.00	-4.20	8.30	0.00	1.00	0.00	0.00	0.00	0.00	0.00	0.00	0.00	0.00	0.00	0.00	0.00	0.00	0.00	0.00
0.00	0.00	0.00	0.00	0.00	0.00	0.00	0.00	0.00	0.00	0.00	0.00	0.00	0.00	0.00	0.00	0.00	0.00	0.00	-107.30	-70.30	177.70	0.00	-57.60	-29.30	87.00	0.00	-1.60	-6.30	7.90	0.00	-1.60	-6.30	7.90	0.00	1.00	0.00	0.00	0.00	0.00	0.00	0.00	0.00	0.00	0.00	0.00	0.00	0.00	0.00	0.00
0.00	0.00	0.00	0.00	0.00	0.00	0.00	0.00	0.00	0.00	0.00	0.00	0.00	0.00	0.00	0.00	0.00	0.00	0.00	-57.80	-117.70	175.60	0.00	-34.00	-53.70	87.80	0.00	0.90	-7.70	6.70	0.00	0.90	-7.70	6.70	0.00	1.00	0.00	0.00	0.00	0.00	0.00	0.00	0.00	0.00	0.00	0.00	0.00	0.00	0.00	0.00
0.00	0.00	0.00	0.00	0.00	0.00	0.00	0.00	0.00	0.00	0.00	0.00	0.00	0.00	0.00	0.00	0.00	0.00	0.00	-2.60	-153.60	156.30	0.00	-7.10	-72.80	80.00	0.00	3.50	-8.30	4.80	0.00	3.50	-8.30	4.80	0.00	1.00	0.00	0.00	0.00	0.00	0.00	0.00	0.00	0.00	0.00	0.00	0.00	0.00	0.00	0.00
0.00	0.00	0.00	0.00	0.00	0.00	0.00	0.00	0.00	0.00	0.00	0.00	0.00	0.00	0.00	0.00	0.00	0.00	0.00	52.70	-174.50	121.70	0.00	20.40	-84.80	64.30	0.00	5.60	-8.10	2.40	0.00	5.60	-8.10	2.40	0.00	1.00	0.00	0.00	0.00	0.00	0.00	0.00	0.00	0.00	0.00	0.00	0.00	0.00	0.00	0.00
0.00	0.00	0.00	0.00	0.00	0.00	0.00	0.00	0.00	0.00	0.00	0.00	0.00	0.00	0.00	0.00	0.00	0.00	0.00	103.00	-178.20	75.20	0.00	46.00	-88.50	42.40	0.00	7.30	-7.20	-0.10	0.00	7.30	-7.20	-0.10	0.00	1.00	0.00	0.00	0.00	0.00	0.00	0.00	0.00	0.00	0.00	0.00	0.00	0.00	0.00	0.00
0.00	0.00	0.00	0.00	0.00	0.00	0.00	0.00	0.00	0.00	0.00	0.00	0.00	0.00	0.00	0.00	0.00	0.00	0.00	143.10	-164.60	21.40	0.00	67.10	-83.50	16.30	0.00	8.20	-5.50	-2.60	0.00	8.20	-5.50	-2.60	0.00	1.00	0.00	0.00	0.00	0.00	0.00	0.00	0.00	0.00	0.00	0.00	0.00	0.00	0.00	0.00
0.00	0.00	0.00	0.00	0.00	0.00	0.00	0.00	0.00	0.00	0.00	0.00	0.00	0.00	0.00	0.00	0.00	0.00	0.00	169.30	-134.80	-34.50	0.00	81.70	-70.30	-11.30	0.00	8.30	-3.30	-5.00	0.00	8.30	-3.30	-5.00	0.00	1.00	0.00	0.00	0.00	0.00	0.00	0.00	0.00	0.00	0.00	0.00	0.00	0.00	0.00	0.00
0.00	0.00	0.00	0.00	0.00	0.00	0.00	0.00	0.00	0.00	0.00	0.00	0.00	0.00	0.00	0.00	0.00	0.00	0.00	178.90	-91.80	-87.10	0.00	88.20	-50.30	-37.90	0.00	7.60	-0.70	-6.80	0.00	7.60	-0.70	-6.80	0.00	1.00	0.00	0.00	0.00	0.00	0.00	0.00	0.00	0.00	0.00	0.00	0.00	0.00	0.00	0.00
0.00	0.00	0.00	0.00	0.00	0.00	0.00	0.00	0.00	0.00	0.00	0.00	0.00	0.00	0.00	0.00	0.00	0.00	0.00	171.00	-39.80	-131.10	0.00	86.10	-25.30	-60.70	0.00	6.10	1.80	-8.00	0.00	6.10	1.80	-8.00	0.00	1.00	0.00	0.00	0.00	0.00	0.00	0.00	0.00	0.00	0.00	0.00	0.00	0.00	0.00	0.00
0.00	0.00	0.00	0.00	0.00	0.00	0.00	0.00	0.00	0.00	0.00	0.00	0.00	0.00	0.00	0.00	0.00	0.00	0.00	146.30	15.90	-162.30	0.00	75.60	2.00	-77.60	0.00	4.10	4.20	-8.30	0.00	4.10	4.20	-8.30	0.00	1.00	0.00	0.00	0.00	0.00	0.00	0.00	0.00	0.00	0.00	0.00	0.00	0.00	0.00	0.00
0.00	0.00	0.00	0.00	0.00	0.00	0.00	0.00	0.00	0.00	0.00	0.00	0.00	0.00	0.00	0.00	0.00	0.00	0.00	107.30	70.20	-177.60	0.00	57.60	29.30	-86.90	0.00	1.60	6.30	-7.90	0.00	1.60	6.30	-7.90	0.00	1.00	0.00	0.00	0.00	0.00	0.00	0.00	0.00	0.00	0.00	0.00	0.00	0.00	0.00	0.00
0.00	0.00	0.00	0.00	0.00	0.00	0.00	0.00	0.00	0.00	0.00	0.00	0.00	0.00	0.00	0.00	0.00	0.00	0.00	57.80	117.60	-175.50	0.00	34.00	53.70	-87.70	0.00	-0.90	7.70	-6.70	0.00	-0.90	7.70	-6.70	0.00	1.00	0.00	0.00	0.00	0.00	0.00	0.00	0.00	0.00	0.00	0.00	0.00	0.00	0.00	0.00
0.00	0.00	0.00	0.00	0.00	0.00	0.00	0.00	0.00	0.00	0.00	0.00	0.00	0.00	0.00	0.00	0.00	0.00	0.00	2.70	153.50	-156.30	0.00	7.10	72.80	-79.90	0.00	-3.50	8.30	-4.80	0.00	-3.50	8.30	-4.80	0.00	1.00	0.00	0.00	0.00	0.00	0.00	0.00	0.00	0.00	0.00	0.00	0.00	0.00	0.00	0.00
0.00	0.00	0.00	0.00	0.00	0.00	0.00	0.00	0.00	0.00	0.00	0.00	0.00	0.00	0.00	0.00	0.00	0.00	0.00	-52.60	174.40	-121.70	0.00	-20.40	84.80	-64.30	0.00	-5.60	8.10	-2.40	0.00	-5.60	8.10	-2.40	0.00	1.00	0.00	0.00	0.00	0.00	0.00	0.00	0.00	0.00	0.00	0.00	0.00	0.00	0.00	0.00
0.00	0.00	0.00	0.00	0.00	0.00	0.00	0.00	0.00	0.00	0.00	0.00	0.00	0.00	0.00	0.00	0.00	0.00	0.00	-102.90	178.20	-75.20	0.00	-46.00	88.40	-42.40	0.00	-7.30	7.20	0.10	0.00	-7.30	7.20	0.10	0.00	1.00	0.00	0.00	0.00	0.00	0.00	0.00	0.00	0.00	0.00	0.00	0.00	0.00	0.00	0.00
0.00	0.00	0.00	0.00	0.00	0.00	0.00	0.00	0.00	0.00	0.00	0.00	0.00	0.00	0.00	0.00	0.00	0.00	0.00	-143.10	164.50	-21.30	0.00	-67.10	83.40	-16.30	0.00	-8.20	5.50	2.60	0.00	-8.20	5.50	2.60	0.00	1.00	0.00	0.00	0.00	0.00	0.00	0.00	0.00	0.00	0.00	0.00	0.00	0.00	0.00	0.00
0.00	0.00	0.00	0.00	0.00	0.00	0.00	0.00	0.00	0.00	0.00	0.00	0.00	0.00	0.00	0.00	0.00	0.00	0.00	-169.30	134.70	34.50	0.00	-81.60	70.30	11.30	0.00	-8.30	3.30	5.00	0.00	-8.30	3.30	5.00	0.00	1.00	0.00	0.00	0.00	0.00	0.00	0.00	0.00	0.00	0.00	0.00	0.00	0.00	0.00	0.00
0.00	0.00	0.00	0.00	0.00	0.00	0.00	0.00	0.00	0.00	0.00	0.00	0.00	0.00	0.00	0.00	0.00	0.00	0.00	-178.90	91.70	87.10	0.00	-88.20	50.20	37.90	0.00	-7.60	0.70	6.80	0.00	-7.60	0.70	6.80	0.00	1.00	0.00	0.00	0.00	0.00	0.00	0.00	0.00	0.00	0.00	0.00	0.00	0.00	0.00	0.00
0.00	0.00	0.00	0.00	0.00	0.00	0.00	0.00	0.00	0.00	0.00	0.00	0.00	0.00	0.00	0.00	0.00	0.00	0.00	-171.00	39.80	131.10	0.00	-86.10	25.30	60.80	0.00	-6.10	-1.80	8.00	0.00	-6.10	-1.80	8.00	0.00	1.00	0.00	0.00	0.00	0.00	0.00	0.00	0.00	0.00	0.00	0.00	0.00	0.00	0.00	0.00
0.00	0.00	0.00	0.00	0.00	0.00	0.00	0.00	0.00	0.00	0.00	0.00	0.00	0.00	0.00	0.00	0.00	0.00	0.00	-146.30	-16.00	162.30	0.00	-75.50	-2.10	77.70	0.00	-4.00	-4.20	8.30	0.00	-4.00	-4.20	8.30	0.00	1.00	0.00	0.00	0.00	0.00	0.00	0.00	0.00	0.00	0.00	0.00	0.00	0.00	0.00	0.00
0.00	0.00	0.00	0.00	0.00	0.00	0.00	0.00	0.00	0.00	0.00	0.00	0.00	0.00	0.00	0.00	0.00	0.00	0.00	-107.30	-70.30	177.70	0.00	-57.60	-29.30	87.00	0.00	-1.60	-6.30	7.90	0.00	-1.60	-6.30	7.90	0.00	1.00	0.00	0.00	0.00	0.00	0.00	0.00	0.00	0.00	0.00	0.00	0.00	0.00	0.00	0.00
0.00	0.00	0.00	0.00	0.00	0.00	0.00	0.00	0.00	0.00	0.00	0.00	0.00	0.00	0.00	0.00	0.00	0.00	0.00	-57.80	-117.70	175.60	0.00	-34.00	-53.70	87.80	0.00	0.90	-7.70	6.70	0.00	0.90	-7.70	6.70	0.00	1.00	0.00	0.00	0.00	0.00	0.00	0.00	0.00	0.00	0.00	0.00	0.00	0.00	0.00	0.00
0.00	0.00	0.00	0.00	0.00	0.00	0.00	0.00	0.00	0.00	0.00	0.00	0.00	0.00	0.00	0.00	0.00	0.00	0.00	-2.60	-153.60	156.30	0.00	-7.10	-72.80	80.00	0.00	3.50	-8.30	4.80	0.00	3.50	-8.30	4.80	0.00	1.00	0.00	0.00	0.00	0.00	0.00	0.00	0.00	0.00	0.00	0.00	0.00	0.00	0.00	0.00
0.00	0.00	0.00	0.00	0.00	0.00	0.00	0.00	0.00	0.00	0.00	0.00	0.00	0.00	0.00	0.00	0.00	0.00	0.00	52.70	-174.50	121.70	0.00	20.40	-84.80	64.30	0.00	5.60	-8.10	2.40	0.00	5.60	-8.10	2.40	0.00	1.00	0.00	0.00	0.00	0.00	0.00	0.00	0.00	0.00	0.00	0.00	0.00	0.00	0.00	0.00
0.00	0.00	0.00	0.00	0.00	0.00	0.00	0.00	0.00	0.00	0.00	0.00	0.00	0.00	0.00	0.00	0.00	0.00	0.00	103.00	-178.20	75.20	0.00	46.00	-88.50	42.40	0.00	7.30	-7.20	-0.10	0.00	7.30	-7.20	-0.10	0.00	1.00	0.00	0.00	0.00	0.00	0.00	0.00	0.00	0.00	0.00	0.00	0.00	0.00	0.00	0.00
0.00	0.00	0.00	0.00	0.00	0.00	0.00	0.00	0.00	0.00	0.00	0.00	0.00	0.00	0.00	0.00	0.00	0.00	0.00	143.10	-164.60	21.40	0.00	67.10	-83.50	16.30	0.00	8.20	-5.50	-2.60	0.00	8.20	-5.50	-2.60	0.00	1.00	0.00	0.00	0.00	0.00	0.00	0.00	0.00	0.00	0.00	0.00	0.00	0.00	0.00	0.00
0.00	0.00	0.00	0.00	0.00	0.00	0.00	0.00	0.00	0.00	0.00	0.00	0.00	0.00	0.00	0.00	0.00	0.00	0.00	169.30	-134.80	-34.50	0.00	81.70	-70.30	-11.30	0.00	8.30	-3.30	-5.00	0.00	8.30	-3.30	-5.00	0.00	1.00	0.00	0.00	0.00	0.00	0.00	0.00	0.00	0.00	0.00	0.00	0.00	0.00	0.00	0.00
0.00	0.00	0.00	0.00	0.00	0.00	0.00	0.00	0.00	0.00	0.00	0.00	0.00	0.00	0.00	0.00	0.00	0.00	0.00	178.90	-91.80	-87.10	0.00	88.20	-50.30	-37.90	0.00	7.60	-0.70	-6.80	0.00	7.60	-0.70	-6.80	0.00	1.00	0.00	0.00	0.00	0.00	0.00	0.00	0.00	0.00	0.00	0.00	0.00	0.00	0.00	0.00
0.00	0.00	0.00	0.00	0.00	0.00	0.00	0.00	0.00	0.00	0.00	0.00	0.00	0.00	0.00	0.00	0.00	0.00	0.00	171.00	-39.80	-131.10	0.00	86.10	-25.30	-60.70	0.00	6.10	1.80	-8.00	0.00	6.10	1.80	-8.00	0.00	1.00	0.00	0.00	0.00	0.00	0.00	0.00	0.00	0.00	0.00	0.00	0.00	0.00	0.00	0.00
0.00	0.00	0.00	0.00	0.00	0.00	0.00	0.00	0.00	0.00	0.00	0.00	0.00	0.00	0.00	0.00	0.00	0.00	0.00	146.30	15.90	-162.30	0.00	75.60	2.00	-77.60	0.00	4.10	4.20	-8.30	0.00	4.10	4.20	-8.30	0.00	1.00	0.00	0.00	0.00	0.00	0.00	0.00	0.00	0.00	0.00	0.00	0.00	0.00	0.00	0.00
0.00	0.00	0.00	0.00	0.00	0.00	0.00	0.00	0.00	0.00	0.00	0.00	0.00	0.00	0.00	0.00	0.00	0.00	0.00	107.30	70.20	-177.60	0.00	57.60	29.30	-86.90	0.00	1.60	6.30	-7.90	0.00	1.60	6.30	-7.90	0.00	1.00	0.00	0.00	0.00	0.00	0.00	0.00	0.00	0.00	0.00	0.00	0.00	0.00	0.00	0.00
0.00	0.00	0.00	0.00	0.00	0.00	0.00	0.00	0.00	0.00	0.00	0.00	0.00	0.00	0.00	0.00	0.00	0.00	0.00	57.80	117.60	-175.50	0.00	34.00	53.70	-87.70	0.00	-0.90	7.70	-6.70	0.00	-0.90	7.70	-6.70	0.00	1.00	0.00	0.00	0.00	0.00	0.00	0.00	0.00	0.00	0.00	0.00	0.00	0.00	0.00	0.00
0.00	0.00	0.00	0.00	0.00	0.00	0.00	0.00	0.00	0.00	0.00	0.00	0.00	0.00	0.00	0.00	0.00	0.00	0.00	2.70	153.50	-156.30	0.00	7.10	72.80	-79.90	0.00	-3.50	8.30	-4.80	0.00	-3.50	8.30	-4.80	0.00	1.00	0.00	0.00	0.00	0.00	0.00	0.00	0.00	0.00	0.00	0.00	0.00	0.00	0.00	0.00
0.00	0.00	0.00	0.00	0.00	0.00	0.00	0.00	0.00	0.00	0.00	0.00	0.00	0.00	0.00	0.00	0.00	0.00	0.00	-52.60	174.40	-121.70	0.00	-20.40	84.80	-64.30	0.00	-5.60	8.10	-2.40	0.00	-5.60	8.10	-2.40	0.00	1.00	0.00	0.00	0.00	0.00	0.00	0.00	0.00	0.00	0.00	0.00	0.00	0.00	0.00	0.00
0.00	0.00	0.00	0.00	0.00	0.00	0.00	0.00	0.00	0.00	0.00	0.00	0.00	0.00	0.00	0.00	0.00	0.00	0.00	-102.90	178.20	-75.20	0.00	-46.00	88.40	-42.40	0.00	-7.30	7.20	0.10	0.00	-7.30	7.20	0.10	0.00	1.00	0.00	0.00	0.00	0.00	0.00	0.00	0.00	0.00	0.00	0.00	0.00	0.00	0.00	0.00
0.00	0.00	0.00	0.00	0.00	0.00	0.00	0.00	0.00	0.00	0.00	0.00	0.00	0.00	0.00	0.00	0.00	0.00	0.00	-143.10	164.50	-21.30	0.00	-67.10	83.40	-16.30	0.00	-8.20	5.50	2.60	0.00	-8.20	5.50	2.60	0.00	1.00	0.00	0.00	0.00	0.00	0.00	0.00	0.00	0.00	0.00	0.00	0.00	0.00	0.00	0.00
0.00	0.00	0.00	0.00	0.00	0.00	0.00	0.00	0.00	0.00	0.00	0.00	0.00	0.00	0.00	0.00	0.00	0.00	0.00	-169.30	134.70	34.50	0.00	-81.60	70.30	11.30	0.00	-8.30	3.30	5.00	0.00	-8.30	3.30	5.00	0.00	1.00	0.00	0.00	0.00	0.00	0.00	0.00	0.00	0.00	0.00	0.00	0.00	0.00	0.00	0.00
0.00	0.00	0.00	0.00	0.00	0.00	0.00	0.00	0.00	0.00	0.00	0.00	0.00	0.00	0.00	0.00	0.00	0.00	0.00	-178.90	91.70	87.10	0.00	-88.20	50.20	37.90	0.00	-7.60	0.70	6.80	0.00	-7.60	0.70	6.80	0.00	1.00	0.00	0.00	0.00	0.00	0.00	0.00	0.00	0.00	0.00	0.00	0.00	0.00	0.00	0.00
0.00	0.00	0.00	0.00	0.00	0.00	0.00	0.00	0.00	0.00	0.00	0.00	0.00	0.00	0.00	0.00	0.00	0.00	0.00	-171.00	39.80	131.10	0.00	-86.10	25.30	60.80	0.00	-6.10	-1.80	8.00	0.00	-6.10	-1.80	8.00	0.00	1.00	0.00	0.00	0.00	0.00	0.00	0.00	0.00	0.00	0.00	0.00	0.00	0.00	0.00	0.00
0.00	0.00	0.00	0.00	0.00	0.00	0.00	0.00	0.00	0.00	0.00	0.00	0.00	0.00	0.00	0.00	0.00	0.00	0.00	-146.30	-16.00	162.30	0.00	-75.50	-2.10	77.70	0.00	-4.00	-4.20	8.30	0.00	-4.00	-4.20	8.30	0.00	1.00	0.00	0.00	0.00	0.00	0.00	0.00	0.00	0.00	0.00	0.00	0.00	0.00	0.00	0.00
0.00	0.00	0.00	0.00	0.00	0.00	0.00	0.00	0.00	0.00	0.00	0.00	0.00	0.00	0.00	0.00	0.00	0.00	0.00	-107.30	-70.30	177.70	0.00	-57.60	-29.30	87.00	0.00	-1.60	-6.30	7.90	0.00	-1.60	-6.30	7.90	0.00	1.00	0.00	0.00	0.00	0.00	0.00	0.00	0.00	0.00	0.00	0.00	0.00	0.00	0.00	0.00
0.00	0.00	0.00	0.00	0.00	0.00	0.00	0.00	0.00	0.00	0.00	0.00	0.00	0.00	0.00	0.00	0.00	0.00	0.00	-57.80	-117.70	175.60	0.00	-34.00	-53.70	87.80	0.00	0.90	-7.70	6.70	0.00	0.90	-7.70	6.70	0.00	1.00	0.00	0.00	0.00	0.00	0.00	0.00	0.00	0.00	0.00	0.00	0.00	0.00	0.00	0.00
0.00	0.00	0.00	0.00	0.00	0.00	0.00	0.00	0.00	0.00	0.00	0.00	0.00	0.00	0.00	0.00	0.00	0.00	0.00	-2.60	-153.60	156.30	0.00	-7.10	-72.80	80.00	0.00	3.50	-8.30	4.80	0.00	3.50	-8.30	4.80	0.00	1.00	0.00	0.00	0.00	0.00	0.00	0.00	0.00	0.00	0.00	0.00	0.00	0.00	0.00	0.00
0.00	0.00	0.00	0.00	0.00	0.00	0.00	0.00	0.00	0.00	0.00	0.00	0.00	0.00	0.00	0.00	0.00	0.00	0.00	52.70	-174.50	121.70	0.00	20.40	-84.80	64.30	0.00	5.60	-8.10	2.40	0.00	5.60	-8.10	2.40	0.00	1.00	0.00	0.00	0.00	0.00	0.00	0.00	0.00	0.00	0.00	0.00	0.00	0.00	0.00	0.00
0.00	0.00	0.00	0.00	0.00	0.00	0.00	0.00	0.00	0.00	0.00	0.00	0.00	0.00	0.00	0.00	0.00	0.00	0.00	103.00	-178.20	75.20	0.00	46.00	-88.50	42.40	0.00	7.30	-7.20	-0.10	0.00	7.30	-7.20	-0.10	0.00	1.00	0.00	0.00	0.00	0.00	0.00	0.00	0.00	0.00	0.00	0.00	0.00	0.00	0.00	0.00
0.00	0.00	0.00	0.00	0.00	0.00	0.00	0.00	0.00	0.00	0.00	0.00	0.00	0.00	0.00	0.00	0.00	0.00	0.00	143.10	-164.60	21.40	0.00	67.10	-83.50	16.30	0.00	8.20	-5.50	-2.60	0.00	8.20	-5.50	-2.60	0.00	1.00	0.00	0.00	0.00	0.00	0.00	0.00	0.00	0.00	0.00	0.00	0.00	0.00	0.00	0.00
0.00	0.00	0.00	0.00	0.00	0.00	0.00	0.00	0.00	0.00	0.00	0.00	0.00	0.00	0.00	0.00	0.00	0.00	0.00	169.30	-134.80	-34.50	0.00	81.70	-70.30	-11.30	0.00	8.30	-3.30	-5.00	0.00	8.30	-3.30	-5.00	0.00	1.00	0.00	0.00	0.00	0.00	0.00	0.00	0.00	0.00	0.00	0.00	0.00	0.00	0.00	0.00
0.00	0.00	0.00	0.00	0.00	0.00	0.00	0.00	0.00	0.00	0.00	0.00	0.00	0.00	0.00	0.00	0.00	0.00	0.00	178.90	-91.80	-87.10	0.00	88.20	-50.30	-37.90	0.00	7.60	-0.70	-6.80	0.00	7.60	-0.70	-6.80	0.00	1.00	0.00	0.00	0.00	0.00	0.00	0.00	0.00	0.00	0.00	0.00	0.00	0.00	0.00	0.00
0.00	0.00	0.00	0.00	0.00	0.00	0.00	0.00	0.00	0.00	0.00	0.00	0.00	0.00	0.00	0.00	0.00	0.00	0.00	171.00	-39.80	-131.10	0.00	86.10	-25.30	-60.70	0.00	6.10	1.80	-8.00	0.00	6.10	1.80	-8.00	0.00	1.00	0.00	0.00	0.00	0.00	0.00	0.00	0.00	0.00	0.00	0.00	0.00	0.00	0.00	0.00
0.00	0.00	0.00	0.00	0.00	0.00	0.00	0.00	0.00	0.00	0.00	0.00	0.00	0.00	0.00	0.00	0.00	0.00	0.00	146.30	15.90	-162.30	0.00	75.60	2.00	-77.60	0.00	4.10	4.20	-8.30	0.00	4.10	4.20	-8.30	0.00	1.00	0.00	0.00	0.00	0.00	0.00	0.00	0.00	0.00	0.00	0.00	0.00	0.00	0.00	0.00
0.00	0.00	0.00	0.00	0.00	0.00	0.00	0.00	0.00	0.00	0.00	0.00	0.00	0.00	0.00	0.00	0.00	0.00	0.00	107.30	70.20	-177.60	0.00	57.60	29.30	-86.90	0.00	1.60	6.30	-7.90	0.00	1.60	6.30	-7.90	0.00	1.00	0.00	0.00	0.00	0.00	0.00	0.00	0.00	0.00	0.00	0.00	0.00	0.00	0.00	0.00
0.00	0.00	0.00	0.00	0.00	0.00	0.00	0.00	0.00	0.00	0.00	0.00	0.00	0.00	0.00	0.00	0.00	0.00	0.00	57.80	117.60	-175.50	0.00	34.00	53.70	-87.70	0.00	-0.90	7.70	-6.70	0.00	-0.90	7.70	-6.70	0.00	1.00	0.00	0.00	0.00	0.00	0.00	0.00	0.00	0.00	0.00	0.00	0.00	0.00	0.00	0.00
0.00	0.00	0.00	0.00	0.00	0.00	0.00	0.00	0.00	0.00	0.00	0.00	0.00	0.00	0.00	0.00	0.00	0.00	0.00	2.70	153.50	-156.30	0.00	7.10	72.80	-79.90	0.00	-3.50	8.30	-4.80	0.00	-3.50	8.30	-4.80	0.00	1.00	0.00	0.00	0.00	0.00	0.00	0.00	0.00	0.00	0.00	0.00	0.00	0.00	0.00	0.00
0.00	0.00	0.00	0.00	0.00	0.00	0.00	0.00	0.00	0.00	0.00	0.00	0.00	0.00	0.00	0.00	0.00	0.00	0.00	-52.60	174.40	-121.70	0.00	-20.40	84.80	-64.30	0.00	-5.60	8.10	-2.40	0.00	-5.60	8.10	-2.40	0.00	1.00	0.00	0.00	0.00	0.00	0.00	0.00	0.00	0.00	0.00	0.00	0.00	0.00	0.00	0.00
0.00	0.00	0.00	0.00	0.00	0.00	0.00	0.00	0.00	0.00	0.00	0.00	0.00	0.00	0.00	0.00	0.00	0.00	0.00	-102.90	178.20	-75.20	0.00	-46.00	88.40	-42.40	0.00	-7.30	7.20	0.10	0.00	-7.30	7.20	0.10	0.00	1.00	0.00	0.00	0.00	0.00	0.00	0.00	0.00	0.00	0.00	0.00	0.00	0.00	0.00	0.00
0.00	0.00	0.00	0.00	0.00	0.00	0.00	0.00	0.00	0.00	0.00	0.00	0.00	0.00	0.00	0.00	0.00	0.00	0.00	-143.10	164.50	-21.30	0.00	-67.10	83.40	-16.30	0.00	-8.20	5.50	2.60	0.00	-8.20	5.50	2.60	0.00	1.00	0.00	0.00	0.00	0.00	0.00	0.00	0.00	0.00	0.00	0.00	0.00	0.00	0.00	0.00
0.00	0.00	0.00	0.00	0.00	0.00	0.00	0.00	0.00	0.00	0.00	0.00	0.00	0.00	0.00	0.00	0.00	0.00	0.00	-169.30	134.70	34.50	0.00	-81.60	70.30	11.30	0.00	-8.30	3.30	5.00	0.00	-8.30	3.30	5.00	0.00	1.00	0.00	0.00	0.00	0.00	0.00	0.00	0.00	0.00	0.00	0.00	0.00	0.00	0.00	0.00
0.00	0.00	0.00	0.00	0.00	0.00	0.00	0.00	0.00	0.00	0.00	0.00	0.00	0.00	0.00	0.00	0.00	0.00	0.00	-178.90	91.70	87.10	0.00	-88.20	50.20	37.90	0.00	-7.60	0.70	6.80	0.00	-7.60	0.70	6.80	0.00	1.00	0.00	0.00	0.00	0.00	0.00	0.00	0.00	0.00	0.00	0.00	0.00	0.00	0.00	0.00
0.00	0.00	0.00	0.00	0.00	0.00	0.00	0.00	0.00	0.00	0.00	0.00	0.00	0.00	0.00	0.00	0.00	0.00	0.00	-171.00	39.80	131.10	0.00	-86.10	25.30	60.80	0.00	-6.10	-1.80	8.00	0.00	-6.10	-1.80	8.00	0.00	1.00	0.00	0.00	0.00	0.00	0.00	0.00	0.00	0.00	0.00	0.00	0.00	0.00	0.00	0.00
0.00	0.00	0.00	0.00	0.00	0.00	0.00	0.00	0.00	0.00	0.00	0.00	0.00	0.00	0.00	0.00	0.00	0.00	0.00	-146.30	-16.00	162.30	0.00	-75.50	-2.10	77.70	0.00	-4.00	-4.20	8.30	0.00	-4.00	-4.20	8.30	0.00	1.00	0.00	0.00	0.00	0.00	0.00	0.00	0.00	0.00	0.00	0.00	0.00	0.00	0.00	0.00
0.00	0.00	0.00	0.00	0.00	0.00	0.00	0.00	0.00	0.00	0.00	0.00	0.00	0.00	0.00	0.00	0.00	0.00	0.00	-107.30	-70.30	177.70	0.00	-57.60	-29.30	87.00	0.00	-1.60	-6.30	7.90	0.00	-1.60	-6.30	7.90	0.00	1.00	0.00	0.00	0.00	0.00	0.00	0.00	0.00	0.00	0.00	0.00	0.00	0.00	0.00	0.00
0.00	0.00	0.00	0.00	0.00	0.00	0.00	0.00	0.00	0.00	0.00	0.00	0.00	0.00	0.00	0.00	0.00	0.00	0.00	-57.80	-117.70	175.60	0.00	-34.00	-53.70	87.80	0.00	0.90	-7.70	6.70	0.00	0.90	-7.70	6.70	0.00	1.00	0.00	0.00	0.00	0.00	0.00	0.00	0.00	0.00	0.00	0.00	0.00	0.00	0.00	0.00
0.00	0.00	0.00	0.00	0.00	0.00	0.00	0.00	0.00	0.00	0.00	0.00	0.00	0.00	0.00	0.00	0.00	0.00	0.00	-2.60	-153.60	156.30	0.00	-7.10	-72.80	80.00	0.00	3.50	-8.30	4.80	0.00	3.50	-8.30	4.80	0.00	1.00	0.00	0.00	0.00	0.00	0.00	0.00	0.00	0.00	0.00	0.00	0.00	0.00	0.00	0.00
0.00	0.00	0.00	0.00	0.00	0.00	0.00	0.00	0.00	0.00	0.00	0.00	0.00	0.00	0.00	0.00	0.00	0.00	0.00	52.70	-174.50	121.70	0.00	20.40	-84.80	64.30	0.00	5.60	-8.10	2.40	0.00	5.60	-8.10	2.40	0.00	1.00	0.00	0.00	0.00	0.00	0.00	0.00	0.00	0.00	0.00	0.00	0.00	0.00	0.00	0.00
0.00	0.00	0.00	0.00	0.00	0.00	0.00	0.00	0.00	0.00	0.00	0.00	0.00	0.00	0.00	0.00	0.00	0.00	0.00	103.00	-178.20	75.20	0.00	46.00	-88.50	42.40	0.00	7.30	-7.20	-0.10	0.00	7.30	-7.20	-0.10	0.00	1.00	0.00	0.00	0.00	0.00	0.00	0.00	0.00	0.00	0.00	0.00	0.00	0.00	0.00	0.00
0.00	0.00	0.00	0.00	0.00	0.00	0.00	0.00	0.00	0.00	0.00	0.00	0.00	0.00	0.00	0.00	0.00	0.00	0.00	143.10	-164.60	21.40	0.00	67.10	-83.50	16.30	0.00	8.20	-5.50	-2.60	0.00	8.20	-5.50	-2.60	0.00	1.00	0.00	0.00	0.00	0.00	0.00	0.00	0.00	0.00	0.00	0.00	0.00	0.00	0.00	0.00
0.00	0.00	0.00	0.00	0.00	0.00	0.00	0.00	0.00	0.00	0.00	0.00	0.00	0.00	0.00	0.00	0.00	0.00	0.00	169.30	-134.80	-34.50	0.00	81.70	-70.30	-11.30	0.00	8.30	-3.30	-5.00	0.00	8.30	-3.30	-5.00	0.00	1.00	0.00	0.00	0.00	0.00	0.00	0.00	0.00	0.00	0.00	0.00	0.00	0.00	0.00	0.00
0.00	0.00	0.00	0.00	0.00	0.00	0.00	0.00	0.00	0.00	0.00	0.00	0.00	0.00	0.00	0.00	0.00	0.00	0.00	178.90	-91.80	-87.10	0.00	88.20	-50.30	-37.90	0.00	7.60	-0.70	-6.80	0.00	7.60	-0.70	-6.80	0.00	1.00	0.00	0.00	0.00	0.00	0.00	0.00	0.00	0.00	0.00	0.00	0.00	0.00	0.00	0.00
0.00	0.00	0.00	0.00	0.00	0.00	0.00	0.00	0.00	0.00	0.00	0.00	0.00	0.00	0.00	0.00	0.00	0.00	0.00	171.00	-39.80	-131.10	0.00	86.10	-25.30	-60.70	0.00	6.10	1.80	-8.00	0.00	6.10	1.80	-8.00	0.00	1.00	0.00	0.00	0.00	0.00	0.00	0.00	0.00	0.00	0.00	0.00	0.00	0.00	0.00	0.00
0.00	0.00	0.00	0.00	0.00	0.00	0.00	0.00	0.00	0.00	0.00	0.00	0.00	0.00	0.00	0.00	0.00	0.00	0.00	146.30	15.90	-162.30	0.00	75.60	2.00	-77.60	0.00	4.10	4.20	-8.30	0.00	4.10	4.20	-8.30	0.00	1.00	0.00	0.00	0.00	0.00	0.00	0.00	0.00	0.00	0.00	0.00	0.00	0.00	0.00	0.00
0.00	0.00	0.00	0.00	0.00	0.00	0.00	0.00	0.00	0.00	0.00	0.00	0.00	0.00	0.00	0.00	0.00	0.00	0.00	107.30	70.20	-177.60	0.00	57.60	29.30	-86.90	0.00	1.60	6.30	-7.90	0.00	1.60	6.30	-7.90	0.00	1.00	0.00	0.00	0.00	0.00	0.00	0.00	0.00	0.00	0.00	0.00	0.00	0.00	0.00	0.00
0.00	0.00	0.00	0.00	0.00	0.00	0.00	0.00	0.00	0.00	0.00	0.00	0.00	0.00	0.00	0.00	0.00	0.00	0.00	57.80	117.60	-175.50	0.00	34.00	53.70	-87.70	0.00	-0.90	7.70	-6.70	0.00	-0.90	7.70	-6.70	0.00	1.00	0.00	0.00	0.00	0.00	0.00	0.00	0.00	0.00	0.00	0.00	0.00	0.00	0.00	0.00
0.00	0.00	0.00	0.00	0.00	0.00	0.00	0.00	0.00	0.00	0.00	0.00	0.00	0.00	0.00	0.00	0.00	0.00	0.00	2.70	153.50	-156.30	0.00	7.10	72.80	-79.90	0.00	-3.50	8.30	-4.80	0.00	-3.50	8.30	-4.80	0.00	1.00	0.00	0.00	0.00	0.00	0.00	0.00	0.00	0.00	0.00	0.00	0.00	0.00	0.00	0.00
0.00	0.00	0.00	0.00	0.00	0.00	0.00	0.00	0.00	0.00	0.00	0.00	0.00	0.00	0.00	0.00	0.00	0.00	0.00	-52.60	174.40	-121.70	0.00	-20.40	84.80	-64.30	0.00	-5.60	8.10	-2.40	0.00	-5.60	8.10	-2.40	0.00	1.00	0.00	0.00	0.00	0.00	0.00	0.00	0.00	0.00	0.00	0.00	0.00	0.00	0.00	0.00
0.00	0.00	0.00	0.00	0.00	0.00	0.00	0.00	0.00	0.00	0.00	0.00	0.00	0.00	0.00	0.00	0.00	0.00	0.00	-102.90	178.20	-75.20	0.00	-46.00	88.40	-42.40	0.00	-7.30	7.20	0.10	0.00	-7.30	7.20	0.10	0.00	1.00	0.00	0.00	0.00	0.00	0.00	0.00	0.00	0.00	0.00	0.00	0.00	0.00	0.00	0.00
0.00	0.00	0.00	0.00	0.00	0.00	0.00	0.00	0.00	0.00	0.00	0.00	0.00	0.00	0.00	0.00	0.00	0.00	0.00	-143.10	164.50	-21.30	0.00	-67.10	83.40	-16.30	0.00	-8.20	5.50	2.60	0.00	-8.20	5.50	2.60	0.00	1.00	0.00	0.00	0.00	0.00	0.00	0.00	0.00	0.00	0.00	0.00	0.00	0.00	0.00	0.00
0.00	0.00	0.00	0.00	0.00	0.00	0.00	0.00	0.00	0.00	0.00	0.00	0.00	0.00	0.00	0.00	0.00	0.00	0.00	-169.30	134.70	34.50	0.00	-81.60	70.30	11.30	0.00	-8.30	3.30	5.00	0.00	-8.30	3.30	5.00	0.00	1.00	0.00	0.00	0.00	0.00	0.00	0.00	0.00	0.00	0.00	0.00	0.00	0.00	0.00	0.00
0.00	0.00	0.00	0.00	0.00	0.00	0.00	0.00	0.00	0.00	0.00	0.00	0.00	0.00	0.00	0.00	0.00	0.00	0.00	-178.90	91.70	87.10	0.00	-88.20	50.20	37.90	0.00	-7.60	0.70	6.80	0.00	-7.60	0.70	6.80	0.00	1.00	0.00	0.00	0.00	0.00	0.00	0.00	0.00	0.00	0.00	0.00	0.00	0.00	0.00	0.00
0.00	0.00	0.00	0.00	0.00	0.00	0.00	0.00	0.00	0.00	0.00	0.00	0.00	0.00	0.00	0.00	0.00	0.00	0.00	-171.00	39.80	131.10	0.00	-86.10	25.30	60.80	0.00	-6.10	-1.80	8.00	0.00	-6.10	-1.80	8.00	0.00	1.00	0.00	0.00	0.00	0.00	0.00	0.00	0.00	0.00	0.00	0.00	0.00	0.00	0.00	0.00
0.00	0.00	0.00	0.00	0.00	0.00	0.00	0.00	0.00	0.00	0.00	0.00	0.00	0.00	0.00	0.00	0.00	0.00	0.00	-146.30	-16.00	162.30	0.00	-75.50	-2.10	77.70	0.00	-4.00	-4.20	8.30	0.00	-4.00	-4.20	8.30	0.00	1.00	0.00	0.00	0.00	0.00	0.00	0.00	0.00	0.00	0.00	0.00	0.00	0.00	0.00	0.00
0.00	0.00	0.00	0.00	0.00	0.00	0.00	0.00	0.00	0.00	0.00	0.00	0.00	0.00	0.00	0.00	0.00	0.00	0.00	-107.30	-70.30	177.70	0.00	-57.60	-29.30	87.00	0.00	-1.60	-6.30	7.90	0.00	-1.60	-6.30	7.90	0.00	1.00	0.00	0.00	0.00	0.00	0.00	0.00	0.00	0.00	0.00	0.00	0.00	0.00	0.00	0.00
0.00	0.00	0.00	0.00	0.00	0.00	0.00	0.00	0.00	0.00	0.00	0.00	0.00	0.00	0.00	0.00	0.00	0.00	0.00	-57.80	-117.70	175.60	0.00	-34.00	-53.70	87.80	0.00	0.90	-7.70	6.70	0.00	0.90	-7.70	6.70	0.00	1.00	0.00	0.00	0.00	0.00	0.00	0.00	0.00	0.00	0.00	0.00	0.00	0.00	0.00	0.00
0.00	0.00	0.00	0.00	0.00	0.00	0.00	0.00	0.00	0.00	0.00	0.00	0.00	0.00	0.00	0.00	0.00	0.00	0.00	-2.60	-153.60	156.30	0.00	-7.10	-72.80	80.00	0.00	3.50	-8.30	4.80	0.00	3.50	-8.30	4.80	0.00	1.00	0.00	0.00	0.00	0.00	0.00	0.00	0.00	0.00	0.00	0.00	0.00	0.00	0.00	0.00
0.00	0.00	0.00	0.00	0.00	0.00	0.00	0.00	0.00	0.00	0.00	0.00	0.00	0.00	0.00	0.00	0.00	0.00	0.00	52.70	-174.50	121.70	0.00	20.40	-84.80	64.30	0.00	5.60	-8.10	2.40	0.00	5.60	-8.10	2.40	0.00	1.00	0.00	0.00	0.00	0.00	0.00	0.00	0.00	0.00	0.00	0.00	0.00	0.00	0.00	0.00
0.00	0.00	0.00	0.00	0.00	0.00	0.00	0.00	0.00	0.00	0.00	0.00	0.00	0.00	0.00	0.00	0.00	0.00	0.00	103.00	-178.20	75.20	0.00	46.00	-88.50	42.40	0.00	7.30	-7.20	-0.10	0.00	7.30	-7.20	-0.10	0.00	1.00	0.00	0.00	0.00	0.00	0.00	0.00	0.00	0.00	0.00	0.00	0.00	0.00	0.00	0.00
0.00	0.00	0.00	0.00	0.00	0.00	0.00	0.00	0.00	0.00	0.00	0.00	0.00	0.00	0.00	0.00	0.00	0.00	0.00	143.10	-164.60	21.40	0.00	67.10	-83.50	16.30	0.00	8.20	-5.50	-2.60	0.00	8.20	-5.50	-2.60	0.00	1.00	0.00	0.00	0.00	0.00	0.00	0.00	0.00	0.00	0.00	0.00	0.00	0.00	0.00	0.00
0.00	0.00	0.00	0.00	0.00	0.00	0.00	0.00	0.00	0.00	0.00	0.00	0.00	0.00	0.00	0.00	0.00	0.00	0.00	169.30	-134.80	-34.50	0.00	81.70	-70.30	-11.30	0.00	8.30	-3.30	-5.00	0.00	8.30	-3.30	-5.00	0.00	1.00	0.00	0.00	0.00	0.00	0.00	0.00	0.00	0.00	0.00	0.00	0.00	0.00	0.00	0.00
0.00	0.00	0.00	0.00	0.00	0.00	0.00	0.00	0.00	0.00	0.00	0.00	0.00	0.00	0.00	0.00	0.00	0.00	0.00	178.90	-91.80	-87.10	0.00	88.20	-50.30	-37.90	0.00	7.60	-0.70	-6.80	0.00	7.60	-0.70	-6.80	0.00	1.00	0.00	0.00	0.00	0.00	0.00	0.00	0.00	0.00	0.00	0.00	0.00	0.00	0.00	0.00
0.00	0.00	0.00	0.00	0.00	0.00	0.00	0.00	0.00	0.00	0.00	0.00	0.00	0.00	0.00	0.00	0.00	0.00	0.00	171.00	-39.80	-131.10	0.00	86.10	-25.30	-60.70	0.00	6.10	1.80	-8.00	0.00	6.10	1.80	-8.00	0.00	1.00	0.00	0.00	0.00	0.00	0.00	0.00	0.00	0.00	0.00	0.00	0.00	0.00	0.00	0.00
0.00	0.00	0.00	0.00	0.00	0.00	0.00	0.00	0.00	0.00	0.00	0.00	0.00	0.00	0.00	0.00	0.00	0.00	0.00	146.30	15.90	-162.30	0.00	75.60	2.00	-77.60	0.00	4.10	4.20	-8.30	0.00	4.10	4.20	-8.30	0.00	1.00	0.00	0.00	0.00	0.00	0.00	0.00	0.00	0.00	0.00	0.00	0.00	0.00	0.00	0.00
0.00	0.00	0.00	0.00	0.00	0.00	0.00	0.00	0.00	0.00	0.00	0.00	0.00	0.00	0.00	0.00	0.00	0.00	0.00	107.30	70.20	-177.60	0.00	57.60	29.30	-86.90	0.00	1.60	6.30	-7.90	0.00	1.60	6.30	-7.90	0.00	1.00	0.00	0.00	0.00	0.00	0.00	0.00	0.00	0.00	0.00	0.00	0.00	0.00	0.00	0.00
0.00	0.00	0.00	0.00	0.00	0.00	0.00	0.00	0.00	0.00	0.00	0.00	0.00	0.00	0.00	0.00	0.00	0.00	0.00	57.80	117.60	-175.50	0.00	34.00	53.70	-87.70	0.00	-0.90	7.70	-6.70	0.00	-0.90	7.70	-6.70	0.00	1.00	0.00	0.00	0.00	0.00	0.00	0.00	0.00	0.00	0.00	0.00	0.00	0.00	0.00	0.00
0.00	0.00	0.00	0.00	0.00	0.00	0.00	0.00	0.00	0.00	0.00	0.00	0.00	0.00	0.00	0.00	0.00	0.00	0.00	2.70	153.50	-156.30	0.00	7.10	72.80	-79.90	0.00	-3.50	8.30	-4.80	0.00	-3.50	8.30	-4.80	0.00	1.00	0.00	0.00	0.00	0.00	0.00	0.00	0.00	0.00	0.00	0.00	0.00	0.00	0.00	0.00
0.00	0.00	0.00	0.00	0.00	0.00	0.00	0.00	0.00	0.00	0.00	0.00	0.00	0.00	0.00	0.00	0.00	0.00	0.00	-52.60	174.40	-121.70	0.00	-20.40	84.80	-64.30	0.00	-5.60	8.10	-2.40	0.00	-5.60	8.10	-2.40	0.00	1.00	0.00	0.00	0.00	0.00	0.00	0.00	0.00	0.00	0.00	0.00	0.00	0.00	0.00	0.00
0.00	0.00	0.00	0.00	0.00	0.00	0.00	0.00	0.00	0.00	0.00	0.00	0.00	0.00	0.00	0.00	0.00	0.00	0.00	-102.90	178.20	-75.20	0.00	-46.00	88.40	-42.40	0.00	-7.30	7.20	0.10	0.00	-7.30	7.20	0.10	0.00	1.00	0.00	0.00	0.00	0.00	0.00	0.00	0.00	0.00	0.00	0.00	0.00	0.00	0.00	0.00
0.00	0.00	0.00	0.00	0.00	0.00	0.00	0.00	0.00	0.00	0.00	0.00	0.00	0.00	0.00	0.00	0.00	0.00	0.00	-143.10	164.50	-21.30	0.00	-67.10	83.40	-16.30	0.00	-8.20	5.50	2.60	0.00	-8.20	5.50	2.60	0.00	1.00	0.00	0.00	0.00	0.00	0.00	0.00	0.00	0.00	0.00	0.00	0.00	0.00	0.00	0.00
0.00	0.00	0.00	0.00	0.00	0.00	0.00	0.00	0.00	0.00	0.00	0.00	0.00	0.00	0.00	0.00	0.00	0.00	0.00	-169.30	134.70	34.50	0.00	-81.60	70.30	11.30	0.00	-8.30	3.30	5.00	0.00	-8.30	3.30	5.00	0.00	1.00	0.00	0.00	0.00	0.00	0.00	0.00	0.00	0.00	0.00	0.00	0.00	0.00	0.00	0.00
0.00	0.00	0.00	0.00	0.00	0.00	0.00	0.00	0.00	0.00	0.00	0.00	0.00	0.00	0.00	0.00	0.00	0.00	0.00	-178.90	91.70	87.10	0.00	-88.20	50.20	37.90	0.00	-7.60	0.70	6.80	0.00	-7.60	0.70	6.80	0.00	1.00	0.00	0.00	0.00	0.00	0.00	0.00	0.00	0.00	0.00	0.00	0.00	0.00	0.00	0.00
0.00	0.00	0.00	0.00	0.00	0.00	0.00	0.00	0.00	0.00	0.00	0.00	0.00	0.00	0.00	0.00	0.00	0.00	0.00	-171.00	39.80	131.10	0.00	-86.10	25.30	60.80	0.00	-6.10	-1.80	8.00	0.00	-6.10	-1.80	8.00	0.00	1.00	0.00	0.00	0.00	0.00	0.00	0.00	0.00	0.00	0.00	0.00	0.00	0.00	0.00	0.00
0.00	0.00	0.00	0.00	0.00	0.00	0.00	0.00	0.00	0.00	0.00	0.00	0.00	0.00	0.00	0.00	0.00	0.00	0.00	-146.30	-16.00	162.30	0.00	-75.50	-2.10	77.70	0.00	-4.00	-4.20	8.30	0.00	-4.00	-4.20	8.30	0.00	1.00	0.00	0.00	0.00	0.00	0.00	0.00	0.00	0.00	0.00	0.00	0.00	0.00	0.00	0.00
0.00	0.00	0.00	0.00	0.00	0.00	0.00	0.00	0.00	0.00	0.00	0.00	0.00	0.00	0.00	0.00	0.00	0.00	0.00	-107.30	-70.30	177.70	0.00	-57.60	-29.30	87.00	0.00	-1.60	-6.30	7.90	0.00	-1.60	-6.30	7.90	0.00	1.00	0.00	0.00	0.00	0.00	0.00	0.00	0.00	0.00	0.00	0.00	0.00	0.00	0.00	0.00
0.00	0.00	0.00	0.00	0.00	0.00	0.00	0.00	0.00	0.00	0.00	0.00	0.00	0.00	0.00	0.00	0.00	0.00	0.00	-57.80	-117.70	175.60	0.00	-34.00	-53.70	87.80	0.00	0.90	-7.70	6.70	0.00	0.90	-7.70	6.70	0.00	1.00	0.00	0.00	0.00	0.00	0.00	0.00	0.00	0.00	0.00	0.00	0.00	0.00	0.00	0.00
0.00	0.00	0.00	0.00	0.00	0.00	0.00	0.00	0.00	0.00	0.00	0.00	0.00	0.00	0.00	0.00	0.00	0.00	0.00	-2.60	-153.60	156.30	0.00	-7.10	-72.80	80.00	0.00	3.50	-8.30	4.80	0.00	3.50	-8.30	4.80	0.00	1.00	0.00	0.00	0.00	0.00	0.00	0.00	0.00	0.00	0.00	0.00	0.00	0.00	0.00	0.00
0.00	0.00	0.00	0.00	0.00	0.00	0.00	0.00	0.00	0.00	0.00	0.00	0.00	0.00	0.00	0.00	0.00	0.00	0.00	52.70	-174.50	121.70	0.00	20.40	-84.80	64.30	0.00	5.60	-8.10	2.40	0.00	5.60	-8.10	2.40	0.00	1.00	0.00	0.00	0.00	0.00	0.00	0.00	0.00	0.00	0.00	0.00	0.00	0.00	0.00	0.00
0.00	0.00	0.00	0.00	0.00	0.00	0.00	0.00	0.00	0.00	0.00	0.00	0.00	0.00	0.00	0.00	0.00	0.00	0.00	103.00	-178.20	75.20	0.00	46.00	-88.50	42.40	0.00	7.30	-7.20	-0.10	0.00	7.30	-7.20	-0.10	0.00	1.00	0.00	0.00	0.00	0.00	0.00	0.00	0.00	0.00	0.00	0.00	0.00	0.00	0.00	0.00
0.00	0.00	0.00	0.00	0.00	0.00	0.00	0.00	0.00	0.00	0.00	0.00	0.00	0.00	0.00	0.00	0.00	0.00	0.00	143.10	-164.60	21.40	0.00	67.10	-83.50	16.30	0.00	8.20	-5.50	-2.60	0.00	8.20	-5.50	-2.60	0.00	1.00	0.00	0.00	0.00	0.00	0.00	0.00	0.00	0.00	0.00	0.00	0.00	0.00	0.00	0.00
0.00	0.00	0.00	0.00	0.00	0.00	0.00	0.00	0.00	0.00	0.00	0.00	0.00	0.00	0.00	0.00	0.00	0.00	0.00	169.30	-134.80	-34.50	0.00	81.70	-70.30	-11.30	0.00	8.30	-3.30	-5.00	0.00	8.30	-3.30	-5.00	0.00	1.00	0.00	0.00	0.00	0.00	0.00	0.00	0.00	0.00	0.00	0.00	0.00	0.00	0.00	0.00
0.00	0.00	0.00	0.00	0.00	0.00	0.00	0.00	0.00	0.00	0.00	0.00	0.00	0.00	0.00	0.00	0.00	0.00	0.00	178.90	-91.80	-87.10	0.00	88.20	-50.30	-37.90	0.00	7.60	-0.70	-6.80	0.00	7.60	-0.70	-6.80	0.00	1.00	0.00	0.00	0.00	0.00	0.00	0.00	0.00	0.00	0.00	0.00	0.00	0.00	0.00	0.00
0.00	0.00	0.00	0.00	0.00	0.00	0.00	0.00	0.00	0.00	0.00	0.00	0.00	0.00	0.00	0.00	0.00	0.00	0.00	171.00	-39.80	-131.10	0.00	86.10	-25.30	-60.70	0.00	6.10	1.80	-8.00	0.00	6.10	1.80	-8.00	0.00	1.00	0.00	0.00	0.00	0.00	0.00	0.00	0.00	0.00	0.00	0.00	0.00	0.00	0.00	0.00
0.00	0.00	0.00	0.00	0.00	0.00	0.00	0.00	0.00	0.00	0.00	0.00	0.00	0.00	0.00	0.00	0.00	0.00	0.00	146.30	15.90	-162.30	0.00	75.60	2.00	-77.60	0.00	4.10	4.20	-8.30	0.00	4.10	4.20	-8.30	0.00	1.00	0.00	0.00	0.00	0.00	0.00	0.00	0.00	0.00	0.00	0.00	0.00	0.00	0.00	0.00
0.00	0.00	0.00	0.00	0.00	0.00	0.00	0.00	0.00	0.00	0.00	0.00	0.00	0.00	0.00	0.00	0.00	0.00	0.00	107.30	70.20	-177.60	0.00	57.60	29.30	-86.90	0.00	1.60	6.30	-7.90	0.00	1.60	6.30	-7.90	0.00	1.00	0.00	0.00	0.00	0.00	0.00	0.00	0.00	0.00	0.00	0.00	0.00	0.00	0.00	0.00
0.00	0.00	0.00	0.00	0.00	0.00	0.00	0.00	0.00	0.00	0.00	0.00	0.00	0.00	0.00	0.00	0.00	0.00	0.00	57.80	117.60	-175.50	0.00	34.00	53.70	-87.70	0.00	-0.90	7.70	-6.70	0.00	-0.90	7.70	-6.70	0.00	1.00	0.00	0.00	0.00	0.00	0.00	0.00	0.00	0.00	0.00	0.00	0.00	0.00	0.00	0.00
0.00	0.00	0.00	0.00	0.00	0.00	0.00	0.00	0.00	0.00	0.00	0.00	0.00	0.00	0.00	0.00	0.00	0.00	0.00	2.70	153.50	-156.30	0.00	7.10	72.80	-79.90	0.00	-3.50	8.30	-4.80	0.00	-3.50	8.30	-4.80	0.00	1.00	0.00	0.00	0.00	0.00	0.00	0.00	0.00	0.00	0.00	0.00	0.00	0.00	0.00	0.00
0.00	0.00	0.00	0.00	0.00	0.00	0.00	0.00	0.00	0.00	0.00	0.00	0.00	0.00	0.00	0.00	0.00	0.00	0.00	-52.60	174.40	-121.70	0.00	-20.40	84.80	-64.30	0.00	-5.60	8.10	-2.40	0.00	-5.60	8.10	-2.40	0.00	1.00	0.00	0.00	0.00	0.00	0.00	0.00	0.00	0.00	0.00	0.00	0.00	0.00	0.00	0.00
0.00	0.00	0.00	0.00	0.00	0.00	0.00	0.00	0.00	0.00	0.00	0.00	0.00	0.00	0.00	0.00	0.00	0.00	0.00	-102.90	178.20	-75.20	0.00	-46.00	88.40	-42.40	0.00	-7.30	7.20	0.10	0.00	-7.30	7.20	0.10	0.00	1.00	0.00	0.00	0.00	0.00	0.00	0.00	0.00	0.00	0.00	0.00	0.00	0.00	0.00	0.00
0.00	0.00	0.00	0.00	0.00	0.00	0.00	0.00	0.00	0.00	0.00	0.00	0.00	0.00	0.00	0.00	0.00	0.00	0.00	-143.10	164.50	-21.30	0.00	-67.10	83.40	-16.30	0.00	-8.20	5.50	2.60	0.00	-8.20	5.50	2.60	0.00	1.00	0.00	0.00	0.00	0.00	0.00	0.00	0.00	0.00	0.00	0.00	0.00	0.00	0.00	0.00
0.00	0.00	0.00	0.00	0.00	0.00	0.00	0.00	0.00	0.00	0.00	0.00	0.00	0.00	0.00	0.00	0.00	0.00	0.00	-169.30	134.70	34.50	0.00	-81.60	70.30	11.30	0.00	-8.30	3.30	5.00	0.00	-8.30	3.30	5.00	0.00	1.00	0.00	0.00	0.00	0.00	0.00	0.00	0.00	0.00	0.00	0.00	0.00	0.00	0.00	0.00
0.00	0.00	0.00	0.00	0.00	0.00	0.00	0.00	0.00	0.00	0.00	0.00	0.00	0.00	0.00	0.00	0.00	0.00	0.00	-178.90	91.70	87.10	0.00	-88.20	50.20	37.90	0.00	-7.60	0.70	6.80	0.00	-7.60	0.70	6.80	0.00	1.00	0.00	0.00	0.00	0.00	0.00	0.00	0.00	0.00	0.00	0.00	0.00	0.00	0.00	0.00
0.00	0.00	0.00	0.00	0.00	0.00	0.00	0.00	0.00	0.00	0.00	0.00	0.00	0.00	0.00	0.00	0.00	0.00	0.00	-171.00	39.80	131.10	0.00	-86.10	25.30	60.80	0.00	-6.10	-1.80	8.00	0.00	-6.10	-1.80	8.00	0.00	1.00	0.00	0.00	0.00	0.00	0.00	0.00	0.00	0.00	0.00	0.00	0.00	0.00	0.00	0.00
0.00	0.00	0.00	0.00	0.00	0.00	0.00	0.00	0.00	0.00	0.00	0.00	0.00	0.00	0.00	0.00	0.00	0.00	0.00	-146.30	-16.00	162.30	0.00	-75.50	-2.10	77.70	0.00	-4.00	-4.20	8.30	0.00	-4.00	-4.20	8.30	0.00	1.00	0.00	0.00	0.00	0.00	0.00	0.00	0.00	0.00	0.00	0.00	0.00	0.00	0.00	0.00
0.00	0.00	0.00	0.00	0.00	0.00	0.00	0.00	0.00	0.00	0.00	0.00	0.00	0.00	0.00	0.00	0.00	0.00	0.00	-107.30	-70.30	177.70	0.00	-57.60	-29.30	87.00	0.00	-1.60	-6.30	7.90	0.00	-1.60	-6.30	7.90	0.00	1.00	0.00	0.00	0.00	0.00	0.00	0.00	0.00	0.00	0.00	0.00	0.00	0.00	0.00	0.00
0.00	0.00	0.00	0.00	0.00	0.00	0.00	0.00	0.00	0.00	0.00	0.00	0.00	0.00	0.00	0.00	0.00	0.00	0.00	-57.80	-117.70	175.60	0.00	-34.00	-53.70	87.80	0.00	0.90	-7.70	6.70	0.00	0.90	-7.70	6.70	0.00	1.00	0.00	0.00	0.00	0.00	0.00	0.00	0.00	0.00	0.00	0.00	0.00	0.00	0.00	0.00
0.00	0.00	0.00	0.00	0.00	0.00	0.00	0.00	0.00	0.00	0.00	0.00	0.00	0.00	0.00	0.00	0.00	0.00	0.00	-2.60	-153.60	156.30	0.00	-7.10	-72.80	80.00	0.00	3.50	-8.30	4.80	0.00	3.50	-8.30	4.80	0.00	1.00	0.00	0.00	0.00	0.00	0.00	0.00	0.00	0.00	0.00	0.00	0.00	0.00	0.00	0.00
0.00	0.00	0.00	0.00	0.00	0.00	0.00	0.00	0.00	0.00	0.00	0.00	0.00	0.00	0.00	0.00	0.00	0.00	0.00	52.70	-174.50	121.70	0.00	20.40	-84.80	64.30	0.00	5.60	-8.10	2.40	0.00	5.60	-8.10	2.40	0.00	1.00	0.00	0.00	0.00	0.00	0.00	0.00	0.00	0.00	0.00	0.00	0.00	0.00	0.00	0.00
0.00	0.00	0.00	0.00	0.00	0.00	0.00	0.00	0.00	0.00	0.00	0.00	0.00	0.00	0.00	0.00	0.00	0.00	0.00	103.00	-178.20	75.20	0.00	46.00	-88.50	42.40	0.00	7.30	-7.20	-0.10	0.00	7.30	-7.20	-0.10	0.00	1.00	0.00	0.00	0.00	0.00	0.00	0.00	0.00	0.00	0.00	0.00	0.00	0.00	0.00	0.00
0.00	0.00	0.00	0.00	0.00	0.00	0.00	0.00	0.00	0.00	0.00	0.00	0.00	0.00	0.00	0.00	0.00	0.00	0.00	143.10	-164.60	21.40	0.00	67.10	-83.50	16.30	0.00	8.20	-5.50	-2.60	0.00	8.20	-5.50	-2.60	0.00	1.00	0.00	0.00	0.00	0.00	0.00	0.00	0.00	0.00	0.00	0.00	0.00	0.00	0.00	0.00
0.00	0.00	0.00	0.00	0.00	0.00	0.00	0.00	0.00	0.00	0.00	0.00	0.00	0.00	0.00	0.00	0.00	0.00	0.00	169.30	-134.80	-34.50	0.00	81.70	-70.30	-11.30	0.00	8.30	-3.30	-5.00	0.00	8.30	-3.30	-5.00	0.00	1.00	0.00	0.00	0.00	0.00	0.00	0.00	0.00	0.00	0.00	0.00	0.00	0.00	0.00	0.00
0.00	0.00	0.00	0.00	0.00	0.00	0.00	0.00	0.00	0.00	0.00	0.00	0.00	0.00	0.00	0.00	0.00	0.00	0.00	178.90	-91.80	-87.10	0.00	88.20	-50.30	-37.90	0.00	7.60	-0.70	-6.80	0.00	7.60	-0.70	-6.80	0.00	1.00	0.00	0.00	0.00	0.00	0.00	0.00	0.00	0.00	0.00	0.00	0.00	0.00	0.00	0.00
0.00	0.00	0.00	0.00	0.00	0.00	0.00	0.00	0.00	0.00	0.00	0.00	0.00	0.00	0.00	0.00	0.00	0.00	0.00	171.00	-39.80	-131.10	0.00	86.10	-25.30	-60.70	0.00	6.10	1.80	-8.00	0.00	6.10	1.80	-8.00	0.00	1.00	0.00	0.00	0.00	0.00	0.00	0.00	0.00	0.00	0.00	0.00	0.00	0.00	0.00	0.00
0.00	0.00	0.00	0.00	0.00	0.00	0.00	0.00	0.00	0.00	0.00	0.00	0.00	0.00	0.00	0.00	0.00	0.00	0.00	146.30	15.90	-162.30	0.00	75.60	2.00	-77.60	0.00	4.10	4.20	-8.30	0.00	4.10	4.20	-8.30	0.00	1.00	0.00	0.00	0.00	0.00	0.00	0.00	0.00	0.00	0.00	0.00	0.00	0.00	0.00	0.00
0.00	0.00	0.00	0.00	0.00	0.00	0.00	0.00	0.00	0.00	0.00	0.00	0.00	0.00	0.00	0.00	0.00	0.00	0.00	107.30	70.20	-177.60	0.00	57.60	29.30	-86.90	0.00	1.60	6.30	-7.90	0.00	1.60	6.30	-7.90	0.00	1.00	0.00	0.00	0.00	0.00	0.00	0.00	0.00	0.00	0.00	0.00	0.00	0.00	0.00	0.00
0.00	0.00	0.00	0.00	0.00	0.00	0.00	0.00	0.00	0.00	0.00	0.00	0.00	0.00	0.00	0.00	0.00	0.00	0.00	57.80	117.60	-175.50	0.00	34.00	53.70	-87.70	0.00	-0.90	7.70	-6.70	0.00	-0.90	7.70	-6.70	0.00	1.00	0.00	0.00	0.00	0.00	0.00	0.00	0.00	0.00	0.00	0.00	0.00	0.00	0.00	0.00
0.00	0.00	0.00	0.00	0.00	0.00	0.00	0.00	0.00	0.00	0.00	0.00	0.00	0.00	0.00	0.00	0.00	0.00	0.00	2.70	153.50	-156.30	0.00	7.10	72.80	-79.90	0.00	-3.50	8.30	-4.80	0.00	-3.50	8.30	-4.80	0.00	1.00	0.00	0.00	0.00	0.00	0.00	0.00	0.00	0.00	0.00	0.00	0.00	0.00	0.00	0.00
0.00	0.00	0.00	0.00	0.00	0.00	0.00	0.00	0.00	0.00	0.00	0.00	0.00	0.00	0.00	0.00	0.00	0.00	0.00	-52.60	174.40	-121.70	0.00	-20.40	84.80	-64.30	0.00	-5.60	8.10	-2.40	0.00	-5.60	8.10	-2.40	0.00	1.00	0.00	0.00	0.00	0.00	0.00	0.00	0.00	0.00	0.00	0.00	0.00	0.00	0.00	0.00
0.00	0.00	0.00	0.00	0.00	0.00	0.00	0.00	0.00	0.00	0.00	0.00	0.00	0.00	0.00	0.00	0.00	0.00	0.00	-102.90	178.20	-75.20	0.00	-46.00	88.40	-42.40	0.00	-7.30	7.20	0.10	0.00	-7.30	7.20	0.10	0.00	1.00	0.00	0.00	0.00	0.00	0.00	0.00	0.00	0.00	0.00	0.00	0.00	0.00	0.00	0.00
0.00	0.00	0.00	0.00	0.00	0.00	0.00	0.00	0.00	0.00	0.00	0.00	0.00	0.00	0.00	0.00	0.00	0.00	0.00	-143.10	164.50	-21.30	0.00	-67.10	83.40	-16.30	0.00	-8.20	5.50	2.60	0.00	-8.20	5.50	2.60	0.00	1.00	0.00	0.00	0.00	0.00	0.00	0.00	0.00	0.00	0.00	0.00	0.00	0.00	0.00	0.00
0.00	0.00	0.00	0.00	0.00	0.00	0.00	0.00	0.00	0.00	0.00	0.00	0.00	0.00	0.00	0.00	0.00	0.00	0.00	-169.30	134.70	34.50	0.00	-81.60	70.30	11.30	0.00	-8.30	3.30	5.00	0.00	-8.30	3.30	5.00	0.00	1.00	0.00	0.00	0.00	0.00	0.00	0.00	0.00	0.00	0.00	0.00	0.00	0.00	0.00	0.00
0.00	0.00	0.00	0.00	0.00	0.00	0.00	0.00	0.00	0.00	0.00	0.00	0.00	0.00	0.00	0.00	0.00	0.00	0.00	-178.90	91.70	87.10	0.00	-88.20	50.20	37.90	0.00	-7.60	0.70	6.80	0.00	-7.60	0.70	6.80	0.00	1.00	0.00	0.00	0.00	0.00	0.00	0.00	0.00	0.00	0.00	0.00	0.00	0.00	0.00	0.00
0.00	0.00	0.00	0.00	0.00	0.00	0.00	0.00	0.00	0.00	0.00	0.00	0.00	0.00	0.00	0.00	0.00	0.00	0.00	-171.00	39.80	131.10	0.00	-86.10	25.30	60.80	0.00	-6.10	-1.80	8.00	0.00	-6.10	-1.80	8.00	0.00	1.00	0.00	0.00	0.00	0.00	0.00	0.00	0.00	0.00	0.00	0.00	0.00	0.00	0.00	0.00
0.00	0.00	0.00	0.00	0.00	0.00	0.00	0.00	0.00	0.00	0.00	0.00	0.00	0.00	0.00	0.00	0.00	0.00	0.00	-146.30	-16.00	162.30	0.00	-75.50	-2.10	77.70	0.00	-4.00	-4.20	8.30	0.00	-4.00	-4.20	8.30	0.00	1.00	0.00	0.00	0.00	0.00	0.00	0.00	0.00	0.00	0.00	0.00	0.00	0.00	0.00	0.00
0.00	0.00	0.00	0.00	0.00	0.00	0.00	0.00	0.00	0.00	0.00	0.00	0.00	0.00	0.00	0.00	0.00	0.00	0.00	-107.30	-70.30	177.70	0.00	-57.60	-29.30	87.00	0.00	-1.60	-6.30	7.90	0.00	-1.60	-6.30	7.90	0.00	1.00	0.00	0.00	0.00	0.00	0.00	0.00	0.00	0.00	0.00	0.00	0.00	0.00	0.00	0.00
0.00	0.00	0.00	0.00	0.00	0.00	0.00	0.00	0.00	0.00	0.00	0.00	0.00	0.00	0.00	0.00	0.00	0.00	0.00	-57.80	-117.70	175.60	0.00	-34.00	-53.70	87.80	0.00	0.90	-7.70	6.70	0.00	0.90	-7.70	6.70	0.00	1.00	0.00	0.00	0.00	0.00	0.00	0.00	0.00	0.00	0.00	0.00	0.00	0.00	0.00	0.00
0.00	0.00	0.00	0.00	0.00	0.00	0.00	0.00	0.00	0.00	0.00	0.00	0.00	0.00	0.00	0.00	0.00	0.00	0.00	-2.60	-153.60	156.30	0.00	-7.10	-72.80	80.00	0.00	3.50	-8.30	4.80	0.00	3.50	-8.30	4.80	0.00	1.00	0.00	0.00	0.00	0.00	0.00	0.00	0.00	0.00	0.00	0.00	0.00	0.00	0.00	0.00
0.00	0.00	0.00	0.00	0.00	0.00	0.00	0.00	0.00	0.00	0.00	0.00	0.00	0.00	0.00	0.00	0.00	0.00	0.00	52.70	-174.50	121.70	0.00	20.40	-84.80	64.30	0.00	5.60	-8.10	2.40	0.00	5.60	-8.10	2.40	0.00	1.00	0.00	0.00	0.00	0.00	0.00	0.00	0.00	0.00	0.00	0.00	0.00	0.00	0.00	0.00
0.00	0.00	0.00	0.00	0.00	0.00	0.00	0.00	0.00	0.00	0.00	0.00	0.00	0.00	0.00	0.00	0.00	0.00	0.00	103.00	-178.20	75.20	0.00	46.00	-88.50	42.40	0.00	7.30	-7.20	-0.10	0.00	7.30	-7.20	-0.10	0.00	1.00	0.00	0.00	0.00	0.00	0.00	0.00	0.00	0.00	0.00	0.00	0.00	0.00	0.00	0.00
0.00	0.00	0.00	0.00	0.00	0.00	0.00	0.00	0.00	0.00	0.00	0.00	0.00	0.00	0.00	0.00	0.00	0.00	0.00	143.10	-164.60	21.40	0.00	67.10	-83.50	16.30	0.00	8.20	-5.50	-2.60	0.00	8.20	-5.50	-2.60	0.00	1.00	0.00	0.00	0.00	0.00	0.00	0.00	0.00	0.00	0.00	0.00	0.00	0.00	0.00	0.00
0.00	0.00	0.00	0.00	0.00	0.00	0.00	0.00	0.00	0.00	0.00	0.00	0.00	0.00	0.00	0.00	0.00	0.00	0.00	169.30	-134.80	-34.50	0.00	81.70	-70.30	-11.30	0.00	8.30	-3.30	-5.00	0.00	8.30	-3.30	-5.00	0.00	1.00	0.00	0.00	0.00	0.00	0.00	0.00	0.00	0.00	0.00	0.00	0.00	0.00	0.00	0.00
0.00	0.00	0.00	0.00	0.00	0.00	0.00	0.00	0.00	0.00	0.00	0.00	0.00	0.00	0.00	0.00	0.00	0.00	0.00	178.90	-91.80	-87.10	0.00	88.20	-50.30	-37.90	0.00	7.60	-0.70	-6.80	0.00	7.60	-0.70	-6.80	0.00	1.00	0.00	0.00	0.00	0.00	0.00	0.00	0.00	0.00	0.00	0.00	0.00	0.00	0.00	0.00
0.00	0.00	0.00	0.00	0.00	0.00	0.00	0.00	0.00	0.00	0.00	0.00	0.00	0.00	0.00	0.00	0.00	0.00	0.00	171.00	-39.80	-131.10	0.00	86.10	-25.30	-60.70	0.00	6.10	1.80	-8.00	0.00	6.10	1.80	-8.00	0.00	1.00	0.00	0.00	0.00	0.00	0.00	0.00	0.00	0.00	0.00	0.00	0.00	0.00	0.00	0.00
0.00	0.00	0.00	0.00	0.00	0.00	0.00	0.00	0.00	0.00	0.00	0.00	0.00	0.00	0.00	0.00	0.00	0.00	0.00	146.30	15.90	-162.30	0.00	75.60	2.00	-77.60	0.00	4.10	4.20	-8.30	0.00	4.10	4.20	-8.30	0.00	1.00	0.00	0.00	0.00	0.00	0.00	0.00	0.00	0.00	0.00	0.00	0.00	0.00	0.00	0.00
0.00	0.00	0.00	0.00	0.00	0.00	0.00	0.00	0.00	0.00	0.00	0.00	0.00	0.00	0.00	0.00	0.00	0.00	0.00	107.30	70.20	-177.60	0.00	57.60	29.30	-86.90	0.00	1.60	6.30	-7.90	0.00	1.60	6.30	-7.90	0.00	1.00	0.00	0.00	0.00	0.00	0.00	0.00	0.00	0.00	0.00	0.00	0.00	0.00	0.00	0.00
0.00	0.00	0.00	0.00	0.00	0.00	0.00	0.00	0.00	0.00	0.00	0.00	0.00	0.00	0.00	0.00	0.00	0.00	0.00	57.80	117.60	-175.50	0.00	34.00	53.70	-87.70	0.00	-0.90	7.70	-6.70	0.00	-0.90	7.70	-6.70	0.00	1.00	0.00	0.00	0.00	0.00	0.00	0.00	0.00	0.00	0.00	0.00	0.00	0.00	0.00	0.00
0.00	0.00	0.00	0.00	0.00	0.00	0.00	0.00	0.00	0.00	0.00	0.00	0.00	0.00	0.00	0.00	0.00	0.00	0.00	2.70	153.50	-156.30	0.00	7.10	72.80	-79.90	0.00	-3.50	8.30	-4.80	0.00	-3.50	8.30	-4.80	0.00	1.00	0.00	0.00	0.00	0.00	0.00	0.00	0.00	0.00	0.00	0.00	0.00	0.00	0.00	0.00
0.00	0.00	0.00	0.00	0.00	0.00	0.00	0.00	0.00	0.00	0.00	0.00	0.00	0.00	0.00	0.00	0.00	0.00	0.00	-52.60	174.40	-121.70	0.00	-20.40	84.80	-64.30	0.00	-5.60	8.10	-2.40	0.00	-5.60	8.10	-2.40	0.00	1.00	0.00	0.00	0.00	0.00	0.00	0.00	0.00	0.00	0.00	0.00	0.00	0.00	0.00	0.00
0.00	0.00	0.00	0.00	0.00	0.00	0.00	0.00	0.00	0.00	0.00	0.00	0.00	0.00	0.00	0.00	0.00	0.00	0.00	-102.90	178.20	-75.20	0.00	-46.00	88.40	-42.40	0.00	-7.30	7.20	0.10	0.00	-7.30	7.20	0.10	0.00	1.00	0.00	0.00	0.00	0.00	0.00	0.00	0.00	0.00	0.00	0.00	0.00	0.00	0.00	0.00
0.00	0.00	0.00	0.00	0.00	0.00	0.00	0.00	0.00	0.00	0.00	0.00	0.00	0.00	0.00	0.00	0.00	0.00	0.00	-143.10	164.50	-21.30	0.00	-67.10	83.40	-16.30	0.00	-8.20	5.50	2.60	0.00	-8.20	5.50	2.60	0.00	1.00	0.00	0.00	0.00	0.00	0.00	0.00	0.00	0.00	0.00	0.00	0.00	0.00	0.00	0.00
0.00	0.00	0.00	0.00	0.00	0.00	0.00	0.00	0.00	0.00	0.00	0.00	0.00	0.00	0.00	0.00	0.00	0.00	0.00	-169.30	134.70	34.50	0.00	-81.60	70.30	11.30	0.00	-8.30	3.30	5.00	0.00	-8.30	3.30	5.00	0.00	1.00	0.00	0.00	0.00	0.00	0.00	0.00	0.00	0.00	0.00	0.00	0.00	0.00	0.00	0.00
0.00	0.00	0.00	0.00	0.00	0.00	0.00	0.00	0.00	0.00	0.00	0.00	0.00	0.00	0.00	0.00	0.00	0.00	0.00	-178.90	91.70	87.10	0.00	-88.20	50.20	37.90	0.00	-7.60	0.70	6.80	0.00	-7.60	0.70	6.80	0.00	1.00	0.00	0.00	0.00	0.00	0.00	0.00	0.00	0.00	0.00	0.00	0.00	0.00	0.00	0.00
0.00	0.00	0.00	0.00	0.00	0.00	0.00	0.00	0.00	0.00	0.00	0.00	0.00	0.00	0.00	0.00	0.00	0.00	0.00	-171.00	39.80	131.10	0.00	-86.10	25.30	60.80	0.00	-6.10	-1.80	8.00	0.00	-6.10	-1.80	8.00	0.00	1.00	0.00	0.00	0.00	0.00	0.00	0.00	0.00	0.00	0.00	0.00	0.00	0.00	0.00	0.00
0.00	0.00	0.00	0.00	0.00	0.00	0.00	0.00	0.00	0.00	0.00	0.00	0.00	0.00	0.00	0.00	0.00	0.00	0.00	-146.30	-16.00	162.30	0.00	-75.50	-2.10	77.70	0.00	-4.00	-4.20	8.30	0.00	-4.00	-4.20	8.30	0.00	1.00	0.00	0.00	0.00	0.00	0.00	0.00	0.00	0.00	0.00	0.00	0.00	0.00	0.00	0.00
0.00	0.00	0.00	0.00	0.00	0.00	0.00	0.00	0.00	0.00	0.00	0.00	0.00	0.00	0.00	0.00	0.00	0.00	0.00	-107.30	-70.30	177.70	0.00	-57.60	-29.30	87.00	0.00	-1.60	-6.30	7.90	0.00	-1.60	-6.30	7.90	0.00	1.00	0.00	0.00	0.00	0.00	0.00	0.00	0.00	0.00	0.00	0.00	0.00	0.00	0.00	0.00
0.00	0.00	0.00	0.00	0.00	0.00	0.00	0.00	0.00	0.00	0.00	0.00	0.00	0.00	0.00	0.00	0.00	0.00	0.00	-57.80	-117.70	175.60	0.00	-34.00	-53.70	87.80	0.00	0.90	-7.70	6.70	0.00	0.90	-7.70	6.70	0.00	1.00	0.00	0.00	0.00	0.00	0.00	0.00	0.00	0.00	0.00	0.00	0.00	0.00	0.00	0.00
0.00	0.00	0.00	0.00	0.00	0.00	0.00	0.00	0.00	0.00	0.00	0.00	0.00	0.00	0.00	0.00	0.00	0.00	0.00	-2.60	-153.60	156.30	0.00	-7.10	-72.80	80.00	0.00	3.50	-8.30	4.80	0.00	3.50	-8.30	4.80	0.00	1.00	0.00	0.00	0.00	0.00	0.00	0.00	0.00	0.00	0.00	0.00	0.00	0.00	0.00	0.00
0.00	0.00	0.00	0.00	0.00	0.00	0.00	0.00	0.00	0.00	0.00	0.00	0.00	0.00	0.00	0.00	0.00	0.00	0.00	52.70	-174.50	121.70	0.00	20.40	-84.80	64.30	0.00	5.60	-8.10	2.40	0.00	5.60	-8.10	2.40	0.00	1.00	0.00	0.00	0.00	0.00	0.00	0.00	0.00	0.00	0.00	0.00	0.00	0.00	0.00	0.00
0.00	0.00	0.00	0.00	0.00	0.00	0.00	0.00	0.00	0.00	0.00	0.00	0.00	0.00	0.00	0.00	0.00	0.00	0.00	103.00	-178.20	75.20	0.00	46.00	-88.50	42.40	0.00	7.30	-7.20	-0.10	0.00	7.30	-7.20	-0.10	0.00	1.00	0.00	0.00	0.00	0.00	0.00	0.00	0.00	0.00	0.00	0.00	0.00	0.00	0.00	0.00
0.00	0.00	0.00	0.00	0.00	0.00	0.00	0.00	0.00	0.00	0.00	0.00	0.00	0.00	0.00	0.00	0.00	0.00	0.00	143.10	-164.60	21.40	0.00	67.10	-83.50	16.30	0.00	8.20	-5.50	-2.60	0.00	8.20	-5.50	-2.60	0.00	1.00	0.00	0.00	0.00	0.00	0.00	0.00	0.00	0.00	0.00	0.00	0.00	0.00	0.00	0.00
0.00	0.00	0.00	0.00	0.00	0.00	0.00	0.00	0.00	0.00	0.00	0.00	0.00	0.00	0.00	0.00	0.00	0.00	0.00	169.30	-134.80	-34.50	0.00	81.70	-70.30	-11.30	0.00	8.30	-3.30	-5.00	0.00	8.30	-3.30	-5.00	0.00	1.00	0.00	0.00	0.00	0.00	0.00	0.00	0.00	0.00	0.00	0.00	0.00	0.00	0.00	0.00
0.00	0.00	0.00	0.00	0.00	0.00	0.00	0.00	0.00	0.00	0.00	0.00	0.00	0.00	0.00	0.00	0.00	0.00	0.00	178.90	-91.80	-87.10	0.00	88.20	-50.30	-37.90	0.00	7.60	-0.70	-6.80	0.00	7.60	-0.70	-6.80	0.00	1.00	0.00	0.00	0.00	0.00	0.00	0.00	0.00	0.00	0.00	0.00	0.00	0.00	0.00	0.00
0.00	0.00	0.00	0.00	0.00	0.00	0.00	0.00	0.00	0.00	0.00	0.00	0.00	0.00	0.00	0.00	0.00	0.00	0.00	171.00	-39.80	-131.10	0.00	86.10	-25.30	-60.70	0.00	6.10	1.80	-8.00	0.00	6.10	1.80	-8.00	0.00	1.00	0.00	0.00	0.00	0.00	0.00	0.00	0.00	0.00	0.00	0.00	0.00	0.00	0.00	0.00
0.00	0.00	0.00	0.00	0.00	0.00	0.00	0.00	0.00	0.00	0.00	0.00	0.00	0.00	0.00	0.00	0.00	0.00	0.00	146.30	15.90	-162.30	0.00	75.60	2.00	-77.60	0.00	4.10	4.20	-8.30	0.00	4.10	4.20	-8.30	0.00	1.00	0.00	0.00	0.00	0.00	0.00	0.00	0.00	0.00	0.00	0.00	0.00	0.00	0.00	0.00
0.00	0.00	0.00	0.00	0.00	0.00	0.00	0.00	0.00	0.00	0.00	0.00	0.00	0.00	0.00	0.00	0.00	0.00	0.00	107.30	70.20	-177.60	0.00	57.60	29.30	-86.90	0.00	1.60	6.30	-7.90	0.00	1.60	6.30	-7.90	0.00	1.00	0.00	0.00	0.00	0.00	0.00	0.00	0.00	0.00	0.00	0.00	0.00	0.00	0.00	0.00
0.00	0.00	0.00	0.00	0.00	0.00	0.00	0.00	0.00	0.00	0.00	0.00	0.00	0.00	0.00	0.00	0.00	0.00	0.00	57.80	117.60	-175.50	0.00	34.00	53.70	-87.70	0.00	-0.90	7.70	-6.70	0.00	-0.90	7.70	-6.70	0.00	1.00	0.00	0.00	0.00	0.00	0.00	0.00	0.00	0.00	0.00	0.00	0.00	0.00	0.00	0.00
0.00	0.00	0.00	0.00	0.00	0.00	0.00	0.00	0.00	0.00	0.00	0.00	0.00	0.00	0.00	0.00	0.00	0.00	0.00	2.70	153.50	-156.30	0.00	7.10	72.80	-79.90	0.00	-3.50	8.30	-4.80	0.00	-3.50	8.30	-4.80	0.00	1.00	0.00	0.00	0.00	0.00	0.00	0.00	0.00	0.00	0.00	0.00	0.00	0.00	0.00	0.00
0.00	0.00	0.00	0.00	0.00	0.00	0.00	0.00	0.00	0.00	0.00	0.00	0.00	0.00	0.00	0.00	0.00	0.00	0.00	-52.60	174.40	-121.70	0.00	-20.40	84.80	-64.30	0.00	-5.60	8.10	-2.40	0.00	-5.60	8.10	-2.40	0.00	1.00	0.00	0.00	0.00	0.00	0.00	0.00	0.00	0.00	0.00	0.00	0.00	0.00	0.00	0.00
0.00	0.00	0.00	0.00	0.00	0.00	0.00	0.00	0.00	0.00	0.00	0.00	0.00	0.00	0.00	0.00	0.00	0.00	0.00	-102.90	178.20	-75.20	0.00	-46.00	88.40	-42.40	0.00	-7.30	7.20	0.10	0.00	-7.30	7.20	0.10	0.00	1.00	0.00	0.00	0.00	0.00	0.00	0.00	0.00	0.00	0.00	0.00	0.00	0.00	0.00	0.00
0.00	0.00	0.00	0.00	0.00	0.00	0.00	0.00	0.00	0.00	0.00	0.00	0.00	0.00	0.00	0.00	0.00	0.00	0.00	-143.10	164.50	-21.30	0.00	-67.10	83.40	-16.30	0.00	-8.20	5.50	2.60	0.00	-8.20	5.50	2.60	0.00	1.00	0.00	0.00	0.00	0.00	0.00	0.00	0.00	0.00	0.00	0.00	0.00	0.00	0.00	0.00
0.00	0.00	0.00	0.00	0.00	0.00	0.00	0.00	0.00	0.00	0.00	0.00	0.00	0.00	0.00	0.00	0.00	0.00	0.00	-169.30	134.70	34.50	0.00	-81.60	70.30	11.30	0.00	-8.30	3.30	5.00	0.00	-8.30	3.30	5.00	0.00	1.00	0.00	0.00	0.00	0.00	0.00	0.00	0.00	0.00	0.00	0.00	0.00	0.00	0.00	0.00
0.00	0.00	0.00	0.00	0.00	0.00	0.00	0.00	0.00	0.00	0.00	0.00	0.00	0.00	0.00	0.00	0.00	0.00	0.00	-178.90	91.70	87.10	0.00	-88.20	50.20	37.90	0.00	-7.60	0.70	6.80	0.00	-7.60	0.70	6.80	0.00	1.00	0.00	0.00	0.00	0.00	0.00	0.00	0.00	0.00	0.00	0.00	0.00	0.00	0.00	0.00
0.00	0.00	0.00	0.00	0.00	0.00	0.00	0.00	0.00	0.00	0.00	0.00	0.00	0.00	0.00	0.00	0.00	0.00	0.00	-171.00	39.80	131.10	0.00	-86.10	25.30	60.80	0.00	-6.10	-1.80	8.00	0.00	-6.10	-1.80	8.00	0.00	1.00	0.00	0.00	0.00	0.00	0.00	0.00	0.00	0.00	0.00	0.00	0.00	0.00	0.00	0.00
0.00	0.00	0.00	0.00	0.00	0.00	0.00	0.00	0.00	0.00	0.00	0.00	0.00	0.00	0.00	0.00	0.00	0.00	0.00	-146.30	-16.00	162.30	0.00	-75.50	-2.10	77.70	0.00	-4.00	-4.20	8.30	0.00	-4.00	-4.20	8.30	0.00	1.00	0.00	0.00	0.00	0.00	0.00	0.00	0.00	0.00	0.00	0.00	0.00	0.00	0.00	0.00
0.00	0.00	0.00	0.00	0.00	0.00	0.00	0.00	0.00	0.00	0.00	0.00	0.00	0.00	0.00	0.00	0.00	0.00	0.00	-107.30	-70.30	177.70	0.00	-57.60	-29.30	87.00	0.00	-1.60	-6.30	7.90	0.00	-1.60	-6.30	7.90	0.00	1.00	0.00	0.00	0.00	0.00	0.00	0.00	0.00	0.00	0.00	0.00	0.00	0.00	0.00	0.00
0.00	0.00	0.00	0.00	0.00	0.00	0.00	0.00	0.00	0.00	0.00	0.00	0.00	0.00	0.00	0.00	0.00	0.00	0.00	-57.80	-117.70	175.60	0.00	-34.00	-53.70	87.80	0.00	0.90	-7.70	6.70	0.00	0.90	-7.70	6.70	0.00	1.00	0.00	0.00	0.00	0.00	0.00	0.00	0.00	0.00	0.00	0.00	0.00	0.00	0.00	0.00
0.00	0.00	0.00	0.00	0.00	0.00	0.00	0.00	0.00	0.00	0.00	0.00	0.00	0.00	0.00	0.00	0.00	0.00	0.00	-2.60	-153.60	156.30	0.00	-7.10	-72.80	80.00	0.00	3.50	-8.30	4.80	0.00	3.50	-8.30	4.80	0.00	1.00	0.00	0.00	0.00	0.00	0.00	0.00	0.00	0.00	0.00	0.00	0.00	0.00	0.00	0.00
0.00	0.00	0.00	0.00	0.00	0.00	0.00	0.00	0.00	0.00	0.00	0.00	0.00	0.00	0.00	0.00	0.00	0.00	0.00	52.70	-174.50	121.70	0.00	20.40	-84.80	64.30	0.00	5.60	-8.10	2.40	0.00	5.60	-8.10	2.40	0.00	1.00	0.00	0.00	0.00	0.00	0.00	0.00	0.00	0.00	0.00	0.00	0.00	0.00	0.00	0.00
0.00	0.00	0.00	0.00	0.00	0.00	0.00	0.00	0.00	0.00	0.00	0.00	0.00	0.00	0.00	0.00	0.00	0.00	0.00	103.00	-178.20	75.20	0.00	46.00	-88.50	42.40	0.00	7.30	-7.20	-0.10	0.00	7.30	-7.20	-0.10	0.00	1.00	0.00	0.00	0.00	0.00	0.00	0.00	0.00	0.00	0.00	0.00	0.00	0.00	0.00	0.00
0.00	0.00	0.00	0.00	0.00	0.00	0.00	0.00	0.00	0.00	0.00	0.00	0.00	0.00	0.00	0.00	0.00	0.00	0.00	143.10	-164.60	21.40	0.00	67.10	-83.50	16.30	0.00	8.20	-5.50	-2.60	0.00	8.20	-5.50	-2.60	0.00	1.00	0.00	0.00	0.00	0.00	0.00	0.00	0.00	0.00	0.00	0.00	0.00	0.00	0.00	0.00
0.00	0.00	0.00	0.00	0.00	0.00	0.00	0.00	0.00	0.00	0.00	0.00	0.00	0.00	0.00	0.00	0.00	0.00	0.00	169.30	-134.80	-34.50	0.00	81.70	-70.30	-11.30	0.00	8.30	-3.30	-5.00	0.00	8.30	-3.30	-5.00	0.00	1.00	0.00	0.00	0.00	0.00	0.00	0.00	0.00	0.00	0.00	0.00	0.00	0.00	0.00	0.00
0.00	0.00	0.00	0.00	0.00	0.00	0.00	0.00	0.00	0.00	0.00	0.00	0.00	0.00	0.00	0.00	0.00	0.00	0.00	178.90	-91.80	-87.10	0.00	88.20	-50.30	-37.90	0.00	7.60	-0.70	-6.80	0.00	7.60	-0.70	-6.80	0.00	1.00	0.00	0.00	0.00	0.00	0.00	0.00	0.00	0.00	0.00	0.00	0.00	0.00	0.00	0.00
0.00	0.00	0.00	0.00	0.00	0.00	0.00	0.00	0.00	0.00	0.00	0.00	0.00	0.00	0.00	0.00	0.00	0.00	0.00	171.00	-39.80	-131.10	0.00	86.10	-25.30	-60.70	0.00	6.10	1.80	-8.00	0.00	6.10	1.80	-8.00	0.00	1.00	0.00	0.00	0.00	0.00	0.00	0.00	0.00	0.00	0.00	0.00	0.00	0.00	0.00	0.00
0.00	0.00	0.00	0.00	0.00	0.00	0.00	0.00	0.00	0.00	0.00	0.00	0.00	0.00	0.00	0.00	0.00	0.00	0.00	146.30	15.90	-162.30	0.00	75.60	2.00	-77.60	0.00	4.10	4.20	-8.30	0.00	4.10	4.20	-8.30	0.00	1.00	0.00	0.00	0.00	0.00	0.00	0.00	0.00	0.00	0.00	0.00	0.00	0.00	0.00	0.00
0.00	0.00	0.00	0.00	0.00	0.00	0.00	0.00	0.00	0.00	0.00	0.00	0.00	0.00	0.00	0.00	0.00	0.00	0.00	107.30	70.20	-177.60	0.00	57.60	29.30	-86.90	0.00	1.60	6.30	-7.90	0.00	1.60	6.30	-7.90	0.00	1.00	0.00	0.00	0.00	0.00	0.00	0.00	0.00	0.00	0.00	0.00	0.00	0.00	0.00	0.00
[truncated: 1,816 more rows]
[truncated: 77 more columns]
