# Supplementary material for: Transformer fault identification based on GWO-optimized Dual-channel M-A method
Source: PLoS One. 2024 Oct 28;19(10):e0312474. doi: 10.1371/journal.pone.0312474 (PMC11516005; doi:10.1371/journal.pone.0312474)
Supplement: S1 Data — (ZIP) [file pone.0312474.s001.zip › data1054.csv]

# ¸ßÑ¹²àµçÁ÷AÏà_Iha	¸ßÑ¹²àµçÁ÷BÏà_Ihb	¸ßÑ¹²àµçÁ÷CÏà_Ihc	¸ßÑ¹²àÁãÐòµçÁ÷_3I0	ÖÐÑ¹²àµçÁ÷AÏà_Ima	ÖÐÑ¹²àµçÁ÷BÏà_Imb	ÖÐÑ¹²àµçÁ÷CÏà_Imc	ÖÐÑ¹²àÁãÐòµçÁ÷_3I0	µÍÑ¹1·ÖÖ§µçÁ÷AÏà_Il1a	µÍÑ¹1·ÖÖ§µçÁ÷BÏà_Il1b	µÍÑ¹1·ÖÖ§µçÁ÷CÏà_Il1c	µÍÑ¹1·ÖÖ§ÁãÐòµçÁ÷_3I0	µÍÑ¹2·ÖÖ§µçÁ÷AÏà_Il2a	µÍÑ¹2·ÖÖ§µçÁ÷BÏà_Il2b	µÍÑ¹2·ÖÖ§µçÁ÷CÏà_Il2c	µÍÑ¹2·ÖÖ§ÁãÐòµçÁ÷_3I0	×Ý²îµçÁ÷AÏà_Ia	×Ý²îµçÁ÷BÏà_Ib	×Ý²îµçÁ÷CÏà_Ic	¸ßÑ¹²àµçÑ¹AÏà_Uha	¸ßÑ¹²àµçÑ¹BÏà_Uhb	¸ßÑ¹²àµçÑ¹CÏà_Uhc	¸ßÑ¹²àÁãÐòµçÑ¹_3U0	ÖÐÑ¹²àµçÑ¹AÏà_Uma	ÖÐÑ¹²àµçÑ¹BÏà_Umb	ÖÐÑ¹²àµçÑ¹CÏà_Umc	ÖÐÑ¹²àÁãÐòµçÑ¹_3U0	µÍÑ¹1·ÖÖ§µçÑ¹AÏà_Ul1a	µÍÑ¹1·ÖÖ§µçÑ¹BÏà_Ul1b	µÍÑ¹1·ÖÖ§µçÑ¹CÏà_Ul1c	µÍÑ¹1·ÖÖ§ÁãÐòµçÑ¹_3U0	µÍÑ¹2·ÖÖ§µçÑ¹AÏà_Ul2a	µÍÑ¹2·ÖÖ§µçÑ¹BÏà_Ul2b	µÍÑ¹2·ÖÖ§µçÑ¹CÏà_Ul2c	µÍÑ¹2·ÖÖ§ÁãÐòµçÑ¹_3U0	±£»¤Æô¶¯	×ÝÁª²î¶¯ËÙ¶Ï	×ÝÁª±ÈÂÊ²î¶¯	Ìø¸ßÑ¹²à	¸ßÑ¹Ä¸Áª	ÌøÖÐÑ¹²à	ÖÐÑ¹Ä¸Áª	ÌøµÍ1·ÖÖ§	µÍ1·Ö¶Î	ÌøµÍ2·ÖÖ§	µÍ2·Ö¶Î	ÖÐÑ¹±ÕËø±¸	µÍ1±ÕËø±¸	µÍ2±ÕËø±¸	¸ßÏà¼ä×è¿¹1Ê±ÏÞ
-0.11	-0.05	0.16	0.00	0.17	0.12	-0.30	0.00	-0.03	0.19	-0.16	0.00	0.28	0.01	-0.29	0.00	0.00	0.01	-0.01	-96.00	-82.90	178.90	0.00	-50.20	-38.60	88.80	0.00	-0.60	-6.90	7.60	0.00	-0.60	-6.90	7.60	0.00	0.00	0.00	0.00	0.00	0.00	0.00	0.00	0.00	0.00	0.00	0.00	0.00	0.00	0.00	0.00
-0.30	0.07	0.17	0.00	0.09	-0.29	-0.05	0.00	-0.57	0.20	-0.59	0.00	0.57	0.11	-0.32	0.06	0.24	-0.07	-0.49	-44.43	-128.35	172.90	0.00	-25.31	-61.91	86.50	0.00	1.90	-8.10	6.10	0.00	1.90	-8.10	6.10	0.00	0.00	0.00	0.00	0.00	0.00	0.00	0.00	0.00	0.00	0.00	0.00	0.00	0.00	0.00	0.00
-0.01	-0.20	0.25	0.00	0.00	0.26	-0.75	0.00	-0.14	-0.30	-0.05	0.00	0.12	0.20	-0.33	0.00	0.20	-0.30	-0.32	11.10	-160.30	149.20	0.00	2.54	-78.52	75.56	0.00	4.40	-8.40	4.00	0.00	4.40	-8.40	4.00	0.00	0.00	0.00	0.00	0.00	0.00	0.00	0.00	0.00	0.00	0.00	0.00	0.00	0.00	0.00	0.00
0.03	0.00	0.12	0.06	-0.09	0.20	-0.21	-0.25	-0.67	0.17	0.00	-0.43	0.01	0.27	-0.29	0.00	0.32	0.00	-0.41	65.80	-177.10	111.26	0.00	30.00	-87.83	57.60	0.00	6.40	-7.90	1.50	0.00	6.40	-7.90	1.50	0.00	0.00	0.00	0.00	0.00	0.00	0.00	0.00	0.00	0.00	0.00	0.00	0.00	0.00	0.00	0.00
0.08	-0.09	0.08	0.00	-0.17	0.30	-0.12	0.02	-0.20	0.19	0.07	0.00	-0.57	-0.17	-0.23	-0.26	-0.07	-0.08	0.00	114.37	-176.50	62.62	0.00	54.56	-88.20	33.78	0.00	7.80	-6.70	-1.00	0.00	7.80	-6.70	-1.00	0.00	0.00	0.00	0.00	0.00	0.00	0.00	0.00	0.00	0.00	0.00	0.00	0.00	0.00	0.00	0.00
0.13	0.19	-0.01	0.00	-0.24	0.27	-0.46	0.00	-0.20	0.34	0.58	0.00	-0.18	0.33	-0.64	0.06	-0.01	0.00	0.32	151.10	-158.23	7.48	0.00	73.50	-80.20	6.70	0.00	8.40	-4.80	-3.60	0.00	8.40	-4.80	-3.60	0.00	0.00	0.00	0.00	0.00	0.00	0.00	0.00	0.00	0.00	0.00	0.00	0.00	0.00	0.00	0.00
0.39	-0.13	-0.02	0.00	-0.28	0.22	0.34	0.10	0.08	0.01	0.03	0.00	-0.25	0.17	-0.08	0.00	-0.01	0.00	0.01	173.87	-125.05	-47.82	0.00	85.40	-64.40	-21.00	0.00	8.20	-2.40	-5.80	0.00	8.20	-2.40	-5.80	0.00	0.00	0.00	0.00	0.00	0.00	0.00	0.00	0.00	0.00	0.00	0.00	0.00	0.00	0.00	0.00
0.43	-0.09	-0.07	0.00	-0.04	0.37	0.18	0.00	0.22	0.20	0.19	0.00	-0.31	0.50	0.05	0.00	-0.01	0.00	0.01	178.97	-79.60	-98.76	0.00	89.00	-42.04	-46.70	0.00	7.20	0.20	-7.40	0.00	7.20	0.20	-7.40	0.00	0.00	0.00	0.00	0.00	0.00	0.00	0.00	0.00	0.00	0.00	0.00	0.00	0.00	0.00	0.00
-0.32	-0.05	-0.11	0.47	-0.04	0.06	0.22	0.00	-0.09	-0.12	0.20	0.00	-0.33	0.18	0.15	0.00	0.00	0.00	0.01	166.50	-26.59	-140.30	0.00	83.80	-15.84	-67.90	0.00	5.50	2.80	-8.30	0.00	5.50	2.80	-8.30	0.00	0.00	0.00	0.00	0.00	0.00	0.00	0.00	0.00	0.00	0.00	0.00	0.00	0.00	0.00	0.00
0.14	-0.02	-0.38	0.40	-0.24	-0.03	0.27	0.00	-0.03	0.32	0.45	-0.06	-0.32	0.25	0.23	0.10	0.00	-0.01	0.01	138.32	29.83	-167.75	0.00	70.40	11.90	-82.30	0.00	3.20	5.10	-8.40	0.00	3.20	5.10	-8.40	0.00	0.00	0.00	0.00	0.00	0.00	0.00	0.00	0.00	0.00	0.00	0.00	0.00	0.00	0.00	0.00
0.11	0.05	-0.16	-0.41	-0.17	-0.12	0.06	0.00	0.03	0.10	0.44	0.00	-0.28	-0.01	0.29	0.00	0.00	-0.01	-0.11	96.00	82.90	-179.33	0.00	50.33	38.60	-88.80	0.00	0.60	6.90	-7.60	0.00	0.60	6.90	-7.60	0.00	0.00	0.00	0.00	0.00	0.00	0.00	0.00	0.00	0.00	0.00	0.00	0.00	0.00	0.00	0.00
0.06	0.10	-0.17	0.03	-0.11	-0.20	0.56	-0.20	0.09	-0.20	0.11	-0.09	-0.21	-0.11	0.12	0.07	0.03	-0.01	0.00	44.60	128.17	-172.06	0.21	24.98	61.50	-86.53	0.00	-1.90	8.10	-6.10	0.00	-1.90	8.10	-6.10	0.00	0.00	0.00	0.00	0.00	0.00	0.00	0.00	0.00	0.00	0.00	0.00	0.00	0.00	0.00	0.00
0.01	0.14	-0.44	0.00	0.00	-0.16	0.26	0.00	0.14	-0.67	0.05	0.00	-0.12	-0.20	0.33	0.00	0.01	0.21	0.00	-11.10	160.30	-149.21	0.00	-2.60	78.40	-75.54	0.00	-4.40	8.40	-4.00	0.00	-4.40	8.40	-4.00	0.00	0.00	0.00	0.00	0.00	0.00	0.00	0.00	0.00	0.00	0.00	0.00	0.00	0.00	0.00	0.00
0.03	0.16	-0.24	0.00	0.09	-0.29	0.36	0.00	0.18	-0.29	0.33	0.24	-0.01	-0.10	0.29	0.00	0.01	-0.43	0.00	-65.80	177.10	-111.20	0.29	-30.00	87.60	-57.60	0.00	-6.40	7.90	-1.50	0.00	-6.40	7.90	-1.50	0.00	0.00	0.00	0.00	0.00	0.00	0.00	0.00	0.00	0.00	0.00	0.00	0.00	0.00	0.00	0.00
0.14	0.17	-0.17	0.00	0.17	-0.30	0.06	0.20	0.20	-0.13	0.29	-0.41	0.08	-0.52	-0.14	-0.41	0.37	-0.01	0.00	-114.10	176.50	-62.40	0.00	-54.40	88.20	-33.80	0.00	-7.80	6.70	1.00	0.00	-7.80	6.70	1.00	0.00	0.00	0.00	0.00	0.00	0.00	0.00	0.00	0.00	0.00	0.00	0.00	0.00	0.00	0.00	0.00
-0.13	0.16	-0.03	0.00	0.52	-0.27	0.03	-0.12	0.20	-0.07	-0.12	0.00	0.28	-0.64	0.15	0.00	0.01	0.18	0.00	-151.10	158.57	-7.56	-0.09	-73.50	80.20	-6.70	0.00	-8.40	4.80	3.60	0.00	-8.40	4.80	3.60	0.00	0.00	0.00	0.00	0.00	0.00	0.00	0.00	0.00	0.00	0.00	0.00	0.00	0.00	0.00	0.00
0.27	0.13	0.31	0.00	0.28	-0.22	-0.06	0.21	-0.31	-0.01	-0.17	-0.45	0.24	-0.31	0.05	0.00	0.01	0.00	-0.01	-173.30	125.32	47.92	0.47	-85.08	64.40	21.00	0.00	-8.20	2.40	5.80	0.00	-8.20	2.40	5.80	0.00	0.00	0.00	0.00	0.00	0.00	0.00	0.00	0.00	0.00	0.00	0.00	0.00	0.00	0.00	0.00
-0.15	0.35	-0.17	0.00	0.30	-0.15	-0.15	0.00	0.14	0.05	-0.03	0.00	0.37	-0.26	0.17	0.21	-0.01	-0.14	-0.01	-178.70	79.60	99.00	0.00	-89.00	42.20	46.94	0.00	-7.20	-0.20	7.40	0.00	-7.20	-0.20	7.40	0.00	0.00	0.00	0.00	0.00	0.00	0.00	0.00	0.00	0.00	0.00	0.00	0.00	0.00	0.00	0.00
-0.16	0.05	0.11	0.24	0.28	-0.54	-0.22	0.00	0.09	0.11	-0.20	0.16	0.33	0.10	-0.15	0.00	0.07	0.00	-0.49	-166.50	26.20	140.30	0.00	-83.88	16.07	67.90	0.00	-5.50	-2.80	8.30	0.00	-5.50	-2.80	8.30	0.00	0.00	0.00	0.00	0.00	0.00	0.00	0.00	0.00	0.00	0.00	0.00	0.00	0.00	0.00	0.00
-0.14	-0.03	0.22	0.00	0.24	-0.22	-0.10	-0.09	0.06	0.15	-0.19	0.00	0.32	0.02	-0.23	0.00	0.00	0.37	-0.01	-138.00	-29.80	167.80	0.00	-70.40	-11.90	82.47	0.00	-3.20	-5.10	8.40	0.00	-3.20	-5.10	8.40	0.00	0.00	0.00	0.00	0.00	0.00	0.00	0.00	0.00	0.00	0.00	0.00	0.00	0.00	0.00	0.00
-0.11	0.37	0.16	0.00	0.34	0.12	-0.30	0.00	-0.11	0.19	-0.16	0.00	0.28	0.01	-0.29	0.32	0.00	0.01	-0.50	-96.00	-82.48	178.65	0.00	-50.03	-38.60	88.80	0.00	-0.60	-6.90	7.60	0.00	-0.60	-6.90	7.60	0.00	0.00	0.00	0.00	0.00	0.00	0.00	0.00	0.00	0.00	0.00	0.00	0.00	0.00	0.00	0.00
-0.06	-0.10	0.17	0.24	-0.03	0.20	-0.61	0.03	-0.50	0.19	-0.01	0.00	0.48	0.11	-0.32	0.00	0.00	0.01	0.00	-44.60	-127.90	172.50	0.00	-25.03	-61.50	86.92	0.00	1.90	-8.10	6.10	0.00	1.90	-8.10	6.10	0.00	0.00	0.00	0.00	0.00	0.00	0.00	0.00	0.00	0.00	0.00	0.00	0.00	0.00	0.00	0.00
-0.01	-0.14	0.15	0.00	0.40	0.26	-0.75	0.18	0.03	0.19	-0.05	0.00	0.12	0.20	-0.27	0.00	-0.01	0.01	0.00	11.10	-160.59	149.20	0.36	2.35	-78.88	75.28	0.00	4.40	-8.40	4.00	0.00	4.40	-8.40	4.00	0.00	0.00	0.00	0.00	0.00	0.00	0.00	0.00	0.00	0.00	0.00	0.00	0.00	0.00	0.00	0.00
-0.39	-0.16	0.12	-0.49	-0.09	0.29	0.26	-0.03	-0.18	0.11	0.00	0.00	0.01	-0.21	-0.29	0.00	-0.01	0.48	0.00	66.20	-177.12	111.48	0.00	30.00	-87.60	57.60	0.00	6.40	-7.90	1.50	0.00	6.40	-7.90	1.50	0.00	0.00	0.00	0.00	0.00	0.00	0.00	0.00	0.00	0.00	0.00	0.00	0.00	0.00	0.00	0.00
0.08	0.10	0.10	-0.31	-0.17	0.30	-0.12	0.16	-0.49	0.13	0.24	0.00	0.16	0.32	-0.23	0.17	-0.01	-0.05	0.10	114.10	-176.50	62.40	0.22	54.40	-88.10	33.57	0.00	7.80	-6.70	-1.00	0.00	7.80	-6.70	-1.00	0.00	0.00	0.00	0.00	0.00	0.00	0.00	0.00	0.00	0.00	0.00	0.00	0.00	0.00	0.00	0.00
0.13	0.13	0.03	0.00	-0.24	0.27	-0.03	0.00	-0.20	0.07	0.12	0.00	-0.18	0.33	-0.15	0.00	0.27	0.00	0.00	151.10	-158.76	7.50	0.00	73.36	-80.20	6.70	0.00	8.40	-4.80	-3.60	0.00	8.40	-4.80	-3.60	0.00	0.00	0.00	0.00	0.00	0.00	0.00	0.00	0.00	0.00	0.00	0.00	0.00	0.00	0.00	0.00
0.15	-0.15	0.24	0.00	-0.01	0.22	0.06	0.00	0.08	0.01	-0.24	0.00	-0.48	0.31	-0.03	0.00	-0.01	0.00	0.23	173.40	-125.30	-48.41	0.00	85.76	-64.83	-21.03	0.00	8.20	-2.40	-5.80	0.00	8.20	-2.40	-5.80	0.00	0.00	0.00	0.00	0.00	0.00	0.00	0.00	0.00	0.00	0.00	0.00	0.00	0.00	0.00	0.00
0.12	-0.09	-0.07	0.24	-0.69	0.15	0.15	0.00	-0.53	-0.11	0.19	0.00	-0.34	0.36	0.41	0.00	-0.01	-0.23	0.01	178.77	-79.60	-99.48	0.00	88.51	-42.65	-46.84	0.00	7.20	0.20	-7.40	0.00	7.20	0.20	-7.40	0.00	0.00	0.00	0.00	0.00	0.00	0.00	0.00	0.00	0.00	0.00	0.00	0.00	0.00	0.00	0.00
0.16	-0.02	-0.19	0.17	-0.28	0.06	0.22	0.00	-0.09	-0.43	-0.11	0.00	-0.07	0.18	0.15	-0.15	0.02	-0.15	0.11	166.92	-26.20	-140.30	0.40	83.80	-15.90	-68.38	0.00	5.50	2.80	-8.30	0.00	5.50	2.80	-8.30	0.00	0.00	0.00	0.00	0.00	0.00	0.00	0.00	0.00	0.00	0.00	0.00	0.00	0.00	0.00	0.00
0.36	0.00	0.18	0.00	-0.24	0.07	0.54	0.00	-0.03	0.06	-0.22	-0.03	-0.48	0.08	0.36	-0.24	-0.49	-0.01	0.01	138.00	29.78	-167.80	0.00	70.66	11.90	-82.30	0.00	3.20	5.10	-8.40	0.00	3.20	5.10	-8.40	0.00	0.00	0.00	0.00	0.00	0.00	0.00	0.00	0.00	0.00	0.00	0.00	0.00	0.00	0.00	0.00
0.13	0.05	-0.16	0.00	-0.17	-0.15	0.30	0.00	0.03	-0.19	-0.32	0.00	-0.28	-0.01	0.17	0.06	-0.06	0.02	-0.03	96.00	82.90	-178.90	-0.01	50.20	38.35	-88.80	0.00	0.60	6.90	-7.60	0.00	0.60	6.90	-7.60	0.00	0.00	0.00	0.00	0.00	0.00	0.00	0.00	0.00	0.00	0.00	0.00	0.00	0.00	0.00	0.00
0.06	0.01	-0.56	0.00	0.12	-0.20	0.29	-0.41	0.09	-0.04	0.11	0.00	-0.21	-0.11	0.32	-0.23	0.00	-0.01	0.26	44.12	127.90	-172.44	0.00	25.00	61.42	-86.50	0.00	-1.90	8.10	-6.10	0.00	-1.90	8.10	-6.10	0.00	0.00	0.00	0.00	0.00	0.00	0.00	0.00	0.00	0.00	0.00	0.00	0.00	0.00	0.00	0.00
0.01	0.32	-0.21	0.00	-0.05	-0.26	0.58	0.00	0.14	-0.19	0.05	-0.04	-0.12	-0.68	0.33	0.00	0.01	0.26	-0.43	-11.10	160.30	-149.20	0.07	-2.40	78.65	-75.70	0.00	-4.40	8.40	-4.00	0.00	-4.40	8.40	-4.00	0.00	0.00	0.00	0.00	0.00	0.00	0.00	0.00	0.00	0.00	0.00	0.00	0.00	0.00	0.00	0.00
-0.03	0.16	-0.12	0.00	0.09	-0.02	0.20	0.00	0.18	-0.17	0.17	0.00	-0.10	0.08	0.29	0.00	0.01	-0.01	0.00	-65.56	177.10	-111.34	0.00	-30.00	87.67	-57.60	0.00	-6.40	7.90	-1.50	0.00	-6.40	7.90	-1.50	0.00	0.00	0.00	0.00	0.00	0.00	0.00	0.00	0.00	0.00	0.00	0.00	0.00	0.00	0.00	0.00
-0.08	0.17	0.20	0.00	0.17	-0.30	0.12	-0.01	0.20	-0.13	-0.07	0.00	0.08	-0.32	0.39	-0.16	0.01	-0.01	0.00	-113.74	176.50	-62.38	0.00	-54.23	88.67	-33.80	0.00	-7.80	6.70	1.00	0.00	-7.80	6.70	1.00	0.00	0.00	0.00	0.00	0.00	0.00	0.00	0.00	0.00	0.00	0.00	0.00	0.00	0.00	0.00	0.00
-0.13	0.22	-0.03	0.00	0.24	-0.21	0.03	0.00	0.20	0.26	-0.53	-0.24	-0.02	-0.27	-0.33	-0.31	0.01	0.00	0.00	-151.10	158.70	-7.50	0.17	-73.56	80.20	-6.70	0.00	-8.40	4.80	3.60	0.00	-8.40	4.80	3.60	0.00	0.00	0.00	0.00	0.00	0.00	0.00	0.00	0.00	0.00	0.00	0.00	0.00	0.00	0.00	0.00
-0.15	0.13	0.01	0.00	0.28	-0.22	-0.06	0.00	0.24	-0.24	-0.17	0.00	0.25	-0.24	0.10	0.00	0.26	0.00	-0.01	-173.40	125.30	47.94	0.00	-85.40	64.40	21.00	0.00	-8.20	2.40	5.80	0.00	-8.20	2.40	5.80	0.00	0.00	0.00	0.00	0.00	0.00	0.00	0.00	0.00	0.00	0.00	0.00	0.00	0.00	0.00	0.00
-0.17	0.09	0.32	0.00	0.24	-0.15	-0.15	0.00	0.14	0.05	-0.19	-0.01	0.75	-0.26	0.39	0.00	-0.14	0.00	-0.01	-178.34	79.60	99.00	-0.25	-89.02	42.20	46.70	0.00	-7.20	-0.20	7.40	0.00	-7.20	-0.20	7.40	0.00	0.00	0.00	0.00	0.00	0.00	0.00	0.00	0.00	0.00	0.00	0.00	0.00	0.00	0.00	0.00
0.01	0.26	0.32	0.00	-0.21	-0.51	-0.22	-0.06	0.09	0.11	-0.45	0.00	0.33	-0.18	-0.15	-0.01	0.00	0.06	0.39	-166.50	26.55	140.30	0.00	-83.80	15.90	67.90	0.00	-5.50	-2.80	8.30	0.00	-5.50	-2.80	8.30	0.00	0.00	0.00	0.00	0.00	0.00	0.00	0.00	0.00	0.00	0.00	0.00	0.00	0.00	0.00	0.00
-0.14	0.00	0.15	0.00	0.15	0.11	-0.05	0.46	0.49	0.25	-0.19	0.00	0.32	-0.16	-0.23	-0.03	0.00	-0.40	-0.01	-138.00	-29.80	167.80	-0.48	-70.14	-11.90	82.04	0.00	-3.20	-5.10	8.40	0.00	-3.20	-5.10	8.40	0.00	0.00	0.00	0.00	0.00	0.00	0.00	0.00	0.00	0.00	0.00	0.00	0.00	0.00	0.00	0.00
0.05	-0.05	0.32	-0.49	-0.14	0.56	-0.30	0.28	0.24	0.19	-0.16	-0.14	0.28	0.41	-0.29	-0.08	0.00	0.01	0.27	-96.08	-83.14	178.90	0.00	-50.20	-38.60	88.43	0.00	-0.60	-6.90	7.60	0.00	-0.60	-6.90	7.60	0.00	0.00	0.00	0.00	0.00	0.00	0.00	0.00	0.00	0.00	0.00	0.00	0.00	0.00	0.00	0.00
-0.22	-0.10	0.34	0.00	-0.20	0.20	-0.29	0.00	0.38	-0.21	-0.14	0.00	0.21	0.11	-0.32	0.00	-0.49	-0.28	0.00	-44.60	-127.70	172.24	0.21	-25.00	-61.50	86.50	0.00	1.90	-8.10	6.10	0.00	1.90	-8.10	6.10	0.00	0.00	0.00	0.00	0.00	0.00	0.00	0.00	0.00	0.00	0.00	0.00	0.00	0.00	0.00	0.00
-0.01	-0.14	0.15	-0.12	0.20	0.26	-0.26	0.00	-0.14	0.05	-0.05	0.00	0.10	0.20	-0.01	0.00	-0.01	0.18	0.00	11.10	-160.30	149.20	0.00	2.85	-78.81	75.70	0.00	4.40	-8.40	4.00	0.00	4.40	-8.40	4.00	0.00	0.00	0.00	0.00	0.00	0.00	0.00	0.00	0.00	0.00	0.00	0.00	0.00	0.00	0.00	0.00
0.03	-0.41	0.12	-0.01	-0.09	-0.12	-0.20	0.00	-0.18	0.17	-0.32	0.00	0.09	0.27	-0.35	0.00	-0.01	0.01	0.00	66.02	-177.02	110.83	0.00	29.84	-87.60	57.60	0.00	6.40	-7.90	1.50	0.00	6.40	-7.90	1.50	0.00	0.00	0.00	0.00	0.00	0.00	0.00	0.00	0.00	0.00	0.00	0.00	0.00	0.00	0.00	0.00
0.08	-0.17	0.08	-0.13	-0.29	0.30	0.09	0.00	-0.20	0.13	0.07	0.00	-0.08	0.32	-0.23	0.00	-0.01	0.01	0.00	114.12	-176.50	62.40	-0.06	54.40	-88.10	34.04	0.00	7.80	-6.70	-1.00	0.00	7.80	-6.70	-1.00	0.00	0.00	0.00	0.00	0.00	0.00	0.00	0.00	0.00	0.00	0.00	0.00	0.00	0.00	0.00	0.00
0.13	-0.16	0.03	-0.39	0.12	0.22	-0.03	0.00	-0.51	0.07	0.12	-0.12	-0.18	-0.10	-0.15	0.08	-0.01	0.35	0.24	151.05	-158.70	7.50	0.17	73.50	-79.84	6.70	0.00	8.40	-4.80	-3.60	0.00	8.40	-4.80	-3.60	0.00	0.00	0.00	0.00	0.00	0.00	0.00	0.00	0.00	0.00	0.00	0.00	0.00	0.00	0.00	0.00
0.15	-0.13	0.19	-0.23	-0.26	0.22	0.50	0.00	-0.18	0.01	0.17	0.06	-0.25	0.31	-0.05	0.26	0.31	0.22	0.01	173.57	-125.36	-48.00	0.47	85.43	-64.40	-21.00	0.00	8.20	-2.40	-5.80	0.00	8.20	-2.40	-5.80	0.00	0.00	0.00	0.00	0.00	0.00	0.00	0.00	0.00	0.00	0.00	0.00	0.00	0.00	0.00	0.00
0.15	-0.09	-0.10	0.00	-0.30	0.36	0.15	-0.03	-0.14	0.21	0.19	0.00	-0.68	0.26	-0.18	0.00	-0.10	0.16	0.14	178.70	-79.60	-99.00	-0.49	89.00	-41.80	-46.70	0.00	7.20	0.20	-7.40	0.00	7.20	0.20	-7.40	0.00	0.00	0.00	0.00	0.00	0.00	0.00	0.00	0.00	0.00	0.00	0.00	0.00	0.00	0.00	0.00
0.16	-0.50	-0.60	-0.06	-0.28	0.06	0.18	0.33	-0.09	-0.11	0.56	0.08	-0.33	0.44	0.15	0.00	0.00	0.00	-0.05	166.50	-26.20	-140.42	-0.26	83.77	-15.90	-67.62	0.00	5.50	2.80	-8.30	0.00	5.50	2.80	-8.30	0.00	0.00	0.00	0.00	0.00	0.00	0.00	0.00	0.00	0.00	0.00	0.00	0.00	0.00	0.00	0.00
0.14	0.00	-0.15	0.22	-0.61	-0.03	0.27	0.22	-0.03	-0.15	0.25	0.00	-0.32	-0.33	0.51	0.00	0.00	-0.01	0.48	138.00	29.80	-167.44	0.00	70.40	11.90	-82.38	0.00	3.20	5.10	-8.40	0.00	3.20	5.10	-8.40	0.00	0.00	0.00	0.00	0.00	0.00	0.00	0.00	0.00	0.00	0.00	0.00	0.00	0.00	0.00	0.00
0.11	0.04	-0.16	0.00	-0.07	0.09	0.30	-0.01	0.03	0.13	0.16	0.00	-0.28	0.05	0.28	0.00	0.00	-0.01	0.01	95.94	82.85	-178.90	0.00	50.20	38.60	-88.44	0.00	0.60	6.90	-7.60	0.00	0.60	6.90	-7.60	0.00	0.00	0.00	0.00	0.00	0.00	0.00	0.00	0.00	0.00	0.00	0.00	0.00	0.00	0.00	0.00
0.06	0.10	0.19	-0.49	-0.09	-0.61	0.27	-0.14	0.44	-0.29	0.10	0.00	0.15	-0.11	0.32	0.17	0.26	-0.01	0.00	44.60	128.07	-172.50	0.00	25.00	61.50	-86.50	0.00	-1.90	8.10	-6.10	0.00	-1.90	8.10	-6.10	0.00	0.00	0.00	0.00	0.00	0.00	0.00	0.00	0.00	0.00	0.00	0.00	0.00	0.00	0.00	0.00
0.01	0.14	0.03	0.18	0.00	-0.75	0.26	0.00	0.14	-0.19	0.05	0.00	-0.12	-0.20	0.33	0.00	0.01	-0.01	0.00	-11.10	160.30	-149.20	0.00	-2.60	78.40	-76.19	0.00	-4.40	8.40	-4.00	0.00	-4.40	8.40	-4.00	0.00	0.00	0.00	0.00	0.00	0.00	0.00	0.00	0.00	0.00	0.00	0.00	0.00	0.00	0.00	0.00
-0.09	0.18	-0.12	0.00	0.09	-0.71	0.67	0.05	0.18	-0.17	0.00	0.00	-0.01	-0.27	0.29	0.00	0.01	0.32	0.00	-65.63	177.10	-111.20	0.00	-30.00	88.07	-57.60	0.00	-6.40	7.90	-1.50	0.00	-6.40	7.90	-1.50	0.00	0.00	0.00	0.00	0.00	0.00	0.00	0.00	0.00	0.00	0.00	0.00	0.00	0.00	0.00	0.00
-0.08	0.17	-0.08	0.00	0.43	0.10	-0.19	0.00	0.20	-0.13	-0.07	0.00	0.08	-0.32	0.43	0.00	0.17	-0.01	0.00	-114.13	176.50	-62.40	-0.03	-54.19	88.08	-34.28	0.00	-7.80	6.70	1.00	0.00	-7.80	6.70	1.00	0.00	0.00	0.00	0.00	0.00	0.00	0.00	0.00	0.00	0.00	0.00	0.00	0.00	0.00	0.00	0.00
-0.13	0.52	0.41	0.29	0.24	-0.27	0.38	0.44	0.20	0.39	-0.12	-0.42	0.34	-0.06	0.15	-0.49	-0.30	0.00	0.00	-150.94	158.58	-7.98	0.00	-73.50	80.20	-6.64	0.00	-8.40	4.80	3.60	0.00	-8.40	4.80	3.60	0.00	0.00	0.00	0.00	0.00	0.00	0.00	0.00	0.00	0.00	0.00	0.00	0.00	0.00	0.00	0.00
-0.15	0.13	0.26	-0.26	0.28	-0.22	-0.06	0.00	0.18	-0.01	-0.22	-0.29	0.58	-0.79	-0.19	0.00	0.01	-0.06	-0.01	-173.89	124.82	47.91	0.00	-85.40	64.40	21.00	0.00	-8.20	2.40	5.80	0.00	-8.20	2.40	5.80	0.00	0.00	0.00	0.00	0.00	0.00	0.00	0.00	0.00	0.00	0.00	0.00	0.00	0.00	0.00	0.00
-0.30	0.25	0.07	-0.37	0.27	0.32	-0.29	0.00	0.14	0.05	-0.19	0.00	0.31	-0.08	-0.05	0.00	0.01	-0.20	-0.46	-178.70	79.60	99.00	-0.02	-89.00	42.20	46.70	0.00	-7.20	-0.20	7.40	0.00	-7.20	-0.20	7.40	0.00	0.00	0.00	0.00	0.00	0.00	0.00	0.00	0.00	0.00	0.00	0.00	0.00	0.00	0.00	0.00
-0.17	-0.36	0.11	0.00	0.28	-0.06	-0.25	0.06	-0.05	0.11	-0.20	0.00	0.33	-0.18	-0.18	-0.39	0.28	0.26	-0.01	-166.95	26.49	140.56	0.00	-83.74	15.90	67.90	0.00	-5.50	-2.80	8.30	0.00	-5.50	-2.80	8.30	0.00	0.00	0.00	0.00	0.00	0.00	0.00	0.00	0.00	0.00	0.00	0.00	0.00	0.00	0.00	0.00
-0.45	0.00	0.15	0.00	-0.24	0.49	-0.27	0.00	-0.20	0.28	-0.17	0.00	0.32	-0.08	-0.23	0.00	-0.41	0.01	0.43	-137.98	-29.80	168.04	0.00	-69.96	-12.06	82.30	0.00	-3.20	-5.10	8.40	0.00	-3.20	-5.10	8.40	0.00	0.00	0.00	0.00	0.00	0.00	0.00	0.00	0.00	0.00	0.00	0.00	0.00	0.00	0.00	0.00
-0.14	-0.05	0.33	0.00	0.17	0.12	-0.30	0.00	-0.03	0.59	-0.16	0.10	0.28	0.01	-0.35	0.00	0.00	0.01	-0.01	-96.00	-82.90	178.90	0.00	-50.20	-38.60	88.35	0.00	-0.60	-6.90	7.60	0.00	-0.60	-6.90	7.60	0.00	0.00	0.00	0.00	0.00	0.00	0.00	0.00	0.00	0.00	0.00	0.00	0.00	0.00	0.00	0.00
0.02	0.26	0.17	-0.06	0.09	0.55	-0.29	-0.06	-0.09	0.20	0.29	0.00	-0.24	0.11	-0.04	0.02	0.47	0.01	0.00	-44.60	-127.90	172.50	0.00	-24.73	-61.64	86.86	0.00	1.90	-8.10	6.10	0.00	1.90	-8.10	6.10	0.00	0.00	0.00	0.00	0.00	0.00	0.00	0.00	0.00	0.00	0.00	0.00	0.00	0.00	0.00	0.00
-0.09	-0.14	0.35	0.27	0.00	0.26	-0.26	0.00	0.13	0.19	0.03	-0.49	0.12	0.20	-0.81	0.00	0.04	0.18	0.21	11.10	-159.90	149.20	-0.08	2.60	-78.40	75.21	0.00	4.40	-8.40	4.00	0.00	4.40	-8.40	4.00	0.00	0.00	0.00	0.00	0.00	0.00	0.00	0.00	0.00	0.00	0.00	0.00	0.00	0.00	0.00	0.00
0.27	-0.16	0.12	0.00	-0.09	0.55	-0.10	-0.02	-0.37	0.17	0.00	0.00	0.01	0.27	0.18	0.00	-0.01	0.01	0.26	65.80	-177.10	111.20	0.00	30.02	-87.24	57.60	0.00	6.40	-7.90	1.50	0.00	6.40	-7.90	1.50	0.00	0.00	0.00	0.00	0.00	0.00	0.00	0.00	0.00	0.00	0.00	0.00	0.00	0.00	0.00	0.00
0.35	-0.17	0.08	-0.48	-0.43	-0.19	-0.06	0.00	-0.20	0.13	0.07	0.00	0.13	0.32	-0.64	0.00	0.35	0.25	0.10	114.10	-176.50	62.40	0.00	54.40	-88.20	33.80	0.00	7.80	-6.70	-1.00	0.00	7.80	-6.70	-1.00	0.00	0.00	0.00	0.00	0.00	0.00	0.00	0.00	0.00	0.00	0.00	0.00	0.00	0.00	0.00	0.00
-0.36	-0.06	0.03	0.00	-0.24	-0.21	-0.03	0.00	-0.15	0.51	0.03	0.00	-0.18	0.33	-0.15	-0.09	-0.38	0.16	-0.49	151.10	-159.11	7.50	0.06	73.19	-80.69	6.70	0.00	8.40	-4.80	-3.60	0.00	8.40	-4.80	-3.60	0.00	0.00	0.00	0.00	0.00	0.00	0.00	0.00	0.00	0.00	0.00	0.00	0.00	0.00	0.00	0.00
0.15	-0.13	-0.08	0.26	-0.28	0.22	0.06	0.24	-0.18	0.01	-0.22	0.00	-0.25	0.31	-0.05	-0.03	-0.01	0.00	0.01	173.40	-125.30	-48.00	0.00	85.50	-64.34	-20.93	0.00	8.20	-2.40	-5.80	0.00	8.20	-2.40	-5.80	0.00	0.00	0.00	0.00	0.00	0.00	0.00	0.00	0.00	0.00	0.00	0.00	0.00	0.00	0.00	0.00
0.11	-0.15	-0.07	0.00	-0.30	0.13	0.15	-0.16	0.14	-0.07	0.19	-0.08	-0.21	0.26	0.05	0.00	-0.01	0.32	-0.07	178.70	-79.60	-99.00	0.00	88.52	-42.20	-46.70	0.00	7.20	0.20	-7.40	0.00	7.20	0.20	-7.40	0.00	0.00	0.00	0.00	0.00	0.00	0.00	0.00	0.00	0.00	0.00	0.00	0.00	0.00	0.00	0.00
0.37	-0.18	-0.11	-0.03	-0.28	0.06	0.22	-0.26	0.04	-0.11	0.20	0.36	-0.33	0.34	0.15	-0.37	0.00	0.00	0.01	166.50	-26.20	-140.30	0.00	83.80	-15.90	-67.90	0.00	5.50	2.80	-8.30	0.00	5.50	2.80	-8.30	0.00	0.00	0.00	0.00	0.00	0.00	0.00	0.00	0.00	0.00	0.00	0.00	0.00	0.00	0.00	0.00
0.14	0.00	-0.09	0.00	-0.24	0.13	0.27	0.35	-0.03	-0.15	0.19	0.00	-0.40	0.02	0.23	0.00	0.21	-0.01	-0.24	138.00	29.80	-167.80	-0.01	70.40	11.90	-82.30	0.00	3.20	5.10	-8.40	0.00	3.20	5.10	-8.40	0.00	0.00	0.00	0.00	0.00	0.00	0.00	0.00	0.00	0.00	0.00	0.00	0.00	0.00	0.00	0.00
0.02	0.22	-0.16	0.00	-0.17	-0.31	0.30	0.00	0.27	-0.19	0.16	-0.01	-0.28	-0.01	-0.20	0.00	0.00	-0.01	-0.30	96.08	82.42	-179.39	-0.41	50.20	38.60	-88.80	0.00	0.60	6.90	-7.60	0.00	0.60	6.90	-7.60	0.00	0.00	0.00	0.00	0.00	0.00	0.00	0.00	0.00	0.00	0.00	0.00	0.00	0.00	0.00	0.00
0.06	0.10	0.23	0.00	-0.09	-0.52	0.46	0.00	0.09	-0.20	0.11	0.00	0.04	-0.11	0.32	0.00	-0.01	-0.01	0.00	44.11	127.90	-172.51	0.00	25.00	61.76	-86.45	0.00	-1.90	8.10	-6.10	0.00	-1.90	8.10	-6.10	0.00	0.00	0.00	0.00	0.00	0.00	0.00	0.00	0.00	0.00	0.00	0.00	0.00	0.00	0.00	0.00
0.01	-0.35	-0.15	0.00	0.00	-0.26	0.26	0.00	0.14	-0.62	0.05	0.00	0.30	-0.20	0.33	0.26	0.01	-0.01	0.00	-11.10	160.30	-149.20	-0.06	-2.60	78.40	-75.70	0.00	-4.40	8.40	-4.00	0.00	-4.40	8.40	-4.00	0.00	0.00	0.00	0.00	0.00	0.00	0.00	0.00	0.00	0.00	0.00	0.00	0.00	0.00	0.00	0.00
-0.03	0.16	-0.12	-0.06	0.09	-0.29	0.14	0.00	0.17	-0.17	0.00	0.00	-0.50	-0.68	0.35	0.00	0.01	-0.01	0.00	-65.51	177.10	-111.20	0.06	-30.32	87.60	-57.42	0.00	-6.40	7.90	-1.50	0.00	-6.40	7.90	-1.50	0.00	0.00	0.00	0.00	0.00	0.00	0.00	0.00	0.00	0.00	0.00	0.00	0.00	0.00	0.00	0.00
-0.45	0.17	0.39	0.00	0.17	-0.30	0.12	0.00	0.56	0.11	0.22	0.00	0.02	-0.11	0.23	-0.08	0.01	0.27	-0.09	-114.10	176.50	-62.40	0.00	-54.40	88.48	-33.80	0.00	-7.80	6.70	1.00	0.00	-7.80	6.70	1.00	0.00	0.00	0.00	0.00	0.00	0.00	0.00	0.00	0.00	0.00	0.00	0.00	0.00	0.00	0.00	0.00
-0.15	0.21	-0.01	0.00	0.24	-0.27	0.03	0.26	0.40	-0.07	-0.12	0.26	0.18	-0.31	-0.16	0.13	0.28	0.00	0.00	-150.90	158.27	-7.50	0.46	-73.56	80.20	-6.70	0.00	-8.40	4.80	3.60	0.00	-8.40	4.80	3.60	0.00	0.00	0.00	0.00	0.00	0.00	0.00	0.00	0.00	0.00	0.00	0.00	0.00	0.00	0.00	0.00
-0.15	0.13	0.02	0.20	0.28	-0.22	-0.43	0.00	0.15	-0.01	-0.17	0.00	0.25	-0.31	0.05	0.00	0.01	0.28	0.25	-173.37	125.36	48.00	0.00	-85.49	64.40	21.00	0.00	-8.20	2.40	5.80	0.00	-8.20	2.40	5.80	0.00	0.00	0.00	0.00	0.00	0.00	0.00	0.00	0.00	0.00	0.00	0.00	0.00	0.00	0.00	0.00
-0.17	0.09	0.07	0.00	0.30	-0.15	-0.15	0.10	0.40	0.05	-0.19	0.13	0.52	-0.26	0.19	-0.12	0.01	-0.08	-0.25	-178.70	79.59	99.07	-0.04	-88.76	42.20	46.70	0.00	-7.20	-0.20	7.40	0.00	-7.20	-0.20	7.40	0.00	0.00	0.00	0.00	0.00	0.00	0.00	0.00	0.00	0.00	0.00	0.00	0.00	0.00	0.00	0.00
-0.16	0.33	0.13	0.00	0.28	0.15	-0.22	0.00	-0.07	-0.34	-0.15	0.03	0.33	-0.18	-0.15	-0.31	0.27	0.00	-0.01	-166.50	26.20	140.30	0.00	-83.44	16.25	67.87	0.00	-5.50	-2.80	8.30	0.00	-5.50	-2.80	8.30	0.00	0.00	0.00	0.00	0.00	0.00	0.00	0.00	0.00	0.00	0.00	0.00	0.00	0.00	0.00	0.00
-0.14	0.00	-0.26	0.00	0.31	0.03	-0.27	0.00	0.03	0.25	-0.19	0.00	0.13	0.13	-0.23	0.00	0.00	0.01	-0.01	-138.00	-29.80	167.80	0.00	-70.40	-11.92	81.98	0.00	-3.20	-5.10	8.40	0.00	-3.20	-5.10	8.40	0.00	0.00	0.00	0.00	0.00	0.00	0.00	0.00	0.00	0.00	0.00	0.00	0.00	0.00	0.00	0.00
-0.11	-0.05	0.16	0.00	0.17	0.12	-0.35	0.00	0.18	0.19	-0.16	-0.26	0.56	0.01	-0.29	0.00	0.17	0.01	-0.01	-96.29	-82.90	178.90	0.00	-50.20	-38.39	88.80	0.00	-0.60	-6.90	7.60	0.00	-0.60	-6.90	7.60	0.00	0.00	0.00	0.00	0.00	0.00	0.00	0.00	0.00	0.00	0.00	0.00	0.00	0.00	0.00	0.00
-0.06	-0.10	0.17	0.00	0.09	0.56	-0.22	0.00	-0.21	0.20	-0.11	-0.31	-0.21	0.06	-0.32	-0.41	0.00	0.01	0.36	-44.50	-127.90	172.50	0.00	-24.71	-61.50	86.50	0.00	1.90	-8.10	6.10	0.00	1.90	-8.10	6.10	0.00	0.00	0.00	0.00	0.00	0.00	0.00	0.00	0.00	0.00	0.00	0.00	0.00	0.00	0.00	0.00
-0.49	-0.14	0.15	0.33	0.06	0.26	-0.74	0.00	-0.46	0.19	-0.54	-0.02	0.12	0.20	-0.16	0.00	0.41	0.01	0.16	11.07	-160.67	149.20	0.00	2.60	-78.40	75.73	0.00	4.40	-8.40	4.00	0.00	4.40	-8.40	4.00	0.00	0.00	0.00	0.00	0.00	0.00	0.00	0.00	0.00	0.00	0.00	0.00	0.00	0.00	0.00	0.00
0.03	-0.16	-0.36	0.00	0.01	0.29	-0.20	0.00	-0.18	0.17	0.00	0.00	0.01	0.27	-0.29	0.00	-0.01	-0.40	0.00	65.93	-177.10	111.22	0.03	30.00	-87.14	57.60	0.00	6.40	-7.90	1.50	0.00	6.40	-7.90	1.50	0.00	0.00	0.00	0.00	0.00	0.00	0.00	0.00	0.00	0.00	0.00	0.00	0.00	0.00	0.00	0.00
-0.12	-0.26	0.08	0.00	0.19	0.57	-0.12	-0.19	-0.20	0.13	0.05	0.00	0.20	0.32	-0.23	0.20	-0.01	0.01	-0.06	114.10	-176.98	62.24	0.00	54.40	-88.20	33.80	0.00	7.80	-6.70	-1.00	0.00	7.80	-6.70	-1.00	0.00	0.00	0.00	0.00	0.00	0.00	0.00	0.00	0.00	0.00	0.00	0.00	0.00	0.00	0.00	0.00
0.13	0.06	0.03	-0.06	-0.26	0.56	0.19	0.00	-0.20	0.24	0.12	0.00	0.28	0.75	-0.15	-0.43	-0.01	0.06	0.00	151.10	-158.49	7.50	0.00	73.50	-80.20	6.94	0.00	8.40	-4.80	-3.60	0.00	8.40	-4.80	-3.60	0.00	0.00	0.00	0.00	0.00	0.00	0.00	0.00	0.00	0.00	0.00	0.00	0.00	0.00	0.00	0.00
0.15	-0.13	0.33	-0.45	-0.28	0.06	-0.43	0.32	-0.18	0.01	-0.26	0.00	-0.25	0.31	0.20	-0.14	-0.01	0.00	0.18	173.84	-125.30	-48.00	0.00	85.40	-64.40	-21.19	0.00	8.20	-2.40	-5.80	0.00	8.20	-2.40	-5.80	0.00	0.00	0.00	0.00	0.00	0.00	0.00	0.00	0.00	0.00	0.00	0.00	0.00	0.00	0.00	0.00
0.16	-0.09	-0.07	-0.41	-0.30	0.15	0.15	0.00	-0.62	-0.05	0.39	0.00	-0.31	0.43	0.05	0.00	-0.24	0.00	-0.41	178.64	-79.60	-99.00	0.21	89.00	-42.20	-46.95	0.00	7.20	0.20	-7.40	0.00	7.20	0.20	-7.40	0.00	0.00	0.00	0.00	0.00	0.00	0.00	0.00	0.00	0.00	0.00	0.00	0.00	0.00	0.00	0.00
0.16	-0.05	0.02	0.00	-0.22	0.06	0.22	0.00	-0.09	-0.14	0.20	0.00	-0.34	0.18	0.23	0.18	0.16	0.00	0.01	166.50	-26.20	-140.30	0.00	84.13	-15.90	-67.90	0.00	5.50	2.80	-8.30	0.00	5.50	2.80	-8.30	0.00	0.00	0.00	0.00	0.00	0.00	0.00	0.00	0.00	0.00	0.00	0.00	0.00	0.00	0.00	0.00
-0.17	0.24	-0.15	0.00	-0.02	-0.03	0.15	0.00	-0.08	-0.15	0.19	0.00	-0.32	0.08	0.49	0.00	0.00	0.43	0.01	138.00	29.80	-167.80	-0.39	70.40	11.61	-82.30	0.00	3.20	5.10	-8.40	0.00	3.20	5.10	-8.40	0.00	0.00	0.00	0.00	0.00	0.00	0.00	0.00	0.00	0.00	0.00	0.00	0.00	0.00	0.00	0.00
0.11	0.05	-0.32	-0.41	-0.17	0.24	0.30	0.00	0.03	-0.19	0.16	0.00	-0.67	-0.26	0.71	0.00	0.00	-0.01	0.01	95.52	82.86	-178.90	0.00	50.60	38.60	-88.80	0.00	0.60	6.90	-7.60	0.00	0.60	6.90	-7.60	0.00	0.00	0.00	0.00	0.00	0.00	0.00	0.00	0.00	0.00	0.00	0.00	0.00	0.00	0.00	0.00
0.06	0.10	-0.17	0.00	-0.09	-0.21	0.29	0.26	0.09	-0.20	0.11	-0.13	-0.21	-0.14	0.03	0.00	-0.03	-0.04	0.22	44.60	128.07	-172.50	0.00	25.00	61.74	-86.50	0.00	-1.90	8.10	-6.10	0.00	-1.90	8.10	-6.10	0.00	0.00	0.00	0.00	0.00	0.00	0.00	0.00	0.00	0.00	0.00	0.00	0.00	0.00	0.00	0.00
0.01	0.14	0.12	0.00	0.00	-0.40	-0.13	0.07	0.14	-0.19	0.05	0.00	-0.12	-0.20	0.33	0.00	0.01	-0.01	0.00	-11.29	160.30	-149.44	0.00	-2.60	78.42	-75.70	0.00	-4.40	8.40	-4.00	0.00	-4.40	8.40	-4.00	0.00	0.00	0.00	0.00	0.00	0.00	0.00	0.00	0.00	0.00	0.00	0.00	0.00	0.00	0.00	0.00
-0.17	-0.27	-0.12	0.00	0.09	-0.29	0.20	0.17	0.18	0.07	0.00	0.00	-0.01	0.09	0.25	-0.13	0.07	-0.01	-0.03	-65.80	177.10	-111.03	0.00	-30.00	87.60	-57.60	0.00	-6.40	7.90	-1.50	0.00	-6.40	7.90	-1.50	0.00	0.00	0.00	0.00	0.00	0.00	0.00	0.00	0.00	0.00	0.00	0.00	0.00	0.00	0.00	0.00
-0.08	0.17	-0.08	0.00	0.14	-0.30	0.12	0.00	0.20	-0.13	-0.07	0.47	0.08	-0.05	0.23	0.00	0.01	-0.01	0.00	-114.26	176.50	-62.40	0.00	-54.88	88.14	-33.81	0.00	-7.80	6.70	1.00	0.00	-7.80	6.70	1.00	0.00	0.00	0.00	0.00	0.00	0.00	0.00	0.00	0.00	0.00	0.00	0.00	0.00	0.00	0.00	0.00
-0.13	0.16	-0.23	-0.04	-0.17	-0.27	0.03	0.00	0.20	-0.23	-0.12	0.00	-0.23	-0.33	0.15	0.00	0.01	-0.16	0.00	-151.10	158.21	-7.89	0.00	-73.50	80.20	-6.70	0.00	-8.40	4.80	3.60	0.00	-8.40	4.80	3.60	0.00	0.00	0.00	0.00	0.00	0.00	0.00	0.00	0.00	0.00	0.00	0.00	0.00	0.00	0.00	0.00
0.21	-0.07	0.02	-0.14	0.28	-0.22	-0.06	-0.04	0.15	0.15	-0.66	0.00	0.25	-0.31	0.05	0.00	0.01	0.29	0.05	-173.40	125.30	48.21	0.33	-85.40	64.40	20.69	0.00	-8.20	2.40	5.80	0.00	-8.20	2.40	5.80	0.00	0.00	0.00	0.00	0.00	0.00	0.00	0.00	0.00	0.00	0.00	0.00	0.00	0.00	0.00	0.00
-0.17	0.09	0.07	0.00	0.30	-0.15	-0.34	0.00	0.14	0.05	-0.19	0.29	0.66	-0.26	-0.05	-0.09	-0.01	-0.48	-0.01	-178.70	79.67	99.36	0.28	-88.53	42.62	46.86	0.00	-7.20	-0.20	7.40	0.00	-7.20	-0.20	7.40	0.00	0.00	0.00	0.00	0.00	0.00	0.00	0.00	0.00	0.00	0.00	0.00	0.00	0.00	0.00	0.00
0.31	0.05	0.11	0.00	0.52	0.30	-0.20	0.00	-0.34	0.11	-0.20	0.06	0.33	-0.24	-0.15	0.16	0.00	0.20	-0.01	-166.75	26.20	140.46	0.00	-83.56	16.16	67.90	0.00	-5.50	-2.80	8.30	0.00	-5.50	-2.80	8.30	0.00	0.00	0.00	0.00	0.00	0.00	0.00	0.00	0.00	0.00	0.00	0.00	0.00	0.00	0.00	0.00
-0.14	-0.05	0.15	0.00	0.24	0.03	-0.27	0.00	0.03	0.20	-0.19	0.05	0.26	-0.08	-0.32	0.00	0.00	-0.48	-0.01	-138.00	-29.80	167.80	0.00	-70.63	-11.90	82.51	0.00	-3.20	-5.10	8.40	0.00	-3.20	-5.10	8.40	0.00	0.00	0.00	0.00	0.00	0.00	0.00	0.00	0.00	0.00	0.00	0.00	0.00	0.00	0.00	0.00
-0.11	-0.20	0.16	0.00	0.17	0.12	-0.30	0.29	-0.03	0.13	-0.16	-0.49	0.30	0.01	-0.29	0.00	-0.26	0.41	-0.24	-96.00	-82.90	179.00	0.00	-50.20	-38.68	88.39	0.00	-0.60	-6.90	7.60	0.00	-0.60	-6.90	7.60	0.00	0.00	0.00	0.00	0.00	0.00	0.00	0.00	0.00	0.00	0.00	0.00	0.00	0.00	0.00	0.00
-0.06	-0.29	0.17	0.00	0.09	0.20	-0.29	-0.14	-0.02	0.20	-0.11	0.00	0.21	0.36	-0.75	0.00	0.22	0.01	0.00	-44.60	-127.90	172.60	0.00	-25.00	-61.50	86.50	0.00	1.90	-8.10	6.10	0.00	1.90	-8.10	6.10	0.00	0.00	0.00	0.00	0.00	0.00	0.00	0.00	0.00	0.00	0.00	0.00	0.00	0.00	0.00	0.00
-0.01	-0.14	0.15	0.10	0.00	0.26	-0.26	0.00	-0.14	0.19	-0.05	0.00	0.12	0.01	-0.33	0.00	-0.01	0.01	-0.02	11.10	-160.79	149.20	-0.48	2.60	-78.40	75.70	0.00	4.40	-8.40	4.00	0.00	4.40	-8.40	4.00	0.00	0.00	0.00	0.00	0.00	0.00	0.00	0.00	0.00	0.00	0.00	0.00	0.00	0.00	0.00	0.00
0.03	0.08	0.12	0.00	-0.09	0.29	0.01	0.00	-0.01	0.14	0.03	0.26	0.01	0.27	-0.29	-0.20	-0.01	0.22	0.21	65.80	-177.10	111.37	0.00	30.35	-87.60	57.60	0.00	6.40	-7.90	1.50	0.00	6.40	-7.90	1.50	0.00	0.00	0.00	0.00	0.00	0.00	0.00	0.00	0.00	0.00	0.00	0.00	0.00	0.00	0.00	0.00
0.07	0.19	0.08	-0.15	-0.66	0.15	0.08	0.00	-0.20	0.13	0.07	0.22	-0.08	0.32	-0.23	0.00	-0.40	-0.24	0.00	113.61	-176.50	62.40	0.42	54.40	-88.20	33.80	0.00	7.80	-6.70	-1.00	0.00	7.80	-6.70	-1.00	0.00	0.00	0.00	0.00	0.00	0.00	0.00	0.00	0.00	0.00	0.00	0.00	0.00	0.00	0.00	0.00
0.13	-0.57	-0.12	0.00	-0.08	0.51	-0.03	0.40	-0.20	0.07	0.47	0.00	-0.18	0.33	-0.16	0.00	-0.21	0.00	-0.41	151.10	-158.42	7.50	0.00	73.36	-80.20	6.70	0.00	8.40	-4.80	-3.60	0.00	8.40	-4.80	-3.60	0.00	0.00	0.00	0.00	0.00	0.00	0.00	0.00	0.00	0.00	0.00	0.00	0.00	0.00	0.00	0.00
-0.28	-0.62	-0.02	0.28	-0.28	0.22	0.06	-0.01	-0.18	0.25	0.24	0.00	-0.25	0.31	-0.05	0.00	0.28	0.00	0.04	173.42	-125.30	-48.04	0.00	85.40	-64.40	-21.00	0.00	8.20	-2.40	-5.80	0.00	8.20	-2.40	-5.80	0.00	0.00	0.00	0.00	0.00	0.00	0.00	0.00	0.00	0.00	0.00	0.00	0.00	0.00	0.00	0.00
0.17	-0.09	-0.07	0.08	-0.30	0.17	-0.34	0.00	-0.14	-0.05	0.19	0.10	-0.31	0.26	0.05	0.00	-0.01	0.00	0.01	178.70	-79.60	-99.00	-0.14	89.00	-42.20	-46.70	0.00	7.20	0.20	-7.40	0.00	7.20	0.20	-7.40	0.00	0.00	0.00	0.00	0.00	0.00	0.00	0.00	0.00	0.00	0.00	0.00	0.00	0.00	0.00	0.00
0.22	0.21	-0.11	-0.29	-0.71	0.06	0.21	0.00	-0.09	-0.60	0.20	0.00	0.03	0.18	0.15	0.00	0.47	-0.19	-0.19	166.49	-26.20	-140.45	0.00	83.80	-15.68	-68.03	0.00	5.50	2.80	-8.30	0.00	5.50	2.80	-8.30	0.00	0.00	0.00	0.00	0.00	0.00	0.00	0.00	0.00	0.00	0.00	0.00	0.00	0.00	0.00	0.00
0.14	0.00	-0.21	0.00	-0.24	-0.03	0.40	0.00	-0.03	-0.15	0.19	0.00	-0.32	0.08	0.23	0.29	0.00	0.01	0.01	138.00	29.80	-167.80	0.02	70.37	11.90	-82.30	0.00	3.20	5.10	-8.40	0.00	3.20	5.10	-8.40	0.00	0.00	0.00	0.00	0.00	0.00	0.00	0.00	0.00	0.00	0.00	0.00	0.00	0.00	0.00	0.00
0.11	0.05	0.12	-0.09	-0.17	-0.24	0.63	-0.31	0.03	-0.21	0.26	0.28	-0.28	-0.01	0.36	0.26	0.00	0.09	-0.14	96.10	82.49	-178.90	0.00	50.20	38.65	-88.53	0.00	0.60	6.90	-7.60	0.00	0.60	6.90	-7.60	0.00	0.00	0.00	0.00	0.00	0.00	0.00	0.00	0.00	0.00	0.00	0.00	0.00	0.00	0.00	0.00
0.06	0.10	-0.17	0.44	0.01	-0.20	-0.12	-0.49	0.30	-0.20	0.11	0.00	0.00	-0.11	0.53	0.22	0.00	-0.33	0.00	44.60	127.90	-172.34	0.00	25.00	61.71	-86.29	0.00	-1.90	8.10	-6.10	0.00	-1.90	8.10	-6.10	0.00	0.00	0.00	0.00	0.00	0.00	0.00	0.00	0.00	0.00	0.00	0.00	0.00	0.00	0.00	0.00
0.01	0.54	0.07	0.35	0.06	-0.19	0.26	0.00	0.14	-0.67	0.05	0.42	-0.12	0.00	0.33	0.02	0.22	-0.01	-0.31	-11.10	160.30	-149.20	0.00	-2.60	78.57	-75.70	0.00	-4.40	8.40	-4.00	0.00	-4.40	8.40	-4.00	0.00	0.00	0.00	0.00	0.00	0.00	0.00	0.00	0.00	0.00	0.00	0.00	0.00	0.00	0.00	0.00
-0.03	0.02	-0.12	0.05	0.11	-0.01	0.20	0.00	0.18	-0.17	0.00	0.00	-0.07	-0.36	0.29	0.35	0.01	0.01	0.00	-65.80	177.10	-110.91	0.27	-29.79	87.60	-57.60	0.00	-6.40	7.90	-1.50	0.00	-6.40	7.90	-1.50	0.00	0.00	0.00	0.00	0.00	0.00	0.00	0.00	0.00	0.00	0.00	0.00	0.00	0.00	0.00	0.00
-0.08	-0.14	0.28	0.00	0.17	-0.30	0.12	0.36	0.20	-0.52	-0.08	-0.39	0.08	-0.32	0.23	0.00	0.01	-0.01	0.00	-114.10	176.49	-62.40	0.00	-54.40	87.96	-33.80	0.00	-7.80	6.70	1.00	0.00	-7.80	6.70	1.00	0.00	0.00	0.00	0.00	0.00	0.00	0.00	0.00	0.00	0.00	0.00	0.00	0.00	0.00	0.00	0.00
-0.13	0.13	-0.03	0.00	0.68	-0.10	0.03	0.00	0.20	0.13	-0.12	-0.25	0.23	-0.33	-0.11	-0.45	0.01	0.00	0.05	-150.89	158.64	-7.50	0.32	-73.99	79.89	-6.85	0.00	-8.40	4.80	3.60	0.00	-8.40	4.80	3.60	0.00	0.00	0.00	0.00	0.00	0.00	0.00	0.00	0.00	0.00	0.00	0.00	0.00	0.00	0.00	0.00
-0.15	0.13	0.02	0.21	0.27	-0.22	-0.06	-0.48	0.18	-0.01	-0.17	0.00	0.25	-0.31	-0.01	0.40	0.01	0.00	-0.07	-173.48	125.46	47.97	0.00	-85.40	64.46	21.29	0.00	-8.20	2.40	5.80	0.00	-8.20	2.40	5.80	0.00	0.00	0.00	0.00	0.00	0.00	0.00	0.00	0.00	0.00	0.00	0.00	0.00	0.00	0.00	0.00
-0.17	-0.32	0.07	0.00	0.77	-0.38	-0.15	0.00	0.14	0.05	-0.19	0.00	-0.18	-0.27	-0.05	0.27	0.25	0.00	0.26	-178.42	79.46	98.51	0.26	-89.00	42.20	46.65	0.00	-7.20	-0.20	7.40	0.00	-7.20	-0.20	7.40	0.00	0.00	0.00	0.00	0.00	0.00	0.00	0.00	0.00	0.00	0.00	0.00	0.00	0.00	0.00	0.00
-0.16	-0.43	0.19	-0.01	0.28	-0.12	-0.22	0.00	-0.32	0.11	-0.20	-0.15	0.33	-0.18	-0.15	-0.01	0.00	0.00	-0.01	-166.50	26.20	140.30	-0.42	-83.80	15.41	67.90	0.00	-5.50	-2.80	8.30	0.00	-5.50	-2.80	8.30	0.00	0.00	0.00	0.00	0.00	0.00	0.00	0.00	0.00	0.00	0.00	0.00	0.00	0.00	0.00	0.00
-0.39	0.32	0.15	0.00	-0.24	0.03	-0.25	0.00	0.03	0.15	-0.25	0.00	0.50	-0.08	-0.23	0.00	0.00	0.01	0.16	-138.01	-29.80	167.80	0.00	-70.44	-11.90	82.30	0.00	-3.20	-5.10	8.40	0.00	-3.20	-5.10	8.40	0.00	0.00	0.00	0.00	0.00	0.00	0.00	0.00	0.00	0.00	0.00	0.00	0.00	0.00	0.00	0.00
-0.11	0.23	0.16	-0.19	0.17	0.12	-0.36	-0.49	-0.03	0.19	-0.16	-0.03	0.28	0.01	-0.29	-0.41	0.00	0.01	0.46	-96.00	-82.90	178.90	0.00	-50.20	-38.91	88.79	0.00	-0.60	-6.90	7.60	0.00	-0.60	-6.90	7.60	0.00	0.00	0.00	0.00	0.00	0.00	0.00	0.00	0.00	0.00	0.00	0.00	0.00	0.00	0.00	0.00
-0.06	-0.08	0.17	-0.09	0.09	0.20	-0.29	0.00	-0.09	0.20	0.16	0.27	0.21	0.11	-0.32	0.00	-0.49	0.01	0.00	-44.60	-127.90	172.50	0.16	-25.00	-61.37	86.76	0.00	1.90	-8.10	6.10	0.00	1.90	-8.10	6.10	0.00	0.00	0.00	0.00	0.00	0.00	0.00	0.00	0.00	0.00	0.00	0.00	0.00	0.00	0.00	0.00
0.09	-0.14	0.39	0.00	0.29	0.26	-0.26	0.27	0.10	0.36	-0.05	0.00	0.11	0.20	0.03	0.17	-0.01	0.01	0.00	11.10	-160.30	149.20	-0.29	2.60	-78.40	75.70	0.00	4.40	-8.40	4.00	0.00	4.40	-8.40	4.00	0.00	0.00	0.00	0.00	0.00	0.00	0.00	0.00	0.00	0.00	0.00	0.00	0.00	0.00	0.00	0.00
0.30	-0.16	0.12	0.00	-0.04	0.29	-0.34	0.00	0.10	-0.25	0.00	0.00	0.18	-0.22	-0.13	0.47	-0.01	-0.12	-0.26	65.80	-177.13	111.20	0.00	30.00	-87.61	57.70	0.00	6.40	-7.90	1.50	0.00	6.40	-7.90	1.50	0.00	0.00	0.00	0.00	0.00	0.00	0.00	0.00	0.00	0.00	0.00	0.00	0.00	0.00	0.00	0.00
0.08	-0.18	0.08	0.28	0.18	0.55	-0.12	0.00	-0.02	0.13	0.07	0.00	-0.08	0.76	-0.23	0.00	-0.01	-0.02	0.00	114.10	-176.50	62.68	0.10	54.40	-88.20	34.07	0.00	7.80	-6.70	-1.00	0.00	7.80	-6.70	-1.00	0.00	0.00	0.00	0.00	0.00	0.00	0.00	0.00	0.00	0.00	0.00	0.00	0.00	0.00	0.00	0.00
0.13	-0.16	0.01	0.00	-0.03	0.40	-0.34	0.00	-0.28	-0.08	0.33	0.17	-0.18	0.33	0.31	0.02	-0.42	0.00	0.00	151.10	-158.70	7.50	-0.41	73.50	-80.20	6.50	0.00	8.40	-4.80	-3.60	0.00	8.40	-4.80	-3.60	0.00	0.00	0.00	0.00	0.00	0.00	0.00	0.00	0.00	0.00	0.00	0.00	0.00	0.00	0.00	0.00
0.36	-0.21	-0.02	0.13	-0.28	0.22	0.06	-0.45	-0.55	0.01	0.17	0.46	-0.38	0.31	-0.10	0.00	0.17	0.00	-0.40	173.40	-125.04	-48.00	0.00	85.27	-64.40	-21.00	0.00	8.20	-2.40	-5.80	0.00	8.20	-2.40	-5.80	0.00	0.00	0.00	0.00	0.00	0.00	0.00	0.00	0.00	0.00	0.00	0.00	0.00	0.00	0.00	0.00
0.27	-0.09	-0.08	-0.08	-0.30	0.48	0.15	-0.06	-0.14	-0.05	0.19	-0.31	-0.35	0.26	0.05	0.00	0.45	0.26	-0.15	178.67	-79.60	-99.00	0.00	89.27	-42.20	-46.70	0.00	7.20	0.20	-7.40	0.00	7.20	0.20	-7.40	0.00	0.00	0.00	0.00	0.00	0.00	0.00	0.00	0.00	0.00	0.00	0.00	0.00	0.00	0.00	0.00
0.51	0.21	-0.60	0.00	-0.28	-0.02	0.22	0.00	0.38	-0.25	0.20	-0.49	-0.81	0.18	0.15	0.00	0.00	0.00	-0.13	166.50	-26.20	-140.30	-0.06	83.80	-15.74	-67.90	0.00	5.50	2.80	-8.30	0.00	5.50	2.80	-8.30	0.00	0.00	0.00	0.00	0.00	0.00	0.00	0.00	0.00	0.00	0.00	0.00	0.00	0.00	0.00	0.00
0.14	0.00	-0.15	0.00	0.09	-0.09	0.18	0.00	-0.03	-0.15	0.19	0.00	-0.34	0.08	0.10	-0.49	0.00	-0.01	0.01	138.00	29.80	-167.80	0.00	70.40	11.90	-82.36	0.00	3.20	5.10	-8.40	0.00	3.20	5.10	-8.40	0.00	0.00	0.00	0.00	0.00	0.00	0.00	0.00	0.00	0.00	0.00	0.00	0.00	0.00	0.00	0.00
0.11	0.05	0.00	0.00	-0.17	-0.12	0.30	0.00	0.03	-0.19	0.16	-0.19	-0.59	-0.01	0.29	0.21	0.00	-0.01	0.01	96.00	83.08	-179.35	-0.14	50.25	38.60	-88.80	0.00	0.60	6.90	-7.60	0.00	0.60	6.90	-7.60	0.00	0.00	0.00	0.00	0.00	0.00	0.00	0.00	0.00	0.00	0.00	0.00	0.00	0.00	0.00	0.00
0.06	0.06	-0.23	0.00	-0.09	-0.20	0.29	0.06	-0.16	-0.61	0.11	0.00	-0.21	-0.19	0.32	0.28	0.00	-0.01	0.06	44.60	127.84	-172.50	0.00	25.00	61.50	-86.50	0.00	-1.90	8.10	-6.10	0.00	-1.90	8.10	-6.10	0.00	0.00	0.00	0.00	0.00	0.00	0.00	0.00	0.00	0.00	0.00	0.00	0.00	0.00	0.00	0.00
0.01	0.11	-0.15	0.17	0.00	-0.46	0.26	0.00	0.14	-0.19	-0.07	-0.05	-0.26	-0.69	0.24	0.00	-0.23	0.45	0.29	-11.10	160.30	-149.20	0.24	-3.01	78.38	-75.60	0.00	-4.40	8.40	-4.00	0.00	-4.40	8.40	-4.00	0.00	0.00	0.00	0.00	0.00	0.00	0.00	0.00	0.00	0.00	0.00	0.00	0.00	0.00	0.00	0.00
-0.03	0.16	0.30	0.00	0.09	-0.68	0.14	0.00	0.18	-0.43	-0.23	0.00	-0.01	0.05	0.17	0.00	0.01	-0.01	0.00	-65.80	176.61	-111.20	0.00	-30.00	87.60	-57.60	0.00	-6.40	7.90	-1.50	0.00	-6.40	7.90	-1.50	0.00	0.00	0.00	0.00	0.00	0.00	0.00	0.00	0.00	0.00	0.00	0.00	0.00	0.00	0.00	0.00
-0.49	0.17	-0.08	0.00	-0.06	-0.30	0.12	0.00	0.20	-0.13	-0.07	0.06	-0.04	-0.10	0.08	0.44	0.01	-0.01	0.00	-113.88	176.50	-62.40	0.00	-54.40	88.20	-33.80	0.00	-7.80	6.70	1.00	0.00	-7.80	6.70	1.00	0.00	0.00	0.00	0.00	0.00	0.00	0.00	0.00	0.00	0.00	0.00	0.00	0.00	0.00	0.00	0.00
-0.03	0.16	-0.17	0.00	0.24	-0.27	0.03	0.00	0.18	0.19	-0.12	0.00	-0.31	-0.49	0.25	0.00	0.01	-0.06	-0.02	-151.12	158.70	-7.50	0.00	-73.50	80.20	-6.70	0.00	-8.40	4.80	3.60	0.00	-8.40	4.80	3.60	0.00	0.00	0.00	0.00	0.00	0.00	0.00	0.00	0.00	0.00	0.00	0.00	0.00	0.00	0.00	0.00
-0.64	0.13	0.02	0.22	0.28	-0.22	-0.06	0.21	0.03	-0.01	-0.17	0.17	0.25	-0.60	0.05	0.00	-0.47	0.00	-0.01	-173.07	125.30	48.00	0.13	-85.40	64.40	21.28	0.00	-8.20	2.40	5.80	0.00	-8.20	2.40	5.80	0.00	0.00	0.00	0.00	0.00	0.00	0.00	0.00	0.00	0.00	0.00	0.00	0.00	0.00	0.00	0.00
-0.17	0.09	0.07	0.00	0.26	-0.15	-0.15	0.47	0.24	0.05	-0.19	0.33	0.31	0.21	-0.05	0.00	0.01	0.21	-0.01	-178.70	79.60	99.42	0.00	-89.15	42.44	46.70	0.00	-7.20	-0.20	7.40	0.00	-7.20	-0.20	7.40	0.00	0.00	0.00	0.00	0.00	0.00	0.00	0.00	0.00	0.00	0.00	0.00	0.00	0.00	0.00	0.00
-0.16	0.05	-0.32	0.00	-0.14	-0.09	-0.22	0.00	0.09	0.33	-0.65	0.00	0.33	-0.12	0.12	0.00	0.00	0.00	-0.13	-166.62	26.41	140.30	0.00	-83.80	15.90	67.92	0.00	-5.50	-2.80	8.30	0.00	-5.50	-2.80	8.30	0.00	0.00	0.00	0.00	0.00	0.00	0.00	0.00	0.00	0.00	0.00	0.00	0.00	0.00	0.00	0.00
-0.14	0.02	0.47	0.00	0.24	0.27	-0.27	0.21	0.01	-0.33	-0.19	0.00	0.32	-0.08	-0.23	0.00	0.00	0.01	-0.49	-138.00	-29.80	167.80	0.00	-70.14	-11.90	82.30	0.00	-3.20	-5.10	8.40	0.00	-3.20	-5.10	8.40	0.00	0.00	0.00	0.00	0.00	0.00	0.00	0.00	0.00	0.00	0.00	0.00	0.00	0.00	0.00	0.00
0.15	-0.05	0.16	-0.14	-0.14	0.12	-0.30	0.00	-0.27	0.19	0.06	-0.06	0.28	0.01	-0.29	0.42	0.00	-0.04	-0.01	-96.00	-82.62	178.90	0.00	-50.12	-38.60	88.80	0.00	-0.60	-6.90	7.60	0.00	-0.60	-6.90	7.60	0.00	0.00	0.00	0.00	0.00	0.00	0.00	0.00	0.00	0.00	0.00	0.00	0.00	0.00	0.00	0.00
-0.06	-0.18	0.17	0.00	0.09	-0.29	-0.29	0.00	-0.50	0.20	-0.11	0.00	-0.20	0.11	-0.32	0.00	0.00	-0.48	0.00	-44.61	-127.90	172.50	0.44	-24.76	-61.63	86.72	0.00	1.90	-8.10	6.10	0.00	1.90	-8.10	6.10	0.00	0.00	0.00	0.00	0.00	0.00	0.00	0.00	0.00	0.00	0.00	0.00	0.00	0.00	0.00	0.00
0.45	-0.14	0.15	-0.02	0.47	0.26	0.00	0.00	-0.26	0.19	0.39	0.40	0.12	0.20	-0.33	0.16	-0.01	0.27	0.00	11.10	-160.30	149.67	0.00	2.81	-78.13	75.80	0.00	4.40	-8.40	4.00	0.00	4.40	-8.40	4.00	0.00	0.00	0.00	0.00	0.00	0.00	0.00	0.00	0.00	0.00	0.00	0.00	0.00	0.00	0.00	0.00
0.03	-0.09	0.12	-0.24	-0.09	0.31	-0.20	-0.06	-0.24	0.17	0.00	0.00	0.01	0.56	-0.61	0.00	0.43	0.01	-0.05	65.80	-176.86	111.20	0.26	30.00	-87.38	57.60	0.00	6.40	-7.90	1.50	0.00	6.40	-7.90	1.50	0.00	0.00	0.00	0.00	0.00	0.00	0.00	0.00	0.00	0.00	0.00	0.00	0.00	0.00	0.00	0.00
0.15	-0.18	0.08	0.10	-0.17	0.72	-0.12	-0.29	0.04	0.13	0.07	0.07	-0.08	0.32	-0.72	0.00	-0.01	0.01	0.00	113.71	-176.50	62.65	0.00	54.40	-88.10	33.79	0.00	7.80	-6.70	-1.00	0.00	7.80	-6.70	-1.00	0.00	0.00	0.00	0.00	0.00	0.00	0.00	0.00	0.00	0.00	0.00	0.00	0.00	0.00	0.00	0.00
0.13	-0.65	-0.46	0.00	-0.24	0.27	-0.03	0.16	-0.20	0.24	0.12	-0.32	-0.18	0.33	-0.15	0.00	0.05	0.00	0.00	151.10	-159.12	7.49	0.00	73.68	-80.20	6.64	0.00	8.40	-4.80	-3.60	0.00	8.40	-4.80	-3.60	0.00	0.00	0.00	0.00	0.00	0.00	0.00	0.00	0.00	0.00	0.00	0.00	0.00	0.00	0.00	0.00
0.15	-0.13	-0.04	0.27	-0.28	0.22	0.23	-0.05	-0.18	-0.36	0.17	0.00	0.22	0.30	-0.05	0.00	-0.49	0.00	0.01	173.36	-125.30	-48.00	0.10	85.40	-64.08	-21.00	0.00	8.20	-2.40	-5.80	0.00	8.20	-2.40	-5.80	0.00	0.00	0.00	0.00	0.00	0.00	0.00	0.00	0.00	0.00	0.00	0.00	0.00	0.00	0.00	0.00
0.17	-0.09	-0.02	0.26	-0.30	-0.16	0.51	0.00	-0.20	-0.05	0.19	0.00	-0.31	0.26	0.05	0.00	-0.10	0.00	0.09	178.70	-79.60	-99.00	0.10	89.00	-42.20	-46.70	0.00	7.20	0.20	-7.40	0.00	7.20	0.20	-7.40	0.00	0.00	0.00	0.00	0.00	0.00	0.00	0.00	0.00	0.00	0.00	0.00	0.00	0.00	0.00	0.00
0.44	0.01	-0.08	0.00	-0.28	0.06	0.22	0.00	-0.09	-0.11	0.20	0.00	-0.33	0.18	0.25	0.00	0.00	0.00	0.01	166.68	-26.20	-139.83	0.00	84.02	-15.90	-68.21	0.00	5.50	2.80	-8.30	0.00	5.50	2.80	-8.30	0.00	0.00	0.00	0.00	0.00	0.00	0.00	0.00	0.00	0.00	0.00	0.00	0.00	0.00	0.00	0.00
0.14	0.00	-0.15	0.16	-0.30	-0.03	0.27	0.02	-0.03	-0.15	0.25	0.21	0.00	0.08	0.23	0.24	0.00	0.20	0.01	138.47	29.86	-168.29	0.00	70.40	11.90	-82.30	0.00	3.20	5.10	-8.40	0.00	3.20	5.10	-8.40	0.00	0.00	0.00	0.00	0.00	0.00	0.00	0.00	0.00	0.00	0.00	0.00	0.00	0.00	0.00	0.00
0.11	-0.43	-0.57	0.00	-0.17	-0.12	0.30	-0.02	0.03	-0.28	0.08	0.02	-0.54	-0.01	0.29	0.00	0.00	-0.46	0.01	96.00	82.90	-178.90	0.00	50.20	38.60	-88.80	0.00	0.60	6.90	-7.60	0.00	0.60	6.90	-7.60	0.00	0.00	0.00	0.00	0.00	0.00	0.00	0.00	0.00	0.00	0.00	0.00	0.00	0.00	0.00	0.00
0.06	-0.27	-0.31	-0.20	-0.18	-0.20	0.29	0.47	0.09	0.08	0.11	0.00	-0.21	-0.11	0.32	0.36	0.00	-0.27	0.00	44.60	127.90	-172.50	0.00	24.61	61.50	-86.48	0.00	-1.90	8.10	-6.10	0.00	-1.90	8.10	-6.10	0.00	0.00	0.00	0.00	0.00	0.00	0.00	0.00	0.00	0.00	0.00	0.00	0.00	0.00	0.00	0.00
0.01	0.14	-0.15	0.00	0.00	-0.26	0.24	0.00	0.24	-0.19	0.29	0.00	-0.12	-0.43	0.33	0.00	0.01	-0.01	0.00	-10.84	160.30	-149.29	0.25	-2.60	78.40	-75.70	0.00	-4.40	8.40	-4.00	0.00	-4.40	8.40	-4.00	0.00	0.00	0.00	0.00	0.00	0.00	0.00	0.00	0.00	0.00	0.00	0.00	0.00	0.00	0.00	0.00
-0.03	0.16	-0.60	0.00	-0.36	-0.29	0.20	-0.24	0.18	-0.17	0.42	0.00	-0.01	-0.27	0.29	0.00	0.01	-0.01	-0.01	-65.34	177.31	-111.20	0.00	-30.00	87.28	-57.60	0.00	-6.40	7.90	-1.50	0.00	-6.40	7.90	-1.50	0.00	0.00	0.00	0.00	0.00	0.00	0.00	0.00	0.00	0.00	0.00	0.00	0.00	0.00	0.00	0.00
-0.11	0.17	-0.08	0.00	0.17	0.17	0.22	0.00	0.14	-0.62	-0.07	0.00	0.05	-0.32	-0.18	0.00	-0.05	-0.01	0.00	-114.10	176.83	-62.40	0.00	-54.34	88.19	-33.36	0.00	-7.80	6.70	1.00	0.00	-7.80	6.70	1.00	0.00	0.00	0.00	0.00	0.00	0.00	0.00	0.00	0.00	0.00	0.00	0.00	0.00	0.00	0.00	0.00
-0.13	0.16	-0.03	0.00	0.24	-0.27	0.03	0.00	0.20	-0.07	-0.12	0.00	0.18	-0.33	0.17	-0.49	0.23	-0.43	0.00	-151.10	158.62	-7.26	0.00	-73.50	80.20	-6.53	0.00	-8.40	4.80	3.60	0.00	-8.40	4.80	3.60	0.00	0.00	0.00	0.00	0.00	0.00	0.00	0.00	0.00	0.00	0.00	0.00	0.00	0.00	0.00	0.00
-0.15	0.46	0.02	0.00	0.28	-0.22	-0.18	0.10	0.18	-0.01	0.11	-0.23	-0.06	-0.31	0.05	0.00	0.01	0.00	-0.01	-173.40	125.30	48.00	-0.24	-85.41	64.40	21.00	0.00	-8.20	2.40	5.80	0.00	-8.20	2.40	5.80	0.00	0.00	0.00	0.00	0.00	0.00	0.00	0.00	0.00	0.00	0.00	0.00	0.00	0.00	0.00	0.00
0.16	0.09	0.07	0.00	0.57	-0.23	0.06	0.00	0.14	0.05	-0.01	0.21	0.17	-0.26	0.05	0.00	0.01	-0.02	-0.01	-178.70	79.60	99.00	0.00	-89.00	42.20	46.70	0.00	-7.20	-0.20	7.40	0.00	-7.20	-0.20	7.40	0.00	0.00	0.00	0.00	0.00	0.00	0.00	0.00	0.00	0.00	0.00	0.00	0.00	0.00	0.00	0.00
0.09	0.05	0.11	0.00	0.28	-0.06	-0.14	-0.15	0.09	0.11	-0.18	0.00	0.33	-0.57	-0.15	0.00	-0.12	0.00	0.16	-166.50	26.20	140.56	0.00	-83.80	15.90	68.16	0.00	-5.50	-2.80	8.30	0.00	-5.50	-2.80	8.30	0.00	0.00	0.00	0.00	0.00	0.00	0.00	0.00	0.00	0.00	0.00	0.00	0.00	0.00	0.00	0.00
0.22	0.00	-0.04	0.00	0.24	0.03	-0.27	0.00	0.03	0.21	-0.34	0.00	0.48	-0.10	-0.29	0.00	0.00	0.28	0.45	-138.02	-29.80	168.06	0.05	-70.59	-11.90	82.30	0.00	-3.20	-5.10	8.40	0.00	-3.20	-5.10	8.40	0.00	0.00	0.00	0.00	0.00	0.00	0.00	0.00	0.00	0.00	0.00	0.00	0.00	0.00	0.00	0.00
-0.11	-0.05	0.16	-0.12	-0.03	0.12	-0.30	0.00	-0.03	-0.10	-0.16	0.00	0.04	0.01	-0.29	0.00	-0.14	0.01	-0.04	-96.00	-82.90	178.90	0.00	-49.98	-38.69	88.80	0.00	-0.60	-6.90	7.60	0.00	-0.60	-6.90	7.60	0.00	0.00	0.00	0.00	0.00	0.00	0.00	0.00	0.00	0.00	0.00	0.00	0.00	0.00	0.00	0.00
-0.06	0.07	0.27	-0.08	0.01	0.40	-0.29	-0.09	0.13	0.20	-0.19	-0.12	0.21	0.11	-0.46	-0.06	0.00	0.01	0.00	-44.60	-127.74	172.71	0.08	-25.00	-61.50	86.50	0.00	1.90	-8.10	6.10	0.00	1.90	-8.10	6.10	0.00	0.00	0.00	0.00	0.00	0.00	0.00	0.00	0.00	0.00	0.00	0.00	0.00	0.00	0.00	0.00
-0.01	0.33	0.15	0.00	0.13	0.52	-0.35	0.00	-0.14	0.19	-0.05	-0.48	0.12	0.20	-0.33	0.00	-0.32	0.48	0.00	11.10	-160.79	149.56	0.17	2.60	-78.40	75.70	0.00	4.40	-8.40	4.00	0.00	4.40	-8.40	4.00	0.00	0.00	0.00	0.00	0.00	0.00	0.00	0.00	0.00	0.00	0.00	0.00	0.00	0.00	0.00	0.00
0.03	-0.16	0.07	0.00	0.16	0.29	-0.20	-0.41	-0.66	0.17	0.00	0.00	0.01	0.30	0.04	0.00	-0.01	0.01	0.00	65.80	-177.10	111.20	0.00	29.74	-88.01	57.96	0.00	6.40	-7.90	1.50	0.00	6.40	-7.90	1.50	0.00	0.00	0.00	0.00	0.00	0.00	0.00	0.00	0.00	0.00	0.00	0.00	0.00	0.00	0.00	0.00
0.08	-0.17	0.08	0.00	-0.23	0.30	-0.12	0.00	-0.14	0.13	0.07	0.00	-0.08	0.32	-0.23	0.36	-0.01	0.01	0.00	114.10	-176.24	62.72	0.00	54.40	-88.23	33.88	0.00	7.80	-6.70	-1.00	0.00	7.80	-6.70	-1.00	0.00	0.00	0.00	0.00	0.00	0.00	0.00	0.00	0.00	0.00	0.00	0.00	0.00	0.00	0.00	0.00
0.13	-0.16	0.03	0.00	-0.24	0.27	-0.03	0.00	0.01	0.07	-0.01	-0.06	-0.18	0.33	-0.15	0.00	-0.01	0.00	0.28	150.86	-158.70	7.50	0.00	73.50	-80.03	6.70	0.00	8.40	-4.80	-3.60	0.00	8.40	-4.80	-3.60	0.00	0.00	0.00	0.00	0.00	0.00	0.00	0.00	0.00	0.00	0.00	0.00	0.00	0.00	0.00	0.00
0.28	0.33	-0.43	0.00	-0.53	0.22	0.12	0.00	-0.16	0.01	0.30	0.00	-0.08	0.41	0.21	0.00	-0.01	0.00	0.01	173.31	-125.30	-48.00	-0.31	85.76	-64.40	-21.00	0.00	8.20	-2.40	-5.80	0.00	8.20	-2.40	-5.80	0.00	0.00	0.00	0.00	0.00	0.00	0.00	0.00	0.00	0.00	0.00	0.00	0.00	0.00	0.00	0.00
0.17	0.01	-0.07	-0.48	-0.14	-0.28	0.15	0.25	-0.14	-0.05	0.07	0.00	-0.40	0.26	-0.26	-0.06	-0.01	0.00	0.01	178.76	-79.60	-98.79	-0.32	88.76	-42.20	-46.82	0.00	7.20	0.20	-7.40	0.00	7.20	0.20	-7.40	0.00	0.00	0.00	0.00	0.00	0.00	0.00	0.00	0.00	0.00	0.00	0.00	0.00	0.00	0.00	0.00
0.16	-0.05	0.10	0.00	-0.28	0.06	0.19	0.13	-0.07	-0.42	0.67	0.00	-0.33	0.18	0.15	0.00	-0.19	0.00	0.03	166.36	-26.20	-140.30	0.00	83.74	-15.90	-67.90	0.00	5.50	2.80	-8.30	0.00	5.50	2.80	-8.30	0.00	0.00	0.00	0.00	0.00	0.00	0.00	0.00	0.00	0.00	0.00	0.00	0.00	0.00	0.00	0.00
0.14	0.00	-0.15	0.00	-0.24	-0.03	0.27	-0.03	0.39	-0.16	0.35	0.00	-0.32	0.02	0.23	0.00	0.17	-0.01	0.01	138.36	29.80	-167.80	0.00	70.40	11.90	-82.13	0.00	3.20	5.10	-8.40	0.00	3.20	5.10	-8.40	0.00	0.00	0.00	0.00	0.00	0.00	0.00	0.00	0.00	0.00	0.00	0.00	0.00	0.00	0.00	0.00
0.11	0.05	-0.28	0.00	-0.17	-0.14	0.30	0.28	0.03	-0.38	0.02	0.36	-0.26	-0.25	0.29	0.00	0.00	-0.01	0.01	96.00	83.17	-179.21	0.00	50.20	38.60	-88.80	0.00	0.60	6.90	-7.60	0.00	0.60	6.90	-7.60	0.00	0.00	0.00	0.00	0.00	0.00	0.00	0.00	0.00	0.00	0.00	0.00	0.00	0.00	0.00	0.00
-0.20	0.10	-0.17	0.00	-0.09	-0.61	0.29	0.00	0.09	-0.20	0.11	-0.41	-0.21	-0.11	0.32	-0.01	-0.42	-0.01	0.00	44.29	127.59	-172.50	-0.19	25.00	61.02	-86.50	0.00	-1.90	8.10	-6.10	0.00	-1.90	8.10	-6.10	0.00	0.00	0.00	0.00	0.00	0.00	0.00	0.00	0.00	0.00	0.00	0.00	0.00	0.00	0.00	0.00
-0.03	0.14	-0.09	0.00	-0.14	-0.10	0.26	0.00	0.43	-0.19	-0.01	-0.37	-0.24	-0.20	0.50	0.00	-0.03	-0.01	0.00	-11.10	160.62	-149.20	0.22	-2.60	78.40	-75.70	0.00	-4.40	8.40	-4.00	0.00	-4.40	8.40	-4.00	0.00	0.00	0.00	0.00	0.00	0.00	0.00	0.00	0.00	0.00	0.00	0.00	0.00	0.00	0.00	0.00
-0.32	-0.33	-0.12	0.00	0.09	-0.29	0.20	-0.39	0.18	-0.17	-0.01	0.00	-0.01	-0.27	0.21	0.00	0.01	0.04	0.00	-65.80	177.10	-110.87	0.00	-30.00	87.60	-57.20	0.00	-6.40	7.90	-1.50	0.00	-6.40	7.90	-1.50	0.00	0.00	0.00	0.00	0.00	0.00	0.00	0.00	0.00	0.00	0.00	0.00	0.00	0.00	0.00	0.00
-0.08	0.17	-0.56	0.00	-0.32	-0.30	0.12	0.26	0.20	-0.13	-0.07	-0.20	0.18	-0.33	0.23	-0.06	-0.47	0.16	0.00	-114.30	176.50	-62.40	0.00	-54.38	88.20	-34.21	0.00	-7.80	6.70	1.00	0.00	-7.80	6.70	1.00	0.00	0.00	0.00	0.00	0.00	0.00	0.00	0.00	0.00	0.00	0.00	0.00	0.00	0.00	0.00	0.00
-0.13	0.16	-0.03	0.00	0.50	-0.27	0.03	-0.13	0.20	-0.07	-0.12	0.02	0.25	-0.70	0.62	0.00	0.01	0.00	0.00	-151.10	158.70	-7.50	0.36	-73.50	80.40	-6.70	0.00	-8.40	4.80	3.60	0.00	-8.40	4.80	3.60	0.00	0.00	0.00	0.00	0.00	0.00	0.00	0.00	0.00	0.00	0.00	0.00	0.00	0.00	0.00	0.00
0.25	0.13	-0.43	0.00	0.28	-0.53	0.30	-0.12	0.17	-0.01	-0.17	0.00	0.27	-0.37	0.05	-0.05	0.01	0.00	-0.01	-173.40	125.66	48.00	0.00	-85.40	64.01	21.00	0.00	-8.20	2.40	5.80	0.00	-8.20	2.40	5.80	0.00	0.00	0.00	0.00	0.00	0.00	0.00	0.00	0.00	0.00	0.00	0.00	0.00	0.00	0.00	0.00
-0.14	-0.07	0.07	0.00	0.30	-0.09	-0.15	0.00	0.14	0.12	-0.56	0.28	0.31	-0.26	0.19	0.00	-0.31	0.00	-0.01	-178.70	79.44	98.98	0.00	-89.00	42.20	46.70	0.00	-7.20	-0.20	7.40	0.00	-7.20	-0.20	7.40	0.00	0.00	0.00	0.00	0.00	0.00	0.00	0.00	0.00	0.00	0.00	0.00	0.00	0.00	0.00	0.00
-0.17	0.06	0.36	0.00	0.29	-0.08	-0.20	0.00	0.10	0.09	-0.20	0.00	0.33	-0.20	-0.20	0.00	-0.13	0.00	-0.01	-171.10	40.00	130.69	0.00	-85.90	22.70	63.04	0.00	-6.00	-2.10	8.10	0.00	-6.00	-2.10	8.10	0.00	0.00	0.00	0.00	0.00	0.00	0.00	0.00	0.00	0.00	0.00	0.00	0.00	0.00	0.00	0.00
-0.15	0.01	0.14	0.00	0.09	0.00	-0.52	0.00	0.04	0.14	-0.02	0.00	0.61	-0.11	-0.21	0.00	0.00	0.01	-0.01	-146.15	-15.95	162.40	-0.45	-74.50	-4.90	78.97	0.00	-3.80	-4.50	8.40	0.00	-3.80	-4.50	8.40	0.00	0.00	0.00	0.00	0.00	0.00	0.00	0.00	0.00	0.00	0.00	0.00	0.00	0.00	0.00	0.00
-0.12	-0.04	0.13	-0.42	0.19	0.01	-0.29	0.00	0.05	-0.07	-0.59	0.00	0.29	0.05	-0.28	0.00	0.00	-0.08	-0.01	-107.50	-70.18	177.76	0.00	-55.92	-32.10	88.00	0.00	-1.30	-6.50	7.90	0.00	-1.30	-6.50	7.90	0.00	0.00	0.00	0.00	0.00	0.00	0.00	0.00	0.00	0.00	0.00	0.00	0.00	0.00	0.00	0.00
-0.07	-0.09	0.17	0.46	0.11	0.18	-0.29	0.00	-0.07	0.20	-0.12	0.00	0.23	0.09	-0.29	0.00	-0.41	0.01	-0.01	-57.76	-117.60	175.21	0.00	-31.60	-56.20	87.41	0.00	1.30	-7.90	6.50	0.00	1.30	-7.90	6.50	0.00	0.00	0.00	0.00	0.00	0.00	0.00	0.00	0.00	0.00	0.00	0.00	0.00	0.00	0.00	0.00
-0.47	-0.25	0.08	0.00	0.02	0.25	-0.27	0.08	-0.13	0.20	-0.36	0.24	0.14	0.18	-0.33	-0.48	0.26	0.01	0.07	-3.11	-153.60	156.50	0.00	-4.30	-74.80	79.22	0.00	3.80	-8.40	4.60	0.00	3.80	-8.40	4.60	0.00	0.00	0.00	0.00	0.00	0.00	0.00	0.00	0.00	0.00	0.00	0.00	0.00	0.00	0.00	0.00
0.02	-0.45	0.13	0.00	-0.13	0.29	-0.21	0.00	-0.17	0.20	0.00	0.00	0.04	0.48	0.05	0.00	-0.01	0.01	0.33	52.76	-174.75	121.90	0.00	22.88	-86.10	62.70	0.00	5.90	-8.10	2.20	0.00	5.90	-8.10	2.20	0.00	0.00	0.00	0.00	0.00	0.00	0.00	0.00	0.00	0.00	0.00	0.00	0.00	0.00	0.00	0.00
0.07	-0.23	0.09	0.00	0.03	0.30	-0.34	0.00	-0.19	0.41	0.05	0.21	-0.06	0.31	-0.25	-0.12	-0.01	0.01	0.21	102.96	-178.30	75.08	0.00	48.27	-88.96	40.10	0.00	7.50	-7.10	-0.40	0.00	7.50	-7.10	-0.40	0.00	0.00	0.00	0.00	0.00	0.00	0.00	0.00	0.00	0.00	0.00	0.00	0.00	0.00	0.00	0.00
0.12	-0.16	0.04	0.02	-0.23	0.16	-0.05	0.00	-0.20	0.44	0.11	0.00	-0.15	0.18	-0.17	0.00	-0.02	0.42	0.00	143.10	-164.70	21.50	0.24	68.81	-83.00	13.60	0.00	8.30	-5.30	-3.00	0.00	8.30	-5.30	-3.00	0.00	0.00	0.00	0.00	0.00	0.00	0.00	0.00	0.00	0.00	0.00	0.00	0.00	0.00	0.00	0.00
0.15	0.10	0.00	0.36	-0.28	0.23	0.28	0.00	-0.68	0.02	0.22	-0.06	-0.24	0.32	-0.07	0.00	0.01	-0.48	0.01	169.40	-135.00	-34.40	0.00	83.20	-69.48	-14.20	0.00	8.30	-3.00	-5.30	0.00	8.30	-3.00	-5.30	0.00	0.00	0.00	0.00	0.00	0.00	0.00	0.00	0.00	0.00	0.00	0.00	0.00	0.00	0.00	0.00
0.17	-0.10	-0.06	-0.43	-0.30	0.35	0.13	0.00	0.21	-0.44	0.19	0.16	-0.30	0.27	-0.23	0.00	-0.02	-0.49	0.01	179.00	-91.56	-87.00	0.00	89.37	-48.20	-40.60	0.00	7.50	-0.40	-7.00	0.00	7.50	-0.40	-7.00	0.00	0.00	0.00	0.00	0.00	0.00	0.00	0.00	0.00	0.00	0.00	0.00	0.00	0.00	0.00	0.00
0.17	-0.06	-0.10	-0.03	-0.43	0.08	0.20	0.00	-0.10	-0.09	0.20	0.00	-0.33	-0.11	0.12	0.00	0.00	-0.31	-0.12	171.10	-40.00	-131.22	0.00	85.90	-22.70	-63.19	0.00	6.00	2.10	-8.10	0.00	6.00	2.10	-8.10	0.00	0.00	0.00	0.00	0.00	0.00	0.00	0.00	0.00	0.00	0.00	0.00	0.00	0.00	0.00	0.00
0.15	0.26	-0.14	0.00	-0.25	0.00	0.36	0.00	-0.04	-0.14	0.19	0.47	-0.47	0.08	0.38	0.00	0.35	-0.01	0.01	146.50	15.80	-162.40	0.00	74.66	4.53	-78.94	0.00	3.80	4.50	-8.40	0.00	3.80	4.50	-8.40	0.00	0.00	0.00	0.00	0.00	0.00	0.00	0.00	0.00	0.00	0.00	0.00	0.00	0.00	0.00	0.00
0.12	0.04	-0.16	0.00	-0.19	-0.10	0.29	-0.48	-0.02	-0.18	0.38	0.00	-0.37	0.00	0.28	0.22	0.00	-0.01	0.01	107.50	70.20	-177.43	0.00	55.80	31.96	-88.00	0.00	1.30	6.50	-7.90	0.00	1.30	6.50	-7.90	0.00	0.00	0.00	0.00	0.00	0.00	0.00	0.00	0.00	0.00	0.00	0.00	0.00	0.00	0.00	0.00
-0.05	0.19	-0.07	0.36	-0.11	0.08	0.14	0.00	0.09	-0.20	-0.19	0.00	-0.29	-0.07	0.32	0.00	0.00	-0.01	0.26	58.00	117.60	-175.70	-0.49	31.60	56.22	-87.90	0.00	-1.30	7.90	-6.50	0.00	-1.30	7.90	-6.50	0.00	0.00	0.00	0.00	0.00	0.00	0.00	0.00	0.00	0.00	0.00	0.00	0.00	0.00	0.00	0.00
-0.12	0.13	-0.16	0.00	-0.17	-0.25	0.27	0.00	0.21	-0.33	0.07	-0.03	-0.14	0.08	-0.09	0.03	0.13	-0.42	0.00	2.80	153.34	-156.50	0.00	4.30	74.80	-79.44	0.00	-3.80	8.40	-4.60	0.00	-3.80	8.40	-4.60	0.00	0.00	0.00	0.00	0.00	0.00	0.00	0.00	0.00	0.00	0.00	0.00	0.00	0.00	0.00	0.00
-0.02	0.16	-0.38	0.16	-0.25	-0.29	0.21	-0.49	0.17	-0.21	0.00	0.17	-0.29	-0.26	-0.15	-0.29	0.01	-0.38	0.20	-52.50	174.50	-121.96	-0.12	-23.30	85.68	-63.11	0.00	-5.90	8.10	-2.20	0.00	-5.90	8.10	-2.20	0.00	0.00	0.00	0.00	0.00	0.00	0.00	0.00	0.00	0.00	0.00	0.00	0.00	0.00	0.00	0.00
-0.07	0.17	-0.09	0.00	0.32	-0.30	0.16	-0.08	0.15	-0.14	0.19	0.10	0.06	-0.31	0.09	0.47	-0.04	-0.01	0.00	-102.90	178.30	-75.40	0.00	-48.71	88.84	-40.10	0.00	-7.50	7.10	0.40	0.00	-7.50	7.10	0.40	0.00	0.00	0.00	0.00	0.00	0.00	0.00	0.00	0.00	0.00	0.00	0.00	0.00	0.00	0.00	0.00
-0.12	0.16	-0.04	0.00	0.23	-0.28	0.05	0.00	0.20	0.33	-0.11	0.00	0.15	-0.33	-0.02	0.33	0.01	0.00	0.00	-143.10	164.96	-21.50	-0.15	-69.30	83.00	-13.60	0.00	-8.30	5.30	3.00	0.00	-8.30	5.30	3.00	0.00	0.00	0.00	0.00	0.00	0.00	0.00	0.00	0.00	0.00	0.00	0.00	0.00	0.00	0.00	0.00
-0.15	0.14	0.00	-0.32	0.28	-0.49	-0.52	0.06	0.19	-0.10	-0.16	0.18	0.24	-0.32	-0.41	0.00	0.01	0.06	-0.01	-169.40	135.00	34.40	0.20	-83.20	68.51	14.40	0.00	-8.30	3.00	5.30	0.00	-8.30	3.00	5.30	0.00	0.00	0.00	0.00	0.00	0.00	0.00	0.00	0.00	0.00	0.00	0.00	0.00	0.00	0.00	0.00
-0.17	0.10	0.06	0.32	0.30	-0.17	-0.13	0.00	0.15	0.31	-0.09	-0.48	0.30	-0.68	-0.02	-0.48	0.01	0.00	0.41	-179.48	92.13	86.97	0.00	-88.90	48.20	40.60	0.00	-7.50	0.40	7.00	0.00	-7.50	0.40	7.00	0.00	0.00	0.00	0.00	0.00	0.00	0.00	0.00	0.00	0.00	0.00	0.00	0.00	0.00	0.00	0.00
-0.33	0.36	0.85	1.22	0.24	0.02	0.27	0.14	-0.09	-0.06	0.02	0.00	0.28	-0.12	-0.03	0.00	-0.80	0.01	0.30	-152.02	-0.31	0.00	-334.58	-70.20	11.87	12.80	-52.30	-4.60	-0.10	4.80	0.00	-4.60	-0.10	4.80	0.00	0.00	0.00	0.00	0.00	0.00	0.00	0.00	0.00	0.00	0.00	0.00	0.00	0.00	0.00	0.00
-0.75	0.37	2.41	3.39	0.21	0.19	-0.05	0.12	-0.05	-0.05	0.31	0.25	0.52	-0.26	-0.01	-0.25	-2.41	-0.36	3.30	-146.99	0.22	0.22	-322.30	-62.90	6.40	7.50	-56.30	-3.70	-0.10	3.80	0.00	-3.70	-0.10	3.80	0.00	0.00	0.00	0.00	0.00	0.00	0.00	0.00	0.00	0.00	0.00	0.00	0.00	0.00	0.00	0.00
-0.48	-0.20	3.94	3.60	0.15	-0.39	-0.01	0.12	0.22	-0.32	0.10	0.00	0.37	-0.27	-0.03	0.00	-3.62	-2.12	6.06	-96.60	0.00	0.27	-96.36	-42.75	4.91	5.25	-32.50	-2.50	0.00	2.40	0.00	-2.50	0.00	2.40	0.00	1.00	0.00	0.00	0.00	0.00	0.00	0.00	0.00	0.00	0.00	0.00	0.00	0.00	0.00	0.00
-0.54	-1.28	6.20	4.62	0.31	-0.01	0.00	0.07	0.32	-0.11	-0.21	-0.41	0.32	0.21	0.21	0.25	-3.99	-5.02	9.03	-59.20	-0.09	0.00	-59.10	-25.20	3.70	2.50	-18.90	-1.60	0.10	1.40	0.00	-1.60	0.10	1.40	0.00	1.00	0.00	0.00	0.00	0.00	0.00	0.00	0.00	0.00	0.00	0.00	0.00	0.00	0.00	0.00
-0.60	-2.75	7.92	4.62	-0.20	0.31	-0.41	0.02	0.07	0.05	-0.17	-0.14	0.29	-0.24	-0.06	0.00	-4.16	-8.79	12.30	-18.45	0.00	0.00	-18.40	-11.70	0.90	0.41	-10.00	-0.80	0.00	0.80	0.00	-0.80	0.00	0.80	0.00	1.00	0.00	0.00	0.00	0.00	0.00	0.00	0.00	0.00	0.00	0.00	0.00	0.00	0.00	0.00
-0.46	-4.39	9.26	4.35	0.20	-0.06	0.37	-0.26	-0.18	0.29	0.23	0.00	0.26	-0.37	0.01	0.00	-3.97	-12.16	15.75	32.20	0.00	0.03	32.07	17.00	-1.86	-0.70	14.40	0.90	-0.10	-0.70	0.00	0.90	-0.10	-0.70	0.00	1.00	0.00	0.00	0.00	0.00	0.00	0.00	0.00	0.00	0.00	0.00	0.00	0.00	0.00	0.00
-0.15	-6.13	10.13	3.64	-0.11	0.06	-0.07	-0.40	-0.13	-0.30	0.44	0.00	0.18	0.00	0.09	0.00	-3.24	-15.15	18.39	87.06	-0.41	0.10	87.00	35.26	-4.09	-3.40	27.40	2.30	-0.10	-2.10	0.00	2.30	-0.10	-2.10	0.00	1.00	0.00	0.00	0.00	0.00	0.00	0.00	0.00	0.00	0.00	0.00	0.00	0.00	0.00	0.00
-0.18	-7.62	10.36	2.31	0.17	0.01	0.03	0.11	0.10	-0.18	0.17	0.00	0.38	-0.27	0.12	0.00	-1.89	-17.87	20.19	127.30	0.10	0.10	127.40	58.00	-6.46	-7.44	43.50	3.60	0.10	-3.70	0.00	3.60	0.10	-3.70	0.00	1.00	0.00	0.00	0.00	0.00	0.00	0.00	0.00	0.00	0.00	0.00	0.00	0.00	0.00	0.00
-0.53	-9.41	10.01	0.78	-0.22	0.01	0.19	-0.17	0.16	0.21	0.37	0.00	0.10	-0.29	0.15	-0.03	-0.82	-19.71	20.53	149.70	-0.32	0.10	149.70	65.60	-7.40	-8.40	49.70	3.90	0.10	-4.10	0.00	3.90	0.10	-4.10	0.00	1.00	0.00	0.00	0.00	0.00	0.00	0.00	0.00	0.00	0.00	0.00	0.00	0.00	0.00	0.00
0.14	-10.38	9.07	-0.79	0.22	0.05	0.03	-0.18	-0.06	-0.02	-0.08	0.00	0.04	-0.33	0.20	0.24	0.85	-20.33	19.99	161.97	0.14	-0.14	161.99	71.11	-8.60	-8.40	54.40	4.20	0.00	-4.20	0.00	4.20	0.00	-4.20	0.00	1.00	0.00	0.00	0.00	0.00	0.00	0.00	0.00	0.00	0.00	0.00	0.00	0.00	0.00	0.00
-0.09	-10.48	7.52	-2.60	-0.24	0.02	0.03	-0.18	-0.22	-0.13	0.35	0.00	0.46	-0.74	0.26	-0.42	2.37	-20.73	17.98	166.17	-0.10	0.46	166.27	69.70	-8.30	-7.09	54.30	4.20	-0.20	-4.00	0.00	4.20	-0.20	-4.00	0.00	1.00	0.00	0.00	0.00	0.00	0.00	0.00	0.00	0.00	0.00	0.00	0.00	0.00	0.00	0.00
0.47	-9.75	5.64	-3.86	-0.24	-0.12	0.03	-0.16	-0.50	0.15	0.34	0.00	-0.03	-0.26	0.30	0.00	3.09	-19.25	15.71	143.94	-0.10	0.00	143.90	63.20	-7.90	-6.83	48.00	4.00	0.00	-3.90	0.00	4.00	0.00	-3.90	0.00	1.00	0.00	0.00	0.00	0.00	0.00	0.00	0.00	0.00	0.00	0.00	0.00	0.00	0.00	0.00
0.57	-9.64	3.04	-5.27	-0.18	0.25	0.03	-0.13	0.17	0.13	0.08	0.00	0.03	-0.26	0.30	-0.02	4.57	-16.85	12.44	108.90	0.00	0.00	108.90	51.90	-5.74	-6.80	39.00	3.20	0.10	-3.40	0.00	3.20	0.10	-3.40	0.00	1.00	0.00	0.00	0.00	0.00	0.00	0.00	0.00	0.00	0.00	0.00	0.00	0.00	0.00	0.00
0.89	-7.92	1.58	-5.99	0.32	0.00	0.01	-0.57	0.20	0.00	-0.20	0.00	-0.02	-0.25	0.52	0.36	5.19	-13.43	8.15	72.49	-0.19	0.00	72.75	29.50	-3.10	-3.90	22.30	1.70	0.10	-1.80	0.00	1.70	0.10	-1.80	0.00	1.00	0.00	0.00	0.00	0.00	0.00	0.00	0.00	0.00	0.00	0.00	0.00	0.00	0.00	0.00
0.61	-6.21	-0.33	-6.28	-0.02	0.00	0.42	-0.02	0.02	-0.02	0.20	-0.09	-0.01	-0.24	0.32	0.28	5.22	-9.50	4.08	5.69	0.00	-0.05	6.01	5.10	-1.30	-0.80	3.00	0.20	0.00	-0.10	0.00	0.20	0.00	-0.10	0.00	1.00	0.00	0.00	0.00	0.00	0.00	0.00	0.00	0.00	0.00	0.00	0.00	0.00	0.00	0.00
0.56	-4.40	-2.16	-5.76	0.05	-0.01	-0.42	0.03	-0.05	-0.18	0.24	0.00	-0.40	-0.25	0.24	-0.49	5.26	-5.61	0.33	-39.10	0.00	0.00	-39.20	-17.60	1.83	2.60	-13.40	-1.00	-0.10	1.20	0.00	-1.00	-0.10	1.20	0.00	1.00	0.00	0.00	0.00	0.00	0.00	0.00	0.00	0.00	0.00	0.00	0.00	0.00	0.00	0.00
0.45	-2.12	-2.98	-4.87	0.11	0.16	-0.41	-0.23	0.02	-0.32	0.52	0.00	0.28	-0.26	0.20	0.24	4.55	-1.83	-2.84	-91.90	0.36	0.20	-91.90	-35.70	3.10	3.33	-29.30	-2.00	0.00	2.00	0.00	-2.00	0.00	2.00	0.00	1.00	0.00	0.00	0.00	0.00	0.00	0.00	0.00	0.00	0.00	0.00	0.00	0.00	0.00	0.00
0.44	-0.15	-3.70	-3.56	0.17	-0.03	-0.01	0.13	0.31	-0.41	-0.14	0.00	0.12	-0.26	-0.28	0.00	3.46	1.42	-4.87	-120.80	-0.14	-0.03	-121.03	-53.80	6.41	5.80	-41.00	-3.20	0.10	3.00	0.00	-3.20	0.10	3.00	0.00	1.00	0.00	0.00	0.00	0.00	0.00	0.00	0.00	0.00	0.00	0.00	0.00	0.00	0.00	0.00
0.15	1.16	-3.29	-1.87	-0.19	-0.03	-0.25	0.17	0.28	0.02	-0.30	-0.02	0.13	-0.24	0.06	0.00	2.13	3.91	-5.81	-168.89	-0.03	0.00	-168.52	-69.00	7.70	7.02	-54.10	-4.30	0.00	4.20	0.00	-4.30	0.00	4.20	0.00	1.00	0.00	0.00	0.00	0.00	0.00	0.00	0.00	0.00	0.00	0.00	0.00	0.00	0.00	0.00
-0.12	2.76	-2.73	-0.05	-0.23	-0.04	-0.02	0.40	0.08	-0.01	-0.07	0.00	0.22	-0.24	0.01	-0.14	0.59	5.47	-6.01	-169.60	0.00	0.00	-169.33	-75.49	9.20	10.37	-55.90	-4.70	-0.10	4.80	0.00	-4.70	-0.10	4.80	0.00	1.00	0.00	0.00	0.00	0.00	0.00	0.00	0.00	0.00	0.00	0.00	0.00	0.00	0.00	0.00
-0.23	3.13	-1.84	1.81	0.25	-0.07	-0.27	0.18	0.18	-0.05	0.21	0.32	0.26	-0.26	0.27	0.00	-1.00	5.77	-4.76	-165.50	0.00	-0.06	-165.48	-73.98	7.80	9.00	-56.90	-4.40	-0.10	4.60	0.00	-4.40	-0.10	4.60	0.00	1.00	0.00	0.00	0.00	0.00	0.00	0.00	0.00	0.00	0.00	0.00	0.00	0.00	0.00	0.00
-0.38	3.54	0.08	3.35	-0.28	-0.03	-0.14	0.16	0.59	-0.30	0.39	0.00	0.00	-0.26	0.19	0.00	-2.32	4.96	-2.45	-141.85	0.00	0.10	-142.12	-63.25	7.70	7.40	-47.60	-3.70	0.00	3.70	0.00	-3.70	0.00	3.70	0.00	1.00	0.00	0.00	0.00	0.00	0.00	0.00	0.00	0.00	0.00	0.00	0.00	0.00	0.00	0.00
-0.72	2.69	2.40	4.66	0.16	-0.02	0.25	0.39	-0.19	-0.03	-0.38	-0.01	0.31	-0.25	-0.06	0.00	-3.34	3.22	0.59	-106.53	-0.20	0.00	-106.20	-47.90	6.05	5.10	-36.50	-2.90	0.10	2.70	0.00	-2.90	0.10	2.70	0.00	1.00	0.00	0.00	0.00	0.00	0.00	0.00	0.00	0.00	0.00	0.00	0.00	0.00	0.00	0.00
-0.37	1.55	4.25	5.25	0.18	-0.02	0.00	0.08	0.15	0.26	0.03	0.00	0.31	-0.26	-0.06	0.10	-4.38	0.17	4.21	-66.60	-0.03	0.00	-66.62	-29.93	4.09	3.31	-22.10	-1.90	0.00	1.90	0.00	-1.90	0.00	1.90	0.00	1.00	0.00	0.00	0.00	0.00	0.00	0.00	0.00	0.00	0.00	0.00	0.00	0.00	0.00	0.00
-0.06	0.02	6.02	5.53	0.03	-0.02	-0.45	0.38	-0.04	-0.26	0.11	0.00	0.50	-0.36	-0.03	0.00	-4.69	-3.09	7.75	-7.80	-0.09	-0.42	-7.70	-8.00	1.51	2.54	-3.70	-0.60	-0.10	0.70	0.00	-0.60	-0.10	0.70	0.00	1.00	1.00	0.00	1.00	0.00	1.00	0.00	1.00	0.00	1.00	0.00	0.00	0.00	0.00	0.00
-0.46	-1.79	7.86	5.60	-0.04	0.00	0.01	-0.03	-0.09	-0.25	0.36	-0.48	0.23	-0.26	0.42	-0.32	-4.49	-6.78	11.28	38.90	0.46	0.13	38.90	15.72	-1.74	-1.78	12.70	1.00	-0.10	-0.90	0.00	1.00	-0.10	-0.90	0.00	1.00	1.00	1.00	1.00	0.00	1.00	0.00	1.00	0.00	1.00	0.00	0.00	0.00	0.00	0.00
-0.84	-3.73	8.52	4.16	-0.13	0.01	0.02	0.08	0.03	-0.24	-0.24	0.00	0.19	-0.40	0.06	0.00	-3.82	-10.17	14.01	105.31	0.05	-0.08	105.19	40.89	-3.90	-4.34	32.90	2.50	0.00	-2.60	0.00	2.50	0.00	-2.60	0.00	1.00	1.00	1.00	1.00	0.00	1.00	0.00	1.00	0.00	1.00	0.00	0.00	0.00	0.00	0.00
-0.21	-5.59	8.50	2.69	-0.18	0.01	0.03	-0.13	0.09	-0.06	-0.05	0.22	0.14	-0.25	0.10	0.21	-2.67	-13.00	15.78	128.14	-0.08	0.00	128.26	56.50	-6.70	-7.38	42.00	3.40	0.10	-3.60	0.00	3.40	0.10	-3.60	0.00	1.00	1.00	1.00	1.00	0.00	1.00	0.00	1.00	0.00	1.00	0.00	0.00	0.00	0.00	0.00
-0.15	-7.07	8.31	1.03	-0.23	0.02	0.03	-0.60	0.00	0.03	-0.03	0.44	0.09	0.12	0.15	0.00	-1.43	-15.18	16.46	162.60	0.00	0.35	162.17	69.90	-7.50	-7.30	55.00	4.10	0.00	-4.10	0.00	4.10	0.00	-4.10	0.00	1.00	1.00	1.00	1.00	0.00	1.00	0.00	1.00	0.00	1.00	0.00	0.00	0.00	0.00	0.00
0.15	-8.07	7.21	-0.70	0.04	-0.22	0.03	-0.18	-0.04	-0.11	0.25	0.00	0.03	-0.25	0.19	-0.48	0.12	-16.39	16.13	166.00	0.00	0.08	166.00	72.60	-9.35	-8.22	55.10	4.40	-0.10	-4.20	0.00	4.40	-0.10	-4.20	0.00	1.00	1.00	1.00	1.00	0.00	1.00	0.00	1.00	0.00	1.00	0.00	0.00	0.00	0.00	0.00
0.50	-8.56	5.65	-2.57	-0.25	0.02	0.43	-0.18	-0.11	-0.29	0.14	0.00	-0.01	-0.26	0.27	0.00	1.31	-16.02	14.60	166.30	0.47	0.00	165.93	73.53	-8.90	-8.30	56.70	4.60	0.00	-4.50	0.00	4.60	0.00	-4.50	0.00	1.00	1.00	1.00	1.00	0.00	1.00	0.00	1.00	0.00	1.00	0.00	0.00	0.00	0.00	0.00
0.47	-8.31	3.79	-4.05	-0.19	-0.04	0.03	-0.16	0.04	-0.22	0.18	0.00	-0.03	-0.26	0.29	0.00	3.26	-15.27	11.96	143.40	0.00	0.00	143.27	65.40	-8.20	-8.90	48.30	4.10	0.10	-4.20	0.00	4.10	0.10	-4.20	0.00	1.00	1.00	1.00	1.00	0.00	1.00	0.00	1.00	0.00	1.00	0.00	0.00	0.00	0.00	0.00
0.82	-7.55	2.17	-5.07	-0.17	0.01	0.02	-0.13	0.12	-0.02	-0.59	0.00	-0.04	-0.24	0.29	0.00	4.44	-13.04	8.44	110.20	0.10	-0.31	110.10	50.10	-5.76	-6.80	37.10	3.00	0.10	-3.20	0.00	3.00	0.10	-3.20	0.00	1.00	1.00	1.00	1.00	0.00	1.00	0.00	1.00	0.00	1.00	0.00	0.00	0.00	0.00	0.00
0.61	-6.20	-0.31	-5.90	0.11	0.17	0.27	-0.07	0.45	0.01	-0.56	0.00	-0.04	-0.24	0.28	-0.06	5.21	-9.79	4.51	60.20	0.00	0.00	60.28	27.32	-3.67	-3.46	19.80	1.60	0.00	-1.50	0.00	1.60	0.00	-1.50	0.00	1.00	1.00	1.00	1.00	0.00	1.00	0.00	1.00	0.00	1.00	0.00	0.00	0.00	0.00	0.00
0.98	-4.88	-1.82	-5.99	-0.04	-0.13	0.00	-0.03	0.00	-0.11	0.11	0.00	-0.02	0.12	0.63	0.00	5.48	-6.12	0.23	28.80	0.00	0.00	28.70	11.72	-1.60	-0.64	9.60	0.70	-0.10	-0.50	0.00	0.70	-0.10	-0.50	0.00	1.00	1.00	1.00	1.00	0.00	1.00	0.00	1.00	0.00	1.00	0.00	0.00	0.00	0.00	0.00
0.60	-4.05	-2.51	-5.85	0.00	0.00	-0.29	0.00	-0.49	-0.22	0.22	-0.16	-0.49	0.21	0.13	0.00	5.84	-5.38	-0.23	-4.40	0.00	0.00	-4.50	-3.20	-0.20	0.60	-2.80	-0.10	-0.10	0.20	0.00	-0.10	-0.10	0.20	0.00	1.00	1.00	1.00	1.00	0.00	1.00	0.00	1.00	0.00	1.00	0.00	0.00	0.00	0.00	0.00
0.09	-2.50	-3.34	-5.74	0.03	-0.01	-0.16	0.02	0.20	-0.77	0.05	-0.49	0.00	-0.26	0.25	0.00	5.27	-2.31	-2.61	-30.50	0.17	0.00	-30.60	-13.00	0.79	1.00	-11.40	-0.60	0.00	0.70	0.00	-0.60	0.00	0.70	0.00	1.00	1.00	1.00	1.00	0.00	1.00	0.00	1.00	0.00	1.00	0.00	0.00	0.00	0.00	0.00
0.52	-1.84	-4.17	-5.23	-0.34	-0.01	-0.48	-0.43	0.10	-0.29	0.19	0.00	0.02	-0.02	0.23	0.00	5.01	-1.39	-3.66	-66.30	0.00	0.00	-66.56	-25.20	2.00	1.90	-21.10	-1.40	0.00	1.30	0.00	-1.40	0.00	1.30	0.00	1.00	1.00	1.00	1.00	0.00	1.00	0.00	1.00	0.00	1.00	0.00	0.00	0.00	0.00	0.00
0.36	0.25	-4.70	-3.95	0.13	-0.31	-0.01	0.10	0.22	-0.12	0.15	0.00	0.35	-0.25	0.17	0.46	4.23	2.33	-6.56	-101.90	0.22	-0.23	-102.00	-43.10	5.48	4.40	-33.20	-2.60	0.10	2.40	0.00	-2.60	0.10	2.40	0.00	1.00	1.00	1.00	1.00	0.00	1.00	0.00	1.00	0.00	1.00	0.00	0.00	0.00	0.00	0.00
0.49	1.03	-5.00	-3.64	0.16	-0.02	-0.01	0.12	0.25	-0.02	0.14	0.02	0.11	-0.37	0.13	0.00	3.56	4.01	-7.34	-121.82	0.00	-0.20	-121.14	-51.70	6.00	5.41	-40.40	-3.10	0.10	3.00	0.00	-3.10	0.10	3.00	0.00	1.00	1.00	1.00	1.00	0.00	1.00	0.00	1.00	0.00	1.00	0.00	0.00	0.00	0.00	0.00
-0.26	2.71	-5.00	-2.29	0.22	-0.03	0.45	0.16	-0.08	0.01	-0.20	0.00	0.16	0.00	-0.42	0.27	2.16	6.64	-8.81	-150.70	0.00	0.00	-150.70	-65.80	8.00	8.30	-49.50	-4.10	0.00	4.10	0.00	-4.10	0.00	4.10	0.00	1.00	1.00	1.00	1.00	0.00	1.00	0.00	1.00	0.00	1.00	0.00	0.00	0.00	0.00	0.00
-0.02	4.02	-4.27	-0.01	0.12	-0.03	0.23	-0.23	-0.05	0.05	0.06	0.00	-0.22	-0.17	0.03	-0.04	0.61	8.29	-8.91	-170.95	0.00	0.00	-171.00	-75.50	8.70	9.70	-57.00	-4.60	-0.10	4.80	0.00	-4.60	-0.10	4.80	0.00	1.00	1.00	1.00	1.00	0.00	1.00	0.00	1.00	0.00	1.00	0.00	0.00	0.00	0.00	0.00
-0.15	4.63	-3.30	1.17	0.24	0.25	-0.10	0.18	0.35	-0.28	0.18	0.00	-0.24	-0.05	0.01	0.00	-0.64	8.78	-7.87	-160.27	0.00	0.00	-159.90	-73.10	8.92	9.30	-54.80	-4.40	0.00	4.50	0.00	-4.40	0.00	4.50	0.00	1.00	1.00	1.00	1.00	0.00	1.00	0.00	1.00	0.00	1.00	0.00	0.00	0.00	0.00	0.00
-0.28	4.41	-2.11	2.91	0.23	-0.01	-0.02	0.17	0.16	-0.26	0.37	-0.08	0.27	-0.26	-0.01	0.00	-2.13	7.94	-6.29	-147.76	0.10	0.00	-147.70	-67.70	8.70	8.30	-50.60	-4.10	0.00	4.00	0.00	-4.10	0.00	4.00	0.00	1.00	1.00	1.00	1.00	0.00	1.00	0.00	1.00	0.00	1.00	0.00	0.00	0.00	0.00	0.00
-0.15	4.95	-0.68	3.27	0.21	-0.03	0.23	-0.21	0.37	-0.12	-0.08	0.00	0.30	-0.57	-0.04	0.00	-2.75	7.78	-5.05	-140.81	0.00	0.17	-140.46	-61.50	8.10	7.10	-46.20	-3.80	0.10	3.60	0.00	-3.80	0.10	3.60	0.00	1.00	1.00	1.00	1.00	0.00	1.00	0.00	1.00	0.00	1.00	0.00	0.00	0.00	0.00	0.00
-0.29	4.18	1.23	4.66	0.08	-0.02	-0.01	0.12	0.50	0.02	-0.39	0.00	0.31	-0.24	-0.07	0.00	-3.89	5.76	-1.85	-98.40	0.00	0.00	-98.30	-47.51	6.40	6.10	-34.90	-3.00	0.00	2.90	0.00	-3.00	0.00	2.90	0.00	1.00	1.00	1.00	1.00	0.00	1.00	0.00	1.00	0.00	1.00	0.00	0.00	0.00	0.00	0.00
-0.54	3.16	2.59	5.17	0.11	-0.02	-0.01	0.11	0.09	-0.01	0.14	0.00	0.50	-0.69	-0.06	0.00	-4.53	3.72	0.82	-74.80	0.00	-0.19	-74.70	-34.40	4.24	5.10	-24.60	-2.20	-0.10	2.30	0.00	-2.20	-0.10	2.30	0.00	1.00	1.00	1.00	1.00	0.00	1.00	0.00	1.00	0.00	1.00	0.00	0.00	0.00	0.00	0.00
-0.22	1.85	4.43	5.53	0.05	-0.01	0.05	0.28	-0.20	-0.51	0.21	0.24	0.28	-0.25	-0.04	0.00	-4.91	0.28	4.64	-21.60	0.06	0.00	-21.50	-12.92	1.78	2.83	-9.10	-0.80	-0.10	0.90	0.00	-0.80	-0.10	0.90	0.00	1.00	1.00	1.00	1.00	0.00	1.00	0.00	1.00	0.00	1.00	0.00	0.00	0.00	0.00	0.00
-0.49	0.03	5.92	5.20	-0.03	0.00	0.01	-0.02	0.00	-0.40	0.28	0.00	0.25	-0.26	0.18	0.00	-4.88	-3.32	7.73	33.98	0.00	-0.41	34.15	12.01	-1.00	-0.84	9.90	0.70	0.00	-0.70	0.00	0.70	0.00	-0.70	0.00	1.00	1.00	1.00	1.00	0.00	1.00	0.00	1.00	0.00	1.00	0.00	0.00	0.00	0.00	0.00
-0.40	-2.14	6.97	4.43	-0.10	0.00	0.20	-0.07	0.04	-0.12	0.05	0.27	0.20	-0.25	0.04	0.00	-4.29	-6.91	10.85	81.36	-0.12	0.02	81.16	34.20	-3.73	-4.60	25.70	2.10	0.10	-2.20	0.00	2.10	0.10	-2.20	0.00	1.00	1.00	1.00	1.00	0.00	1.00	0.00	1.00	0.00	1.00	0.00	0.00	0.00	0.00	0.00
0.11	-3.25	7.18	3.76	0.03	-0.02	0.02	-0.10	0.04	-0.03	-0.01	0.26	0.31	-0.24	0.06	0.00	-3.34	-8.61	12.36	98.40	0.00	0.00	98.40	44.60	-5.50	-6.20	32.70	2.70	0.10	-2.80	0.00	2.70	0.10	-2.80	0.00	1.00	1.00	1.00	1.00	0.00	1.00	0.00	1.00	0.00	1.00	0.00	0.00	0.00	0.00	0.00
-0.11	-5.13	7.36	2.11	-0.38	0.11	0.03	-0.14	-0.01	0.01	0.00	0.00	0.12	-0.23	0.32	0.00	-3.01	-11.46	13.99	139.90	0.00	0.00	139.41	60.67	-7.00	-6.70	46.80	3.60	0.00	-3.50	0.00	3.60	0.00	-3.50	0.00	1.00	1.00	1.00	1.00	0.00	1.00	0.00	1.00	0.00	1.00	0.00	0.00	0.00	0.00	0.00
0.00	-6.36	6.85	0.49	-0.22	0.02	0.03	-0.17	-0.08	-0.15	0.24	0.00	0.03	-0.27	0.17	0.10	-0.90	-13.46	14.47	153.38	0.00	0.00	153.72	68.56	-8.43	-7.60	51.70	4.10	-0.10	-4.00	0.00	4.10	-0.10	-4.00	0.00	1.00	1.00	1.00	1.00	0.00	1.00	0.00	1.00	0.00	1.00	0.00	0.00	0.00	0.00	0.00
0.48	-7.24	5.52	-1.20	0.07	0.02	0.03	-0.18	-0.14	-0.28	0.21	0.00	0.27	0.03	0.24	0.00	0.60	-14.39	13.78	166.54	0.00	0.00	166.80	74.40	-8.80	-8.50	57.10	4.50	0.00	-4.50	0.00	4.50	0.00	-4.50	0.00	1.00	1.00	1.00	1.00	0.00	1.00	0.00	1.00	0.00	1.00	0.00	0.00	0.00	0.00	0.00
0.16	-7.55	4.34	-2.79	-0.24	-0.46	0.03	-0.18	0.32	-0.17	0.12	0.35	-0.01	-0.25	0.27	0.00	2.29	-14.21	11.90	156.66	0.00	0.00	156.86	69.68	-8.50	-9.08	51.90	4.30	0.10	-4.50	0.00	4.30	0.10	-4.50	0.00	1.00	1.00	1.00	1.00	0.00	1.00	0.00	1.00	0.00	1.00	0.00	0.00	0.00	0.00	0.00
0.48	-7.23	2.44	-4.79	-0.20	0.01	0.03	-0.15	0.04	0.02	-0.04	0.36	-0.04	-0.24	0.25	0.00	3.51	-12.67	9.13	129.20	-0.23	-0.48	128.61	59.30	-7.30	-7.80	44.30	3.60	0.00	-3.70	0.00	3.60	0.00	-3.70	0.00	1.00	1.00	1.00	1.00	0.00	1.00	0.00	1.00	0.00	1.00	0.00	0.00	0.00	0.00	0.00
0.57	-6.04	0.34	-5.50	-0.12	0.01	0.02	-0.53	0.25	0.35	-0.02	0.20	0.22	0.10	0.28	0.00	4.59	-10.30	5.67	90.30	0.00	0.00	90.30	40.99	-5.40	-4.92	31.10	2.50	-0.10	-2.40	0.00	2.50	-0.10	-2.40	0.00	1.00	1.00	1.00	1.00	0.00	1.00	0.00	1.00	0.00	1.00	0.00	0.00	0.00	0.00	0.00
0.29	-4.80	-1.82	-5.70	-0.07	0.00	0.01	0.30	0.01	-0.27	0.18	0.00	-0.36	-0.25	0.58	0.00	5.19	-7.00	1.89	43.91	0.00	0.00	43.70	20.80	-3.00	-1.85	15.60	1.30	-0.10	-1.10	0.00	1.30	-0.10	-1.10	0.00	1.00	1.00	1.00	1.00	0.00	1.00	0.00	1.00	0.00	1.00	0.00	0.00	0.00	0.00	0.00
0.52	-3.41	-3.26	-5.65	0.00	0.00	0.28	0.42	-0.31	0.00	0.00	0.00	0.45	-0.80	0.70	0.05	5.34	-3.89	-1.52	-6.00	0.36	-0.29	-6.00	-0.70	-0.22	-0.20	-1.40	0.00	0.00	0.00	0.00	0.00	0.00	0.00	0.00	1.00	1.00	1.00	1.00	0.00	1.00	0.00	1.00	0.00	1.00	0.00	0.00	0.00	0.00	0.00
0.56	-1.25	-4.47	-5.17	0.00	0.00	0.06	0.00	-0.13	0.00	0.26	0.00	0.17	-0.70	0.28	-0.02	4.99	0.00	-5.00	-51.60	0.02	0.00	-51.68	-18.22	1.60	1.40	-15.40	-0.60	-0.10	0.80	0.00	-0.60	-0.10	0.80	0.00	1.00	1.00	1.00	1.00	0.00	1.00	0.00	1.00	0.00	1.00	0.00	0.00	0.00	0.00	0.00
0.47	0.75	-5.39	-4.14	0.00	0.00	0.00	-0.08	0.00	0.06	0.00	0.00	0.00	0.02	0.00	-0.19	4.08	3.81	-7.89	-97.14	0.24	0.00	-97.40	-39.20	3.96	4.10	-31.00	-2.00	-0.10	2.20	0.00	-2.00	-0.10	2.20	0.00	1.00	1.00	1.00	1.00	0.00	1.00	0.00	1.00	0.00	1.00	0.00	0.00	0.00	0.00	0.00
0.14	0.00	-5.45	-5.10	0.00	0.00	0.00	0.17	0.00	0.00	0.00	0.00	0.00	2.15	-2.38	0.00	4.44	3.71	-8.17	-161.60	79.29	-0.13	-82.61	-80.20	78.80	-1.99	-2.90	-8.50	3.10	5.00	-0.40	-8.50	3.10	5.00	-0.40	1.00	1.00	1.00	1.00	0.00	1.00	0.00	1.00	0.00	1.00	0.00	0.00	0.00	0.00	0.00
0.11	0.00	-5.01	-4.90	0.00	0.00	0.00	0.00	0.00	0.00	0.00	0.00	0.00	2.92	-2.92	0.00	3.87	3.54	-7.42	-144.40	218.70	0.00	74.20	-71.10	81.90	3.80	14.60	-8.90	3.40	5.00	-0.40	-8.90	3.40	5.00	-0.40	1.00	1.00	1.00	1.00	0.00	1.00	0.00	1.00	0.00	1.00	0.00	0.00	0.00	0.00	0.00
0.00	0.00	-4.07	-4.07	0.00	0.00	0.00	0.00	0.00	0.00	0.00	0.00	0.00	3.57	-3.57	0.00	3.13	3.27	-6.41	-192.90	39.70	0.00	-153.20	-92.80	43.80	4.30	-44.60	-8.20	2.80	4.80	-0.60	-8.20	2.80	4.80	-0.60	1.00	1.00	1.00	1.00	0.00	1.00	0.00	1.00	0.00	1.00	0.00	0.00	0.00	0.00	0.00
0.00	0.00	-2.70	-2.70	0.00	0.00	0.00	0.00	0.00	0.00	0.00	0.00	0.00	2.81	-2.81	0.00	2.28	2.28	-4.58	-173.10	69.40	0.00	-103.60	-77.20	45.30	0.80	-30.90	-6.60	2.40	3.60	-0.50	-6.60	2.40	3.60	-0.50	1.00	1.00	1.00	1.00	0.00	1.00	0.00	1.00	0.00	1.00	0.00	0.00	0.00	0.00	0.00
0.00	0.00	-0.84	-0.84	0.00	0.00	0.00	0.00	0.00	0.00	0.00	0.00	0.00	0.00	0.00	0.00	0.92	0.91	-1.84	-131.00	-29.30	0.00	-160.40	-58.90	-4.40	7.00	-56.20	-2.60	-8.40	11.10	0.00	-2.60	-8.40	11.10	0.00	1.00	1.00	1.00	1.00	0.00	1.00	0.00	1.00	0.00	1.00	0.00	0.00	0.00	0.00	0.00
0.00	0.00	0.00	0.00	0.00	0.00	0.00	0.00	0.00	0.00	0.00	0.00	0.00	0.00	0.00	0.00	-0.40	-0.40	0.81	-96.80	-61.40	143.40	-14.80	-44.40	-17.40	47.80	-14.00	-1.00	-2.80	4.80	0.90	-1.00	-2.80	4.80	0.90	1.00	1.00	1.00	1.00	0.00	1.00	0.00	1.00	0.00	1.00	0.00	0.00	0.00	0.00	0.00
0.00	0.00	0.00	0.00	0.00	0.00	0.00	0.00	0.00	0.00	0.00	0.00	0.00	0.00	0.00	0.00	0.00	0.00	0.00	-74.00	-128.00	137.10	-64.90	-41.40	-58.80	86.60	-13.60	1.20	-6.80	7.90	2.20	1.20	-6.80	7.90	2.20	1.00	1.00	1.00	1.00	0.00	1.00	0.00	1.00	0.00	1.00	0.00	0.00	0.00	0.00	0.00
0.00	0.00	0.00	0.00	0.00	0.00	0.00	0.00	0.00	0.00	0.00	0.00	0.00	0.00	0.00	0.00	0.00	0.00	0.00	2.60	-146.50	208.80	64.90	-9.00	-68.80	94.10	16.20	3.60	-8.20	7.10	2.50	3.60	-8.20	7.10	2.50	1.00	1.00	1.00	1.00	0.00	1.00	0.00	1.00	0.00	1.00	0.00	0.00	0.00	0.00	0.00
0.00	0.00	0.00	0.00	0.00	0.00	0.00	0.00	0.00	0.00	0.00	0.00	0.00	0.00	0.00	0.00	0.00	0.00	0.00	53.10	-169.20	100.90	-15.10	17.80	-85.40	60.60	-6.90	6.40	-7.50	3.30	2.20	6.40	-7.50	3.30	2.20	1.00	1.00	1.00	1.00	0.00	1.00	0.00	1.00	0.00	1.00	0.00	0.00	0.00	0.00	0.00
0.00	0.00	0.00	0.00	0.00	0.00	0.00	0.00	0.00	0.00	0.00	0.00	0.00	0.00	0.00	0.00	0.00	0.00	0.00	101.10	-191.60	61.60	-28.80	49.20	-94.60	38.10	-7.10	8.20	-6.90	-1.20	0.00	8.20	-6.90	-1.20	0.00	1.00	1.00	1.00	1.00	0.00	1.00	0.00	1.00	0.00	1.00	0.00	0.00	0.00	0.00	0.00
0.00	0.00	0.00	0.00	0.00	0.00	0.00	0.00	0.00	0.00	0.00	0.00	0.00	0.00	0.00	0.00	0.00	0.00	0.00	158.30	-154.20	16.90	21.10	76.90	-78.00	8.10	6.90	7.90	-5.00	-4.70	-1.70	7.90	-5.00	-4.70	-1.70	1.00	1.00	1.00	1.00	0.00	1.00	0.00	1.00	0.00	1.00	0.00	0.00	0.00	0.00	0.00
0.00	0.00	0.00	0.00	0.00	0.00	0.00	0.00	0.00	0.00	0.00	0.00	0.00	0.00	0.00	0.00	0.00	0.00	0.00	169.80	-128.20	-46.70	-5.10	80.50	-67.60	-16.30	-3.40	7.00	-3.60	-5.60	-2.20	7.00	-3.60	-5.60	-2.20	1.00	1.00	1.00	1.00	0.00	1.00	0.00	1.00	0.00	1.00	0.00	0.00	0.00	0.00	0.00
0.00	0.00	0.00	0.00	0.00	0.00	0.00	0.00	0.00	0.00	0.00	0.00	0.00	0.00	0.00	0.00	0.00	0.00	0.00	168.80	-91.30	-89.30	-11.80	82.30	-48.30	-36.80	-2.80	6.20	-1.70	-6.40	-1.80	6.20	-1.70	-6.40	-1.80	1.00	1.00	1.00	1.00	0.00	1.00	0.00	1.00	0.00	1.00	0.00	0.00	0.00	0.00	0.00
0.00	0.00	0.00	0.00	0.00	0.00	0.00	0.00	0.00	0.00	0.00	0.00	0.00	0.00	0.00	0.00	0.00	0.00	0.00	170.80	-30.20	-131.90	8.60	84.60	-22.20	-59.20	3.10	5.60	1.30	-8.10	-1.00	5.60	1.30	-8.10	-1.00	1.00	1.00	1.00	1.00	0.00	1.00	0.00	1.00	0.00	1.00	0.00	0.00	0.00	0.00	0.00
0.00	0.00	0.00	0.00	0.00	0.00	0.00	0.00	0.00	0.00	0.00	0.00	0.00	0.00	0.00	0.00	0.00	0.00	0.00	143.40	19.10	-166.90	-4.30	76.00	3.10	-81.80	-2.60	4.30	4.60	-9.20	-0.20	4.30	4.60	-9.20	-0.20	1.00	1.00	1.00	1.00	0.00	1.00	0.00	1.00	0.00	1.00	0.00	0.00	0.00	0.00	0.00
0.00	0.00	0.00	0.00	0.00	0.00	0.00	0.00	0.00	0.00	0.00	0.00	0.00	0.00	0.00	0.00	0.00	0.00	0.00	104.10	76.00	-185.10	-4.80	58.60	32.90	-92.60	-0.90	1.60	7.20	-8.60	0.30	1.60	7.20	-8.60	0.30	1.00	1.00	1.00	1.00	0.00	1.00	0.00	1.00	0.00	1.00	0.00	0.00	0.00	0.00	0.00
0.00	0.00	0.00	0.00	0.00	0.00	0.00	0.00	0.00	0.00	0.00	0.00	0.00	0.00	0.00	0.00	0.00	0.00	0.00	51.10	125.00	-174.20	1.90	30.40	58.30	-87.80	0.90	-1.50	8.10	-6.00	0.50	-1.50	8.10	-6.00	0.50	1.00	1.00	1.00	1.00	0.00	1.00	0.00	1.00	0.00	1.00	0.00	0.00	0.00	0.00	0.00
0.00	0.00	0.00	0.00	0.00	0.00	0.00	0.00	0.00	0.00	0.00	0.00	0.00	0.00	0.00	0.00	0.00	0.00	0.00	-8.80	156.90	-149.60	-1.40	-1.00	74.40	-75.00	-1.50	-4.10	8.00	-3.40	0.50	-4.10	8.00	-3.40	0.50	1.00	1.00	1.00	1.00	0.00	1.00	0.00	1.00	0.00	1.00	0.00	0.00	0.00	0.00	0.00
0.00	0.00	0.00	0.00	0.00	0.00	0.00	0.00	0.00	0.00	0.00	0.00	0.00	0.00	0.00	0.00	0.00	0.00	0.00	-62.40	173.10	-114.10	-3.40	-25.70	84.30	-59.00	-0.40	-5.70	7.70	-1.60	0.30	-5.70	7.70	-1.60	0.30	1.00	1.00	1.00	1.00	0.00	1.00	0.00	1.00	0.00	1.00	0.00	0.00	0.00	0.00	0.00
0.00	0.00	0.00	0.00	0.00	0.00	0.00	0.00	0.00	0.00	0.00	0.00	0.00	0.00	0.00	0.00	0.00	0.00	0.00	-105.90	176.30	-70.60	-0.10	-46.30	87.00	-40.70	-0.10	-6.90	7.20	-0.10	0.10	-6.90	7.20	-0.10	0.10	1.00	1.00	1.00	1.00	0.00	1.00	0.00	1.00	0.00	1.00	0.00	0.00	0.00	0.00	0.00
0.00	0.00	0.00	0.00	0.00	0.00	0.00	0.00	0.00	0.00	0.00	0.00	0.00	0.00	0.00	0.00	0.00	0.00	0.00	-143.90	161.90	-18.00	0.00	-66.20	82.50	-17.10	-0.80	-8.00	5.70	2.20	0.00	-8.00	5.70	2.20	0.00	1.00	1.00	1.00	1.00	0.00	1.00	0.00	1.00	0.00	1.00	0.00	0.00	0.00	0.00	0.00
0.00	0.00	0.00	0.00	0.00	0.00	0.00	0.00	0.00	0.00	0.00	0.00	0.00	0.00	0.00	0.00	0.00	0.00	0.00	-173.30	129.90	38.80	-4.50	-83.60	69.20	13.70	-0.60	-8.60	3.10	5.30	-0.10	-8.60	3.10	5.30	-0.10	1.00	1.00	1.00	1.00	0.00	1.00	0.00	1.00	0.00	1.00	0.00	0.00	0.00	0.00	0.00
0.00	0.00	0.00	0.00	0.00	0.00	0.00	0.00	0.00	0.00	0.00	0.00	0.00	0.00	0.00	0.00	0.00	0.00	0.00	-182.30	85.80	96.60	0.10	-91.90	47.70	43.90	-0.20	-7.90	0.00	7.70	-0.10	-7.90	0.00	7.70	-0.10	1.00	1.00	1.00	1.00	0.00	1.00	0.00	1.00	0.00	1.00	0.00	0.00	0.00	0.00	0.00
0.00	0.00	0.00	0.00	0.00	0.00	0.00	0.00	0.00	0.00	0.00	0.00	0.00	0.00	0.00	0.00	0.00	0.00	0.00	-170.10	32.20	138.40	0.50	-87.10	20.70	66.00	-0.30	-5.90	-2.60	8.40	-0.10	-5.90	-2.60	8.40	-0.10	1.00	1.00	1.00	1.00	0.00	1.00	0.00	1.00	0.00	1.00	0.00	0.00	0.00	0.00	0.00
0.00	0.00	0.00	0.00	0.00	0.00	0.00	0.00	0.00	0.00	0.00	0.00	0.00	0.00	0.00	0.00	0.00	0.00	0.00	-141.80	-25.70	162.90	-4.60	-71.80	-6.90	77.90	-0.80	-3.40	-4.40	7.80	0.00	-3.40	-4.40	7.80	0.00	1.00	1.00	1.00	1.00	0.00	1.00	0.00	1.00	0.00	1.00	0.00	0.00	0.00	0.00	0.00
0.00	0.00	0.00	0.00	0.00	0.00	0.00	0.00	0.00	0.00	0.00	0.00	0.00	0.00	0.00	0.00	0.00	0.00	0.00	-98.50	-76.20	175.50	0.70	-52.00	-32.40	84.30	-0.10	-1.00	-6.00	7.10	0.00	-1.00	-6.00	7.10	0.00	1.00	1.00	1.00	1.00	0.00	1.00	0.00	1.00	0.00	1.00	0.00	0.00	0.00	0.00	0.00
0.00	0.00	0.00	0.00	0.00	0.00	0.00	0.00	0.00	0.00	0.00	0.00	0.00	0.00	0.00	0.00	0.00	0.00	0.00	-51.50	-122.10	172.90	-0.80	-31.00	-55.40	86.00	-0.30	1.00	-7.60	6.50	0.00	1.00	-7.60	6.50	0.00	1.00	1.00	1.00	1.00	0.00	1.00	0.00	1.00	0.00	1.00	0.00	0.00	0.00	0.00	0.00
0.00	0.00	0.00	0.00	0.00	0.00	0.00	0.00	0.00	0.00	0.00	0.00	0.00	0.00	0.00	0.00	0.00	0.00	0.00	0.60	-157.70	153.70	-3.30	-6.80	-74.70	80.70	-0.80	3.40	-8.60	5.20	0.00	3.40	-8.60	5.20	0.00	1.00	1.00	1.00	1.00	0.00	1.00	0.00	1.00	0.00	1.00	0.00	0.00	0.00	0.00	0.00
0.00	0.00	0.00	0.00	0.00	0.00	0.00	0.00	0.00	0.00	0.00	0.00	0.00	0.00	0.00	0.00	0.00	0.00	0.00	58.20	-176.30	119.70	1.60	22.20	-86.50	64.30	0.00	5.90	-8.40	2.50	0.00	5.90	-8.40	2.50	0.00	1.00	1.00	1.00	1.00	0.00	1.00	0.00	1.00	0.00	1.00	0.00	0.00	0.00	0.00	0.00
0.00	0.00	0.00	0.00	0.00	0.00	0.00	0.00	0.00	0.00	0.00	0.00	0.00	0.00	0.00	0.00	0.00	0.00	0.00	109.20	-179.50	67.40	-2.80	50.40	-89.50	38.50	-0.60	7.80	-6.90	-0.80	0.00	7.80	-6.90	-0.80	0.00	1.00	1.00	1.00	1.00	0.00	1.00	0.00	1.00	0.00	1.00	0.00	0.00	0.00	0.00	0.00
0.00	0.00	0.00	0.00	0.00	0.00	0.00	0.00	0.00	0.00	0.00	0.00	0.00	0.00	0.00	0.00	0.00	0.00	0.00	149.00	-162.30	10.90	-2.30	71.70	-82.20	9.90	-0.60	8.50	-4.90	-3.50	0.00	8.50	-4.90	-3.50	0.00	1.00	1.00	1.00	1.00	0.00	1.00	0.00	1.00	0.00	1.00	0.00	0.00	0.00	0.00	0.00
0.00	0.00	0.00	0.00	0.00	0.00	0.00	0.00	0.00	0.00	0.00	0.00	0.00	0.00	0.00	0.00	0.00	0.00	0.00	172.10	-128.60	-41.90	1.50	83.00	-67.30	-15.60	0.00	8.10	-2.80	-5.20	0.00	8.10	-2.80	-5.20	0.00	1.00	1.00	1.00	1.00	0.00	1.00	0.00	1.00	0.00	1.00	0.00	0.00	0.00	0.00	0.00
0.00	0.00	0.00	0.00	0.00	0.00	0.00	0.00	0.00	0.00	0.00	0.00	0.00	0.00	0.00	0.00	0.00	0.00	0.00	175.50	-86.40	-92.10	-3.00	85.80	-47.20	-39.30	-0.70	7.10	-0.60	-6.40	0.00	7.10	-0.60	-6.40	0.00	1.00	1.00	1.00	1.00	0.00	1.00	0.00	1.00	0.00	1.00	0.00	0.00	0.00	0.00	0.00
0.00	0.00	0.00	0.00	0.00	0.00	0.00	0.00	0.00	0.00	0.00	0.00	0.00	0.00	0.00	0.00	0.00	0.00	0.00	167.10	-34.00	-133.90	-0.80	83.60	-22.80	-61.10	-0.30	5.90	1.80	-7.70	0.00	5.90	1.80	-7.70	0.00	1.00	1.00	1.00	1.00	0.00	1.00	0.00	1.00	0.00	1.00	0.00	0.00	0.00	0.00	0.00
0.00	0.00	0.00	0.00	0.00	0.00	0.00	0.00	0.00	0.00	0.00	0.00	0.00	0.00	0.00	0.00	0.00	0.00	0.00	143.50	22.30	-165.60	0.10	74.90	4.70	-79.80	-0.10	4.00	4.60	-8.60	0.00	4.00	4.60	-8.60	0.00	1.00	1.00	1.00	1.00	0.00	1.00	0.00	1.00	0.00	1.00	0.00	0.00	0.00	0.00	0.00
0.00	0.00	0.00	0.00	0.00	0.00	0.00	0.00	0.00	0.00	0.00	0.00	0.00	0.00	0.00	0.00	0.00	0.00	0.00	102.70	75.60	-181.30	-2.90	56.80	32.30	-89.90	-0.70	1.50	6.80	-8.30	0.00	1.50	6.80	-8.30	0.00	1.00	1.00	1.00	1.00	0.00	1.00	0.00	1.00	0.00	1.00	0.00	0.00	0.00	0.00	0.00
0.00	0.00	0.00	0.00	0.00	0.00	0.00	0.00	0.00	0.00	0.00	0.00	0.00	0.00	0.00	0.00	0.00	0.00	0.00	51.30	123.60	-174.70	0.20	31.00	57.20	-88.30	-0.10	-1.40	7.90	-6.50	0.00	-1.40	7.90	-6.50	0.00	1.00	1.00	1.00	1.00	0.00	1.00	0.00	1.00	0.00	1.00	0.00	0.00	0.00	0.00	0.00
0.00	0.00	0.00	0.00	0.00	0.00	0.00	0.00	0.00	0.00	0.00	0.00	0.00	0.00	0.00	0.00	0.00	0.00	0.00	-6.40	157.00	-151.60	-1.00	1.60	74.90	-76.90	-0.40	-4.00	8.10	-4.10	0.00	-4.00	8.10	-4.10	0.00	1.00	1.00	1.00	1.00	0.00	1.00	0.00	1.00	0.00	1.00	0.00	0.00	0.00	0.00	0.00
0.00	0.00	0.00	0.00	0.00	0.00	0.00	0.00	0.00	0.00	0.00	0.00	0.00	0.00	0.00	0.00	0.00	0.00	0.00	-61.20	174.80	-115.50	-1.90	-25.30	85.00	-60.20	-0.50	-5.90	7.80	-1.80	0.00	-5.90	7.80	-1.80	0.00	1.00	1.00	1.00	1.00	0.00	1.00	0.00	1.00	0.00	1.00	0.00	0.00	0.00	0.00	0.00
0.00	0.00	0.00	0.00	0.00	0.00	0.00	0.00	0.00	0.00	0.00	0.00	0.00	0.00	0.00	0.00	0.00	0.00	0.00	-107.60	176.70	-68.50	0.40	-48.10	87.50	-39.50	-0.10	-7.20	7.00	0.20	0.00	-7.20	7.00	0.20	0.00	1.00	1.00	1.00	1.00	0.00	1.00	0.00	1.00	0.00	1.00	0.00	0.00	0.00	0.00	0.00
0.00	0.00	0.00	0.00	0.00	0.00	0.00	0.00	0.00	0.00	0.00	0.00	0.00	0.00	0.00	0.00	0.00	0.00	0.00	-146.20	160.90	-16.90	-2.20	-67.70	82.10	-15.00	-0.50	-8.10	5.50	2.50	0.00	-8.10	5.50	2.50	0.00	1.00	1.00	1.00	1.00	0.00	1.00	0.00	1.00	0.00	1.00	0.00	0.00	0.00	0.00	0.00
0.00	0.00	0.00	0.00	0.00	0.00	0.00	0.00	0.00	0.00	0.00	0.00	0.00	0.00	0.00	0.00	0.00	0.00	0.00	-171.50	130.20	40.10	-1.10	-82.80	68.60	13.80	-0.20	-8.30	3.10	5.20	0.00	-8.30	3.10	5.20	0.00	1.00	1.00	1.00	1.00	0.00	1.00	0.00	1.00	0.00	1.00	0.00	0.00	0.00	0.00	0.00
0.00	0.00	0.00	0.00	0.00	0.00	0.00	0.00	0.00	0.00	0.00	0.00	0.00	0.00	0.00	0.00	0.00	0.00	0.00	-180.20	86.30	94.40	0.50	-90.00	47.70	42.10	-0.10	-7.60	0.20	7.40	0.00	-7.60	0.20	7.40	0.00	1.00	1.00	1.00	1.00	0.00	1.00	0.00	1.00	0.00	1.00	0.00	0.00	0.00	0.00	0.00
0.00	0.00	0.00	0.00	0.00	0.00	0.00	0.00	0.00	0.00	0.00	0.00	0.00	0.00	0.00	0.00	0.00	0.00	0.00	-170.70	31.60	137.20	-1.90	-86.60	21.20	64.80	-0.60	-5.90	-2.30	8.30	0.00	-5.90	-2.30	8.30	0.00	1.00	1.00	1.00	1.00	0.00	1.00	0.00	1.00	0.00	1.00	0.00	0.00	0.00	0.00	0.00
0.00	0.00	0.00	0.00	0.00	0.00	0.00	0.00	0.00	0.00	0.00	0.00	0.00	0.00	0.00	0.00	0.00	0.00	0.00	-141.60	-23.70	164.80	-0.50	-73.00	-6.20	79.10	-0.20	-3.60	-4.50	8.10	0.00	-3.60	-4.50	8.10	0.00	1.00	1.00	1.00	1.00	0.00	1.00	0.00	1.00	0.00	1.00	0.00	0.00	0.00	0.00	0.00
0.00	0.00	0.00	0.00	0.00	0.00	0.00	0.00	0.00	0.00	0.00	0.00	0.00	0.00	0.00	0.00	0.00	0.00	0.00	-100.30	-77.10	176.70	-0.70	-53.50	-32.80	86.00	-0.30	-1.10	-6.30	7.40	0.00	-1.10	-6.30	7.40	0.00	1.00	1.00	1.00	1.00	0.00	1.00	0.00	1.00	0.00	1.00	0.00	0.00	0.00	0.00	0.00
0.00	0.00	0.00	0.00	0.00	0.00	0.00	0.00	0.00	0.00	0.00	0.00	0.00	0.00	0.00	0.00	0.00	0.00	0.00	-51.30	-122.90	172.60	-1.60	-30.60	-56.00	86.20	-0.40	1.20	-7.70	6.40	0.00	1.20	-7.70	6.40	0.00	1.00	1.00	1.00	1.00	0.00	1.00	0.00	1.00	0.00	1.00	0.00	0.00	0.00	0.00	0.00
0.00	0.00	0.00	0.00	0.00	0.00	0.00	0.00	0.00	0.00	0.00	0.00	0.00	0.00	0.00	0.00	0.00	0.00	0.00	3.00	-157.00	154.00	0.00	-4.90	-74.50	79.40	-0.10	3.60	-8.50	4.80	0.00	3.60	-8.50	4.80	0.00	1.00	1.00	1.00	1.00	0.00	1.00	0.00	1.00	0.00	1.00	0.00	0.00	0.00	0.00	0.00
0.00	0.00	0.00	0.00	0.00	0.00	0.00	0.00	0.00	0.00	0.00	0.00	0.00	0.00	0.00	0.00	0.00	0.00	0.00	57.90	-176.50	117.10	-1.40	22.60	-86.20	63.10	-0.40	5.80	-8.30	2.40	0.00	5.80	-8.30	2.40	0.00	1.00	0.00	1.00	1.00	0.00	1.00	0.00	1.00	0.00	1.00	0.00	0.00	0.00	0.00	0.00
0.00	0.00	0.00	0.00	0.00	0.00	0.00	0.00	0.00	0.00	0.00	0.00	0.00	0.00	0.00	0.00	0.00	0.00	0.00	108.70	-178.60	68.70	-1.10	49.40	-89.00	39.30	-0.20	7.60	-7.00	-0.50	0.00	7.60	-7.00	-0.50	0.00	1.00	0.00	1.00	1.00	0.00	1.00	0.00	1.00	0.00	1.00	0.00	0.00	0.00	0.00	0.00
0.00	0.00	0.00	0.00	0.00	0.00	0.00	0.00	0.00	0.00	0.00	0.00	0.00	0.00	0.00	0.00	0.00	0.00	0.00	148.60	-161.60	13.30	0.30	70.60	-82.40	11.50	-0.10	8.40	-5.10	-3.30	0.00	8.40	-5.10	-3.30	0.00	1.00	0.00	1.00	1.00	0.00	1.00	0.00	1.00	0.00	1.00	0.00	0.00	0.00	0.00	0.00
0.00	0.00	0.00	0.00	0.00	0.00	0.00	0.00	0.00	0.00	0.00	0.00	0.00	0.00	0.00	0.00	0.00	0.00	0.00	171.30	-130.30	-42.20	-1.20	83.10	-67.90	-15.60	-0.40	8.20	-2.90	-5.30	0.00	8.20	-2.90	-5.30	0.00	1.00	0.00	1.00	1.00	0.00	1.00	0.00	1.00	0.00	1.00	0.00	0.00	0.00	0.00	0.00
0.00	0.00	0.00	0.00	0.00	0.00	0.00	0.00	0.00	0.00	0.00	0.00	0.00	0.00	0.00	0.00	0.00	0.00	0.00	177.80	-85.40	-93.10	-0.70	87.30	-47.20	-40.30	-0.10	7.30	-0.50	-6.70	0.00	7.30	-0.50	-6.70	0.00	1.00	0.00	1.00	1.00	0.00	1.00	0.00	1.00	0.00	1.00	0.00	0.00	0.00	0.00	0.00
0.00	0.00	0.00	0.00	0.00	0.00	0.00	0.00	0.00	0.00	0.00	0.00	0.00	0.00	0.00	0.00	0.00	0.00	0.00	167.60	-33.60	-134.60	-0.60	84.10	-22.40	-62.00	-0.20	5.80	1.90	-7.80	0.00	5.80	1.90	-7.80	0.00	1.00	0.00	1.00	1.00	0.00	1.00	0.00	1.00	0.00	1.00	0.00	0.00	0.00	0.00	0.00
0.00	0.00	0.00	0.00	0.00	0.00	0.00	0.00	0.00	0.00	0.00	0.00	0.00	0.00	0.00	0.00	0.00	0.00	0.00	142.00	22.00	-165.60	-1.40	73.90	4.90	-79.30	-0.30	3.90	4.50	-8.40	0.00	3.90	4.50	-8.40	0.00	1.00	0.00	1.00	1.00	0.00	1.00	0.00	1.00	0.00	1.00	0.00	0.00	0.00	0.00	0.00
0.00	0.00	0.00	0.00	0.00	0.00	0.00	0.00	0.00	0.00	0.00	0.00	0.00	0.00	0.00	0.00	0.00	0.00	0.00	102.60	76.30	-179.10	-0.10	56.00	32.40	-88.50	-0.10	1.40	6.60	-8.00	0.00	1.40	6.60	-8.00	0.00	1.00	0.00	1.00	1.00	0.00	1.00	0.00	1.00	0.00	1.00	0.00	0.00	0.00	0.00	0.00
0.00	0.00	0.00	0.00	0.00	0.00	0.00	0.00	0.00	0.00	0.00	0.00	0.00	0.00	0.00	0.00	0.00	0.00	0.00	51.30	123.10	-175.20	-0.70	31.00	56.60	-88.10	-0.30	-1.30	7.90	-6.50	0.00	-1.30	7.90	-6.50	0.00	1.00	0.00	1.00	1.00	0.00	1.00	0.00	1.00	0.00	1.00	0.00	0.00	0.00	0.00	0.00
0.00	0.00	0.00	0.00	0.00	0.00	0.00	0.00	0.00	0.00	0.00	0.00	0.00	0.00	0.00	0.00	0.00	0.00	0.00	-5.50	156.60	-152.10	-1.00	2.70	74.80	-77.80	-0.20	-3.90	8.30	-4.30	0.00	-3.90	8.30	-4.30	0.00	1.00	0.00	1.00	1.00	0.00	1.00	0.00	1.00	0.00	1.00	0.00	0.00	0.00	0.00	0.00
0.00	0.00	0.00	0.00	0.00	0.00	0.00	0.00	0.00	0.00	0.00	0.00	0.00	0.00	0.00	0.00	0.00	0.00	0.00	-60.10	175.80	-115.50	0.00	-24.70	85.50	-60.90	-0.10	-5.90	7.90	-1.90	0.00	-5.90	7.90	-1.90	0.00	1.00	0.00	1.00	1.00	0.00	1.00	0.00	1.00	0.00	1.00	0.00	0.00	0.00	0.00	0.00
0.00	0.00	0.00	0.00	0.00	0.00	0.00	0.00	0.00	0.00	0.00	0.00	0.00	0.00	0.00	0.00	0.00	0.00	0.00	-108.70	176.50	-68.80	-1.00	-48.90	87.70	-39.20	-0.30	-7.30	7.00	0.30	0.00	-7.30	7.00	0.30	0.00	1.00	0.00	1.00	1.00	0.00	1.00	0.00	1.00	0.00	1.00	0.00	0.00	0.00	0.00	0.00
0.00	0.00	0.00	0.00	0.00	0.00	0.00	0.00	0.00	0.00	0.00	0.00	0.00	0.00	0.00	0.00	0.00	0.00	0.00	-146.60	161.30	-15.70	-1.00	-68.50	82.10	-13.80	-0.10	-8.10	5.30	2.70	0.00	-8.10	5.30	2.70	0.00	1.00	0.00	1.00	1.00	0.00	1.00	0.00	1.00	0.00	1.00	0.00	0.00	0.00	0.00	0.00
0.00	0.00	0.00	0.00	0.00	0.00	0.00	0.00	0.00	0.00	0.00	0.00	0.00	0.00	0.00	0.00	0.00	0.00	0.00	-171.30	129.90	41.10	-0.20	-82.60	68.30	14.10	-0.20	-8.30	3.00	5.20	0.00	-8.30	3.00	5.20	0.00	1.00	0.00	1.00	1.00	0.00	1.00	0.00	1.00	0.00	1.00	0.00	0.00	0.00	0.00	0.00
0.00	0.00	0.00	0.00	0.00	0.00	0.00	0.00	0.00	0.00	0.00	0.00	0.00	0.00	0.00	0.00	0.00	0.00	0.00	-179.70	85.70	93.00	-0.90	-89.10	47.50	41.30	-0.30	-7.50	0.30	7.10	0.00	-7.50	0.30	7.10	0.00	1.00	0.00	0.00	0.00	0.00	0.00	0.00	0.00	0.00	0.00	0.00	0.00	0.00	0.00	0.00
0.00	0.00	0.00	0.00	0.00	0.00	0.00	0.00	0.00	0.00	0.00	0.00	0.00	0.00	0.00	0.00	0.00	0.00	0.00	-169.60	32.50	136.60	-0.50	-86.00	21.70	64.10	-0.10	-5.90	-2.20	8.20	0.00	-5.90	-2.20	8.20	0.00	1.00	0.00	0.00	0.00	0.00	0.00	0.00	0.00	0.00	0.00	0.00	0.00	0.00	0.00	0.00
0.00	0.00	0.00	0.00	0.00	0.00	0.00	0.00	0.00	0.00	0.00	0.00	0.00	0.00	0.00	0.00	0.00	0.00	0.00	-142.20	-23.40	165.10	-0.50	-73.60	-6.00	79.40	-0.20	-3.70	-4.60	8.30	0.00	-3.70	-4.60	8.30	0.00	1.00	0.00	0.00	0.00	0.00	0.00	0.00	0.00	0.00	0.00	0.00	0.00	0.00	0.00	0.00
0.00	0.00	0.00	0.00	0.00	0.00	0.00	0.00	0.00	0.00	0.00	0.00	0.00	0.00	0.00	0.00	0.00	0.00	0.00	-101.20	-77.30	177.90	-0.70	-54.20	-32.80	86.80	-0.20	-1.20	-6.40	7.60	0.00	-1.20	-6.40	7.60	0.00	1.00	0.00	0.00	0.00	0.00	0.00	0.00	0.00	0.00	0.00	0.00	0.00	0.00	0.00	0.00
0.00	0.00	0.00	0.00	0.00	0.00	0.00	0.00	0.00	0.00	0.00	0.00	0.00	0.00	0.00	0.00	0.00	0.00	0.00	-50.70	-122.50	173.30	0.00	-30.50	-56.20	86.60	-0.10	1.30	-7.70	6.40	0.00	1.30	-7.70	6.40	0.00	1.00	0.00	0.00	0.00	0.00	0.00	0.00	0.00	0.00	0.00	0.00	0.00	0.00	0.00	0.00
0.00	0.00	0.00	0.00	0.00	0.00	0.00	0.00	0.00	0.00	0.00	0.00	0.00	0.00	0.00	0.00	0.00	0.00	0.00	3.40	-157.40	153.00	-0.90	-4.30	-74.70	78.60	-0.30	3.70	-8.40	4.70	0.00	3.70	-8.40	4.70	0.00	1.00	0.00	0.00	0.00	0.00	0.00	0.00	0.00	0.00	0.00	0.00	0.00	0.00	0.00	0.00
0.00	0.00	0.00	0.00	0.00	0.00	0.00	0.00	0.00	0.00	0.00	0.00	0.00	0.00	0.00	0.00	0.00	0.00	0.00	58.30	-176.30	116.80	-1.10	23.10	-85.90	62.60	-0.20	5.80	-8.20	2.30	0.00	5.80	-8.20	2.30	0.00	1.00	0.00	0.00	0.00	0.00	0.00	0.00	0.00	0.00	0.00	0.00	0.00	0.00	0.00	0.00
0.00	0.00	0.00	0.00	0.00	0.00	0.00	0.00	0.00	0.00	0.00	0.00	0.00	0.00	0.00	0.00	0.00	0.00	0.00	108.60	-178.00	69.20	-0.10	49.00	-88.70	39.50	-0.10	7.50	-7.00	-0.40	0.00	7.50	-7.00	-0.40	0.00	1.00	0.00	0.00	0.00	0.00	0.00	0.00	0.00	0.00	0.00	0.00	0.00	0.00	0.00	0.00
0.00	0.00	0.00	0.00	0.00	0.00	0.00	0.00	0.00	0.00	0.00	0.00	0.00	0.00	0.00	0.00	0.00	0.00	0.00	147.90	-161.70	13.40	-0.40	69.90	-82.50	12.20	-0.20	8.30	-5.20	-3.10	0.00	8.30	-5.20	-3.10	0.00	1.00	0.00	0.00	0.00	0.00	0.00	0.00	0.00	0.00	0.00	0.00	0.00	0.00	0.00	0.00
0.00	0.00	0.00	0.00	0.00	0.00	0.00	0.00	0.00	0.00	0.00	0.00	0.00	0.00	0.00	0.00	0.00	0.00	0.00	171.50	-130.30	-41.70	-0.60	83.20	-68.10	-15.20	-0.10	8.20	-2.90	-5.30	0.00	8.20	-2.90	-5.30	0.00	1.00	0.00	0.00	0.00	0.00	0.00	0.00	0.00	0.00	0.00	0.00	0.00	0.00	0.00	0.00
0.00	0.00	0.00	0.00	0.00	0.00	0.00	0.00	0.00	0.00	0.00	0.00	0.00	0.00	0.00	0.00	0.00	0.00	0.00	178.30	-85.70	-93.10	-0.50	87.90	-47.30	-40.80	-0.20	7.40	-0.40	-6.90	0.00	7.40	-0.40	-6.90	0.00	1.00	0.00	0.00	0.00	0.00	0.00	0.00	0.00	0.00	0.00	0.00	0.00	0.00	0.00	0.00
0.00	0.00	0.00	0.00	0.00	0.00	0.00	0.00	0.00	0.00	0.00	0.00	0.00	0.00	0.00	0.00	0.00	0.00	0.00	168.00	-33.40	-135.30	-0.70	84.60	-22.10	-62.60	-0.20	5.80	2.00	-7.90	0.00	5.80	2.00	-7.90	0.00	1.00	0.00	0.00	0.00	0.00	0.00	0.00	0.00	0.00	0.00	0.00	0.00	0.00	0.00	0.00
0.00	0.00	0.00	0.00	0.00	0.00	0.00	0.00	0.00	0.00	0.00	0.00	0.00	0.00	0.00	0.00	0.00	0.00	0.00	142.20	22.80	-165.30	-0.20	73.70	5.20	-79.00	0.00	3.80	4.50	-8.30	0.00	3.80	4.50	-8.30	0.00	1.00	0.00	0.00	0.00	0.00	0.00	0.00	0.00	0.00	0.00	0.00	0.00	0.00	0.00	0.00
0.00	0.00	0.00	0.00	0.00	0.00	0.00	0.00	0.00	0.00	0.00	0.00	0.00	0.00	0.00	0.00	0.00	0.00	0.00	101.90	76.10	-178.40	-0.40	55.40	32.30	-88.00	-0.20	1.30	6.50	-7.90	0.00	1.30	6.50	-7.90	0.00	1.00	0.00	0.00	0.00	0.00	0.00	0.00	0.00	0.00	0.00	0.00	0.00	0.00	0.00	0.00
0.00	0.00	0.00	0.00	0.00	0.00	0.00	0.00	0.00	0.00	0.00	0.00	0.00	0.00	0.00	0.00	0.00	0.00	0.00	51.10	122.70	-174.70	-0.80	31.00	56.40	-87.70	-0.20	-1.30	7.80	-6.50	0.00	-1.30	7.80	-6.50	0.00	1.00	0.00	0.00	0.00	0.00	0.00	0.00	0.00	0.00	0.00	0.00	0.00	0.00	0.00	0.00
0.00	0.00	0.00	0.00	0.00	0.00	0.00	0.00	0.00	0.00	0.00	0.00	0.00	0.00	0.00	0.00	0.00	0.00	0.00	-4.60	157.00	-152.50	-0.20	3.30	74.80	-78.20	-0.10	-3.80	8.30	-4.40	0.00	-3.80	8.30	-4.40	0.00	1.00	0.00	0.00	0.00	0.00	0.00	0.00	0.00	0.00	0.00	0.00	0.00	0.00	0.00	0.00
0.00	0.00	0.00	0.00	0.00	0.00	0.00	0.00	0.00	0.00	0.00	0.00	0.00	0.00	0.00	0.00	0.00	0.00	0.00	-59.90	175.80	-116.30	-0.40	-24.30	85.50	-61.40	-0.20	-5.90	8.00	-2.00	0.00	-5.90	8.00	-2.00	0.00	1.00	0.00	0.00	0.00	0.00	0.00	0.00	0.00	0.00	0.00	0.00	0.00	0.00	0.00	0.00
0.00	0.00	0.00	0.00	0.00	0.00	0.00	0.00	0.00	0.00	0.00	0.00	0.00	0.00	0.00	0.00	0.00	0.00	0.00	-108.90	176.80	-68.50	-0.70	-49.00	88.00	-39.10	-0.10	-7.40	6.90	0.40	0.00	-7.40	6.90	0.40	0.00	1.00	0.00	0.00	0.00	0.00	0.00	0.00	0.00	0.00	0.00	0.00	0.00	0.00	0.00	0.00
0.00	0.00	0.00	0.00	0.00	0.00	0.00	0.00	0.00	0.00	0.00	0.00	0.00	0.00	0.00	0.00	0.00	0.00	0.00	-146.80	161.50	-15.00	-0.30	-68.90	82.10	-13.20	-0.10	-8.20	5.30	2.90	0.00	-8.20	5.30	2.90	0.00	1.00	0.00	0.00	0.00	0.00	0.00	0.00	0.00	0.00	0.00	0.00	0.00	0.00	0.00	0.00
0.00	0.00	0.00	0.00	0.00	0.00	0.00	0.00	0.00	0.00	0.00	0.00	0.00	0.00	0.00	0.00	0.00	0.00	0.00	-171.30	129.80	41.00	-0.40	-82.70	68.10	14.30	-0.20	-8.20	3.00	5.20	0.00	-8.20	3.00	5.20	0.00	1.00	0.00	0.00	0.00	0.00	0.00	0.00	0.00	0.00	0.00	0.00	0.00	0.00	0.00	0.00
0.00	0.00	0.00	0.00	0.00	0.00	0.00	0.00	0.00	0.00	0.00	0.00	0.00	0.00	0.00	0.00	0.00	0.00	0.00	-179.30	85.60	93.20	-0.40	-88.70	47.40	41.10	-0.10	-7.50	0.40	7.00	0.00	-7.50	0.40	7.00	0.00	1.00	0.00	0.00	0.00	0.00	0.00	0.00	0.00	0.00	0.00	0.00	0.00	0.00	0.00	0.00
0.00	0.00	0.00	0.00	0.00	0.00	0.00	0.00	0.00	0.00	0.00	0.00	0.00	0.00	0.00	0.00	0.00	0.00	0.00	-169.40	32.50	136.50	-0.30	-85.70	21.80	63.60	-0.10	-5.90	-2.20	8.20	0.00	-5.90	-2.20	8.20	0.00	1.00	0.00	0.00	0.00	0.00	0.00	0.00	0.00	0.00	0.00	0.00	0.00	0.00	0.00	0.00
0.00	0.00	0.00	0.00	0.00	0.00	0.00	0.00	0.00	0.00	0.00	0.00	0.00	0.00	0.00	0.00	0.00	0.00	0.00	-142.30	-23.20	164.90	-0.50	-73.70	-5.80	79.40	-0.10	-3.70	-4.50	8.30	0.00	-3.70	-4.50	8.30	0.00	1.00	0.00	0.00	0.00	0.00	0.00	0.00	0.00	0.00	0.00	0.00	0.00	0.00	0.00	0.00
0.00	0.00	0.00	0.00	0.00	0.00	0.00	0.00	0.00	0.00	0.00	0.00	0.00	0.00	0.00	0.00	0.00	0.00	0.00	-101.30	-77.00	178.10	-0.20	-54.60	-32.70	87.30	-0.10	-1.20	-6.40	7.70	0.00	-1.20	-6.40	7.70	0.00	1.00	0.00	0.00	0.00	0.00	0.00	0.00	0.00	0.00	0.00	0.00	0.00	0.00	0.00	0.00
0.00	0.00	0.00	0.00	0.00	0.00	0.00	0.00	0.00	0.00	0.00	0.00	0.00	0.00	0.00	0.00	0.00	0.00	0.00	-51.00	-123.00	173.70	-0.30	-30.60	-56.40	86.90	-0.20	1.30	-7.70	6.40	0.00	1.30	-7.70	6.40	0.00	1.00	0.00	0.00	0.00	0.00	0.00	0.00	0.00	0.00	0.00	0.00	0.00	0.00	0.00	0.00
0.00	0.00	0.00	0.00	0.00	0.00	0.00	0.00	0.00	0.00	0.00	0.00	0.00	0.00	0.00	0.00	0.00	0.00	0.00	3.70	-157.40	152.70	-0.90	-3.90	-74.70	78.40	-0.10	3.70	-8.30	4.60	0.00	3.70	-8.30	4.60	0.00	1.00	0.00	0.00	0.00	0.00	0.00	0.00	0.00	0.00	0.00	0.00	0.00	0.00	0.00	0.00
0.00	0.00	0.00	0.00	0.00	0.00	0.00	0.00	0.00	0.00	0.00	0.00	0.00	0.00	0.00	0.00	0.00	0.00	0.00	59.00	-175.90	116.50	-0.30	23.40	-85.80	62.20	-0.10	5.90	-8.10	2.20	0.00	5.90	-8.10	2.20	0.00	1.00	0.00	0.00	0.00	0.00	0.00	0.00	0.00	0.00	0.00	0.00	0.00	0.00	0.00	0.00
0.00	0.00	0.00	0.00	0.00	0.00	0.00	0.00	0.00	0.00	0.00	0.00	0.00	0.00	0.00	0.00	0.00	0.00	0.00	108.50	-177.70	69.20	0.00	48.90	-88.50	39.50	-0.10	7.40	-7.00	-0.40	0.00	7.40	-7.00	-0.40	0.00	1.00	0.00	0.00	0.00	0.00	0.00	0.00	0.00	0.00	0.00	0.00	0.00	0.00	0.00	0.00
0.00	0.00	0.00	0.00	0.00	0.00	0.00	0.00	0.00	0.00	0.00	0.00	0.00	0.00	0.00	0.00	0.00	0.00	0.00	147.40	-161.90	14.10	-0.30	69.60	-82.40	12.60	-0.10	8.30	-5.20	-3.00	0.00	8.30	-5.20	-3.00	0.00	1.00	0.00	0.00	0.00	0.00	0.00	0.00	0.00	0.00	0.00	0.00	0.00	0.00	0.00	0.00
0.00	0.00	0.00	0.00	0.00	0.00	0.00	0.00	0.00	0.00	0.00	0.00	0.00	0.00	0.00	0.00	0.00	0.00	0.00	171.50	-130.30	-41.60	-0.40	83.10	-68.20	-15.10	-0.10	8.20	-2.90	-5.30	0.00	8.20	-2.90	-5.30	0.00	1.00	0.00	0.00	0.00	0.00	0.00	0.00	0.00	0.00	0.00	0.00	0.00	0.00	0.00	0.00
0.00	0.00	0.00	0.00	0.00	0.00	0.00	0.00	0.00	0.00	0.00	0.00	0.00	0.00	0.00	0.00	0.00	0.00	0.00	178.60	-85.80	-93.40	-0.60	88.20	-47.40	-41.00	-0.10	7.40	-0.40	-6.90	0.00	7.40	-0.40	-6.90	0.00	1.00	0.00	0.00	0.00	0.00	0.00	0.00	0.00	0.00	0.00	0.00	0.00	0.00	0.00	0.00
0.00	0.00	0.00	0.00	0.00	0.00	0.00	0.00	0.00	0.00	0.00	0.00	0.00	0.00	0.00	0.00	0.00	0.00	0.00	168.40	-33.20	-135.30	-0.20	84.90	-22.00	-62.90	0.00	5.90	2.10	-8.00	0.00	5.90	2.10	-8.00	0.00	1.00	0.00	0.00	0.00	0.00	0.00	0.00	0.00	0.00	0.00	0.00	0.00	0.00	0.00	0.00
0.00	0.00	0.00	0.00	0.00	0.00	0.00	0.00	0.00	0.00	0.00	0.00	0.00	0.00	0.00	0.00	0.00	0.00	0.00	142.10	22.80	-165.10	-0.10	73.60	5.30	-79.10	-0.10	3.80	4.50	-8.30	0.00	3.80	4.50	-8.30	0.00	1.00	0.00	0.00	0.00	0.00	0.00	0.00	0.00	0.00	0.00	0.00	0.00	0.00	0.00	0.00
0.00	0.00	0.00	0.00	0.00	0.00	0.00	0.00	0.00	0.00	0.00	0.00	0.00	0.00	0.00	0.00	0.00	0.00	0.00	101.70	76.30	-178.70	-0.70	55.10	32.40	-87.70	-0.10	1.30	6.50	-7.80	0.00	1.30	6.50	-7.80	0.00	1.00	0.00	0.00	0.00	0.00	0.00	0.00	0.00	0.00	0.00	0.00	0.00	0.00	0.00	0.00
0.00	0.00	0.00	0.00	0.00	0.00	0.00	0.00	0.00	0.00	0.00	0.00	0.00	0.00	0.00	0.00	0.00	0.00	0.00	51.20	122.70	-174.40	-0.40	31.00	56.40	-87.50	-0.10	-1.20	7.80	-6.50	0.00	-1.20	7.80	-6.50	0.00	1.00	0.00	0.00	0.00	0.00	0.00	0.00	0.00	0.00	0.00	0.00	0.00	0.00	0.00	0.00
0.00	0.00	0.00	0.00	0.00	0.00	0.00	0.00	0.00	0.00	0.00	0.00	0.00	0.00	0.00	0.00	0.00	0.00	0.00	-4.50	156.90	-152.40	0.00	3.50	74.70	-78.40	-0.10	-3.80	8.30	-4.50	0.00	-3.80	8.30	-4.50	0.00	1.00	0.00	0.00	0.00	0.00	0.00	0.00	0.00	0.00	0.00	0.00	0.00	0.00	0.00	0.00
0.00	0.00	0.00	0.00	0.00	0.00	0.00	0.00	0.00	0.00	0.00	0.00	0.00	0.00	0.00	0.00	0.00	0.00	0.00	-59.60	175.70	-116.40	-0.30	-24.10	85.60	-61.60	0.00	-5.90	8.00	-2.10	0.00	-5.90	8.00	-2.10	0.00	1.00	0.00	0.00	0.00	0.00	0.00	0.00	0.00	0.00	0.00	0.00	0.00	0.00	0.00	0.00
0.00	0.00	0.00	0.00	0.00	0.00	0.00	0.00	0.00	0.00	0.00	0.00	0.00	0.00	0.00	0.00	0.00	0.00	0.00	-108.60	177.30	-68.70	-0.10	-49.10	88.10	-39.10	-0.10	-7.40	7.00	0.40	0.00	-7.40	7.00	0.40	0.00	1.00	0.00	0.00	0.00	0.00	0.00	0.00	0.00	0.00	0.00	0.00	0.00	0.00	0.00	0.00
0.00	0.00	0.00	0.00	0.00	0.00	0.00	0.00	0.00	0.00	0.00	0.00	0.00	0.00	0.00	0.00	0.00	0.00	0.00	-147.10	161.40	-14.60	-0.30	-69.20	82.10	-13.00	-0.10	-8.20	5.20	2.90	0.00	-8.20	5.20	2.90	0.00	1.00	0.00	0.00	0.00	0.00	0.00	0.00	0.00	0.00	0.00	0.00	0.00	0.00	0.00	0.00
0.00	0.00	0.00	0.00	0.00	0.00	0.00	0.00	0.00	0.00	0.00	0.00	0.00	0.00	0.00	0.00	0.00	0.00	0.00	-171.50	129.70	41.20	-0.50	-82.80	68.10	14.50	-0.10	-8.20	3.00	5.20	0.00	-8.20	3.00	5.20	0.00	1.00	0.00	0.00	0.00	0.00	0.00	0.00	0.00	0.00	0.00	0.00	0.00	0.00	0.00	0.00
0.00	0.00	0.00	0.00	0.00	0.00	0.00	0.00	0.00	0.00	0.00	0.00	0.00	0.00	0.00	0.00	0.00	0.00	0.00	-179.00	85.60	93.00	-0.40	-88.50	47.30	41.00	-0.10	-7.40	0.40	7.00	0.00	-7.40	0.40	7.00	0.00	1.00	0.00	0.00	0.00	0.00	0.00	0.00	0.00	0.00	0.00	0.00	0.00	0.00	0.00	0.00
0.00	0.00	0.00	0.00	0.00	0.00	0.00	0.00	0.00	0.00	0.00	0.00	0.00	0.00	0.00	0.00	0.00	0.00	0.00	-169.10	32.70	136.00	-0.40	-85.40	21.90	63.40	0.00	-5.90	-2.20	8.10	0.00	-5.90	-2.20	8.10	0.00	1.00	0.00	0.00	0.00	0.00	0.00	0.00	0.00	0.00	0.00	0.00	0.00	0.00	0.00	0.00
0.00	0.00	0.00	0.00	0.00	0.00	0.00	0.00	0.00	0.00	0.00	0.00	0.00	0.00	0.00	0.00	0.00	0.00	0.00	-142.30	-23.10	165.40	0.00	-73.80	-5.70	79.40	0.00	-3.80	-4.50	8.30	0.00	-3.80	-4.50	8.30	0.00	1.00	0.00	0.00	0.00	0.00	0.00	0.00	0.00	0.00	0.00	0.00	0.00	0.00	0.00	0.00
0.00	0.00	0.00	0.00	0.00	0.00	0.00	0.00	0.00	0.00	0.00	0.00	0.00	0.00	0.00	0.00	0.00	0.00	0.00	-101.40	-76.80	178.40	0.10	-54.80	-32.70	87.40	-0.10	-1.20	-6.50	7.70	0.00	-1.20	-6.50	7.70	0.00	1.00	0.00	0.00	0.00	0.00	0.00	0.00	0.00	0.00	0.00	0.00	0.00	0.00	0.00	0.00
0.00	0.00	0.00	0.00	0.00	0.00	0.00	0.00	0.00	0.00	0.00	0.00	0.00	0.00	0.00	0.00	0.00	0.00	0.00	-51.10	-123.00	173.60	-0.50	-30.70	-56.50	87.10	-0.10	1.30	-7.80	6.40	0.00	1.30	-7.80	6.40	0.00	1.00	0.00	0.00	0.00	0.00	0.00	0.00	0.00	0.00	0.00	0.00	0.00	0.00	0.00	0.00
0.00	0.00	0.00	0.00	0.00	0.00	0.00	0.00	0.00	0.00	0.00	0.00	0.00	0.00	0.00	0.00	0.00	0.00	0.00	4.00	-157.30	152.70	-0.50	-3.70	-74.70	78.40	0.00	3.70	-8.30	4.50	0.00	3.70	-8.30	4.50	0.00	1.00	0.00	0.00	0.00	0.00	0.00	0.00	0.00	0.00	0.00	0.00	0.00	0.00	0.00	0.00
0.00	0.00	0.00	0.00	0.00	0.00	0.00	0.00	0.00	0.00	0.00	0.00	0.00	0.00	0.00	0.00	0.00	0.00	0.00	59.00	-176.10	116.70	-0.20	23.60	-85.80	62.10	0.00	5.90	-8.10	2.20	0.00	5.90	-8.10	2.20	0.00	1.00	0.00	0.00	0.00	0.00	0.00	0.00	0.00	0.00	0.00	0.00	0.00	0.00	0.00	0.00
0.00	0.00	0.00	0.00	0.00	0.00	0.00	0.00	0.00	0.00	0.00	0.00	0.00	0.00	0.00	0.00	0.00	0.00	0.00	108.50	-177.70	68.80	-0.20	48.90	-88.40	39.40	0.00	7.40	-7.00	-0.40	0.00	7.40	-7.00	-0.40	0.00	1.00	0.00	0.00	0.00	0.00	0.00	0.00	0.00	0.00	0.00	0.00	0.00	0.00	0.00	0.00
0.00	0.00	0.00	0.00	0.00	0.00	0.00	0.00	0.00	0.00	0.00	0.00	0.00	0.00	0.00	0.00	0.00	0.00	0.00	147.40	-161.80	14.10	-0.20	69.40	-82.40	12.80	-0.10	8.30	-5.20	-3.00	0.00	8.30	-5.20	-3.00	0.00	1.00	0.00	0.00	0.00	0.00	0.00	0.00	0.00	0.00	0.00	0.00	0.00	0.00	0.00	0.00
0.00	0.00	0.00	0.00	0.00	0.00	0.00	0.00	0.00	0.00	0.00	0.00	0.00	0.00	0.00	0.00	0.00	0.00	0.00	171.40	-130.30	-41.40	-0.40	83.00	-68.20	-14.90	-0.10	8.20	-2.90	-5.30	0.00	8.20	-2.90	-5.30	0.00	1.00	0.00	0.00	0.00	0.00	0.00	0.00	0.00	0.00	0.00	0.00	0.00	0.00	0.00	0.00
0.00	0.00	0.00	0.00	0.00	0.00	0.00	0.00	0.00	0.00	0.00	0.00	0.00	0.00	0.00	0.00	0.00	0.00	0.00	178.80	-85.80	-93.10	-0.10	88.40	-47.40	-41.00	0.00	7.40	-0.40	-7.00	0.00	7.40	-0.40	-7.00	0.00	1.00	0.00	0.00	0.00	0.00	0.00	0.00	0.00	0.00	0.00	0.00	0.00	0.00	0.00	0.00
0.00	0.00	0.00	0.00	0.00	0.00	0.00	0.00	0.00	0.00	0.00	0.00	0.00	0.00	0.00	0.00	0.00	0.00	0.00	168.70	-32.90	-135.60	0.10	85.10	-22.00	-63.10	0.00	5.90	2.10	-8.00	0.00	5.90	2.10	-8.00	0.00	1.00	0.00	0.00	0.00	0.00	0.00	0.00	0.00	0.00	0.00	0.00	0.00	0.00	0.00	0.00
0.00	0.00	0.00	0.00	0.00	0.00	0.00	0.00	0.00	0.00	0.00	0.00	0.00	0.00	0.00	0.00	0.00	0.00	0.00	142.00	22.70	-165.20	-0.40	73.60	5.40	-79.10	-0.10	3.80	4.50	-8.30	0.00	3.80	4.50	-8.30	0.00	1.00	0.00	0.00	0.00	0.00	0.00	0.00	0.00	0.00	0.00	0.00	0.00	0.00	0.00	0.00
0.00	0.00	0.00	0.00	0.00	0.00	0.00	0.00	0.00	0.00	0.00	0.00	0.00	0.00	0.00	0.00	0.00	0.00	0.00	101.50	76.30	-178.40	-0.60	55.00	32.40	-87.60	-0.10	1.30	6.50	-7.80	0.00	1.30	6.50	-7.80	0.00	1.00	0.00	0.00	0.00	0.00	0.00	0.00	0.00	0.00	0.00	0.00	0.00	0.00	0.00	0.00
0.00	0.00	0.00	0.00	0.00	0.00	0.00	0.00	0.00	0.00	0.00	0.00	0.00	0.00	0.00	0.00	0.00	0.00	0.00	51.20	122.80	-174.20	-0.10	30.90	56.30	-87.40	-0.10	-1.20	7.80	-6.50	0.00	-1.20	7.80	-6.50	0.00	1.00	0.00	0.00	0.00	0.00	0.00	0.00	0.00	0.00	0.00	0.00	0.00	0.00	0.00	0.00
0.00	0.00	0.00	0.00	0.00	0.00	0.00	0.00	0.00	0.00	0.00	0.00	0.00	0.00	0.00	0.00	0.00	0.00	0.00	-4.30	157.00	-152.80	-0.10	3.60	74.70	-78.40	0.00	-3.80	8.30	-4.50	0.00	-3.80	8.30	-4.50	0.00	1.00	0.00	0.00	0.00	0.00	0.00	0.00	0.00	0.00	0.00	0.00	0.00	0.00	0.00	0.00
0.00	0.00	0.00	0.00	0.00	0.00	0.00	0.00	0.00	0.00	0.00	0.00	0.00	0.00	0.00	0.00	0.00	0.00	0.00	-59.50	175.70	-116.20	0.00	-23.90	85.60	-61.70	0.00	-5.90	8.00	-2.10	0.00	-5.90	8.00	-2.10	0.00	1.00	0.00	0.00	0.00	0.00	0.00	0.00	0.00	0.00	0.00	0.00	0.00	0.00	0.00	0.00
0.00	0.00	0.00	0.00	0.00	0.00	0.00	0.00	0.00	0.00	0.00	0.00	0.00	0.00	0.00	0.00	0.00	0.00	0.00	-108.70	177.20	-68.60	-0.20	-49.10	88.20	-39.20	-0.10	-7.40	7.00	0.40	0.00	-7.40	7.00	0.40	0.00	1.00	0.00	0.00	0.00	0.00	0.00	0.00	0.00	0.00	0.00	0.00	0.00	0.00	0.00	0.00
0.00	0.00	0.00	0.00	0.00	0.00	0.00	0.00	0.00	0.00	0.00	0.00	0.00	0.00	0.00	0.00	0.00	0.00	0.00	-147.20	161.50	-14.60	-0.30	-69.30	82.10	-12.90	0.00	-8.20	5.20	2.90	0.00	-8.20	5.20	2.90	0.00	1.00	0.00	0.00	0.00	0.00	0.00	0.00	0.00	0.00	0.00	0.00	0.00	0.00	0.00	0.00
0.00	0.00	0.00	0.00	0.00	0.00	0.00	0.00	0.00	0.00	0.00	0.00	0.00	0.00	0.00	0.00	0.00	0.00	0.00	-171.40	129.90	41.20	-0.10	-82.90	68.10	14.70	0.00	-8.20	3.00	5.20	0.00	-8.20	3.00	5.20	0.00	1.00	0.00	0.00	0.00	0.00	0.00	0.00	0.00	0.00	0.00	0.00	0.00	0.00	0.00	0.00
0.00	0.00	0.00	0.00	0.00	0.00	0.00	0.00	0.00	0.00	0.00	0.00	0.00	0.00	0.00	0.00	0.00	0.00	0.00	-179.10	85.40	93.30	-0.30	-88.40	47.30	41.00	0.00	-7.40	0.40	7.00	0.00	-7.40	0.40	7.00	0.00	1.00	0.00	0.00	0.00	0.00	0.00	0.00	0.00	0.00	0.00	0.00	0.00	0.00	0.00	0.00
0.00	0.00	0.00	0.00	0.00	0.00	0.00	0.00	0.00	0.00	0.00	0.00	0.00	0.00	0.00	0.00	0.00	0.00	0.00	-169.00	32.70	136.00	-0.10	-85.30	21.90	63.30	0.00	-5.90	-2.10	8.10	0.00	-5.90	-2.10	8.10	0.00	1.00	0.00	0.00	0.00	0.00	0.00	0.00	0.00	0.00	0.00	0.00	0.00	0.00	0.00	0.00
0.00	0.00	0.00	0.00	0.00	0.00	0.00	0.00	0.00	0.00	0.00	0.00	0.00	0.00	0.00	0.00	0.00	0.00	0.00	-142.10	-23.00	165.30	0.00	-73.80	-5.70	79.40	0.00	-3.80	-4.50	8.30	0.00	-3.80	-4.50	8.30	0.00	1.00	0.00	0.00	0.00	0.00	0.00	0.00	0.00	0.00	0.00	0.00	0.00	0.00	0.00	0.00
0.00	0.00	0.00	0.00	0.00	0.00	0.00	0.00	0.00	0.00	0.00	0.00	0.00	0.00	0.00	0.00	0.00	0.00	0.00	-101.70	-76.90	178.20	-0.30	-54.90	-32.70	87.50	-0.10	-1.20	-6.50	7.80	0.00	-1.20	-6.50	7.80	0.00	1.00	0.00	0.00	0.00	0.00	0.00	0.00	0.00	0.00	0.00	0.00	0.00	0.00	0.00	0.00
0.00	0.00	0.00	0.00	0.00	0.00	0.00	0.00	0.00	0.00	0.00	0.00	0.00	0.00	0.00	0.00	0.00	0.00	0.00	-51.20	-123.10	173.90	-0.40	-30.70	-56.50	87.20	0.00	1.30	-7.80	6.50	0.00	1.30	-7.80	6.50	0.00	1.00	0.00	0.00	0.00	0.00	0.00	0.00	0.00	0.00	0.00	0.00	0.00	0.00	0.00	0.00
0.00	0.00	0.00	0.00	0.00	0.00	0.00	0.00	0.00	0.00	0.00	0.00	0.00	0.00	0.00	0.00	0.00	0.00	0.00	4.30	-157.10	152.60	-0.10	-3.60	-74.70	78.40	0.00	3.80	-8.30	4.50	0.00	3.80	-8.30	4.50	0.00	1.00	0.00	0.00	0.00	0.00	0.00	0.00	0.00	0.00	0.00	0.00	0.00	0.00	0.00	0.00
0.00	0.00	0.00	0.00	0.00	0.00	0.00	0.00	0.00	0.00	0.00	0.00	0.00	0.00	0.00	0.00	0.00	0.00	0.00	59.30	-175.90	116.50	0.00	23.70	-85.80	62.00	0.00	5.90	-8.10	2.10	0.00	5.90	-8.10	2.10	0.00	1.00	0.00	0.00	0.00	0.00	0.00	0.00	0.00	0.00	0.00	0.00	0.00	0.00	0.00	0.00
0.00	0.00	0.00	0.00	0.00	0.00	0.00	0.00	0.00	0.00	0.00	0.00	0.00	0.00	0.00	0.00	0.00	0.00	0.00	108.50	-177.60	69.00	0.00	48.90	-88.40	39.40	0.00	7.40	-7.00	-0.40	0.00	7.40	-7.00	-0.40	0.00	1.00	0.00	0.00	0.00	0.00	0.00	0.00	0.00	0.00	0.00	0.00	0.00	0.00	0.00	0.00
0.00	0.00	0.00	0.00	0.00	0.00	0.00	0.00	0.00	0.00	0.00	0.00	0.00	0.00	0.00	0.00	0.00	0.00	0.00	147.10	-161.90	14.40	-0.40	69.40	-82.40	12.80	-0.10	8.20	-5.20	-3.00	0.00	8.20	-5.20	-3.00	0.00	1.00	0.00	0.00	0.00	0.00	0.00	0.00	0.00	0.00	0.00	0.00	0.00	0.00	0.00	0.00
0.00	0.00	0.00	0.00	0.00	0.00	0.00	0.00	0.00	0.00	0.00	0.00	0.00	0.00	0.00	0.00	0.00	0.00	0.00	171.50	-130.20	-41.60	-0.30	83.00	-68.20	-14.80	0.00	8.20	-3.00	-5.20	0.00	8.20	-3.00	-5.20	0.00	1.00	0.00	0.00	0.00	0.00	0.00	0.00	0.00	0.00	0.00	0.00	0.00	0.00	0.00	0.00
0.00	0.00	0.00	0.00	0.00	0.00	0.00	0.00	0.00	0.00	0.00	0.00	0.00	0.00	0.00	0.00	0.00	0.00	0.00	178.90	-85.70	-93.00	0.10	88.40	-47.40	-41.00	0.00	7.40	-0.40	-7.00	0.00	7.40	-0.40	-7.00	0.00	1.00	0.00	0.00	0.00	0.00	0.00	0.00	0.00	0.00	0.00	0.00	0.00	0.00	0.00	0.00
0.00	0.00	0.00	0.00	0.00	0.00	0.00	0.00	0.00	0.00	0.00	0.00	0.00	0.00	0.00	0.00	0.00	0.00	0.00	168.60	-33.10	-135.60	0.00	85.10	-22.00	-63.10	0.00	5.90	2.10	-8.00	0.00	5.90	2.10	-8.00	0.00	1.00	0.00	0.00	0.00	0.00	0.00	0.00	0.00	0.00	0.00	0.00	0.00	0.00	0.00	0.00
0.00	0.00	0.00	0.00	0.00	0.00	0.00	0.00	0.00	0.00	0.00	0.00	0.00	0.00	0.00	0.00	0.00	0.00	0.00	142.00	22.70	-165.10	-0.30	73.60	5.40	-79.20	0.00	3.80	4.50	-8.30	0.00	3.80	4.50	-8.30	0.00	1.00	0.00	0.00	0.00	0.00	0.00	0.00	0.00	0.00	0.00	0.00	0.00	0.00	0.00	0.00
0.00	0.00	0.00	0.00	0.00	0.00	0.00	0.00	0.00	0.00	0.00	0.00	0.00	0.00	0.00	0.00	0.00	0.00	0.00	101.70	76.60	-178.50	-0.20	54.90	32.50	-87.50	0.00	1.30	6.50	-7.80	0.00	1.30	6.50	-7.80	0.00	1.00	0.00	0.00	0.00	0.00	0.00	0.00	0.00	0.00	0.00	0.00	0.00	0.00	0.00	0.00
0.00	0.00	0.00	0.00	0.00	0.00	0.00	0.00	0.00	0.00	0.00	0.00	0.00	0.00	0.00	0.00	0.00	0.00	0.00	51.10	122.70	-174.10	-0.20	30.80	56.30	-87.30	0.00	-1.30	7.80	-6.50	0.00	-1.30	7.80	-6.50	0.00	1.00	0.00	0.00	0.00	0.00	0.00	0.00	0.00	0.00	0.00	0.00	0.00	0.00	0.00	0.00
0.00	0.00	0.00	0.00	0.00	0.00	0.00	0.00	0.00	0.00	0.00	0.00	0.00	0.00	0.00	0.00	0.00	0.00	0.00	-4.30	156.90	-152.60	0.00	3.60	74.70	-78.40	0.00	-3.80	8.30	-4.50	0.00	-3.80	8.30	-4.50	0.00	1.00	0.00	0.00	0.00	0.00	0.00	0.00	0.00	0.00	0.00	0.00	0.00	0.00	0.00	0.00
0.00	0.00	0.00	0.00	0.00	0.00	0.00	0.00	0.00	0.00	0.00	0.00	0.00	0.00	0.00	0.00	0.00	0.00	0.00	-59.40	175.70	-116.40	-0.10	-23.90	85.60	-61.80	0.00	-5.90	8.00	-2.10	0.00	-5.90	8.00	-2.10	0.00	1.00	0.00	0.00	0.00	0.00	0.00	0.00	0.00	0.00	0.00	0.00	0.00	0.00	0.00	0.00
0.00	0.00	0.00	0.00	0.00	0.00	0.00	0.00	0.00	0.00	0.00	0.00	0.00	0.00	0.00	0.00	0.00	0.00	0.00	-108.70	177.30	-68.80	-0.20	-49.00	88.20	-39.20	0.00	-7.40	7.00	0.40	0.00	-7.40	7.00	0.40	0.00	1.00	0.00	0.00	0.00	0.00	0.00	0.00	0.00	0.00	0.00	0.00	0.00	0.00	0.00	0.00
0.00	0.00	0.00	0.00	0.00	0.00	0.00	0.00	0.00	0.00	0.00	0.00	0.00	0.00	0.00	0.00	0.00	0.00	0.00	-147.20	161.50	-14.20	0.00	-69.30	82.20	-12.80	0.00	-8.20	5.20	3.00	0.00	-8.20	5.20	3.00	0.00	1.00	0.00	0.00	0.00	0.00	0.00	0.00	0.00	0.00	0.00	0.00	0.00	0.00	0.00	0.00
0.00	0.00	0.00	0.00	0.00	0.00	0.00	0.00	0.00	0.00	0.00	0.00	0.00	0.00	0.00	0.00	0.00	0.00	0.00	-171.40	129.90	41.30	-0.10	-82.90	68.10	14.70	0.00	-8.20	3.00	5.20	0.00	-8.20	3.00	5.20	0.00	1.00	0.00	0.00	0.00	0.00	0.00	0.00	0.00	0.00	0.00	0.00	0.00	0.00	0.00	0.00
0.00	0.00	0.00	0.00	0.00	0.00	0.00	0.00	0.00	0.00	0.00	0.00	0.00	0.00	0.00	0.00	0.00	0.00	0.00	-178.90	85.50	93.00	-0.30	-88.40	47.30	41.00	0.00	-7.40	0.40	7.00	0.00	-7.40	0.40	7.00	0.00	1.00	0.00	0.00	0.00	0.00	0.00	0.00	0.00	0.00	0.00	0.00	0.00	0.00	0.00	0.00
0.00	0.00	0.00	0.00	0.00	0.00	0.00	0.00	0.00	0.00	0.00	0.00	0.00	0.00	0.00	0.00	0.00	0.00	0.00	-168.90	32.80	135.90	0.00	-85.30	21.90	63.30	0.00	-5.90	-2.10	8.10	0.00	-5.90	-2.10	8.10	0.00	1.00	0.00	0.00	0.00	0.00	0.00	0.00	0.00	0.00	0.00	0.00	0.00	0.00	0.00	0.00
0.00	0.00	0.00	0.00	0.00	0.00	0.00	0.00	0.00	0.00	0.00	0.00	0.00	0.00	0.00	0.00	0.00	0.00	0.00	-142.30	-23.20	165.40	0.00	-73.70	-5.60	79.30	0.00	-3.80	-4.50	8.30	0.00	-3.80	-4.50	8.30	0.00	1.00	0.00	0.00	0.00	0.00	0.00	0.00	0.00	0.00	0.00	0.00	0.00	0.00	0.00	0.00
0.00	0.00	0.00	0.00	0.00	0.00	0.00	0.00	0.00	0.00	0.00	0.00	0.00	0.00	0.00	0.00	0.00	0.00	0.00	-101.60	-76.80	178.30	-0.10	-54.90	-32.60	87.50	0.00	-1.30	-6.50	7.80	0.00	-1.30	-6.50	7.80	0.00	1.00	0.00	0.00	0.00	0.00	0.00	0.00	0.00	0.00	0.00	0.00	0.00	0.00	0.00	0.00
0.00	0.00	0.00	0.00	0.00	0.00	0.00	0.00	0.00	0.00	0.00	0.00	0.00	0.00	0.00	0.00	0.00	0.00	0.00	-51.00	-122.90	173.90	0.00	-30.80	-56.50	87.20	0.00	1.30	-7.80	6.50	0.00	1.30	-7.80	6.50	0.00	1.00	0.00	0.00	0.00	0.00	0.00	0.00	0.00	0.00	0.00	0.00	0.00	0.00	0.00	0.00
0.00	0.00	0.00	0.00	0.00	0.00	0.00	0.00	0.00	0.00	0.00	0.00	0.00	0.00	0.00	0.00	0.00	0.00	0.00	4.20	-157.20	152.80	0.00	-3.60	-74.80	78.40	0.00	3.80	-8.30	4.50	0.00	3.80	-8.30	4.50	0.00	1.00	0.00	0.00	0.00	0.00	0.00	0.00	0.00	0.00	0.00	0.00	0.00	0.00	0.00	0.00
0.00	0.00	0.00	0.00	0.00	0.00	0.00	0.00	0.00	0.00	0.00	0.00	0.00	0.00	0.00	0.00	0.00	0.00	0.00	59.30	-176.00	116.70	0.00	23.70	-85.80	61.90	0.00	5.90	-8.10	2.10	0.00	5.90	-8.10	2.10	0.00	1.00	0.00	0.00	0.00	0.00	0.00	0.00	0.00	0.00	0.00	0.00	0.00	0.00	0.00	0.00
0.00	0.00	0.00	0.00	0.00	0.00	0.00	0.00	0.00	0.00	0.00	0.00	0.00	0.00	0.00	0.00	0.00	0.00	0.00	108.50	-177.60	68.70	-0.30	48.90	-88.40	39.30	0.00	7.40	-7.00	-0.40	0.00	7.40	-7.00	-0.40	0.00	1.00	0.00	0.00	0.00	0.00	0.00	0.00	0.00	0.00	0.00	0.00	0.00	0.00	0.00	0.00
0.00	0.00	0.00	0.00	0.00	0.00	0.00	0.00	0.00	0.00	0.00	0.00	0.00	0.00	0.00	0.00	0.00	0.00	0.00	147.10	-161.90	14.30	-0.40	69.30	-82.30	12.90	0.00	8.20	-5.20	-3.00	0.00	8.20	-5.20	-3.00	0.00	1.00	0.00	0.00	0.00	0.00	0.00	0.00	0.00	0.00	0.00	0.00	0.00	0.00	0.00	0.00
0.00	0.00	0.00	0.00	0.00	0.00	0.00	0.00	0.00	0.00	0.00	0.00	0.00	0.00	0.00	0.00	0.00	0.00	0.00	171.50	-130.10	-41.30	0.00	83.00	-68.20	-14.70	0.00	8.20	-3.00	-5.20	0.00	8.20	-3.00	-5.20	0.00	1.00	0.00	0.00	0.00	0.00	0.00	0.00	0.00	0.00	0.00	0.00	0.00	0.00	0.00	0.00
0.00	0.00	0.00	0.00	0.00	0.00	0.00	0.00	0.00	0.00	0.00	0.00	0.00	0.00	0.00	0.00	0.00	0.00	0.00	179.00	-85.70	-93.10	0.10	88.40	-47.40	-41.00	0.00	7.40	-0.40	-7.00	0.00	7.40	-0.40	-7.00	0.00	1.00	0.00	0.00	0.00	0.00	0.00	0.00	0.00	0.00	0.00	0.00	0.00	0.00	0.00	0.00
0.00	0.00	0.00	0.00	0.00	0.00	0.00	0.00	0.00	0.00	0.00	0.00	0.00	0.00	0.00	0.00	0.00	0.00	0.00	168.80	-33.00	-135.90	-0.10	85.20	-22.00	-63.20	0.00	5.90	2.10	-8.00	0.00	5.90	2.10	-8.00	0.00	1.00	0.00	0.00	0.00	0.00	0.00	0.00	0.00	0.00	0.00	0.00	0.00	0.00	0.00	0.00
0.00	0.00	0.00	0.00	0.00	0.00	0.00	0.00	0.00	0.00	0.00	0.00	0.00	0.00	0.00	0.00	0.00	0.00	0.00	142.00	22.70	-165.00	-0.20	73.60	5.40	-79.20	0.00	3.80	4.50	-8.30	0.00	3.80	4.50	-8.30	0.00	1.00	0.00	0.00	0.00	0.00	0.00	0.00	0.00	0.00	0.00	0.00	0.00	0.00	0.00	0.00
0.00	0.00	0.00	0.00	0.00	0.00	0.00	0.00	0.00	0.00	0.00	0.00	0.00	0.00	0.00	0.00	0.00	0.00	0.00	101.50	76.50	-178.20	-0.10	54.90	32.50	-87.50	0.00	1.30	6.50	-7.80	0.00	1.30	6.50	-7.80	0.00	1.00	0.00	0.00	0.00	0.00	0.00	0.00	0.00	0.00	0.00	0.00	0.00	0.00	0.00	0.00
0.00	0.00	0.00	0.00	0.00	0.00	0.00	0.00	0.00	0.00	0.00	0.00	0.00	0.00	0.00	0.00	0.00	0.00	0.00	51.20	122.80	-174.10	0.00	30.80	56.30	-87.20	0.00	-1.30	7.80	-6.50	0.00	-1.30	7.80	-6.50	0.00	1.00	0.00	0.00	0.00	0.00	0.00	0.00	0.00	0.00	0.00	0.00	0.00	0.00	0.00	0.00
0.00	0.00	0.00	0.00	0.00	0.00	0.00	0.00	0.00	0.00	0.00	0.00	0.00	0.00	0.00	0.00	0.00	0.00	0.00	-4.20	157.00	-152.80	0.00	3.60	74.60	-78.40	0.00	-3.80	8.30	-4.50	0.00	-3.80	8.30	-4.50	0.00	1.00	0.00	0.00	0.00	0.00	0.00	0.00	0.00	0.00	0.00	0.00	0.00	0.00	0.00	0.00
0.00	0.00	0.00	0.00	0.00	0.00	0.00	0.00	0.00	0.00	0.00	0.00	0.00	0.00	0.00	0.00	0.00	0.00	0.00	-59.50	175.60	-116.30	-0.20	-23.80	85.60	-61.80	0.00	-5.90	8.00	-2.10	0.00	-5.90	8.00	-2.10	0.00	1.00	0.00	0.00	0.00	0.00	0.00	0.00	0.00	0.00	0.00	0.00	0.00	0.00	0.00	0.00
0.00	0.00	0.00	0.00	0.00	0.00	0.00	0.00	0.00	0.00	0.00	0.00	0.00	0.00	0.00	0.00	0.00	0.00	0.00	-108.60	177.30	-68.70	0.00	-49.00	88.20	-39.20	0.00	-7.40	7.00	0.40	0.00	-7.40	7.00	0.40	0.00	1.00	0.00	0.00	0.00	0.00	0.00	0.00	0.00	0.00	0.00	0.00	0.00	0.00	0.00	0.00
0.00	0.00	0.00	0.00	0.00	0.00	0.00	0.00	0.00	0.00	0.00	0.00	0.00	0.00	0.00	0.00	0.00	0.00	0.00	-147.20	161.60	-14.40	0.00	-69.30	82.20	-12.80	0.00	-8.20	5.20	3.00	0.00	-8.20	5.20	3.00	0.00	1.00	0.00	0.00	0.00	0.00	0.00	0.00	0.00	0.00	0.00	0.00	0.00	0.00	0.00	0.00
0.00	0.00	0.00	0.00	0.00	0.00	0.00	0.00	0.00	0.00	0.00	0.00	0.00	0.00	0.00	0.00	0.00	0.00	0.00	-171.50	129.90	41.30	-0.10	-82.90	68.10	14.80	0.00	-8.20	3.00	5.20	0.00	-8.20	3.00	5.20	0.00	1.00	0.00	0.00	0.00	0.00	0.00	0.00	0.00	0.00	0.00	0.00	0.00	0.00	0.00	0.00
0.00	0.00	0.00	0.00	0.00	0.00	0.00	0.00	0.00	0.00	0.00	0.00	0.00	0.00	0.00	0.00	0.00	0.00	0.00	-178.90	85.50	93.20	-0.10	-88.40	47.30	41.00	0.00	-7.40	0.40	7.00	0.00	-7.40	0.40	7.00	0.00	1.00	0.00	0.00	0.00	0.00	0.00	0.00	0.00	0.00	0.00	0.00	0.00	0.00	0.00	0.00
0.00	0.00	0.00	0.00	0.00	0.00	0.00	0.00	0.00	0.00	0.00	0.00	0.00	0.00	0.00	0.00	0.00	0.00	0.00	-168.80	32.80	135.80	0.00	-85.20	21.90	63.30	0.00	-5.90	-2.10	8.10	0.00	-5.90	-2.10	8.10	0.00	1.00	0.00	0.00	0.00	0.00	0.00	0.00	0.00	0.00	0.00	0.00	0.00	0.00	0.00	0.00
0.00	0.00	0.00	0.00	0.00	0.00	0.00	0.00	0.00	0.00	0.00	0.00	0.00	0.00	0.00	0.00	0.00	0.00	0.00	-142.20	-23.10	165.30	0.00	-73.70	-5.60	79.30	0.00	-3.80	-4.50	8.30	0.00	-3.80	-4.50	8.30	0.00	1.00	0.00	0.00	0.00	0.00	0.00	0.00	0.00	0.00	0.00	0.00	0.00	0.00	0.00	0.00
0.00	0.00	0.00	0.00	0.00	0.00	0.00	0.00	0.00	0.00	0.00	0.00	0.00	0.00	0.00	0.00	0.00	0.00	0.00	-101.70	-76.80	178.50	0.00	-54.90	-32.60	87.60	0.00	-1.30	-6.50	7.80	0.00	-1.30	-6.50	7.80	0.00	1.00	0.00	0.00	0.00	0.00	0.00	0.00	0.00	0.00	0.00	0.00	0.00	0.00	0.00	0.00
0.00	0.00	0.00	0.00	0.00	0.00	0.00	0.00	0.00	0.00	0.00	0.00	0.00	0.00	0.00	0.00	0.00	0.00	0.00	-51.10	-123.00	174.10	-0.10	-30.80	-56.50	87.20	0.00	1.30	-7.80	6.50	0.00	1.30	-7.80	6.50	0.00	1.00	0.00	0.00	0.00	0.00	0.00	0.00	0.00	0.00	0.00	0.00	0.00	0.00	0.00	0.00
0.00	0.00	0.00	0.00	0.00	0.00	0.00	0.00	0.00	0.00	0.00	0.00	0.00	0.00	0.00	0.00	0.00	0.00	0.00	4.40	-157.00	152.60	0.00	-3.60	-74.80	78.40	0.00	3.80	-8.30	4.50	0.00	3.80	-8.30	4.50	0.00	1.00	0.00	0.00	0.00	0.00	0.00	0.00	0.00	0.00	0.00	0.00	0.00	0.00	0.00	0.00
0.00	0.00	0.00	0.00	0.00	0.00	0.00	0.00	0.00	0.00	0.00	0.00	0.00	0.00	0.00	0.00	0.00	0.00	0.00	59.30	-176.00	116.50	0.00	23.80	-85.80	61.90	0.00	5.90	-8.10	2.10	0.00	5.90	-8.10	2.10	0.00	1.00	0.00	0.00	0.00	0.00	0.00	0.00	0.00	0.00	0.00	0.00	0.00	0.00	0.00	0.00
0.00	0.00	0.00	0.00	0.00	0.00	0.00	0.00	0.00	0.00	0.00	0.00	0.00	0.00	0.00	0.00	0.00	0.00	0.00	108.40	-177.70	68.90	-0.30	48.90	-88.40	39.30	0.00	7.40	-7.00	-0.40	0.00	7.40	-7.00	-0.40	0.00	1.00	0.00	0.00	0.00	0.00	0.00	0.00	0.00	0.00	0.00	0.00	0.00	0.00	0.00	0.00
0.00	0.00	0.00	0.00	0.00	0.00	0.00	0.00	0.00	0.00	0.00	0.00	0.00	0.00	0.00	0.00	0.00	0.00	0.00	147.20	-161.80	14.50	0.00	69.40	-82.30	12.90	0.00	8.20	-5.20	-3.00	0.00	8.20	-5.20	-3.00	0.00	1.00	0.00	0.00	0.00	0.00	0.00	0.00	0.00	0.00	0.00	0.00	0.00	0.00	0.00	0.00
0.00	0.00	0.00	0.00	0.00	0.00	0.00	0.00	0.00	0.00	0.00	0.00	0.00	0.00	0.00	0.00	0.00	0.00	0.00	171.60	-130.00	-41.40	0.10	83.00	-68.20	-14.70	0.00	8.20	-3.00	-5.20	0.00	8.20	-3.00	-5.20	0.00	1.00	0.00	0.00	0.00	0.00	0.00	0.00	0.00	0.00	0.00	0.00	0.00	0.00	0.00	0.00
0.00	0.00	0.00	0.00	0.00	0.00	0.00	0.00	0.00	0.00	0.00	0.00	0.00	0.00	0.00	0.00	0.00	0.00	0.00	178.90	-85.80	-93.10	0.00	88.40	-47.40	-41.00	0.00	7.40	-0.40	-7.00	0.00	7.40	-0.40	-7.00	0.00	1.00	0.00	0.00	0.00	0.00	0.00	0.00	0.00	0.00	0.00	0.00	0.00	0.00	0.00	0.00
0.00	0.00	0.00	0.00	0.00	0.00	0.00	0.00	0.00	0.00	0.00	0.00	0.00	0.00	0.00	0.00	0.00	0.00	0.00	168.70	-33.10	-135.80	-0.10	85.20	-22.00	-63.20	0.00	5.90	2.10	-8.00	0.00	5.90	2.10	-8.00	0.00	1.00	0.00	0.00	0.00	0.00	0.00	0.00	0.00	0.00	0.00	0.00	0.00	0.00	0.00	0.00
0.00	0.00	0.00	0.00	0.00	0.00	0.00	0.00	0.00	0.00	0.00	0.00	0.00	0.00	0.00	0.00	0.00	0.00	0.00	142.10	22.80	-165.20	-0.20	73.60	5.50	-79.20	0.00	3.80	4.50	-8.30	0.00	3.80	4.50	-8.30	0.00	1.00	0.00	0.00	0.00	0.00	0.00	0.00	0.00	0.00	0.00	0.00	0.00	0.00	0.00	0.00
0.00	0.00	0.00	0.00	0.00	0.00	0.00	0.00	0.00	0.00	0.00	0.00	0.00	0.00	0.00	0.00	0.00	0.00	0.00	101.60	76.60	-178.30	0.00	54.90	32.50	-87.50	0.00	1.30	6.50	-7.80	0.00	1.30	6.50	-7.80	0.00	1.00	0.00	0.00	0.00	0.00	0.00	0.00	0.00	0.00	0.00	0.00	0.00	0.00	0.00	0.00
0.00	0.00	0.00	0.00	0.00	0.00	0.00	0.00	0.00	0.00	0.00	0.00	0.00	0.00	0.00	0.00	0.00	0.00	0.00	51.10	122.70	-173.90	0.00	30.80	56.30	-87.20	0.00	-1.30	7.80	-6.50	0.00	-1.30	7.80	-6.50	0.00	1.00	0.00	0.00	0.00	0.00	0.00	0.00	0.00	0.00	0.00	0.00	0.00	0.00	0.00	0.00
0.00	0.00	0.00	0.00	0.00	0.00	0.00	0.00	0.00	0.00	0.00	0.00	0.00	0.00	0.00	0.00	0.00	0.00	0.00	-4.30	156.90	-152.80	-0.20	3.60	74.70	-78.40	0.00	-3.80	8.30	-4.50	0.00	-3.80	8.30	-4.50	0.00	1.00	0.00	0.00	0.00	0.00	0.00	0.00	0.00	0.00	0.00	0.00	0.00	0.00	0.00	0.00
0.00	0.00	0.00	0.00	0.00	0.00	0.00	0.00	0.00	0.00	0.00	0.00	0.00	0.00	0.00	0.00	0.00	0.00	0.00	-59.30	175.80	-116.50	0.00	-23.80	85.70	-61.80	0.00	-5.90	8.00	-2.10	0.00	-5.90	8.00	-2.10	0.00	1.00	0.00	0.00	0.00	0.00	0.00	0.00	0.00	0.00	0.00	0.00	0.00	0.00	0.00	0.00
0.00	0.00	0.00	0.00	0.00	0.00	0.00	0.00	0.00	0.00	0.00	0.00	0.00	0.00	0.00	0.00	0.00	0.00	0.00	-108.60	177.40	-68.60	0.20	-49.00	88.20	-39.20	0.00	-7.40	7.00	0.40	0.00	-7.40	7.00	0.40	0.00	1.00	0.00	0.00	0.00	0.00	0.00	0.00	0.00	0.00	0.00	0.00	0.00	0.00	0.00	0.00
0.00	0.00	0.00	0.00	0.00	0.00	0.00	0.00	0.00	0.00	0.00	0.00	0.00	0.00	0.00	0.00	0.00	0.00	0.00	-147.30	161.50	-14.20	0.00	-69.40	82.20	-12.80	0.00	-8.20	5.20	3.00	0.00	-8.20	5.20	3.00	0.00	1.00	0.00	0.00	0.00	0.00	0.00	0.00	0.00	0.00	0.00	0.00	0.00	0.00	0.00	0.00
0.00	0.00	0.00	0.00	0.00	0.00	0.00	0.00	0.00	0.00	0.00	0.00	0.00	0.00	0.00	0.00	0.00	0.00	0.00	-171.50	129.90	41.30	-0.20	-82.90	68.10	14.80	0.00	-8.20	3.00	5.20	0.00	-8.20	3.00	5.20	0.00	1.00	0.00	0.00	0.00	0.00	0.00	0.00	0.00	0.00	0.00	0.00	0.00	0.00	0.00	0.00
0.00	0.00	0.00	0.00	0.00	0.00	0.00	0.00	0.00	0.00	0.00	0.00	0.00	0.00	0.00	0.00	0.00	0.00	0.00	-178.90	85.50	93.00	-0.20	-88.40	47.30	41.00	0.00	-7.40	0.40	7.00	0.00	-7.40	0.40	7.00	0.00	1.00	0.00	0.00	0.00	0.00	0.00	0.00	0.00	0.00	0.00	0.00	0.00	0.00	0.00	0.00
0.00	0.00	0.00	0.00	0.00	0.00	0.00	0.00	0.00	0.00	0.00	0.00	0.00	0.00	0.00	0.00	0.00	0.00	0.00	-168.80	32.80	135.90	-0.10	-85.20	21.90	63.30	0.00	-5.90	-2.10	8.10	0.00	-5.90	-2.10	8.10	0.00	1.00	0.00	0.00	0.00	0.00	0.00	0.00	0.00	0.00	0.00	0.00	0.00	0.00	0.00	0.00
0.00	0.00	0.00	0.00	0.00	0.00	0.00	0.00	0.00	0.00	0.00	0.00	0.00	0.00	0.00	0.00	0.00	0.00	0.00	-142.20	-23.10	165.30	0.00	-73.70	-5.60	79.30	0.00	-3.80	-4.50	8.30	0.00	-3.80	-4.50	8.30	0.00	1.00	0.00	0.00	0.00	0.00	0.00	0.00	0.00	0.00	0.00	0.00	0.00	0.00	0.00	0.00
0.00	0.00	0.00	0.00	0.00	0.00	0.00	0.00	0.00	0.00	0.00	0.00	0.00	0.00	0.00	0.00	0.00	0.00	0.00	-101.60	-76.70	178.40	0.00	-54.90	-32.60	87.60	0.00	-1.30	-6.50	7.80	0.00	-1.30	-6.50	7.80	0.00	1.00	0.00	0.00	0.00	0.00	0.00	0.00	0.00	0.00	0.00	0.00	0.00	0.00	0.00	0.00
0.00	0.00	0.00	0.00	0.00	0.00	0.00	0.00	0.00	0.00	0.00	0.00	0.00	0.00	0.00	0.00	0.00	0.00	0.00	-51.10	-123.00	174.20	0.00	-30.80	-56.50	87.30	0.00	1.30	-7.80	6.50	0.00	1.30	-7.80	6.50	0.00	1.00	0.00	0.00	0.00	0.00	0.00	0.00	0.00	0.00	0.00	0.00	0.00	0.00	0.00	0.00
0.00	0.00	0.00	0.00	0.00	0.00	0.00	0.00	0.00	0.00	0.00	0.00	0.00	0.00	0.00	0.00	0.00	0.00	0.00	4.30	-157.20	152.80	0.00	-3.60	-74.80	78.40	0.00	3.80	-8.30	4.50	0.00	3.80	-8.30	4.50	0.00	1.00	0.00	0.00	0.00	0.00	0.00	0.00	0.00	0.00	0.00	0.00	0.00	0.00	0.00	0.00
0.00	0.00	0.00	0.00	0.00	0.00	0.00	0.00	0.00	0.00	0.00	0.00	0.00	0.00	0.00	0.00	0.00	0.00	0.00	59.30	-176.00	116.40	-0.20	23.80	-85.80	61.90	0.00	5.90	-8.10	2.10	0.00	5.90	-8.10	2.10	0.00	1.00	0.00	0.00	0.00	0.00	0.00	0.00	0.00	0.00	0.00	0.00	0.00	0.00	0.00	0.00
0.00	0.00	0.00	0.00	0.00	0.00	0.00	0.00	0.00	0.00	0.00	0.00	0.00	0.00	0.00	0.00	0.00	0.00	0.00	108.60	-177.50	68.70	-0.20	49.00	-88.40	39.30	0.00	7.40	-7.00	-0.40	0.00	7.40	-7.00	-0.40	0.00	1.00	0.00	0.00	0.00	0.00	0.00	0.00	0.00	0.00	0.00	0.00	0.00	0.00	0.00	0.00
0.00	0.00	0.00	0.00	0.00	0.00	0.00	0.00	0.00	0.00	0.00	0.00	0.00	0.00	0.00	0.00	0.00	0.00	0.00	147.20	-161.80	14.50	0.00	69.30	-82.30	12.90	0.00	8.20	-5.20	-3.00	0.00	8.20	-5.20	-3.00	0.00	1.00	0.00	0.00	0.00	0.00	0.00	0.00	0.00	0.00	0.00	0.00	0.00	0.00	0.00	0.00
0.00	0.00	0.00	0.00	0.00	0.00	0.00	0.00	0.00	0.00	0.00	0.00	0.00	0.00	0.00	0.00	0.00	0.00	0.00	171.40	-130.20	-41.20	0.00	82.90	-68.20	-14.70	0.00	8.20	-3.00	-5.20	0.00	8.20	-3.00	-5.20	0.00	1.00	0.00	0.00	0.00	0.00	0.00	0.00	0.00	0.00	0.00	0.00	0.00	0.00	0.00	0.00
0.00	0.00	0.00	0.00	0.00	0.00	0.00	0.00	0.00	0.00	0.00	0.00	0.00	0.00	0.00	0.00	0.00	0.00	0.00	178.90	-85.70	-93.20	0.00	88.40	-47.40	-41.00	0.00	7.40	-0.40	-7.00	0.00	7.40	-0.40	-7.00	0.00	1.00	0.00	0.00	0.00	0.00	0.00	0.00	0.00	0.00	0.00	0.00	0.00	0.00	0.00	0.00
0.00	0.00	0.00	0.00	0.00	0.00	0.00	0.00	0.00	0.00	0.00	0.00	0.00	0.00	0.00	0.00	0.00	0.00	0.00	168.80	-33.00	-135.90	-0.10	85.20	-22.00	-63.20	0.00	5.90	2.10	-8.00	0.00	5.90	2.10	-8.00	0.00	1.00	0.00	0.00	0.00	0.00	0.00	0.00	0.00	0.00	0.00	0.00	0.00	0.00	0.00	0.00
0.00	0.00	0.00	0.00	0.00	0.00	0.00	0.00	0.00	0.00	0.00	0.00	0.00	0.00	0.00	0.00	0.00	0.00	0.00	142.20	22.80	-165.00	0.00	73.70	5.50	-79.20	0.00	3.80	4.50	-8.30	0.00	3.80	4.50	-8.30	0.00	1.00	0.00	0.00	0.00	0.00	0.00	0.00	0.00	0.00	0.00	0.00	0.00	0.00	0.00	0.00
0.00	0.00	0.00	0.00	0.00	0.00	0.00	0.00	0.00	0.00	0.00	0.00	0.00	0.00	0.00	0.00	0.00	0.00	0.00	101.60	76.60	-178.10	0.10	54.90	32.50	-87.50	0.00	1.30	6.50	-7.80	0.00	1.30	6.50	-7.80	0.00	1.00	0.00	0.00	0.00	0.00	0.00	0.00	0.00	0.00	0.00	0.00	0.00	0.00	0.00	0.00
0.00	0.00	0.00	0.00	0.00	0.00	0.00	0.00	0.00	0.00	0.00	0.00	0.00	0.00	0.00	0.00	0.00	0.00	0.00	51.10	122.70	-174.10	-0.20	30.80	56.30	-87.20	0.00	-1.30	7.80	-6.50	0.00	-1.30	7.80	-6.50	0.00	1.00	0.00	0.00	0.00	0.00	0.00	0.00	0.00	0.00	0.00	0.00	0.00	0.00	0.00	0.00
0.00	0.00	0.00	0.00	0.00	0.00	0.00	0.00	0.00	0.00	0.00	0.00	0.00	0.00	0.00	0.00	0.00	0.00	0.00	-4.40	156.80	-152.70	-0.30	3.60	74.60	-78.40	0.00	-3.80	8.30	-4.50	0.00	-3.80	8.30	-4.50	0.00	1.00	0.00	0.00	0.00	0.00	0.00	0.00	0.00	0.00	0.00	0.00	0.00	0.00	0.00	0.00
0.00	0.00	0.00	0.00	0.00	0.00	0.00	0.00	0.00	0.00	0.00	0.00	0.00	0.00	0.00	0.00	0.00	0.00	0.00	-59.40	175.70	-116.40	0.00	-23.80	85.70	-61.80	0.00	-5.90	8.00	-2.10	0.00	-5.90	8.00	-2.10	0.00	1.00	0.00	0.00	0.00	0.00	0.00	0.00	0.00	0.00	0.00	0.00	0.00	0.00	0.00	0.00
0.00	0.00	0.00	0.00	0.00	0.00	0.00	0.00	0.00	0.00	0.00	0.00	0.00	0.00	0.00	0.00	0.00	0.00	0.00	-108.50	177.40	-68.80	0.00	-49.00	88.30	-39.20	0.00	-7.40	7.00	0.40	0.00	-7.40	7.00	0.40	0.00	1.00	0.00	0.00	0.00	0.00	0.00	0.00	0.00	0.00	0.00	0.00	0.00	0.00	0.00	0.00
0.00	0.00	0.00	0.00	0.00	0.00	0.00	0.00	0.00	0.00	0.00	0.00	0.00	0.00	0.00	0.00	0.00	0.00	0.00	-147.20	161.60	-14.40	0.00	-69.40	82.20	-12.80	0.00	-8.20	5.20	3.00	0.00	-8.20	5.20	3.00	0.00	1.00	0.00	0.00	0.00	0.00	0.00	0.00	0.00	0.00	0.00	0.00	0.00	0.00	0.00	0.00
0.00	0.00	0.00	0.00	0.00	0.00	0.00	0.00	0.00	0.00	0.00	0.00	0.00	0.00	0.00	0.00	0.00	0.00	0.00	-171.50	129.90	41.50	0.00	-82.90	68.10	14.80	0.00	-8.20	3.00	5.20	0.00	-8.20	3.00	5.20	0.00	1.00	0.00	0.00	0.00	0.00	0.00	0.00	0.00	0.00	0.00	0.00	0.00	0.00	0.00	0.00
0.00	0.00	0.00	0.00	0.00	0.00	0.00	0.00	0.00	0.00	0.00	0.00	0.00	0.00	0.00	0.00	0.00	0.00	0.00	-178.90	85.50	93.30	0.00	-88.40	47.30	41.00	0.00	-7.40	0.40	7.00	0.00	-7.40	0.40	7.00	0.00	1.00	0.00	0.00	0.00	0.00	0.00	0.00	0.00	0.00	0.00	0.00	0.00	0.00	0.00	0.00
0.00	0.00	0.00	0.00	0.00	0.00	0.00	0.00	0.00	0.00	0.00	0.00	0.00	0.00	0.00	0.00	0.00	0.00	0.00	-168.70	32.90	135.80	0.00	-85.20	21.90	63.30	0.00	-5.90	-2.10	8.10	0.00	-5.90	-2.10	8.10	0.00	1.00	0.00	0.00	0.00	0.00	0.00	0.00	0.00	0.00	0.00	0.00	0.00	0.00	0.00	0.00
0.00	0.00	0.00	0.00	0.00	0.00	0.00	0.00	0.00	0.00	0.00	0.00	0.00	0.00	0.00	0.00	0.00	0.00	0.00	-142.20	-23.10	165.20	-0.10	-73.70	-5.60	79.30	0.00	-3.80	-4.50	8.30	0.00	-3.80	-4.50	8.30	0.00	1.00	0.00	0.00	0.00	0.00	0.00	0.00	0.00	0.00	0.00	0.00	0.00	0.00	0.00	0.00
0.00	0.00	0.00	0.00	0.00	0.00	0.00	0.00	0.00	0.00	0.00	0.00	0.00	0.00	0.00	0.00	0.00	0.00	0.00	-101.70	-76.90	178.50	-0.10	-54.90	-32.60	87.60	0.00	-1.30	-6.50	7.80	0.00	-1.30	-6.50	7.80	0.00	1.00	0.00	0.00	0.00	0.00	0.00	0.00	0.00	0.00	0.00	0.00	0.00	0.00	0.00	0.00
0.00	0.00	0.00	0.00	0.00	0.00	0.00	0.00	0.00	0.00	0.00	0.00	0.00	0.00	0.00	0.00	0.00	0.00	0.00	-51.10	-123.00	174.10	0.00	-30.80	-56.50	87.30	0.00	1.30	-7.80	6.50	0.00	1.30	-7.80	6.50	0.00	1.00	0.00	0.00	0.00	0.00	0.00	0.00	0.00	0.00	0.00	0.00	0.00	0.00	0.00	0.00
0.00	0.00	0.00	0.00	0.00	0.00	0.00	0.00	0.00	0.00	0.00	0.00	0.00	0.00	0.00	0.00	0.00	0.00	0.00	4.30	-157.10	152.70	0.00	-3.60	-74.80	78.40	0.00	3.80	-8.30	4.50	0.00	3.80	-8.30	4.50	0.00	1.00	0.00	0.00	0.00	0.00	0.00	0.00	0.00	0.00	0.00	0.00	0.00	0.00	0.00	0.00
0.00	0.00	0.00	0.00	0.00	0.00	0.00	0.00	0.00	0.00	0.00	0.00	0.00	0.00	0.00	0.00	0.00	0.00	0.00	59.40	-175.90	116.50	0.00	23.80	-85.80	61.90	0.00	5.90	-8.10	2.10	0.00	5.90	-8.10	2.10	0.00	1.00	0.00	0.00	0.00	0.00	0.00	0.00	0.00	0.00	0.00	0.00	0.00	0.00	0.00	0.00
0.00	0.00	0.00	0.00	0.00	0.00	0.00	0.00	0.00	0.00	0.00	0.00	0.00	0.00	0.00	0.00	0.00	0.00	0.00	108.60	-177.50	68.90	0.00	49.00	-88.40	39.30	0.00	7.40	-7.00	-0.40	0.00	7.40	-7.00	-0.40	0.00	1.00	0.00	0.00	0.00	0.00	0.00	0.00	0.00	0.00	0.00	0.00	0.00	0.00	0.00	0.00
0.00	0.00	0.00	0.00	0.00	0.00	0.00	0.00	0.00	0.00	0.00	0.00	0.00	0.00	0.00	0.00	0.00	0.00	0.00	147.20	-161.70	14.40	0.00	69.30	-82.30	12.90	0.00	8.20	-5.20	-3.00	0.00	8.20	-5.20	-3.00	0.00	1.00	0.00	0.00	0.00	0.00	0.00	0.00	0.00	0.00	0.00	0.00	0.00	0.00	0.00	0.00
0.00	0.00	0.00	0.00	0.00	0.00	0.00	0.00	0.00	0.00	0.00	0.00	0.00	0.00	0.00	0.00	0.00	0.00	0.00	171.40	-130.20	-41.30	-0.10	82.90	-68.20	-14.70	0.00	8.20	-3.00	-5.20	0.00	8.20	-3.00	-5.20	0.00	1.00	0.00	0.00	0.00	0.00	0.00	0.00	0.00	0.00	0.00	0.00	0.00	0.00	0.00	0.00
0.00	0.00	0.00	0.00	0.00	0.00	0.00	0.00	0.00	0.00	0.00	0.00	0.00	0.00	0.00	0.00	0.00	0.00	0.00	178.80	-85.90	-93.00	-0.10	88.40	-47.40	-41.00	0.00	7.40	-0.40	-7.00	0.00	7.40	-0.40	-7.00	0.00	1.00	0.00	0.00	0.00	0.00	0.00	0.00	0.00	0.00	0.00	0.00	0.00	0.00	0.00	0.00
0.00	0.00	0.00	0.00	0.00	0.00	0.00	0.00	0.00	0.00	0.00	0.00	0.00	0.00	0.00	0.00	0.00	0.00	0.00	168.80	-33.00	-135.70	0.00	85.20	-22.00	-63.20	0.00	5.90	2.10	-8.10	0.00	5.90	2.10	-8.10	0.00	1.00	0.00	0.00	0.00	0.00	0.00	0.00	0.00	0.00	0.00	0.00	0.00	0.00	0.00	0.00
0.00	0.00	0.00	0.00	0.00	0.00	0.00	0.00	0.00	0.00	0.00	0.00	0.00	0.00	0.00	0.00	0.00	0.00	0.00	142.30	23.00	-165.10	0.10	73.70	5.50	-79.20	0.00	3.80	4.50	-8.30	0.00	3.80	4.50	-8.30	0.00	1.00	0.00	0.00	0.00	0.00	0.00	0.00	0.00	0.00	0.00	0.00	0.00	0.00	0.00	0.00
0.00	0.00	0.00	0.00	0.00	0.00	0.00	0.00	0.00	0.00	0.00	0.00	0.00	0.00	0.00	0.00	0.00	0.00	0.00	101.60	76.60	-178.30	0.00	54.90	32.50	-87.50	0.00	1.30	6.50	-7.80	0.00	1.30	6.50	-7.80	0.00	1.00	0.00	0.00	0.00	0.00	0.00	0.00	0.00	0.00	0.00	0.00	0.00	0.00	0.00	0.00
0.00	0.00	0.00	0.00	0.00	0.00	0.00	0.00	0.00	0.00	0.00	0.00	0.00	0.00	0.00	0.00	0.00	0.00	0.00	51.00	122.60	-174.00	-0.20	30.80	56.30	-87.20	0.00	-1.30	7.80	-6.50	0.00	-1.30	7.80	-6.50	0.00	1.00	0.00	0.00	0.00	0.00	0.00	0.00	0.00	0.00	0.00	0.00	0.00	0.00	0.00	0.00
0.00	0.00	0.00	0.00	0.00	0.00	0.00	0.00	0.00	0.00	0.00	0.00	0.00	0.00	0.00	0.00	0.00	0.00	0.00	-4.30	156.90	-152.70	-0.10	3.60	74.70	-78.40	0.00	-3.80	8.30	-4.50	0.00	-3.80	8.30	-4.50	0.00	1.00	0.00	0.00	0.00	0.00	0.00	0.00	0.00	0.00	0.00	0.00	0.00	0.00	0.00	0.00
0.00	0.00	0.00	0.00	0.00	0.00	0.00	0.00	0.00	0.00	0.00	0.00	0.00	0.00	0.00	0.00	0.00	0.00	0.00	-59.30	175.90	-116.40	0.10	-23.80	85.70	-61.80	0.00	-5.90	8.00	-2.10	0.00	-5.90	8.00	-2.10	0.00	1.00	0.00	0.00	0.00	0.00	0.00	0.00	0.00	0.00	0.00	0.00	0.00	0.00	0.00	0.00
0.00	0.00	0.00	0.00	0.00	0.00	0.00	0.00	0.00	0.00	0.00	0.00	0.00	0.00	0.00	0.00	0.00	0.00	0.00	-108.50	177.40	-68.60	0.10	-49.00	88.20	-39.20	0.00	-7.40	7.00	0.40	0.00	-7.40	7.00	0.40	0.00	1.00	0.00	0.00	0.00	0.00	0.00	0.00	0.00	0.00	0.00	0.00	0.00	0.00	0.00	0.00
0.00	0.00	0.00	0.00	0.00	0.00	0.00	0.00	0.00	0.00	0.00	0.00	0.00	0.00	0.00	0.00	0.00	0.00	0.00	-147.20	161.50	-14.30	0.00	-69.40	82.20	-12.80	0.00	-8.20	5.20	3.00	0.00	-8.20	5.20	3.00	0.00	1.00	0.00	0.00	0.00	0.00	0.00	0.00	0.00	0.00	0.00	0.00	0.00	0.00	0.00	0.00
0.00	0.00	0.00	0.00	0.00	0.00	0.00	0.00	0.00	0.00	0.00	0.00	0.00	0.00	0.00	0.00	0.00	0.00	0.00	-171.50	129.90	41.30	-0.20	-82.90	68.10	14.80	0.00	-8.20	3.00	5.20	0.00	-8.20	3.00	5.20	0.00	1.00	0.00	0.00	0.00	0.00	0.00	0.00	0.00	0.00	0.00	0.00	0.00	0.00	0.00	0.00
0.00	0.00	0.00	0.00	0.00	0.00	0.00	0.00	0.00	0.00	0.00	0.00	0.00	0.00	0.00	0.00	0.00	0.00	0.00	-178.90	85.50	93.20	0.00	-88.40	47.30	41.00	0.00	-7.40	0.40	7.00	0.00	-7.40	0.40	7.00	0.00	1.00	0.00	0.00	0.00	0.00	0.00	0.00	0.00	0.00	0.00	0.00	0.00	0.00	0.00	0.00
0.00	0.00	0.00	0.00	0.00	0.00	0.00	0.00	0.00	0.00	0.00	0.00	0.00	0.00	0.00	0.00	0.00	0.00	0.00	-168.80	32.80	135.90	0.00	-85.20	21.90	63.30	0.00	-5.90	-2.10	8.10	0.00	-5.90	-2.10	8.10	0.00	1.00	0.00	0.00	0.00	0.00	0.00	0.00	0.00	0.00	0.00	0.00	0.00	0.00	0.00	0.00
0.00	0.00	0.00	0.00	0.00	0.00	0.00	0.00	0.00	0.00	0.00	0.00	0.00	0.00	0.00	0.00	0.00	0.00	0.00	-142.10	-23.00	165.20	0.00	-73.70	-5.60	79.30	0.00	-3.80	-4.50	8.30	0.00	-3.80	-4.50	8.30	0.00	1.00	0.00	0.00	0.00	0.00	0.00	0.00	0.00	0.00	0.00	0.00	0.00	0.00	0.00	0.00
0.00	0.00	0.00	0.00	0.00	0.00	0.00	0.00	0.00	0.00	0.00	0.00	0.00	0.00	0.00	0.00	0.00	0.00	0.00	-101.60	-76.70	178.30	0.00	-54.90	-32.60	87.60	0.00	-1.30	-6.50	7.80	0.00	-1.30	-6.50	7.80	0.00	1.00	0.00	0.00	0.00	0.00	0.00	0.00	0.00	0.00	0.00	0.00	0.00	0.00	0.00	0.00
0.00	0.00	0.00	0.00	0.00	0.00	0.00	0.00	0.00	0.00	0.00	0.00	0.00	0.00	0.00	0.00	0.00	0.00	0.00	-51.10	-123.00	174.20	0.00	-30.80	-56.50	87.30	0.00	1.30	-7.80	6.50	0.00	1.30	-7.80	6.50	0.00	1.00	0.00	0.00	0.00	0.00	0.00	0.00	0.00	0.00	0.00	0.00	0.00	0.00	0.00	0.00
0.00	0.00	0.00	0.00	0.00	0.00	0.00	0.00	0.00	0.00	0.00	0.00	0.00	0.00	0.00	0.00	0.00	0.00	0.00	4.20	-157.20	152.90	0.00	-3.60	-74.80	78.40	0.00	3.80	-8.30	4.50	0.00	3.80	-8.30	4.50	0.00	1.00	0.00	0.00	0.00	0.00	0.00	0.00	0.00	0.00	0.00	0.00	0.00	0.00	0.00	0.00
0.00	0.00	0.00	0.00	0.00	0.00	0.00	0.00	0.00	0.00	0.00	0.00	0.00	0.00	0.00	0.00	0.00	0.00	0.00	59.30	-175.90	116.40	-0.10	23.80	-85.80	61.90	0.00	5.90	-8.10	2.10	0.00	5.90	-8.10	2.10	0.00	1.00	0.00	0.00	0.00	0.00	0.00	0.00	0.00	0.00	0.00	0.00	0.00	0.00	0.00	0.00
0.00	0.00	0.00	0.00	0.00	0.00	0.00	0.00	0.00	0.00	0.00	0.00	0.00	0.00	0.00	0.00	0.00	0.00	0.00	108.60	-177.50	68.80	0.00	49.00	-88.40	39.30	0.00	7.40	-7.00	-0.40	0.00	7.40	-7.00	-0.40	0.00	1.00	0.00	0.00	0.00	0.00	0.00	0.00	0.00	0.00	0.00	0.00	0.00	0.00	0.00	0.00
0.00	0.00	0.00	0.00	0.00	0.00	0.00	0.00	0.00	0.00	0.00	0.00	0.00	0.00	0.00	0.00	0.00	0.00	0.00	147.20	-161.80	14.50	0.00	69.30	-82.30	12.90	0.00	8.20	-5.20	-3.00	0.00	8.20	-5.20	-3.00	0.00	1.00	0.00	0.00	0.00	0.00	0.00	0.00	0.00	0.00	0.00	0.00	0.00	0.00	0.00	0.00
0.00	0.00	0.00	0.00	0.00	0.00	0.00	0.00	0.00	0.00	0.00	0.00	0.00	0.00	0.00	0.00	0.00	0.00	0.00	171.40	-130.20	-41.30	0.00	82.90	-68.20	-14.70	0.00	8.20	-3.00	-5.20	0.00	8.20	-3.00	-5.20	0.00	1.00	0.00	0.00	0.00	0.00	0.00	0.00	0.00	0.00	0.00	0.00	0.00	0.00	0.00	0.00
0.00	0.00	0.00	0.00	0.00	0.00	0.00	0.00	0.00	0.00	0.00	0.00	0.00	0.00	0.00	0.00	0.00	0.00	0.00	178.90	-85.70	-93.10	0.00	88.40	-47.40	-40.90	0.00	7.40	-0.40	-7.00	0.00	7.40	-0.40	-7.00	0.00	1.00	0.00	0.00	0.00	0.00	0.00	0.00	0.00	0.00	0.00	0.00	0.00	0.00	0.00	0.00
0.00	0.00	0.00	0.00	0.00	0.00	0.00	0.00	0.00	0.00	0.00	0.00	0.00	0.00	0.00	0.00	0.00	0.00	0.00	168.80	-33.00	-135.70	0.10	85.20	-22.00	-63.20	0.00	5.90	2.10	-8.10	0.00	5.90	2.10	-8.10	0.00	1.00	0.00	0.00	0.00	0.00	0.00	0.00	0.00	0.00	0.00	0.00	0.00	0.00	0.00	0.00
0.00	0.00	0.00	0.00	0.00	0.00	0.00	0.00	0.00	0.00	0.00	0.00	0.00	0.00	0.00	0.00	0.00	0.00	0.00	142.20	22.90	-165.00	0.10	73.70	5.50	-79.20	0.00	3.80	4.50	-8.30	0.00	3.80	4.50	-8.30	0.00	1.00	0.00	0.00	0.00	0.00	0.00	0.00	0.00	0.00	0.00	0.00	0.00	0.00	0.00	0.00
0.00	0.00	0.00	0.00	0.00	0.00	0.00	0.00	0.00	0.00	0.00	0.00	0.00	0.00	0.00	0.00	0.00	0.00	0.00	101.60	76.60	-178.40	-0.10	54.90	32.50	-87.50	0.00	1.30	6.50	-7.80	0.00	1.30	6.50	-7.80	0.00	1.00	0.00	0.00	0.00	0.00	0.00	0.00	0.00	0.00	0.00	0.00	0.00	0.00	0.00	0.00
0.00	0.00	0.00	0.00	0.00	0.00	0.00	0.00	0.00	0.00	0.00	0.00	0.00	0.00	0.00	0.00	0.00	0.00	0.00	51.10	122.70	-174.10	-0.20	30.80	56.30	-87.20	0.00	-1.30	7.80	-6.50	0.00	-1.30	7.80	-6.50	0.00	1.00	0.00	0.00	0.00	0.00	0.00	0.00	0.00	0.00	0.00	0.00	0.00	0.00	0.00	0.00
0.00	0.00	0.00	0.00	0.00	0.00	0.00	0.00	0.00	0.00	0.00	0.00	0.00	0.00	0.00	0.00	0.00	0.00	0.00	-4.30	156.90	-152.60	0.00	3.60	74.70	-78.30	0.00	-3.80	8.30	-4.50	0.00	-3.80	8.30	-4.50	0.00	1.00	0.00	0.00	0.00	0.00	0.00	0.00	0.00	0.00	0.00	0.00	0.00	0.00	0.00	0.00
0.00	0.00	0.00	0.00	0.00	0.00	0.00	0.00	0.00	0.00	0.00	0.00	0.00	0.00	0.00	0.00	0.00	0.00	0.00	-59.30	175.80	-116.30	0.00	-23.80	85.70	-61.80	0.00	-5.90	8.00	-2.10	0.00	-5.90	8.00	-2.10	0.00	1.00	0.00	0.00	0.00	0.00	0.00	0.00	0.00	0.00	0.00	0.00	0.00	0.00	0.00	0.00
0.00	0.00	0.00	0.00	0.00	0.00	0.00	0.00	0.00	0.00	0.00	0.00	0.00	0.00	0.00	0.00	0.00	0.00	0.00	-108.60	177.40	-68.80	0.00	-49.00	88.20	-39.30	0.00	-7.40	7.00	0.40	0.00	-7.40	7.00	0.40	0.00	1.00	0.00	0.00	0.00	0.00	0.00	0.00	0.00	0.00	0.00	0.00	0.00	0.00	0.00	0.00
0.00	0.00	0.00	0.00	0.00	0.00	0.00	0.00	0.00	0.00	0.00	0.00	0.00	0.00	0.00	0.00	0.00	0.00	0.00	-147.20	161.60	-14.40	0.00	-69.40	82.20	-12.80	0.00	-8.20	5.20	3.00	0.00	-8.20	5.20	3.00	0.00	1.00	0.00	0.00	0.00	0.00	0.00	0.00	0.00	0.00	0.00	0.00	0.00	0.00	0.00	0.00
0.00	0.00	0.00	0.00	0.00	0.00	0.00	0.00	0.00	0.00	0.00	0.00	0.00	0.00	0.00	0.00	0.00	0.00	0.00	-142.20	-23.10	165.20	-0.10	-73.70	-5.60	79.30	0.00	-3.80	-4.50	8.30	0.00	-3.80	-4.50	8.30	0.00	1.00	0.00	0.00	0.00	0.00	0.00	0.00	0.00	0.00	0.00	0.00	0.00	0.00	0.00	0.00
0.00	0.00	0.00	0.00	0.00	0.00	0.00	0.00	0.00	0.00	0.00	0.00	0.00	0.00	0.00	0.00	0.00	0.00	0.00	-101.70	-76.80	178.40	-0.10	-54.90	-32.60	87.60	0.00	-1.30	-6.50	7.80	0.00	-1.30	-6.50	7.80	0.00	1.00	0.00	0.00	0.00	0.00	0.00	0.00	0.00	0.00	0.00	0.00	0.00	0.00	0.00	0.00
0.00	0.00	0.00	0.00	0.00	0.00	0.00	0.00	0.00	0.00	0.00	0.00	0.00	0.00	0.00	0.00	0.00	0.00	0.00	-51.10	-122.90	174.00	0.00	-30.80	-56.40	87.30	0.00	1.30	-7.80	6.50	0.00	1.30	-7.80	6.50	0.00	1.00	0.00	0.00	0.00	0.00	0.00	0.00	0.00	0.00	0.00	0.00	0.00	0.00	0.00	0.00
0.00	0.00	0.00	0.00	0.00	0.00	0.00	0.00	0.00	0.00	0.00	0.00	0.00	0.00	0.00	0.00	0.00	0.00	0.00	4.30	-157.10	152.80	0.00	-3.60	-74.80	78.40	0.00	3.80	-8.30	4.50	0.00	3.80	-8.30	4.50	0.00	1.00	0.00	0.00	0.00	0.00	0.00	0.00	0.00	0.00	0.00	0.00	0.00	0.00	0.00	0.00
0.00	0.00	0.00	0.00	0.00	0.00	0.00	0.00	0.00	0.00	0.00	0.00	0.00	0.00	0.00	0.00	0.00	0.00	0.00	59.30	-175.90	116.70	0.10	23.80	-85.80	61.90	0.00	5.90	-8.10	2.10	0.00	5.90	-8.10	2.10	0.00	1.00	0.00	0.00	0.00	0.00	0.00	0.00	0.00	0.00	0.00	0.00	0.00	0.00	0.00	0.00
0.00	0.00	0.00	0.00	0.00	0.00	0.00	0.00	0.00	0.00	0.00	0.00	0.00	0.00	0.00	0.00	0.00	0.00	0.00	108.60	-177.50	68.90	0.00	49.00	-88.40	39.30	0.00	7.40	-7.00	-0.40	0.00	7.40	-7.00	-0.40	0.00	1.00	0.00	0.00	0.00	0.00	0.00	0.00	0.00	0.00	0.00	0.00	0.00	0.00	0.00	0.00
0.00	0.00	0.00	0.00	0.00	0.00	0.00	0.00	0.00	0.00	0.00	0.00	0.00	0.00	0.00	0.00	0.00	0.00	0.00	147.20	-161.70	14.40	0.00	69.30	-82.30	12.90	0.00	8.20	-5.20	-3.00	0.00	8.20	-5.20	-3.00	0.00	1.00	0.00	0.00	0.00	0.00	0.00	0.00	0.00	0.00	0.00	0.00	0.00	0.00	0.00	0.00
0.00	0.00	0.00	0.00	0.00	0.00	0.00	0.00	0.00	0.00	0.00	0.00	0.00	0.00	0.00	0.00	0.00	0.00	0.00	171.40	-130.20	-41.30	-0.20	82.90	-68.20	-14.70	0.00	8.20	-3.00	-5.20	0.00	8.20	-3.00	-5.20	0.00	1.00	0.00	0.00	0.00	0.00	0.00	0.00	0.00	0.00	0.00	0.00	0.00	0.00	0.00	0.00
0.00	0.00	0.00	0.00	0.00	0.00	0.00	0.00	0.00	0.00	0.00	0.00	0.00	0.00	0.00	0.00	0.00	0.00	0.00	178.80	-85.80	-93.00	0.00	88.40	-47.40	-40.90	0.00	7.40	-0.40	-7.00	0.00	7.40	-0.40	-7.00	0.00	1.00	0.00	0.00	0.00	0.00	0.00	0.00	0.00	0.00	0.00	0.00	0.00	0.00	0.00	0.00
0.00	0.00	0.00	0.00	0.00	0.00	0.00	0.00	0.00	0.00	0.00	0.00	0.00	0.00	0.00	0.00	0.00	0.00	0.00	168.80	-33.00	-135.70	0.00	85.20	-22.00	-63.20	0.00	5.90	2.10	-8.10	0.00	5.90	2.10	-8.10	0.00	1.00	0.00	0.00	0.00	0.00	0.00	0.00	0.00	0.00	0.00	0.00	0.00	0.00	0.00	0.00
0.00	0.00	0.00	0.00	0.00	0.00	0.00	0.00	0.00	0.00	0.00	0.00	0.00	0.00	0.00	0.00	0.00	0.00	0.00	142.20	22.90	-165.10	0.00	73.70	5.50	-79.20	0.00	3.80	4.50	-8.30	0.00	3.80	4.50	-8.30	0.00	1.00	0.00	0.00	0.00	0.00	0.00	0.00	0.00	0.00	0.00	0.00	0.00	0.00	0.00	0.00
0.00	0.00	0.00	0.00	0.00	0.00	0.00	0.00	0.00	0.00	0.00	0.00	0.00	0.00	0.00	0.00	0.00	0.00	0.00	101.60	76.60	-178.30	0.00	54.90	32.50	-87.50	0.00	1.30	6.50	-7.80	0.00	1.30	6.50	-7.80	0.00	1.00	0.00	0.00	0.00	0.00	0.00	0.00	0.00	0.00	0.00	0.00	0.00	0.00	0.00	0.00
0.00	0.00	0.00	0.00	0.00	0.00	0.00	0.00	0.00	0.00	0.00	0.00	0.00	0.00	0.00	0.00	0.00	0.00	0.00	51.10	122.80	-174.00	0.00	30.80	56.40	-87.20	0.00	-1.30	7.80	-6.50	0.00	-1.30	7.80	-6.50	0.00	1.00	0.00	0.00	0.00	0.00	0.00	0.00	0.00	0.00	0.00	0.00	0.00	0.00	0.00	0.00
0.00	0.00	0.00	0.00	0.00	0.00	0.00	0.00	0.00	0.00	0.00	0.00	0.00	0.00	0.00	0.00	0.00	0.00	0.00	-4.20	157.00	-152.70	0.00	3.60	74.70	-78.30	0.00	-3.80	8.30	-4.50	0.00	-3.80	8.30	-4.50	0.00	1.00	0.00	0.00	0.00	0.00	0.00	0.00	0.00	0.00	0.00	0.00	0.00	0.00	0.00	0.00
0.00	0.00	0.00	0.00	0.00	0.00	0.00	0.00	0.00	0.00	0.00	0.00	0.00	0.00	0.00	0.00	0.00	0.00	0.00	-59.40	175.80	-116.30	0.00	-23.80	85.60	-61.80	0.00	-5.90	8.00	-2.10	0.00	-5.90	8.00	-2.10	0.00	1.00	0.00	0.00	0.00	0.00	0.00	0.00	0.00	0.00	0.00	0.00	0.00	0.00	0.00	0.00
0.00	0.00	0.00	0.00	0.00	0.00	0.00	0.00	0.00	0.00	0.00	0.00	0.00	0.00	0.00	0.00	0.00	0.00	0.00	-108.70	177.30	-68.70	-0.10	-49.00	88.20	-39.30	0.00	-7.40	7.00	0.40	0.00	-7.40	7.00	0.40	0.00	1.00	0.00	0.00	0.00	0.00	0.00	0.00	0.00	0.00	0.00	0.00	0.00	0.00	0.00	0.00
0.00	0.00	0.00	0.00	0.00	0.00	0.00	0.00	0.00	0.00	0.00	0.00	0.00	0.00	0.00	0.00	0.00	0.00	0.00	-147.20	161.60	-14.40	0.00	-69.30	82.20	-12.80	0.00	-8.20	5.20	3.00	0.00	-8.20	5.20	3.00	0.00	1.00	0.00	0.00	0.00	0.00	0.00	0.00	0.00	0.00	0.00	0.00	0.00	0.00	0.00	0.00
0.00	0.00	0.00	0.00	0.00	0.00	0.00	0.00	0.00	0.00	0.00	0.00	0.00	0.00	0.00	0.00	0.00	0.00	0.00	-171.40	130.00	41.40	0.00	-82.90	68.10	14.80	0.00	-8.20	3.00	5.20	0.00	-8.20	3.00	5.20	0.00	1.00	0.00	0.00	0.00	0.00	0.00	0.00	0.00	0.00	0.00	0.00	0.00	0.00	0.00	0.00
0.00	0.00	0.00	0.00	0.00	0.00	0.00	0.00	0.00	0.00	0.00	0.00	0.00	0.00	0.00	0.00	0.00	0.00	0.00	-178.90	85.60	93.30	0.00	-88.40	47.30	41.00	0.00	-7.40	0.40	7.00	0.00	-7.40	0.40	7.00	0.00	1.00	0.00	0.00	0.00	0.00	0.00	0.00	0.00	0.00	0.00	0.00	0.00	0.00	0.00	0.00
0.00	0.00	0.00	0.00	0.00	0.00	0.00	0.00	0.00	0.00	0.00	0.00	0.00	0.00	0.00	0.00	0.00	0.00	0.00	-168.80	32.80	135.90	0.00	-85.20	21.90	63.30	0.00	-5.90	-2.10	8.10	0.00	-5.90	-2.10	8.10	0.00	1.00	0.00	0.00	0.00	0.00	0.00	0.00	0.00	0.00	0.00	0.00	0.00	0.00	0.00	0.00
0.00	0.00	0.00	0.00	0.00	0.00	0.00	0.00	0.00	0.00	0.00	0.00	0.00	0.00	0.00	0.00	0.00	0.00	0.00	-142.20	-23.00	165.20	0.00	-73.70	-5.60	79.30	0.00	-3.80	-4.50	8.30	0.00	-3.80	-4.50	8.30	0.00	1.00	0.00	0.00	0.00	0.00	0.00	0.00	0.00	0.00	0.00	0.00	0.00	0.00	0.00	0.00
0.00	0.00	0.00	0.00	0.00	0.00	0.00	0.00	0.00	0.00	0.00	0.00	0.00	0.00	0.00	0.00	0.00	0.00	0.00	-101.60	-76.70	178.40	0.00	-54.90	-32.60	87.60	0.00	-1.30	-6.50	7.80	0.00	-1.30	-6.50	7.80	0.00	1.00	0.00	0.00	0.00	0.00	0.00	0.00	0.00	0.00	0.00	0.00	0.00	0.00	0.00	0.00
0.00	0.00	0.00	0.00	0.00	0.00	0.00	0.00	0.00	0.00	0.00	0.00	0.00	0.00	0.00	0.00	0.00	0.00	0.00	-51.10	-122.90	174.10	0.00	-30.80	-56.50	87.30	0.00	1.30	-7.80	6.50	0.00	1.30	-7.80	6.50	0.00	1.00	0.00	0.00	0.00	0.00	0.00	0.00	0.00	0.00	0.00	0.00	0.00	0.00	0.00	0.00
0.00	0.00	0.00	0.00	0.00	0.00	0.00	0.00	0.00	0.00	0.00	0.00	0.00	0.00	0.00	0.00	0.00	0.00	0.00	4.30	-157.10	152.80	0.00	-3.60	-74.80	78.40	0.00	3.80	-8.30	4.50	0.00	3.80	-8.30	4.50	0.00	1.00	0.00	0.00	0.00	0.00	0.00	0.00	0.00	0.00	0.00	0.00	0.00	0.00	0.00	0.00
0.00	0.00	0.00	0.00	0.00	0.00	0.00	0.00	0.00	0.00	0.00	0.00	0.00	0.00	0.00	0.00	0.00	0.00	0.00	59.30	-175.90	116.50	0.00	23.80	-85.80	61.90	0.00	5.90	-8.10	2.10	0.00	5.90	-8.10	2.10	0.00	1.00	0.00	0.00	0.00	0.00	0.00	0.00	0.00	0.00	0.00	0.00	0.00	0.00	0.00	0.00
0.00	0.00	0.00	0.00	0.00	0.00	0.00	0.00	0.00	0.00	0.00	0.00	0.00	0.00	0.00	0.00	0.00	0.00	0.00	108.60	-177.60	68.90	0.00	49.00	-88.40	39.30	0.00	7.40	-7.00	-0.40	0.00	7.40	-7.00	-0.40	0.00	1.00	0.00	0.00	0.00	0.00	0.00	0.00	0.00	0.00	0.00	0.00	0.00	0.00	0.00	0.00
0.00	0.00	0.00	0.00	0.00	0.00	0.00	0.00	0.00	0.00	0.00	0.00	0.00	0.00	0.00	0.00	0.00	0.00	0.00	147.20	-161.80	14.50	0.00	69.40	-82.30	12.90	0.00	8.20	-5.20	-3.00	0.00	8.20	-5.20	-3.00	0.00	1.00	0.00	0.00	0.00	0.00	0.00	0.00	0.00	0.00	0.00	0.00	0.00	0.00	0.00	0.00
0.00	0.00	0.00	0.00	0.00	0.00	0.00	0.00	0.00	0.00	0.00	0.00	0.00	0.00	0.00	0.00	0.00	0.00	0.00	171.50	-130.10	-41.40	0.00	82.90	-68.20	-14.70	0.00	8.20	-3.00	-5.20	0.00	8.20	-3.00	-5.20	0.00	1.00	0.00	0.00	0.00	0.00	0.00	0.00	0.00	0.00	0.00	0.00	0.00	0.00	0.00	0.00
0.00	0.00	0.00	0.00	0.00	0.00	0.00	0.00	0.00	0.00	0.00	0.00	0.00	0.00	0.00	0.00	0.00	0.00	0.00	178.90	-85.70	-93.10	0.00	88.40	-47.40	-40.90	0.00	7.40	-0.40	-7.00	0.00	7.40	-0.40	-7.00	0.00	1.00	0.00	0.00	0.00	0.00	0.00	0.00	0.00	0.00	0.00	0.00	0.00	0.00	0.00	0.00
0.00	0.00	0.00	0.00	0.00	0.00	0.00	0.00	0.00	0.00	0.00	0.00	0.00	0.00	0.00	0.00	0.00	0.00	0.00	168.80	-33.00	-135.60	0.10	85.20	-22.00	-63.20	0.00	5.90	2.10	-8.10	0.00	5.90	2.10	-8.10	0.00	1.00	0.00	0.00	0.00	0.00	0.00	0.00	0.00	0.00	0.00	0.00	0.00	0.00	0.00	0.00
0.00	0.00	0.00	0.00	0.00	0.00	0.00	0.00	0.00	0.00	0.00	0.00	0.00	0.00	0.00	0.00	0.00	0.00	0.00	142.20	22.80	-165.00	0.00	73.70	5.50	-79.20	0.00	3.80	4.50	-8.30	0.00	3.80	4.50	-8.30	0.00	1.00	0.00	0.00	0.00	0.00	0.00	0.00	0.00	0.00	0.00	0.00	0.00	0.00	0.00	0.00
0.00	0.00	0.00	0.00	0.00	0.00	0.00	0.00	0.00	0.00	0.00	0.00	0.00	0.00	0.00	0.00	0.00	0.00	0.00	101.60	76.60	-178.30	0.00	54.90	32.50	-87.50	0.00	1.30	6.50	-7.80	0.00	1.30	6.50	-7.80	0.00	1.00	0.00	0.00	0.00	0.00	0.00	0.00	0.00	0.00	0.00	0.00	0.00	0.00	0.00	0.00
0.00	0.00	0.00	0.00	0.00	0.00	0.00	0.00	0.00	0.00	0.00	0.00	0.00	0.00	0.00	0.00	0.00	0.00	0.00	51.10	122.80	-174.00	0.00	30.80	56.40	-87.20	0.00	-1.30	7.80	-6.50	0.00	-1.30	7.80	-6.50	0.00	1.00	0.00	0.00	0.00	0.00	0.00	0.00	0.00	0.00	0.00	0.00	0.00	0.00	0.00	0.00
0.00	0.00	0.00	0.00	0.00	0.00	0.00	0.00	0.00	0.00	0.00	0.00	0.00	0.00	0.00	0.00	0.00	0.00	0.00	-4.30	156.90	-152.60	0.00	3.60	74.70	-78.40	0.00	-3.80	8.30	-4.50	0.00	-3.80	8.30	-4.50	0.00	1.00	0.00	0.00	0.00	0.00	0.00	0.00	0.00	0.00	0.00	0.00	0.00	0.00	0.00	0.00
0.00	0.00	0.00	0.00	0.00	0.00	0.00	0.00	0.00	0.00	0.00	0.00	0.00	0.00	0.00	0.00	0.00	0.00	0.00	-59.40	175.70	-116.40	-0.10	-23.80	85.70	-61.80	0.00	-5.90	8.00	-2.10	0.00	-5.90	8.00	-2.10	0.00	1.00	0.00	0.00	0.00	0.00	0.00	0.00	0.00	0.00	0.00	0.00	0.00	0.00	0.00	0.00
0.00	0.00	0.00	0.00	0.00	0.00	0.00	0.00	0.00	0.00	0.00	0.00	0.00	0.00	0.00	0.00	0.00	0.00	0.00	-108.60	177.40	-68.80	0.00	-49.00	88.30	-39.20	0.00	-7.40	7.00	0.40	0.00	-7.40	7.00	0.40	0.00	1.00	0.00	0.00	0.00	0.00	0.00	0.00	0.00	0.00	0.00	0.00	0.00	0.00	0.00	0.00
0.00	0.00	0.00	0.00	0.00	0.00	0.00	0.00	0.00	0.00	0.00	0.00	0.00	0.00	0.00	0.00	0.00	0.00	0.00	-147.20	161.60	-14.20	0.10	-69.30	82.20	-12.80	0.00	-8.20	5.20	3.00	0.00	-8.20	5.20	3.00	0.00	1.00	0.00	0.00	0.00	0.00	0.00	0.00	0.00	0.00	0.00	0.00	0.00	0.00	0.00	0.00
0.00	0.00	0.00	0.00	0.00	0.00	0.00	0.00	0.00	0.00	0.00	0.00	0.00	0.00	0.00	0.00	0.00	0.00	0.00	-171.40	130.00	41.50	0.10	-82.90	68.10	14.80	0.00	-8.20	3.00	5.20	0.00	-8.20	3.00	5.20	0.00	1.00	0.00	0.00	0.00	0.00	0.00	0.00	0.00	0.00	0.00	0.00	0.00	0.00	0.00	0.00
0.00	0.00	0.00	0.00	0.00	0.00	0.00	0.00	0.00	0.00	0.00	0.00	0.00	0.00	0.00	0.00	0.00	0.00	0.00	-178.80	85.60	93.10	0.00	-88.40	47.30	41.00	0.00	-7.40	0.40	7.00	0.00	-7.40	0.40	7.00	0.00	1.00	0.00	0.00	0.00	0.00	0.00	0.00	0.00	0.00	0.00	0.00	0.00	0.00	0.00	0.00
0.00	0.00	0.00	0.00	0.00	0.00	0.00	0.00	0.00	0.00	0.00	0.00	0.00	0.00	0.00	0.00	0.00	0.00	0.00	-168.90	32.80	135.80	-0.10	-85.20	21.90	63.30	0.00	-5.90	-2.10	8.10	0.00	-5.90	-2.10	8.10	0.00	1.00	0.00	0.00	0.00	0.00	0.00	0.00	0.00	0.00	0.00	0.00	0.00	0.00	0.00	0.00
0.00	0.00	0.00	0.00	0.00	0.00	0.00	0.00	0.00	0.00	0.00	0.00	0.00	0.00	0.00	0.00	0.00	0.00	0.00	-142.30	-23.10	165.30	-0.10	-73.70	-5.60	79.30	0.00	-3.80	-4.50	8.30	0.00	-3.80	-4.50	8.30	0.00	1.00	0.00	0.00	0.00	0.00	0.00	0.00	0.00	0.00	0.00	0.00	0.00	0.00	0.00	0.00
0.00	0.00	0.00	0.00	0.00	0.00	0.00	0.00	0.00	0.00	0.00	0.00	0.00	0.00	0.00	0.00	0.00	0.00	0.00	-101.60	-76.80	178.40	0.00	-54.90	-32.60	87.60	0.00	-1.30	-6.50	7.80	0.00	-1.30	-6.50	7.80	0.00	1.00	0.00	0.00	0.00	0.00	0.00	0.00	0.00	0.00	0.00	0.00	0.00	0.00	0.00	0.00
0.00	0.00	0.00	0.00	0.00	0.00	0.00	0.00	0.00	0.00	0.00	0.00	0.00	0.00	0.00	0.00	0.00	0.00	0.00	-51.10	-122.90	174.00	0.00	-30.80	-56.40	87.30	0.00	1.30	-7.80	6.50	0.00	1.30	-7.80	6.50	0.00	1.00	0.00	0.00	0.00	0.00	0.00	0.00	0.00	0.00	0.00	0.00	0.00	0.00	0.00	0.00
0.00	0.00	0.00	0.00	0.00	0.00	0.00	0.00	0.00	0.00	0.00	0.00	0.00	0.00	0.00	0.00	0.00	0.00	0.00	4.30	-157.10	152.80	0.00	-3.60	-74.80	78.40	0.00	3.80	-8.30	4.50	0.00	3.80	-8.30	4.50	0.00	1.00	0.00	0.00	0.00	0.00	0.00	0.00	0.00	0.00	0.00	0.00	0.00	0.00	0.00	0.00
0.00	0.00	0.00	0.00	0.00	0.00	0.00	0.00	0.00	0.00	0.00	0.00	0.00	0.00	0.00	0.00	0.00	0.00	0.00	59.40	-175.90	116.60	0.10	23.80	-85.80	61.90	0.00	5.90	-8.10	2.10	0.00	5.90	-8.10	2.10	0.00	1.00	0.00	0.00	0.00	0.00	0.00	0.00	0.00	0.00	0.00	0.00	0.00	0.00	0.00	0.00
0.00	0.00	0.00	0.00	0.00	0.00	0.00	0.00	0.00	0.00	0.00	0.00	0.00	0.00	0.00	0.00	0.00	0.00	0.00	108.60	-177.50	68.90	0.00	49.00	-88.40	39.30	0.00	7.40	-7.00	-0.40	0.00	7.40	-7.00	-0.40	0.00	1.00	0.00	0.00	0.00	0.00	0.00	0.00	0.00	0.00	0.00	0.00	0.00	0.00	0.00	0.00
0.00	0.00	0.00	0.00	0.00	0.00	0.00	0.00	0.00	0.00	0.00	0.00	0.00	0.00	0.00	0.00	0.00	0.00	0.00	147.20	-161.80	14.40	-0.10	69.30	-82.30	12.90	0.00	8.20	-5.20	-3.00	0.00	8.20	-5.20	-3.00	0.00	1.00	0.00	0.00	0.00	0.00	0.00	0.00	0.00	0.00	0.00	0.00	0.00	0.00	0.00	0.00
0.00	0.00	0.00	0.00	0.00	0.00	0.00	0.00	0.00	0.00	0.00	0.00	0.00	0.00	0.00	0.00	0.00	0.00	0.00	171.40	-130.20	-41.30	-0.10	82.90	-68.20	-14.70	0.00	8.20	-3.00	-5.20	0.00	8.20	-3.00	-5.20	0.00	1.00	0.00	0.00	0.00	0.00	0.00	0.00	0.00	0.00	0.00	0.00	0.00	0.00	0.00	0.00
0.00	0.00	0.00	0.00	0.00	0.00	0.00	0.00	0.00	0.00	0.00	0.00	0.00	0.00	0.00	0.00	0.00	0.00	0.00	178.90	-85.80	-93.10	0.00	88.40	-47.40	-41.00	0.00	7.40	-0.40	-7.00	0.00	7.40	-0.40	-7.00	0.00	1.00	0.00	0.00	0.00	0.00	0.00	0.00	0.00	0.00	0.00	0.00	0.00	0.00	0.00	0.00
0.00	0.00	0.00	0.00	0.00	0.00	0.00	0.00	0.00	0.00	0.00	0.00	0.00	0.00	0.00	0.00	0.00	0.00	0.00	168.80	-33.00	-135.80	0.00	85.20	-22.00	-63.20	0.00	5.90	2.10	-8.10	0.00	5.90	2.10	-8.10	0.00	1.00	0.00	0.00	0.00	0.00	0.00	0.00	0.00	0.00	0.00	0.00	0.00	0.00	0.00	0.00
0.00	0.00	0.00	0.00	0.00	0.00	0.00	0.00	0.00	0.00	0.00	0.00	0.00	0.00	0.00	0.00	0.00	0.00	0.00	142.20	22.90	-165.00	0.00	73.70	5.50	-79.20	0.00	3.80	4.50	-8.30	0.00	3.80	4.50	-8.30	0.00	1.00	0.00	0.00	0.00	0.00	0.00	0.00	0.00	0.00	0.00	0.00	0.00	0.00	0.00	0.00
0.00	0.00	0.00	0.00	0.00	0.00	0.00	0.00	0.00	0.00	0.00	0.00	0.00	0.00	0.00	0.00	0.00	0.00	0.00	101.60	76.60	-178.20	0.00	54.90	32.50	-87.50	0.00	1.30	6.50	-7.80	0.00	1.30	6.50	-7.80	0.00	1.00	0.00	0.00	0.00	0.00	0.00	0.00	0.00	0.00	0.00	0.00	0.00	0.00	0.00	0.00
0.00	0.00	0.00	0.00	0.00	0.00	0.00	0.00	0.00	0.00	0.00	0.00	0.00	0.00	0.00	0.00	0.00	0.00	0.00	51.20	122.80	-174.00	0.00	30.80	56.40	-87.20	0.00	-1.30	7.80	-6.50	0.00	-1.30	7.80	-6.50	0.00	1.00	0.00	0.00	0.00	0.00	0.00	0.00	0.00	0.00	0.00	0.00	0.00	0.00	0.00	0.00
0.00	0.00	0.00	0.00	0.00	0.00	0.00	0.00	0.00	0.00	0.00	0.00	0.00	0.00	0.00	0.00	0.00	0.00	0.00	-4.20	157.00	-152.80	0.00	3.60	74.70	-78.40	0.00	-3.80	8.30	-4.50	0.00	-3.80	8.30	-4.50	0.00	1.00	0.00	0.00	0.00	0.00	0.00	0.00	0.00	0.00	0.00	0.00	0.00	0.00	0.00	0.00
0.00	0.00	0.00	0.00	0.00	0.00	0.00	0.00	0.00	0.00	0.00	0.00	0.00	0.00	0.00	0.00	0.00	0.00	0.00	-59.40	175.70	-116.40	-0.10	-23.80	85.70	-61.80	0.00	-5.90	8.00	-2.10	0.00	-5.90	8.00	-2.10	0.00	1.00	0.00	0.00	0.00	0.00	0.00	0.00	0.00	0.00	0.00	0.00	0.00	0.00	0.00	0.00
0.00	0.00	0.00	0.00	0.00	0.00	0.00	0.00	0.00	0.00	0.00	0.00	0.00	0.00	0.00	0.00	0.00	0.00	0.00	-108.60	177.30	-68.70	0.00	-49.00	88.30	-39.20	0.00	-7.40	7.00	0.40	0.00	-7.40	7.00	0.40	0.00	1.00	0.00	0.00	0.00	0.00	0.00	0.00	0.00	0.00	0.00	0.00	0.00	0.00	0.00	0.00
0.00	0.00	0.00	0.00	0.00	0.00	0.00	0.00	0.00	0.00	0.00	0.00	0.00	0.00	0.00	0.00	0.00	0.00	0.00	-147.20	161.60	-14.30	0.00	-69.30	82.20	-12.80	0.00	-8.20	5.20	3.00	0.00	-8.20	5.20	3.00	0.00	1.00	0.00	0.00	0.00	0.00	0.00	0.00	0.00	0.00	0.00	0.00	0.00	0.00	0.00	0.00
0.00	0.00	0.00	0.00	0.00	0.00	0.00	0.00	0.00	0.00	0.00	0.00	0.00	0.00	0.00	0.00	0.00	0.00	0.00	-171.40	130.00	41.40	0.00	-82.90	68.10	14.80	0.00	-8.20	3.00	5.20	0.00	-8.20	3.00	5.20	0.00	1.00	0.00	0.00	0.00	0.00	0.00	0.00	0.00	0.00	0.00	0.00	0.00	0.00	0.00	0.00
0.00	0.00	0.00	0.00	0.00	0.00	0.00	0.00	0.00	0.00	0.00	0.00	0.00	0.00	0.00	0.00	0.00	0.00	0.00	-178.90	85.60	93.20	0.00	-88.40	47.30	41.00	0.00	-7.40	0.40	7.00	0.00	-7.40	0.40	7.00	0.00	1.00	0.00	0.00	0.00	0.00	0.00	0.00	0.00	0.00	0.00	0.00	0.00	0.00	0.00	0.00
0.00	0.00	0.00	0.00	0.00	0.00	0.00	0.00	0.00	0.00	0.00	0.00	0.00	0.00	0.00	0.00	0.00	0.00	0.00	-168.70	32.90	135.90	0.00	-85.20	21.90	63.30	0.00	-5.90	-2.10	8.10	0.00	-5.90	-2.10	8.10	0.00	1.00	0.00	0.00	0.00	0.00	0.00	0.00	0.00	0.00	0.00	0.00	0.00	0.00	0.00	0.00
0.00	0.00	0.00	0.00	0.00	0.00	0.00	0.00	0.00	0.00	0.00	0.00	0.00	0.00	0.00	0.00	0.00	0.00	0.00	-142.10	-23.00	165.30	0.10	-73.70	-5.60	79.30	0.00	-3.80	-4.50	8.30	0.00	-3.80	-4.50	8.30	0.00	1.00	0.00	0.00	0.00	0.00	0.00	0.00	0.00	0.00	0.00	0.00	0.00	0.00	0.00	0.00
0.00	0.00	0.00	0.00	0.00	0.00	0.00	0.00	0.00	0.00	0.00	0.00	0.00	0.00	0.00	0.00	0.00	0.00	0.00	-101.70	-76.80	178.50	0.00	-54.90	-32.60	87.60	0.00	-1.30	-6.50	7.80	0.00	-1.30	-6.50	7.80	0.00	1.00	0.00	0.00	0.00	0.00	0.00	0.00	0.00	0.00	0.00	0.00	0.00	0.00	0.00	0.00
0.00	0.00	0.00	0.00	0.00	0.00	0.00	0.00	0.00	0.00	0.00	0.00	0.00	0.00	0.00	0.00	0.00	0.00	0.00	-51.20	-123.00	174.10	-0.10	-30.80	-56.50	87.30	0.00	1.30	-7.80	6.50	0.00	1.30	-7.80	6.50	0.00	1.00	0.00	0.00	0.00	0.00	0.00	0.00	0.00	0.00	0.00	0.00	0.00	0.00	0.00	0.00
0.00	0.00	0.00	0.00	0.00	0.00	0.00	0.00	0.00	0.00	0.00	0.00	0.00	0.00	0.00	0.00	0.00	0.00	0.00	4.30	-157.10	152.70	-0.10	-3.60	-74.80	78.40	0.00	3.80	-8.30	4.50	0.00	3.80	-8.30	4.50	0.00	1.00	0.00	0.00	0.00	0.00	0.00	0.00	0.00	0.00	0.00	0.00	0.00	0.00	0.00	0.00
0.00	0.00	0.00	0.00	0.00	0.00	0.00	0.00	0.00	0.00	0.00	0.00	0.00	0.00	0.00	0.00	0.00	0.00	0.00	59.40	-175.90	116.50	0.00	23.80	-85.70	61.90	0.00	5.90	-8.10	2.10	0.00	5.90	-8.10	2.10	0.00	1.00	0.00	0.00	0.00	0.00	0.00	0.00	0.00	0.00	0.00	0.00	0.00	0.00	0.00	0.00
0.00	0.00	0.00	0.00	0.00	0.00	0.00	0.00	0.00	0.00	0.00	0.00	0.00	0.00	0.00	0.00	0.00	0.00	0.00	108.60	-177.50	68.90	0.10	49.00	-88.30	39.30	0.00	7.40	-7.00	-0.40	0.00	7.40	-7.00	-0.40	0.00	1.00	0.00	0.00	0.00	0.00	0.00	0.00	0.00	0.00	0.00	0.00	0.00	0.00	0.00	0.00
0.00	0.00	0.00	0.00	0.00	0.00	0.00	0.00	0.00	0.00	0.00	0.00	0.00	0.00	0.00	0.00	0.00	0.00	0.00	147.20	-161.70	14.50	0.00	69.30	-82.30	12.90	0.00	8.20	-5.20	-3.00	0.00	8.20	-5.20	-3.00	0.00	1.00	0.00	0.00	0.00	0.00	0.00	0.00	0.00	0.00	0.00	0.00	0.00	0.00	0.00	0.00
0.00	0.00	0.00	0.00	0.00	0.00	0.00	0.00	0.00	0.00	0.00	0.00	0.00	0.00	0.00	0.00	0.00	0.00	0.00	171.50	-130.10	-41.30	0.00	82.90	-68.20	-14.70	0.00	8.20	-3.00	-5.20	0.00	8.20	-3.00	-5.20	0.00	1.00	0.00	0.00	0.00	0.00	0.00	0.00	0.00	0.00	0.00	0.00	0.00	0.00	0.00	0.00
0.00	0.00	0.00	0.00	0.00	0.00	0.00	0.00	0.00	0.00	0.00	0.00	0.00	0.00	0.00	0.00	0.00	0.00	0.00	178.90	-85.80	-93.10	0.00	88.40	-47.40	-40.90	0.00	7.40	-0.40	-7.00	0.00	7.40	-0.40	-7.00	0.00	1.00	0.00	0.00	0.00	0.00	0.00	0.00	0.00	0.00	0.00	0.00	0.00	0.00	0.00	0.00
0.00	0.00	0.00	0.00	0.00	0.00	0.00	0.00	0.00	0.00	0.00	0.00	0.00	0.00	0.00	0.00	0.00	0.00	0.00	168.80	-33.00	-135.80	0.00	85.20	-22.00	-63.20	0.00	5.90	2.10	-8.10	0.00	5.90	2.10	-8.10	0.00	1.00	0.00	0.00	0.00	0.00	0.00	0.00	0.00	0.00	0.00	0.00	0.00	0.00	0.00	0.00
0.00	0.00	0.00	0.00	0.00	0.00	0.00	0.00	0.00	0.00	0.00	0.00	0.00	0.00	0.00	0.00	0.00	0.00	0.00	142.20	22.90	-165.10	0.00	73.70	5.50	-79.20	0.00	3.80	4.50	-8.30	0.00	3.80	4.50	-8.30	0.00	1.00	0.00	0.00	0.00	0.00	0.00	0.00	0.00	0.00	0.00	0.00	0.00	0.00	0.00	0.00
0.00	0.00	0.00	0.00	0.00	0.00	0.00	0.00	0.00	0.00	0.00	0.00	0.00	0.00	0.00	0.00	0.00	0.00	0.00	101.60	76.60	-178.20	0.00	54.90	32.50	-87.50	0.00	1.30	6.50	-7.80	0.00	1.30	6.50	-7.80	0.00	1.00	0.00	0.00	0.00	0.00	0.00	0.00	0.00	0.00	0.00	0.00	0.00	0.00	0.00	0.00
0.00	0.00	0.00	0.00	0.00	0.00	0.00	0.00	0.00	0.00	0.00	0.00	0.00	0.00	0.00	0.00	0.00	0.00	0.00	51.10	122.80	-173.90	0.00	30.80	56.30	-87.20	0.00	-1.30	7.80	-6.50	0.00	-1.30	7.80	-6.50	0.00	1.00	0.00	0.00	0.00	0.00	0.00	0.00	0.00	0.00	0.00	0.00	0.00	0.00	0.00	0.00
0.00	0.00	0.00	0.00	0.00	0.00	0.00	0.00	0.00	0.00	0.00	0.00	0.00	0.00	0.00	0.00	0.00	0.00	0.00	-4.30	156.90	-152.70	0.00	3.60	74.70	-78.40	0.00	-3.80	8.30	-4.50	0.00	-3.80	8.30	-4.50	0.00	1.00	0.00	0.00	0.00	0.00	0.00	0.00	0.00	0.00	0.00	0.00	0.00	0.00	0.00	0.00
0.00	0.00	0.00	0.00	0.00	0.00	0.00	0.00	0.00	0.00	0.00	0.00	0.00	0.00	0.00	0.00	0.00	0.00	0.00	-59.30	175.80	-116.50	0.00	-23.80	85.70	-61.80	0.00	-5.90	8.00	-2.10	0.00	-5.90	8.00	-2.10	0.00	1.00	0.00	0.00	0.00	0.00	0.00	0.00	0.00	0.00	0.00	0.00	0.00	0.00	0.00	0.00
0.00	0.00	0.00	0.00	0.00	0.00	0.00	0.00	0.00	0.00	0.00	0.00	0.00	0.00	0.00	0.00	0.00	0.00	0.00	-108.60	177.40	-68.80	0.00	-49.00	88.30	-39.20	0.00	-7.40	7.00	0.40	0.00	-7.40	7.00	0.40	0.00	1.00	0.00	0.00	0.00	0.00	0.00	0.00	0.00	0.00	0.00	0.00	0.00	0.00	0.00	0.00
0.00	0.00	0.00	0.00	0.00	0.00	0.00	0.00	0.00	0.00	0.00	0.00	0.00	0.00	0.00	0.00	0.00	0.00	0.00	-147.20	161.60	-14.20	0.00	-69.30	82.20	-12.80	0.00	-8.20	5.20	3.00	0.00	-8.20	5.20	3.00	0.00	1.00	0.00	0.00	0.00	0.00	0.00	0.00	0.00	0.00	0.00	0.00	0.00	0.00	0.00	0.00
0.00	0.00	0.00	0.00	0.00	0.00	0.00	0.00	0.00	0.00	0.00	0.00	0.00	0.00	0.00	0.00	0.00	0.00	0.00	-171.40	130.00	41.40	0.00	-82.90	68.10	14.80	0.00	-8.20	3.00	5.20	0.00	-8.20	3.00	5.20	0.00	1.00	0.00	0.00	0.00	0.00	0.00	0.00	0.00	0.00	0.00	0.00	0.00	0.00	0.00	0.00
0.00	0.00	0.00	0.00	0.00	0.00	0.00	0.00	0.00	0.00	0.00	0.00	0.00	0.00	0.00	0.00	0.00	0.00	0.00	-178.80	85.60	93.10	0.00	-88.40	47.30	41.00	0.00	-7.40	0.40	7.00	0.00	-7.40	0.40	7.00	0.00	1.00	0.00	0.00	0.00	0.00	0.00	0.00	0.00	0.00	0.00	0.00	0.00	0.00	0.00	0.00
0.00	0.00	0.00	0.00	0.00	0.00	0.00	0.00	0.00	0.00	0.00	0.00	0.00	0.00	0.00	0.00	0.00	0.00	0.00	-168.80	32.90	135.90	0.00	-85.20	21.90	63.30	0.00	-5.90	-2.10	8.10	0.00	-5.90	-2.10	8.10	0.00	1.00	0.00	0.00	0.00	0.00	0.00	0.00	0.00	0.00	0.00	0.00	0.00	0.00	0.00	0.00
0.00	0.00	0.00	0.00	0.00	0.00	0.00	0.00	0.00	0.00	0.00	0.00	0.00	0.00	0.00	0.00	0.00	0.00	0.00	-142.20	-23.10	165.30	0.00	-73.70	-5.60	79.30	0.00	-3.80	-4.50	8.30	0.00	-3.80	-4.50	8.30	0.00	1.00	0.00	0.00	0.00	0.00	0.00	0.00	0.00	0.00	0.00	0.00	0.00	0.00	0.00	0.00
0.00	0.00	0.00	0.00	0.00	0.00	0.00	0.00	0.00	0.00	0.00	0.00	0.00	0.00	0.00	0.00	0.00	0.00	0.00	-101.70	-76.80	178.40	-0.10	-54.90	-32.60	87.60	0.00	-1.30	-6.50	7.80	0.00	-1.30	-6.50	7.80	0.00	1.00	0.00	0.00	0.00	0.00	0.00	0.00	0.00	0.00	0.00	0.00	0.00	0.00	0.00	0.00
0.00	0.00	0.00	0.00	0.00	0.00	0.00	0.00	0.00	0.00	0.00	0.00	0.00	0.00	0.00	0.00	0.00	0.00	0.00	-51.20	-123.00	174.10	0.00	-30.80	-56.50	87.30	0.00	1.30	-7.80	6.50	0.00	1.30	-7.80	6.50	0.00	1.00	0.00	0.00	0.00	0.00	0.00	0.00	0.00	0.00	0.00	0.00	0.00	0.00	0.00	0.00
0.00	0.00	0.00	0.00	0.00	0.00	0.00	0.00	0.00	0.00	0.00	0.00	0.00	0.00	0.00	0.00	0.00	0.00	0.00	4.30	-157.10	152.80	0.00	-3.60	-74.80	78.40	0.00	3.80	-8.30	4.50	0.00	3.80	-8.30	4.50	0.00	1.00	0.00	0.00	0.00	0.00	0.00	0.00	0.00	0.00	0.00	0.00	0.00	0.00	0.00	0.00
0.00	0.00	0.00	0.00	0.00	0.00	0.00	0.00	0.00	0.00	0.00	0.00	0.00	0.00	0.00	0.00	0.00	0.00	0.00	59.40	-175.80	116.50	0.10	23.80	-85.70	61.90	0.00	5.90	-8.10	2.10	0.00	5.90	-8.10	2.10	0.00	1.00	0.00	0.00	0.00	0.00	0.00	0.00	0.00	0.00	0.00	0.00	0.00	0.00	0.00	0.00
0.00	0.00	0.00	0.00	0.00	0.00	0.00	0.00	0.00	0.00	0.00	0.00	0.00	0.00	0.00	0.00	0.00	0.00	0.00	108.70	-177.50	68.80	0.00	49.00	-88.40	39.30	0.00	7.40	-7.00	-0.40	0.00	7.40	-7.00	-0.40	0.00	1.00	0.00	0.00	0.00	0.00	0.00	0.00	0.00	0.00	0.00	0.00	0.00	0.00	0.00	0.00
0.00	0.00	0.00	0.00	0.00	0.00	0.00	0.00	0.00	0.00	0.00	0.00	0.00	0.00	0.00	0.00	0.00	0.00	0.00	147.20	-161.80	14.40	-0.10	69.30	-82.30	12.90	0.00	8.20	-5.20	-3.00	0.00	8.20	-5.20	-3.00	0.00	1.00	0.00	0.00	0.00	0.00	0.00	0.00	0.00	0.00	0.00	0.00	0.00	0.00	0.00	0.00
0.00	0.00	0.00	0.00	0.00	0.00	0.00	0.00	0.00	0.00	0.00	0.00	0.00	0.00	0.00	0.00	0.00	0.00	0.00	171.40	-130.20	-41.30	-0.10	82.90	-68.20	-14.70	0.00	8.20	-3.00	-5.20	0.00	8.20	-3.00	-5.20	0.00	1.00	0.00	0.00	0.00	0.00	0.00	0.00	0.00	0.00	0.00	0.00	0.00	0.00	0.00	0.00
0.00	0.00	0.00	0.00	0.00	0.00	0.00	0.00	0.00	0.00	0.00	0.00	0.00	0.00	0.00	0.00	0.00	0.00	0.00	178.90	-85.80	-93.10	0.00	88.40	-47.40	-41.00	0.00	7.40	-0.40	-7.00	0.00	7.40	-0.40	-7.00	0.00	1.00	0.00	0.00	0.00	0.00	0.00	0.00	0.00	0.00	0.00	0.00	0.00	0.00	0.00	0.00
0.00	0.00	0.00	0.00	0.00	0.00	0.00	0.00	0.00	0.00	0.00	0.00	0.00	0.00	0.00	0.00	0.00	0.00	0.00	168.80	-33.00	-135.80	0.00	85.20	-22.00	-63.20	0.00	5.90	2.10	-8.10	0.00	5.90	2.10	-8.10	0.00	1.00	0.00	0.00	0.00	0.00	0.00	0.00	0.00	0.00	0.00	0.00	0.00	0.00	0.00	0.00
0.00	0.00	0.00	0.00	0.00	0.00	0.00	0.00	0.00	0.00	0.00	0.00	0.00	0.00	0.00	0.00	0.00	0.00	0.00	142.20	22.90	-165.10	0.10	73.70	5.50	-79.20	0.00	3.80	4.50	-8.30	0.00	3.80	4.50	-8.30	0.00	1.00	0.00	0.00	0.00	0.00	0.00	0.00	0.00	0.00	0.00	0.00	0.00	0.00	0.00	0.00
0.00	0.00	0.00	0.00	0.00	0.00	0.00	0.00	0.00	0.00	0.00	0.00	0.00	0.00	0.00	0.00	0.00	0.00	0.00	101.60	76.60	-178.20	0.00	54.90	32.50	-87.50	0.00	1.30	6.50	-7.80	0.00	1.30	6.50	-7.80	0.00	1.00	0.00	0.00	0.00	0.00	0.00	0.00	0.00	0.00	0.00	0.00	0.00	0.00	0.00	0.00
0.00	0.00	0.00	0.00	0.00	0.00	0.00	0.00	0.00	0.00	0.00	0.00	0.00	0.00	0.00	0.00	0.00	0.00	0.00	51.10	122.80	-174.00	0.00	30.80	56.40	-87.20	0.00	-1.30	7.80	-6.50	0.00	-1.30	7.80	-6.50	0.00	1.00	0.00	0.00	0.00	0.00	0.00	0.00	0.00	0.00	0.00	0.00	0.00	0.00	0.00	0.00
0.00	0.00	0.00	0.00	0.00	0.00	0.00	0.00	0.00	0.00	0.00	0.00	0.00	0.00	0.00	0.00	0.00	0.00	0.00	-4.30	156.90	-152.70	-0.10	3.60	74.70	-78.30	0.00	-3.80	8.30	-4.50	0.00	-3.80	8.30	-4.50	0.00	1.00	0.00	0.00	0.00	0.00	0.00	0.00	0.00	0.00	0.00	0.00	0.00	0.00	0.00	0.00
0.00	0.00	0.00	0.00	0.00	0.00	0.00	0.00	0.00	0.00	0.00	0.00	0.00	0.00	0.00	0.00	0.00	0.00	0.00	-59.40	175.80	-116.40	0.00	-23.80	85.70	-61.80	0.00	-5.90	8.00	-2.10	0.00	-5.90	8.00	-2.10	0.00	1.00	0.00	0.00	0.00	0.00	0.00	0.00	0.00	0.00	0.00	0.00	0.00	0.00	0.00	0.00
0.00	0.00	0.00	0.00	0.00	0.00	0.00	0.00	0.00	0.00	0.00	0.00	0.00	0.00	0.00	0.00	0.00	0.00	0.00	-108.60	177.40	-68.70	0.00	-49.00	88.30	-39.30	0.00	-7.40	7.00	0.40	0.00	-7.40	7.00	0.40	0.00	1.00	0.00	0.00	0.00	0.00	0.00	0.00	0.00	0.00	0.00	0.00	0.00	0.00	0.00	0.00
0.00	0.00	0.00	0.00	0.00	0.00	0.00	0.00	0.00	0.00	0.00	0.00	0.00	0.00	0.00	0.00	0.00	0.00	0.00	-147.20	161.60	-14.40	0.00	-69.30	82.20	-12.80	0.00	-8.20	5.20	3.00	0.00	-8.20	5.20	3.00	0.00	1.00	0.00	0.00	0.00	0.00	0.00	0.00	0.00	0.00	0.00	0.00	0.00	0.00	0.00	0.00
0.00	0.00	0.00	0.00	0.00	0.00	0.00	0.00	0.00	0.00	0.00	0.00	0.00	0.00	0.00	0.00	0.00	0.00	0.00	-171.50	129.90	41.40	0.00	-82.90	68.10	14.80	0.00	-8.20	3.00	5.20	0.00	-8.20	3.00	5.20	0.00	1.00	0.00	0.00	0.00	0.00	0.00	0.00	0.00	0.00	0.00	0.00	0.00	0.00	0.00	0.00
0.00	0.00	0.00	0.00	0.00	0.00	0.00	0.00	0.00	0.00	0.00	0.00	0.00	0.00	0.00	0.00	0.00	0.00	0.00	-178.90	85.60	93.30	0.00	-88.40	47.30	41.00	0.00	-7.40	0.40	7.00	0.00	-7.40	0.40	7.00	0.00	1.00	0.00	0.00	0.00	0.00	0.00	0.00	0.00	0.00	0.00	0.00	0.00	0.00	0.00	0.00
0.00	0.00	0.00	0.00	0.00	0.00	0.00	0.00	0.00	0.00	0.00	0.00	0.00	0.00	0.00	0.00	0.00	0.00	0.00	-168.70	32.90	135.90	0.10	-85.20	21.90	63.30	0.00	-5.90	-2.10	8.10	0.00	-5.90	-2.10	8.10	0.00	1.00	0.00	0.00	0.00	0.00	0.00	0.00	0.00	0.00	0.00	0.00	0.00	0.00	0.00	0.00
0.00	0.00	0.00	0.00	0.00	0.00	0.00	0.00	0.00	0.00	0.00	0.00	0.00	0.00	0.00	0.00	0.00	0.00	0.00	-142.10	-23.00	165.20	0.00	-73.70	-5.60	79.30	0.00	-3.80	-4.50	8.30	0.00	-3.80	-4.50	8.30	0.00	1.00	0.00	0.00	0.00	0.00	0.00	0.00	0.00	0.00	0.00	0.00	0.00	0.00	0.00	0.00
0.00	0.00	0.00	0.00	0.00	0.00	0.00	0.00	0.00	0.00	0.00	0.00	0.00	0.00	0.00	0.00	0.00	0.00	0.00	-101.70	-76.80	178.40	0.00	-54.90	-32.60	87.60	0.00	-1.30	-6.50	7.80	0.00	-1.30	-6.50	7.80	0.00	1.00	0.00	0.00	0.00	0.00	0.00	0.00	0.00	0.00	0.00	0.00	0.00	0.00	0.00	0.00
0.00	0.00	0.00	0.00	0.00	0.00	0.00	0.00	0.00	0.00	0.00	0.00	0.00	0.00	0.00	0.00	0.00	0.00	0.00	-51.20	-123.00	174.10	-0.10	-30.80	-56.40	87.30	0.00	1.30	-7.80	6.50	0.00	1.30	-7.80	6.50	0.00	1.00	0.00	0.00	0.00	0.00	0.00	0.00	0.00	0.00	0.00	0.00	0.00	0.00	0.00	0.00
0.00	0.00	0.00	0.00	0.00	0.00	0.00	0.00	0.00	0.00	0.00	0.00	0.00	0.00	0.00	0.00	0.00	0.00	0.00	4.30	-157.10	152.80	0.00	-3.60	-74.80	78.40	0.00	3.80	-8.30	4.50	0.00	3.80	-8.30	4.50	0.00	1.00	0.00	0.00	0.00	0.00	0.00	0.00	0.00	0.00	0.00	0.00	0.00	0.00	0.00	0.00
0.00	0.00	0.00	0.00	0.00	0.00	0.00	0.00	0.00	0.00	0.00	0.00	0.00	0.00	0.00	0.00	0.00	0.00	0.00	59.40	-175.90	116.50	0.00	23.80	-85.70	61.90	0.00	5.90	-8.10	2.10	0.00	5.90	-8.10	2.10	0.00	1.00	0.00	0.00	0.00	0.00	0.00	0.00	0.00	0.00	0.00	0.00	0.00	0.00	0.00	0.00
0.00	0.00	0.00	0.00	0.00	0.00	0.00	0.00	0.00	0.00	0.00	0.00	0.00	0.00	0.00	0.00	0.00	0.00	0.00	108.60	-177.50	68.90	0.00	49.00	-88.30	39.30	0.00	7.40	-7.00	-0.40	0.00	7.40	-7.00	-0.40	0.00	1.00	0.00	0.00	0.00	0.00	0.00	0.00	0.00	0.00	0.00	0.00	0.00	0.00	0.00	0.00
0.00	0.00	0.00	0.00	0.00	0.00	0.00	0.00	0.00	0.00	0.00	0.00	0.00	0.00	0.00	0.00	0.00	0.00	0.00	147.30	-161.70	14.40	0.00	69.30	-82.30	12.90	0.00	8.20	-5.20	-3.00	0.00	8.20	-5.20	-3.00	0.00	1.00	0.00	0.00	0.00	0.00	0.00	0.00	0.00	0.00	0.00	0.00	0.00	0.00	0.00	0.00
0.00	0.00	0.00	0.00	0.00	0.00	0.00	0.00	0.00	0.00	0.00	0.00	0.00	0.00	0.00	0.00	0.00	0.00	0.00	171.50	-130.10	-41.30	0.00	82.90	-68.20	-14.70	0.00	8.20	-3.00	-5.20	0.00	8.20	-3.00	-5.20	0.00	1.00	0.00	0.00	0.00	0.00	0.00	0.00	0.00	0.00	0.00	0.00	0.00	0.00	0.00	0.00
0.00	0.00	0.00	0.00	0.00	0.00	0.00	0.00	0.00	0.00	0.00	0.00	0.00	0.00	0.00	0.00	0.00	0.00	0.00	178.80	-85.80	-93.00	0.00	88.40	-47.40	-40.90	0.00	7.40	-0.40	-7.00	0.00	7.40	-0.40	-7.00	0.00	1.00	0.00	0.00	0.00	0.00	0.00	0.00	0.00	0.00	0.00	0.00	0.00	0.00	0.00	0.00
0.00	0.00	0.00	0.00	0.00	0.00	0.00	0.00	0.00	0.00	0.00	0.00	0.00	0.00	0.00	0.00	0.00	0.00	0.00	168.80	-33.00	-135.80	0.00	85.20	-22.00	-63.20	0.00	5.90	2.10	-8.10	0.00	5.90	2.10	-8.10	0.00	1.00	0.00	0.00	0.00	0.00	0.00	0.00	0.00	0.00	0.00	0.00	0.00	0.00	0.00	0.00
0.00	0.00	0.00	0.00	0.00	0.00	0.00	0.00	0.00	0.00	0.00	0.00	0.00	0.00	0.00	0.00	0.00	0.00	0.00	142.20	22.90	-165.20	0.00	73.70	5.50	-79.20	0.00	3.80	4.50	-8.30	0.00	3.80	4.50	-8.30	0.00	1.00	0.00	0.00	0.00	0.00	0.00	0.00	0.00	0.00	0.00	0.00	0.00	0.00	0.00	0.00
0.00	0.00	0.00	0.00	0.00	0.00	0.00	0.00	0.00	0.00	0.00	0.00	0.00	0.00	0.00	0.00	0.00	0.00	0.00	101.70	76.60	-178.30	0.00	54.90	32.50	-87.50	0.00	1.30	6.50	-7.80	0.00	1.30	6.50	-7.80	0.00	1.00	0.00	0.00	0.00	0.00	0.00	0.00	0.00	0.00	0.00	0.00	0.00	0.00	0.00	0.00
0.00	0.00	0.00	0.00	0.00	0.00	0.00	0.00	0.00	0.00	0.00	0.00	0.00	0.00	0.00	0.00	0.00	0.00	0.00	51.10	122.80	-173.90	0.00	30.80	56.40	-87.20	0.00	-1.30	7.80	-6.50	0.00	-1.30	7.80	-6.50	0.00	1.00	0.00	0.00	0.00	0.00	0.00	0.00	0.00	0.00	0.00	0.00	0.00	0.00	0.00	0.00
0.00	0.00	0.00	0.00	0.00	0.00	0.00	0.00	0.00	0.00	0.00	0.00	0.00	0.00	0.00	0.00	0.00	0.00	0.00	-4.30	156.90	-152.60	0.00	3.60	74.70	-78.40	0.00	-3.80	8.30	-4.50	0.00	-3.80	8.30	-4.50	0.00	1.00	0.00	0.00	0.00	0.00	0.00	0.00	0.00	0.00	0.00	0.00	0.00	0.00	0.00	0.00
0.00	0.00	0.00	0.00	0.00	0.00	0.00	0.00	0.00	0.00	0.00	0.00	0.00	0.00	0.00	0.00	0.00	0.00	0.00	-59.30	175.80	-116.40	0.00	-23.80	85.70	-61.80	0.00	-5.90	8.00	-2.10	0.00	-5.90	8.00	-2.10	0.00	1.00	0.00	0.00	0.00	0.00	0.00	0.00	0.00	0.00	0.00	0.00	0.00	0.00	0.00	0.00
0.00	0.00	0.00	0.00	0.00	0.00	0.00	0.00	0.00	0.00	0.00	0.00	0.00	0.00	0.00	0.00	0.00	0.00	0.00	-108.60	177.40	-68.70	0.00	-49.00	88.30	-39.20	0.00	-7.40	7.00	0.40	0.00	-7.40	7.00	0.40	0.00	1.00	0.00	0.00	0.00	0.00	0.00	0.00	0.00	0.00	0.00	0.00	0.00	0.00	0.00	0.00
0.00	0.00	0.00	0.00	0.00	0.00	0.00	0.00	0.00	0.00	0.00	0.00	0.00	0.00	0.00	0.00	0.00	0.00	0.00	-147.20	161.60	-14.30	0.00	-69.30	82.20	-12.80	0.00	-8.20	5.20	3.00	0.00	-8.20	5.20	3.00	0.00	1.00	0.00	0.00	0.00	0.00	0.00	0.00	0.00	0.00	0.00	0.00	0.00	0.00	0.00	0.00
0.00	0.00	0.00	0.00	0.00	0.00	0.00	0.00	0.00	0.00	0.00	0.00	0.00	0.00	0.00	0.00	0.00	0.00	0.00	-171.40	130.00	41.40	0.00	-82.90	68.10	14.80	0.00	-8.20	3.00	5.20	0.00	-8.20	3.00	5.20	0.00	1.00	0.00	0.00	0.00	0.00	0.00	0.00	0.00	0.00	0.00	0.00	0.00	0.00	0.00	0.00
0.00	0.00	0.00	0.00	0.00	0.00	0.00	0.00	0.00	0.00	0.00	0.00	0.00	0.00	0.00	0.00	0.00	0.00	0.00	-178.80	85.60	93.20	0.00	-88.40	47.30	41.00	0.00	-7.40	0.40	7.00	0.00	-7.40	0.40	7.00	0.00	1.00	0.00	0.00	0.00	0.00	0.00	0.00	0.00	0.00	0.00	0.00	0.00	0.00	0.00	0.00
0.00	0.00	0.00	0.00	0.00	0.00	0.00	0.00	0.00	0.00	0.00	0.00	0.00	0.00	0.00	0.00	0.00	0.00	0.00	-168.80	32.90	136.00	0.10	-85.20	21.90	63.30	0.00	-5.90	-2.10	8.10	0.00	-5.90	-2.10	8.10	0.00	1.00	0.00	0.00	0.00	0.00	0.00	0.00	0.00	0.00	0.00	0.00	0.00	0.00	0.00	0.00
0.00	0.00	0.00	0.00	0.00	0.00	0.00	0.00	0.00	0.00	0.00	0.00	0.00	0.00	0.00	0.00	0.00	0.00	0.00	-142.20	-23.00	165.20	0.00	-73.70	-5.60	79.30	0.00	-3.80	-4.50	8.30	0.00	-3.80	-4.50	8.30	0.00	1.00	0.00	0.00	0.00	0.00	0.00	0.00	0.00	0.00	0.00	0.00	0.00	0.00	0.00	0.00
0.00	0.00	0.00	0.00	0.00	0.00	0.00	0.00	0.00	0.00	0.00	0.00	0.00	0.00	0.00	0.00	0.00	0.00	0.00	-101.60	-76.70	178.30	-0.10	-54.90	-32.60	87.60	0.00	-1.30	-6.50	7.80	0.00	-1.30	-6.50	7.80	0.00	1.00	0.00	0.00	0.00	0.00	0.00	0.00	0.00	0.00	0.00	0.00	0.00	0.00	0.00	0.00
0.00	0.00	0.00	0.00	0.00	0.00	0.00	0.00	0.00	0.00	0.00	0.00	0.00	0.00	0.00	0.00	0.00	0.00	0.00	-51.10	-123.00	174.10	0.00	-30.80	-56.40	87.30	0.00	1.30	-7.80	6.50	0.00	1.30	-7.80	6.50	0.00	1.00	0.00	0.00	0.00	0.00	0.00	0.00	0.00	0.00	0.00	0.00	0.00	0.00	0.00	0.00
0.00	0.00	0.00	0.00	0.00	0.00	0.00	0.00	0.00	0.00	0.00	0.00	0.00	0.00	0.00	0.00	0.00	0.00	0.00	4.30	-157.10	152.90	0.00	-3.60	-74.80	78.40	0.00	3.80	-8.30	4.50	0.00	3.80	-8.30	4.50	0.00	1.00	0.00	0.00	0.00	0.00	0.00	0.00	0.00	0.00	0.00	0.00	0.00	0.00	0.00	0.00
0.00	0.00	0.00	0.00	0.00	0.00	0.00	0.00	0.00	0.00	0.00	0.00	0.00	0.00	0.00	0.00	0.00	0.00	0.00	59.40	-175.90	116.50	0.00	23.80	-85.70	61.90	0.00	5.90	-8.10	2.10	0.00	5.90	-8.10	2.10	0.00	1.00	0.00	0.00	0.00	0.00	0.00	0.00	0.00	0.00	0.00	0.00	0.00	0.00	0.00	0.00
0.00	0.00	0.00	0.00	0.00	0.00	0.00	0.00	0.00	0.00	0.00	0.00	0.00	0.00	0.00	0.00	0.00	0.00	0.00	108.60	-177.50	68.80	0.00	49.00	-88.40	39.30	0.00	7.40	-7.00	-0.40	0.00	7.40	-7.00	-0.40	0.00	1.00	0.00	0.00	0.00	0.00	0.00	0.00	0.00	0.00	0.00	0.00	0.00	0.00	0.00	0.00
0.00	0.00	0.00	0.00	0.00	0.00	0.00	0.00	0.00	0.00	0.00	0.00	0.00	0.00	0.00	0.00	0.00	0.00	0.00	147.20	-161.70	14.50	0.00	69.30	-82.30	12.90	0.00	8.20	-5.20	-3.00	0.00	8.20	-5.20	-3.00	0.00	1.00	0.00	0.00	0.00	0.00	0.00	0.00	0.00	0.00	0.00	0.00	0.00	0.00	0.00	0.00
0.00	0.00	0.00	0.00	0.00	0.00	0.00	0.00	0.00	0.00	0.00	0.00	0.00	0.00	0.00	0.00	0.00	0.00	0.00	171.40	-130.10	-41.30	0.00	82.90	-68.20	-14.70	0.00	8.20	-3.00	-5.20	0.00	8.20	-3.00	-5.20	0.00	1.00	0.00	0.00	0.00	0.00	0.00	0.00	0.00	0.00	0.00	0.00	0.00	0.00	0.00	0.00
0.00	0.00	0.00	0.00	0.00	0.00	0.00	0.00	0.00	0.00	0.00	0.00	0.00	0.00	0.00	0.00	0.00	0.00	0.00	178.90	-85.80	-93.10	0.00	88.40	-47.40	-41.00	0.00	7.40	-0.40	-7.00	0.00	7.40	-0.40	-7.00	0.00	1.00	0.00	0.00	0.00	0.00	0.00	0.00	0.00	0.00	0.00	0.00	0.00	0.00	0.00	0.00
0.00	0.00	0.00	0.00	0.00	0.00	0.00	0.00	0.00	0.00	0.00	0.00	0.00	0.00	0.00	0.00	0.00	0.00	0.00	168.80	-33.00	-135.80	0.00	85.20	-22.00	-63.20	0.00	5.90	2.10	-8.10	0.00	5.90	2.10	-8.10	0.00	1.00	0.00	0.00	0.00	0.00	0.00	0.00	0.00	0.00	0.00	0.00	0.00	0.00	0.00	0.00
0.00	0.00	0.00	0.00	0.00	0.00	0.00	0.00	0.00	0.00	0.00	0.00	0.00	0.00	0.00	0.00	0.00	0.00	0.00	142.20	22.90	-165.10	0.00	73.70	5.50	-79.20	0.00	3.80	4.50	-8.30	0.00	3.80	4.50	-8.30	0.00	1.00	0.00	0.00	0.00	0.00	0.00	0.00	0.00	0.00	0.00	0.00	0.00	0.00	0.00	0.00
0.00	0.00	0.00	0.00	0.00	0.00	0.00	0.00	0.00	0.00	0.00	0.00	0.00	0.00	0.00	0.00	0.00	0.00	0.00	101.70	76.60	-178.30	0.00	54.90	32.50	-87.50	0.00	1.30	6.50	-7.80	0.00	1.30	6.50	-7.80	0.00	1.00	0.00	0.00	0.00	0.00	0.00	0.00	0.00	0.00	0.00	0.00	0.00	0.00	0.00	0.00
0.00	0.00	0.00	0.00	0.00	0.00	0.00	0.00	0.00	0.00	0.00	0.00	0.00	0.00	0.00	0.00	0.00	0.00	0.00	51.20	122.80	-174.00	0.00	30.80	56.40	-87.20	0.00	-1.30	7.80	-6.50	0.00	-1.30	7.80	-6.50	0.00	1.00	0.00	0.00	0.00	0.00	0.00	0.00	0.00	0.00	0.00	0.00	0.00	0.00	0.00	0.00
0.00	0.00	0.00	0.00	0.00	0.00	0.00	0.00	0.00	0.00	0.00	0.00	0.00	0.00	0.00	0.00	0.00	0.00	0.00	-4.30	157.00	-152.60	0.00	3.60	74.70	-78.30	0.00	-3.80	8.30	-4.50	0.00	-3.80	8.30	-4.50	0.00	1.00	0.00	0.00	0.00	0.00	0.00	0.00	0.00	0.00	0.00	0.00	0.00	0.00	0.00	0.00
0.00	0.00	0.00	0.00	0.00	0.00	0.00	0.00	0.00	0.00	0.00	0.00	0.00	0.00	0.00	0.00	0.00	0.00	0.00	-59.40	175.70	-116.30	0.00	-23.80	85.70	-61.80	0.00	-5.90	8.00	-2.10	0.00	-5.90	8.00	-2.10	0.00	1.00	0.00	0.00	0.00	0.00	0.00	0.00	0.00	0.00	0.00	0.00	0.00	0.00	0.00	0.00
0.00	0.00	0.00	0.00	0.00	0.00	0.00	0.00	0.00	0.00	0.00	0.00	0.00	0.00	0.00	0.00	0.00	0.00	0.00	-108.60	177.30	-68.70	0.00	-49.00	88.30	-39.30	0.00	-7.40	7.00	0.40	0.00	-7.40	7.00	0.40	0.00	1.00	0.00	0.00	0.00	0.00	0.00	0.00	0.00	0.00	0.00	0.00	0.00	0.00	0.00	0.00
0.00	0.00	0.00	0.00	0.00	0.00	0.00	0.00	0.00	0.00	0.00	0.00	0.00	0.00	0.00	0.00	0.00	0.00	0.00	-147.20	161.60	-14.40	-0.10	-69.30	82.20	-12.80	0.00	-8.20	5.20	3.00	0.00	-8.20	5.20	3.00	0.00	1.00	0.00	0.00	0.00	0.00	0.00	0.00	0.00	0.00	0.00	0.00	0.00	0.00	0.00	0.00
0.00	0.00	0.00	0.00	0.00	0.00	0.00	0.00	0.00	0.00	0.00	0.00	0.00	0.00	0.00	0.00	0.00	0.00	0.00	-171.40	129.90	41.40	0.00	-82.90	68.10	14.80	0.00	-8.20	3.00	5.20	0.00	-8.20	3.00	5.20	0.00	1.00	0.00	0.00	0.00	0.00	0.00	0.00	0.00	0.00	0.00	0.00	0.00	0.00	0.00	0.00
0.00	0.00	0.00	0.00	0.00	0.00	0.00	0.00	0.00	0.00	0.00	0.00	0.00	0.00	0.00	0.00	0.00	0.00	0.00	-178.80	85.60	93.30	0.10	-88.40	47.30	41.00	0.00	-7.40	0.40	7.00	0.00	-7.40	0.40	7.00	0.00	1.00	0.00	0.00	0.00	0.00	0.00	0.00	0.00	0.00	0.00	0.00	0.00	0.00	0.00	0.00
0.00	0.00	0.00	0.00	0.00	0.00	0.00	0.00	0.00	0.00	0.00	0.00	0.00	0.00	0.00	0.00	0.00	0.00	0.00	-168.70	32.90	135.90	0.00	-85.20	21.90	63.30	0.00	-5.90	-2.10	8.10	0.00	-5.90	-2.10	8.10	0.00	1.00	0.00	0.00	0.00	0.00	0.00	0.00	0.00	0.00	0.00	0.00	0.00	0.00	0.00	0.00
0.00	0.00	0.00	0.00	0.00	0.00	0.00	0.00	0.00	0.00	0.00	0.00	0.00	0.00	0.00	0.00	0.00	0.00	0.00	-142.20	-23.00	165.20	0.00	-73.70	-5.60	79.30	0.00	-3.80	-4.50	8.30	0.00	-3.80	-4.50	8.30	0.00	1.00	0.00	0.00	0.00	0.00	0.00	0.00	0.00	0.00	0.00	0.00	0.00	0.00	0.00	0.00
0.00	0.00	0.00	0.00	0.00	0.00	0.00	0.00	0.00	0.00	0.00	0.00	0.00	0.00	0.00	0.00	0.00	0.00	0.00	-101.60	-76.80	178.40	0.00	-54.90	-32.60	87.60	0.00	-1.30	-6.50	7.80	0.00	-1.30	-6.50	7.80	0.00	1.00	0.00	0.00	0.00	0.00	0.00	0.00	0.00	0.00	0.00	0.00	0.00	0.00	0.00	0.00
0.00	0.00	0.00	0.00	0.00	0.00	0.00	0.00	0.00	0.00	0.00	0.00	0.00	0.00	0.00	0.00	0.00	0.00	0.00	-51.10	-122.90	174.10	0.00	-30.80	-56.40	87.30	0.00	1.30	-7.80	6.50	0.00	1.30	-7.80	6.50	0.00	1.00	0.00	0.00	0.00	0.00	0.00	0.00	0.00	0.00	0.00	0.00	0.00	0.00	0.00	0.00
0.00	0.00	0.00	0.00	0.00	0.00	0.00	0.00	0.00	0.00	0.00	0.00	0.00	0.00	0.00	0.00	0.00	0.00	0.00	4.30	-157.10	152.80	0.00	-3.60	-74.80	78.40	0.00	3.80	-8.30	4.50	0.00	3.80	-8.30	4.50	0.00	1.00	0.00	0.00	0.00	0.00	0.00	0.00	0.00	0.00	0.00	0.00	0.00	0.00	0.00	0.00
0.00	0.00	0.00	0.00	0.00	0.00	0.00	0.00	0.00	0.00	0.00	0.00	0.00	0.00	0.00	0.00	0.00	0.00	0.00	59.30	-176.00	116.60	0.00	23.80	-85.80	61.90	0.00	5.90	-8.10	2.10	0.00	5.90	-8.10	2.10	0.00	1.00	0.00	0.00	0.00	0.00	0.00	0.00	0.00	0.00	0.00	0.00	0.00	0.00	0.00	0.00
0.00	0.00	0.00	0.00	0.00	0.00	0.00	0.00	0.00	0.00	0.00	0.00	0.00	0.00	0.00	0.00	0.00	0.00	0.00	108.60	-177.50	68.90	0.00	49.00	-88.30	39.30	0.00	7.40	-7.00	-0.40	0.00	7.40	-7.00	-0.40	0.00	1.00	0.00	0.00	0.00	0.00	0.00	0.00	0.00	0.00	0.00	0.00	0.00	0.00	0.00	0.00
0.00	0.00	0.00	0.00	0.00	0.00	0.00	0.00	0.00	0.00	0.00	0.00	0.00	0.00	0.00	0.00	0.00	0.00	0.00	147.30	-161.70	14.40	0.00	69.40	-82.30	12.90	0.00	8.20	-5.20	-3.00	0.00	8.20	-5.20	-3.00	0.00	1.00	0.00	0.00	0.00	0.00	0.00	0.00	0.00	0.00	0.00	0.00	0.00	0.00	0.00	0.00
0.00	0.00	0.00	0.00	0.00	0.00	0.00	0.00	0.00	0.00	0.00	0.00	0.00	0.00	0.00	0.00	0.00	0.00	0.00	171.50	-130.10	-41.30	0.00	82.90	-68.20	-14.70	0.00	8.20	-3.00	-5.20	0.00	8.20	-3.00	-5.20	0.00	1.00	0.00	0.00	0.00	0.00	0.00	0.00	0.00	0.00	0.00	0.00	0.00	0.00	0.00	0.00
0.00	0.00	0.00	0.00	0.00	0.00	0.00	0.00	0.00	0.00	0.00	0.00	0.00	0.00	0.00	0.00	0.00	0.00	0.00	178.80	-85.80	-93.10	0.00	88.40	-47.40	-41.00	0.00	7.40	-0.40	-7.00	0.00	7.40	-0.40	-7.00	0.00	1.00	0.00	0.00	0.00	0.00	0.00	0.00	0.00	0.00	0.00	0.00	0.00	0.00	0.00	0.00
0.00	0.00	0.00	0.00	0.00	0.00	0.00	0.00	0.00	0.00	0.00	0.00	0.00	0.00	0.00	0.00	0.00	0.00	0.00	168.80	-33.00	-135.80	0.00	85.20	-22.00	-63.20	0.00	5.90	2.10	-8.10	0.00	5.90	2.10	-8.10	0.00	1.00	0.00	0.00	0.00	0.00	0.00	0.00	0.00	0.00	0.00	0.00	0.00	0.00	0.00	0.00
0.00	0.00	0.00	0.00	0.00	0.00	0.00	0.00	0.00	0.00	0.00	0.00	0.00	0.00	0.00	0.00	0.00	0.00	0.00	142.20	22.90	-165.10	0.00	73.70	5.50	-79.20	0.00	3.80	4.50	-8.30	0.00	3.80	4.50	-8.30	0.00	1.00	0.00	0.00	0.00	0.00	0.00	0.00	0.00	0.00	0.00	0.00	0.00	0.00	0.00	0.00
0.00	0.00	0.00	0.00	0.00	0.00	0.00	0.00	0.00	0.00	0.00	0.00	0.00	0.00	0.00	0.00	0.00	0.00	0.00	101.60	76.60	-178.30	0.00	54.90	32.50	-87.50	0.00	1.30	6.50	-7.80	0.00	1.30	6.50	-7.80	0.00	1.00	0.00	0.00	0.00	0.00	0.00	0.00	0.00	0.00	0.00	0.00	0.00	0.00	0.00	0.00
0.00	0.00	0.00	0.00	0.00	0.00	0.00	0.00	0.00	0.00	0.00	0.00	0.00	0.00	0.00	0.00	0.00	0.00	0.00	51.10	122.80	-174.00	0.00	30.80	56.40	-87.20	0.00	-1.30	7.80	-6.50	0.00	-1.30	7.80	-6.50	0.00	1.00	0.00	0.00	0.00	0.00	0.00	0.00	0.00	0.00	0.00	0.00	0.00	0.00	0.00	0.00
0.00	0.00	0.00	0.00	0.00	0.00	0.00	0.00	0.00	0.00	0.00	0.00	0.00	0.00	0.00	0.00	0.00	0.00	0.00	-4.30	157.00	-152.70	0.00	3.60	74.70	-78.40	0.00	-3.80	8.30	-4.50	0.00	-3.80	8.30	-4.50	0.00	1.00	0.00	0.00	0.00	0.00	0.00	0.00	0.00	0.00	0.00	0.00	0.00	0.00	0.00	0.00
0.00	0.00	0.00	0.00	0.00	0.00	0.00	0.00	0.00	0.00	0.00	0.00	0.00	0.00	0.00	0.00	0.00	0.00	0.00	-59.30	175.80	-116.40	0.00	-23.80	85.70	-61.80	0.00	-5.90	8.10	-2.10	0.00	-5.90	8.10	-2.10	0.00	1.00	0.00	0.00	0.00	0.00	0.00	0.00	0.00	0.00	0.00	0.00	0.00	0.00	0.00	0.00
0.00	0.00	0.00	0.00	0.00	0.00	0.00	0.00	0.00	0.00	0.00	0.00	0.00	0.00	0.00	0.00	0.00	0.00	0.00	-108.60	177.30	-68.70	0.00	-49.00	88.30	-39.20	0.00	-7.40	7.00	0.40	0.00	-7.40	7.00	0.40	0.00	1.00	0.00	0.00	0.00	0.00	0.00	0.00	0.00	0.00	0.00	0.00	0.00	0.00	0.00	0.00
0.00	0.00	0.00	0.00	0.00	0.00	0.00	0.00	0.00	0.00	0.00	0.00	0.00	0.00	0.00	0.00	0.00	0.00	0.00	-147.20	161.60	-14.30	0.00	-69.30	82.20	-12.80	0.00	-8.20	5.20	3.00	0.00	-8.20	5.20	3.00	0.00	1.00	0.00	0.00	0.00	0.00	0.00	0.00	0.00	0.00	0.00	0.00	0.00	0.00	0.00	0.00
0.00	0.00	0.00	0.00	0.00	0.00	0.00	0.00	0.00	0.00	0.00	0.00	0.00	0.00	0.00	0.00	0.00	0.00	0.00	-171.40	130.00	41.40	0.00	-82.90	68.10	14.80	0.00	-8.20	3.00	5.20	0.00	-8.20	3.00	5.20	0.00	1.00	0.00	0.00	0.00	0.00	0.00	0.00	0.00	0.00	0.00	0.00	0.00	0.00	0.00	0.00
0.00	0.00	0.00	0.00	0.00	0.00	0.00	0.00	0.00	0.00	0.00	0.00	0.00	0.00	0.00	0.00	0.00	0.00	0.00	-178.80	85.60	93.20	0.00	-88.40	47.30	41.00	0.00	-7.40	0.40	7.00	0.00	-7.40	0.40	7.00	0.00	1.00	0.00	0.00	0.00	0.00	0.00	0.00	0.00	0.00	0.00	0.00	0.00	0.00	0.00	0.00
0.00	0.00	0.00	0.00	0.00	0.00	0.00	0.00	0.00	0.00	0.00	0.00	0.00	0.00	0.00	0.00	0.00	0.00	0.00	-168.80	32.80	135.90	0.00	-85.20	21.90	63.30	0.00	-5.90	-2.10	8.10	0.00	-5.90	-2.10	8.10	0.00	1.00	0.00	0.00	0.00	0.00	0.00	0.00	0.00	0.00	0.00	0.00	0.00	0.00	0.00	0.00
0.00	0.00	0.00	0.00	0.00	0.00	0.00	0.00	0.00	0.00	0.00	0.00	0.00	0.00	0.00	0.00	0.00	0.00	0.00	-142.20	-23.00	165.30	0.00	-73.70	-5.60	79.30	0.00	-3.80	-4.50	8.30	0.00	-3.80	-4.50	8.30	0.00	1.00	0.00	0.00	0.00	0.00	0.00	0.00	0.00	0.00	0.00	0.00	0.00	0.00	0.00	0.00
0.00	0.00	0.00	0.00	0.00	0.00	0.00	0.00	0.00	0.00	0.00	0.00	0.00	0.00	0.00	0.00	0.00	0.00	0.00	-101.60	-76.70	178.40	0.00	-54.90	-32.60	87.60	0.00	-1.30	-6.50	7.80	0.00	-1.30	-6.50	7.80	0.00	1.00	0.00	0.00	0.00	0.00	0.00	0.00	0.00	0.00	0.00	0.00	0.00	0.00	0.00	0.00
0.00	0.00	0.00	0.00	0.00	0.00	0.00	0.00	0.00	0.00	0.00	0.00	0.00	0.00	0.00	0.00	0.00	0.00	0.00	-51.10	-122.90	174.10	0.00	-30.80	-56.40	87.30	0.00	1.30	-7.80	6.50	0.00	1.30	-7.80	6.50	0.00	1.00	0.00	0.00	0.00	0.00	0.00	0.00	0.00	0.00	0.00	0.00	0.00	0.00	0.00	0.00
0.00	0.00	0.00	0.00	0.00	0.00	0.00	0.00	0.00	0.00	0.00	0.00	0.00	0.00	0.00	0.00	0.00	0.00	0.00	4.30	-157.10	152.80	0.00	-3.60	-74.80	78.40	0.00	3.80	-8.30	4.50	0.00	3.80	-8.30	4.50	0.00	1.00	0.00	0.00	0.00	0.00	0.00	0.00	0.00	0.00	0.00	0.00	0.00	0.00	0.00	0.00
0.00	0.00	0.00	0.00	0.00	0.00	0.00	0.00	0.00	0.00	0.00	0.00	0.00	0.00	0.00	0.00	0.00	0.00	0.00	59.40	-175.90	116.50	0.00	23.80	-85.70	61.90	0.00	5.90	-8.10	2.10	0.00	5.90	-8.10	2.10	0.00	1.00	0.00	0.00	0.00	0.00	0.00	0.00	0.00	0.00	0.00	0.00	0.00	0.00	0.00	0.00
0.00	0.00	0.00	0.00	0.00	0.00	0.00	0.00	0.00	0.00	0.00	0.00	0.00	0.00	0.00	0.00	0.00	0.00	0.00	108.60	-177.50	68.90	0.00	49.00	-88.30	39.30	0.00	7.40	-7.00	-0.40	0.00	7.40	-7.00	-0.40	0.00	1.00	0.00	0.00	0.00	0.00	0.00	0.00	0.00	0.00	0.00	0.00	0.00	0.00	0.00	0.00
0.00	0.00	0.00	0.00	0.00	0.00	0.00	0.00	0.00	0.00	0.00	0.00	0.00	0.00	0.00	0.00	0.00	0.00	0.00	147.20	-161.70	14.50	0.00	69.40	-82.30	12.90	0.00	8.20	-5.20	-3.00	0.00	8.20	-5.20	-3.00	0.00	1.00	0.00	0.00	0.00	0.00	0.00	0.00	0.00	0.00	0.00	0.00	0.00	0.00	0.00	0.00
0.00	0.00	0.00	0.00	0.00	0.00	0.00	0.00	0.00	0.00	0.00	0.00	0.00	0.00	0.00	0.00	0.00	0.00	0.00	171.50	-130.10	-41.30	0.00	82.90	-68.20	-14.70	0.00	8.20	-3.00	-5.20	0.00	8.20	-3.00	-5.20	0.00	1.00	0.00	0.00	0.00	0.00	0.00	0.00	0.00	0.00	0.00	0.00	0.00	0.00	0.00	0.00
0.00	0.00	0.00	0.00	0.00	0.00	0.00	0.00	0.00	0.00	0.00	0.00	0.00	0.00	0.00	0.00	0.00	0.00	0.00	178.90	-85.70	-93.10	0.00	88.40	-47.40	-41.00	0.00	7.40	-0.40	-7.00	0.00	7.40	-0.40	-7.00	0.00	1.00	0.00	0.00	0.00	0.00	0.00	0.00	0.00	0.00	0.00	0.00	0.00	0.00	0.00	0.00
0.00	0.00	0.00	0.00	0.00	0.00	0.00	0.00	0.00	0.00	0.00	0.00	0.00	0.00	0.00	0.00	0.00	0.00	0.00	168.80	-33.00	-135.70	0.00	85.20	-22.00	-63.20	0.00	5.90	2.10	-8.10	0.00	5.90	2.10	-8.10	0.00	1.00	0.00	0.00	0.00	0.00	0.00	0.00	0.00	0.00	0.00	0.00	0.00	0.00	0.00	0.00
0.00	0.00	0.00	0.00	0.00	0.00	0.00	0.00	0.00	0.00	0.00	0.00	0.00	0.00	0.00	0.00	0.00	0.00	0.00	142.10	22.80	-165.00	0.00	73.70	5.50	-79.20	0.00	3.80	4.50	-8.30	0.00	3.80	4.50	-8.30	0.00	1.00	0.00	0.00	0.00	0.00	0.00	0.00	0.00	0.00	0.00	0.00	0.00	0.00	0.00	0.00
0.00	0.00	0.00	0.00	0.00	0.00	0.00	0.00	0.00	0.00	0.00	0.00	0.00	0.00	0.00	0.00	0.00	0.00	0.00	101.60	76.60	-178.30	0.00	54.90	32.50	-87.50	0.00	1.30	6.50	-7.80	0.00	1.30	6.50	-7.80	0.00	1.00	0.00	0.00	0.00	0.00	0.00	0.00	0.00	0.00	0.00	0.00	0.00	0.00	0.00	0.00
0.00	0.00	0.00	0.00	0.00	0.00	0.00	0.00	0.00	0.00	0.00	0.00	0.00	0.00	0.00	0.00	0.00	0.00	0.00	51.20	122.80	-174.00	0.00	30.80	56.40	-87.20	0.00	-1.30	7.80	-6.50	0.00	-1.30	7.80	-6.50	0.00	1.00	0.00	0.00	0.00	0.00	0.00	0.00	0.00	0.00	0.00	0.00	0.00	0.00	0.00	0.00
0.00	0.00	0.00	0.00	0.00	0.00	0.00	0.00	0.00	0.00	0.00	0.00	0.00	0.00	0.00	0.00	0.00	0.00	0.00	-4.20	157.00	-152.70	0.00	3.60	74.70	-78.40	0.00	-3.80	8.30	-4.50	0.00	-3.80	8.30	-4.50	0.00	1.00	0.00	0.00	0.00	0.00	0.00	0.00	0.00	0.00	0.00	0.00	0.00	0.00	0.00	0.00
0.00	0.00	0.00	0.00	0.00	0.00	0.00	0.00	0.00	0.00	0.00	0.00	0.00	0.00	0.00	0.00	0.00	0.00	0.00	-59.30	175.80	-116.40	0.00	-23.80	85.70	-61.80	0.00	-5.90	8.00	-2.10	0.00	-5.90	8.00	-2.10	0.00	1.00	0.00	0.00	0.00	0.00	0.00	0.00	0.00	0.00	0.00	0.00	0.00	0.00	0.00	0.00
0.00	0.00	0.00	0.00	0.00	0.00	0.00	0.00	0.00	0.00	0.00	0.00	0.00	0.00	0.00	0.00	0.00	0.00	0.00	-108.60	177.40	-68.70	0.00	-49.00	88.30	-39.30	0.00	-7.40	7.00	0.40	0.00	-7.40	7.00	0.40	0.00	1.00	0.00	0.00	0.00	0.00	0.00	0.00	0.00	0.00	0.00	0.00	0.00	0.00	0.00	0.00
0.00	0.00	0.00	0.00	0.00	0.00	0.00	0.00	0.00	0.00	0.00	0.00	0.00	0.00	0.00	0.00	0.00	0.00	0.00	-147.30	161.60	-14.30	0.00	-69.30	82.20	-12.80	0.00	-8.20	5.20	3.00	0.00	-8.20	5.20	3.00	0.00	1.00	0.00	0.00	0.00	0.00	0.00	0.00	0.00	0.00	0.00	0.00	0.00	0.00	0.00	0.00
0.00	0.00	0.00	0.00	0.00	0.00	0.00	0.00	0.00	0.00	0.00	0.00	0.00	0.00	0.00	0.00	0.00	0.00	0.00	-171.50	129.90	41.40	0.00	-82.90	68.10	14.80	0.00	-8.20	3.00	5.20	0.00	-8.20	3.00	5.20	0.00	1.00	0.00	0.00	0.00	0.00	0.00	0.00	0.00	0.00	0.00	0.00	0.00	0.00	0.00	0.00
0.00	0.00	0.00	0.00	0.00	0.00	0.00	0.00	0.00	0.00	0.00	0.00	0.00	0.00	0.00	0.00	0.00	0.00	0.00	-178.90	85.60	93.20	0.00	-88.40	47.30	41.00	0.00	-7.40	0.40	7.00	0.00	-7.40	0.40	7.00	0.00	1.00	0.00	0.00	0.00	0.00	0.00	0.00	0.00	0.00	0.00	0.00	0.00	0.00	0.00	0.00
0.00	0.00	0.00	0.00	0.00	0.00	0.00	0.00	0.00	0.00	0.00	0.00	0.00	0.00	0.00	0.00	0.00	0.00	0.00	-168.70	32.90	135.90	0.00	-85.20	21.90	63.30	0.00	-5.90	-2.10	8.10	0.00	-5.90	-2.10	8.10	0.00	1.00	0.00	0.00	0.00	0.00	0.00	0.00	0.00	0.00	0.00	0.00	0.00	0.00	0.00	0.00
0.00	0.00	0.00	0.00	0.00	0.00	0.00	0.00	0.00	0.00	0.00	0.00	0.00	0.00	0.00	0.00	0.00	0.00	0.00	-142.10	-23.00	165.30	0.10	-73.70	-5.60	79.30	0.00	-3.80	-4.50	8.30	0.00	-3.80	-4.50	8.30	0.00	1.00	0.00	0.00	0.00	0.00	0.00	0.00	0.00	0.00	0.00	0.00	0.00	0.00	0.00	0.00
0.00	0.00	0.00	0.00	0.00	0.00	0.00	0.00	0.00	0.00	0.00	0.00	0.00	0.00	0.00	0.00	0.00	0.00	0.00	-101.60	-76.70	178.50	0.00	-54.90	-32.60	87.60	0.00	-1.30	-6.50	7.80	0.00	-1.30	-6.50	7.80	0.00	1.00	0.00	0.00	0.00	0.00	0.00	0.00	0.00	0.00	0.00	0.00	0.00	0.00	0.00	0.00
0.00	0.00	0.00	0.00	0.00	0.00	0.00	0.00	0.00	0.00	0.00	0.00	0.00	0.00	0.00	0.00	0.00	0.00	0.00	-51.10	-123.00	174.10	0.00	-30.80	-56.40	87.30	0.00	1.30	-7.80	6.50	0.00	1.30	-7.80	6.50	0.00	1.00	0.00	0.00	0.00	0.00	0.00	0.00	0.00	0.00	0.00	0.00	0.00	0.00	0.00	0.00
0.00	0.00	0.00	0.00	0.00	0.00	0.00	0.00	0.00	0.00	0.00	0.00	0.00	0.00	0.00	0.00	0.00	0.00	0.00	4.20	-157.20	152.70	-0.10	-3.60	-74.80	78.40	0.00	3.80	-8.30	4.50	0.00	3.80	-8.30	4.50	0.00	1.00	0.00	0.00	0.00	0.00	0.00	0.00	0.00	0.00	0.00	0.00	0.00	0.00	0.00	0.00
0.00	0.00	0.00	0.00	0.00	0.00	0.00	0.00	0.00	0.00	0.00	0.00	0.00	0.00	0.00	0.00	0.00	0.00	0.00	59.30	-175.90	116.50	0.00	23.80	-85.70	61.90	0.00	5.90	-8.10	2.10	0.00	5.90	-8.10	2.10	0.00	1.00	0.00	0.00	0.00	0.00	0.00	0.00	0.00	0.00	0.00	0.00	0.00	0.00	0.00	0.00
0.00	0.00	0.00	0.00	0.00	0.00	0.00	0.00	0.00	0.00	0.00	0.00	0.00	0.00	0.00	0.00	0.00	0.00	0.00	108.60	-177.50	68.90	0.00	49.00	-88.30	39.30	0.00	7.40	-7.00	-0.40	0.00	7.40	-7.00	-0.40	0.00	1.00	0.00	0.00	0.00	0.00	0.00	0.00	0.00	0.00	0.00	0.00	0.00	0.00	0.00	0.00
0.00	0.00	0.00	0.00	0.00	0.00	0.00	0.00	0.00	0.00	0.00	0.00	0.00	0.00	0.00	0.00	0.00	0.00	0.00	147.30	-161.70	14.50	0.00	69.30	-82.30	12.90	0.00	8.20	-5.20	-3.00	0.00	8.20	-5.20	-3.00	0.00	1.00	0.00	0.00	0.00	0.00	0.00	0.00	0.00	0.00	0.00	0.00	0.00	0.00	0.00	0.00
0.00	0.00	0.00	0.00	0.00	0.00	0.00	0.00	0.00	0.00	0.00	0.00	0.00	0.00	0.00	0.00	0.00	0.00	0.00	171.40	-130.10	-41.30	0.00	82.90	-68.20	-14.70	0.00	8.20	-3.00	-5.20	0.00	8.20	-3.00	-5.20	0.00	1.00	0.00	0.00	0.00	0.00	0.00	0.00	0.00	0.00	0.00	0.00	0.00	0.00	0.00	0.00
0.00	0.00	0.00	0.00	0.00	0.00	0.00	0.00	0.00	0.00	0.00	0.00	0.00	0.00	0.00	0.00	0.00	0.00	0.00	178.90	-85.80	-93.10	0.00	88.40	-47.40	-41.00	0.00	7.40	-0.40	-7.00	0.00	7.40	-0.40	-7.00	0.00	1.00	0.00	0.00	0.00	0.00	0.00	0.00	0.00	0.00	0.00	0.00	0.00	0.00	0.00	0.00
0.00	0.00	0.00	0.00	0.00	0.00	0.00	0.00	0.00	0.00	0.00	0.00	0.00	0.00	0.00	0.00	0.00	0.00	0.00	168.80	-33.00	-135.80	0.00	85.20	-22.00	-63.20	0.00	5.90	2.10	-8.10	0.00	5.90	2.10	-8.10	0.00	1.00	0.00	0.00	0.00	0.00	0.00	0.00	0.00	0.00	0.00	0.00	0.00	0.00	0.00	0.00
0.00	0.00	0.00	0.00	0.00	0.00	0.00	0.00	0.00	0.00	0.00	0.00	0.00	0.00	0.00	0.00	0.00	0.00	0.00	142.20	22.90	-165.10	0.00	73.70	5.50	-79.20	0.00	3.80	4.50	-8.30	0.00	3.80	4.50	-8.30	0.00	1.00	0.00	0.00	0.00	0.00	0.00	0.00	0.00	0.00	0.00	0.00	0.00	0.00	0.00	0.00
0.00	0.00	0.00	0.00	0.00	0.00	0.00	0.00	0.00	0.00	0.00	0.00	0.00	0.00	0.00	0.00	0.00	0.00	0.00	101.60	76.60	-178.20	0.00	54.90	32.50	-87.50	0.00	1.30	6.50	-7.80	0.00	1.30	6.50	-7.80	0.00	1.00	0.00	0.00	0.00	0.00	0.00	0.00	0.00	0.00	0.00	0.00	0.00	0.00	0.00	0.00
0.00	0.00	0.00	0.00	0.00	0.00	0.00	0.00	0.00	0.00	0.00	0.00	0.00	0.00	0.00	0.00	0.00	0.00	0.00	51.10	122.80	-174.00	0.00	30.80	56.40	-87.20	0.00	-1.30	7.80	-6.50	0.00	-1.30	7.80	-6.50	0.00	1.00	0.00	0.00	0.00	0.00	0.00	0.00	0.00	0.00	0.00	0.00	0.00	0.00	0.00	0.00
0.00	0.00	0.00	0.00	0.00	0.00	0.00	0.00	0.00	0.00	0.00	0.00	0.00	0.00	0.00	0.00	0.00	0.00	0.00	-4.20	157.00	-152.70	0.00	3.60	74.70	-78.40	0.00	-3.80	8.30	-4.50	0.00	-3.80	8.30	-4.50	0.00	1.00	0.00	0.00	0.00	0.00	0.00	0.00	0.00	0.00	0.00	0.00	0.00	0.00	0.00	0.00
0.00	0.00	0.00	0.00	0.00	0.00	0.00	0.00	0.00	0.00	0.00	0.00	0.00	0.00	0.00	0.00	0.00	0.00	0.00	-59.30	175.80	-116.40	0.00	-23.80	85.70	-61.80	0.00	-5.90	8.00	-2.10	0.00	-5.90	8.00	-2.10	0.00	1.00	0.00	0.00	0.00	0.00	0.00	0.00	0.00	0.00	0.00	0.00	0.00	0.00	0.00	0.00
0.00	0.00	0.00	0.00	0.00	0.00	0.00	0.00	0.00	0.00	0.00	0.00	0.00	0.00	0.00	0.00	0.00	0.00	0.00	-108.60	177.40	-68.70	0.00	-49.00	88.30	-39.20	0.00	-7.40	7.00	0.40	0.00	-7.40	7.00	0.40	0.00	1.00	0.00	0.00	0.00	0.00	0.00	0.00	0.00	0.00	0.00	0.00	0.00	0.00	0.00	0.00
0.00	0.00	0.00	0.00	0.00	0.00	0.00	0.00	0.00	0.00	0.00	0.00	0.00	0.00	0.00	0.00	0.00	0.00	0.00	-147.20	161.60	-14.30	0.00	-69.30	82.20	-12.80	0.00	-8.20	5.20	3.00	0.00	-8.20	5.20	3.00	0.00	1.00	0.00	0.00	0.00	0.00	0.00	0.00	0.00	0.00	0.00	0.00	0.00	0.00	0.00	0.00
0.00	0.00	0.00	0.00	0.00	0.00	0.00	0.00	0.00	0.00	0.00	0.00	0.00	0.00	0.00	0.00	0.00	0.00	0.00	-171.40	130.00	41.40	0.00	-82.90	68.10	14.80	0.00	-8.20	3.00	5.20	0.00	-8.20	3.00	5.20	0.00	1.00	0.00	0.00	0.00	0.00	0.00	0.00	0.00	0.00	0.00	0.00	0.00	0.00	0.00	0.00
0.00	0.00	0.00	0.00	0.00	0.00	0.00	0.00	0.00	0.00	0.00	0.00	0.00	0.00	0.00	0.00	0.00	0.00	0.00	-178.90	85.60	93.20	0.00	-88.40	47.30	41.00	0.00	-7.40	0.40	7.00	0.00	-7.40	0.40	7.00	0.00	1.00	0.00	0.00	0.00	0.00	0.00	0.00	0.00	0.00	0.00	0.00	0.00	0.00	0.00	0.00
0.00	0.00	0.00	0.00	0.00	0.00	0.00	0.00	0.00	0.00	0.00	0.00	0.00	0.00	0.00	0.00	0.00	0.00	0.00	-168.80	32.90	135.90	0.00	-85.20	21.90	63.30	0.00	-5.90	-2.10	8.10	0.00	-5.90	-2.10	8.10	0.00	1.00	0.00	0.00	0.00	0.00	0.00	0.00	0.00	0.00	0.00	0.00	0.00	0.00	0.00	0.00
0.00	0.00	0.00	0.00	0.00	0.00	0.00	0.00	0.00	0.00	0.00	0.00	0.00	0.00	0.00	0.00	0.00	0.00	0.00	-142.20	-23.00	165.20	0.00	-73.70	-5.60	79.30	0.00	-3.80	-4.50	8.30	0.00	-3.80	-4.50	8.30	0.00	1.00	0.00	0.00	0.00	0.00	0.00	0.00	0.00	0.00	0.00	0.00	0.00	0.00	0.00	0.00
0.00	0.00	0.00	0.00	0.00	0.00	0.00	0.00	0.00	0.00	0.00	0.00	0.00	0.00	0.00	0.00	0.00	0.00	0.00	-101.60	-76.80	178.40	0.00	-54.90	-32.60	87.60	0.00	-1.30	-6.50	7.80	0.00	-1.30	-6.50	7.80	0.00	1.00	0.00	0.00	0.00	0.00	0.00	0.00	0.00	0.00	0.00	0.00	0.00	0.00	0.00	0.00
0.00	0.00	0.00	0.00	0.00	0.00	0.00	0.00	0.00	0.00	0.00	0.00	0.00	0.00	0.00	0.00	0.00	0.00	0.00	-51.20	-123.00	174.20	0.00	-30.80	-56.40	87.30	0.00	1.30	-7.80	6.50	0.00	1.30	-7.80	6.50	0.00	1.00	0.00	0.00	0.00	0.00	0.00	0.00	0.00	0.00	0.00	0.00	0.00	0.00	0.00	0.00
0.00	0.00	0.00	0.00	0.00	0.00	0.00	0.00	0.00	0.00	0.00	0.00	0.00	0.00	0.00	0.00	0.00	0.00	0.00	4.30	-157.10	152.80	0.00	-3.60	-74.80	78.40	0.00	3.80	-8.30	4.50	0.00	3.80	-8.30	4.50	0.00	1.00	0.00	0.00	0.00	0.00	0.00	0.00	0.00	0.00	0.00	0.00	0.00	0.00	0.00	0.00
0.00	0.00	0.00	0.00	0.00	0.00	0.00	0.00	0.00	0.00	0.00	0.00	0.00	0.00	0.00	0.00	0.00	0.00	0.00	59.40	-175.90	116.50	0.00	23.80	-85.70	61.90	0.00	5.90	-8.10	2.10	0.00	5.90	-8.10	2.10	0.00	1.00	0.00	0.00	0.00	0.00	0.00	0.00	0.00	0.00	0.00	0.00	0.00	0.00	0.00	0.00
0.00	0.00	0.00	0.00	0.00	0.00	0.00	0.00	0.00	0.00	0.00	0.00	0.00	0.00	0.00	0.00	0.00	0.00	0.00	108.60	-177.50	68.90	0.00	49.00	-88.30	39.30	0.00	7.40	-7.00	-0.40	0.00	7.40	-7.00	-0.40	0.00	1.00	0.00	0.00	0.00	0.00	0.00	0.00	0.00	0.00	0.00	0.00	0.00	0.00	0.00	0.00
0.00	0.00	0.00	0.00	0.00	0.00	0.00	0.00	0.00	0.00	0.00	0.00	0.00	0.00	0.00	0.00	0.00	0.00	0.00	147.20	-161.70	14.50	0.00	69.30	-82.30	12.90	0.00	8.20	-5.20	-3.00	0.00	8.20	-5.20	-3.00	0.00	1.00	0.00	0.00	0.00	0.00	0.00	0.00	0.00	0.00	0.00	0.00	0.00	0.00	0.00	0.00
0.00	0.00	0.00	0.00	0.00	0.00	0.00	0.00	0.00	0.00	0.00	0.00	0.00	0.00	0.00	0.00	0.00	0.00	0.00	171.40	-130.10	-41.30	0.00	82.90	-68.20	-14.70	0.00	8.20	-3.00	-5.20	0.00	8.20	-3.00	-5.20	0.00	1.00	0.00	0.00	0.00	0.00	0.00	0.00	0.00	0.00	0.00	0.00	0.00	0.00	0.00	0.00
0.00	0.00	0.00	0.00	0.00	0.00	0.00	0.00	0.00	0.00	0.00	0.00	0.00	0.00	0.00	0.00	0.00	0.00	0.00	178.90	-85.70	-93.10	0.00	88.40	-47.40	-41.00	0.00	7.40	-0.40	-7.00	0.00	7.40	-0.40	-7.00	0.00	1.00	0.00	0.00	0.00	0.00	0.00	0.00	0.00	0.00	0.00	0.00	0.00	0.00	0.00	0.00
0.00	0.00	0.00	0.00	0.00	0.00	0.00	0.00	0.00	0.00	0.00	0.00	0.00	0.00	0.00	0.00	0.00	0.00	0.00	168.80	-33.00	-135.70	0.00	85.20	-22.00	-63.20	0.00	5.90	2.10	-8.10	0.00	5.90	2.10	-8.10	0.00	1.00	0.00	0.00	0.00	0.00	0.00	0.00	0.00	0.00	0.00	0.00	0.00	0.00	0.00	0.00
0.00	0.00	0.00	0.00	0.00	0.00	0.00	0.00	0.00	0.00	0.00	0.00	0.00	0.00	0.00	0.00	0.00	0.00	0.00	142.20	22.90	-165.10	0.00	73.70	5.50	-79.20	0.00	3.80	4.50	-8.30	0.00	3.80	4.50	-8.30	0.00	1.00	0.00	0.00	0.00	0.00	0.00	0.00	0.00	0.00	0.00	0.00	0.00	0.00	0.00	0.00
0.00	0.00	0.00	0.00	0.00	0.00	0.00	0.00	0.00	0.00	0.00	0.00	0.00	0.00	0.00	0.00	0.00	0.00	0.00	101.60	76.60	-178.30	0.00	54.90	32.50	-87.50	0.00	1.30	6.50	-7.80	0.00	1.30	6.50	-7.80	0.00	1.00	0.00	0.00	0.00	0.00	0.00	0.00	0.00	0.00	0.00	0.00	0.00	0.00	0.00	0.00
0.00	0.00	0.00	0.00	0.00	0.00	0.00	0.00	0.00	0.00	0.00	0.00	0.00	0.00	0.00	0.00	0.00	0.00	0.00	51.10	122.80	-174.00	0.00	30.80	56.40	-87.20	0.00	-1.30	7.80	-6.50	0.00	-1.30	7.80	-6.50	0.00	1.00	0.00	0.00	0.00	0.00	0.00	0.00	0.00	0.00	0.00	0.00	0.00	0.00	0.00	0.00
0.00	0.00	0.00	0.00	0.00	0.00	0.00	0.00	0.00	0.00	0.00	0.00	0.00	0.00	0.00	0.00	0.00	0.00	0.00	-4.30	157.00	-152.60	0.00	3.60	74.70	-78.40	0.00	-3.80	8.30	-4.50	0.00	-3.80	8.30	-4.50	0.00	1.00	0.00	0.00	0.00	0.00	0.00	0.00	0.00	0.00	0.00	0.00	0.00	0.00	0.00	0.00
0.00	0.00	0.00	0.00	0.00	0.00	0.00	0.00	0.00	0.00	0.00	0.00	0.00	0.00	0.00	0.00	0.00	0.00	0.00	-59.30	175.80	-116.40	0.00	-23.80	85.70	-61.80	0.00	-5.90	8.10	-2.10	0.00	-5.90	8.10	-2.10	0.00	1.00	0.00	0.00	0.00	0.00	0.00	0.00	0.00	0.00	0.00	0.00	0.00	0.00	0.00	0.00
0.00	0.00	0.00	0.00	0.00	0.00	0.00	0.00	0.00	0.00	0.00	0.00	0.00	0.00	0.00	0.00	0.00	0.00	0.00	-108.60	177.40	-68.80	0.00	-49.00	88.30	-39.30	0.00	-7.40	7.00	0.40	0.00	-7.40	7.00	0.40	0.00	1.00	0.00	0.00	0.00	0.00	0.00	0.00	0.00	0.00	0.00	0.00	0.00	0.00	0.00	0.00
0.00	0.00	0.00	0.00	0.00	0.00	0.00	0.00	0.00	0.00	0.00	0.00	0.00	0.00	0.00	0.00	0.00	0.00	0.00	-147.30	161.50	-14.30	0.00	-69.30	82.20	-12.80	0.00	-8.20	5.20	3.00	0.00	-8.20	5.20	3.00	0.00	1.00	0.00	0.00	0.00	0.00	0.00	0.00	0.00	0.00	0.00	0.00	0.00	0.00	0.00	0.00
0.00	0.00	0.00	0.00	0.00	0.00	0.00	0.00	0.00	0.00	0.00	0.00	0.00	0.00	0.00	0.00	0.00	0.00	0.00	-171.50	129.90	41.40	-0.10	-82.90	68.10	14.80	0.00	-8.20	3.00	5.20	0.00	-8.20	3.00	5.20	0.00	1.00	0.00	0.00	0.00	0.00	0.00	0.00	0.00	0.00	0.00	0.00	0.00	0.00	0.00	0.00
0.00	0.00	0.00	0.00	0.00	0.00	0.00	0.00	0.00	0.00	0.00	0.00	0.00	0.00	0.00	0.00	0.00	0.00	0.00	-178.90	85.60	93.20	0.00	-88.40	47.30	41.00	0.00	-7.40	0.40	7.00	0.00	-7.40	0.40	7.00	0.00	1.00	0.00	0.00	0.00	0.00	0.00	0.00	0.00	0.00	0.00	0.00	0.00	0.00	0.00	0.00
0.00	0.00	0.00	0.00	0.00	0.00	0.00	0.00	0.00	0.00	0.00	0.00	0.00	0.00	0.00	0.00	0.00	0.00	0.00	-168.70	32.90	135.90	0.00	-85.20	21.90	63.30	0.00	-5.90	-2.10	8.10	0.00	-5.90	-2.10	8.10	0.00	1.00	0.00	0.00	0.00	0.00	0.00	0.00	0.00	0.00	0.00	0.00	0.00	0.00	0.00	0.00
0.00	0.00	0.00	0.00	0.00	0.00	0.00	0.00	0.00	0.00	0.00	0.00	0.00	0.00	0.00	0.00	0.00	0.00	0.00	-142.10	-23.00	165.30	0.10	-73.70	-5.60	79.30	0.00	-3.80	-4.50	8.30	0.00	-3.80	-4.50	8.30	0.00	1.00	0.00	0.00	0.00	0.00	0.00	0.00	0.00	0.00	0.00	0.00	0.00	0.00	0.00	0.00
0.00	0.00	0.00	0.00	0.00	0.00	0.00	0.00	0.00	0.00	0.00	0.00	0.00	0.00	0.00	0.00	0.00	0.00	0.00	-101.60	-76.70	178.40	0.00	-54.90	-32.60	87.60	0.00	-1.30	-6.50	7.80	0.00	-1.30	-6.50	7.80	0.00	1.00	0.00	0.00	0.00	0.00	0.00	0.00	0.00	0.00	0.00	0.00	0.00	0.00	0.00	0.00
0.00	0.00	0.00	0.00	0.00	0.00	0.00	0.00	0.00	0.00	0.00	0.00	0.00	0.00	0.00	0.00	0.00	0.00	0.00	-51.20	-123.00	174.10	0.00	-30.80	-56.40	87.30	0.00	1.30	-7.80	6.50	0.00	1.30	-7.80	6.50	0.00	1.00	0.00	0.00	0.00	0.00	0.00	0.00	0.00	0.00	0.00	0.00	0.00	0.00	0.00	0.00
0.00	0.00	0.00	0.00	0.00	0.00	0.00	0.00	0.00	0.00	0.00	0.00	0.00	0.00	0.00	0.00	0.00	0.00	0.00	4.20	-157.20	152.80	-0.10	-3.60	-74.80	78.40	0.00	3.80	-8.30	4.50	0.00	3.80	-8.30	4.50	0.00	1.00	0.00	0.00	0.00	0.00	0.00	0.00	0.00	0.00	0.00	0.00	0.00	0.00	0.00	0.00
0.00	0.00	0.00	0.00	0.00	0.00	0.00	0.00	0.00	0.00	0.00	0.00	0.00	0.00	0.00	0.00	0.00	0.00	0.00	59.30	-175.90	116.50	0.00	23.80	-85.70	61.90	0.00	5.90	-8.10	2.10	0.00	5.90	-8.10	2.10	0.00	1.00	0.00	0.00	0.00	0.00	0.00	0.00	0.00	0.00	0.00	0.00	0.00	0.00	0.00	0.00
0.00	0.00	0.00	0.00	0.00	0.00	0.00	0.00	0.00	0.00	0.00	0.00	0.00	0.00	0.00	0.00	0.00	0.00	0.00	108.60	-177.50	68.80	0.00	49.00	-88.30	39.30	0.00	7.40	-7.00	-0.40	0.00	7.40	-7.00	-0.40	0.00	1.00	0.00	0.00	0.00	0.00	0.00	0.00	0.00	0.00	0.00	0.00	0.00	0.00	0.00	0.00
0.00	0.00	0.00	0.00	0.00	0.00	0.00	0.00	0.00	0.00	0.00	0.00	0.00	0.00	0.00	0.00	0.00	0.00	0.00	147.20	-161.70	14.40	0.00	69.30	-82.30	12.90	0.00	8.20	-5.20	-3.00	0.00	8.20	-5.20	-3.00	0.00	1.00	0.00	0.00	0.00	0.00	0.00	0.00	0.00	0.00	0.00	0.00	0.00	0.00	0.00	0.00
0.00	0.00	0.00	0.00	0.00	0.00	0.00	0.00	0.00	0.00	0.00	0.00	0.00	0.00	0.00	0.00	0.00	0.00	0.00	171.50	-130.10	-41.20	0.00	82.90	-68.20	-14.70	0.00	8.20	-3.00	-5.20	0.00	8.20	-3.00	-5.20	0.00	1.00	0.00	0.00	0.00	0.00	0.00	0.00	0.00	0.00	0.00	0.00	0.00	0.00	0.00	0.00
0.00	0.00	0.00	0.00	0.00	0.00	0.00	0.00	0.00	0.00	0.00	0.00	0.00	0.00	0.00	0.00	0.00	0.00	0.00	178.90	-85.70	-93.00	0.10	88.40	-47.40	-41.00	0.00	7.40	-0.40	-7.00	0.00	7.40	-0.40	-7.00	0.00	1.00	0.00	0.00	0.00	0.00	0.00	0.00	0.00	0.00	0.00	0.00	0.00	0.00	0.00	0.00
0.00	0.00	0.00	0.00	0.00	0.00	0.00	0.00	0.00	0.00	0.00	0.00	0.00	0.00	0.00	0.00	0.00	0.00	0.00	168.80	-33.00	-135.80	0.00	85.20	-22.00	-63.20	0.00	5.90	2.10	-8.10	0.00	5.90	2.10	-8.10	0.00	1.00	0.00	0.00	0.00	0.00	0.00	0.00	0.00	0.00	0.00	0.00	0.00	0.00	0.00	0.00
0.00	0.00	0.00	0.00	0.00	0.00	0.00	0.00	0.00	0.00	0.00	0.00	0.00	0.00	0.00	0.00	0.00	0.00	0.00	142.20	22.90	-165.20	-0.10	73.70	5.50	-79.20	0.00	3.80	4.50	-8.30	0.00	3.80	4.50	-8.30	0.00	1.00	0.00	0.00	0.00	0.00	0.00	0.00	0.00	0.00	0.00	0.00	0.00	0.00	0.00	0.00
0.00	0.00	0.00	0.00	0.00	0.00	0.00	0.00	0.00	0.00	0.00	0.00	0.00	0.00	0.00	0.00	0.00	0.00	0.00	101.60	76.60	-178.30	-0.10	54.90	32.50	-87.50	0.00	1.30	6.50	-7.80	0.00	1.30	6.50	-7.80	0.00	1.00	0.00	0.00	0.00	0.00	0.00	0.00	0.00	0.00	0.00	0.00	0.00	0.00	0.00	0.00
0.00	0.00	0.00	0.00	0.00	0.00	0.00	0.00	0.00	0.00	0.00	0.00	0.00	0.00	0.00	0.00	0.00	0.00	0.00	51.10	122.80	-174.00	0.00	30.80	56.40	-87.20	0.00	-1.30	7.80	-6.50	0.00	-1.30	7.80	-6.50	0.00	1.00	0.00	0.00	0.00	0.00	0.00	0.00	0.00	0.00	0.00	0.00	0.00	0.00	0.00	0.00
0.00	0.00	0.00	0.00	0.00	0.00	0.00	0.00	0.00	0.00	0.00	0.00	0.00	0.00	0.00	0.00	0.00	0.00	0.00	-4.30	157.00	-152.60	0.00	3.60	74.70	-78.40	0.00	-3.80	8.30	-4.50	0.00	-3.80	8.30	-4.50	0.00	1.00	0.00	0.00	0.00	0.00	0.00	0.00	0.00	0.00	0.00	0.00	0.00	0.00	0.00	0.00
0.00	0.00	0.00	0.00	0.00	0.00	0.00	0.00	0.00	0.00	0.00	0.00	0.00	0.00	0.00	0.00	0.00	0.00	0.00	-59.30	175.80	-116.30	0.00	-23.80	85.70	-61.80	0.00	-5.90	8.10	-2.10	0.00	-5.90	8.10	-2.10	0.00	1.00	0.00	0.00	0.00	0.00	0.00	0.00	0.00	0.00	0.00	0.00	0.00	0.00	0.00	0.00
0.00	0.00	0.00	0.00	0.00	0.00	0.00	0.00	0.00	0.00	0.00	0.00	0.00	0.00	0.00	0.00	0.00	0.00	0.00	-108.60	177.40	-68.70	0.00	-49.00	88.30	-39.30	0.00	-7.40	7.00	0.40	0.00	-7.40	7.00	0.40	0.00	1.00	0.00	0.00	0.00	0.00	0.00	0.00	0.00	0.00	0.00	0.00	0.00	0.00	0.00	0.00
0.00	0.00	0.00	0.00	0.00	0.00	0.00	0.00	0.00	0.00	0.00	0.00	0.00	0.00	0.00	0.00	0.00	0.00	0.00	-147.20	161.60	-14.30	0.00	-69.30	82.20	-12.80	0.00	-8.20	5.20	3.00	0.00	-8.20	5.20	3.00	0.00	1.00	0.00	0.00	0.00	0.00	0.00	0.00	0.00	0.00	0.00	0.00	0.00	0.00	0.00	0.00
0.00	0.00	0.00	0.00	0.00	0.00	0.00	0.00	0.00	0.00	0.00	0.00	0.00	0.00	0.00	0.00	0.00	0.00	0.00	-171.50	129.90	41.40	0.00	-82.90	68.10	14.80	0.00	-8.20	3.00	5.20	0.00	-8.20	3.00	5.20	0.00	1.00	0.00	0.00	0.00	0.00	0.00	0.00	0.00	0.00	0.00	0.00	0.00	0.00	0.00	0.00
0.00	0.00	0.00	0.00	0.00	0.00	0.00	0.00	0.00	0.00	0.00	0.00	0.00	0.00	0.00	0.00	0.00	0.00	0.00	-178.90	85.60	93.20	0.00	-88.40	47.30	41.00	0.00	-7.40	0.40	7.00	0.00	-7.40	0.40	7.00	0.00	1.00	0.00	0.00	0.00	0.00	0.00	0.00	0.00	0.00	0.00	0.00	0.00	0.00	0.00	0.00
0.00	0.00	0.00	0.00	0.00	0.00	0.00	0.00	0.00	0.00	0.00	0.00	0.00	0.00	0.00	0.00	0.00	0.00	0.00	-168.80	32.90	135.80	0.00	-85.20	21.90	63.30	0.00	-5.90	-2.10	8.10	0.00	-5.90	-2.10	8.10	0.00	1.00	0.00	0.00	0.00	0.00	0.00	0.00	0.00	0.00	0.00	0.00	0.00	0.00	0.00	0.00
0.00	0.00	0.00	0.00	0.00	0.00	0.00	0.00	0.00	0.00	0.00	0.00	0.00	0.00	0.00	0.00	0.00	0.00	0.00	-142.10	-23.00	165.20	0.00	-73.70	-5.60	79.30	0.00	-3.80	-4.50	8.30	0.00	-3.80	-4.50	8.30	0.00	1.00	0.00	0.00	0.00	0.00	0.00	0.00	0.00	0.00	0.00	0.00	0.00	0.00	0.00	0.00
0.00	0.00	0.00	0.00	0.00	0.00	0.00	0.00	0.00	0.00	0.00	0.00	0.00	0.00	0.00	0.00	0.00	0.00	0.00	-101.60	-76.70	178.40	0.00	-54.90	-32.60	87.60	0.00	-1.30	-6.50	7.80	0.00	-1.30	-6.50	7.80	0.00	1.00	0.00	0.00	0.00	0.00	0.00	0.00	0.00	0.00	0.00	0.00	0.00	0.00	0.00	0.00
0.00	0.00	0.00	0.00	0.00	0.00	0.00	0.00	0.00	0.00	0.00	0.00	0.00	0.00	0.00	0.00	0.00	0.00	0.00	-51.10	-122.90	174.20	0.00	-30.80	-56.40	87.30	0.00	1.30	-7.80	6.50	0.00	1.30	-7.80	6.50	0.00	1.00	0.00	0.00	0.00	0.00	0.00	0.00	0.00	0.00	0.00	0.00	0.00	0.00	0.00	0.00
0.00	0.00	0.00	0.00	0.00	0.00	0.00	0.00	0.00	0.00	0.00	0.00	0.00	0.00	0.00	0.00	0.00	0.00	0.00	4.30	-157.10	152.80	0.00	-3.60	-74.80	78.40	0.00	3.80	-8.30	4.50	0.00	3.80	-8.30	4.50	0.00	1.00	0.00	0.00	0.00	0.00	0.00	0.00	0.00	0.00	0.00	0.00	0.00	0.00	0.00	0.00
0.00	0.00	0.00	0.00	0.00	0.00	0.00	0.00	0.00	0.00	0.00	0.00	0.00	0.00	0.00	0.00	0.00	0.00	0.00	59.40	-175.90	116.50	0.00	23.80	-85.70	61.90	0.00	5.90	-8.10	2.10	0.00	5.90	-8.10	2.10	0.00	1.00	0.00	0.00	0.00	0.00	0.00	0.00	0.00	0.00	0.00	0.00	0.00	0.00	0.00	0.00
0.00	0.00	0.00	0.00	0.00	0.00	0.00	0.00	0.00	0.00	0.00	0.00	0.00	0.00	0.00	0.00	0.00	0.00	0.00	108.60	-177.50	68.80	0.00	49.00	-88.30	39.30	0.00	7.40	-7.00	-0.40	0.00	7.40	-7.00	-0.40	0.00	1.00	0.00	0.00	0.00	0.00	0.00	0.00	0.00	0.00	0.00	0.00	0.00	0.00	0.00	0.00
0.00	0.00	0.00	0.00	0.00	0.00	0.00	0.00	0.00	0.00	0.00	0.00	0.00	0.00	0.00	0.00	0.00	0.00	0.00	147.20	-161.70	14.40	0.00	69.40	-82.30	12.90	0.00	8.20	-5.20	-3.00	0.00	8.20	-5.20	-3.00	0.00	1.00	0.00	0.00	0.00	0.00	0.00	0.00	0.00	0.00	0.00	0.00	0.00	0.00	0.00	0.00
0.00	0.00	0.00	0.00	0.00	0.00	0.00	0.00	0.00	0.00	0.00	0.00	0.00	0.00	0.00	0.00	0.00	0.00	0.00	171.50	-130.10	-41.30	0.00	82.90	-68.20	-14.70	0.00	8.20	-3.00	-5.20	0.00	8.20	-3.00	-5.20	0.00	1.00	0.00	0.00	0.00	0.00	0.00	0.00	0.00	0.00	0.00	0.00	0.00	0.00	0.00	0.00
0.00	0.00	0.00	0.00	0.00	0.00	0.00	0.00	0.00	0.00	0.00	0.00	0.00	0.00	0.00	0.00	0.00	0.00	0.00	178.90	-85.70	-93.00	0.00	88.40	-47.40	-41.00	0.00	7.40	-0.40	-7.00	0.00	7.40	-0.40	-7.00	0.00	1.00	0.00	0.00	0.00	0.00	0.00	0.00	0.00	0.00	0.00	0.00	0.00	0.00	0.00	0.00
0.00	0.00	0.00	0.00	0.00	0.00	0.00	0.00	0.00	0.00	0.00	0.00	0.00	0.00	0.00	0.00	0.00	0.00	0.00	168.80	-33.00	-135.70	0.00	85.20	-22.00	-63.20	0.00	5.90	2.10	-8.10	0.00	5.90	2.10	-8.10	0.00	1.00	0.00	0.00	0.00	0.00	0.00	0.00	0.00	0.00	0.00	0.00	0.00	0.00	0.00	0.00
0.00	0.00	0.00	0.00	0.00	0.00	0.00	0.00	0.00	0.00	0.00	0.00	0.00	0.00	0.00	0.00	0.00	0.00	0.00	142.20	22.90	-165.10	0.00	73.70	5.50	-79.20	0.00	3.80	4.50	-8.30	0.00	3.80	4.50	-8.30	0.00	1.00	0.00	0.00	0.00	0.00	0.00	0.00	0.00	0.00	0.00	0.00	0.00	0.00	0.00	0.00
0.00	0.00	0.00	0.00	0.00	0.00	0.00	0.00	0.00	0.00	0.00	0.00	0.00	0.00	0.00	0.00	0.00	0.00	0.00	101.70	76.60	-178.30	0.00	54.90	32.50	-87.50	0.00	1.30	6.50	-7.80	0.00	1.30	6.50	-7.80	0.00	1.00	0.00	0.00	0.00	0.00	0.00	0.00	0.00	0.00	0.00	0.00	0.00	0.00	0.00	0.00
0.00	0.00	0.00	0.00	0.00	0.00	0.00	0.00	0.00	0.00	0.00	0.00	0.00	0.00	0.00	0.00	0.00	0.00	0.00	51.20	122.80	-174.00	0.00	30.80	56.40	-87.20	0.00	-1.30	7.80	-6.50	0.00	-1.30	7.80	-6.50	0.00	1.00	0.00	0.00	0.00	0.00	0.00	0.00	0.00	0.00	0.00	0.00	0.00	0.00	0.00	0.00
0.00	0.00	0.00	0.00	0.00	0.00	0.00	0.00	0.00	0.00	0.00	0.00	0.00	0.00	0.00	0.00	0.00	0.00	0.00	-4.30	157.00	-152.60	0.00	3.60	74.70	-78.40	0.00	-3.80	8.30	-4.50	0.00	-3.80	8.30	-4.50	0.00	1.00	0.00	0.00	0.00	0.00	0.00	0.00	0.00	0.00	0.00	0.00	0.00	0.00	0.00	0.00
0.00	0.00	0.00	0.00	0.00	0.00	0.00	0.00	0.00	0.00	0.00	0.00	0.00	0.00	0.00	0.00	0.00	0.00	0.00	-59.30	175.80	-116.40	0.00	-23.80	85.70	-61.80	0.00	-5.90	8.10	-2.10	0.00	-5.90	8.10	-2.10	0.00	1.00	0.00	0.00	0.00	0.00	0.00	0.00	0.00	0.00	0.00	0.00	0.00	0.00	0.00	0.00
0.00	0.00	0.00	0.00	0.00	0.00	0.00	0.00	0.00	0.00	0.00	0.00	0.00	0.00	0.00	0.00	0.00	0.00	0.00	-108.60	177.40	-68.70	0.00	-49.00	88.30	-39.30	0.00	-7.40	7.00	0.40	0.00	-7.40	7.00	0.40	0.00	1.00	0.00	0.00	0.00	0.00	0.00	0.00	0.00	0.00	0.00	0.00	0.00	0.00	0.00	0.00
0.00	0.00	0.00	0.00	0.00	0.00	0.00	0.00	0.00	0.00	0.00	0.00	0.00	0.00	0.00	0.00	0.00	0.00	0.00	-147.20	161.60	-14.30	0.00	-69.30	82.20	-12.80	0.00	-8.20	5.20	3.00	0.00	-8.20	5.20	3.00	0.00	1.00	0.00	0.00	0.00	0.00	0.00	0.00	0.00	0.00	0.00	0.00	0.00	0.00	0.00	0.00
0.00	0.00	0.00	0.00	0.00	0.00	0.00	0.00	0.00	0.00	0.00	0.00	0.00	0.00	0.00	0.00	0.00	0.00	0.00	-171.40	130.00	41.40	0.00	-82.90	68.10	14.80	0.00	-8.20	3.00	5.20	0.00	-8.20	3.00	5.20	0.00	1.00	0.00	0.00	0.00	0.00	0.00	0.00	0.00	0.00	0.00	0.00	0.00	0.00	0.00	0.00
0.00	0.00	0.00	0.00	0.00	0.00	0.00	0.00	0.00	0.00	0.00	0.00	0.00	0.00	0.00	0.00	0.00	0.00	0.00	-178.80	85.60	93.20	0.00	-88.40	47.30	41.00	0.00	-7.40	0.40	7.00	0.00	-7.40	0.40	7.00	0.00	1.00	0.00	0.00	0.00	0.00	0.00	0.00	0.00	0.00	0.00	0.00	0.00	0.00	0.00	0.00
0.00	0.00	0.00	0.00	0.00	0.00	0.00	0.00	0.00	0.00	0.00	0.00	0.00	0.00	0.00	0.00	0.00	0.00	0.00	-168.80	32.90	135.90	0.00	-85.20	21.90	63.30	0.00	-5.90	-2.10	8.10	0.00	-5.90	-2.10	8.10	0.00	1.00	0.00	0.00	0.00	0.00	0.00	0.00	0.00	0.00	0.00	0.00	0.00	0.00	0.00	0.00
0.00	0.00	0.00	0.00	0.00	0.00	0.00	0.00	0.00	0.00	0.00	0.00	0.00	0.00	0.00	0.00	0.00	0.00	0.00	-142.10	-23.00	165.30	0.00	-73.70	-5.60	79.30	0.00	-3.80	-4.50	8.30	0.00	-3.80	-4.50	8.30	0.00	1.00	0.00	0.00	0.00	0.00	0.00	0.00	0.00	0.00	0.00	0.00	0.00	0.00	0.00	0.00
0.00	0.00	0.00	0.00	0.00	0.00	0.00	0.00	0.00	0.00	0.00	0.00	0.00	0.00	0.00	0.00	0.00	0.00	0.00	-101.60	-76.70	178.40	0.00	-54.90	-32.60	87.60	0.00	-1.30	-6.50	7.80	0.00	-1.30	-6.50	7.80	0.00	1.00	0.00	0.00	0.00	0.00	0.00	0.00	0.00	0.00	0.00	0.00	0.00	0.00	0.00	0.00
0.00	0.00	0.00	0.00	0.00	0.00	0.00	0.00	0.00	0.00	0.00	0.00	0.00	0.00	0.00	0.00	0.00	0.00	0.00	-51.10	-122.90	174.10	0.00	-30.80	-56.40	87.30	0.00	1.30	-7.80	6.50	0.00	1.30	-7.80	6.50	0.00	1.00	0.00	0.00	0.00	0.00	0.00	0.00	0.00	0.00	0.00	0.00	0.00	0.00	0.00	0.00
0.00	0.00	0.00	0.00	0.00	0.00	0.00	0.00	0.00	0.00	0.00	0.00	0.00	0.00	0.00	0.00	0.00	0.00	0.00	4.20	-157.10	152.80	0.00	-3.60	-74.80	78.40	0.00	3.80	-8.30	4.50	0.00	3.80	-8.30	4.50	0.00	1.00	0.00	0.00	0.00	0.00	0.00	0.00	0.00	0.00	0.00	0.00	0.00	0.00	0.00	0.00
0.00	0.00	0.00	0.00	0.00	0.00	0.00	0.00	0.00	0.00	0.00	0.00	0.00	0.00	0.00	0.00	0.00	0.00	0.00	59.30	-175.90	116.50	0.00	23.80	-85.70	61.90	0.00	5.90	-8.10	2.10	0.00	5.90	-8.10	2.10	0.00	1.00	0.00	0.00	0.00	0.00	0.00	0.00	0.00	0.00	0.00	0.00	0.00	0.00	0.00	0.00
0.00	0.00	0.00	0.00	0.00	0.00	0.00	0.00	0.00	0.00	0.00	0.00	0.00	0.00	0.00	0.00	0.00	0.00	0.00	108.60	-177.50	68.80	0.00	49.00	-88.30	39.30	0.00	7.40	-7.00	-0.40	0.00	7.40	-7.00	-0.40	0.00	1.00	0.00	0.00	0.00	0.00	0.00	0.00	0.00	0.00	0.00	0.00	0.00	0.00	0.00	0.00
0.00	0.00	0.00	0.00	0.00	0.00	0.00	0.00	0.00	0.00	0.00	0.00	0.00	0.00	0.00	0.00	0.00	0.00	0.00	147.30	-161.70	14.40	0.00	69.40	-82.30	12.90	0.00	8.20	-5.20	-3.00	0.00	8.20	-5.20	-3.00	0.00	1.00	0.00	0.00	0.00	0.00	0.00	0.00	0.00	0.00	0.00	0.00	0.00	0.00	0.00	0.00
0.00	0.00	0.00	0.00	0.00	0.00	0.00	0.00	0.00	0.00	0.00	0.00	0.00	0.00	0.00	0.00	0.00	0.00	0.00	171.50	-130.10	-41.30	0.00	82.90	-68.20	-14.70	0.00	8.20	-3.00	-5.20	0.00	8.20	-3.00	-5.20	0.00	1.00	0.00	0.00	0.00	0.00	0.00	0.00	0.00	0.00	0.00	0.00	0.00	0.00	0.00	0.00
0.00	0.00	0.00	0.00	0.00	0.00	0.00	0.00	0.00	0.00	0.00	0.00	0.00	0.00	0.00	0.00	0.00	0.00	0.00	178.90	-85.70	-93.10	0.00	88.40	-47.40	-41.00	0.00	7.40	-0.40	-7.00	0.00	7.40	-0.40	-7.00	0.00	1.00	0.00	0.00	0.00	0.00	0.00	0.00	0.00	0.00	0.00	0.00	0.00	0.00	0.00	0.00
0.00	0.00	0.00	0.00	0.00	0.00	0.00	0.00	0.00	0.00	0.00	0.00	0.00	0.00	0.00	0.00	0.00	0.00	0.00	168.80	-33.00	-135.80	0.00	85.20	-22.00	-63.20	0.00	5.90	2.10	-8.10	0.00	5.90	2.10	-8.10	0.00	1.00	0.00	0.00	0.00	0.00	0.00	0.00	0.00	0.00	0.00	0.00	0.00	0.00	0.00	0.00
0.00	0.00	0.00	0.00	0.00	0.00	0.00	0.00	0.00	0.00	0.00	0.00	0.00	0.00	0.00	0.00	0.00	0.00	0.00	142.20	22.90	-165.10	0.00	73.70	5.50	-79.20	0.00	3.80	4.50	-8.30	0.00	3.80	4.50	-8.30	0.00	1.00	0.00	0.00	0.00	0.00	0.00	0.00	0.00	0.00	0.00	0.00	0.00	0.00	0.00	0.00
0.00	0.00	0.00	0.00	0.00	0.00	0.00	0.00	0.00	0.00	0.00	0.00	0.00	0.00	0.00	0.00	0.00	0.00	0.00	101.60	76.60	-178.30	0.00	54.90	32.50	-87.50	0.00	1.30	6.50	-7.80	0.00	1.30	6.50	-7.80	0.00	1.00	0.00	0.00	0.00	0.00	0.00	0.00	0.00	0.00	0.00	0.00	0.00	0.00	0.00	0.00
0.00	0.00	0.00	0.00	0.00	0.00	0.00	0.00	0.00	0.00	0.00	0.00	0.00	0.00	0.00	0.00	0.00	0.00	0.00	51.10	122.80	-174.00	0.00	30.80	56.40	-87.20	0.00	-1.30	7.80	-6.50	0.00	-1.30	7.80	-6.50	0.00	1.00	0.00	0.00	0.00	0.00	0.00	0.00	0.00	0.00	0.00	0.00	0.00	0.00	0.00	0.00
0.00	0.00	0.00	0.00	0.00	0.00	0.00	0.00	0.00	0.00	0.00	0.00	0.00	0.00	0.00	0.00	0.00	0.00	0.00	-4.30	157.00	-152.70	0.00	3.60	74.70	-78.40	0.00	-3.80	8.30	-4.50	0.00	-3.80	8.30	-4.50	0.00	1.00	0.00	0.00	0.00	0.00	0.00	0.00	0.00	0.00	0.00	0.00	0.00	0.00	0.00	0.00
0.00	0.00	0.00	0.00	0.00	0.00	0.00	0.00	0.00	0.00	0.00	0.00	0.00	0.00	0.00	0.00	0.00	0.00	0.00	-59.40	175.80	-116.30	0.00	-23.80	85.70	-61.80	0.00	-5.90	8.10	-2.10	0.00	-5.90	8.10	-2.10	0.00	1.00	0.00	0.00	0.00	0.00	0.00	0.00	0.00	0.00	0.00	0.00	0.00	0.00	0.00	0.00
0.00	0.00	0.00	0.00	0.00	0.00	0.00	0.00	0.00	0.00	0.00	0.00	0.00	0.00	0.00	0.00	0.00	0.00	0.00	-108.60	177.40	-68.70	0.10	-49.00	88.30	-39.30	0.00	-7.40	7.00	0.40	0.00	-7.40	7.00	0.40	0.00	1.00	0.00	0.00	0.00	0.00	0.00	0.00	0.00	0.00	0.00	0.00	0.00	0.00	0.00	0.00
0.00	0.00	0.00	0.00	0.00	0.00	0.00	0.00	0.00	0.00	0.00	0.00	0.00	0.00	0.00	0.00	0.00	0.00	0.00	-147.20	161.60	-14.30	0.00	-69.30	82.20	-12.80	0.00	-8.20	5.20	3.00	0.00	-8.20	5.20	3.00	0.00	1.00	0.00	0.00	0.00	0.00	0.00	0.00	0.00	0.00	0.00	0.00	0.00	0.00	0.00	0.00
0.00	0.00	0.00	0.00	0.00	0.00	0.00	0.00	0.00	0.00	0.00	0.00	0.00	0.00	0.00	0.00	0.00	0.00	0.00	-171.40	130.00	41.40	0.00	-82.90	68.10	14.80	0.00	-8.20	3.00	5.20	0.00	-8.20	3.00	5.20	0.00	1.00	0.00	0.00	0.00	0.00	0.00	0.00	0.00	0.00	0.00	0.00	0.00	0.00	0.00	0.00
0.00	0.00	0.00	0.00	0.00	0.00	0.00	0.00	0.00	0.00	0.00	0.00	0.00	0.00	0.00	0.00	0.00	0.00	0.00	-178.90	85.60	93.10	-0.10	-88.40	47.30	41.00	0.00	-7.40	0.40	7.00	0.00	-7.40	0.40	7.00	0.00	1.00	0.00	0.00	0.00	0.00	0.00	0.00	0.00	0.00	0.00	0.00	0.00	0.00	0.00	0.00
0.00	0.00	0.00	0.00	0.00	0.00	0.00	0.00	0.00	0.00	0.00	0.00	0.00	0.00	0.00	0.00	0.00	0.00	0.00	-168.80	32.80	135.80	0.00	-85.20	21.90	63.30	0.00	-5.90	-2.10	8.10	0.00	-5.90	-2.10	8.10	0.00	1.00	0.00	0.00	0.00	0.00	0.00	0.00	0.00	0.00	0.00	0.00	0.00	0.00	0.00	0.00
0.00	0.00	0.00	0.00	0.00	0.00	0.00	0.00	0.00	0.00	0.00	0.00	0.00	0.00	0.00	0.00	0.00	0.00	0.00	-142.20	-23.00	165.20	0.00	-73.70	-5.60	79.30	0.00	-3.80	-4.50	8.30	0.00	-3.80	-4.50	8.30	0.00	1.00	0.00	0.00	0.00	0.00	0.00	0.00	0.00	0.00	0.00	0.00	0.00	0.00	0.00	0.00
0.00	0.00	0.00	0.00	0.00	0.00	0.00	0.00	0.00	0.00	0.00	0.00	0.00	0.00	0.00	0.00	0.00	0.00	0.00	-101.60	-76.70	178.50	0.00	-54.90	-32.60	87.60	0.00	-1.30	-6.50	7.80	0.00	-1.30	-6.50	7.80	0.00	1.00	0.00	0.00	0.00	0.00	0.00	0.00	0.00	0.00	0.00	0.00	0.00	0.00	0.00	0.00
0.00	0.00	0.00	0.00	0.00	0.00	0.00	0.00	0.00	0.00	0.00	0.00	0.00	0.00	0.00	0.00	0.00	0.00	0.00	-51.10	-122.90	174.20	0.10	-30.80	-56.40	87.30	0.00	1.30	-7.80	6.50	0.00	1.30	-7.80	6.50	0.00	1.00	0.00	0.00	0.00	0.00	0.00	0.00	0.00	0.00	0.00	0.00	0.00	0.00	0.00	0.00
0.00	0.00	0.00	0.00	0.00	0.00	0.00	0.00	0.00	0.00	0.00	0.00	0.00	0.00	0.00	0.00	0.00	0.00	0.00	4.30	-157.10	152.80	0.00	-3.60	-74.80	78.40	0.00	3.80	-8.30	4.50	0.00	3.80	-8.30	4.50	0.00	1.00	0.00	0.00	0.00	0.00	0.00	0.00	0.00	0.00	0.00	0.00	0.00	0.00	0.00	0.00
0.00	0.00	0.00	0.00	0.00	0.00	0.00	0.00	0.00	0.00	0.00	0.00	0.00	0.00	0.00	0.00	0.00	0.00	0.00	59.30	-175.90	116.50	0.00	23.80	-85.70	61.90	0.00	5.90	-8.10	2.10	0.00	5.90	-8.10	2.10	0.00	1.00	0.00	0.00	0.00	0.00	0.00	0.00	0.00	0.00	0.00	0.00	0.00	0.00	0.00	0.00
0.00	0.00	0.00	0.00	0.00	0.00	0.00	0.00	0.00	0.00	0.00	0.00	0.00	0.00	0.00	0.00	0.00	0.00	0.00	108.60	-177.50	68.80	0.00	49.00	-88.30	39.30	0.00	7.40	-7.00	-0.40	0.00	7.40	-7.00	-0.40	0.00	1.00	0.00	0.00	0.00	0.00	0.00	0.00	0.00	0.00	0.00	0.00	0.00	0.00	0.00	0.00
0.00	0.00	0.00	0.00	0.00	0.00	0.00	0.00	0.00	0.00	0.00	0.00	0.00	0.00	0.00	0.00	0.00	0.00	0.00	147.20	-161.70	14.40	0.00	69.40	-82.30	12.90	0.00	8.20	-5.20	-3.00	0.00	8.20	-5.20	-3.00	0.00	1.00	0.00	0.00	0.00	0.00	0.00	0.00	0.00	0.00	0.00	0.00	0.00	0.00	0.00	0.00
0.00	0.00	0.00	0.00	0.00	0.00	0.00	0.00	0.00	0.00	0.00	0.00	0.00	0.00	0.00	0.00	0.00	0.00	0.00	171.50	-130.10	-41.30	0.00	82.90	-68.20	-14.70	0.00	8.20	-3.00	-5.20	0.00	8.20	-3.00	-5.20	0.00	1.00	0.00	0.00	0.00	0.00	0.00	0.00	0.00	0.00	0.00	0.00	0.00	0.00	0.00	0.00
0.00	0.00	0.00	0.00	0.00	0.00	0.00	0.00	0.00	0.00	0.00	0.00	0.00	0.00	0.00	0.00	0.00	0.00	0.00	178.90	-85.70	-93.10	0.00	88.40	-47.40	-41.00	0.00	7.40	-0.40	-7.00	0.00	7.40	-0.40	-7.00	0.00	1.00	0.00	0.00	0.00	0.00	0.00	0.00	0.00	0.00	0.00	0.00	0.00	0.00	0.00	0.00
0.00	0.00	0.00	0.00	0.00	0.00	0.00	0.00	0.00	0.00	0.00	0.00	0.00	0.00	0.00	0.00	0.00	0.00	0.00	168.80	-33.00	-135.70	0.00	85.20	-22.00	-63.20	0.00	5.90	2.10	-8.10	0.00	5.90	2.10	-8.10	0.00	1.00	0.00	0.00	0.00	0.00	0.00	0.00	0.00	0.00	0.00	0.00	0.00	0.00	0.00	0.00
0.00	0.00	0.00	0.00	0.00	0.00	0.00	0.00	0.00	0.00	0.00	0.00	0.00	0.00	0.00	0.00	0.00	0.00	0.00	142.20	22.90	-165.10	0.00	73.70	5.50	-79.20	0.00	3.80	4.50	-8.30	0.00	3.80	4.50	-8.30	0.00	1.00	0.00	0.00	0.00	0.00	0.00	0.00	0.00	0.00	0.00	0.00	0.00	0.00	0.00	0.00
0.00	0.00	0.00	0.00	0.00	0.00	0.00	0.00	0.00	0.00	0.00	0.00	0.00	0.00	0.00	0.00	0.00	0.00	0.00	101.60	76.60	-178.30	0.00	54.90	32.50	-87.50	0.00	1.30	6.50	-7.80	0.00	1.30	6.50	-7.80	0.00	1.00	0.00	0.00	0.00	0.00	0.00	0.00	0.00	0.00	0.00	0.00	0.00	0.00	0.00	0.00
0.00	0.00	0.00	0.00	0.00	0.00	0.00	0.00	0.00	0.00	0.00	0.00	0.00	0.00	0.00	0.00	0.00	0.00	0.00	51.10	122.80	-174.00	0.00	30.80	56.40	-87.20	0.00	-1.30	7.80	-6.50	0.00	-1.30	7.80	-6.50	0.00	1.00	0.00	0.00	0.00	0.00	0.00	0.00	0.00	0.00	0.00	0.00	0.00	0.00	0.00	0.00
0.00	0.00	0.00	0.00	0.00	0.00	0.00	0.00	0.00	0.00	0.00	0.00	0.00	0.00	0.00	0.00	0.00	0.00	0.00	-4.30	157.00	-152.70	0.00	3.60	74.70	-78.40	0.00	-3.80	8.30	-4.50	0.00	-3.80	8.30	-4.50	0.00	1.00	0.00	0.00	0.00	0.00	0.00	0.00	0.00	0.00	0.00	0.00	0.00	0.00	0.00	0.00
0.00	0.00	0.00	0.00	0.00	0.00	0.00	0.00	0.00	0.00	0.00	0.00	0.00	0.00	0.00	0.00	0.00	0.00	0.00	-59.30	175.80	-116.40	0.00	-23.80	85.70	-61.80	0.00	-5.90	8.00	-2.10	0.00	-5.90	8.00	-2.10	0.00	1.00	0.00	0.00	0.00	0.00	0.00	0.00	0.00	0.00	0.00	0.00	0.00	0.00	0.00	0.00
0.00	0.00	0.00	0.00	0.00	0.00	0.00	0.00	0.00	0.00	0.00	0.00	0.00	0.00	0.00	0.00	0.00	0.00	0.00	-108.60	177.40	-68.70	0.00	-49.00	88.30	-39.30	0.00	-7.40	7.00	0.40	0.00	-7.40	7.00	0.40	0.00	1.00	0.00	0.00	0.00	0.00	0.00	0.00	0.00	0.00	0.00	0.00	0.00	0.00	0.00	0.00
0.00	0.00	0.00	0.00	0.00	0.00	0.00	0.00	0.00	0.00	0.00	0.00	0.00	0.00	0.00	0.00	0.00	0.00	0.00	-147.20	161.60	-14.30	0.00	-69.30	82.20	-12.80	0.00	-8.20	5.20	3.00	0.00	-8.20	5.20	3.00	0.00	1.00	0.00	0.00	0.00	0.00	0.00	0.00	0.00	0.00	0.00	0.00	0.00	0.00	0.00	0.00
0.00	0.00	0.00	0.00	0.00	0.00	0.00	0.00	0.00	0.00	0.00	0.00	0.00	0.00	0.00	0.00	0.00	0.00	0.00	-171.40	130.00	41.40	0.00	-82.90	68.10	14.80	0.00	-8.20	3.00	5.20	0.00	-8.20	3.00	5.20	0.00	1.00	0.00	0.00	0.00	0.00	0.00	0.00	0.00	0.00	0.00	0.00	0.00	0.00	0.00	0.00
0.00	0.00	0.00	0.00	0.00	0.00	0.00	0.00	0.00	0.00	0.00	0.00	0.00	0.00	0.00	0.00	0.00	0.00	0.00	-178.80	85.60	93.20	0.00	-88.40	47.30	41.00	0.00	-7.40	0.40	7.00	0.00	-7.40	0.40	7.00	0.00	1.00	0.00	0.00	0.00	0.00	0.00	0.00	0.00	0.00	0.00	0.00	0.00	0.00	0.00	0.00
0.00	0.00	0.00	0.00	0.00	0.00	0.00	0.00	0.00	0.00	0.00	0.00	0.00	0.00	0.00	0.00	0.00	0.00	0.00	-168.80	32.90	135.90	0.00	-85.20	21.90	63.30	0.00	-5.90	-2.10	8.10	0.00	-5.90	-2.10	8.10	0.00	1.00	0.00	0.00	0.00	0.00	0.00	0.00	0.00	0.00	0.00	0.00	0.00	0.00	0.00	0.00
0.00	0.00	0.00	0.00	0.00	0.00	0.00	0.00	0.00	0.00	0.00	0.00	0.00	0.00	0.00	0.00	0.00	0.00	0.00	-142.20	-23.00	165.30	0.00	-73.70	-5.60	79.30	0.00	-3.80	-4.50	8.30	0.00	-3.80	-4.50	8.30	0.00	1.00	0.00	0.00	0.00	0.00	0.00	0.00	0.00	0.00	0.00	0.00	0.00	0.00	0.00	0.00
0.00	0.00	0.00	0.00	0.00	0.00	0.00	0.00	0.00	0.00	0.00	0.00	0.00	0.00	0.00	0.00	0.00	0.00	0.00	-101.60	-76.70	178.40	0.00	-54.90	-32.60	87.60	0.00	-1.30	-6.50	7.80	0.00	-1.30	-6.50	7.80	0.00	1.00	0.00	0.00	0.00	0.00	0.00	0.00	0.00	0.00	0.00	0.00	0.00	0.00	0.00	0.00
0.00	0.00	0.00	0.00	0.00	0.00	0.00	0.00	0.00	0.00	0.00	0.00	0.00	0.00	0.00	0.00	0.00	0.00	0.00	-51.10	-122.90	174.10	0.00	-30.80	-56.40	87.30	0.00	1.30	-7.80	6.50	0.00	1.30	-7.80	6.50	0.00	1.00	0.00	0.00	0.00	0.00	0.00	0.00	0.00	0.00	0.00	0.00	0.00	0.00	0.00	0.00
0.00	0.00	0.00	0.00	0.00	0.00	0.00	0.00	0.00	0.00	0.00	0.00	0.00	0.00	0.00	0.00	0.00	0.00	0.00	4.30	-157.10	152.80	0.00	-3.60	-74.80	78.40	0.00	3.80	-8.30	4.50	0.00	3.80	-8.30	4.50	0.00	1.00	0.00	0.00	0.00	0.00	0.00	0.00	0.00	0.00	0.00	0.00	0.00	0.00	0.00	0.00
0.00	0.00	0.00	0.00	0.00	0.00	0.00	0.00	0.00	0.00	0.00	0.00	0.00	0.00	0.00	0.00	0.00	0.00	0.00	59.40	-175.90	116.50	0.00	23.80	-85.70	61.90	0.00	5.90	-8.10	2.10	0.00	5.90	-8.10	2.10	0.00	1.00	0.00	0.00	0.00	0.00	0.00	0.00	0.00	0.00	0.00	0.00	0.00	0.00	0.00	0.00
0.00	0.00	0.00	0.00	0.00	0.00	0.00	0.00	0.00	0.00	0.00	0.00	0.00	0.00	0.00	0.00	0.00	0.00	0.00	108.60	-177.50	68.90	0.00	49.00	-88.30	39.30	0.00	7.40	-7.00	-0.40	0.00	7.40	-7.00	-0.40	0.00	1.00	0.00	0.00	0.00	0.00	0.00	0.00	0.00	0.00	0.00	0.00	0.00	0.00	0.00	0.00
0.00	0.00	0.00	0.00	0.00	0.00	0.00	0.00	0.00	0.00	0.00	0.00	0.00	0.00	0.00	0.00	0.00	0.00	0.00	147.20	-161.70	14.50	0.00	69.30	-82.30	12.90	0.00	8.20	-5.20	-3.00	0.00	8.20	-5.20	-3.00	0.00	1.00	0.00	0.00	0.00	0.00	0.00	0.00	0.00	0.00	0.00	0.00	0.00	0.00	0.00	0.00
0.00	0.00	0.00	0.00	0.00	0.00	0.00	0.00	0.00	0.00	0.00	0.00	0.00	0.00	0.00	0.00	0.00	0.00	0.00	171.40	-130.10	-41.30	0.00	82.90	-68.20	-14.70	0.00	8.20	-3.00	-5.20	0.00	8.20	-3.00	-5.20	0.00	1.00	0.00	0.00	0.00	0.00	0.00	0.00	0.00	0.00	0.00	0.00	0.00	0.00	0.00	0.00
0.00	0.00	0.00	0.00	0.00	0.00	0.00	0.00	0.00	0.00	0.00	0.00	0.00	0.00	0.00	0.00	0.00	0.00	0.00	178.90	-85.70	-93.10	0.00	88.40	-47.40	-41.00	0.00	7.40	-0.40	-7.00	0.00	7.40	-0.40	-7.00	0.00	1.00	0.00	0.00	0.00	0.00	0.00	0.00	0.00	0.00	0.00	0.00	0.00	0.00	0.00	0.00
0.00	0.00	0.00	0.00	0.00	0.00	0.00	0.00	0.00	0.00	0.00	0.00	0.00	0.00	0.00	0.00	0.00	0.00	0.00	168.80	-33.00	-135.80	0.00	85.20	-22.00	-63.20	0.00	5.90	2.10	-8.10	0.00	5.90	2.10	-8.10	0.00	1.00	0.00	0.00	0.00	0.00	0.00	0.00	0.00	0.00	0.00	0.00	0.00	0.00	0.00	0.00
0.00	0.00	0.00	0.00	0.00	0.00	0.00	0.00	0.00	0.00	0.00	0.00	0.00	0.00	0.00	0.00	0.00	0.00	0.00	142.20	22.90	-165.10	0.00	73.70	5.50	-79.20	0.00	3.80	4.50	-8.30	0.00	3.80	4.50	-8.30	0.00	1.00	0.00	0.00	0.00	0.00	0.00	0.00	0.00	0.00	0.00	0.00	0.00	0.00	0.00	0.00
0.00	0.00	0.00	0.00	0.00	0.00	0.00	0.00	0.00	0.00	0.00	0.00	0.00	0.00	0.00	0.00	0.00	0.00	0.00	101.60	76.60	-178.30	0.00	54.90	32.50	-87.50	0.00	1.30	6.50	-7.80	0.00	1.30	6.50	-7.80	0.00	1.00	0.00	0.00	0.00	0.00	0.00	0.00	0.00	0.00	0.00	0.00	0.00	0.00	0.00	0.00
0.00	0.00	0.00	0.00	0.00	0.00	0.00	0.00	0.00	0.00	0.00	0.00	0.00	0.00	0.00	0.00	0.00	0.00	0.00	51.10	122.80	-174.00	0.00	30.80	56.40	-87.20	0.00	-1.30	7.80	-6.50	0.00	-1.30	7.80	-6.50	0.00	1.00	0.00	0.00	0.00	0.00	0.00	0.00	0.00	0.00	0.00	0.00	0.00	0.00	0.00	0.00
0.00	0.00	0.00	0.00	0.00	0.00	0.00	0.00	0.00	0.00	0.00	0.00	0.00	0.00	0.00	0.00	0.00	0.00	0.00	-4.30	157.00	-152.70	0.00	3.60	74.70	-78.40	0.00	-3.80	8.30	-4.50	0.00	-3.80	8.30	-4.50	0.00	1.00	0.00	0.00	0.00	0.00	0.00	0.00	0.00	0.00	0.00	0.00	0.00	0.00	0.00	0.00
0.00	0.00	0.00	0.00	0.00	0.00	0.00	0.00	0.00	0.00	0.00	0.00	0.00	0.00	0.00	0.00	0.00	0.00	0.00	-59.30	175.80	-116.40	0.00	-23.80	85.70	-61.80	0.00	-5.90	8.10	-2.10	0.00	-5.90	8.10	-2.10	0.00	1.00	0.00	0.00	0.00	0.00	0.00	0.00	0.00	0.00	0.00	0.00	0.00	0.00	0.00	0.00
0.00	0.00	0.00	0.00	0.00	0.00	0.00	0.00	0.00	0.00	0.00	0.00	0.00	0.00	0.00	0.00	0.00	0.00	0.00	-108.60	177.40	-68.70	0.00	-49.00	88.30	-39.30	0.00	-7.40	7.00	0.40	0.00	-7.40	7.00	0.40	0.00	1.00	0.00	0.00	0.00	0.00	0.00	0.00	0.00	0.00	0.00	0.00	0.00	0.00	0.00	0.00
0.00	0.00	0.00	0.00	0.00	0.00	0.00	0.00	0.00	0.00	0.00	0.00	0.00	0.00	0.00	0.00	0.00	0.00	0.00	-147.20	161.60	-14.30	0.00	-69.30	82.20	-12.80	0.00	-8.20	5.20	3.00	0.00	-8.20	5.20	3.00	0.00	1.00	0.00	0.00	0.00	0.00	0.00	0.00	0.00	0.00	0.00	0.00	0.00	0.00	0.00	0.00
0.00	0.00	0.00	0.00	0.00	0.00	0.00	0.00	0.00	0.00	0.00	0.00	0.00	0.00	0.00	0.00	0.00	0.00	0.00	-171.50	129.90	41.40	0.00	-82.90	68.10	14.80	0.00	-8.20	3.00	5.20	0.00	-8.20	3.00	5.20	0.00	1.00	0.00	0.00	0.00	0.00	0.00	0.00	0.00	0.00	0.00	0.00	0.00	0.00	0.00	0.00
0.00	0.00	0.00	0.00	0.00	0.00	0.00	0.00	0.00	0.00	0.00	0.00	0.00	0.00	0.00	0.00	0.00	0.00	0.00	-178.90	85.60	93.20	0.00	-88.40	47.30	41.00	0.00	-7.40	0.40	7.00	0.00	-7.40	0.40	7.00	0.00	1.00	0.00	0.00	0.00	0.00	0.00	0.00	0.00	0.00	0.00	0.00	0.00	0.00	0.00	0.00
0.00	0.00	0.00	0.00	0.00	0.00	0.00	0.00	0.00	0.00	0.00	0.00	0.00	0.00	0.00	0.00	0.00	0.00	0.00	-168.80	32.90	135.80	0.00	-85.20	21.90	63.30	0.00	-5.90	-2.10	8.10	0.00	-5.90	-2.10	8.10	0.00	1.00	0.00	0.00	0.00	0.00	0.00	0.00	0.00	0.00	0.00	0.00	0.00	0.00	0.00	0.00
0.00	0.00	0.00	0.00	0.00	0.00	0.00	0.00	0.00	0.00	0.00	0.00	0.00	0.00	0.00	0.00	0.00	0.00	0.00	-142.20	-23.00	165.20	0.00	-73.70	-5.60	79.30	0.00	-3.80	-4.50	8.30	0.00	-3.80	-4.50	8.30	0.00	1.00	0.00	0.00	0.00	0.00	0.00	0.00	0.00	0.00	0.00	0.00	0.00	0.00	0.00	0.00
0.00	0.00	0.00	0.00	0.00	0.00	0.00	0.00	0.00	0.00	0.00	0.00	0.00	0.00	0.00	0.00	0.00	0.00	0.00	-101.60	-76.70	178.50	0.00	-54.90	-32.60	87.60	0.00	-1.30	-6.50	7.80	0.00	-1.30	-6.50	7.80	0.00	1.00	0.00	0.00	0.00	0.00	0.00	0.00	0.00	0.00	0.00	0.00	0.00	0.00	0.00	0.00
0.00	0.00	0.00	0.00	0.00	0.00	0.00	0.00	0.00	0.00	0.00	0.00	0.00	0.00	0.00	0.00	0.00	0.00	0.00	-51.10	-122.90	174.20	0.00	-30.80	-56.40	87.30	0.00	1.30	-7.80	6.50	0.00	1.30	-7.80	6.50	0.00	1.00	0.00	0.00	0.00	0.00	0.00	0.00	0.00	0.00	0.00	0.00	0.00	0.00	0.00	0.00
0.00	0.00	0.00	0.00	0.00	0.00	0.00	0.00	0.00	0.00	0.00	0.00	0.00	0.00	0.00	0.00	0.00	0.00	0.00	4.30	-157.10	152.80	0.00	-3.60	-74.80	78.40	0.00	3.80	-8.30	4.50	0.00	3.80	-8.30	4.50	0.00	1.00	0.00	0.00	0.00	0.00	0.00	0.00	0.00	0.00	0.00	0.00	0.00	0.00	0.00	0.00
0.00	0.00	0.00	0.00	0.00	0.00	0.00	0.00	0.00	0.00	0.00	0.00	0.00	0.00	0.00	0.00	0.00	0.00	0.00	59.40	-175.90	116.50	0.00	23.80	-85.70	61.90	0.00	5.90	-8.10	2.10	0.00	5.90	-8.10	2.10	0.00	1.00	0.00	0.00	0.00	0.00	0.00	0.00	0.00	0.00	0.00	0.00	0.00	0.00	0.00	0.00
0.00	0.00	0.00	0.00	0.00	0.00	0.00	0.00	0.00	0.00	0.00	0.00	0.00	0.00	0.00	0.00	0.00	0.00	0.00	108.60	-177.50	68.80	0.00	49.00	-88.30	39.30	0.00	7.40	-7.00	-0.40	0.00	7.40	-7.00	-0.40	0.00	1.00	0.00	0.00	0.00	0.00	0.00	0.00	0.00	0.00	0.00	0.00	0.00	0.00	0.00	0.00
0.00	0.00	0.00	0.00	0.00	0.00	0.00	0.00	0.00	0.00	0.00	0.00	0.00	0.00	0.00	0.00	0.00	0.00	0.00	147.20	-161.70	14.40	0.00	69.30	-82.30	12.90	0.00	8.20	-5.20	-3.00	0.00	8.20	-5.20	-3.00	0.00	1.00	0.00	0.00	0.00	0.00	0.00	0.00	0.00	0.00	0.00	0.00	0.00	0.00	0.00	0.00
0.00	0.00	0.00	0.00	0.00	0.00	0.00	0.00	0.00	0.00	0.00	0.00	0.00	0.00	0.00	0.00	0.00	0.00	0.00	171.40	-130.10	-41.30	0.00	82.90	-68.20	-14.70	0.00	8.20	-3.00	-5.20	0.00	8.20	-3.00	-5.20	0.00	1.00	0.00	0.00	0.00	0.00	0.00	0.00	0.00	0.00	0.00	0.00	0.00	0.00	0.00	0.00
0.00	0.00	0.00	0.00	0.00	0.00	0.00	0.00	0.00	0.00	0.00	0.00	0.00	0.00	0.00	0.00	0.00	0.00	0.00	178.90	-85.70	-93.00	0.00	88.40	-47.40	-41.00	0.00	7.40	-0.40	-7.00	0.00	7.40	-0.40	-7.00	0.00	1.00	0.00	0.00	0.00	0.00	0.00	0.00	0.00	0.00	0.00	0.00	0.00	0.00	0.00	0.00
0.00	0.00	0.00	0.00	0.00	0.00	0.00	0.00	0.00	0.00	0.00	0.00	0.00	0.00	0.00	0.00	0.00	0.00	0.00	168.80	-32.90	-135.70	0.10	85.20	-22.00	-63.20	0.00	5.90	2.10	-8.10	0.00	5.90	2.10	-8.10	0.00	1.00	0.00	0.00	0.00	0.00	0.00	0.00	0.00	0.00	0.00	0.00	0.00	0.00	0.00	0.00
0.00	0.00	0.00	0.00	0.00	0.00	0.00	0.00	0.00	0.00	0.00	0.00	0.00	0.00	0.00	0.00	0.00	0.00	0.00	142.20	22.90	-165.10	0.00	73.70	5.50	-79.20	0.00	3.80	4.50	-8.30	0.00	3.80	4.50	-8.30	0.00	1.00	0.00	0.00	0.00	0.00	0.00	0.00	0.00	0.00	0.00	0.00	0.00	0.00	0.00	0.00
0.00	0.00	0.00	0.00	0.00	0.00	0.00	0.00	0.00	0.00	0.00	0.00	0.00	0.00	0.00	0.00	0.00	0.00	0.00	101.60	76.60	-178.30	0.00	54.90	32.50	-87.50	0.00	1.30	6.50	-7.80	0.00	1.30	6.50	-7.80	0.00	1.00	0.00	0.00	0.00	0.00	0.00	0.00	0.00	0.00	0.00	0.00	0.00	0.00	0.00	0.00
0.00	0.00	0.00	0.00	0.00	0.00	0.00	0.00	0.00	0.00	0.00	0.00	0.00	0.00	0.00	0.00	0.00	0.00	0.00	51.10	122.80	-174.00	-0.10	30.80	56.40	-87.20	0.00	-1.30	7.80	-6.50	0.00	-1.30	7.80	-6.50	0.00	1.00	0.00	0.00	0.00	0.00	0.00	0.00	0.00	0.00	0.00	0.00	0.00	0.00	0.00	0.00
0.00	0.00	0.00	0.00	0.00	0.00	0.00	0.00	0.00	0.00	0.00	0.00	0.00	0.00	0.00	0.00	0.00	0.00	0.00	-4.30	157.00	-152.70	0.00	3.60	74.70	-78.40	0.00	-3.80	8.30	-4.50	0.00	-3.80	8.30	-4.50	0.00	1.00	0.00	0.00	0.00	0.00	0.00	0.00	0.00	0.00	0.00	0.00	0.00	0.00	0.00	0.00
0.00	0.00	0.00	0.00	0.00	0.00	0.00	0.00	0.00	0.00	0.00	0.00	0.00	0.00	0.00	0.00	0.00	0.00	0.00	-59.30	175.80	-116.40	0.00	-23.80	85.70	-61.80	0.00	-5.90	8.10	-2.10	0.00	-5.90	8.10	-2.10	0.00	1.00	0.00	0.00	0.00	0.00	0.00	0.00	0.00	0.00	0.00	0.00	0.00	0.00	0.00	0.00
0.00	0.00	0.00	0.00	0.00	0.00	0.00	0.00	0.00	0.00	0.00	0.00	0.00	0.00	0.00	0.00	0.00	0.00	0.00	-108.60	177.40	-68.70	0.00	-49.00	88.30	-39.30	0.00	-7.40	7.00	0.40	0.00	-7.40	7.00	0.40	0.00	1.00	0.00	0.00	0.00	0.00	0.00	0.00	0.00	0.00	0.00	0.00	0.00	0.00	0.00	0.00
0.00	0.00	0.00	0.00	0.00	0.00	0.00	0.00	0.00	0.00	0.00	0.00	0.00	0.00	0.00	0.00	0.00	0.00	0.00	-147.20	161.60	-14.30	0.00	-69.30	82.20	-12.80	0.00	-8.20	5.20	3.00	0.00	-8.20	5.20	3.00	0.00	1.00	0.00	0.00	0.00	0.00	0.00	0.00	0.00	0.00	0.00	0.00	0.00	0.00	0.00	0.00
0.00	0.00	0.00	0.00	0.00	0.00	0.00	0.00	0.00	0.00	0.00	0.00	0.00	0.00	0.00	0.00	0.00	0.00	0.00	-171.40	130.00	41.40	0.00	-82.90	68.10	14.80	0.00	-8.20	3.00	5.20	0.00	-8.20	3.00	5.20	0.00	1.00	0.00	0.00	0.00	0.00	0.00	0.00	0.00	0.00	0.00	0.00	0.00	0.00	0.00	0.00
0.00	0.00	0.00	0.00	0.00	0.00	0.00	0.00	0.00	0.00	0.00	0.00	0.00	0.00	0.00	0.00	0.00	0.00	0.00	-178.90	85.60	93.20	0.00	-88.40	47.30	41.00	0.00	-7.40	0.40	7.00	0.00	-7.40	0.40	7.00	0.00	1.00	0.00	0.00	0.00	0.00	0.00	0.00	0.00	0.00	0.00	0.00	0.00	0.00	0.00	0.00
0.00	0.00	0.00	0.00	0.00	0.00	0.00	0.00	0.00	0.00	0.00	0.00	0.00	0.00	0.00	0.00	0.00	0.00	0.00	-168.80	32.90	135.80	0.00	-85.20	21.90	63.30	0.00	-5.90	-2.10	8.10	0.00	-5.90	-2.10	8.10	0.00	1.00	0.00	0.00	0.00	0.00	0.00	0.00	0.00	0.00	0.00	0.00	0.00	0.00	0.00	0.00
0.00	0.00	0.00	0.00	0.00	0.00	0.00	0.00	0.00	0.00	0.00	0.00	0.00	0.00	0.00	0.00	0.00	0.00	0.00	-142.20	-23.00	165.20	0.00	-73.70	-5.60	79.30	0.00	-3.80	-4.50	8.30	0.00	-3.80	-4.50	8.30	0.00	1.00	0.00	0.00	0.00	0.00	0.00	0.00	0.00	0.00	0.00	0.00	0.00	0.00	0.00	0.00
0.00	0.00	0.00	0.00	0.00	0.00	0.00	0.00	0.00	0.00	0.00	0.00	0.00	0.00	0.00	0.00	0.00	0.00	0.00	-101.60	-76.70	178.40	0.00	-54.90	-32.60	87.60	0.00	-1.30	-6.50	7.80	0.00	-1.30	-6.50	7.80	0.00	1.00	0.00	0.00	0.00	0.00	0.00	0.00	0.00	0.00	0.00	0.00	0.00	0.00	0.00	0.00
0.00	0.00	0.00	0.00	0.00	0.00	0.00	0.00	0.00	0.00	0.00	0.00	0.00	0.00	0.00	0.00	0.00	0.00	0.00	-51.10	-122.90	174.10	0.00	-30.80	-56.40	87.30	0.00	1.30	-7.80	6.50	0.00	1.30	-7.80	6.50	0.00	1.00	0.00	0.00	0.00	0.00	0.00	0.00	0.00	0.00	0.00	0.00	0.00	0.00	0.00	0.00
0.00	0.00	0.00	0.00	0.00	0.00	0.00	0.00	0.00	0.00	0.00	0.00	0.00	0.00	0.00	0.00	0.00	0.00	0.00	4.30	-157.10	152.80	0.00	-3.60	-74.70	78.40	0.00	3.80	-8.30	4.50	0.00	3.80	-8.30	4.50	0.00	1.00	0.00	0.00	0.00	0.00	0.00	0.00	0.00	0.00	0.00	0.00	0.00	0.00	0.00	0.00
0.00	0.00	0.00	0.00	0.00	0.00	0.00	0.00	0.00	0.00	0.00	0.00	0.00	0.00	0.00	0.00	0.00	0.00	0.00	59.40	-175.90	116.50	0.00	23.80	-85.70	61.90	0.00	5.90	-8.10	2.10	0.00	5.90	-8.10	2.10	0.00	1.00	0.00	0.00	0.00	0.00	0.00	0.00	0.00	0.00	0.00	0.00	0.00	0.00	0.00	0.00
0.00	0.00	0.00	0.00	0.00	0.00	0.00	0.00	0.00	0.00	0.00	0.00	0.00	0.00	0.00	0.00	0.00	0.00	0.00	108.60	-177.50	68.80	0.00	49.00	-88.30	39.30	0.00	7.40	-7.00	-0.40	0.00	7.40	-7.00	-0.40	0.00	1.00	0.00	0.00	0.00	0.00	0.00	0.00	0.00	0.00	0.00	0.00	0.00	0.00	0.00	0.00
0.00	0.00	0.00	0.00	0.00	0.00	0.00	0.00	0.00	0.00	0.00	0.00	0.00	0.00	0.00	0.00	0.00	0.00	0.00	147.20	-161.70	14.40	0.00	69.30	-82.30	12.90	0.00	8.20	-5.20	-3.00	0.00	8.20	-5.20	-3.00	0.00	1.00	0.00	0.00	0.00	0.00	0.00	0.00	0.00	0.00	0.00	0.00	0.00	0.00	0.00	0.00
0.00	0.00	0.00	0.00	0.00	0.00	0.00	0.00	0.00	0.00	0.00	0.00	0.00	0.00	0.00	0.00	0.00	0.00	0.00	171.40	-130.10	-41.30	0.00	82.90	-68.20	-14.70	0.00	8.20	-3.00	-5.20	0.00	8.20	-3.00	-5.20	0.00	1.00	0.00	0.00	0.00	0.00	0.00	0.00	0.00	0.00	0.00	0.00	0.00	0.00	0.00	0.00
0.00	0.00	0.00	0.00	0.00	0.00	0.00	0.00	0.00	0.00	0.00	0.00	0.00	0.00	0.00	0.00	0.00	0.00	0.00	178.90	-85.70	-93.10	0.00	88.40	-47.40	-41.00	0.00	7.40	-0.40	-7.00	0.00	7.40	-0.40	-7.00	0.00	1.00	0.00	0.00	0.00	0.00	0.00	0.00	0.00	0.00	0.00	0.00	0.00	0.00	0.00	0.00
0.00	0.00	0.00	0.00	0.00	0.00	0.00	0.00	0.00	0.00	0.00	0.00	0.00	0.00	0.00	0.00	0.00	0.00	0.00	168.80	-33.00	-135.70	0.00	85.20	-22.00	-63.20	0.00	5.90	2.10	-8.10	0.00	5.90	2.10	-8.10	0.00	1.00	0.00	0.00	0.00	0.00	0.00	0.00	0.00	0.00	0.00	0.00	0.00	0.00	0.00	0.00
0.00	0.00	0.00	0.00	0.00	0.00	0.00	0.00	0.00	0.00	0.00	0.00	0.00	0.00	0.00	0.00	0.00	0.00	0.00	142.20	22.90	-165.10	0.00	73.70	5.50	-79.20	0.00	3.80	4.50	-8.30	0.00	3.80	4.50	-8.30	0.00	1.00	0.00	0.00	0.00	0.00	0.00	0.00	0.00	0.00	0.00	0.00	0.00	0.00	0.00	0.00
0.00	0.00	0.00	0.00	0.00	0.00	0.00	0.00	0.00	0.00	0.00	0.00	0.00	0.00	0.00	0.00	0.00	0.00	0.00	101.60	76.60	-178.30	0.00	54.90	32.50	-87.50	0.00	1.30	6.50	-7.80	0.00	1.30	6.50	-7.80	0.00	1.00	0.00	0.00	0.00	0.00	0.00	0.00	0.00	0.00	0.00	0.00	0.00	0.00	0.00	0.00
0.00	0.00	0.00	0.00	0.00	0.00	0.00	0.00	0.00	0.00	0.00	0.00	0.00	0.00	0.00	0.00	0.00	0.00	0.00	51.10	122.80	-174.00	0.00	30.80	56.40	-87.20	0.00	-1.30	7.80	-6.50	0.00	-1.30	7.80	-6.50	0.00	1.00	0.00	0.00	0.00	0.00	0.00	0.00	0.00	0.00	0.00	0.00	0.00	0.00	0.00	0.00
0.00	0.00	0.00	0.00	0.00	0.00	0.00	0.00	0.00	0.00	0.00	0.00	0.00	0.00	0.00	0.00	0.00	0.00	0.00	-4.30	157.00	-152.60	0.00	3.60	74.70	-78.40	0.00	-3.80	8.30	-4.50	0.00	-3.80	8.30	-4.50	0.00	1.00	0.00	0.00	0.00	0.00	0.00	0.00	0.00	0.00	0.00	0.00	0.00	0.00	0.00	0.00
0.00	0.00	0.00	0.00	0.00	0.00	0.00	0.00	0.00	0.00	0.00	0.00	0.00	0.00	0.00	0.00	0.00	0.00	0.00	-59.30	175.80	-116.40	0.00	-23.80	85.70	-61.80	0.00	-5.90	8.10	-2.10	0.00	-5.90	8.10	-2.10	0.00	1.00	0.00	0.00	0.00	0.00	0.00	0.00	0.00	0.00	0.00	0.00	0.00	0.00	0.00	0.00
0.00	0.00	0.00	0.00	0.00	0.00	0.00	0.00	0.00	0.00	0.00	0.00	0.00	0.00	0.00	0.00	0.00	0.00	0.00	-108.60	177.40	-68.70	0.00	-49.00	88.30	-39.30	0.00	-7.40	7.00	0.40	0.00	-7.40	7.00	0.40	0.00	1.00	0.00	0.00	0.00	0.00	0.00	0.00	0.00	0.00	0.00	0.00	0.00	0.00	0.00	0.00
0.00	0.00	0.00	0.00	0.00	0.00	0.00	0.00	0.00	0.00	0.00	0.00	0.00	0.00	0.00	0.00	0.00	0.00	0.00	-147.20	161.60	-14.30	0.00	-69.30	82.20	-12.80	0.00	-8.20	5.20	3.00	0.00	-8.20	5.20	3.00	0.00	1.00	0.00	0.00	0.00	0.00	0.00	0.00	0.00	0.00	0.00	0.00	0.00	0.00	0.00	0.00
0.00	0.00	0.00	0.00	0.00	0.00	0.00	0.00	0.00	0.00	0.00	0.00	0.00	0.00	0.00	0.00	0.00	0.00	0.00	-171.40	130.00	41.40	0.00	-82.90	68.10	14.80	0.00	-8.20	3.00	5.20	0.00	-8.20	3.00	5.20	0.00	1.00	0.00	0.00	0.00	0.00	0.00	0.00	0.00	0.00	0.00	0.00	0.00	0.00	0.00	0.00
0.00	0.00	0.00	0.00	0.00	0.00	0.00	0.00	0.00	0.00	0.00	0.00	0.00	0.00	0.00	0.00	0.00	0.00	0.00	-178.90	85.60	93.20	0.00	-88.40	47.30	41.00	0.00	-7.40	0.40	7.00	0.00	-7.40	0.40	7.00	0.00	1.00	0.00	0.00	0.00	0.00	0.00	0.00	0.00	0.00	0.00	0.00	0.00	0.00	0.00	0.00
0.00	0.00	0.00	0.00	0.00	0.00	0.00	0.00	0.00	0.00	0.00	0.00	0.00	0.00	0.00	0.00	0.00	0.00	0.00	-168.80	32.90	135.80	0.00	-85.20	21.90	63.30	0.00	-5.90	-2.10	8.10	0.00	-5.90	-2.10	8.10	0.00	1.00	0.00	0.00	0.00	0.00	0.00	0.00	0.00	0.00	0.00	0.00	0.00	0.00	0.00	0.00
0.00	0.00	0.00	0.00	0.00	0.00	0.00	0.00	0.00	0.00	0.00	0.00	0.00	0.00	0.00	0.00	0.00	0.00	0.00	-142.20	-23.00	165.20	0.00	-73.70	-5.60	79.30	0.00	-3.80	-4.50	8.30	0.00	-3.80	-4.50	8.30	0.00	1.00	0.00	0.00	0.00	0.00	0.00	0.00	0.00	0.00	0.00	0.00	0.00	0.00	0.00	0.00
0.00	0.00	0.00	0.00	0.00	0.00	0.00	0.00	0.00	0.00	0.00	0.00	0.00	0.00	0.00	0.00	0.00	0.00	0.00	-101.60	-76.70	178.40	0.00	-54.90	-32.60	87.60	0.00	-1.30	-6.50	7.80	0.00	-1.30	-6.50	7.80	0.00	1.00	0.00	0.00	0.00	0.00	0.00	0.00	0.00	0.00	0.00	0.00	0.00	0.00	0.00	0.00
0.00	0.00	0.00	0.00	0.00	0.00	0.00	0.00	0.00	0.00	0.00	0.00	0.00	0.00	0.00	0.00	0.00	0.00	0.00	-51.10	-122.90	174.20	0.00	-30.80	-56.40	87.30	0.00	1.30	-7.80	6.50	0.00	1.30	-7.80	6.50	0.00	1.00	0.00	0.00	0.00	0.00	0.00	0.00	0.00	0.00	0.00	0.00	0.00	0.00	0.00	0.00
0.00	0.00	0.00	0.00	0.00	0.00	0.00	0.00	0.00	0.00	0.00	0.00	0.00	0.00	0.00	0.00	0.00	0.00	0.00	4.30	-157.10	152.80	0.00	-3.60	-74.80	78.40	0.00	3.80	-8.30	4.50	0.00	3.80	-8.30	4.50	0.00	1.00	0.00	0.00	0.00	0.00	0.00	0.00	0.00	0.00	0.00	0.00	0.00	0.00	0.00	0.00
0.00	0.00	0.00	0.00	0.00	0.00	0.00	0.00	0.00	0.00	0.00	0.00	0.00	0.00	0.00	0.00	0.00	0.00	0.00	59.30	-175.90	116.50	0.00	23.80	-85.70	61.90	0.00	5.90	-8.10	2.10	0.00	5.90	-8.10	2.10	0.00	1.00	0.00	0.00	0.00	0.00	0.00	0.00	0.00	0.00	0.00	0.00	0.00	0.00	0.00	0.00
0.00	0.00	0.00	0.00	0.00	0.00	0.00	0.00	0.00	0.00	0.00	0.00	0.00	0.00	0.00	0.00	0.00	0.00	0.00	108.60	-177.50	68.80	0.00	49.00	-88.30	39.30	0.00	7.40	-7.00	-0.40	0.00	7.40	-7.00	-0.40	0.00	1.00	0.00	0.00	0.00	0.00	0.00	0.00	0.00	0.00	0.00	0.00	0.00	0.00	0.00	0.00
0.00	0.00	0.00	0.00	0.00	0.00	0.00	0.00	0.00	0.00	0.00	0.00	0.00	0.00	0.00	0.00	0.00	0.00	0.00	147.30	-161.70	14.40	0.00	69.40	-82.30	12.90	0.00	8.20	-5.20	-3.00	0.00	8.20	-5.20	-3.00	0.00	1.00	0.00	0.00	0.00	0.00	0.00	0.00	0.00	0.00	0.00	0.00	0.00	0.00	0.00	0.00
0.00	0.00	0.00	0.00	0.00	0.00	0.00	0.00	0.00	0.00	0.00	0.00	0.00	0.00	0.00	0.00	0.00	0.00	0.00	171.50	-130.10	-41.30	0.00	82.90	-68.20	-14.70	0.00	8.20	-3.00	-5.20	0.00	8.20	-3.00	-5.20	0.00	1.00	0.00	0.00	0.00	0.00	0.00	0.00	0.00	0.00	0.00	0.00	0.00	0.00	0.00	0.00
0.00	0.00	0.00	0.00	0.00	0.00	0.00	0.00	0.00	0.00	0.00	0.00	0.00	0.00	0.00	0.00	0.00	0.00	0.00	178.90	-85.70	-93.10	0.00	88.40	-47.40	-41.00	0.00	7.40	-0.40	-7.00	0.00	7.40	-0.40	-7.00	0.00	1.00	0.00	0.00	0.00	0.00	0.00	0.00	0.00	0.00	0.00	0.00	0.00	0.00	0.00	0.00
0.00	0.00	0.00	0.00	0.00	0.00	0.00	0.00	0.00	0.00	0.00	0.00	0.00	0.00	0.00	0.00	0.00	0.00	0.00	168.80	-33.00	-135.70	0.00	85.20	-22.00	-63.20	0.00	5.90	2.10	-8.10	0.00	5.90	2.10	-8.10	0.00	1.00	0.00	0.00	0.00	0.00	0.00	0.00	0.00	0.00	0.00	0.00	0.00	0.00	0.00	0.00
0.00	0.00	0.00	0.00	0.00	0.00	0.00	0.00	0.00	0.00	0.00	0.00	0.00	0.00	0.00	0.00	0.00	0.00	0.00	142.20	22.90	-165.10	0.00	73.70	5.50	-79.20	0.00	3.80	4.50	-8.30	0.00	3.80	4.50	-8.30	0.00	1.00	0.00	0.00	0.00	0.00	0.00	0.00	0.00	0.00	0.00	0.00	0.00	0.00	0.00	0.00
0.00	0.00	0.00	0.00	0.00	0.00	0.00	0.00	0.00	0.00	0.00	0.00	0.00	0.00	0.00	0.00	0.00	0.00	0.00	101.60	76.60	-178.30	0.00	54.90	32.50	-87.50	0.00	1.30	6.50	-7.80	0.00	1.30	6.50	-7.80	0.00	1.00	0.00	0.00	0.00	0.00	0.00	0.00	0.00	0.00	0.00	0.00	0.00	0.00	0.00	0.00
0.00	0.00	0.00	0.00	0.00	0.00	0.00	0.00	0.00	0.00	0.00	0.00	0.00	0.00	0.00	0.00	0.00	0.00	0.00	51.10	122.80	-174.00	0.00	30.80	56.40	-87.20	0.00	-1.30	7.80	-6.50	0.00	-1.30	7.80	-6.50	0.00	1.00	0.00	0.00	0.00	0.00	0.00	0.00	0.00	0.00	0.00	0.00	0.00	0.00	0.00	0.00
0.00	0.00	0.00	0.00	0.00	0.00	0.00	0.00	0.00	0.00	0.00	0.00	0.00	0.00	0.00	0.00	0.00	0.00	0.00	-4.30	157.00	-152.70	0.00	3.60	74.70	-78.40	0.00	-3.80	8.30	-4.50	0.00	-3.80	8.30	-4.50	0.00	1.00	0.00	0.00	0.00	0.00	0.00	0.00	0.00	0.00	0.00	0.00	0.00	0.00	0.00	0.00
0.00	0.00	0.00	0.00	0.00	0.00	0.00	0.00	0.00	0.00	0.00	0.00	0.00	0.00	0.00	0.00	0.00	0.00	0.00	-59.40	175.80	-116.40	0.00	-23.80	85.70	-61.80	0.00	-5.90	8.10	-2.10	0.00	-5.90	8.10	-2.10	0.00	1.00	0.00	0.00	0.00	0.00	0.00	0.00	0.00	0.00	0.00	0.00	0.00	0.00	0.00	0.00
0.00	0.00	0.00	0.00	0.00	0.00	0.00	0.00	0.00	0.00	0.00	0.00	0.00	0.00	0.00	0.00	0.00	0.00	0.00	-108.60	177.40	-68.70	0.00	-49.00	88.30	-39.30	0.00	-7.40	7.00	0.40	0.00	-7.40	7.00	0.40	0.00	1.00	0.00	0.00	0.00	0.00	0.00	0.00	0.00	0.00	0.00	0.00	0.00	0.00	0.00	0.00
0.00	0.00	0.00	0.00	0.00	0.00	0.00	0.00	0.00	0.00	0.00	0.00	0.00	0.00	0.00	0.00	0.00	0.00	0.00	-147.20	161.60	-14.30	0.00	-69.30	82.20	-12.80	0.00	-8.20	5.20	3.00	0.00	-8.20	5.20	3.00	0.00	1.00	0.00	0.00	0.00	0.00	0.00	0.00	0.00	0.00	0.00	0.00	0.00	0.00	0.00	0.00
0.00	0.00	0.00	0.00	0.00	0.00	0.00	0.00	0.00	0.00	0.00	0.00	0.00	0.00	0.00	0.00	0.00	0.00	0.00	-171.40	130.00	41.40	0.00	-82.90	68.10	14.80	0.00	-8.20	3.00	5.20	0.00	-8.20	3.00	5.20	0.00	1.00	0.00	0.00	0.00	0.00	0.00	0.00	0.00	0.00	0.00	0.00	0.00	0.00	0.00	0.00
0.00	0.00	0.00	0.00	0.00	0.00	0.00	0.00	0.00	0.00	0.00	0.00	0.00	0.00	0.00	0.00	0.00	0.00	0.00	-178.90	85.60	93.20	0.00	-88.40	47.30	41.00	0.00	-7.40	0.40	7.00	0.00	-7.40	0.40	7.00	0.00	1.00	0.00	0.00	0.00	0.00	0.00	0.00	0.00	0.00	0.00	0.00	0.00	0.00	0.00	0.00
0.00	0.00	0.00	0.00	0.00	0.00	0.00	0.00	0.00	0.00	0.00	0.00	0.00	0.00	0.00	0.00	0.00	0.00	0.00	-168.80	32.90	135.90	0.00	-85.20	21.90	63.30	0.00	-5.90	-2.10	8.10	0.00	-5.90	-2.10	8.10	0.00	1.00	0.00	0.00	0.00	0.00	0.00	0.00	0.00	0.00	0.00	0.00	0.00	0.00	0.00	0.00
0.00	0.00	0.00	0.00	0.00	0.00	0.00	0.00	0.00	0.00	0.00	0.00	0.00	0.00	0.00	0.00	0.00	0.00	0.00	-142.20	-23.00	165.20	0.00	-73.70	-5.60	79.30	0.00	-3.80	-4.50	8.30	0.00	-3.80	-4.50	8.30	0.00	1.00	0.00	0.00	0.00	0.00	0.00	0.00	0.00	0.00	0.00	0.00	0.00	0.00	0.00	0.00
0.00	0.00	0.00	0.00	0.00	0.00	0.00	0.00	0.00	0.00	0.00	0.00	0.00	0.00	0.00	0.00	0.00	0.00	0.00	-101.60	-76.70	178.40	0.00	-54.90	-32.60	87.60	0.00	-1.30	-6.50	7.80	0.00	-1.30	-6.50	7.80	0.00	1.00	0.00	0.00	0.00	0.00	0.00	0.00	0.00	0.00	0.00	0.00	0.00	0.00	0.00	0.00
0.00	0.00	0.00	0.00	0.00	0.00	0.00	0.00	0.00	0.00	0.00	0.00	0.00	0.00	0.00	0.00	0.00	0.00	0.00	-51.10	-122.90	174.10	0.00	-30.80	-56.40	87.30	0.00	1.30	-7.80	6.50	0.00	1.30	-7.80	6.50	0.00	1.00	0.00	0.00	0.00	0.00	0.00	0.00	0.00	0.00	0.00	0.00	0.00	0.00	0.00	0.00
0.00	0.00	0.00	0.00	0.00	0.00	0.00	0.00	0.00	0.00	0.00	0.00	0.00	0.00	0.00	0.00	0.00	0.00	0.00	4.30	-157.10	152.80	0.00	-3.60	-74.70	78.40	0.00	3.80	-8.30	4.50	0.00	3.80	-8.30	4.50	0.00	1.00	0.00	0.00	0.00	0.00	0.00	0.00	0.00	0.00	0.00	0.00	0.00	0.00	0.00	0.00
0.00	0.00	0.00	0.00	0.00	0.00	0.00	0.00	0.00	0.00	0.00	0.00	0.00	0.00	0.00	0.00	0.00	0.00	0.00	59.40	-175.90	116.50	0.00	23.80	-85.70	61.90	0.00	5.90	-8.10	2.10	0.00	5.90	-8.10	2.10	0.00	1.00	0.00	0.00	0.00	0.00	0.00	0.00	0.00	0.00	0.00	0.00	0.00	0.00	0.00	0.00
0.00	0.00	0.00	0.00	0.00	0.00	0.00	0.00	0.00	0.00	0.00	0.00	0.00	0.00	0.00	0.00	0.00	0.00	0.00	108.60	-177.50	68.90	0.00	49.00	-88.30	39.30	0.00	7.40	-7.00	-0.40	0.00	7.40	-7.00	-0.40	0.00	1.00	0.00	0.00	0.00	0.00	0.00	0.00	0.00	0.00	0.00	0.00	0.00	0.00	0.00	0.00
0.00	0.00	0.00	0.00	0.00	0.00	0.00	0.00	0.00	0.00	0.00	0.00	0.00	0.00	0.00	0.00	0.00	0.00	0.00	147.20	-161.70	14.40	0.00	69.30	-82.30	12.90	0.00	8.20	-5.20	-3.00	0.00	8.20	-5.20	-3.00	0.00	1.00	0.00	0.00	0.00	0.00	0.00	0.00	0.00	0.00	0.00	0.00	0.00	0.00	0.00	0.00
0.00	0.00	0.00	0.00	0.00	0.00	0.00	0.00	0.00	0.00	0.00	0.00	0.00	0.00	0.00	0.00	0.00	0.00	0.00	171.40	-130.10	-41.30	0.00	82.90	-68.20	-14.70	0.00	8.20	-3.00	-5.20	0.00	8.20	-3.00	-5.20	0.00	1.00	0.00	0.00	0.00	0.00	0.00	0.00	0.00	0.00	0.00	0.00	0.00	0.00	0.00	0.00
0.00	0.00	0.00	0.00	0.00	0.00	0.00	0.00	0.00	0.00	0.00	0.00	0.00	0.00	0.00	0.00	0.00	0.00	0.00	178.90	-85.70	-93.10	0.00	88.40	-47.40	-41.00	0.00	7.40	-0.40	-7.00	0.00	7.40	-0.40	-7.00	0.00	1.00	0.00	0.00	0.00	0.00	0.00	0.00	0.00	0.00	0.00	0.00	0.00	0.00	0.00	0.00
0.00	0.00	0.00	0.00	0.00	0.00	0.00	0.00	0.00	0.00	0.00	0.00	0.00	0.00	0.00	0.00	0.00	0.00	0.00	168.80	-33.00	-135.70	0.00	85.20	-22.00	-63.20	0.00	5.90	2.10	-8.10	0.00	5.90	2.10	-8.10	0.00	1.00	0.00	0.00	0.00	0.00	0.00	0.00	0.00	0.00	0.00	0.00	0.00	0.00	0.00	0.00
0.00	0.00	0.00	0.00	0.00	0.00	0.00	0.00	0.00	0.00	0.00	0.00	0.00	0.00	0.00	0.00	0.00	0.00	0.00	142.20	22.90	-165.10	0.00	73.70	5.50	-79.20	0.00	3.80	4.50	-8.30	0.00	3.80	4.50	-8.30	0.00	1.00	0.00	0.00	0.00	0.00	0.00	0.00	0.00	0.00	0.00	0.00	0.00	0.00	0.00	0.00
0.00	0.00	0.00	0.00	0.00	0.00	0.00	0.00	0.00	0.00	0.00	0.00	0.00	0.00	0.00	0.00	0.00	0.00	0.00	101.70	76.60	-178.30	0.00	54.90	32.50	-87.50	0.00	1.30	6.50	-7.80	0.00	1.30	6.50	-7.80	0.00	1.00	0.00	0.00	0.00	0.00	0.00	0.00	0.00	0.00	0.00	0.00	0.00	0.00	0.00	0.00
0.00	0.00	0.00	0.00	0.00	0.00	0.00	0.00	0.00	0.00	0.00	0.00	0.00	0.00	0.00	0.00	0.00	0.00	0.00	51.10	122.80	-174.00	0.00	30.80	56.40	-87.20	0.00	-1.30	7.80	-6.50	0.00	-1.30	7.80	-6.50	0.00	1.00	0.00	0.00	0.00	0.00	0.00	0.00	0.00	0.00	0.00	0.00	0.00	0.00	0.00	0.00
0.00	0.00	0.00	0.00	0.00	0.00	0.00	0.00	0.00	0.00	0.00	0.00	0.00	0.00	0.00	0.00	0.00	0.00	0.00	-4.30	157.00	-152.70	0.00	3.60	74.70	-78.40	0.00	-3.80	8.30	-4.50	0.00	-3.80	8.30	-4.50	0.00	1.00	0.00	0.00	0.00	0.00	0.00	0.00	0.00	0.00	0.00	0.00	0.00	0.00	0.00	0.00
0.00	0.00	0.00	0.00	0.00	0.00	0.00	0.00	0.00	0.00	0.00	0.00	0.00	0.00	0.00	0.00	0.00	0.00	0.00	-59.40	175.80	-116.40	0.00	-23.80	85.70	-61.80	0.00	-5.90	8.10	-2.10	0.00	-5.90	8.10	-2.10	0.00	1.00	0.00	0.00	0.00	0.00	0.00	0.00	0.00	0.00	0.00	0.00	0.00	0.00	0.00	0.00
0.00	0.00	0.00	0.00	0.00	0.00	0.00	0.00	0.00	0.00	0.00	0.00	0.00	0.00	0.00	0.00	0.00	0.00	0.00	-108.60	177.40	-68.70	0.00	-49.00	88.30	-39.30	0.00	-7.40	7.00	0.40	0.00	-7.40	7.00	0.40	0.00	1.00	0.00	0.00	0.00	0.00	0.00	0.00	0.00	0.00	0.00	0.00	0.00	0.00	0.00	0.00
0.00	0.00	0.00	0.00	0.00	0.00	0.00	0.00	0.00	0.00	0.00	0.00	0.00	0.00	0.00	0.00	0.00	0.00	0.00	-147.20	161.60	-14.30	0.00	-69.30	82.20	-12.80	0.00	-8.20	5.20	3.00	0.00	-8.20	5.20	3.00	0.00	1.00	0.00	0.00	0.00	0.00	0.00	0.00	0.00	0.00	0.00	0.00	0.00	0.00	0.00	0.00
0.00	0.00	0.00	0.00	0.00	0.00	0.00	0.00	0.00	0.00	0.00	0.00	0.00	0.00	0.00	0.00	0.00	0.00	0.00	-171.40	130.00	41.40	0.00	-82.90	68.10	14.80	0.00	-8.20	3.00	5.20	0.00	-8.20	3.00	5.20	0.00	1.00	0.00	0.00	0.00	0.00	0.00	0.00	0.00	0.00	0.00	0.00	0.00	0.00	0.00	0.00
0.00	0.00	0.00	0.00	0.00	0.00	0.00	0.00	0.00	0.00	0.00	0.00	0.00	0.00	0.00	0.00	0.00	0.00	0.00	-178.90	85.60	93.10	0.00	-88.40	47.30	41.00	0.00	-7.40	0.40	7.00	0.00	-7.40	0.40	7.00	0.00	1.00	0.00	0.00	0.00	0.00	0.00	0.00	0.00	0.00	0.00	0.00	0.00	0.00	0.00	0.00
0.00	0.00	0.00	0.00	0.00	0.00	0.00	0.00	0.00	0.00	0.00	0.00	0.00	0.00	0.00	0.00	0.00	0.00	0.00	-168.80	32.90	135.80	0.00	-85.20	21.90	63.30	0.00	-5.90	-2.10	8.10	0.00	-5.90	-2.10	8.10	0.00	1.00	0.00	0.00	0.00	0.00	0.00	0.00	0.00	0.00	0.00	0.00	0.00	0.00	0.00	0.00
0.00	0.00	0.00	0.00	0.00	0.00	0.00	0.00	0.00	0.00	0.00	0.00	0.00	0.00	0.00	0.00	0.00	0.00	0.00	-142.20	-23.00	165.20	0.00	-73.70	-5.60	79.30	0.00	-3.80	-4.50	8.30	0.00	-3.80	-4.50	8.30	0.00	1.00	0.00	0.00	0.00	0.00	0.00	0.00	0.00	0.00	0.00	0.00	0.00	0.00	0.00	0.00
0.00	0.00	0.00	0.00	0.00	0.00	0.00	0.00	0.00	0.00	0.00	0.00	0.00	0.00	0.00	0.00	0.00	0.00	0.00	-101.60	-76.70	178.40	0.00	-54.90	-32.60	87.60	0.00	-1.30	-6.50	7.80	0.00	-1.30	-6.50	7.80	0.00	1.00	0.00	0.00	0.00	0.00	0.00	0.00	0.00	0.00	0.00	0.00	0.00	0.00	0.00	0.00
0.00	0.00	0.00	0.00	0.00	0.00	0.00	0.00	0.00	0.00	0.00	0.00	0.00	0.00	0.00	0.00	0.00	0.00	0.00	-51.10	-122.90	174.10	0.00	-30.80	-56.40	87.30	0.00	1.30	-7.80	6.50	0.00	1.30	-7.80	6.50	0.00	1.00	0.00	0.00	0.00	0.00	0.00	0.00	0.00	0.00	0.00	0.00	0.00	0.00	0.00	0.00
0.00	0.00	0.00	0.00	0.00	0.00	0.00	0.00	0.00	0.00	0.00	0.00	0.00	0.00	0.00	0.00	0.00	0.00	0.00	4.30	-157.10	152.80	0.00	-3.60	-74.80	78.40	0.00	3.80	-8.30	4.50	0.00	3.80	-8.30	4.50	0.00	1.00	0.00	0.00	0.00	0.00	0.00	0.00	0.00	0.00	0.00	0.00	0.00	0.00	0.00	0.00
0.00	0.00	0.00	0.00	0.00	0.00	0.00	0.00	0.00	0.00	0.00	0.00	0.00	0.00	0.00	0.00	0.00	0.00	0.00	59.30	-175.90	116.50	0.00	23.80	-85.70	61.90	0.00	5.90	-8.10	2.10	0.00	5.90	-8.10	2.10	0.00	1.00	0.00	0.00	0.00	0.00	0.00	0.00	0.00	0.00	0.00	0.00	0.00	0.00	0.00	0.00
0.00	0.00	0.00	0.00	0.00	0.00	0.00	0.00	0.00	0.00	0.00	0.00	0.00	0.00	0.00	0.00	0.00	0.00	0.00	108.60	-177.50	68.80	0.00	49.00	-88.30	39.30	0.00	7.40	-7.00	-0.40	0.00	7.40	-7.00	-0.40	0.00	1.00	0.00	0.00	0.00	0.00	0.00	0.00	0.00	0.00	0.00	0.00	0.00	0.00	0.00	0.00
0.00	0.00	0.00	0.00	0.00	0.00	0.00	0.00	0.00	0.00	0.00	0.00	0.00	0.00	0.00	0.00	0.00	0.00	0.00	147.20	-161.70	14.40	0.00	69.40	-82.30	12.90	0.00	8.20	-5.20	-3.00	0.00	8.20	-5.20	-3.00	0.00	1.00	0.00	0.00	0.00	0.00	0.00	0.00	0.00	0.00	0.00	0.00	0.00	0.00	0.00	0.00
0.00	0.00	0.00	0.00	0.00	0.00	0.00	0.00	0.00	0.00	0.00	0.00	0.00	0.00	0.00	0.00	0.00	0.00	0.00	171.40	-130.10	-41.30	0.00	82.90	-68.20	-14.70	0.00	8.20	-3.00	-5.20	0.00	8.20	-3.00	-5.20	0.00	1.00	0.00	0.00	0.00	0.00	0.00	0.00	0.00	0.00	0.00	0.00	0.00	0.00	0.00	0.00
0.00	0.00	0.00	0.00	0.00	0.00	0.00	0.00	0.00	0.00	0.00	0.00	0.00	0.00	0.00	0.00	0.00	0.00	0.00	178.90	-85.70	-93.10	0.00	88.40	-47.40	-41.00	0.00	7.40	-0.40	-7.00	0.00	7.40	-0.40	-7.00	0.00	1.00	0.00	0.00	0.00	0.00	0.00	0.00	0.00	0.00	0.00	0.00	0.00	0.00	0.00	0.00
0.00	0.00	0.00	0.00	0.00	0.00	0.00	0.00	0.00	0.00	0.00	0.00	0.00	0.00	0.00	0.00	0.00	0.00	0.00	168.80	-33.00	-135.70	0.00	85.20	-22.00	-63.20	0.00	5.90	2.10	-8.10	0.00	5.90	2.10	-8.10	0.00	1.00	0.00	0.00	0.00	0.00	0.00	0.00	0.00	0.00	0.00	0.00	0.00	0.00	0.00	0.00
0.00	0.00	0.00	0.00	0.00	0.00	0.00	0.00	0.00	0.00	0.00	0.00	0.00	0.00	0.00	0.00	0.00	0.00	0.00	142.20	22.90	-165.10	0.00	73.70	5.50	-79.20	0.00	3.80	4.50	-8.30	0.00	3.80	4.50	-8.30	0.00	1.00	0.00	0.00	0.00	0.00	0.00	0.00	0.00	0.00	0.00	0.00	0.00	0.00	0.00	0.00
0.00	0.00	0.00	0.00	0.00	0.00	0.00	0.00	0.00	0.00	0.00	0.00	0.00	0.00	0.00	0.00	0.00	0.00	0.00	101.60	76.60	-178.30	0.00	54.90	32.50	-87.50	0.00	1.30	6.50	-7.80	0.00	1.30	6.50	-7.80	0.00	1.00	0.00	0.00	0.00	0.00	0.00	0.00	0.00	0.00	0.00	0.00	0.00	0.00	0.00	0.00
0.00	0.00	0.00	0.00	0.00	0.00	0.00	0.00	0.00	0.00	0.00	0.00	0.00	0.00	0.00	0.00	0.00	0.00	0.00	51.20	122.80	-174.00	0.00	30.80	56.40	-87.20	0.00	-1.30	7.80	-6.50	0.00	-1.30	7.80	-6.50	0.00	1.00	0.00	0.00	0.00	0.00	0.00	0.00	0.00	0.00	0.00	0.00	0.00	0.00	0.00	0.00
0.00	0.00	0.00	0.00	0.00	0.00	0.00	0.00	0.00	0.00	0.00	0.00	0.00	0.00	0.00	0.00	0.00	0.00	0.00	-4.30	157.00	-152.70	0.00	3.60	74.70	-78.40	0.00	-3.80	8.30	-4.50	0.00	-3.80	8.30	-4.50	0.00	1.00	0.00	0.00	0.00	0.00	0.00	0.00	0.00	0.00	0.00	0.00	0.00	0.00	0.00	0.00
0.00	0.00	0.00	0.00	0.00	0.00	0.00	0.00	0.00	0.00	0.00	0.00	0.00	0.00	0.00	0.00	0.00	0.00	0.00	-59.40	175.80	-116.40	0.00	-23.80	85.70	-61.80	0.00	-5.90	8.10	-2.10	0.00	-5.90	8.10	-2.10	0.00	1.00	0.00	0.00	0.00	0.00	0.00	0.00	0.00	0.00	0.00	0.00	0.00	0.00	0.00	0.00
0.00	0.00	0.00	0.00	0.00	0.00	0.00	0.00	0.00	0.00	0.00	0.00	0.00	0.00	0.00	0.00	0.00	0.00	0.00	-108.60	177.40	-68.70	0.00	-49.00	88.30	-39.30	0.00	-7.40	7.00	0.40	0.00	-7.40	7.00	0.40	0.00	1.00	0.00	0.00	0.00	0.00	0.00	0.00	0.00	0.00	0.00	0.00	0.00	0.00	0.00	0.00
0.00	0.00	0.00	0.00	0.00	0.00	0.00	0.00	0.00	0.00	0.00	0.00	0.00	0.00	0.00	0.00	0.00	0.00	0.00	-147.20	161.60	-14.30	0.00	-69.30	82.20	-12.80	0.00	-8.20	5.20	3.00	0.00	-8.20	5.20	3.00	0.00	1.00	0.00	0.00	0.00	0.00	0.00	0.00	0.00	0.00	0.00	0.00	0.00	0.00	0.00	0.00
0.00	0.00	0.00	0.00	0.00	0.00	0.00	0.00	0.00	0.00	0.00	0.00	0.00	0.00	0.00	0.00	0.00	0.00	0.00	-171.40	130.00	41.40	0.00	-82.90	68.10	14.80	0.00	-8.20	3.00	5.20	0.00	-8.20	3.00	5.20	0.00	1.00	0.00	0.00	0.00	0.00	0.00	0.00	0.00	0.00	0.00	0.00	0.00	0.00	0.00	0.00
0.00	0.00	0.00	0.00	0.00	0.00	0.00	0.00	0.00	0.00	0.00	0.00	0.00	0.00	0.00	0.00	0.00	0.00	0.00	-178.90	85.60	93.20	0.00	-88.40	47.30	41.00	0.00	-7.40	0.40	7.00	0.00	-7.40	0.40	7.00	0.00	1.00	0.00	0.00	0.00	0.00	0.00	0.00	0.00	0.00	0.00	0.00	0.00	0.00	0.00	0.00
0.00	0.00	0.00	0.00	0.00	0.00	0.00	0.00	0.00	0.00	0.00	0.00	0.00	0.00	0.00	0.00	0.00	0.00	0.00	-168.80	32.90	135.90	0.00	-85.20	21.90	63.30	0.00	-5.90	-2.10	8.10	0.00	-5.90	-2.10	8.10	0.00	1.00	0.00	0.00	0.00	0.00	0.00	0.00	0.00	0.00	0.00	0.00	0.00	0.00	0.00	0.00
0.00	0.00	0.00	0.00	0.00	0.00	0.00	0.00	0.00	0.00	0.00	0.00	0.00	0.00	0.00	0.00	0.00	0.00	0.00	-142.20	-23.00	165.20	0.00	-73.70	-5.60	79.30	0.00	-3.80	-4.50	8.30	0.00	-3.80	-4.50	8.30	0.00	1.00	0.00	0.00	0.00	0.00	0.00	0.00	0.00	0.00	0.00	0.00	0.00	0.00	0.00	0.00
0.00	0.00	0.00	0.00	0.00	0.00	0.00	0.00	0.00	0.00	0.00	0.00	0.00	0.00	0.00	0.00	0.00	0.00	0.00	-101.60	-76.70	178.40	0.00	-54.90	-32.60	87.60	0.00	-1.30	-6.50	7.80	0.00	-1.30	-6.50	7.80	0.00	1.00	0.00	0.00	0.00	0.00	0.00	0.00	0.00	0.00	0.00	0.00	0.00	0.00	0.00	0.00
0.00	0.00	0.00	0.00	0.00	0.00	0.00	0.00	0.00	0.00	0.00	0.00	0.00	0.00	0.00	0.00	0.00	0.00	0.00	-51.10	-122.90	174.10	0.00	-30.80	-56.40	87.30	0.00	1.30	-7.80	6.50	0.00	1.30	-7.80	6.50	0.00	1.00	0.00	0.00	0.00	0.00	0.00	0.00	0.00	0.00	0.00	0.00	0.00	0.00	0.00	0.00
0.00	0.00	0.00	0.00	0.00	0.00	0.00	0.00	0.00	0.00	0.00	0.00	0.00	0.00	0.00	0.00	0.00	0.00	0.00	4.30	-157.10	152.70	0.00	-3.60	-74.70	78.40	0.00	3.80	-8.30	4.50	0.00	3.80	-8.30	4.50	0.00	1.00	0.00	0.00	0.00	0.00	0.00	0.00	0.00	0.00	0.00	0.00	0.00	0.00	0.00	0.00
0.00	0.00	0.00	0.00	0.00	0.00	0.00	0.00	0.00	0.00	0.00	0.00	0.00	0.00	0.00	0.00	0.00	0.00	0.00	59.40	-175.90	116.50	0.00	23.80	-85.70	61.90	0.00	5.90	-8.10	2.10	0.00	5.90	-8.10	2.10	0.00	1.00	0.00	0.00	0.00	0.00	0.00	0.00	0.00	0.00	0.00	0.00	0.00	0.00	0.00	0.00
0.00	0.00	0.00	0.00	0.00	0.00	0.00	0.00	0.00	0.00	0.00	0.00	0.00	0.00	0.00	0.00	0.00	0.00	0.00	108.60	-177.50	68.90	0.00	49.00	-88.30	39.30	0.00	7.40	-7.00	-0.40	0.00	7.40	-7.00	-0.40	0.00	1.00	0.00	0.00	0.00	0.00	0.00	0.00	0.00	0.00	0.00	0.00	0.00	0.00	0.00	0.00
0.00	0.00	0.00	0.00	0.00	0.00	0.00	0.00	0.00	0.00	0.00	0.00	0.00	0.00	0.00	0.00	0.00	0.00	0.00	147.20	-161.70	14.40	0.00	69.30	-82.30	12.90	0.00	8.20	-5.20	-3.00	0.00	8.20	-5.20	-3.00	0.00	1.00	0.00	0.00	0.00	0.00	0.00	0.00	0.00	0.00	0.00	0.00	0.00	0.00	0.00	0.00
0.00	0.00	0.00	0.00	0.00	0.00	0.00	0.00	0.00	0.00	0.00	0.00	0.00	0.00	0.00	0.00	0.00	0.00	0.00	171.40	-130.10	-41.30	0.00	82.90	-68.20	-14.70	0.00	8.20	-3.00	-5.20	0.00	8.20	-3.00	-5.20	0.00	1.00	0.00	0.00	0.00	0.00	0.00	0.00	0.00	0.00	0.00	0.00	0.00	0.00	0.00	0.00
0.00	0.00	0.00	0.00	0.00	0.00	0.00	0.00	0.00	0.00	0.00	0.00	0.00	0.00	0.00	0.00	0.00	0.00	0.00	178.80	-85.80	-93.10	0.00	88.40	-47.40	-41.00	0.00	7.40	-0.40	-7.00	0.00	7.40	-0.40	-7.00	0.00	1.00	0.00	0.00	0.00	0.00	0.00	0.00	0.00	0.00	0.00	0.00	0.00	0.00	0.00	0.00
0.00	0.00	0.00	0.00	0.00	0.00	0.00	0.00	0.00	0.00	0.00	0.00	0.00	0.00	0.00	0.00	0.00	0.00	0.00	168.80	-33.00	-135.70	0.00	85.20	-22.00	-63.20	0.00	5.90	2.10	-8.10	0.00	5.90	2.10	-8.10	0.00	1.00	0.00	0.00	0.00	0.00	0.00	0.00	0.00	0.00	0.00	0.00	0.00	0.00	0.00	0.00
0.00	0.00	0.00	0.00	0.00	0.00	0.00	0.00	0.00	0.00	0.00	0.00	0.00	0.00	0.00	0.00	0.00	0.00	0.00	142.20	22.90	-165.10	0.00	73.70	5.50	-79.20	0.00	3.80	4.50	-8.30	0.00	3.80	4.50	-8.30	0.00	1.00	0.00	0.00	0.00	0.00	0.00	0.00	0.00	0.00	0.00	0.00	0.00	0.00	0.00	0.00
0.00	0.00	0.00	0.00	0.00	0.00	0.00	0.00	0.00	0.00	0.00	0.00	0.00	0.00	0.00	0.00	0.00	0.00	0.00	101.70	76.60	-178.30	0.00	54.90	32.50	-87.50	0.00	1.30	6.50	-7.80	0.00	1.30	6.50	-7.80	0.00	1.00	0.00	0.00	0.00	0.00	0.00	0.00	0.00	0.00	0.00	0.00	0.00	0.00	0.00	0.00
0.00	0.00	0.00	0.00	0.00	0.00	0.00	0.00	0.00	0.00	0.00	0.00	0.00	0.00	0.00	0.00	0.00	0.00	0.00	51.20	122.80	-174.00	0.00	30.80	56.40	-87.20	0.00	-1.30	7.80	-6.50	0.00	-1.30	7.80	-6.50	0.00	1.00	0.00	0.00	0.00	0.00	0.00	0.00	0.00	0.00	0.00	0.00	0.00	0.00	0.00	0.00
0.00	0.00	0.00	0.00	0.00	0.00	0.00	0.00	0.00	0.00	0.00	0.00	0.00	0.00	0.00	0.00	0.00	0.00	0.00	-4.30	157.00	-152.70	0.00	3.60	74.70	-78.40	0.00	-3.80	8.30	-4.50	0.00	-3.80	8.30	-4.50	0.00	1.00	0.00	0.00	0.00	0.00	0.00	0.00	0.00	0.00	0.00	0.00	0.00	0.00	0.00	0.00
0.00	0.00	0.00	0.00	0.00	0.00	0.00	0.00	0.00	0.00	0.00	0.00	0.00	0.00	0.00	0.00	0.00	0.00	0.00	-59.30	175.80	-116.40	0.00	-23.80	85.70	-61.80	0.00	-5.90	8.10	-2.10	0.00	-5.90	8.10	-2.10	0.00	1.00	0.00	0.00	0.00	0.00	0.00	0.00	0.00	0.00	0.00	0.00	0.00	0.00	0.00	0.00
0.00	0.00	0.00	0.00	0.00	0.00	0.00	0.00	0.00	0.00	0.00	0.00	0.00	0.00	0.00	0.00	0.00	0.00	0.00	-108.60	177.40	-68.70	0.00	-49.00	88.30	-39.30	0.00	-7.40	7.00	0.40	0.00	-7.40	7.00	0.40	0.00	1.00	0.00	0.00	0.00	0.00	0.00	0.00	0.00	0.00	0.00	0.00	0.00	0.00	0.00	0.00
0.00	0.00	0.00	0.00	0.00	0.00	0.00	0.00	0.00	0.00	0.00	0.00	0.00	0.00	0.00	0.00	0.00	0.00	0.00	-147.20	161.60	-14.30	0.00	-69.30	82.20	-12.80	0.00	-8.20	5.20	3.00	0.00	-8.20	5.20	3.00	0.00	1.00	0.00	0.00	0.00	0.00	0.00	0.00	0.00	0.00	0.00	0.00	0.00	0.00	0.00	0.00
0.00	0.00	0.00	0.00	0.00	0.00	0.00	0.00	0.00	0.00	0.00	0.00	0.00	0.00	0.00	0.00	0.00	0.00	0.00	-171.40	130.00	41.40	0.00	-82.90	68.10	14.80	0.00	-8.20	3.00	5.20	0.00	-8.20	3.00	5.20	0.00	1.00	0.00	0.00	0.00	0.00	0.00	0.00	0.00	0.00	0.00	0.00	0.00	0.00	0.00	0.00
0.00	0.00	0.00	0.00	0.00	0.00	0.00	0.00	0.00	0.00	0.00	0.00	0.00	0.00	0.00	0.00	0.00	0.00	0.00	-178.80	85.60	93.20	0.00	-88.40	47.30	41.00	0.00	-7.40	0.40	7.00	0.00	-7.40	0.40	7.00	0.00	1.00	0.00	0.00	0.00	0.00	0.00	0.00	0.00	0.00	0.00	0.00	0.00	0.00	0.00	0.00
0.00	0.00	0.00	0.00	0.00	0.00	0.00	0.00	0.00	0.00	0.00	0.00	0.00	0.00	0.00	0.00	0.00	0.00	0.00	-168.80	32.90	135.80	0.00	-85.20	21.90	63.30	0.00	-5.90	-2.10	8.10	0.00	-5.90	-2.10	8.10	0.00	1.00	0.00	0.00	0.00	0.00	0.00	0.00	0.00	0.00	0.00	0.00	0.00	0.00	0.00	0.00
0.00	0.00	0.00	0.00	0.00	0.00	0.00	0.00	0.00	0.00	0.00	0.00	0.00	0.00	0.00	0.00	0.00	0.00	0.00	-142.20	-23.00	165.20	0.00	-73.70	-5.60	79.30	0.00	-3.80	-4.50	8.30	0.00	-3.80	-4.50	8.30	0.00	1.00	0.00	0.00	0.00	0.00	0.00	0.00	0.00	0.00	0.00	0.00	0.00	0.00	0.00	0.00
0.00	0.00	0.00	0.00	0.00	0.00	0.00	0.00	0.00	0.00	0.00	0.00	0.00	0.00	0.00	0.00	0.00	0.00	0.00	-101.60	-76.70	178.40	0.00	-54.90	-32.60	87.60	0.00	-1.30	-6.50	7.80	0.00	-1.30	-6.50	7.80	0.00	1.00	0.00	0.00	0.00	0.00	0.00	0.00	0.00	0.00	0.00	0.00	0.00	0.00	0.00	0.00
0.00	0.00	0.00	0.00	0.00	0.00	0.00	0.00	0.00	0.00	0.00	0.00	0.00	0.00	0.00	0.00	0.00	0.00	0.00	-51.10	-122.90	174.10	0.00	-30.80	-56.40	87.30	0.00	1.30	-7.80	6.50	0.00	1.30	-7.80	6.50	0.00	1.00	0.00	0.00	0.00	0.00	0.00	0.00	0.00	0.00	0.00	0.00	0.00	0.00	0.00	0.00
0.00	0.00	0.00	0.00	0.00	0.00	0.00	0.00	0.00	0.00	0.00	0.00	0.00	0.00	0.00	0.00	0.00	0.00	0.00	4.30	-157.10	152.80	0.00	-3.60	-74.70	78.40	0.00	3.80	-8.30	4.50	0.00	3.80	-8.30	4.50	0.00	1.00	0.00	0.00	0.00	0.00	0.00	0.00	0.00	0.00	0.00	0.00	0.00	0.00	0.00	0.00
0.00	0.00	0.00	0.00	0.00	0.00	0.00	0.00	0.00	0.00	0.00	0.00	0.00	0.00	0.00	0.00	0.00	0.00	0.00	59.40	-175.90	116.50	0.00	23.80	-85.70	61.90	0.00	5.90	-8.10	2.10	0.00	5.90	-8.10	2.10	0.00	1.00	0.00	0.00	0.00	0.00	0.00	0.00	0.00	0.00	0.00	0.00	0.00	0.00	0.00	0.00
0.00	0.00	0.00	0.00	0.00	0.00	0.00	0.00	0.00	0.00	0.00	0.00	0.00	0.00	0.00	0.00	0.00	0.00	0.00	108.60	-177.50	68.80	0.00	49.00	-88.30	39.30	0.00	7.40	-7.00	-0.40	0.00	7.40	-7.00	-0.40	0.00	1.00	0.00	0.00	0.00	0.00	0.00	0.00	0.00	0.00	0.00	0.00	0.00	0.00	0.00	0.00
0.00	0.00	0.00	0.00	0.00	0.00	0.00	0.00	0.00	0.00	0.00	0.00	0.00	0.00	0.00	0.00	0.00	0.00	0.00	147.20	-161.70	14.40	0.00	69.30	-82.30	12.90	0.00	8.20	-5.20	-3.00	0.00	8.20	-5.20	-3.00	0.00	1.00	0.00	0.00	0.00	0.00	0.00	0.00	0.00	0.00	0.00	0.00	0.00	0.00	0.00	0.00
0.00	0.00	0.00	0.00	0.00	0.00	0.00	0.00	0.00	0.00	0.00	0.00	0.00	0.00	0.00	0.00	0.00	0.00	0.00	171.40	-130.10	-41.30	0.00	82.90	-68.20	-14.70	0.00	8.20	-3.00	-5.20	0.00	8.20	-3.00	-5.20	0.00	1.00	0.00	0.00	0.00	0.00	0.00	0.00	0.00	0.00	0.00	0.00	0.00	0.00	0.00	0.00
0.00	0.00	0.00	0.00	0.00	0.00	0.00	0.00	0.00	0.00	0.00	0.00	0.00	0.00	0.00	0.00	0.00	0.00	0.00	178.90	-85.70	-93.10	0.00	88.40	-47.40	-41.00	0.00	7.40	-0.40	-7.00	0.00	7.40	-0.40	-7.00	0.00	1.00	0.00	0.00	0.00	0.00	0.00	0.00	0.00	0.00	0.00	0.00	0.00	0.00	0.00	0.00
0.00	0.00	0.00	0.00	0.00	0.00	0.00	0.00	0.00	0.00	0.00	0.00	0.00	0.00	0.00	0.00	0.00	0.00	0.00	168.80	-33.00	-135.70	0.00	85.20	-22.00	-63.20	0.00	5.90	2.10	-8.10	0.00	5.90	2.10	-8.10	0.00	1.00	0.00	0.00	0.00	0.00	0.00	0.00	0.00	0.00	0.00	0.00	0.00	0.00	0.00	0.00
0.00	0.00	0.00	0.00	0.00	0.00	0.00	0.00	0.00	0.00	0.00	0.00	0.00	0.00	0.00	0.00	0.00	0.00	0.00	142.20	22.90	-165.10	0.00	73.70	5.50	-79.20	0.00	3.80	4.50	-8.30	0.00	3.80	4.50	-8.30	0.00	1.00	0.00	0.00	0.00	0.00	0.00	0.00	0.00	0.00	0.00	0.00	0.00	0.00	0.00	0.00
0.00	0.00	0.00	0.00	0.00	0.00	0.00	0.00	0.00	0.00	0.00	0.00	0.00	0.00	0.00	0.00	0.00	0.00	0.00	101.60	76.60	-178.20	0.00	54.90	32.50	-87.50	0.00	1.30	6.50	-7.80	0.00	1.30	6.50	-7.80	0.00	1.00	0.00	0.00	0.00	0.00	0.00	0.00	0.00	0.00	0.00	0.00	0.00	0.00	0.00	0.00
0.00	0.00	0.00	0.00	0.00	0.00	0.00	0.00	0.00	0.00	0.00	0.00	0.00	0.00	0.00	0.00	0.00	0.00	0.00	51.10	122.80	-174.00	0.00	30.80	56.40	-87.20	0.00	-1.30	7.80	-6.50	0.00	-1.30	7.80	-6.50	0.00	1.00	0.00	0.00	0.00	0.00	0.00	0.00	0.00	0.00	0.00	0.00	0.00	0.00	0.00	0.00
0.00	0.00	0.00	0.00	0.00	0.00	0.00	0.00	0.00	0.00	0.00	0.00	0.00	0.00	0.00	0.00	0.00	0.00	0.00	-4.30	157.00	-152.70	0.00	3.60	74.70	-78.40	0.00	-3.80	8.30	-4.50	0.00	-3.80	8.30	-4.50	0.00	1.00	0.00	0.00	0.00	0.00	0.00	0.00	0.00	0.00	0.00	0.00	0.00	0.00	0.00	0.00
0.00	0.00	0.00	0.00	0.00	0.00	0.00	0.00	0.00	0.00	0.00	0.00	0.00	0.00	0.00	0.00	0.00	0.00	0.00	-59.30	175.80	-116.40	0.00	-23.80	85.70	-61.80	0.00	-5.90	8.10	-2.10	0.00	-5.90	8.10	-2.10	0.00	1.00	0.00	0.00	0.00	0.00	0.00	0.00	0.00	0.00	0.00	0.00	0.00	0.00	0.00	0.00
0.00	0.00	0.00	0.00	0.00	0.00	0.00	0.00	0.00	0.00	0.00	0.00	0.00	0.00	0.00	0.00	0.00	0.00	0.00	-108.60	177.40	-68.80	0.00	-49.00	88.30	-39.30	0.00	-7.40	7.00	0.40	0.00	-7.40	7.00	0.40	0.00	1.00	0.00	0.00	0.00	0.00	0.00	0.00	0.00	0.00	0.00	0.00	0.00	0.00	0.00	0.00
0.00	0.00	0.00	0.00	0.00	0.00	0.00	0.00	0.00	0.00	0.00	0.00	0.00	0.00	0.00	0.00	0.00	0.00	0.00	-147.20	161.60	-14.30	0.00	-69.30	82.20	-12.80	0.00	-8.20	5.20	3.00	0.00	-8.20	5.20	3.00	0.00	1.00	0.00	0.00	0.00	0.00	0.00	0.00	0.00	0.00	0.00	0.00	0.00	0.00	0.00	0.00
0.00	0.00	0.00	0.00	0.00	0.00	0.00	0.00	0.00	0.00	0.00	0.00	0.00	0.00	0.00	0.00	0.00	0.00	0.00	-171.40	130.00	41.40	0.00	-82.90	68.10	14.80	0.00	-8.20	3.00	5.20	0.00	-8.20	3.00	5.20	0.00	1.00	0.00	0.00	0.00	0.00	0.00	0.00	0.00	0.00	0.00	0.00	0.00	0.00	0.00	0.00
0.00	0.00	0.00	0.00	0.00	0.00	0.00	0.00	0.00	0.00	0.00	0.00	0.00	0.00	0.00	0.00	0.00	0.00	0.00	-178.80	85.60	93.20	0.00	-88.40	47.30	41.00	0.00	-7.40	0.40	7.00	0.00	-7.40	0.40	7.00	0.00	1.00	0.00	0.00	0.00	0.00	0.00	0.00	0.00	0.00	0.00	0.00	0.00	0.00	0.00	0.00
0.00	0.00	0.00	0.00	0.00	0.00	0.00	0.00	0.00	0.00	0.00	0.00	0.00	0.00	0.00	0.00	0.00	0.00	0.00	-168.80	32.90	135.80	0.00	-85.20	21.90	63.30	0.00	-5.90	-2.10	8.10	0.00	-5.90	-2.10	8.10	0.00	1.00	0.00	0.00	0.00	0.00	0.00	0.00	0.00	0.00	0.00	0.00	0.00	0.00	0.00	0.00
0.00	0.00	0.00	0.00	0.00	0.00	0.00	0.00	0.00	0.00	0.00	0.00	0.00	0.00	0.00	0.00	0.00	0.00	0.00	-142.20	-23.00	165.20	0.00	-73.70	-5.60	79.30	0.00	-3.80	-4.50	8.30	0.00	-3.80	-4.50	8.30	0.00	1.00	0.00	0.00	0.00	0.00	0.00	0.00	0.00	0.00	0.00	0.00	0.00	0.00	0.00	0.00
0.00	0.00	0.00	0.00	0.00	0.00	0.00	0.00	0.00	0.00	0.00	0.00	0.00	0.00	0.00	0.00	0.00	0.00	0.00	-101.70	-76.80	178.40	0.00	-54.90	-32.60	87.60	0.00	-1.30	-6.50	7.80	0.00	-1.30	-6.50	7.80	0.00	1.00	0.00	0.00	0.00	0.00	0.00	0.00	0.00	0.00	0.00	0.00	0.00	0.00	0.00	0.00
0.00	0.00	0.00	0.00	0.00	0.00	0.00	0.00	0.00	0.00	0.00	0.00	0.00	0.00	0.00	0.00	0.00	0.00	0.00	-51.20	-123.00	174.10	0.00	-30.80	-56.40	87.30	0.00	1.30	-7.80	6.50	0.00	1.30	-7.80	6.50	0.00	1.00	0.00	0.00	0.00	0.00	0.00	0.00	0.00	0.00	0.00	0.00	0.00	0.00	0.00	0.00
0.00	0.00	0.00	0.00	0.00	0.00	0.00	0.00	0.00	0.00	0.00	0.00	0.00	0.00	0.00	0.00	0.00	0.00	0.00	4.30	-157.10	152.80	0.00	-3.60	-74.70	78.40	0.00	3.80	-8.30	4.50	0.00	3.80	-8.30	4.50	0.00	1.00	0.00	0.00	0.00	0.00	0.00	0.00	0.00	0.00	0.00	0.00	0.00	0.00	0.00	0.00
0.00	0.00	0.00	0.00	0.00	0.00	0.00	0.00	0.00	0.00	0.00	0.00	0.00	0.00	0.00	0.00	0.00	0.00	0.00	59.40	-175.90	116.50	0.00	23.80	-85.70	61.90	0.00	5.90	-8.10	2.10	0.00	5.90	-8.10	2.10	0.00	1.00	0.00	0.00	0.00	0.00	0.00	0.00	0.00	0.00	0.00	0.00	0.00	0.00	0.00	0.00
0.00	0.00	0.00	0.00	0.00	0.00	0.00	0.00	0.00	0.00	0.00	0.00	0.00	0.00	0.00	0.00	0.00	0.00	0.00	108.60	-177.50	68.80	0.00	49.00	-88.30	39.30	0.00	7.40	-7.00	-0.40	0.00	7.40	-7.00	-0.40	0.00	1.00	0.00	0.00	0.00	0.00	0.00	0.00	0.00	0.00	0.00	0.00	0.00	0.00	0.00	0.00
0.00	0.00	0.00	0.00	0.00	0.00	0.00	0.00	0.00	0.00	0.00	0.00	0.00	0.00	0.00	0.00	0.00	0.00	0.00	147.20	-161.70	14.40	0.00	69.30	-82.30	12.90	0.00	8.20	-5.20	-3.00	0.00	8.20	-5.20	-3.00	0.00	1.00	0.00	0.00	0.00	0.00	0.00	0.00	0.00	0.00	0.00	0.00	0.00	0.00	0.00	0.00
0.00	0.00	0.00	0.00	0.00	0.00	0.00	0.00	0.00	0.00	0.00	0.00	0.00	0.00	0.00	0.00	0.00	0.00	0.00	171.40	-130.10	-41.30	0.00	82.90	-68.20	-14.70	0.00	8.20	-3.00	-5.20	0.00	8.20	-3.00	-5.20	0.00	1.00	0.00	0.00	0.00	0.00	0.00	0.00	0.00	0.00	0.00	0.00	0.00	0.00	0.00	0.00
0.00	0.00	0.00	0.00	0.00	0.00	0.00	0.00	0.00	0.00	0.00	0.00	0.00	0.00	0.00	0.00	0.00	0.00	0.00	178.90	-85.70	-93.10	0.00	88.40	-47.40	-41.00	0.00	7.40	-0.40	-7.00	0.00	7.40	-0.40	-7.00	0.00	1.00	0.00	0.00	0.00	0.00	0.00	0.00	0.00	0.00	0.00	0.00	0.00	0.00	0.00	0.00
0.00	0.00	0.00	0.00	0.00	0.00	0.00	0.00	0.00	0.00	0.00	0.00	0.00	0.00	0.00	0.00	0.00	0.00	0.00	168.80	-33.00	-135.80	0.00	85.20	-22.00	-63.20	0.00	5.90	2.10	-8.10	0.00	5.90	2.10	-8.10	0.00	1.00	0.00	0.00	0.00	0.00	0.00	0.00	0.00	0.00	0.00	0.00	0.00	0.00	0.00	0.00
0.00	0.00	0.00	0.00	0.00	0.00	0.00	0.00	0.00	0.00	0.00	0.00	0.00	0.00	0.00	0.00	0.00	0.00	0.00	142.20	22.90	-165.10	0.00	73.70	5.50	-79.20	0.00	3.80	4.50	-8.30	0.00	3.80	4.50	-8.30	0.00	1.00	0.00	0.00	0.00	0.00	0.00	0.00	0.00	0.00	0.00	0.00	0.00	0.00	0.00	0.00
0.00	0.00	0.00	0.00	0.00	0.00	0.00	0.00	0.00	0.00	0.00	0.00	0.00	0.00	0.00	0.00	0.00	0.00	0.00	101.60	76.60	-178.30	0.00	54.90	32.50	-87.50	0.00	1.30	6.50	-7.80	0.00	1.30	6.50	-7.80	0.00	1.00	0.00	0.00	0.00	0.00	0.00	0.00	0.00	0.00	0.00	0.00	0.00	0.00	0.00	0.00
0.00	0.00	0.00	0.00	0.00	0.00	0.00	0.00	0.00	0.00	0.00	0.00	0.00	0.00	0.00	0.00	0.00	0.00	0.00	51.10	122.80	-174.00	0.00	30.80	56.40	-87.20	0.00	-1.30	7.80	-6.50	0.00	-1.30	7.80	-6.50	0.00	1.00	0.00	0.00	0.00	0.00	0.00	0.00	0.00	0.00	0.00	0.00	0.00	0.00	0.00	0.00
0.00	0.00	0.00	0.00	0.00	0.00	0.00	0.00	0.00	0.00	0.00	0.00	0.00	0.00	0.00	0.00	0.00	0.00	0.00	-4.30	157.00	-152.70	0.00	3.60	74.70	-78.40	0.00	-3.80	8.30	-4.50	0.00	-3.80	8.30	-4.50	0.00	1.00	0.00	0.00	0.00	0.00	0.00	0.00	0.00	0.00	0.00	0.00	0.00	0.00	0.00	0.00
0.00	0.00	0.00	0.00	0.00	0.00	0.00	0.00	0.00	0.00	0.00	0.00	0.00	0.00	0.00	0.00	0.00	0.00	0.00	-59.30	175.80	-116.40	0.00	-23.80	85.70	-61.80	0.00	-5.90	8.10	-2.10	0.00	-5.90	8.10	-2.10	0.00	1.00	0.00	0.00	0.00	0.00	0.00	0.00	0.00	0.00	0.00	0.00	0.00	0.00	0.00	0.00
0.00	0.00	0.00	0.00	0.00	0.00	0.00	0.00	0.00	0.00	0.00	0.00	0.00	0.00	0.00	0.00	0.00	0.00	0.00	-108.60	177.40	-68.70	0.00	-49.00	88.30	-39.30	0.00	-7.40	7.00	0.40	0.00	-7.40	7.00	0.40	0.00	1.00	0.00	0.00	0.00	0.00	0.00	0.00	0.00	0.00	0.00	0.00	0.00	0.00	0.00	0.00
0.00	0.00	0.00	0.00	0.00	0.00	0.00	0.00	0.00	0.00	0.00	0.00	0.00	0.00	0.00	0.00	0.00	0.00	0.00	-147.20	161.60	-14.30	0.00	-69.30	82.20	-12.80	0.00	-8.20	5.20	3.00	0.00	-8.20	5.20	3.00	0.00	1.00	0.00	0.00	0.00	0.00	0.00	0.00	0.00	0.00	0.00	0.00	0.00	0.00	0.00	0.00
0.00	0.00	0.00	0.00	0.00	0.00	0.00	0.00	0.00	0.00	0.00	0.00	0.00	0.00	0.00	0.00	0.00	0.00	0.00	-171.40	130.00	41.40	0.00	-82.90	68.10	14.80	0.00	-8.20	3.00	5.20	0.00	-8.20	3.00	5.20	0.00	1.00	0.00	0.00	0.00	0.00	0.00	0.00	0.00	0.00	0.00	0.00	0.00	0.00	0.00	0.00
0.00	0.00	0.00	0.00	0.00	0.00	0.00	0.00	0.00	0.00	0.00	0.00	0.00	0.00	0.00	0.00	0.00	0.00	0.00	-178.90	85.60	93.20	0.00	-88.40	47.30	41.00	0.00	-7.40	0.40	7.00	0.00	-7.40	0.40	7.00	0.00	1.00	0.00	0.00	0.00	0.00	0.00	0.00	0.00	0.00	0.00	0.00	0.00	0.00	0.00	0.00
0.00	0.00	0.00	0.00	0.00	0.00	0.00	0.00	0.00	0.00	0.00	0.00	0.00	0.00	0.00	0.00	0.00	0.00	0.00	-168.80	32.90	135.80	0.00	-85.20	21.90	63.30	0.00	-5.90	-2.10	8.10	0.00	-5.90	-2.10	8.10	0.00	1.00	0.00	0.00	0.00	0.00	0.00	0.00	0.00	0.00	0.00	0.00	0.00	0.00	0.00	0.00
0.00	0.00	0.00	0.00	0.00	0.00	0.00	0.00	0.00	0.00	0.00	0.00	0.00	0.00	0.00	0.00	0.00	0.00	0.00	-142.10	-23.00	165.20	0.00	-73.70	-5.60	79.30	0.00	-3.80	-4.50	8.30	0.00	-3.80	-4.50	8.30	0.00	1.00	0.00	0.00	0.00	0.00	0.00	0.00	0.00	0.00	0.00	0.00	0.00	0.00	0.00	0.00
0.00	0.00	0.00	0.00	0.00	0.00	0.00	0.00	0.00	0.00	0.00	0.00	0.00	0.00	0.00	0.00	0.00	0.00	0.00	-101.60	-76.70	178.40	0.00	-54.90	-32.60	87.60	0.00	-1.30	-6.50	7.80	0.00	-1.30	-6.50	7.80	0.00	1.00	0.00	0.00	0.00	0.00	0.00	0.00	0.00	0.00	0.00	0.00	0.00	0.00	0.00	0.00
0.00	0.00	0.00	0.00	0.00	0.00	0.00	0.00	0.00	0.00	0.00	0.00	0.00	0.00	0.00	0.00	0.00	0.00	0.00	-51.10	-122.90	174.20	0.00	-30.80	-56.40	87.30	0.00	1.30	-7.80	6.50	0.00	1.30	-7.80	6.50	0.00	1.00	0.00	0.00	0.00	0.00	0.00	0.00	0.00	0.00	0.00	0.00	0.00	0.00	0.00	0.00
0.00	0.00	0.00	0.00	0.00	0.00	0.00	0.00	0.00	0.00	0.00	0.00	0.00	0.00	0.00	0.00	0.00	0.00	0.00	4.20	-157.10	152.80	0.00	-3.60	-74.70	78.40	0.00	3.80	-8.30	4.50	0.00	3.80	-8.30	4.50	0.00	1.00	0.00	0.00	0.00	0.00	0.00	0.00	0.00	0.00	0.00	0.00	0.00	0.00	0.00	0.00
0.00	0.00	0.00	0.00	0.00	0.00	0.00	0.00	0.00	0.00	0.00	0.00	0.00	0.00	0.00	0.00	0.00	0.00	0.00	59.30	-175.90	116.50	0.00	23.80	-85.70	61.90	0.00	5.90	-8.10	2.10	0.00	5.90	-8.10	2.10	0.00	1.00	0.00	0.00	0.00	0.00	0.00	0.00	0.00	0.00	0.00	0.00	0.00	0.00	0.00	0.00
0.00	0.00	0.00	0.00	0.00	0.00	0.00	0.00	0.00	0.00	0.00	0.00	0.00	0.00	0.00	0.00	0.00	0.00	0.00	108.60	-177.50	68.80	0.00	49.00	-88.30	39.30	0.00	7.40	-7.00	-0.40	0.00	7.40	-7.00	-0.40	0.00	1.00	0.00	0.00	0.00	0.00	0.00	0.00	0.00	0.00	0.00	0.00	0.00	0.00	0.00	0.00
0.00	0.00	0.00	0.00	0.00	0.00	0.00	0.00	0.00	0.00	0.00	0.00	0.00	0.00	0.00	0.00	0.00	0.00	0.00	147.20	-161.70	14.40	0.00	69.40	-82.30	12.90	0.00	8.20	-5.20	-3.00	0.00	8.20	-5.20	-3.00	0.00	1.00	0.00	0.00	0.00	0.00	0.00	0.00	0.00	0.00	0.00	0.00	0.00	0.00	0.00	0.00
0.00	0.00	0.00	0.00	0.00	0.00	0.00	0.00	0.00	0.00	0.00	0.00	0.00	0.00	0.00	0.00	0.00	0.00	0.00	171.50	-130.10	-41.30	0.00	82.90	-68.20	-14.70	0.00	8.20	-3.00	-5.20	0.00	8.20	-3.00	-5.20	0.00	1.00	0.00	0.00	0.00	0.00	0.00	0.00	0.00	0.00	0.00	0.00	0.00	0.00	0.00	0.00
0.00	0.00	0.00	0.00	0.00	0.00	0.00	0.00	0.00	0.00	0.00	0.00	0.00	0.00	0.00	0.00	0.00	0.00	0.00	178.90	-85.70	-93.10	0.00	88.40	-47.40	-41.00	0.00	7.40	-0.40	-7.00	0.00	7.40	-0.40	-7.00	0.00	1.00	0.00	0.00	0.00	0.00	0.00	0.00	0.00	0.00	0.00	0.00	0.00	0.00	0.00	0.00
0.00	0.00	0.00	0.00	0.00	0.00	0.00	0.00	0.00	0.00	0.00	0.00	0.00	0.00	0.00	0.00	0.00	0.00	0.00	168.80	-33.00	-135.80	0.00	85.20	-22.00	-63.20	0.00	5.90	2.10	-8.10	0.00	5.90	2.10	-8.10	0.00	1.00	0.00	0.00	0.00	0.00	0.00	0.00	0.00	0.00	0.00	0.00	0.00	0.00	0.00	0.00
0.00	0.00	0.00	0.00	0.00	0.00	0.00	0.00	0.00	0.00	0.00	0.00	0.00	0.00	0.00	0.00	0.00	0.00	0.00	142.20	22.90	-165.10	0.00	73.70	5.50	-79.20	0.00	3.80	4.50	-8.30	0.00	3.80	4.50	-8.30	0.00	1.00	0.00	0.00	0.00	0.00	0.00	0.00	0.00	0.00	0.00	0.00	0.00	0.00	0.00	0.00
0.00	0.00	0.00	0.00	0.00	0.00	0.00	0.00	0.00	0.00	0.00	0.00	0.00	0.00	0.00	0.00	0.00	0.00	0.00	101.60	76.60	-178.30	0.00	54.90	32.50	-87.50	0.00	1.30	6.50	-7.80	0.00	1.30	6.50	-7.80	0.00	1.00	0.00	0.00	0.00	0.00	0.00	0.00	0.00	0.00	0.00	0.00	0.00	0.00	0.00	0.00
0.00	0.00	0.00	0.00	0.00	0.00	0.00	0.00	0.00	0.00	0.00	0.00	0.00	0.00	0.00	0.00	0.00	0.00	0.00	51.10	122.80	-174.00	0.00	30.80	56.40	-87.20	0.00	-1.30	7.80	-6.50	0.00	-1.30	7.80	-6.50	0.00	1.00	0.00	0.00	0.00	0.00	0.00	0.00	0.00	0.00	0.00	0.00	0.00	0.00	0.00	0.00
0.00	0.00	0.00	0.00	0.00	0.00	0.00	0.00	0.00	0.00	0.00	0.00	0.00	0.00	0.00	0.00	0.00	0.00	0.00	-4.30	157.00	-152.70	0.00	3.60	74.70	-78.40	0.00	-3.80	8.30	-4.50	0.00	-3.80	8.30	-4.50	0.00	1.00	0.00	0.00	0.00	0.00	0.00	0.00	0.00	0.00	0.00	0.00	0.00	0.00	0.00	0.00
0.00	0.00	0.00	0.00	0.00	0.00	0.00	0.00	0.00	0.00	0.00	0.00	0.00	0.00	0.00	0.00	0.00	0.00	0.00	-59.40	175.80	-116.40	0.00	-23.80	85.70	-61.80	0.00	-5.90	8.10	-2.10	0.00	-5.90	8.10	-2.10	0.00	1.00	0.00	0.00	0.00	0.00	0.00	0.00	0.00	0.00	0.00	0.00	0.00	0.00	0.00	0.00
0.00	0.00	0.00	0.00	0.00	0.00	0.00	0.00	0.00	0.00	0.00	0.00	0.00	0.00	0.00	0.00	0.00	0.00	0.00	-108.60	177.40	-68.80	0.00	-49.00	88.30	-39.30	0.00	-7.40	7.00	0.40	0.00	-7.40	7.00	0.40	0.00	1.00	0.00	0.00	0.00	0.00	0.00	0.00	0.00	0.00	0.00	0.00	0.00	0.00	0.00	0.00
0.00	0.00	0.00	0.00	0.00	0.00	0.00	0.00	0.00	0.00	0.00	0.00	0.00	0.00	0.00	0.00	0.00	0.00	0.00	-147.20	161.60	-14.30	0.00	-69.30	82.20	-12.80	0.00	-8.20	5.20	3.00	0.00	-8.20	5.20	3.00	0.00	1.00	0.00	0.00	0.00	0.00	0.00	0.00	0.00	0.00	0.00	0.00	0.00	0.00	0.00	0.00
0.00	0.00	0.00	0.00	0.00	0.00	0.00	0.00	0.00	0.00	0.00	0.00	0.00	0.00	0.00	0.00	0.00	0.00	0.00	-171.40	130.00	41.40	0.00	-82.90	68.10	14.80	0.00	-8.20	3.00	5.20	0.00	-8.20	3.00	5.20	0.00	1.00	0.00	0.00	0.00	0.00	0.00	0.00	0.00	0.00	0.00	0.00	0.00	0.00	0.00	0.00
0.00	0.00	0.00	0.00	0.00	0.00	0.00	0.00	0.00	0.00	0.00	0.00	0.00	0.00	0.00	0.00	0.00	0.00	0.00	-178.80	85.60	93.20	0.00	-88.40	47.30	41.00	0.00	-7.40	0.40	7.00	0.00	-7.40	0.40	7.00	0.00	1.00	0.00	0.00	0.00	0.00	0.00	0.00	0.00	0.00	0.00	0.00	0.00	0.00	0.00	0.00
0.00	0.00	0.00	0.00	0.00	0.00	0.00	0.00	0.00	0.00	0.00	0.00	0.00	0.00	0.00	0.00	0.00	0.00	0.00	-168.80	32.90	135.80	0.00	-85.20	21.90	63.20	0.00	-5.90	-2.10	8.10	0.00	-5.90	-2.10	8.10	0.00	1.00	0.00	0.00	0.00	0.00	0.00	0.00	0.00	0.00	0.00	0.00	0.00	0.00	0.00	0.00
0.00	0.00	0.00	0.00	0.00	0.00	0.00	0.00	0.00	0.00	0.00	0.00	0.00	0.00	0.00	0.00	0.00	0.00	0.00	4.30	-157.10	152.80	0.00	-3.60	-74.70	78.40	0.00	3.80	-8.30	4.50	0.00	3.80	-8.30	4.50	0.00	1.00	0.00	0.00	0.00	0.00	0.00	0.00	0.00	0.00	0.00	0.00	0.00	0.00	0.00	0.00
0.00	0.00	0.00	0.00	0.00	0.00	0.00	0.00	0.00	0.00	0.00	0.00	0.00	0.00	0.00	0.00	0.00	0.00	0.00	59.40	-175.90	116.60	0.00	23.80	-85.70	61.90	0.00	5.90	-8.10	2.10	0.00	5.90	-8.10	2.10	0.00	1.00	0.00	0.00	0.00	0.00	0.00	0.00	0.00	0.00	0.00	0.00	0.00	0.00	0.00	0.00
0.00	0.00	0.00	0.00	0.00	0.00	0.00	0.00	0.00	0.00	0.00	0.00	0.00	0.00	0.00	0.00	0.00	0.00	0.00	108.60	-177.50	68.90	0.00	49.00	-88.30	39.30	0.00	7.40	-7.00	-0.40	0.00	7.40	-7.00	-0.40	0.00	1.00	0.00	0.00	0.00	0.00	0.00	0.00	0.00	0.00	0.00	0.00	0.00	0.00	0.00	0.00
0.00	0.00	0.00	0.00	0.00	0.00	0.00	0.00	0.00	0.00	0.00	0.00	0.00	0.00	0.00	0.00	0.00	0.00	0.00	147.30	-161.70	14.40	0.00	69.30	-82.30	12.90	0.00	8.20	-5.20	-3.00	0.00	8.20	-5.20	-3.00	0.00	1.00	0.00	0.00	0.00	0.00	0.00	0.00	0.00	0.00	0.00	0.00	0.00	0.00	0.00	0.00
0.00	0.00	0.00	0.00	0.00	0.00	0.00	0.00	0.00	0.00	0.00	0.00	0.00	0.00	0.00	0.00	0.00	0.00	0.00	171.40	-130.10	-41.30	0.00	82.90	-68.20	-14.70	0.00	8.20	-3.00	-5.20	0.00	8.20	-3.00	-5.20	0.00	1.00	0.00	0.00	0.00	0.00	0.00	0.00	0.00	0.00	0.00	0.00	0.00	0.00	0.00	0.00
0.00	0.00	0.00	0.00	0.00	0.00	0.00	0.00	0.00	0.00	0.00	0.00	0.00	0.00	0.00	0.00	0.00	0.00	0.00	178.80	-85.80	-93.10	0.00	88.40	-47.40	-41.00	0.00	7.40	-0.40	-7.00	0.00	7.40	-0.40	-7.00	0.00	1.00	0.00	0.00	0.00	0.00	0.00	0.00	0.00	0.00	0.00	0.00	0.00	0.00	0.00	0.00
0.00	0.00	0.00	0.00	0.00	0.00	0.00	0.00	0.00	0.00	0.00	0.00	0.00	0.00	0.00	0.00	0.00	0.00	0.00	168.80	-33.00	-135.80	0.00	85.20	-22.00	-63.20	0.00	5.90	2.10	-8.10	0.00	5.90	2.10	-8.10	0.00	1.00	0.00	0.00	0.00	0.00	0.00	0.00	0.00	0.00	0.00	0.00	0.00	0.00	0.00	0.00
0.00	0.00	0.00	0.00	0.00	0.00	0.00	0.00	0.00	0.00	0.00	0.00	0.00	0.00	0.00	0.00	0.00	0.00	0.00	142.20	22.90	-165.10	0.00	73.70	5.50	-79.20	0.00	3.80	4.50	-8.30	0.00	3.80	4.50	-8.30	0.00	1.00	0.00	0.00	0.00	0.00	0.00	0.00	0.00	0.00	0.00	0.00	0.00	0.00	0.00	0.00
0.00	0.00	0.00	0.00	0.00	0.00	0.00	0.00	0.00	0.00	0.00	0.00	0.00	0.00	0.00	0.00	0.00	0.00	0.00	101.70	76.60	-178.30	0.00	54.90	32.50	-87.50	0.00	1.30	6.50	-7.80	0.00	1.30	6.50	-7.80	0.00	1.00	0.00	0.00	0.00	0.00	0.00	0.00	0.00	0.00	0.00	0.00	0.00	0.00	0.00	0.00
0.00	0.00	0.00	0.00	0.00	0.00	0.00	0.00	0.00	0.00	0.00	0.00	0.00	0.00	0.00	0.00	0.00	0.00	0.00	51.20	122.80	-174.00	0.00	30.80	56.40	-87.20	0.00	-1.30	7.80	-6.50	0.00	-1.30	7.80	-6.50	0.00	1.00	0.00	0.00	0.00	0.00	0.00	0.00	0.00	0.00	0.00	0.00	0.00	0.00	0.00	0.00
0.00	0.00	0.00	0.00	0.00	0.00	0.00	0.00	0.00	0.00	0.00	0.00	0.00	0.00	0.00	0.00	0.00	0.00	0.00	-4.30	157.00	-152.70	0.00	3.60	74.70	-78.40	0.00	-3.80	8.30	-4.50	0.00	-3.80	8.30	-4.50	0.00	1.00	0.00	0.00	0.00	0.00	0.00	0.00	0.00	0.00	0.00	0.00	0.00	0.00	0.00	0.00
0.00	0.00	0.00	0.00	0.00	0.00	0.00	0.00	0.00	0.00	0.00	0.00	0.00	0.00	0.00	0.00	0.00	0.00	0.00	-59.40	175.80	-116.40	0.00	-23.80	85.70	-61.80	0.00	-5.90	8.10	-2.10	0.00	-5.90	8.10	-2.10	0.00	1.00	0.00	0.00	0.00	0.00	0.00	0.00	0.00	0.00	0.00	0.00	0.00	0.00	0.00	0.00
0.00	0.00	0.00	0.00	0.00	0.00	0.00	0.00	0.00	0.00	0.00	0.00	0.00	0.00	0.00	0.00	0.00	0.00	0.00	-108.60	177.40	-68.70	0.00	-49.00	88.30	-39.30	0.00	-7.40	7.00	0.40	0.00	-7.40	7.00	0.40	0.00	1.00	0.00	0.00	0.00	0.00	0.00	0.00	0.00	0.00	0.00	0.00	0.00	0.00	0.00	0.00
0.00	0.00	0.00	0.00	0.00	0.00	0.00	0.00	0.00	0.00	0.00	0.00	0.00	0.00	0.00	0.00	0.00	0.00	0.00	-147.20	161.60	-14.30	0.00	-69.30	82.20	-12.80	0.00	-8.20	5.20	3.00	0.00	-8.20	5.20	3.00	0.00	1.00	0.00	0.00	0.00	0.00	0.00	0.00	0.00	0.00	0.00	0.00	0.00	0.00	0.00	0.00
0.00	0.00	0.00	0.00	0.00	0.00	0.00	0.00	0.00	0.00	0.00	0.00	0.00	0.00	0.00	0.00	0.00	0.00	0.00	-171.40	130.00	41.40	0.00	-82.90	68.10	14.80	0.00	-8.20	3.00	5.20	0.00	-8.20	3.00	5.20	0.00	1.00	0.00	0.00	0.00	0.00	0.00	0.00	0.00	0.00	0.00	0.00	0.00	0.00	0.00	0.00
0.00	0.00	0.00	0.00	0.00	0.00	0.00	0.00	0.00	0.00	0.00	0.00	0.00	0.00	0.00	0.00	0.00	0.00	0.00	-178.90	85.60	93.20	0.00	-88.40	47.30	41.00	0.00	-7.40	0.40	7.00	0.00	-7.40	0.40	7.00	0.00	1.00	0.00	0.00	0.00	0.00	0.00	0.00	0.00	0.00	0.00	0.00	0.00	0.00	0.00	0.00
0.00	0.00	0.00	0.00	0.00	0.00	0.00	0.00	0.00	0.00	0.00	0.00	0.00	0.00	0.00	0.00	0.00	0.00	0.00	-168.80	32.90	135.90	0.00	-85.20	21.90	63.30	0.00	-5.90	-2.10	8.10	0.00	-5.90	-2.10	8.10	0.00	1.00	0.00	0.00	0.00	0.00	0.00	0.00	0.00	0.00	0.00	0.00	0.00	0.00	0.00	0.00
0.00	0.00	0.00	0.00	0.00	0.00	0.00	0.00	0.00	0.00	0.00	0.00	0.00	0.00	0.00	0.00	0.00	0.00	0.00	-142.10	-23.00	165.20	0.00	-73.70	-5.60	79.30	0.00	-3.80	-4.50	8.30	0.00	-3.80	-4.50	8.30	0.00	1.00	0.00	0.00	0.00	0.00	0.00	0.00	0.00	0.00	0.00	0.00	0.00	0.00	0.00	0.00
0.00	0.00	0.00	0.00	0.00	0.00	0.00	0.00	0.00	0.00	0.00	0.00	0.00	0.00	0.00	0.00	0.00	0.00	0.00	-101.60	-76.70	178.40	0.00	-54.90	-32.60	87.60	0.00	-1.30	-6.50	7.80	0.00	-1.30	-6.50	7.80	0.00	1.00	0.00	0.00	0.00	0.00	0.00	0.00	0.00	0.00	0.00	0.00	0.00	0.00	0.00	0.00
0.00	0.00	0.00	0.00	0.00	0.00	0.00	0.00	0.00	0.00	0.00	0.00	0.00	0.00	0.00	0.00	0.00	0.00	0.00	-51.10	-122.90	174.10	0.00	-30.80	-56.40	87.30	0.00	1.30	-7.80	6.50	0.00	1.30	-7.80	6.50	0.00	1.00	0.00	0.00	0.00	0.00	0.00	0.00	0.00	0.00	0.00	0.00	0.00	0.00	0.00	0.00
0.00	0.00	0.00	0.00	0.00	0.00	0.00	0.00	0.00	0.00	0.00	0.00	0.00	0.00	0.00	0.00	0.00	0.00	0.00	4.20	-157.10	152.80	0.00	-3.60	-74.70	78.40	0.00	3.80	-8.30	4.50	0.00	3.80	-8.30	4.50	0.00	1.00	0.00	0.00	0.00	0.00	0.00	0.00	0.00	0.00	0.00	0.00	0.00	0.00	0.00	0.00
0.00	0.00	0.00	0.00	0.00	0.00	0.00	0.00	0.00	0.00	0.00	0.00	0.00	0.00	0.00	0.00	0.00	0.00	0.00	59.30	-175.90	116.50	0.00	23.80	-85.70	61.90	0.00	5.90	-8.10	2.10	0.00	5.90	-8.10	2.10	0.00	1.00	0.00	0.00	0.00	0.00	0.00	0.00	0.00	0.00	0.00	0.00	0.00	0.00	0.00	0.00
0.00	0.00	0.00	0.00	0.00	0.00	0.00	0.00	0.00	0.00	0.00	0.00	0.00	0.00	0.00	0.00	0.00	0.00	0.00	108.60	-177.50	68.80	0.00	49.00	-88.30	39.30	0.00	7.40	-7.00	-0.40	0.00	7.40	-7.00	-0.40	0.00	1.00	0.00	0.00	0.00	0.00	0.00	0.00	0.00	0.00	0.00	0.00	0.00	0.00	0.00	0.00
0.00	0.00	0.00	0.00	0.00	0.00	0.00	0.00	0.00	0.00	0.00	0.00	0.00	0.00	0.00	0.00	0.00	0.00	0.00	147.30	-161.70	14.40	0.00	69.40	-82.30	12.90	0.00	8.20	-5.20	-3.00	0.00	8.20	-5.20	-3.00	0.00	1.00	0.00	0.00	0.00	0.00	0.00	0.00	0.00	0.00	0.00	0.00	0.00	0.00	0.00	0.00
0.00	0.00	0.00	0.00	0.00	0.00	0.00	0.00	0.00	0.00	0.00	0.00	0.00	0.00	0.00	0.00	0.00	0.00	0.00	171.50	-130.10	-41.30	0.00	82.90	-68.20	-14.70	0.00	8.20	-3.00	-5.20	0.00	8.20	-3.00	-5.20	0.00	1.00	0.00	0.00	0.00	0.00	0.00	0.00	0.00	0.00	0.00	0.00	0.00	0.00	0.00	0.00
0.00	0.00	0.00	0.00	0.00	0.00	0.00	0.00	0.00	0.00	0.00	0.00	0.00	0.00	0.00	0.00	0.00	0.00	0.00	178.90	-85.70	-93.10	0.00	88.40	-47.40	-41.00	0.00	7.40	-0.40	-7.00	0.00	7.40	-0.40	-7.00	0.00	1.00	0.00	0.00	0.00	0.00	0.00	0.00	0.00	0.00	0.00	0.00	0.00	0.00	0.00	0.00
0.00	0.00	0.00	0.00	0.00	0.00	0.00	0.00	0.00	0.00	0.00	0.00	0.00	0.00	0.00	0.00	0.00	0.00	0.00	168.80	-33.00	-135.70	0.00	85.20	-22.00	-63.20	0.00	5.90	2.10	-8.10	0.00	5.90	2.10	-8.10	0.00	1.00	0.00	0.00	0.00	0.00	0.00	0.00	0.00	0.00	0.00	0.00	0.00	0.00	0.00	0.00
0.00	0.00	0.00	0.00	0.00	0.00	0.00	0.00	0.00	0.00	0.00	0.00	0.00	0.00	0.00	0.00	0.00	0.00	0.00	142.10	22.90	-165.10	0.00	73.70	5.50	-79.20	0.00	3.80	4.50	-8.30	0.00	3.80	4.50	-8.30	0.00	1.00	0.00	0.00	0.00	0.00	0.00	0.00	0.00	0.00	0.00	0.00	0.00	0.00	0.00	0.00
0.00	0.00	0.00	0.00	0.00	0.00	0.00	0.00	0.00	0.00	0.00	0.00	0.00	0.00	0.00	0.00	0.00	0.00	0.00	101.60	76.60	-178.30	0.00	54.90	32.50	-87.50	0.00	1.30	6.50	-7.80	0.00	1.30	6.50	-7.80	0.00	1.00	0.00	0.00	0.00	0.00	0.00	0.00	0.00	0.00	0.00	0.00	0.00	0.00	0.00	0.00
0.00	0.00	0.00	0.00	0.00	0.00	0.00	0.00	0.00	0.00	0.00	0.00	0.00	0.00	0.00	0.00	0.00	0.00	0.00	51.10	122.80	-174.00	0.00	30.80	56.40	-87.20	0.00	-1.30	7.80	-6.50	0.00	-1.30	7.80	-6.50	0.00	1.00	0.00	0.00	0.00	0.00	0.00	0.00	0.00	0.00	0.00	0.00	0.00	0.00	0.00	0.00
0.00	0.00	0.00	0.00	0.00	0.00	0.00	0.00	0.00	0.00	0.00	0.00	0.00	0.00	0.00	0.00	0.00	0.00	0.00	-4.30	157.00	-152.70	0.00	3.60	74.70	-78.40	0.00	-3.80	8.30	-4.50	0.00	-3.80	8.30	-4.50	0.00	1.00	0.00	0.00	0.00	0.00	0.00	0.00	0.00	0.00	0.00	0.00	0.00	0.00	0.00	0.00
0.00	0.00	0.00	0.00	0.00	0.00	0.00	0.00	0.00	0.00	0.00	0.00	0.00	0.00	0.00	0.00	0.00	0.00	0.00	-59.30	175.80	-116.40	0.00	-23.80	85.70	-61.80	0.00	-5.90	8.10	-2.10	0.00	-5.90	8.10	-2.10	0.00	1.00	0.00	0.00	0.00	0.00	0.00	0.00	0.00	0.00	0.00	0.00	0.00	0.00	0.00	0.00
0.00	0.00	0.00	0.00	0.00	0.00	0.00	0.00	0.00	0.00	0.00	0.00	0.00	0.00	0.00	0.00	0.00	0.00	0.00	-108.60	177.40	-68.70	0.00	-49.00	88.30	-39.30	0.00	-7.40	7.00	0.40	0.00	-7.40	7.00	0.40	0.00	1.00	0.00	0.00	0.00	0.00	0.00	0.00	0.00	0.00	0.00	0.00	0.00	0.00	0.00	0.00
0.00	0.00	0.00	0.00	0.00	0.00	0.00	0.00	0.00	0.00	0.00	0.00	0.00	0.00	0.00	0.00	0.00	0.00	0.00	-147.20	161.60	-14.30	0.00	-69.30	82.20	-12.80	0.00	-8.20	5.20	3.00	0.00	-8.20	5.20	3.00	0.00	1.00	0.00	0.00	0.00	0.00	0.00	0.00	0.00	0.00	0.00	0.00	0.00	0.00	0.00	0.00
0.00	0.00	0.00	0.00	0.00	0.00	0.00	0.00	0.00	0.00	0.00	0.00	0.00	0.00	0.00	0.00	0.00	0.00	0.00	-171.40	130.00	41.40	0.00	-82.90	68.10	14.80	0.00	-8.20	3.00	5.20	0.00	-8.20	3.00	5.20	0.00	1.00	0.00	0.00	0.00	0.00	0.00	0.00	0.00	0.00	0.00	0.00	0.00	0.00	0.00	0.00
0.00	0.00	0.00	0.00	0.00	0.00	0.00	0.00	0.00	0.00	0.00	0.00	0.00	0.00	0.00	0.00	0.00	0.00	0.00	-178.90	85.60	93.20	0.00	-88.40	47.30	41.00	0.00	-7.40	0.40	7.00	0.00	-7.40	0.40	7.00	0.00	1.00	0.00	0.00	0.00	0.00	0.00	0.00	0.00	0.00	0.00	0.00	0.00	0.00	0.00	0.00
0.00	0.00	0.00	0.00	0.00	0.00	0.00	0.00	0.00	0.00	0.00	0.00	0.00	0.00	0.00	0.00	0.00	0.00	0.00	-168.80	32.90	135.90	0.00	-85.20	21.90	63.30	0.00	-5.90	-2.10	8.10	0.00	-5.90	-2.10	8.10	0.00	1.00	0.00	0.00	0.00	0.00	0.00	0.00	0.00	0.00	0.00	0.00	0.00	0.00	0.00	0.00
0.00	0.00	0.00	0.00	0.00	0.00	0.00	0.00	0.00	0.00	0.00	0.00	0.00	0.00	0.00	0.00	0.00	0.00	0.00	-142.20	-23.00	165.20	0.00	-73.70	-5.60	79.30	0.00	-3.80	-4.50	8.30	0.00	-3.80	-4.50	8.30	0.00	1.00	0.00	0.00	0.00	0.00	0.00	0.00	0.00	0.00	0.00	0.00	0.00	0.00	0.00	0.00
0.00	0.00	0.00	0.00	0.00	0.00	0.00	0.00	0.00	0.00	0.00	0.00	0.00	0.00	0.00	0.00	0.00	0.00	0.00	-101.60	-76.70	178.40	0.00	-54.90	-32.60	87.60	0.00	-1.30	-6.50	7.80	0.00	-1.30	-6.50	7.80	0.00	1.00	0.00	0.00	0.00	0.00	0.00	0.00	0.00	0.00	0.00	0.00	0.00	0.00	0.00	0.00
0.00	0.00	0.00	0.00	0.00	0.00	0.00	0.00	0.00	0.00	0.00	0.00	0.00	0.00	0.00	0.00	0.00	0.00	0.00	-51.10	-122.90	174.10	0.00	-30.80	-56.40	87.30	0.00	1.30	-7.80	6.50	0.00	1.30	-7.80	6.50	0.00	1.00	0.00	0.00	0.00	0.00	0.00	0.00	0.00	0.00	0.00	0.00	0.00	0.00	0.00	0.00
0.00	0.00	0.00	0.00	0.00	0.00	0.00	0.00	0.00	0.00	0.00	0.00	0.00	0.00	0.00	0.00	0.00	0.00	0.00	4.30	-157.10	152.80	0.00	-3.60	-74.70	78.40	0.00	3.80	-8.30	4.50	0.00	3.80	-8.30	4.50	0.00	1.00	0.00	0.00	0.00	0.00	0.00	0.00	0.00	0.00	0.00	0.00	0.00	0.00	0.00	0.00
0.00	0.00	0.00	0.00	0.00	0.00	0.00	0.00	0.00	0.00	0.00	0.00	0.00	0.00	0.00	0.00	0.00	0.00	0.00	59.40	-175.90	116.50	0.00	23.80	-85.70	61.90	0.00	5.90	-8.10	2.10	0.00	5.90	-8.10	2.10	0.00	1.00	0.00	0.00	0.00	0.00	0.00	0.00	0.00	0.00	0.00	0.00	0.00	0.00	0.00	0.00
0.00	0.00	0.00	0.00	0.00	0.00	0.00	0.00	0.00	0.00	0.00	0.00	0.00	0.00	0.00	0.00	0.00	0.00	0.00	108.60	-177.50	68.80	0.00	49.00	-88.30	39.30	0.00	7.40	-7.00	-0.40	0.00	7.40	-7.00	-0.40	0.00	1.00	0.00	0.00	0.00	0.00	0.00	0.00	0.00	0.00	0.00	0.00	0.00	0.00	0.00	0.00
0.00	0.00	0.00	0.00	0.00	0.00	0.00	0.00	0.00	0.00	0.00	0.00	0.00	0.00	0.00	0.00	0.00	0.00	0.00	147.20	-161.70	14.40	0.00	69.30	-82.30	12.90	0.00	8.20	-5.20	-3.00	0.00	8.20	-5.20	-3.00	0.00	1.00	0.00	0.00	0.00	0.00	0.00	0.00	0.00	0.00	0.00	0.00	0.00	0.00	0.00	0.00
0.00	0.00	0.00	0.00	0.00	0.00	0.00	0.00	0.00	0.00	0.00	0.00	0.00	0.00	0.00	0.00	0.00	0.00	0.00	171.40	-130.10	-41.30	0.00	82.90	-68.20	-14.70	0.00	8.20	-3.00	-5.20	0.00	8.20	-3.00	-5.20	0.00	1.00	0.00	0.00	0.00	0.00	0.00	0.00	0.00	0.00	0.00	0.00	0.00	0.00	0.00	0.00
0.00	0.00	0.00	0.00	0.00	0.00	0.00	0.00	0.00	0.00	0.00	0.00	0.00	0.00	0.00	0.00	0.00	0.00	0.00	178.90	-85.70	-93.10	0.00	88.40	-47.40	-41.00	0.00	7.40	-0.40	-7.00	0.00	7.40	-0.40	-7.00	0.00	1.00	0.00	0.00	0.00	0.00	0.00	0.00	0.00	0.00	0.00	0.00	0.00	0.00	0.00	0.00
0.00	0.00	0.00	0.00	0.00	0.00	0.00	0.00	0.00	0.00	0.00	0.00	0.00	0.00	0.00	0.00	0.00	0.00	0.00	168.80	-33.00	-135.70	0.00	85.20	-22.00	-63.20	0.00	5.90	2.10	-8.10	0.00	5.90	2.10	-8.10	0.00	1.00	0.00	0.00	0.00	0.00	0.00	0.00	0.00	0.00	0.00	0.00	0.00	0.00	0.00	0.00
0.00	0.00	0.00	0.00	0.00	0.00	0.00	0.00	0.00	0.00	0.00	0.00	0.00	0.00	0.00	0.00	0.00	0.00	0.00	142.20	22.90	-165.10	0.00	73.70	5.50	-79.20	0.00	3.80	4.50	-8.30	0.00	3.80	4.50	-8.30	0.00	1.00	0.00	0.00	0.00	0.00	0.00	0.00	0.00	0.00	0.00	0.00	0.00	0.00	0.00	0.00
0.00	0.00	0.00	0.00	0.00	0.00	0.00	0.00	0.00	0.00	0.00	0.00	0.00	0.00	0.00	0.00	0.00	0.00	0.00	101.60	76.60	-178.30	0.00	54.90	32.50	-87.50	0.00	1.30	6.50	-7.80	0.00	1.30	6.50	-7.80	0.00	1.00	0.00	0.00	0.00	0.00	0.00	0.00	0.00	0.00	0.00	0.00	0.00	0.00	0.00	0.00
0.00	0.00	0.00	0.00	0.00	0.00	0.00	0.00	0.00	0.00	0.00	0.00	0.00	0.00	0.00	0.00	0.00	0.00	0.00	51.20	122.80	-174.00	0.00	30.80	56.40	-87.20	0.00	-1.30	7.80	-6.50	0.00	-1.30	7.80	-6.50	0.00	1.00	0.00	0.00	0.00	0.00	0.00	0.00	0.00	0.00	0.00	0.00	0.00	0.00	0.00	0.00
0.00	0.00	0.00	0.00	0.00	0.00	0.00	0.00	0.00	0.00	0.00	0.00	0.00	0.00	0.00	0.00	0.00	0.00	0.00	-4.20	157.00	-152.70	0.00	3.60	74.70	-78.40	0.00	-3.80	8.30	-4.50	0.00	-3.80	8.30	-4.50	0.00	1.00	0.00	0.00	0.00	0.00	0.00	0.00	0.00	0.00	0.00	0.00	0.00	0.00	0.00	0.00
0.00	0.00	0.00	0.00	0.00	0.00	0.00	0.00	0.00	0.00	0.00	0.00	0.00	0.00	0.00	0.00	0.00	0.00	0.00	-59.30	175.80	-116.40	0.00	-23.80	85.70	-61.80	0.00	-5.90	8.10	-2.10	0.00	-5.90	8.10	-2.10	0.00	1.00	0.00	0.00	0.00	0.00	0.00	0.00	0.00	0.00	0.00	0.00	0.00	0.00	0.00	0.00
0.00	0.00	0.00	0.00	0.00	0.00	0.00	0.00	0.00	0.00	0.00	0.00	0.00	0.00	0.00	0.00	0.00	0.00	0.00	-108.60	177.40	-68.70	0.00	-49.00	88.30	-39.30	0.00	-7.40	7.00	0.40	0.00	-7.40	7.00	0.40	0.00	1.00	0.00	0.00	0.00	0.00	0.00	0.00	0.00	0.00	0.00	0.00	0.00	0.00	0.00	0.00
0.00	0.00	0.00	0.00	0.00	0.00	0.00	0.00	0.00	0.00	0.00	0.00	0.00	0.00	0.00	0.00	0.00	0.00	0.00	-147.30	161.60	-14.30	0.00	-69.30	82.20	-12.80	0.00	-8.20	5.20	3.00	0.00	-8.20	5.20	3.00	0.00	1.00	0.00	0.00	0.00	0.00	0.00	0.00	0.00	0.00	0.00	0.00	0.00	0.00	0.00	0.00
0.00	0.00	0.00	0.00	0.00	0.00	0.00	0.00	0.00	0.00	0.00	0.00	0.00	0.00	0.00	0.00	0.00	0.00	0.00	-171.40	130.00	41.40	0.00	-82.90	68.10	14.80	0.00	-8.20	3.00	5.20	0.00	-8.20	3.00	5.20	0.00	1.00	0.00	0.00	0.00	0.00	0.00	0.00	0.00	0.00	0.00	0.00	0.00	0.00	0.00	0.00
0.00	0.00	0.00	0.00	0.00	0.00	0.00	0.00	0.00	0.00	0.00	0.00	0.00	0.00	0.00	0.00	0.00	0.00	0.00	-178.80	85.60	93.20	0.00	-88.40	47.30	41.00	0.00	-7.40	0.40	7.00	0.00	-7.40	0.40	7.00	0.00	1.00	0.00	0.00	0.00	0.00	0.00	0.00	0.00	0.00	0.00	0.00	0.00	0.00	0.00	0.00
0.00	0.00	0.00	0.00	0.00	0.00	0.00	0.00	0.00	0.00	0.00	0.00	0.00	0.00	0.00	0.00	0.00	0.00	0.00	-168.70	32.90	135.90	0.00	-85.20	21.90	63.30	0.00	-5.90	-2.10	8.10	0.00	-5.90	-2.10	8.10	0.00	1.00	0.00	0.00	0.00	0.00	0.00	0.00	0.00	0.00	0.00	0.00	0.00	0.00	0.00	0.00
0.00	0.00	0.00	0.00	0.00	0.00	0.00	0.00	0.00	0.00	0.00	0.00	0.00	0.00	0.00	0.00	0.00	0.00	0.00	-142.10	-23.00	165.20	0.00	-73.70	-5.60	79.30	0.00	-3.80	-4.50	8.30	0.00	-3.80	-4.50	8.30	0.00	1.00	0.00	0.00	0.00	0.00	0.00	0.00	0.00	0.00	0.00	0.00	0.00	0.00	0.00	0.00
0.00	0.00	0.00	0.00	0.00	0.00	0.00	0.00	0.00	0.00	0.00	0.00	0.00	0.00	0.00	0.00	0.00	0.00	0.00	-101.60	-76.70	178.40	0.00	-54.90	-32.60	87.60	0.00	-1.30	-6.50	7.80	0.00	-1.30	-6.50	7.80	0.00	1.00	0.00	0.00	0.00	0.00	0.00	0.00	0.00	0.00	0.00	0.00	0.00	0.00	0.00	0.00
0.00	0.00	0.00	0.00	0.00	0.00	0.00	0.00	0.00	0.00	0.00	0.00	0.00	0.00	0.00	0.00	0.00	0.00	0.00	-51.20	-123.00	174.10	0.00	-30.80	-56.40	87.30	0.00	1.30	-7.80	6.50	0.00	1.30	-7.80	6.50	0.00	1.00	0.00	0.00	0.00	0.00	0.00	0.00	0.00	0.00	0.00	0.00	0.00	0.00	0.00	0.00
0.00	0.00	0.00	0.00	0.00	0.00	0.00	0.00	0.00	0.00	0.00	0.00	0.00	0.00	0.00	0.00	0.00	0.00	0.00	4.20	-157.10	152.80	0.00	-3.60	-74.70	78.40	0.00	3.80	-8.30	4.50	0.00	3.80	-8.30	4.50	0.00	1.00	0.00	0.00	0.00	0.00	0.00	0.00	0.00	0.00	0.00	0.00	0.00	0.00	0.00	0.00
0.00	0.00	0.00	0.00	0.00	0.00	0.00	0.00	0.00	0.00	0.00	0.00	0.00	0.00	0.00	0.00	0.00	0.00	0.00	59.30	-175.90	116.50	0.00	23.80	-85.70	61.90	0.00	5.90	-8.10	2.10	0.00	5.90	-8.10	2.10	0.00	1.00	0.00	0.00	0.00	0.00	0.00	0.00	0.00	0.00	0.00	0.00	0.00	0.00	0.00	0.00
0.00	0.00	0.00	0.00	0.00	0.00	0.00	0.00	0.00	0.00	0.00	0.00	0.00	0.00	0.00	0.00	0.00	0.00	0.00	108.60	-177.50	68.80	0.00	49.00	-88.30	39.30	0.00	7.40	-7.00	-0.40	0.00	7.40	-7.00	-0.40	0.00	1.00	0.00	0.00	0.00	0.00	0.00	0.00	0.00	0.00	0.00	0.00	0.00	0.00	0.00	0.00
0.00	0.00	0.00	0.00	0.00	0.00	0.00	0.00	0.00	0.00	0.00	0.00	0.00	0.00	0.00	0.00	0.00	0.00	0.00	147.30	-161.70	14.40	0.00	69.40	-82.30	12.90	0.00	8.20	-5.20	-3.00	0.00	8.20	-5.20	-3.00	0.00	1.00	0.00	0.00	0.00	0.00	0.00	0.00	0.00	0.00	0.00	0.00	0.00	0.00	0.00	0.00
0.00	0.00	0.00	0.00	0.00	0.00	0.00	0.00	0.00	0.00	0.00	0.00	0.00	0.00	0.00	0.00	0.00	0.00	0.00	171.50	-130.10	-41.30	0.00	82.90	-68.20	-14.70	0.00	8.20	-3.00	-5.20	0.00	8.20	-3.00	-5.20	0.00	1.00	0.00	0.00	0.00	0.00	0.00	0.00	0.00	0.00	0.00	0.00	0.00	0.00	0.00	0.00
0.00	0.00	0.00	0.00	0.00	0.00	0.00	0.00	0.00	0.00	0.00	0.00	0.00	0.00	0.00	0.00	0.00	0.00	0.00	178.90	-85.70	-93.10	0.00	88.40	-47.40	-41.00	0.00	7.40	-0.40	-7.00	0.00	7.40	-0.40	-7.00	0.00	1.00	0.00	0.00	0.00	0.00	0.00	0.00	0.00	0.00	0.00	0.00	0.00	0.00	0.00	0.00
0.00	0.00	0.00	0.00	0.00	0.00	0.00	0.00	0.00	0.00	0.00	0.00	0.00	0.00	0.00	0.00	0.00	0.00	0.00	168.80	-33.00	-135.80	0.00	85.20	-22.00	-63.20	0.00	5.90	2.10	-8.10	0.00	5.90	2.10	-8.10	0.00	1.00	0.00	0.00	0.00	0.00	0.00	0.00	0.00	0.00	0.00	0.00	0.00	0.00	0.00	0.00
0.00	0.00	0.00	0.00	0.00	0.00	0.00	0.00	0.00	0.00	0.00	0.00	0.00	0.00	0.00	0.00	0.00	0.00	0.00	142.20	22.90	-165.10	0.00	73.70	5.50	-79.20	0.00	3.80	4.50	-8.30	0.00	3.80	4.50	-8.30	0.00	1.00	0.00	0.00	0.00	0.00	0.00	0.00	0.00	0.00	0.00	0.00	0.00	0.00	0.00	0.00
0.00	0.00	0.00	0.00	0.00	0.00	0.00	0.00	0.00	0.00	0.00	0.00	0.00	0.00	0.00	0.00	0.00	0.00	0.00	101.60	76.60	-178.30	0.00	54.90	32.50	-87.50	0.00	1.30	6.50	-7.80	0.00	1.30	6.50	-7.80	0.00	1.00	0.00	0.00	0.00	0.00	0.00	0.00	0.00	0.00	0.00	0.00	0.00	0.00	0.00	0.00
0.00	0.00	0.00	0.00	0.00	0.00	0.00	0.00	0.00	0.00	0.00	0.00	0.00	0.00	0.00	0.00	0.00	0.00	0.00	51.10	122.80	-174.00	0.00	30.80	56.40	-87.20	0.00	-1.30	7.80	-6.50	0.00	-1.30	7.80	-6.50	0.00	1.00	0.00	0.00	0.00	0.00	0.00	0.00	0.00	0.00	0.00	0.00	0.00	0.00	0.00	0.00
0.00	0.00	0.00	0.00	0.00	0.00	0.00	0.00	0.00	0.00	0.00	0.00	0.00	0.00	0.00	0.00	0.00	0.00	0.00	-4.20	157.00	-152.70	0.00	3.60	74.70	-78.40	0.00	-3.80	8.30	-4.50	0.00	-3.80	8.30	-4.50	0.00	1.00	0.00	0.00	0.00	0.00	0.00	0.00	0.00	0.00	0.00	0.00	0.00	0.00	0.00	0.00
0.00	0.00	0.00	0.00	0.00	0.00	0.00	0.00	0.00	0.00	0.00	0.00	0.00	0.00	0.00	0.00	0.00	0.00	0.00	-59.30	175.80	-116.40	0.00	-23.80	85.70	-61.80	0.00	-5.90	8.10	-2.10	0.00	-5.90	8.10	-2.10	0.00	1.00	0.00	0.00	0.00	0.00	0.00	0.00	0.00	0.00	0.00	0.00	0.00	0.00	0.00	0.00
0.00	0.00	0.00	0.00	0.00	0.00	0.00	0.00	0.00	0.00	0.00	0.00	0.00	0.00	0.00	0.00	0.00	0.00	0.00	-108.60	177.40	-68.70	0.00	-49.00	88.30	-39.30	0.00	-7.40	7.00	0.40	0.00	-7.40	7.00	0.40	0.00	1.00	0.00	0.00	0.00	0.00	0.00	0.00	0.00	0.00	0.00	0.00	0.00	0.00	0.00	0.00
0.00	0.00	0.00	0.00	0.00	0.00	0.00	0.00	0.00	0.00	0.00	0.00	0.00	0.00	0.00	0.00	0.00	0.00	0.00	-147.20	161.60	-14.30	0.00	-69.30	82.20	-12.80	0.00	-8.20	5.20	3.00	0.00	-8.20	5.20	3.00	0.00	1.00	0.00	0.00	0.00	0.00	0.00	0.00	0.00	0.00	0.00	0.00	0.00	0.00	0.00	0.00
0.00	0.00	0.00	0.00	0.00	0.00	0.00	0.00	0.00	0.00	0.00	0.00	0.00	0.00	0.00	0.00	0.00	0.00	0.00	-171.40	130.00	41.40	0.00	-82.90	68.10	14.80	0.00	-8.20	3.00	5.20	0.00	-8.20	3.00	5.20	0.00	1.00	0.00	0.00	0.00	0.00	0.00	0.00	0.00	0.00	0.00	0.00	0.00	0.00	0.00	0.00
0.00	0.00	0.00	0.00	0.00	0.00	0.00	0.00	0.00	0.00	0.00	0.00	0.00	0.00	0.00	0.00	0.00	0.00	0.00	-178.90	85.60	93.20	0.00	-88.40	47.30	41.00	0.00	-7.40	0.40	7.00	0.00	-7.40	0.40	7.00	0.00	1.00	0.00	0.00	0.00	0.00	0.00	0.00	0.00	0.00	0.00	0.00	0.00	0.00	0.00	0.00
0.00	0.00	0.00	0.00	0.00	0.00	0.00	0.00	0.00	0.00	0.00	0.00	0.00	0.00	0.00	0.00	0.00	0.00	0.00	-168.80	32.90	135.80	0.00	-85.20	21.90	63.30	0.00	-5.90	-2.10	8.10	0.00	-5.90	-2.10	8.10	0.00	1.00	0.00	0.00	0.00	0.00	0.00	0.00	0.00	0.00	0.00	0.00	0.00	0.00	0.00	0.00
0.00	0.00	0.00	0.00	0.00	0.00	0.00	0.00	0.00	0.00	0.00	0.00	0.00	0.00	0.00	0.00	0.00	0.00	0.00	-142.20	-23.00	165.20	0.00	-73.70	-5.60	79.30	0.00	-3.80	-4.50	8.30	0.00	-3.80	-4.50	8.30	0.00	1.00	0.00	0.00	0.00	0.00	0.00	0.00	0.00	0.00	0.00	0.00	0.00	0.00	0.00	0.00
0.00	0.00	0.00	0.00	0.00	0.00	0.00	0.00	0.00	0.00	0.00	0.00	0.00	0.00	0.00	0.00	0.00	0.00	0.00	-101.60	-76.70	178.40	0.00	-54.90	-32.60	87.60	0.00	-1.30	-6.50	7.80	0.00	-1.30	-6.50	7.80	0.00	1.00	0.00	0.00	0.00	0.00	0.00	0.00	0.00	0.00	0.00	0.00	0.00	0.00	0.00	0.00
0.00	0.00	0.00	0.00	0.00	0.00	0.00	0.00	0.00	0.00	0.00	0.00	0.00	0.00	0.00	0.00	0.00	0.00	0.00	-51.10	-122.90	174.10	0.00	-30.80	-56.40	87.30	0.00	1.30	-7.80	6.50	0.00	1.30	-7.80	6.50	0.00	1.00	0.00	0.00	0.00	0.00	0.00	0.00	0.00	0.00	0.00	0.00	0.00	0.00	0.00	0.00
0.00	0.00	0.00	0.00	0.00	0.00	0.00	0.00	0.00	0.00	0.00	0.00	0.00	0.00	0.00	0.00	0.00	0.00	0.00	4.30	-157.10	152.80	0.00	-3.60	-74.70	78.40	0.00	3.80	-8.30	4.50	0.00	3.80	-8.30	4.50	0.00	1.00	0.00	0.00	0.00	0.00	0.00	0.00	0.00	0.00	0.00	0.00	0.00	0.00	0.00	0.00
0.00	0.00	0.00	0.00	0.00	0.00	0.00	0.00	0.00	0.00	0.00	0.00	0.00	0.00	0.00	0.00	0.00	0.00	0.00	59.40	-175.90	116.50	0.00	23.80	-85.70	61.90	0.00	5.90	-8.10	2.10	0.00	5.90	-8.10	2.10	0.00	1.00	0.00	0.00	0.00	0.00	0.00	0.00	0.00	0.00	0.00	0.00	0.00	0.00	0.00	0.00
0.00	0.00	0.00	0.00	0.00	0.00	0.00	0.00	0.00	0.00	0.00	0.00	0.00	0.00	0.00	0.00	0.00	0.00	0.00	108.60	-177.50	68.80	0.00	49.00	-88.30	39.30	0.00	7.40	-7.00	-0.40	0.00	7.40	-7.00	-0.40	0.00	1.00	0.00	0.00	0.00	0.00	0.00	0.00	0.00	0.00	0.00	0.00	0.00	0.00	0.00	0.00
0.00	0.00	0.00	0.00	0.00	0.00	0.00	0.00	0.00	0.00	0.00	0.00	0.00	0.00	0.00	0.00	0.00	0.00	0.00	147.20	-161.70	14.40	0.00	69.30	-82.30	12.90	0.00	8.20	-5.20	-3.00	0.00	8.20	-5.20	-3.00	0.00	1.00	0.00	0.00	0.00	0.00	0.00	0.00	0.00	0.00	0.00	0.00	0.00	0.00	0.00	0.00
0.00	0.00	0.00	0.00	0.00	0.00	0.00	0.00	0.00	0.00	0.00	0.00	0.00	0.00	0.00	0.00	0.00	0.00	0.00	171.40	-130.10	-41.30	0.00	82.90	-68.20	-14.70	0.00	8.20	-3.00	-5.20	0.00	8.20	-3.00	-5.20	0.00	1.00	0.00	0.00	0.00	0.00	0.00	0.00	0.00	0.00	0.00	0.00	0.00	0.00	0.00	0.00
0.00	0.00	0.00	0.00	0.00	0.00	0.00	0.00	0.00	0.00	0.00	0.00	0.00	0.00	0.00	0.00	0.00	0.00	0.00	178.90	-85.70	-93.10	0.00	88.40	-47.40	-41.00	0.00	7.40	-0.40	-7.00	0.00	7.40	-0.40	-7.00	0.00	1.00	0.00	0.00	0.00	0.00	0.00	0.00	0.00	0.00	0.00	0.00	0.00	0.00	0.00	0.00
0.00	0.00	0.00	0.00	0.00	0.00	0.00	0.00	0.00	0.00	0.00	0.00	0.00	0.00	0.00	0.00	0.00	0.00	0.00	168.80	-33.00	-135.80	0.00	85.20	-22.00	-63.20	0.00	5.90	2.10	-8.10	0.00	5.90	2.10	-8.10	0.00	1.00	0.00	0.00	0.00	0.00	0.00	0.00	0.00	0.00	0.00	0.00	0.00	0.00	0.00	0.00
0.00	0.00	0.00	0.00	0.00	0.00	0.00	0.00	0.00	0.00	0.00	0.00	0.00	0.00	0.00	0.00	0.00	0.00	0.00	142.20	22.90	-165.10	0.00	73.70	5.50	-79.20	0.00	3.80	4.50	-8.30	0.00	3.80	4.50	-8.30	0.00	1.00	0.00	0.00	0.00	0.00	0.00	0.00	0.00	0.00	0.00	0.00	0.00	0.00	0.00	0.00
0.00	0.00	0.00	0.00	0.00	0.00	0.00	0.00	0.00	0.00	0.00	0.00	0.00	0.00	0.00	0.00	0.00	0.00	0.00	101.60	76.60	-178.30	0.00	54.90	32.50	-87.50	0.00	1.30	6.50	-7.80	0.00	1.30	6.50	-7.80	0.00	1.00	0.00	0.00	0.00	0.00	0.00	0.00	0.00	0.00	0.00	0.00	0.00	0.00	0.00	0.00
0.00	0.00	0.00	0.00	0.00	0.00	0.00	0.00	0.00	0.00	0.00	0.00	0.00	0.00	0.00	0.00	0.00	0.00	0.00	51.10	122.80	-174.00	0.00	30.80	56.40	-87.20	0.00	-1.30	7.80	-6.50	0.00	-1.30	7.80	-6.50	0.00	1.00	0.00	0.00	0.00	0.00	0.00	0.00	0.00	0.00	0.00	0.00	0.00	0.00	0.00	0.00
0.00	0.00	0.00	0.00	0.00	0.00	0.00	0.00	0.00	0.00	0.00	0.00	0.00	0.00	0.00	0.00	0.00	0.00	0.00	-4.30	157.00	-152.70	0.00	3.60	74.70	-78.40	0.00	-3.80	8.30	-4.50	0.00	-3.80	8.30	-4.50	0.00	1.00	0.00	0.00	0.00	0.00	0.00	0.00	0.00	0.00	0.00	0.00	0.00	0.00	0.00	0.00
0.00	0.00	0.00	0.00	0.00	0.00	0.00	0.00	0.00	0.00	0.00	0.00	0.00	0.00	0.00	0.00	0.00	0.00	0.00	-59.30	175.80	-116.40	0.00	-23.80	85.70	-61.80	0.00	-5.90	8.10	-2.10	0.00	-5.90	8.10	-2.10	0.00	1.00	0.00	0.00	0.00	0.00	0.00	0.00	0.00	0.00	0.00	0.00	0.00	0.00	0.00	0.00
0.00	0.00	0.00	0.00	0.00	0.00	0.00	0.00	0.00	0.00	0.00	0.00	0.00	0.00	0.00	0.00	0.00	0.00	0.00	-108.60	177.40	-68.70	0.00	-49.00	88.30	-39.30	0.00	-7.40	7.00	0.40	0.00	-7.40	7.00	0.40	0.00	1.00	0.00	0.00	0.00	0.00	0.00	0.00	0.00	0.00	0.00	0.00	0.00	0.00	0.00	0.00
0.00	0.00	0.00	0.00	0.00	0.00	0.00	0.00	0.00	0.00	0.00	0.00	0.00	0.00	0.00	0.00	0.00	0.00	0.00	-147.20	161.60	-14.30	0.00	-69.30	82.20	-12.80	0.00	-8.20	5.20	3.00	0.00	-8.20	5.20	3.00	0.00	1.00	0.00	0.00	0.00	0.00	0.00	0.00	0.00	0.00	0.00	0.00	0.00	0.00	0.00	0.00
0.00	0.00	0.00	0.00	0.00	0.00	0.00	0.00	0.00	0.00	0.00	0.00	0.00	0.00	0.00	0.00	0.00	0.00	0.00	-171.50	130.00	41.40	0.00	-82.90	68.10	14.80	0.00	-8.20	3.00	5.20	0.00	-8.20	3.00	5.20	0.00	1.00	0.00	0.00	0.00	0.00	0.00	0.00	0.00	0.00	0.00	0.00	0.00	0.00	0.00	0.00
0.00	0.00	0.00	0.00	0.00	0.00	0.00	0.00	0.00	0.00	0.00	0.00	0.00	0.00	0.00	0.00	0.00	0.00	0.00	-178.90	85.60	93.20	0.00	-88.40	47.30	41.00	0.00	-7.40	0.40	7.00	0.00	-7.40	0.40	7.00	0.00	1.00	0.00	0.00	0.00	0.00	0.00	0.00	0.00	0.00	0.00	0.00	0.00	0.00	0.00	0.00
0.00	0.00	0.00	0.00	0.00	0.00	0.00	0.00	0.00	0.00	0.00	0.00	0.00	0.00	0.00	0.00	0.00	0.00	0.00	-168.70	32.90	135.80	0.00	-85.20	21.90	63.30	0.00	-5.90	-2.10	8.10	0.00	-5.90	-2.10	8.10	0.00	1.00	0.00	0.00	0.00	0.00	0.00	0.00	0.00	0.00	0.00	0.00	0.00	0.00	0.00	0.00
0.00	0.00	0.00	0.00	0.00	0.00	0.00	0.00	0.00	0.00	0.00	0.00	0.00	0.00	0.00	0.00	0.00	0.00	0.00	-142.10	-23.00	165.20	0.00	-73.70	-5.60	79.30	0.00	-3.80	-4.50	8.30	0.00	-3.80	-4.50	8.30	0.00	1.00	0.00	0.00	0.00	0.00	0.00	0.00	0.00	0.00	0.00	0.00	0.00	0.00	0.00	0.00
0.00	0.00	0.00	0.00	0.00	0.00	0.00	0.00	0.00	0.00	0.00	0.00	0.00	0.00	0.00	0.00	0.00	0.00	0.00	-101.60	-76.70	178.40	0.00	-54.90	-32.60	87.60	0.00	-1.30	-6.50	7.80	0.00	-1.30	-6.50	7.80	0.00	1.00	0.00	0.00	0.00	0.00	0.00	0.00	0.00	0.00	0.00	0.00	0.00	0.00	0.00	0.00
0.00	0.00	0.00	0.00	0.00	0.00	0.00	0.00	0.00	0.00	0.00	0.00	0.00	0.00	0.00	0.00	0.00	0.00	0.00	-51.10	-122.90	174.10	0.00	-30.80	-56.40	87.30	0.00	1.30	-7.80	6.50	0.00	1.30	-7.80	6.50	0.00	1.00	0.00	0.00	0.00	0.00	0.00	0.00	0.00	0.00	0.00	0.00	0.00	0.00	0.00	0.00
0.00	0.00	0.00	0.00	0.00	0.00	0.00	0.00	0.00	0.00	0.00	0.00	0.00	0.00	0.00	0.00	0.00	0.00	0.00	4.20	-157.10	152.80	0.00	-3.60	-74.70	78.40	0.00	3.80	-8.30	4.50	0.00	3.80	-8.30	4.50	0.00	1.00	0.00	0.00	0.00	0.00	0.00	0.00	0.00	0.00	0.00	0.00	0.00	0.00	0.00	0.00
0.00	0.00	0.00	0.00	0.00	0.00	0.00	0.00	0.00	0.00	0.00	0.00	0.00	0.00	0.00	0.00	0.00	0.00	0.00	59.30	-175.90	116.50	0.00	23.80	-85.70	61.90	0.00	5.90	-8.10	2.10	0.00	5.90	-8.10	2.10	0.00	1.00	0.00	0.00	0.00	0.00	0.00	0.00	0.00	0.00	0.00	0.00	0.00	0.00	0.00	0.00
0.00	0.00	0.00	0.00	0.00	0.00	0.00	0.00	0.00	0.00	0.00	0.00	0.00	0.00	0.00	0.00	0.00	0.00	0.00	108.60	-177.50	68.80	0.00	49.00	-88.30	39.30	0.00	7.40	-7.00	-0.40	0.00	7.40	-7.00	-0.40	0.00	1.00	0.00	0.00	0.00	0.00	0.00	0.00	0.00	0.00	0.00	0.00	0.00	0.00	0.00	0.00
0.00	0.00	0.00	0.00	0.00	0.00	0.00	0.00	0.00	0.00	0.00	0.00	0.00	0.00	0.00	0.00	0.00	0.00	0.00	147.30	-161.70	14.40	0.00	69.40	-82.30	12.90	0.00	8.20	-5.20	-3.00	0.00	8.20	-5.20	-3.00	0.00	1.00	0.00	0.00	0.00	0.00	0.00	0.00	0.00	0.00	0.00	0.00	0.00	0.00	0.00	0.00
0.00	0.00	0.00	0.00	0.00	0.00	0.00	0.00	0.00	0.00	0.00	0.00	0.00	0.00	0.00	0.00	0.00	0.00	0.00	171.50	-130.10	-41.30	0.00	82.90	-68.20	-14.70	0.00	8.20	-3.00	-5.20	0.00	8.20	-3.00	-5.20	0.00	1.00	0.00	0.00	0.00	0.00	0.00	0.00	0.00	0.00	0.00	0.00	0.00	0.00	0.00	0.00
0.00	0.00	0.00	0.00	0.00	0.00	0.00	0.00	0.00	0.00	0.00	0.00	0.00	0.00	0.00	0.00	0.00	0.00	0.00	178.90	-85.70	-93.10	0.00	88.40	-47.40	-41.00	0.00	7.40	-0.40	-7.00	0.00	7.40	-0.40	-7.00	0.00	1.00	0.00	0.00	0.00	0.00	0.00	0.00	0.00	0.00	0.00	0.00	0.00	0.00	0.00	0.00
0.00	0.00	0.00	0.00	0.00	0.00	0.00	0.00	0.00	0.00	0.00	0.00	0.00	0.00	0.00	0.00	0.00	0.00	0.00	168.80	-33.00	-135.80	0.00	85.20	-22.00	-63.20	0.00	5.90	2.10	-8.10	0.00	5.90	2.10	-8.10	0.00	1.00	0.00	0.00	0.00	0.00	0.00	0.00	0.00	0.00	0.00	0.00	0.00	0.00	0.00	0.00
0.00	0.00	0.00	0.00	0.00	0.00	0.00	0.00	0.00	0.00	0.00	0.00	0.00	0.00	0.00	0.00	0.00	0.00	0.00	142.20	22.90	-165.10	0.00	73.70	5.50	-79.20	0.00	3.80	4.50	-8.30	0.00	3.80	4.50	-8.30	0.00	1.00	0.00	0.00	0.00	0.00	0.00	0.00	0.00	0.00	0.00	0.00	0.00	0.00	0.00	0.00
0.00	0.00	0.00	0.00	0.00	0.00	0.00	0.00	0.00	0.00	0.00	0.00	0.00	0.00	0.00	0.00	0.00	0.00	0.00	101.60	76.60	-178.30	0.00	54.90	32.50	-87.50	0.00	1.30	6.50	-7.80	0.00	1.30	6.50	-7.80	0.00	1.00	0.00	0.00	0.00	0.00	0.00	0.00	0.00	0.00	0.00	0.00	0.00	0.00	0.00	0.00
0.00	0.00	0.00	0.00	0.00	0.00	0.00	0.00	0.00	0.00	0.00	0.00	0.00	0.00	0.00	0.00	0.00	0.00	0.00	51.10	122.80	-174.00	0.00	30.80	56.40	-87.20	0.00	-1.30	7.80	-6.50	0.00	-1.30	7.80	-6.50	0.00	1.00	0.00	0.00	0.00	0.00	0.00	0.00	0.00	0.00	0.00	0.00	0.00	0.00	0.00	0.00
0.00	0.00	0.00	0.00	0.00	0.00	0.00	0.00	0.00	0.00	0.00	0.00	0.00	0.00	0.00	0.00	0.00	0.00	0.00	-4.30	157.00	-152.70	0.00	3.60	74.70	-78.40	0.00	-3.80	8.30	-4.50	0.00	-3.80	8.30	-4.50	0.00	1.00	0.00	0.00	0.00	0.00	0.00	0.00	0.00	0.00	0.00	0.00	0.00	0.00	0.00	0.00
0.00	0.00	0.00	0.00	0.00	0.00	0.00	0.00	0.00	0.00	0.00	0.00	0.00	0.00	0.00	0.00	0.00	0.00	0.00	-59.30	175.80	-116.40	0.00	-23.80	85.70	-61.80	0.00	-5.90	8.10	-2.10	0.00	-5.90	8.10	-2.10	0.00	1.00	0.00	0.00	0.00	0.00	0.00	0.00	0.00	0.00	0.00	0.00	0.00	0.00	0.00	0.00
0.00	0.00	0.00	0.00	0.00	0.00	0.00	0.00	0.00	0.00	0.00	0.00	0.00	0.00	0.00	0.00	0.00	0.00	0.00	-108.60	177.40	-68.70	0.00	-49.00	88.30	-39.30	0.00	-7.40	7.00	0.40	0.00	-7.40	7.00	0.40	0.00	1.00	0.00	0.00	0.00	0.00	0.00	0.00	0.00	0.00	0.00	0.00	0.00	0.00	0.00	0.00
0.00	0.00	0.00	0.00	0.00	0.00	0.00	0.00	0.00	0.00	0.00	0.00	0.00	0.00	0.00	0.00	0.00	0.00	0.00	-147.20	161.60	-14.30	0.00	-69.30	82.20	-12.80	0.00	-8.20	5.20	3.00	0.00	-8.20	5.20	3.00	0.00	1.00	0.00	0.00	0.00	0.00	0.00	0.00	0.00	0.00	0.00	0.00	0.00	0.00	0.00	0.00
0.00	0.00	0.00	0.00	0.00	0.00	0.00	0.00	0.00	0.00	0.00	0.00	0.00	0.00	0.00	0.00	0.00	0.00	0.00	-171.40	130.00	41.40	0.00	-82.90	68.10	14.80	0.00	-8.20	3.00	5.20	0.00	-8.20	3.00	5.20	0.00	1.00	0.00	0.00	0.00	0.00	0.00	0.00	0.00	0.00	0.00	0.00	0.00	0.00	0.00	0.00
0.00	0.00	0.00	0.00	0.00	0.00	0.00	0.00	0.00	0.00	0.00	0.00	0.00	0.00	0.00	0.00	0.00	0.00	0.00	-178.90	85.60	93.20	0.00	-88.40	47.30	41.00	0.00	-7.40	0.40	7.00	0.00	-7.40	0.40	7.00	0.00	1.00	0.00	0.00	0.00	0.00	0.00	0.00	0.00	0.00	0.00	0.00	0.00	0.00	0.00	0.00
0.00	0.00	0.00	0.00	0.00	0.00	0.00	0.00	0.00	0.00	0.00	0.00	0.00	0.00	0.00	0.00	0.00	0.00	0.00	-168.80	32.90	135.80	0.00	-85.20	21.90	63.20	0.00	-5.90	-2.10	8.10	0.00	-5.90	-2.10	8.10	0.00	1.00	0.00	0.00	0.00	0.00	0.00	0.00	0.00	0.00	0.00	0.00	0.00	0.00	0.00	0.00
0.00	0.00	0.00	0.00	0.00	0.00	0.00	0.00	0.00	0.00	0.00	0.00	0.00	0.00	0.00	0.00	0.00	0.00	0.00	-142.20	-23.00	165.20	0.00	-73.70	-5.60	79.30	0.00	-3.80	-4.50	8.30	0.00	-3.80	-4.50	8.30	0.00	1.00	0.00	0.00	0.00	0.00	0.00	0.00	0.00	0.00	0.00	0.00	0.00	0.00	0.00	0.00
0.00	0.00	0.00	0.00	0.00	0.00	0.00	0.00	0.00	0.00	0.00	0.00	0.00	0.00	0.00	0.00	0.00	0.00	0.00	-101.60	-76.70	178.40	0.00	-54.90	-32.60	87.60	0.00	-1.30	-6.50	7.80	0.00	-1.30	-6.50	7.80	0.00	1.00	0.00	0.00	0.00	0.00	0.00	0.00	0.00	0.00	0.00	0.00	0.00	0.00	0.00	0.00
0.00	0.00	0.00	0.00	0.00	0.00	0.00	0.00	0.00	0.00	0.00	0.00	0.00	0.00	0.00	0.00	0.00	0.00	0.00	-51.10	-122.90	174.10	0.00	-30.80	-56.40	87.30	0.00	1.30	-7.80	6.50	0.00	1.30	-7.80	6.50	0.00	1.00	0.00	0.00	0.00	0.00	0.00	0.00	0.00	0.00	0.00	0.00	0.00	0.00	0.00	0.00
0.00	0.00	0.00	0.00	0.00	0.00	0.00	0.00	0.00	0.00	0.00	0.00	0.00	0.00	0.00	0.00	0.00	0.00	0.00	4.30	-157.10	152.80	0.00	-3.60	-74.70	78.40	0.00	3.80	-8.30	4.50	0.00	3.80	-8.30	4.50	0.00	1.00	0.00	0.00	0.00	0.00	0.00	0.00	0.00	0.00	0.00	0.00	0.00	0.00	0.00	0.00
0.00	0.00	0.00	0.00	0.00	0.00	0.00	0.00	0.00	0.00	0.00	0.00	0.00	0.00	0.00	0.00	0.00	0.00	0.00	59.30	-175.90	116.50	0.00	23.80	-85.70	61.90	0.00	5.90	-8.10	2.10	0.00	5.90	-8.10	2.10	0.00	1.00	0.00	0.00	0.00	0.00	0.00	0.00	0.00	0.00	0.00	0.00	0.00	0.00	0.00	0.00
0.00	0.00	0.00	0.00	0.00	0.00	0.00	0.00	0.00	0.00	0.00	0.00	0.00	0.00	0.00	0.00	0.00	0.00	0.00	108.60	-177.50	68.80	0.00	49.00	-88.30	39.30	0.00	7.40	-7.00	-0.40	0.00	7.40	-7.00	-0.40	0.00	1.00	0.00	0.00	0.00	0.00	0.00	0.00	0.00	0.00	0.00	0.00	0.00	0.00	0.00	0.00
0.00	0.00	0.00	0.00	0.00	0.00	0.00	0.00	0.00	0.00	0.00	0.00	0.00	0.00	0.00	0.00	0.00	0.00	0.00	147.20	-161.70	14.40	0.00	69.30	-82.30	12.90	0.00	8.20	-5.20	-3.00	0.00	8.20	-5.20	-3.00	0.00	1.00	0.00	0.00	0.00	0.00	0.00	0.00	0.00	0.00	0.00	0.00	0.00	0.00	0.00	0.00
0.00	0.00	0.00	0.00	0.00	0.00	0.00	0.00	0.00	0.00	0.00	0.00	0.00	0.00	0.00	0.00	0.00	0.00	0.00	171.40	-130.10	-41.30	0.00	82.90	-68.20	-14.70	0.00	8.20	-3.00	-5.20	0.00	8.20	-3.00	-5.20	0.00	1.00	0.00	0.00	0.00	0.00	0.00	0.00	0.00	0.00	0.00	0.00	0.00	0.00	0.00	0.00
0.00	0.00	0.00	0.00	0.00	0.00	0.00	0.00	0.00	0.00	0.00	0.00	0.00	0.00	0.00	0.00	0.00	0.00	0.00	178.90	-85.70	-93.10	0.00	88.40	-47.40	-41.00	0.00	7.40	-0.40	-7.00	0.00	7.40	-0.40	-7.00	0.00	1.00	0.00	0.00	0.00	0.00	0.00	0.00	0.00	0.00	0.00	0.00	0.00	0.00	0.00	0.00
0.00	0.00	0.00	0.00	0.00	0.00	0.00	0.00	0.00	0.00	0.00	0.00	0.00	0.00	0.00	0.00	0.00	0.00	0.00	168.80	-33.00	-135.70	0.00	85.20	-22.00	-63.20	0.00	5.90	2.10	-8.10	0.00	5.90	2.10	-8.10	0.00	1.00	0.00	0.00	0.00	0.00	0.00	0.00	0.00	0.00	0.00	0.00	0.00	0.00	0.00	0.00
0.00	0.00	0.00	0.00	0.00	0.00	0.00	0.00	0.00	0.00	0.00	0.00	0.00	0.00	0.00	0.00	0.00	0.00	0.00	142.20	22.90	-165.10	0.00	73.70	5.50	-79.20	0.00	3.80	4.50	-8.30	0.00	3.80	4.50	-8.30	0.00	1.00	0.00	0.00	0.00	0.00	0.00	0.00	0.00	0.00	0.00	0.00	0.00	0.00	0.00	0.00
0.00	0.00	0.00	0.00	0.00	0.00	0.00	0.00	0.00	0.00	0.00	0.00	0.00	0.00	0.00	0.00	0.00	0.00	0.00	101.60	76.60	-178.30	0.00	54.90	32.50	-87.50	0.00	1.30	6.50	-7.80	0.00	1.30	6.50	-7.80	0.00	1.00	0.00	0.00	0.00	0.00	0.00	0.00	0.00	0.00	0.00	0.00	0.00	0.00	0.00	0.00
0.00	0.00	0.00	0.00	0.00	0.00	0.00	0.00	0.00	0.00	0.00	0.00	0.00	0.00	0.00	0.00	0.00	0.00	0.00	51.10	122.80	-174.00	0.00	30.80	56.40	-87.20	0.00	-1.30	7.80	-6.50	0.00	-1.30	7.80	-6.50	0.00	1.00	0.00	0.00	0.00	0.00	0.00	0.00	0.00	0.00	0.00	0.00	0.00	0.00	0.00	0.00
0.00	0.00	0.00	0.00	0.00	0.00	0.00	0.00	0.00	0.00	0.00	0.00	0.00	0.00	0.00	0.00	0.00	0.00	0.00	-4.30	157.00	-152.70	0.00	3.60	74.70	-78.40	0.00	-3.80	8.30	-4.50	0.00	-3.80	8.30	-4.50	0.00	1.00	0.00	0.00	0.00	0.00	0.00	0.00	0.00	0.00	0.00	0.00	0.00	0.00	0.00	0.00
0.00	0.00	0.00	0.00	0.00	0.00	0.00	0.00	0.00	0.00	0.00	0.00	0.00	0.00	0.00	0.00	0.00	0.00	0.00	-59.30	175.80	-116.40	0.00	-23.80	85.70	-61.80	0.00	-5.90	8.10	-2.10	0.00	-5.90	8.10	-2.10	0.00	1.00	0.00	0.00	0.00	0.00	0.00	0.00	0.00	0.00	0.00	0.00	0.00	0.00	0.00	0.00
0.00	0.00	0.00	0.00	0.00	0.00	0.00	0.00	0.00	0.00	0.00	0.00	0.00	0.00	0.00	0.00	0.00	0.00	0.00	-108.60	177.40	-68.70	0.00	-49.00	88.30	-39.30	0.00	-7.40	7.00	0.40	0.00	-7.40	7.00	0.40	0.00	1.00	0.00	0.00	0.00	0.00	0.00	0.00	0.00	0.00	0.00	0.00	0.00	0.00	0.00	0.00
0.00	0.00	0.00	0.00	0.00	0.00	0.00	0.00	0.00	0.00	0.00	0.00	0.00	0.00	0.00	0.00	0.00	0.00	0.00	-147.20	161.60	-14.30	0.00	-69.30	82.20	-12.80	0.00	-8.20	5.20	3.00	0.00	-8.20	5.20	3.00	0.00	1.00	0.00	0.00	0.00	0.00	0.00	0.00	0.00	0.00	0.00	0.00	0.00	0.00	0.00	0.00
0.00	0.00	0.00	0.00	0.00	0.00	0.00	0.00	0.00	0.00	0.00	0.00	0.00	0.00	0.00	0.00	0.00	0.00	0.00	-171.40	130.00	41.40	0.00	-82.90	68.10	14.80	0.00	-8.20	3.00	5.20	0.00	-8.20	3.00	5.20	0.00	1.00	0.00	0.00	0.00	0.00	0.00	0.00	0.00	0.00	0.00	0.00	0.00	0.00	0.00	0.00
0.00	0.00	0.00	0.00	0.00	0.00	0.00	0.00	0.00	0.00	0.00	0.00	0.00	0.00	0.00	0.00	0.00	0.00	0.00	-178.90	85.60	93.20	0.00	-88.40	47.30	41.00	0.00	-7.40	0.40	7.00	0.00	-7.40	0.40	7.00	0.00	1.00	0.00	0.00	0.00	0.00	0.00	0.00	0.00	0.00	0.00	0.00	0.00	0.00	0.00	0.00
0.00	0.00	0.00	0.00	0.00	0.00	0.00	0.00	0.00	0.00	0.00	0.00	0.00	0.00	0.00	0.00	0.00	0.00	0.00	-168.80	32.90	135.80	0.00	-85.20	21.90	63.30	0.00	-5.90	-2.10	8.10	0.00	-5.90	-2.10	8.10	0.00	1.00	0.00	0.00	0.00	0.00	0.00	0.00	0.00	0.00	0.00	0.00	0.00	0.00	0.00	0.00
0.00	0.00	0.00	0.00	0.00	0.00	0.00	0.00	0.00	0.00	0.00	0.00	0.00	0.00	0.00	0.00	0.00	0.00	0.00	-142.20	-23.00	165.20	0.00	-73.70	-5.60	79.30	0.00	-3.80	-4.50	8.30	0.00	-3.80	-4.50	8.30	0.00	1.00	0.00	0.00	0.00	0.00	0.00	0.00	0.00	0.00	0.00	0.00	0.00	0.00	0.00	0.00
0.00	0.00	0.00	0.00	0.00	0.00	0.00	0.00	0.00	0.00	0.00	0.00	0.00	0.00	0.00	0.00	0.00	0.00	0.00	-101.60	-76.70	178.40	0.00	-54.90	-32.60	87.60	0.00	-1.30	-6.50	7.80	0.00	-1.30	-6.50	7.80	0.00	1.00	0.00	0.00	0.00	0.00	0.00	0.00	0.00	0.00	0.00	0.00	0.00	0.00	0.00	0.00
0.00	0.00	0.00	0.00	0.00	0.00	0.00	0.00	0.00	0.00	0.00	0.00	0.00	0.00	0.00	0.00	0.00	0.00	0.00	-51.10	-122.90	174.10	0.00	-30.80	-56.40	87.30	0.00	1.30	-7.80	6.50	0.00	1.30	-7.80	6.50	0.00	1.00	0.00	0.00	0.00	0.00	0.00	0.00	0.00	0.00	0.00	0.00	0.00	0.00	0.00	0.00
0.00	0.00	0.00	0.00	0.00	0.00	0.00	0.00	0.00	0.00	0.00	0.00	0.00	0.00	0.00	0.00	0.00	0.00	0.00	4.30	-157.10	152.80	0.00	-3.60	-74.70	78.40	0.00	3.80	-8.30	4.50	0.00	3.80	-8.30	4.50	0.00	1.00	0.00	0.00	0.00	0.00	0.00	0.00	0.00	0.00	0.00	0.00	0.00	0.00	0.00	0.00
0.00	0.00	0.00	0.00	0.00	0.00	0.00	0.00	0.00	0.00	0.00	0.00	0.00	0.00	0.00	0.00	0.00	0.00	0.00	59.30	-175.90	116.50	0.00	23.80	-85.70	61.90	0.00	5.90	-8.10	2.10	0.00	5.90	-8.10	2.10	0.00	1.00	0.00	0.00	0.00	0.00	0.00	0.00	0.00	0.00	0.00	0.00	0.00	0.00	0.00	0.00
0.00	0.00	0.00	0.00	0.00	0.00	0.00	0.00	0.00	0.00	0.00	0.00	0.00	0.00	0.00	0.00	0.00	0.00	0.00	108.60	-177.50	68.80	0.00	49.00	-88.30	39.30	0.00	7.40	-7.00	-0.40	0.00	7.40	-7.00	-0.40	0.00	1.00	0.00	0.00	0.00	0.00	0.00	0.00	0.00	0.00	0.00	0.00	0.00	0.00	0.00	0.00
0.00	0.00	0.00	0.00	0.00	0.00	0.00	0.00	0.00	0.00	0.00	0.00	0.00	0.00	0.00	0.00	0.00	0.00	0.00	147.30	-161.70	14.40	0.00	69.40	-82.30	12.90	0.00	8.20	-5.20	-3.00	0.00	8.20	-5.20	-3.00	0.00	1.00	0.00	0.00	0.00	0.00	0.00	0.00	0.00	0.00	0.00	0.00	0.00	0.00	0.00	0.00
0.00	0.00	0.00	0.00	0.00	0.00	0.00	0.00	0.00	0.00	0.00	0.00	0.00	0.00	0.00	0.00	0.00	0.00	0.00	171.50	-130.10	-41.30	0.00	82.90	-68.20	-14.70	0.00	8.20	-3.00	-5.20	0.00	8.20	-3.00	-5.20	0.00	1.00	0.00	0.00	0.00	0.00	0.00	0.00	0.00	0.00	0.00	0.00	0.00	0.00	0.00	0.00
0.00	0.00	0.00	0.00	0.00	0.00	0.00	0.00	0.00	0.00	0.00	0.00	0.00	0.00	0.00	0.00	0.00	0.00	0.00	178.90	-85.70	-93.10	0.00	88.40	-47.40	-41.00	0.00	7.40	-0.40	-7.00	0.00	7.40	-0.40	-7.00	0.00	1.00	0.00	0.00	0.00	0.00	0.00	0.00	0.00	0.00	0.00	0.00	0.00	0.00	0.00	0.00
0.00	0.00	0.00	0.00	0.00	0.00	0.00	0.00	0.00	0.00	0.00	0.00	0.00	0.00	0.00	0.00	0.00	0.00	0.00	168.80	-33.00	-135.70	0.00	85.20	-22.00	-63.20	0.00	5.90	2.10	-8.10	0.00	5.90	2.10	-8.10	0.00	1.00	0.00	0.00	0.00	0.00	0.00	0.00	0.00	0.00	0.00	0.00	0.00	0.00	0.00	0.00
0.00	0.00	0.00	0.00	0.00	0.00	0.00	0.00	0.00	0.00	0.00	0.00	0.00	0.00	0.00	0.00	0.00	0.00	0.00	142.20	22.90	-165.10	0.00	73.70	5.50	-79.20	0.00	3.80	4.50	-8.30	0.00	3.80	4.50	-8.30	0.00	1.00	0.00	0.00	0.00	0.00	0.00	0.00	0.00	0.00	0.00	0.00	0.00	0.00	0.00	0.00
0.00	0.00	0.00	0.00	0.00	0.00	0.00	0.00	0.00	0.00	0.00	0.00	0.00	0.00	0.00	0.00	0.00	0.00	0.00	101.60	76.60	-178.30	0.00	54.90	32.50	-87.50	0.00	1.30	6.50	-7.80	0.00	1.30	6.50	-7.80	0.00	1.00	0.00	0.00	0.00	0.00	0.00	0.00	0.00	0.00	0.00	0.00	0.00	0.00	0.00	0.00
0.00	0.00	0.00	0.00	0.00	0.00	0.00	0.00	0.00	0.00	0.00	0.00	0.00	0.00	0.00	0.00	0.00	0.00	0.00	51.10	122.80	-174.00	0.00	30.80	56.40	-87.20	0.00	-1.30	7.80	-6.50	0.00	-1.30	7.80	-6.50	0.00	1.00	0.00	0.00	0.00	0.00	0.00	0.00	0.00	0.00	0.00	0.00	0.00	0.00	0.00	0.00
0.00	0.00	0.00	0.00	0.00	0.00	0.00	0.00	0.00	0.00	0.00	0.00	0.00	0.00	0.00	0.00	0.00	0.00	0.00	-4.30	157.00	-152.70	0.00	3.60	74.70	-78.40	0.00	-3.80	8.30	-4.50	0.00	-3.80	8.30	-4.50	0.00	1.00	0.00	0.00	0.00	0.00	0.00	0.00	0.00	0.00	0.00	0.00	0.00	0.00	0.00	0.00
0.00	0.00	0.00	0.00	0.00	0.00	0.00	0.00	0.00	0.00	0.00	0.00	0.00	0.00	0.00	0.00	0.00	0.00	0.00	-59.30	175.80	-116.40	0.00	-23.80	85.70	-61.80	0.00	-5.90	8.10	-2.10	0.00	-5.90	8.10	-2.10	0.00	1.00	0.00	0.00	0.00	0.00	0.00	0.00	0.00	0.00	0.00	0.00	0.00	0.00	0.00	0.00
0.00	0.00	0.00	0.00	0.00	0.00	0.00	0.00	0.00	0.00	0.00	0.00	0.00	0.00	0.00	0.00	0.00	0.00	0.00	-108.60	177.40	-68.70	0.00	-49.00	88.30	-39.30	0.00	-7.40	7.00	0.40	0.00	-7.40	7.00	0.40	0.00	1.00	0.00	0.00	0.00	0.00	0.00	0.00	0.00	0.00	0.00	0.00	0.00	0.00	0.00	0.00
0.00	0.00	0.00	0.00	0.00	0.00	0.00	0.00	0.00	0.00	0.00	0.00	0.00	0.00	0.00	0.00	0.00	0.00	0.00	-147.20	161.60	-14.30	0.00	-69.30	82.20	-12.80	0.00	-8.20	5.20	3.00	0.00	-8.20	5.20	3.00	0.00	1.00	0.00	0.00	0.00	0.00	0.00	0.00	0.00	0.00	0.00	0.00	0.00	0.00	0.00	0.00
0.00	0.00	0.00	0.00	0.00	0.00	0.00	0.00	0.00	0.00	0.00	0.00	0.00	0.00	0.00	0.00	0.00	0.00	0.00	-171.40	130.00	41.40	0.00	-82.90	68.10	14.80	0.00	-8.20	3.00	5.20	0.00	-8.20	3.00	5.20	0.00	1.00	0.00	0.00	0.00	0.00	0.00	0.00	0.00	0.00	0.00	0.00	0.00	0.00	0.00	0.00
0.00	0.00	0.00	0.00	0.00	0.00	0.00	0.00	0.00	0.00	0.00	0.00	0.00	0.00	0.00	0.00	0.00	0.00	0.00	-178.90	85.60	93.20	0.00	-88.40	47.30	41.00	0.00	-7.40	0.40	7.00	0.00	-7.40	0.40	7.00	0.00	1.00	0.00	0.00	0.00	0.00	0.00	0.00	0.00	0.00	0.00	0.00	0.00	0.00	0.00	0.00
0.00	0.00	0.00	0.00	0.00	0.00	0.00	0.00	0.00	0.00	0.00	0.00	0.00	0.00	0.00	0.00	0.00	0.00	0.00	-168.80	32.90	135.80	0.00	-85.20	21.90	63.30	0.00	-5.90	-2.10	8.10	0.00	-5.90	-2.10	8.10	0.00	1.00	0.00	0.00	0.00	0.00	0.00	0.00	0.00	0.00	0.00	0.00	0.00	0.00	0.00	0.00
0.00	0.00	0.00	0.00	0.00	0.00	0.00	0.00	0.00	0.00	0.00	0.00	0.00	0.00	0.00	0.00	0.00	0.00	0.00	-142.20	-23.00	165.20	0.00	-73.70	-5.60	79.30	0.00	-3.80	-4.50	8.30	0.00	-3.80	-4.50	8.30	0.00	1.00	0.00	0.00	0.00	0.00	0.00	0.00	0.00	0.00	0.00	0.00	0.00	0.00	0.00	0.00
0.00	0.00	0.00	0.00	0.00	0.00	0.00	0.00	0.00	0.00	0.00	0.00	0.00	0.00	0.00	0.00	0.00	0.00	0.00	-101.60	-76.70	178.40	0.00	-54.90	-32.60	87.60	0.00	-1.30	-6.50	7.80	0.00	-1.30	-6.50	7.80	0.00	1.00	0.00	0.00	0.00	0.00	0.00	0.00	0.00	0.00	0.00	0.00	0.00	0.00	0.00	0.00
0.00	0.00	0.00	0.00	0.00	0.00	0.00	0.00	0.00	0.00	0.00	0.00	0.00	0.00	0.00	0.00	0.00	0.00	0.00	-51.10	-122.90	174.10	0.00	-30.80	-56.40	87.30	0.00	1.30	-7.80	6.50	0.00	1.30	-7.80	6.50	0.00	1.00	0.00	0.00	0.00	0.00	0.00	0.00	0.00	0.00	0.00	0.00	0.00	0.00	0.00	0.00
0.00	0.00	0.00	0.00	0.00	0.00	0.00	0.00	0.00	0.00	0.00	0.00	0.00	0.00	0.00	0.00	0.00	0.00	0.00	4.30	-157.10	152.80	0.00	-3.60	-74.70	78.40	0.00	3.80	-8.30	4.50	0.00	3.80	-8.30	4.50	0.00	1.00	0.00	0.00	0.00	0.00	0.00	0.00	0.00	0.00	0.00	0.00	0.00	0.00	0.00	0.00
0.00	0.00	0.00	0.00	0.00	0.00	0.00	0.00	0.00	0.00	0.00	0.00	0.00	0.00	0.00	0.00	0.00	0.00	0.00	59.30	-175.90	116.50	0.00	23.80	-85.70	61.90	0.00	5.90	-8.10	2.10	0.00	5.90	-8.10	2.10	0.00	1.00	0.00	0.00	0.00	0.00	0.00	0.00	0.00	0.00	0.00	0.00	0.00	0.00	0.00	0.00
0.00	0.00	0.00	0.00	0.00	0.00	0.00	0.00	0.00	0.00	0.00	0.00	0.00	0.00	0.00	0.00	0.00	0.00	0.00	108.60	-177.50	68.80	0.00	49.00	-88.30	39.30	0.00	7.40	-7.00	-0.40	0.00	7.40	-7.00	-0.40	0.00	1.00	0.00	0.00	0.00	0.00	0.00	0.00	0.00	0.00	0.00	0.00	0.00	0.00	0.00	0.00
0.00	0.00	0.00	0.00	0.00	0.00	0.00	0.00	0.00	0.00	0.00	0.00	0.00	0.00	0.00	0.00	0.00	0.00	0.00	147.20	-161.70	14.40	0.00	69.40	-82.30	12.90	0.00	8.20	-5.20	-3.00	0.00	8.20	-5.20	-3.00	0.00	1.00	0.00	0.00	0.00	0.00	0.00	0.00	0.00	0.00	0.00	0.00	0.00	0.00	0.00	0.00
0.00	0.00	0.00	0.00	0.00	0.00	0.00	0.00	0.00	0.00	0.00	0.00	0.00	0.00	0.00	0.00	0.00	0.00	0.00	171.50	-130.10	-41.30	0.00	82.90	-68.20	-14.70	0.00	8.20	-3.00	-5.20	0.00	8.20	-3.00	-5.20	0.00	1.00	0.00	0.00	0.00	0.00	0.00	0.00	0.00	0.00	0.00	0.00	0.00	0.00	0.00	0.00
0.00	0.00	0.00	0.00	0.00	0.00	0.00	0.00	0.00	0.00	0.00	0.00	0.00	0.00	0.00	0.00	0.00	0.00	0.00	178.90	-85.70	-93.10	0.00	88.40	-47.40	-41.00	0.00	7.40	-0.40	-7.00	0.00	7.40	-0.40	-7.00	0.00	1.00	0.00	0.00	0.00	0.00	0.00	0.00	0.00	0.00	0.00	0.00	0.00	0.00	0.00	0.00
0.00	0.00	0.00	0.00	0.00	0.00	0.00	0.00	0.00	0.00	0.00	0.00	0.00	0.00	0.00	0.00	0.00	0.00	0.00	168.80	-33.00	-135.70	0.00	85.20	-22.00	-63.20	0.00	5.90	2.10	-8.10	0.00	5.90	2.10	-8.10	0.00	1.00	0.00	0.00	0.00	0.00	0.00	0.00	0.00	0.00	0.00	0.00	0.00	0.00	0.00	0.00
0.00	0.00	0.00	0.00	0.00	0.00	0.00	0.00	0.00	0.00	0.00	0.00	0.00	0.00	0.00	0.00	0.00	0.00	0.00	142.20	22.90	-165.10	0.00	73.70	5.50	-79.20	0.00	3.80	4.50	-8.30	0.00	3.80	4.50	-8.30	0.00	1.00	0.00	0.00	0.00	0.00	0.00	0.00	0.00	0.00	0.00	0.00	0.00	0.00	0.00	0.00
0.00	0.00	0.00	0.00	0.00	0.00	0.00	0.00	0.00	0.00	0.00	0.00	0.00	0.00	0.00	0.00	0.00	0.00	0.00	101.60	76.60	-178.30	0.00	54.90	32.50	-87.50	0.00	1.30	6.50	-7.80	0.00	1.30	6.50	-7.80	0.00	1.00	0.00	0.00	0.00	0.00	0.00	0.00	0.00	0.00	0.00	0.00	0.00	0.00	0.00	0.00
0.00	0.00	0.00	0.00	0.00	0.00	0.00	0.00	0.00	0.00	0.00	0.00	0.00	0.00	0.00	0.00	0.00	0.00	0.00	51.20	122.80	-174.10	0.00	30.80	56.40	-87.20	0.00	-1.30	7.80	-6.50	0.00	-1.30	7.80	-6.50	0.00	1.00	0.00	0.00	0.00	0.00	0.00	0.00	0.00	0.00	0.00	0.00	0.00	0.00	0.00	0.00
0.00	0.00	0.00	0.00	0.00	0.00	0.00	0.00	0.00	0.00	0.00	0.00	0.00	0.00	0.00	0.00	0.00	0.00	0.00	-4.20	157.00	-152.70	0.00	3.60	74.70	-78.40	0.00	-3.80	8.30	-4.50	0.00	-3.80	8.30	-4.50	0.00	1.00	0.00	0.00	0.00	0.00	0.00	0.00	0.00	0.00	0.00	0.00	0.00	0.00	0.00	0.00
0.00	0.00	0.00	0.00	0.00	0.00	0.00	0.00	0.00	0.00	0.00	0.00	0.00	0.00	0.00	0.00	0.00	0.00	0.00	-59.30	175.80	-116.40	0.00	-23.80	85.70	-61.80	0.00	-5.90	8.10	-2.10	0.00	-5.90	8.10	-2.10	0.00	1.00	0.00	0.00	0.00	0.00	0.00	0.00	0.00	0.00	0.00	0.00	0.00	0.00	0.00	0.00
0.00	0.00	0.00	0.00	0.00	0.00	0.00	0.00	0.00	0.00	0.00	0.00	0.00	0.00	0.00	0.00	0.00	0.00	0.00	-108.60	177.40	-68.70	0.00	-49.00	88.30	-39.30	0.00	-7.40	7.00	0.40	0.00	-7.40	7.00	0.40	0.00	1.00	0.00	0.00	0.00	0.00	0.00	0.00	0.00	0.00	0.00	0.00	0.00	0.00	0.00	0.00
0.00	0.00	0.00	0.00	0.00	0.00	0.00	0.00	0.00	0.00	0.00	0.00	0.00	0.00	0.00	0.00	0.00	0.00	0.00	-147.20	161.60	-14.30	0.00	-69.30	82.20	-12.80	0.00	-8.20	5.20	3.00	0.00	-8.20	5.20	3.00	0.00	1.00	0.00	0.00	0.00	0.00	0.00	0.00	0.00	0.00	0.00	0.00	0.00	0.00	0.00	0.00
0.00	0.00	0.00	0.00	0.00	0.00	0.00	0.00	0.00	0.00	0.00	0.00	0.00	0.00	0.00	0.00	0.00	0.00	0.00	-171.50	130.00	41.40	0.00	-82.90	68.10	14.80	0.00	-8.20	3.00	5.20	0.00	-8.20	3.00	5.20	0.00	1.00	0.00	0.00	0.00	0.00	0.00	0.00	0.00	0.00	0.00	0.00	0.00	0.00	0.00	0.00
0.00	0.00	0.00	0.00	0.00	0.00	0.00	0.00	0.00	0.00	0.00	0.00	0.00	0.00	0.00	0.00	0.00	0.00	0.00	-178.90	85.60	93.20	0.00	-88.40	47.30	41.00	0.00	-7.40	0.40	7.00	0.00	-7.40	0.40	7.00	0.00	1.00	0.00	0.00	0.00	0.00	0.00	0.00	0.00	0.00	0.00	0.00	0.00	0.00	0.00	0.00
0.00	0.00	0.00	0.00	0.00	0.00	0.00	0.00	0.00	0.00	0.00	0.00	0.00	0.00	0.00	0.00	0.00	0.00	0.00	-168.80	32.90	135.80	0.00	-85.20	21.90	63.30	0.00	-5.90	-2.10	8.10	0.00	-5.90	-2.10	8.10	0.00	1.00	0.00	0.00	0.00	0.00	0.00	0.00	0.00	0.00	0.00	0.00	0.00	0.00	0.00	0.00
0.00	0.00	0.00	0.00	0.00	0.00	0.00	0.00	0.00	0.00	0.00	0.00	0.00	0.00	0.00	0.00	0.00	0.00	0.00	-142.10	-23.00	165.20	0.00	-73.70	-5.60	79.30	0.00	-3.80	-4.50	8.30	0.00	-3.80	-4.50	8.30	0.00	1.00	0.00	0.00	0.00	0.00	0.00	0.00	0.00	0.00	0.00	0.00	0.00	0.00	0.00	0.00
0.00	0.00	0.00	0.00	0.00	0.00	0.00	0.00	0.00	0.00	0.00	0.00	0.00	0.00	0.00	0.00	0.00	0.00	0.00	-101.60	-76.70	178.40	0.00	-54.90	-32.60	87.60	0.00	-1.30	-6.50	7.80	0.00	-1.30	-6.50	7.80	0.00	1.00	0.00	0.00	0.00	0.00	0.00	0.00	0.00	0.00	0.00	0.00	0.00	0.00	0.00	0.00
0.00	0.00	0.00	0.00	0.00	0.00	0.00	0.00	0.00	0.00	0.00	0.00	0.00	0.00	0.00	0.00	0.00	0.00	0.00	-51.10	-122.90	174.10	0.00	-30.80	-56.40	87.30	0.00	1.30	-7.80	6.50	0.00	1.30	-7.80	6.50	0.00	1.00	0.00	0.00	0.00	0.00	0.00	0.00	0.00	0.00	0.00	0.00	0.00	0.00	0.00	0.00
0.00	0.00	0.00	0.00	0.00	0.00	0.00	0.00	0.00	0.00	0.00	0.00	0.00	0.00	0.00	0.00	0.00	0.00	0.00	4.30	-157.10	152.80	0.00	-3.60	-74.70	78.40	0.00	3.80	-8.30	4.50	0.00	3.80	-8.30	4.50	0.00	1.00	0.00	0.00	0.00	0.00	0.00	0.00	0.00	0.00	0.00	0.00	0.00	0.00	0.00	0.00
0.00	0.00	0.00	0.00	0.00	0.00	0.00	0.00	0.00	0.00	0.00	0.00	0.00	0.00	0.00	0.00	0.00	0.00	0.00	59.30	-175.90	116.50	0.00	23.80	-85.70	61.90	0.00	5.90	-8.10	2.10	0.00	5.90	-8.10	2.10	0.00	1.00	0.00	0.00	0.00	0.00	0.00	0.00	0.00	0.00	0.00	0.00	0.00	0.00	0.00	0.00
0.00	0.00	0.00	0.00	0.00	0.00	0.00	0.00	0.00	0.00	0.00	0.00	0.00	0.00	0.00	0.00	0.00	0.00	0.00	108.60	-177.50	68.80	0.00	49.00	-88.30	39.30	0.00	7.40	-7.00	-0.40	0.00	7.40	-7.00	-0.40	0.00	1.00	0.00	0.00	0.00	0.00	0.00	0.00	0.00	0.00	0.00	0.00	0.00	0.00	0.00	0.00
0.00	0.00	0.00	0.00	0.00	0.00	0.00	0.00	0.00	0.00	0.00	0.00	0.00	0.00	0.00	0.00	0.00	0.00	0.00	147.20	-161.70	14.40	0.00	69.30	-82.30	12.90	0.00	8.20	-5.20	-3.00	0.00	8.20	-5.20	-3.00	0.00	1.00	0.00	0.00	0.00	0.00	0.00	0.00	0.00	0.00	0.00	0.00	0.00	0.00	0.00	0.00
0.00	0.00	0.00	0.00	0.00	0.00	0.00	0.00	0.00	0.00	0.00	0.00	0.00	0.00	0.00	0.00	0.00	0.00	0.00	171.50	-130.10	-41.30	0.00	82.90	-68.20	-14.70	0.00	8.20	-3.00	-5.20	0.00	8.20	-3.00	-5.20	0.00	1.00	0.00	0.00	0.00	0.00	0.00	0.00	0.00	0.00	0.00	0.00	0.00	0.00	0.00	0.00
0.00	0.00	0.00	0.00	0.00	0.00	0.00	0.00	0.00	0.00	0.00	0.00	0.00	0.00	0.00	0.00	0.00	0.00	0.00	178.90	-85.70	-93.10	0.00	88.40	-47.40	-41.00	0.00	7.40	-0.40	-7.00	0.00	7.40	-0.40	-7.00	0.00	1.00	0.00	0.00	0.00	0.00	0.00	0.00	0.00	0.00	0.00	0.00	0.00	0.00	0.00	0.00
0.00	0.00	0.00	0.00	0.00	0.00	0.00	0.00	0.00	0.00	0.00	0.00	0.00	0.00	0.00	0.00	0.00	0.00	0.00	168.80	-33.00	-135.70	0.00	85.20	-22.00	-63.20	0.00	5.90	2.10	-8.10	0.00	5.90	2.10	-8.10	0.00	1.00	0.00	0.00	0.00	0.00	0.00	0.00	0.00	0.00	0.00	0.00	0.00	0.00	0.00	0.00
0.00	0.00	0.00	0.00	0.00	0.00	0.00	0.00	0.00	0.00	0.00	0.00	0.00	0.00	0.00	0.00	0.00	0.00	0.00	142.20	22.90	-165.10	0.00	73.70	5.50	-79.20	0.00	3.80	4.50	-8.30	0.00	3.80	4.50	-8.30	0.00	1.00	0.00	0.00	0.00	0.00	0.00	0.00	0.00	0.00	0.00	0.00	0.00	0.00	0.00	0.00
0.00	0.00	0.00	0.00	0.00	0.00	0.00	0.00	0.00	0.00	0.00	0.00	0.00	0.00	0.00	0.00	0.00	0.00	0.00	101.60	76.60	-178.30	0.00	54.90	32.50	-87.50	0.00	1.30	6.50	-7.80	0.00	1.30	6.50	-7.80	0.00	1.00	0.00	0.00	0.00	0.00	0.00	0.00	0.00	0.00	0.00	0.00	0.00	0.00	0.00	0.00
0.00	0.00	0.00	0.00	0.00	0.00	0.00	0.00	0.00	0.00	0.00	0.00	0.00	0.00	0.00	0.00	0.00	0.00	0.00	51.10	122.80	-174.00	0.00	30.80	56.40	-87.20	0.00	-1.30	7.80	-6.50	0.00	-1.30	7.80	-6.50	0.00	1.00	0.00	0.00	0.00	0.00	0.00	0.00	0.00	0.00	0.00	0.00	0.00	0.00	0.00	0.00
0.00	0.00	0.00	0.00	0.00	0.00	0.00	0.00	0.00	0.00	0.00	0.00	0.00	0.00	0.00	0.00	0.00	0.00	0.00	-4.30	157.00	-152.70	0.00	3.60	74.70	-78.40	0.00	-3.80	8.30	-4.50	0.00	-3.80	8.30	-4.50	0.00	1.00	0.00	0.00	0.00	0.00	0.00	0.00	0.00	0.00	0.00	0.00	0.00	0.00	0.00	0.00
0.00	0.00	0.00	0.00	0.00	0.00	0.00	0.00	0.00	0.00	0.00	0.00	0.00	0.00	0.00	0.00	0.00	0.00	0.00	-59.30	175.80	-116.40	0.00	-23.80	85.70	-61.80	0.00	-5.90	8.10	-2.10	0.00	-5.90	8.10	-2.10	0.00	1.00	0.00	0.00	0.00	0.00	0.00	0.00	0.00	0.00	0.00	0.00	0.00	0.00	0.00	0.00
0.00	0.00	0.00	0.00	0.00	0.00	0.00	0.00	0.00	0.00	0.00	0.00	0.00	0.00	0.00	0.00	0.00	0.00	0.00	-108.60	177.40	-68.70	0.00	-49.00	88.30	-39.30	0.00	-7.40	7.00	0.40	0.00	-7.40	7.00	0.40	0.00	1.00	0.00	0.00	0.00	0.00	0.00	0.00	0.00	0.00	0.00	0.00	0.00	0.00	0.00	0.00
0.00	0.00	0.00	0.00	0.00	0.00	0.00	0.00	0.00	0.00	0.00	0.00	0.00	0.00	0.00	0.00	0.00	0.00	0.00	-147.20	161.60	-14.30	0.00	-69.30	82.20	-12.80	0.00	-8.20	5.20	3.00	0.00	-8.20	5.20	3.00	0.00	1.00	0.00	0.00	0.00	0.00	0.00	0.00	0.00	0.00	0.00	0.00	0.00	0.00	0.00	0.00
0.00	0.00	0.00	0.00	0.00	0.00	0.00	0.00	0.00	0.00	0.00	0.00	0.00	0.00	0.00	0.00	0.00	0.00	0.00	-171.40	130.00	41.40	0.00	-82.90	68.10	14.80	0.00	-8.20	3.00	5.20	0.00	-8.20	3.00	5.20	0.00	1.00	0.00	0.00	0.00	0.00	0.00	0.00	0.00	0.00	0.00	0.00	0.00	0.00	0.00	0.00
0.00	0.00	0.00	0.00	0.00	0.00	0.00	0.00	0.00	0.00	0.00	0.00	0.00	0.00	0.00	0.00	0.00	0.00	0.00	-178.90	85.60	93.20	0.00	-88.40	47.30	41.00	0.00	-7.40	0.40	7.00	0.00	-7.40	0.40	7.00	0.00	1.00	0.00	0.00	0.00	0.00	0.00	0.00	0.00	0.00	0.00	0.00	0.00	0.00	0.00	0.00
0.00	0.00	0.00	0.00	0.00	0.00	0.00	0.00	0.00	0.00	0.00	0.00	0.00	0.00	0.00	0.00	0.00	0.00	0.00	-168.80	32.90	135.80	0.00	-85.20	21.90	63.20	0.00	-5.90	-2.10	8.10	0.00	-5.90	-2.10	8.10	0.00	1.00	0.00	0.00	0.00	0.00	0.00	0.00	0.00	0.00	0.00	0.00	0.00	0.00	0.00	0.00
0.00	0.00	0.00	0.00	0.00	0.00	0.00	0.00	0.00	0.00	0.00	0.00	0.00	0.00	0.00	0.00	0.00	0.00	0.00	-142.20	-23.00	165.20	0.00	-73.70	-5.60	79.30	0.00	-3.80	-4.50	8.30	0.00	-3.80	-4.50	8.30	0.00	1.00	0.00	0.00	0.00	0.00	0.00	0.00	0.00	0.00	0.00	0.00	0.00	0.00	0.00	0.00
0.00	0.00	0.00	0.00	0.00	0.00	0.00	0.00	0.00	0.00	0.00	0.00	0.00	0.00	0.00	0.00	0.00	0.00	0.00	-101.60	-76.70	178.40	0.00	-54.90	-32.60	87.60	0.00	-1.30	-6.50	7.80	0.00	-1.30	-6.50	7.80	0.00	1.00	0.00	0.00	0.00	0.00	0.00	0.00	0.00	0.00	0.00	0.00	0.00	0.00	0.00	0.00
0.00	0.00	0.00	0.00	0.00	0.00	0.00	0.00	0.00	0.00	0.00	0.00	0.00	0.00	0.00	0.00	0.00	0.00	0.00	-51.10	-122.90	174.10	0.00	-30.80	-56.40	87.30	0.00	1.30	-7.80	6.50	0.00	1.30	-7.80	6.50	0.00	1.00	0.00	0.00	0.00	0.00	0.00	0.00	0.00	0.00	0.00	0.00	0.00	0.00	0.00	0.00
0.00	0.00	0.00	0.00	0.00	0.00	0.00	0.00	0.00	0.00	0.00	0.00	0.00	0.00	0.00	0.00	0.00	0.00	0.00	4.30	-157.10	152.80	0.00	-3.60	-74.70	78.40	0.00	3.80	-8.30	4.50	0.00	3.80	-8.30	4.50	0.00	1.00	0.00	0.00	0.00	0.00	0.00	0.00	0.00	0.00	0.00	0.00	0.00	0.00	0.00	0.00
0.00	0.00	0.00	0.00	0.00	0.00	0.00	0.00	0.00	0.00	0.00	0.00	0.00	0.00	0.00	0.00	0.00	0.00	0.00	59.40	-175.90	116.50	0.00	23.80	-85.70	61.90	0.00	5.90	-8.10	2.10	0.00	5.90	-8.10	2.10	0.00	1.00	0.00	0.00	0.00	0.00	0.00	0.00	0.00	0.00	0.00	0.00	0.00	0.00	0.00	0.00
0.00	0.00	0.00	0.00	0.00	0.00	0.00	0.00	0.00	0.00	0.00	0.00	0.00	0.00	0.00	0.00	0.00	0.00	0.00	108.60	-177.50	68.80	0.00	49.00	-88.30	39.30	0.00	7.40	-7.00	-0.40	0.00	7.40	-7.00	-0.40	0.00	1.00	0.00	0.00	0.00	0.00	0.00	0.00	0.00	0.00	0.00	0.00	0.00	0.00	0.00	0.00
0.00	0.00	0.00	0.00	0.00	0.00	0.00	0.00	0.00	0.00	0.00	0.00	0.00	0.00	0.00	0.00	0.00	0.00	0.00	147.20	-161.70	14.40	0.00	69.30	-82.30	12.90	0.00	8.20	-5.20	-3.00	0.00	8.20	-5.20	-3.00	0.00	1.00	0.00	0.00	0.00	0.00	0.00	0.00	0.00	0.00	0.00	0.00	0.00	0.00	0.00	0.00
0.00	0.00	0.00	0.00	0.00	0.00	0.00	0.00	0.00	0.00	0.00	0.00	0.00	0.00	0.00	0.00	0.00	0.00	0.00	171.40	-130.10	-41.30	0.00	82.90	-68.20	-14.70	0.00	8.20	-3.00	-5.20	0.00	8.20	-3.00	-5.20	0.00	1.00	0.00	0.00	0.00	0.00	0.00	0.00	0.00	0.00	0.00	0.00	0.00	0.00	0.00	0.00
0.00	0.00	0.00	0.00	0.00	0.00	0.00	0.00	0.00	0.00	0.00	0.00	0.00	0.00	0.00	0.00	0.00	0.00	0.00	178.90	-85.70	-93.10	0.00	88.40	-47.40	-41.00	0.00	7.40	-0.40	-7.00	0.00	7.40	-0.40	-7.00	0.00	1.00	0.00	0.00	0.00	0.00	0.00	0.00	0.00	0.00	0.00	0.00	0.00	0.00	0.00	0.00
0.00	0.00	0.00	0.00	0.00	0.00	0.00	0.00	0.00	0.00	0.00	0.00	0.00	0.00	0.00	0.00	0.00	0.00	0.00	168.80	-33.00	-135.70	0.00	85.20	-22.00	-63.20	0.00	5.90	2.10	-8.10	0.00	5.90	2.10	-8.10	0.00	1.00	0.00	0.00	0.00	0.00	0.00	0.00	0.00	0.00	0.00	0.00	0.00	0.00	0.00	0.00
0.00	0.00	0.00	0.00	0.00	0.00	0.00	0.00	0.00	0.00	0.00	0.00	0.00	0.00	0.00	0.00	0.00	0.00	0.00	142.20	22.90	-165.10	0.00	73.70	5.50	-79.20	0.00	3.80	4.50	-8.30	0.00	3.80	4.50	-8.30	0.00	1.00	0.00	0.00	0.00	0.00	0.00	0.00	0.00	0.00	0.00	0.00	0.00	0.00	0.00	0.00
0.00	0.00	0.00	0.00	0.00	0.00	0.00	0.00	0.00	0.00	0.00	0.00	0.00	0.00	0.00	0.00	0.00	0.00	0.00	101.60	76.60	-178.30	0.00	54.90	32.50	-87.50	0.00	1.30	6.50	-7.80	0.00	1.30	6.50	-7.80	0.00	1.00	0.00	0.00	0.00	0.00	0.00	0.00	0.00	0.00	0.00	0.00	0.00	0.00	0.00	0.00
0.00	0.00	0.00	0.00	0.00	0.00	0.00	0.00	0.00	0.00	0.00	0.00	0.00	0.00	0.00	0.00	0.00	0.00	0.00	51.10	122.80	-174.00	0.00	30.80	56.40	-87.20	0.00	-1.30	7.80	-6.50	0.00	-1.30	7.80	-6.50	0.00	1.00	0.00	0.00	0.00	0.00	0.00	0.00	0.00	0.00	0.00	0.00	0.00	0.00	0.00	0.00
0.00	0.00	0.00	0.00	0.00	0.00	0.00	0.00	0.00	0.00	0.00	0.00	0.00	0.00	0.00	0.00	0.00	0.00	0.00	-4.30	157.00	-152.70	0.00	3.60	74.70	-78.40	0.00	-3.80	8.30	-4.50	0.00	-3.80	8.30	-4.50	0.00	1.00	0.00	0.00	0.00	0.00	0.00	0.00	0.00	0.00	0.00	0.00	0.00	0.00	0.00	0.00
0.00	0.00	0.00	0.00	0.00	0.00	0.00	0.00	0.00	0.00	0.00	0.00	0.00	0.00	0.00	0.00	0.00	0.00	0.00	-59.30	175.80	-116.40	0.00	-23.80	85.70	-61.80	0.00	-5.90	8.10	-2.10	0.00	-5.90	8.10	-2.10	0.00	1.00	0.00	0.00	0.00	0.00	0.00	0.00	0.00	0.00	0.00	0.00	0.00	0.00	0.00	0.00
0.00	0.00	0.00	0.00	0.00	0.00	0.00	0.00	0.00	0.00	0.00	0.00	0.00	0.00	0.00	0.00	0.00	0.00	0.00	-108.60	177.40	-68.70	0.00	-49.00	88.30	-39.30	0.00	-7.40	7.00	0.40	0.00	-7.40	7.00	0.40	0.00	1.00	0.00	0.00	0.00	0.00	0.00	0.00	0.00	0.00	0.00	0.00	0.00	0.00	0.00	0.00
0.00	0.00	0.00	0.00	0.00	0.00	0.00	0.00	0.00	0.00	0.00	0.00	0.00	0.00	0.00	0.00	0.00	0.00	0.00	-147.20	161.60	-14.30	0.00	-69.30	82.20	-12.80	0.00	-8.20	5.20	3.00	0.00	-8.20	5.20	3.00	0.00	1.00	0.00	0.00	0.00	0.00	0.00	0.00	0.00	0.00	0.00	0.00	0.00	0.00	0.00	0.00
0.00	0.00	0.00	0.00	0.00	0.00	0.00	0.00	0.00	0.00	0.00	0.00	0.00	0.00	0.00	0.00	0.00	0.00	0.00	-171.50	130.00	41.40	0.00	-82.90	68.10	14.80	0.00	-8.20	3.00	5.20	0.00	-8.20	3.00	5.20	0.00	1.00	0.00	0.00	0.00	0.00	0.00	0.00	0.00	0.00	0.00	0.00	0.00	0.00	0.00	0.00
0.00	0.00	0.00	0.00	0.00	0.00	0.00	0.00	0.00	0.00	0.00	0.00	0.00	0.00	0.00	0.00	0.00	0.00	0.00	-178.90	85.60	93.20	0.00	-88.40	47.30	41.00	0.00	-7.40	0.40	7.00	0.00	-7.40	0.40	7.00	0.00	1.00	0.00	0.00	0.00	0.00	0.00	0.00	0.00	0.00	0.00	0.00	0.00	0.00	0.00	0.00
0.00	0.00	0.00	0.00	0.00	0.00	0.00	0.00	0.00	0.00	0.00	0.00	0.00	0.00	0.00	0.00	0.00	0.00	0.00	-168.80	32.90	135.80	0.00	-85.20	21.90	63.20	0.00	-5.90	-2.10	8.10	0.00	-5.90	-2.10	8.10	0.00	1.00	0.00	0.00	0.00	0.00	0.00	0.00	0.00	0.00	0.00	0.00	0.00	0.00	0.00	0.00
0.00	0.00	0.00	0.00	0.00	0.00	0.00	0.00	0.00	0.00	0.00	0.00	0.00	0.00	0.00	0.00	0.00	0.00	0.00	-142.10	-23.00	165.20	0.00	-73.70	-5.60	79.30	0.00	-3.80	-4.50	8.30	0.00	-3.80	-4.50	8.30	0.00	1.00	0.00	0.00	0.00	0.00	0.00	0.00	0.00	0.00	0.00	0.00	0.00	0.00	0.00	0.00
0.00	0.00	0.00	0.00	0.00	0.00	0.00	0.00	0.00	0.00	0.00	0.00	0.00	0.00	0.00	0.00	0.00	0.00	0.00	-101.60	-76.70	178.40	0.00	-54.90	-32.60	87.60	0.00	-1.30	-6.50	7.80	0.00	-1.30	-6.50	7.80	0.00	1.00	0.00	0.00	0.00	0.00	0.00	0.00	0.00	0.00	0.00	0.00	0.00	0.00	0.00	0.00
0.00	0.00	0.00	0.00	0.00	0.00	0.00	0.00	0.00	0.00	0.00	0.00	0.00	0.00	0.00	0.00	0.00	0.00	0.00	-51.10	-122.90	174.10	0.00	-30.80	-56.40	87.30	0.00	1.30	-7.80	6.50	0.00	1.30	-7.80	6.50	0.00	1.00	0.00	0.00	0.00	0.00	0.00	0.00	0.00	0.00	0.00	0.00	0.00	0.00	0.00	0.00
0.00	0.00	0.00	0.00	0.00	0.00	0.00	0.00	0.00	0.00	0.00	0.00	0.00	0.00	0.00	0.00	0.00	0.00	0.00	4.30	-157.10	152.80	0.00	-3.60	-74.70	78.40	0.00	3.80	-8.30	4.50	0.00	3.80	-8.30	4.50	0.00	1.00	0.00	0.00	0.00	0.00	0.00	0.00	0.00	0.00	0.00	0.00	0.00	0.00	0.00	0.00
0.00	0.00	0.00	0.00	0.00	0.00	0.00	0.00	0.00	0.00	0.00	0.00	0.00	0.00	0.00	0.00	0.00	0.00	0.00	59.30	-175.90	116.50	0.00	23.80	-85.70	61.90	0.00	5.90	-8.10	2.10	0.00	5.90	-8.10	2.10	0.00	1.00	0.00	0.00	0.00	0.00	0.00	0.00	0.00	0.00	0.00	0.00	0.00	0.00	0.00	0.00
0.00	0.00	0.00	0.00	0.00	0.00	0.00	0.00	0.00	0.00	0.00	0.00	0.00	0.00	0.00	0.00	0.00	0.00	0.00	108.60	-177.50	68.80	0.00	49.00	-88.30	39.30	0.00	7.40	-7.00	-0.40	0.00	7.40	-7.00	-0.40	0.00	1.00	0.00	0.00	0.00	0.00	0.00	0.00	0.00	0.00	0.00	0.00	0.00	0.00	0.00	0.00
0.00	0.00	0.00	0.00	0.00	0.00	0.00	0.00	0.00	0.00	0.00	0.00	0.00	0.00	0.00	0.00	0.00	0.00	0.00	147.20	-161.70	14.40	0.00	69.40	-82.30	12.90	0.00	8.20	-5.20	-3.00	0.00	8.20	-5.20	-3.00	0.00	1.00	0.00	0.00	0.00	0.00	0.00	0.00	0.00	0.00	0.00	0.00	0.00	0.00	0.00	0.00
0.00	0.00	0.00	0.00	0.00	0.00	0.00	0.00	0.00	0.00	0.00	0.00	0.00	0.00	0.00	0.00	0.00	0.00	0.00	171.50	-130.10	-41.30	0.00	82.90	-68.20	-14.70	0.00	8.20	-3.00	-5.20	0.00	8.20	-3.00	-5.20	0.00	1.00	0.00	0.00	0.00	0.00	0.00	0.00	0.00	0.00	0.00	0.00	0.00	0.00	0.00	0.00
0.00	0.00	0.00	0.00	0.00	0.00	0.00	0.00	0.00	0.00	0.00	0.00	0.00	0.00	0.00	0.00	0.00	0.00	0.00	178.90	-85.70	-93.10	0.00	88.40	-47.40	-41.00	0.00	7.40	-0.40	-7.00	0.00	7.40	-0.40	-7.00	0.00	1.00	0.00	0.00	0.00	0.00	0.00	0.00	0.00	0.00	0.00	0.00	0.00	0.00	0.00	0.00
0.00	0.00	0.00	0.00	0.00	0.00	0.00	0.00	0.00	0.00	0.00	0.00	0.00	0.00	0.00	0.00	0.00	0.00	0.00	168.80	-33.00	-135.80	0.00	85.20	-22.00	-63.20	0.00	5.90	2.10	-8.10	0.00	5.90	2.10	-8.10	0.00	1.00	0.00	0.00	0.00	0.00	0.00	0.00	0.00	0.00	0.00	0.00	0.00	0.00	0.00	0.00
0.00	0.00	0.00	0.00	0.00	0.00	0.00	0.00	0.00	0.00	0.00	0.00	0.00	0.00	0.00	0.00	0.00	0.00	0.00	142.20	22.90	-165.10	0.00	73.70	5.50	-79.20	0.00	3.80	4.50	-8.30	0.00	3.80	4.50	-8.30	0.00	1.00	0.00	0.00	0.00	0.00	0.00	0.00	0.00	0.00	0.00	0.00	0.00	0.00	0.00	0.00
0.00	0.00	0.00	0.00	0.00	0.00	0.00	0.00	0.00	0.00	0.00	0.00	0.00	0.00	0.00	0.00	0.00	0.00	0.00	101.60	76.60	-178.30	0.00	54.90	32.50	-87.50	0.00	1.30	6.50	-7.80	0.00	1.30	6.50	-7.80	0.00	1.00	0.00	0.00	0.00	0.00	0.00	0.00	0.00	0.00	0.00	0.00	0.00	0.00	0.00	0.00
0.00	0.00	0.00	0.00	0.00	0.00	0.00	0.00	0.00	0.00	0.00	0.00	0.00	0.00	0.00	0.00	0.00	0.00	0.00	51.10	122.80	-174.00	0.00	30.80	56.40	-87.20	0.00	-1.30	7.80	-6.50	0.00	-1.30	7.80	-6.50	0.00	1.00	0.00	0.00	0.00	0.00	0.00	0.00	0.00	0.00	0.00	0.00	0.00	0.00	0.00	0.00
0.00	0.00	0.00	0.00	0.00	0.00	0.00	0.00	0.00	0.00	0.00	0.00	0.00	0.00	0.00	0.00	0.00	0.00	0.00	-4.30	157.00	-152.70	0.00	3.60	74.70	-78.40	0.00	-3.80	8.30	-4.50	0.00	-3.80	8.30	-4.50	0.00	1.00	0.00	0.00	0.00	0.00	0.00	0.00	0.00	0.00	0.00	0.00	0.00	0.00	0.00	0.00
0.00	0.00	0.00	0.00	0.00	0.00	0.00	0.00	0.00	0.00	0.00	0.00	0.00	0.00	0.00	0.00	0.00	0.00	0.00	-59.30	175.80	-116.40	0.00	-23.80	85.70	-61.80	0.00	-5.90	8.10	-2.10	0.00	-5.90	8.10	-2.10	0.00	1.00	0.00	0.00	0.00	0.00	0.00	0.00	0.00	0.00	0.00	0.00	0.00	0.00	0.00	0.00
0.00	0.00	0.00	0.00	0.00	0.00	0.00	0.00	0.00	0.00	0.00	0.00	0.00	0.00	0.00	0.00	0.00	0.00	0.00	-108.60	177.40	-68.70	0.00	-49.00	88.30	-39.30	0.00	-7.40	7.00	0.40	0.00	-7.40	7.00	0.40	0.00	1.00	0.00	0.00	0.00	0.00	0.00	0.00	0.00	0.00	0.00	0.00	0.00	0.00	0.00	0.00
0.00	0.00	0.00	0.00	0.00	0.00	0.00	0.00	0.00	0.00	0.00	0.00	0.00	0.00	0.00	0.00	0.00	0.00	0.00	-147.20	161.60	-14.30	0.00	-69.30	82.20	-12.80	0.00	-8.20	5.20	3.00	0.00	-8.20	5.20	3.00	0.00	1.00	0.00	0.00	0.00	0.00	0.00	0.00	0.00	0.00	0.00	0.00	0.00	0.00	0.00	0.00
0.00	0.00	0.00	0.00	0.00	0.00	0.00	0.00	0.00	0.00	0.00	0.00	0.00	0.00	0.00	0.00	0.00	0.00	0.00	-171.40	130.00	41.40	0.00	-82.90	68.10	14.80	0.00	-8.20	3.00	5.20	0.00	-8.20	3.00	5.20	0.00	1.00	0.00	0.00	0.00	0.00	0.00	0.00	0.00	0.00	0.00	0.00	0.00	0.00	0.00	0.00
0.00	0.00	0.00	0.00	0.00	0.00	0.00	0.00	0.00	0.00	0.00	0.00	0.00	0.00	0.00	0.00	0.00	0.00	0.00	-178.90	85.60	93.20	0.00	-88.40	47.30	41.00	0.00	-7.40	0.40	7.00	0.00	-7.40	0.40	7.00	0.00	1.00	0.00	0.00	0.00	0.00	0.00	0.00	0.00	0.00	0.00	0.00	0.00	0.00	0.00	0.00
0.00	0.00	0.00	0.00	0.00	0.00	0.00	0.00	0.00	0.00	0.00	0.00	0.00	0.00	0.00	0.00	0.00	0.00	0.00	-168.80	32.90	135.80	0.00	-85.20	21.90	63.20	0.00	-5.90	-2.10	8.10	0.00	-5.90	-2.10	8.10	0.00	1.00	0.00	0.00	0.00	0.00	0.00	0.00	0.00	0.00	0.00	0.00	0.00	0.00	0.00	0.00
0.00	0.00	0.00	0.00	0.00	0.00	0.00	0.00	0.00	0.00	0.00	0.00	0.00	0.00	0.00	0.00	0.00	0.00	0.00	-142.20	-23.00	165.20	0.00	-73.70	-5.60	79.30	0.00	-3.80	-4.50	8.30	0.00	-3.80	-4.50	8.30	0.00	1.00	0.00	0.00	0.00	0.00	0.00	0.00	0.00	0.00	0.00	0.00	0.00	0.00	0.00	0.00
0.00	0.00	0.00	0.00	0.00	0.00	0.00	0.00	0.00	0.00	0.00	0.00	0.00	0.00	0.00	0.00	0.00	0.00	0.00	-101.60	-76.70	178.40	0.00	-54.90	-32.60	87.60	0.00	-1.30	-6.50	7.80	0.00	-1.30	-6.50	7.80	0.00	1.00	0.00	0.00	0.00	0.00	0.00	0.00	0.00	0.00	0.00	0.00	0.00	0.00	0.00	0.00
0.00	0.00	0.00	0.00	0.00	0.00	0.00	0.00	0.00	0.00	0.00	0.00	0.00	0.00	0.00	0.00	0.00	0.00	0.00	-51.10	-122.90	174.10	0.00	-30.80	-56.40	87.30	0.00	1.30	-7.80	6.50	0.00	1.30	-7.80	6.50	0.00	1.00	0.00	0.00	0.00	0.00	0.00	0.00	0.00	0.00	0.00	0.00	0.00	0.00	0.00	0.00
0.00	0.00	0.00	0.00	0.00	0.00	0.00	0.00	0.00	0.00	0.00	0.00	0.00	0.00	0.00	0.00	0.00	0.00	0.00	4.30	-157.10	152.80	0.00	-3.60	-74.70	78.40	0.00	3.80	-8.30	4.50	0.00	3.80	-8.30	4.50	0.00	1.00	0.00	0.00	0.00	0.00	0.00	0.00	0.00	0.00	0.00	0.00	0.00	0.00	0.00	0.00
0.00	0.00	0.00	0.00	0.00	0.00	0.00	0.00	0.00	0.00	0.00	0.00	0.00	0.00	0.00	0.00	0.00	0.00	0.00	59.40	-175.90	116.50	0.00	23.80	-85.70	61.90	0.00	5.90	-8.10	2.10	0.00	5.90	-8.10	2.10	0.00	1.00	0.00	0.00	0.00	0.00	0.00	0.00	0.00	0.00	0.00	0.00	0.00	0.00	0.00	0.00
0.00	0.00	0.00	0.00	0.00	0.00	0.00	0.00	0.00	0.00	0.00	0.00	0.00	0.00	0.00	0.00	0.00	0.00	0.00	108.60	-177.50	68.80	0.00	49.00	-88.30	39.30	0.00	7.40	-7.00	-0.40	0.00	7.40	-7.00	-0.40	0.00	1.00	0.00	0.00	0.00	0.00	0.00	0.00	0.00	0.00	0.00	0.00	0.00	0.00	0.00	0.00
0.00	0.00	0.00	0.00	0.00	0.00	0.00	0.00	0.00	0.00	0.00	0.00	0.00	0.00	0.00	0.00	0.00	0.00	0.00	147.20	-161.70	14.40	0.00	69.30	-82.30	12.90	0.00	8.20	-5.20	-3.00	0.00	8.20	-5.20	-3.00	0.00	1.00	0.00	0.00	0.00	0.00	0.00	0.00	0.00	0.00	0.00	0.00	0.00	0.00	0.00	0.00
0.00	0.00	0.00	0.00	0.00	0.00	0.00	0.00	0.00	0.00	0.00	0.00	0.00	0.00	0.00	0.00	0.00	0.00	0.00	171.40	-130.10	-41.40	0.00	82.90	-68.20	-14.70	0.00	8.20	-3.00	-5.20	0.00	8.20	-3.00	-5.20	0.00	1.00	0.00	0.00	0.00	0.00	0.00	0.00	0.00	0.00	0.00	0.00	0.00	0.00	0.00	0.00
0.00	0.00	0.00	0.00	0.00	0.00	0.00	0.00	0.00	0.00	0.00	0.00	0.00	0.00	0.00	0.00	0.00	0.00	0.00	178.90	-85.70	-93.10	0.00	88.40	-47.40	-41.00	0.00	7.40	-0.40	-7.00	0.00	7.40	-0.40	-7.00	0.00	1.00	0.00	0.00	0.00	0.00	0.00	0.00	0.00	0.00	0.00	0.00	0.00	0.00	0.00	0.00
0.00	0.00	0.00	0.00	0.00	0.00	0.00	0.00	0.00	0.00	0.00	0.00	0.00	0.00	0.00	0.00	0.00	0.00	0.00	168.80	-33.00	-135.70	0.00	85.20	-22.00	-63.20	0.00	5.90	2.10	-8.10	0.00	5.90	2.10	-8.10	0.00	1.00	0.00	0.00	0.00	0.00	0.00	0.00	0.00	0.00	0.00	0.00	0.00	0.00	0.00	0.00
0.00	0.00	0.00	0.00	0.00	0.00	0.00	0.00	0.00	0.00	0.00	0.00	0.00	0.00	0.00	0.00	0.00	0.00	0.00	142.20	22.90	-165.10	0.00	73.70	5.50	-79.20	0.00	3.80	4.50	-8.30	0.00	3.80	4.50	-8.30	0.00	1.00	0.00	0.00	0.00	0.00	0.00	0.00	0.00	0.00	0.00	0.00	0.00	0.00	0.00	0.00
0.00	0.00	0.00	0.00	0.00	0.00	0.00	0.00	0.00	0.00	0.00	0.00	0.00	0.00	0.00	0.00	0.00	0.00	0.00	101.60	76.60	-178.30	0.00	54.90	32.50	-87.50	0.00	1.30	6.50	-7.80	0.00	1.30	6.50	-7.80	0.00	1.00	0.00	0.00	0.00	0.00	0.00	0.00	0.00	0.00	0.00	0.00	0.00	0.00	0.00	0.00
0.00	0.00	0.00	0.00	0.00	0.00	0.00	0.00	0.00	0.00	0.00	0.00	0.00	0.00	0.00	0.00	0.00	0.00	0.00	51.10	122.80	-174.00	0.00	30.80	56.40	-87.20	0.00	-1.30	7.80	-6.50	0.00	-1.30	7.80	-6.50	0.00	1.00	0.00	0.00	0.00	0.00	0.00	0.00	0.00	0.00	0.00	0.00	0.00	0.00	0.00	0.00
0.00	0.00	0.00	0.00	0.00	0.00	0.00	0.00	0.00	0.00	0.00	0.00	0.00	0.00	0.00	0.00	0.00	0.00	0.00	-4.30	157.00	-152.70	0.00	3.60	74.70	-78.40	0.00	-3.80	8.30	-4.50	0.00	-3.80	8.30	-4.50	0.00	1.00	0.00	0.00	0.00	0.00	0.00	0.00	0.00	0.00	0.00	0.00	0.00	0.00	0.00	0.00
0.00	0.00	0.00	0.00	0.00	0.00	0.00	0.00	0.00	0.00	0.00	0.00	0.00	0.00	0.00	0.00	0.00	0.00	0.00	-59.30	175.80	-116.40	0.00	-23.80	85.70	-61.80	0.00	-5.90	8.10	-2.10	0.00	-5.90	8.10	-2.10	0.00	1.00	0.00	0.00	0.00	0.00	0.00	0.00	0.00	0.00	0.00	0.00	0.00	0.00	0.00	0.00
0.00	0.00	0.00	0.00	0.00	0.00	0.00	0.00	0.00	0.00	0.00	0.00	0.00	0.00	0.00	0.00	0.00	0.00	0.00	-108.60	177.40	-68.70	0.00	-49.00	88.30	-39.30	0.00	-7.40	7.00	0.40	0.00	-7.40	7.00	0.40	0.00	1.00	0.00	0.00	0.00	0.00	0.00	0.00	0.00	0.00	0.00	0.00	0.00	0.00	0.00	0.00
0.00	0.00	0.00	0.00	0.00	0.00	0.00	0.00	0.00	0.00	0.00	0.00	0.00	0.00	0.00	0.00	0.00	0.00	0.00	-147.20	161.60	-14.30	0.00	-69.30	82.20	-12.80	0.00	-8.20	5.20	3.00	0.00	-8.20	5.20	3.00	0.00	1.00	0.00	0.00	0.00	0.00	0.00	0.00	0.00	0.00	0.00	0.00	0.00	0.00	0.00	0.00
0.00	0.00	0.00	0.00	0.00	0.00	0.00	0.00	0.00	0.00	0.00	0.00	0.00	0.00	0.00	0.00	0.00	0.00	0.00	-171.40	130.00	41.40	0.00	-82.90	68.10	14.80	0.00	-8.20	3.00	5.20	0.00	-8.20	3.00	5.20	0.00	1.00	0.00	0.00	0.00	0.00	0.00	0.00	0.00	0.00	0.00	0.00	0.00	0.00	0.00	0.00
0.00	0.00	0.00	0.00	0.00	0.00	0.00	0.00	0.00	0.00	0.00	0.00	0.00	0.00	0.00	0.00	0.00	0.00	0.00	-178.90	85.60	93.20	0.00	-88.40	47.30	41.00	0.00	-7.40	0.40	7.00	0.00	-7.40	0.40	7.00	0.00	1.00	0.00	0.00	0.00	0.00	0.00	0.00	0.00	0.00	0.00	0.00	0.00	0.00	0.00	0.00
0.00	0.00	0.00	0.00	0.00	0.00	0.00	0.00	0.00	0.00	0.00	0.00	0.00	0.00	0.00	0.00	0.00	0.00	0.00	-168.80	32.90	135.80	0.00	-85.20	21.90	63.20	0.00	-5.90	-2.10	8.10	0.00	-5.90	-2.10	8.10	0.00	1.00	0.00	0.00	0.00	0.00	0.00	0.00	0.00	0.00	0.00	0.00	0.00	0.00	0.00	0.00
0.00	0.00	0.00	0.00	0.00	0.00	0.00	0.00	0.00	0.00	0.00	0.00	0.00	0.00	0.00	0.00	0.00	0.00	0.00	-142.10	-23.00	165.20	0.00	-73.70	-5.60	79.30	0.00	-3.80	-4.50	8.30	0.00	-3.80	-4.50	8.30	0.00	1.00	0.00	0.00	0.00	0.00	0.00	0.00	0.00	0.00	0.00	0.00	0.00	0.00	0.00	0.00
0.00	0.00	0.00	0.00	0.00	0.00	0.00	0.00	0.00	0.00	0.00	0.00	0.00	0.00	0.00	0.00	0.00	0.00	0.00	-101.60	-76.70	178.40	0.00	-54.90	-32.60	87.60	0.00	-1.30	-6.50	7.80	0.00	-1.30	-6.50	7.80	0.00	1.00	0.00	0.00	0.00	0.00	0.00	0.00	0.00	0.00	0.00	0.00	0.00	0.00	0.00	0.00
0.00	0.00	0.00	0.00	0.00	0.00	0.00	0.00	0.00	0.00	0.00	0.00	0.00	0.00	0.00	0.00	0.00	0.00	0.00	-51.10	-122.90	174.10	0.00	-30.80	-56.40	87.30	0.00	1.30	-7.80	6.50	0.00	1.30	-7.80	6.50	0.00	1.00	0.00	0.00	0.00	0.00	0.00	0.00	0.00	0.00	0.00	0.00	0.00	0.00	0.00	0.00
0.00	0.00	0.00	0.00	0.00	0.00	0.00	0.00	0.00	0.00	0.00	0.00	0.00	0.00	0.00	0.00	0.00	0.00	0.00	4.20	-157.10	152.80	0.00	-3.60	-74.70	78.40	0.00	3.80	-8.30	4.50	0.00	3.80	-8.30	4.50	0.00	1.00	0.00	0.00	0.00	0.00	0.00	0.00	0.00	0.00	0.00	0.00	0.00	0.00	0.00	0.00
0.00	0.00	0.00	0.00	0.00	0.00	0.00	0.00	0.00	0.00	0.00	0.00	0.00	0.00	0.00	0.00	0.00	0.00	0.00	59.30	-175.90	116.50	0.00	23.80	-85.70	61.90	0.00	5.90	-8.10	2.10	0.00	5.90	-8.10	2.10	0.00	1.00	0.00	0.00	0.00	0.00	0.00	0.00	0.00	0.00	0.00	0.00	0.00	0.00	0.00	0.00
0.00	0.00	0.00	0.00	0.00	0.00	0.00	0.00	0.00	0.00	0.00	0.00	0.00	0.00	0.00	0.00	0.00	0.00	0.00	108.60	-177.50	68.80	0.00	49.00	-88.30	39.30	0.00	7.40	-7.00	-0.40	0.00	7.40	-7.00	-0.40	0.00	1.00	0.00	0.00	0.00	0.00	0.00	0.00	0.00	0.00	0.00	0.00	0.00	0.00	0.00	0.00
0.00	0.00	0.00	0.00	0.00	0.00	0.00	0.00	0.00	0.00	0.00	0.00	0.00	0.00	0.00	0.00	0.00	0.00	0.00	147.30	-161.70	14.40	0.00	69.40	-82.30	12.90	0.00	8.20	-5.20	-3.00	0.00	8.20	-5.20	-3.00	0.00	1.00	0.00	0.00	0.00	0.00	0.00	0.00	0.00	0.00	0.00	0.00	0.00	0.00	0.00	0.00
0.00	0.00	0.00	0.00	0.00	0.00	0.00	0.00	0.00	0.00	0.00	0.00	0.00	0.00	0.00	0.00	0.00	0.00	0.00	171.50	-130.10	-41.30	0.00	82.90	-68.20	-14.70	0.00	8.20	-3.00	-5.20	0.00	8.20	-3.00	-5.20	0.00	1.00	0.00	0.00	0.00	0.00	0.00	0.00	0.00	0.00	0.00	0.00	0.00	0.00	0.00	0.00
0.00	0.00	0.00	0.00	0.00	0.00	0.00	0.00	0.00	0.00	0.00	0.00	0.00	0.00	0.00	0.00	0.00	0.00	0.00	178.90	-85.70	-93.10	0.00	88.40	-47.40	-41.00	0.00	7.40	-0.40	-7.00	0.00	7.40	-0.40	-7.00	0.00	1.00	0.00	0.00	0.00	0.00	0.00	0.00	0.00	0.00	0.00	0.00	0.00	0.00	0.00	0.00
0.00	0.00	0.00	0.00	0.00	0.00	0.00	0.00	0.00	0.00	0.00	0.00	0.00	0.00	0.00	0.00	0.00	0.00	0.00	168.80	-33.00	-135.80	0.00	85.20	-22.00	-63.20	0.00	5.90	2.10	-8.10	0.00	5.90	2.10	-8.10	0.00	1.00	0.00	0.00	0.00	0.00	0.00	0.00	0.00	0.00	0.00	0.00	0.00	0.00	0.00	0.00
0.00	0.00	0.00	0.00	0.00	0.00	0.00	0.00	0.00	0.00	0.00	0.00	0.00	0.00	0.00	0.00	0.00	0.00	0.00	142.20	22.90	-165.10	0.00	73.70	5.50	-79.20	0.00	3.80	4.50	-8.30	0.00	3.80	4.50	-8.30	0.00	1.00	0.00	0.00	0.00	0.00	0.00	0.00	0.00	0.00	0.00	0.00	0.00	0.00	0.00	0.00
0.00	0.00	0.00	0.00	0.00	0.00	0.00	0.00	0.00	0.00	0.00	0.00	0.00	0.00	0.00	0.00	0.00	0.00	0.00	101.60	76.60	-178.30	0.00	54.90	32.50	-87.50	0.00	1.30	6.50	-7.80	0.00	1.30	6.50	-7.80	0.00	1.00	0.00	0.00	0.00	0.00	0.00	0.00	0.00	0.00	0.00	0.00	0.00	0.00	0.00	0.00
0.00	0.00	0.00	0.00	0.00	0.00	0.00	0.00	0.00	0.00	0.00	0.00	0.00	0.00	0.00	0.00	0.00	0.00	0.00	51.10	122.80	-174.00	0.00	30.80	56.40	-87.20	0.00	-1.30	7.80	-6.50	0.00	-1.30	7.80	-6.50	0.00	1.00	0.00	0.00	0.00	0.00	0.00	0.00	0.00	0.00	0.00	0.00	0.00	0.00	0.00	0.00
0.00	0.00	0.00	0.00	0.00	0.00	0.00	0.00	0.00	0.00	0.00	0.00	0.00	0.00	0.00	0.00	0.00	0.00	0.00	-4.30	157.00	-152.70	0.00	3.60	74.70	-78.40	0.00	-3.80	8.30	-4.50	0.00	-3.80	8.30	-4.50	0.00	1.00	0.00	0.00	0.00	0.00	0.00	0.00	0.00	0.00	0.00	0.00	0.00	0.00	0.00	0.00
0.00	0.00	0.00	0.00	0.00	0.00	0.00	0.00	0.00	0.00	0.00	0.00	0.00	0.00	0.00	0.00	0.00	0.00	0.00	-59.30	175.80	-116.40	0.00	-23.80	85.70	-61.80	0.00	-5.90	8.10	-2.10	0.00	-5.90	8.10	-2.10	0.00	1.00	0.00	0.00	0.00	0.00	0.00	0.00	0.00	0.00	0.00	0.00	0.00	0.00	0.00	0.00
0.00	0.00	0.00	0.00	0.00	0.00	0.00	0.00	0.00	0.00	0.00	0.00	0.00	0.00	0.00	0.00	0.00	0.00	0.00	-108.60	177.40	-68.70	0.00	-49.00	88.30	-39.30	0.00	-7.40	7.00	0.40	0.00	-7.40	7.00	0.40	0.00	1.00	0.00	0.00	0.00	0.00	0.00	0.00	0.00	0.00	0.00	0.00	0.00	0.00	0.00	0.00
0.00	0.00	0.00	0.00	0.00	0.00	0.00	0.00	0.00	0.00	0.00	0.00	0.00	0.00	0.00	0.00	0.00	0.00	0.00	-147.20	161.60	-14.30	0.00	-69.30	82.20	-12.80	0.00	-8.20	5.20	3.00	0.00	-8.20	5.20	3.00	0.00	1.00	0.00	0.00	0.00	0.00	0.00	0.00	0.00	0.00	0.00	0.00	0.00	0.00	0.00	0.00
0.00	0.00	0.00	0.00	0.00	0.00	0.00	0.00	0.00	0.00	0.00	0.00	0.00	0.00	0.00	0.00	0.00	0.00	0.00	-171.40	130.00	41.40	0.00	-82.90	68.10	14.80	0.00	-8.20	3.00	5.20	0.00	-8.20	3.00	5.20	0.00	1.00	0.00	0.00	0.00	0.00	0.00	0.00	0.00	0.00	0.00	0.00	0.00	0.00	0.00	0.00
0.00	0.00	0.00	0.00	0.00	0.00	0.00	0.00	0.00	0.00	0.00	0.00	0.00	0.00	0.00	0.00	0.00	0.00	0.00	-178.90	85.60	93.20	0.00	-88.40	47.30	41.00	0.00	-7.40	0.40	7.00	0.00	-7.40	0.40	7.00	0.00	1.00	0.00	0.00	0.00	0.00	0.00	0.00	0.00	0.00	0.00	0.00	0.00	0.00	0.00	0.00
0.00	0.00	0.00	0.00	0.00	0.00	0.00	0.00	0.00	0.00	0.00	0.00	0.00	0.00	0.00	0.00	0.00	0.00	0.00	-168.80	32.90	135.80	0.00	-85.20	21.90	63.20	0.00	-5.90	-2.10	8.10	0.00	-5.90	-2.10	8.10	0.00	1.00	0.00	0.00	0.00	0.00	0.00	0.00	0.00	0.00	0.00	0.00	0.00	0.00	0.00	0.00
0.00	0.00	0.00	0.00	0.00	0.00	0.00	0.00	0.00	0.00	0.00	0.00	0.00	0.00	0.00	0.00	0.00	0.00	0.00	-142.20	-23.00	165.20	0.00	-73.70	-5.60	79.30	0.00	-3.80	-4.50	8.30	0.00	-3.80	-4.50	8.30	0.00	1.00	0.00	0.00	0.00	0.00	0.00	0.00	0.00	0.00	0.00	0.00	0.00	0.00	0.00	0.00
0.00	0.00	0.00	0.00	0.00	0.00	0.00	0.00	0.00	0.00	0.00	0.00	0.00	0.00	0.00	0.00	0.00	0.00	0.00	-101.60	-76.70	178.40	0.00	-54.90	-32.60	87.60	0.00	-1.30	-6.50	7.80	0.00	-1.30	-6.50	7.80	0.00	1.00	0.00	0.00	0.00	0.00	0.00	0.00	0.00	0.00	0.00	0.00	0.00	0.00	0.00	0.00
0.00	0.00	0.00	0.00	0.00	0.00	0.00	0.00	0.00	0.00	0.00	0.00	0.00	0.00	0.00	0.00	0.00	0.00	0.00	-51.10	-122.90	174.10	0.00	-30.80	-56.40	87.30	0.00	1.30	-7.80	6.50	0.00	1.30	-7.80	6.50	0.00	1.00	0.00	0.00	0.00	0.00	0.00	0.00	0.00	0.00	0.00	0.00	0.00	0.00	0.00	0.00
0.00	0.00	0.00	0.00	0.00	0.00	0.00	0.00	0.00	0.00	0.00	0.00	0.00	0.00	0.00	0.00	0.00	0.00	0.00	4.30	-157.10	152.80	0.00	-3.60	-74.70	78.40	0.00	3.80	-8.30	4.50	0.00	3.80	-8.30	4.50	0.00	1.00	0.00	0.00	0.00	0.00	0.00	0.00	0.00	0.00	0.00	0.00	0.00	0.00	0.00	0.00
0.00	0.00	0.00	0.00	0.00	0.00	0.00	0.00	0.00	0.00	0.00	0.00	0.00	0.00	0.00	0.00	0.00	0.00	0.00	59.30	-175.90	116.50	0.00	23.80	-85.70	61.90	0.00	5.90	-8.10	2.10	0.00	5.90	-8.10	2.10	0.00	1.00	0.00	0.00	0.00	0.00	0.00	0.00	0.00	0.00	0.00	0.00	0.00	0.00	0.00	0.00
0.00	0.00	0.00	0.00	0.00	0.00	0.00	0.00	0.00	0.00	0.00	0.00	0.00	0.00	0.00	0.00	0.00	0.00	0.00	108.60	-177.50	68.80	0.00	49.00	-88.30	39.30	0.00	7.40	-7.00	-0.40	0.00	7.40	-7.00	-0.40	0.00	1.00	0.00	0.00	0.00	0.00	0.00	0.00	0.00	0.00	0.00	0.00	0.00	0.00	0.00	0.00
0.00	0.00	0.00	0.00	0.00	0.00	0.00	0.00	0.00	0.00	0.00	0.00	0.00	0.00	0.00	0.00	0.00	0.00	0.00	147.20	-161.70	14.40	0.00	69.30	-82.30	12.90	0.00	8.20	-5.20	-3.00	0.00	8.20	-5.20	-3.00	0.00	1.00	0.00	0.00	0.00	0.00	0.00	0.00	0.00	0.00	0.00	0.00	0.00	0.00	0.00	0.00
0.00	0.00	0.00	0.00	0.00	0.00	0.00	0.00	0.00	0.00	0.00	0.00	0.00	0.00	0.00	0.00	0.00	0.00	0.00	171.40	-130.10	-41.30	0.00	82.90	-68.20	-14.70	0.00	8.20	-3.00	-5.20	0.00	8.20	-3.00	-5.20	0.00	1.00	0.00	0.00	0.00	0.00	0.00	0.00	0.00	0.00	0.00	0.00	0.00	0.00	0.00	0.00
0.00	0.00	0.00	0.00	0.00	0.00	0.00	0.00	0.00	0.00	0.00	0.00	0.00	0.00	0.00	0.00	0.00	0.00	0.00	178.90	-85.70	-93.10	0.00	88.40	-47.40	-41.00	0.00	7.40	-0.40	-7.00	0.00	7.40	-0.40	-7.00	0.00	1.00	0.00	0.00	0.00	0.00	0.00	0.00	0.00	0.00	0.00	0.00	0.00	0.00	0.00	0.00
0.00	0.00	0.00	0.00	0.00	0.00	0.00	0.00	0.00	0.00	0.00	0.00	0.00	0.00	0.00	0.00	0.00	0.00	0.00	168.80	-33.00	-135.70	0.00	85.20	-22.00	-63.20	0.00	5.90	2.10	-8.10	0.00	5.90	2.10	-8.10	0.00	1.00	0.00	0.00	0.00	0.00	0.00	0.00	0.00	0.00	0.00	0.00	0.00	0.00	0.00	0.00
0.00	0.00	0.00	0.00	0.00	0.00	0.00	0.00	0.00	0.00	0.00	0.00	0.00	0.00	0.00	0.00	0.00	0.00	0.00	142.20	22.90	-165.10	0.00	73.70	5.50	-79.20	0.00	3.80	4.50	-8.30	0.00	3.80	4.50	-8.30	0.00	1.00	0.00	0.00	0.00	0.00	0.00	0.00	0.00	0.00	0.00	0.00	0.00	0.00	0.00	0.00
0.00	0.00	0.00	0.00	0.00	0.00	0.00	0.00	0.00	0.00	0.00	0.00	0.00	0.00	0.00	0.00	0.00	0.00	0.00	101.60	76.60	-178.30	0.00	54.90	32.50	-87.50	0.00	1.30	6.50	-7.80	0.00	1.30	6.50	-7.80	0.00	1.00	0.00	0.00	0.00	0.00	0.00	0.00	0.00	0.00	0.00	0.00	0.00	0.00	0.00	0.00
0.00	0.00	0.00	0.00	0.00	0.00	0.00	0.00	0.00	0.00	0.00	0.00	0.00	0.00	0.00	0.00	0.00	0.00	0.00	51.20	122.80	-174.00	0.00	30.80	56.40	-87.20	0.00	-1.30	7.80	-6.50	0.00	-1.30	7.80	-6.50	0.00	1.00	0.00	0.00	0.00	0.00	0.00	0.00	0.00	0.00	0.00	0.00	0.00	0.00	0.00	0.00
0.00	0.00	0.00	0.00	0.00	0.00	0.00	0.00	0.00	0.00	0.00	0.00	0.00	0.00	0.00	0.00	0.00	0.00	0.00	-4.30	157.00	-152.70	0.00	3.60	74.70	-78.40	0.00	-3.80	8.30	-4.50	0.00	-3.80	8.30	-4.50	0.00	1.00	0.00	0.00	0.00	0.00	0.00	0.00	0.00	0.00	0.00	0.00	0.00	0.00	0.00	0.00
0.00	0.00	0.00	0.00	0.00	0.00	0.00	0.00	0.00	0.00	0.00	0.00	0.00	0.00	0.00	0.00	0.00	0.00	0.00	-59.30	175.80	-116.40	0.00	-23.80	85.70	-61.80	0.00	-5.90	8.10	-2.10	0.00	-5.90	8.10	-2.10	0.00	1.00	0.00	0.00	0.00	0.00	0.00	0.00	0.00	0.00	0.00	0.00	0.00	0.00	0.00	0.00
0.00	0.00	0.00	0.00	0.00	0.00	0.00	0.00	0.00	0.00	0.00	0.00	0.00	0.00	0.00	0.00	0.00	0.00	0.00	-108.60	177.40	-68.70	0.00	-49.00	88.30	-39.30	0.00	-7.40	7.00	0.40	0.00	-7.40	7.00	0.40	0.00	1.00	0.00	0.00	0.00	0.00	0.00	0.00	0.00	0.00	0.00	0.00	0.00	0.00	0.00	0.00
0.00	0.00	0.00	0.00	0.00	0.00	0.00	0.00	0.00	0.00	0.00	0.00	0.00	0.00	0.00	0.00	0.00	0.00	0.00	-147.20	161.60	-14.30	0.00	-69.30	82.20	-12.80	0.00	-8.20	5.20	3.00	0.00	-8.20	5.20	3.00	0.00	1.00	0.00	0.00	0.00	0.00	0.00	0.00	0.00	0.00	0.00	0.00	0.00	0.00	0.00	0.00
0.00	0.00	0.00	0.00	0.00	0.00	0.00	0.00	0.00	0.00	0.00	0.00	0.00	0.00	0.00	0.00	0.00	0.00	0.00	-171.40	130.00	41.40	0.00	-82.90	68.10	14.80	0.00	-8.20	3.00	5.20	0.00	-8.20	3.00	5.20	0.00	1.00	0.00	0.00	0.00	0.00	0.00	0.00	0.00	0.00	0.00	0.00	0.00	0.00	0.00	0.00
0.00	0.00	0.00	0.00	0.00	0.00	0.00	0.00	0.00	0.00	0.00	0.00	0.00	0.00	0.00	0.00	0.00	0.00	0.00	-178.90	85.60	93.20	0.00	-88.40	47.30	41.00	0.00	-7.40	0.40	7.00	0.00	-7.40	0.40	7.00	0.00	1.00	0.00	0.00	0.00	0.00	0.00	0.00	0.00	0.00	0.00	0.00	0.00	0.00	0.00	0.00
0.00	0.00	0.00	0.00	0.00	0.00	0.00	0.00	0.00	0.00	0.00	0.00	0.00	0.00	0.00	0.00	0.00	0.00	0.00	-168.80	32.90	135.80	0.00	-85.20	21.90	63.20	0.00	-5.90	-2.10	8.10	0.00	-5.90	-2.10	8.10	0.00	1.00	0.00	0.00	0.00	0.00	0.00	0.00	0.00	0.00	0.00	0.00	0.00	0.00	0.00	0.00
0.00	0.00	0.00	0.00	0.00	0.00	0.00	0.00	0.00	0.00	0.00	0.00	0.00	0.00	0.00	0.00	0.00	0.00	0.00	-142.20	-23.00	165.20	0.00	-73.70	-5.60	79.30	0.00	-3.80	-4.50	8.30	0.00	-3.80	-4.50	8.30	0.00	1.00	0.00	0.00	0.00	0.00	0.00	0.00	0.00	0.00	0.00	0.00	0.00	0.00	0.00	0.00
0.00	0.00	0.00	0.00	0.00	0.00	0.00	0.00	0.00	0.00	0.00	0.00	0.00	0.00	0.00	0.00	0.00	0.00	0.00	-101.60	-76.70	178.40	0.00	-54.90	-32.60	87.60	0.00	-1.30	-6.50	7.80	0.00	-1.30	-6.50	7.80	0.00	1.00	0.00	0.00	0.00	0.00	0.00	0.00	0.00	0.00	0.00	0.00	0.00	0.00	0.00	0.00
0.00	0.00	0.00	0.00	0.00	0.00	0.00	0.00	0.00	0.00	0.00	0.00	0.00	0.00	0.00	0.00	0.00	0.00	0.00	-51.10	-122.90	174.10	0.00	-30.80	-56.40	87.30	0.00	1.30	-7.80	6.50	0.00	1.30	-7.80	6.50	0.00	1.00	0.00	0.00	0.00	0.00	0.00	0.00	0.00	0.00	0.00	0.00	0.00	0.00	0.00	0.00
0.00	0.00	0.00	0.00	0.00	0.00	0.00	0.00	0.00	0.00	0.00	0.00	0.00	0.00	0.00	0.00	0.00	0.00	0.00	4.30	-157.10	152.80	0.00	-3.60	-74.70	78.40	0.00	3.80	-8.30	4.50	0.00	3.80	-8.30	4.50	0.00	1.00	0.00	0.00	0.00	0.00	0.00	0.00	0.00	0.00	0.00	0.00	0.00	0.00	0.00	0.00
0.00	0.00	0.00	0.00	0.00	0.00	0.00	0.00	0.00	0.00	0.00	0.00	0.00	0.00	0.00	0.00	0.00	0.00	0.00	59.30	-175.90	116.50	0.00	23.80	-85.70	61.90	0.00	5.90	-8.10	2.10	0.00	5.90	-8.10	2.10	0.00	1.00	0.00	0.00	0.00	0.00	0.00	0.00	0.00	0.00	0.00	0.00	0.00	0.00	0.00	0.00
0.00	0.00	0.00	0.00	0.00	0.00	0.00	0.00	0.00	0.00	0.00	0.00	0.00	0.00	0.00	0.00	0.00	0.00	0.00	108.60	-177.50	68.90	0.00	49.00	-88.30	39.30	0.00	7.40	-7.00	-0.40	0.00	7.40	-7.00	-0.40	0.00	1.00	0.00	0.00	0.00	0.00	0.00	0.00	0.00	0.00	0.00	0.00	0.00	0.00	0.00	0.00
0.00	0.00	0.00	0.00	0.00	0.00	0.00	0.00	0.00	0.00	0.00	0.00	0.00	0.00	0.00	0.00	0.00	0.00	0.00	147.20	-161.70	14.40	0.00	69.30	-82.30	12.90	0.00	8.20	-5.20	-3.00	0.00	8.20	-5.20	-3.00	0.00	1.00	0.00	0.00	0.00	0.00	0.00	0.00	0.00	0.00	0.00	0.00	0.00	0.00	0.00	0.00
0.00	0.00	0.00	0.00	0.00	0.00	0.00	0.00	0.00	0.00	0.00	0.00	0.00	0.00	0.00	0.00	0.00	0.00	0.00	171.40	-130.10	-41.30	0.00	82.90	-68.20	-14.70	0.00	8.20	-3.00	-5.20	0.00	8.20	-3.00	-5.20	0.00	1.00	0.00	0.00	0.00	0.00	0.00	0.00	0.00	0.00	0.00	0.00	0.00	0.00	0.00	0.00
0.00	0.00	0.00	0.00	0.00	0.00	0.00	0.00	0.00	0.00	0.00	0.00	0.00	0.00	0.00	0.00	0.00	0.00	0.00	178.90	-85.70	-93.10	0.00	88.40	-47.40	-41.00	0.00	7.40	-0.40	-7.00	0.00	7.40	-0.40	-7.00	0.00	1.00	0.00	0.00	0.00	0.00	0.00	0.00	0.00	0.00	0.00	0.00	0.00	0.00	0.00	0.00
0.00	0.00	0.00	0.00	0.00	0.00	0.00	0.00	0.00	0.00	0.00	0.00	0.00	0.00	0.00	0.00	0.00	0.00	0.00	168.80	-33.00	-135.80	0.00	85.20	-22.00	-63.20	0.00	5.90	2.10	-8.10	0.00	5.90	2.10	-8.10	0.00	1.00	0.00	0.00	0.00	0.00	0.00	0.00	0.00	0.00	0.00	0.00	0.00	0.00	0.00	0.00
0.00	0.00	0.00	0.00	0.00	0.00	0.00	0.00	0.00	0.00	0.00	0.00	0.00	0.00	0.00	0.00	0.00	0.00	0.00	142.20	22.90	-165.10	0.00	73.70	5.50	-79.20	0.00	3.80	4.50	-8.30	0.00	3.80	4.50	-8.30	0.00	1.00	0.00	0.00	0.00	0.00	0.00	0.00	0.00	0.00	0.00	0.00	0.00	0.00	0.00	0.00
0.00	0.00	0.00	0.00	0.00	0.00	0.00	0.00	0.00	0.00	0.00	0.00	0.00	0.00	0.00	0.00	0.00	0.00	0.00	101.60	76.60	-178.30	0.00	54.90	32.50	-87.50	0.00	1.30	6.50	-7.80	0.00	1.30	6.50	-7.80	0.00	1.00	0.00	0.00	0.00	0.00	0.00	0.00	0.00	0.00	0.00	0.00	0.00	0.00	0.00	0.00
0.00	0.00	0.00	0.00	0.00	0.00	0.00	0.00	0.00	0.00	0.00	0.00	0.00	0.00	0.00	0.00	0.00	0.00	0.00	51.20	122.80	-174.00	0.00	30.80	56.40	-87.20	0.00	-1.30	7.80	-6.50	0.00	-1.30	7.80	-6.50	0.00	1.00	0.00	0.00	0.00	0.00	0.00	0.00	0.00	0.00	0.00	0.00	0.00	0.00	0.00	0.00
0.00	0.00	0.00	0.00	0.00	0.00	0.00	0.00	0.00	0.00	0.00	0.00	0.00	0.00	0.00	0.00	0.00	0.00	0.00	-4.20	157.00	-152.70	0.00	3.60	74.70	-78.40	0.00	-3.80	8.30	-4.50	0.00	-3.80	8.30	-4.50	0.00	1.00	0.00	0.00	0.00	0.00	0.00	0.00	0.00	0.00	0.00	0.00	0.00	0.00	0.00	0.00
0.00	0.00	0.00	0.00	0.00	0.00	0.00	0.00	0.00	0.00	0.00	0.00	0.00	0.00	0.00	0.00	0.00	0.00	0.00	-59.30	175.80	-116.40	0.00	-23.80	85.70	-61.80	0.00	-5.90	8.10	-2.10	0.00	-5.90	8.10	-2.10	0.00	1.00	0.00	0.00	0.00	0.00	0.00	0.00	0.00	0.00	0.00	0.00	0.00	0.00	0.00	0.00
0.00	0.00	0.00	0.00	0.00	0.00	0.00	0.00	0.00	0.00	0.00	0.00	0.00	0.00	0.00	0.00	0.00	0.00	0.00	-108.60	177.40	-68.70	0.00	-49.00	88.30	-39.30	0.00	-7.40	7.00	0.40	0.00	-7.40	7.00	0.40	0.00	1.00	0.00	0.00	0.00	0.00	0.00	0.00	0.00	0.00	0.00	0.00	0.00	0.00	0.00	0.00
0.00	0.00	0.00	0.00	0.00	0.00	0.00	0.00	0.00	0.00	0.00	0.00	0.00	0.00	0.00	0.00	0.00	0.00	0.00	-147.20	161.60	-14.30	0.00	-69.30	82.20	-12.80	0.00	-8.20	5.20	3.00	0.00	-8.20	5.20	3.00	0.00	1.00	0.00	0.00	0.00	0.00	0.00	0.00	0.00	0.00	0.00	0.00	0.00	0.00	0.00	0.00
0.00	0.00	0.00	0.00	0.00	0.00	0.00	0.00	0.00	0.00	0.00	0.00	0.00	0.00	0.00	0.00	0.00	0.00	0.00	-171.40	130.00	41.40	0.00	-82.90	68.10	14.80	0.00	-8.20	3.00	5.20	0.00	-8.20	3.00	5.20	0.00	1.00	0.00	0.00	0.00	0.00	0.00	0.00	0.00	0.00	0.00	0.00	0.00	0.00	0.00	0.00
0.00	0.00	0.00	0.00	0.00	0.00	0.00	0.00	0.00	0.00	0.00	0.00	0.00	0.00	0.00	0.00	0.00	0.00	0.00	-178.90	85.60	93.20	0.00	-88.40	47.30	41.00	0.00	-7.40	0.40	7.00	0.00	-7.40	0.40	7.00	0.00	1.00	0.00	0.00	0.00	0.00	0.00	0.00	0.00	0.00	0.00	0.00	0.00	0.00	0.00	0.00
0.00	0.00	0.00	0.00	0.00	0.00	0.00	0.00	0.00	0.00	0.00	0.00	0.00	0.00	0.00	0.00	0.00	0.00	0.00	-168.80	32.90	135.80	0.00	-85.20	21.90	63.20	0.00	-5.90	-2.10	8.10	0.00	-5.90	-2.10	8.10	0.00	1.00	0.00	0.00	0.00	0.00	0.00	0.00	0.00	0.00	0.00	0.00	0.00	0.00	0.00	0.00
0.00	0.00	0.00	0.00	0.00	0.00	0.00	0.00	0.00	0.00	0.00	0.00	0.00	0.00	0.00	0.00	0.00	0.00	0.00	-142.20	-23.00	165.20	0.00	-73.70	-5.60	79.30	0.00	-3.80	-4.50	8.30	0.00	-3.80	-4.50	8.30	0.00	1.00	0.00	0.00	0.00	0.00	0.00	0.00	0.00	0.00	0.00	0.00	0.00	0.00	0.00	0.00
0.00	0.00	0.00	0.00	0.00	0.00	0.00	0.00	0.00	0.00	0.00	0.00	0.00	0.00	0.00	0.00	0.00	0.00	0.00	-101.60	-76.70	178.40	0.00	-54.90	-32.60	87.60	0.00	-1.30	-6.50	7.80	0.00	-1.30	-6.50	7.80	0.00	1.00	0.00	0.00	0.00	0.00	0.00	0.00	0.00	0.00	0.00	0.00	0.00	0.00	0.00	0.00
0.00	0.00	0.00	0.00	0.00	0.00	0.00	0.00	0.00	0.00	0.00	0.00	0.00	0.00	0.00	0.00	0.00	0.00	0.00	-51.10	-122.90	174.10	0.00	-30.80	-56.40	87.30	0.00	1.30	-7.80	6.50	0.00	1.30	-7.80	6.50	0.00	1.00	0.00	0.00	0.00	0.00	0.00	0.00	0.00	0.00	0.00	0.00	0.00	0.00	0.00	0.00
0.00	0.00	0.00	0.00	0.00	0.00	0.00	0.00	0.00	0.00	0.00	0.00	0.00	0.00	0.00	0.00	0.00	0.00	0.00	4.30	-157.10	152.80	0.00	-3.60	-74.70	78.40	0.00	3.80	-8.30	4.50	0.00	3.80	-8.30	4.50	0.00	1.00	0.00	0.00	0.00	0.00	0.00	0.00	0.00	0.00	0.00	0.00	0.00	0.00	0.00	0.00
0.00	0.00	0.00	0.00	0.00	0.00	0.00	0.00	0.00	0.00	0.00	0.00	0.00	0.00	0.00	0.00	0.00	0.00	0.00	59.40	-175.90	116.50	0.00	23.80	-85.70	61.90	0.00	5.90	-8.10	2.10	0.00	5.90	-8.10	2.10	0.00	1.00	0.00	0.00	0.00	0.00	0.00	0.00	0.00	0.00	0.00	0.00	0.00	0.00	0.00	0.00
0.00	0.00	0.00	0.00	0.00	0.00	0.00	0.00	0.00	0.00	0.00	0.00	0.00	0.00	0.00	0.00	0.00	0.00	0.00	108.60	-177.50	68.80	0.00	49.00	-88.30	39.30	0.00	7.40	-7.00	-0.40	0.00	7.40	-7.00	-0.40	0.00	1.00	0.00	0.00	0.00	0.00	0.00	0.00	0.00	0.00	0.00	0.00	0.00	0.00	0.00	0.00
0.00	0.00	0.00	0.00	0.00	0.00	0.00	0.00	0.00	0.00	0.00	0.00	0.00	0.00	0.00	0.00	0.00	0.00	0.00	147.20	-161.70	14.40	0.00	69.40	-82.30	12.90	0.00	8.20	-5.20	-3.00	0.00	8.20	-5.20	-3.00	0.00	1.00	0.00	0.00	0.00	0.00	0.00	0.00	0.00	0.00	0.00	0.00	0.00	0.00	0.00	0.00
0.00	0.00	0.00	0.00	0.00	0.00	0.00	0.00	0.00	0.00	0.00	0.00	0.00	0.00	0.00	0.00	0.00	0.00	0.00	171.40	-130.10	-41.30	0.00	82.90	-68.20	-14.70	0.00	8.20	-3.00	-5.20	0.00	8.20	-3.00	-5.20	0.00	1.00	0.00	0.00	0.00	0.00	0.00	0.00	0.00	0.00	0.00	0.00	0.00	0.00	0.00	0.00
0.00	0.00	0.00	0.00	0.00	0.00	0.00	0.00	0.00	0.00	0.00	0.00	0.00	0.00	0.00	0.00	0.00	0.00	0.00	178.90	-85.70	-93.10	0.00	88.40	-47.40	-41.00	0.00	7.40	-0.40	-7.00	0.00	7.40	-0.40	-7.00	0.00	1.00	0.00	0.00	0.00	0.00	0.00	0.00	0.00	0.00	0.00	0.00	0.00	0.00	0.00	0.00
0.00	0.00	0.00	0.00	0.00	0.00	0.00	0.00	0.00	0.00	0.00	0.00	0.00	0.00	0.00	0.00	0.00	0.00	0.00	168.80	-33.00	-135.70	0.00	85.20	-22.00	-63.20	0.00	5.90	2.10	-8.10	0.00	5.90	2.10	-8.10	0.00	1.00	0.00	0.00	0.00	0.00	0.00	0.00	0.00	0.00	0.00	0.00	0.00	0.00	0.00	0.00
0.00	0.00	0.00	0.00	0.00	0.00	0.00	0.00	0.00	0.00	0.00	0.00	0.00	0.00	0.00	0.00	0.00	0.00	0.00	142.20	22.90	-165.10	0.00	73.70	5.50	-79.20	0.00	3.80	4.50	-8.30	0.00	3.80	4.50	-8.30	0.00	1.00	0.00	0.00	0.00	0.00	0.00	0.00	0.00	0.00	0.00	0.00	0.00	0.00	0.00	0.00
0.00	0.00	0.00	0.00	0.00	0.00	0.00	0.00	0.00	0.00	0.00	0.00	0.00	0.00	0.00	0.00	0.00	0.00	0.00	101.60	76.60	-178.30	0.00	54.90	32.50	-87.50	0.00	1.30	6.50	-7.80	0.00	1.30	6.50	-7.80	0.00	1.00	0.00	0.00	0.00	0.00	0.00	0.00	0.00	0.00	0.00	0.00	0.00	0.00	0.00	0.00
0.00	0.00	0.00	0.00	0.00	0.00	0.00	0.00	0.00	0.00	0.00	0.00	0.00	0.00	0.00	0.00	0.00	0.00	0.00	51.10	122.80	-174.00	0.00	30.80	56.40	-87.20	0.00	-1.30	7.80	-6.50	0.00	-1.30	7.80	-6.50	0.00	1.00	0.00	0.00	0.00	0.00	0.00	0.00	0.00	0.00	0.00	0.00	0.00	0.00	0.00	0.00
0.00	0.00	0.00	0.00	0.00	0.00	0.00	0.00	0.00	0.00	0.00	0.00	0.00	0.00	0.00	0.00	0.00	0.00	0.00	-4.30	157.00	-152.70	0.00	3.60	74.70	-78.40	0.00	-3.80	8.30	-4.50	0.00	-3.80	8.30	-4.50	0.00	1.00	0.00	0.00	0.00	0.00	0.00	0.00	0.00	0.00	0.00	0.00	0.00	0.00	0.00	0.00
0.00	0.00	0.00	0.00	0.00	0.00	0.00	0.00	0.00	0.00	0.00	0.00	0.00	0.00	0.00	0.00	0.00	0.00	0.00	-59.30	175.80	-116.40	0.00	-23.80	85.70	-61.80	0.00	-5.90	8.10	-2.10	0.00	-5.90	8.10	-2.10	0.00	1.00	0.00	0.00	0.00	0.00	0.00	0.00	0.00	0.00	0.00	0.00	0.00	0.00	0.00	0.00
0.00	0.00	0.00	0.00	0.00	0.00	0.00	0.00	0.00	0.00	0.00	0.00	0.00	0.00	0.00	0.00	0.00	0.00	0.00	-108.60	177.40	-68.70	0.00	-49.00	88.30	-39.30	0.00	-7.40	7.00	0.40	0.00	-7.40	7.00	0.40	0.00	1.00	0.00	0.00	0.00	0.00	0.00	0.00	0.00	0.00	0.00	0.00	0.00	0.00	0.00	0.00
0.00	0.00	0.00	0.00	0.00	0.00	0.00	0.00	0.00	0.00	0.00	0.00	0.00	0.00	0.00	0.00	0.00	0.00	0.00	-147.20	161.60	-14.30	0.00	-69.30	82.20	-12.80	0.00	-8.20	5.20	3.00	0.00	-8.20	5.20	3.00	0.00	1.00	0.00	0.00	0.00	0.00	0.00	0.00	0.00	0.00	0.00	0.00	0.00	0.00	0.00	0.00
0.00	0.00	0.00	0.00	0.00	0.00	0.00	0.00	0.00	0.00	0.00	0.00	0.00	0.00	0.00	0.00	0.00	0.00	0.00	-171.40	130.00	41.40	0.00	-82.90	68.10	14.80	0.00	-8.20	3.00	5.20	0.00	-8.20	3.00	5.20	0.00	1.00	0.00	0.00	0.00	0.00	0.00	0.00	0.00	0.00	0.00	0.00	0.00	0.00	0.00	0.00
0.00	0.00	0.00	0.00	0.00	0.00	0.00	0.00	0.00	0.00	0.00	0.00	0.00	0.00	0.00	0.00	0.00	0.00	0.00	-178.90	85.60	93.20	0.00	-88.40	47.30	41.00	0.00	-7.40	0.40	7.00	0.00	-7.40	0.40	7.00	0.00	1.00	0.00	0.00	0.00	0.00	0.00	0.00	0.00	0.00	0.00	0.00	0.00	0.00	0.00	0.00
0.00	0.00	0.00	0.00	0.00	0.00	0.00	0.00	0.00	0.00	0.00	0.00	0.00	0.00	0.00	0.00	0.00	0.00	0.00	-168.80	32.90	135.80	0.00	-85.20	21.90	63.20	0.00	-5.90	-2.10	8.10	0.00	-5.90	-2.10	8.10	0.00	1.00	0.00	0.00	0.00	0.00	0.00	0.00	0.00	0.00	0.00	0.00	0.00	0.00	0.00	0.00
0.00	0.00	0.00	0.00	0.00	0.00	0.00	0.00	0.00	0.00	0.00	0.00	0.00	0.00	0.00	0.00	0.00	0.00	0.00	-142.10	-23.00	165.20	0.00	-73.70	-5.60	79.30	0.00	-3.80	-4.50	8.30	0.00	-3.80	-4.50	8.30	0.00	1.00	0.00	0.00	0.00	0.00	0.00	0.00	0.00	0.00	0.00	0.00	0.00	0.00	0.00	0.00
0.00	0.00	0.00	0.00	0.00	0.00	0.00	0.00	0.00	0.00	0.00	0.00	0.00	0.00	0.00	0.00	0.00	0.00	0.00	-101.60	-76.70	178.40	0.00	-54.90	-32.60	87.60	0.00	-1.30	-6.50	7.80	0.00	-1.30	-6.50	7.80	0.00	1.00	0.00	0.00	0.00	0.00	0.00	0.00	0.00	0.00	0.00	0.00	0.00	0.00	0.00	0.00
0.00	0.00	0.00	0.00	0.00	0.00	0.00	0.00	0.00	0.00	0.00	0.00	0.00	0.00	0.00	0.00	0.00	0.00	0.00	-51.10	-122.90	174.10	0.00	-30.80	-56.40	87.30	0.00	1.30	-7.80	6.50	0.00	1.30	-7.80	6.50	0.00	1.00	0.00	0.00	0.00	0.00	0.00	0.00	0.00	0.00	0.00	0.00	0.00	0.00	0.00	0.00
0.00	0.00	0.00	0.00	0.00	0.00	0.00	0.00	0.00	0.00	0.00	0.00	0.00	0.00	0.00	0.00	0.00	0.00	0.00	4.30	-157.10	152.80	0.00	-3.60	-74.70	78.40	0.00	3.80	-8.30	4.50	0.00	3.80	-8.30	4.50	0.00	1.00	0.00	0.00	0.00	0.00	0.00	0.00	0.00	0.00	0.00	0.00	0.00	0.00	0.00	0.00
0.00	0.00	0.00	0.00	0.00	0.00	0.00	0.00	0.00	0.00	0.00	0.00	0.00	0.00	0.00	0.00	0.00	0.00	0.00	59.30	-175.90	116.50	0.00	23.80	-85.70	61.90	0.00	5.90	-8.10	2.10	0.00	5.90	-8.10	2.10	0.00	1.00	0.00	0.00	0.00	0.00	0.00	0.00	0.00	0.00	0.00	0.00	0.00	0.00	0.00	0.00
0.00	0.00	0.00	0.00	0.00	0.00	0.00	0.00	0.00	0.00	0.00	0.00	0.00	0.00	0.00	0.00	0.00	0.00	0.00	108.60	-177.50	68.80	0.00	49.00	-88.30	39.30	0.00	7.40	-7.00	-0.40	0.00	7.40	-7.00	-0.40	0.00	1.00	0.00	0.00	0.00	0.00	0.00	0.00	0.00	0.00	0.00	0.00	0.00	0.00	0.00	0.00
0.00	0.00	0.00	0.00	0.00	0.00	0.00	0.00	0.00	0.00	0.00	0.00	0.00	0.00	0.00	0.00	0.00	0.00	0.00	147.20	-161.70	14.40	0.00	69.30	-82.30	12.90	0.00	8.20	-5.20	-3.00	0.00	8.20	-5.20	-3.00	0.00	1.00	0.00	0.00	0.00	0.00	0.00	0.00	0.00	0.00	0.00	0.00	0.00	0.00	0.00	0.00
0.00	0.00	0.00	0.00	0.00	0.00	0.00	0.00	0.00	0.00	0.00	0.00	0.00	0.00	0.00	0.00	0.00	0.00	0.00	171.50	-130.10	-41.30	0.00	82.90	-68.20	-14.70	0.00	8.20	-3.00	-5.20	0.00	8.20	-3.00	-5.20	0.00	1.00	0.00	0.00	0.00	0.00	0.00	0.00	0.00	0.00	0.00	0.00	0.00	0.00	0.00	0.00
0.00	0.00	0.00	0.00	0.00	0.00	0.00	0.00	0.00	0.00	0.00	0.00	0.00	0.00	0.00	0.00	0.00	0.00	0.00	178.90	-85.70	-93.10	0.00	88.40	-47.40	-41.00	0.00	7.40	-0.40	-7.00	0.00	7.40	-0.40	-7.00	0.00	1.00	0.00	0.00	0.00	0.00	0.00	0.00	0.00	0.00	0.00	0.00	0.00	0.00	0.00	0.00
0.00	0.00	0.00	0.00	0.00	0.00	0.00	0.00	0.00	0.00	0.00	0.00	0.00	0.00	0.00	0.00	0.00	0.00	0.00	168.80	-33.00	-135.80	0.00	85.20	-22.00	-63.20	0.00	5.90	2.10	-8.10	0.00	5.90	2.10	-8.10	0.00	1.00	0.00	0.00	0.00	0.00	0.00	0.00	0.00	0.00	0.00	0.00	0.00	0.00	0.00	0.00
0.00	0.00	0.00	0.00	0.00	0.00	0.00	0.00	0.00	0.00	0.00	0.00	0.00	0.00	0.00	0.00	0.00	0.00	0.00	142.20	22.90	-165.10	0.00	73.70	5.50	-79.20	0.00	3.80	4.50	-8.30	0.00	3.80	4.50	-8.30	0.00	1.00	0.00	0.00	0.00	0.00	0.00	0.00	0.00	0.00	0.00	0.00	0.00	0.00	0.00	0.00
0.00	0.00	0.00	0.00	0.00	0.00	0.00	0.00	0.00	0.00	0.00	0.00	0.00	0.00	0.00	0.00	0.00	0.00	0.00	101.60	76.60	-178.30	0.00	54.90	32.50	-87.50	0.00	1.30	6.50	-7.80	0.00	1.30	6.50	-7.80	0.00	1.00	0.00	0.00	0.00	0.00	0.00	0.00	0.00	0.00	0.00	0.00	0.00	0.00	0.00	0.00
0.00	0.00	0.00	0.00	0.00	0.00	0.00	0.00	0.00	0.00	0.00	0.00	0.00	0.00	0.00	0.00	0.00	0.00	0.00	51.10	122.80	-174.00	0.00	30.80	56.40	-87.20	0.00	-1.30	7.80	-6.50	0.00	-1.30	7.80	-6.50	0.00	1.00	0.00	0.00	0.00	0.00	0.00	0.00	0.00	0.00	0.00	0.00	0.00	0.00	0.00	0.00
0.00	0.00	0.00	0.00	0.00	0.00	0.00	0.00	0.00	0.00	0.00	0.00	0.00	0.00	0.00	0.00	0.00	0.00	0.00	-4.30	157.00	-152.70	0.00	3.60	74.70	-78.40	0.00	-3.80	8.30	-4.50	0.00	-3.80	8.30	-4.50	0.00	1.00	0.00	0.00	0.00	0.00	0.00	0.00	0.00	0.00	0.00	0.00	0.00	0.00	0.00	0.00
0.00	0.00	0.00	0.00	0.00	0.00	0.00	0.00	0.00	0.00	0.00	0.00	0.00	0.00	0.00	0.00	0.00	0.00	0.00	-59.30	175.80	-116.40	0.00	-23.80	85.70	-61.80	0.00	-5.90	8.10	-2.10	0.00	-5.90	8.10	-2.10	0.00	1.00	0.00	0.00	0.00	0.00	0.00	0.00	0.00	0.00	0.00	0.00	0.00	0.00	0.00	0.00
0.00	0.00	0.00	0.00	0.00	0.00	0.00	0.00	0.00	0.00	0.00	0.00	0.00	0.00	0.00	0.00	0.00	0.00	0.00	-108.60	177.40	-68.80	0.00	-49.00	88.30	-39.30	0.00	-7.40	7.00	0.40	0.00	-7.40	7.00	0.40	0.00	1.00	0.00	0.00	0.00	0.00	0.00	0.00	0.00	0.00	0.00	0.00	0.00	0.00	0.00	0.00
0.00	0.00	0.00	0.00	0.00	0.00	0.00	0.00	0.00	0.00	0.00	0.00	0.00	0.00	0.00	0.00	0.00	0.00	0.00	-147.20	161.60	-14.30	0.00	-69.30	82.20	-12.80	0.00	-8.20	5.20	3.00	0.00	-8.20	5.20	3.00	0.00	1.00	0.00	0.00	0.00	0.00	0.00	0.00	0.00	0.00	0.00	0.00	0.00	0.00	0.00	0.00
0.00	0.00	0.00	0.00	0.00	0.00	0.00	0.00	0.00	0.00	0.00	0.00	0.00	0.00	0.00	0.00	0.00	0.00	0.00	-171.40	130.00	41.40	0.00	-82.90	68.10	14.80	0.00	-8.20	3.00	5.20	0.00	-8.20	3.00	5.20	0.00	1.00	0.00	0.00	0.00	0.00	0.00	0.00	0.00	0.00	0.00	0.00	0.00	0.00	0.00	0.00
0.00	0.00	0.00	0.00	0.00	0.00	0.00	0.00	0.00	0.00	0.00	0.00	0.00	0.00	0.00	0.00	0.00	0.00	0.00	-178.90	85.60	93.20	0.00	-88.40	47.30	41.00	0.00	-7.40	0.40	7.00	0.00	-7.40	0.40	7.00	0.00	1.00	0.00	0.00	0.00	0.00	0.00	0.00	0.00	0.00	0.00	0.00	0.00	0.00	0.00	0.00
0.00	0.00	0.00	0.00	0.00	0.00	0.00	0.00	0.00	0.00	0.00	0.00	0.00	0.00	0.00	0.00	0.00	0.00	0.00	-168.80	32.90	135.80	0.00	-85.20	21.90	63.20	0.00	-5.90	-2.10	8.10	0.00	-5.90	-2.10	8.10	0.00	1.00	0.00	0.00	0.00	0.00	0.00	0.00	0.00	0.00	0.00	0.00	0.00	0.00	0.00	0.00
0.00	0.00	0.00	0.00	0.00	0.00	0.00	0.00	0.00	0.00	0.00	0.00	0.00	0.00	0.00	0.00	0.00	0.00	0.00	-142.20	-23.00	165.20	0.00	-73.70	-5.60	79.30	0.00	-3.80	-4.50	8.30	0.00	-3.80	-4.50	8.30	0.00	1.00	0.00	0.00	0.00	0.00	0.00	0.00	0.00	0.00	0.00	0.00	0.00	0.00	0.00	0.00
0.00	0.00	0.00	0.00	0.00	0.00	0.00	0.00	0.00	0.00	0.00	0.00	0.00	0.00	0.00	0.00	0.00	0.00	0.00	-101.60	-76.70	178.40	0.00	-54.90	-32.60	87.60	0.00	-1.30	-6.50	7.80	0.00	-1.30	-6.50	7.80	0.00	1.00	0.00	0.00	0.00	0.00	0.00	0.00	0.00	0.00	0.00	0.00	0.00	0.00	0.00	0.00
0.00	0.00	0.00	0.00	0.00	0.00	0.00	0.00	0.00	0.00	0.00	0.00	0.00	0.00	0.00	0.00	0.00	0.00	0.00	-51.20	-122.90	174.10	0.00	-30.80	-56.40	87.30	0.00	1.30	-7.80	6.50	0.00	1.30	-7.80	6.50	0.00	1.00	0.00	0.00	0.00	0.00	0.00	0.00	0.00	0.00	0.00	0.00	0.00	0.00	0.00	0.00
0.00	0.00	0.00	0.00	0.00	0.00	0.00	0.00	0.00	0.00	0.00	0.00	0.00	0.00	0.00	0.00	0.00	0.00	0.00	4.20	-157.10	152.80	0.00	-3.60	-74.70	78.40	0.00	3.80	-8.30	4.50	0.00	3.80	-8.30	4.50	0.00	1.00	0.00	0.00	0.00	0.00	0.00	0.00	0.00	0.00	0.00	0.00	0.00	0.00	0.00	0.00
0.00	0.00	0.00	0.00	0.00	0.00	0.00	0.00	0.00	0.00	0.00	0.00	0.00	0.00	0.00	0.00	0.00	0.00	0.00	59.30	-175.90	116.50	0.00	23.80	-85.70	61.90	0.00	5.90	-8.10	2.10	0.00	5.90	-8.10	2.10	0.00	1.00	0.00	0.00	0.00	0.00	0.00	0.00	0.00	0.00	0.00	0.00	0.00	0.00	0.00	0.00
0.00	0.00	0.00	0.00	0.00	0.00	0.00	0.00	0.00	0.00	0.00	0.00	0.00	0.00	0.00	0.00	0.00	0.00	0.00	108.60	-177.50	68.80	0.00	49.00	-88.30	39.30	0.00	7.40	-7.00	-0.40	0.00	7.40	-7.00	-0.40	0.00	1.00	0.00	0.00	0.00	0.00	0.00	0.00	0.00	0.00	0.00	0.00	0.00	0.00	0.00	0.00
0.00	0.00	0.00	0.00	0.00	0.00	0.00	0.00	0.00	0.00	0.00	0.00	0.00	0.00	0.00	0.00	0.00	0.00	0.00	147.30	-161.70	14.40	0.00	69.30	-82.30	12.90	0.00	8.20	-5.20	-3.00	0.00	8.20	-5.20	-3.00	0.00	1.00	0.00	0.00	0.00	0.00	0.00	0.00	0.00	0.00	0.00	0.00	0.00	0.00	0.00	0.00
0.00	0.00	0.00	0.00	0.00	0.00	0.00	0.00	0.00	0.00	0.00	0.00	0.00	0.00	0.00	0.00	0.00	0.00	0.00	171.50	-130.10	-41.30	0.00	82.90	-68.20	-14.70	0.00	8.20	-3.00	-5.20	0.00	8.20	-3.00	-5.20	0.00	1.00	0.00	0.00	0.00	0.00	0.00	0.00	0.00	0.00	0.00	0.00	0.00	0.00	0.00	0.00
0.00	0.00	0.00	0.00	0.00	0.00	0.00	0.00	0.00	0.00	0.00	0.00	0.00	0.00	0.00	0.00	0.00	0.00	0.00	178.90	-85.70	-93.10	0.00	88.40	-47.40	-41.00	0.00	7.40	-0.40	-7.00	0.00	7.40	-0.40	-7.00	0.00	1.00	0.00	0.00	0.00	0.00	0.00	0.00	0.00	0.00	0.00	0.00	0.00	0.00	0.00	0.00
0.00	0.00	0.00	0.00	0.00	0.00	0.00	0.00	0.00	0.00	0.00	0.00	0.00	0.00	0.00	0.00	0.00	0.00	0.00	168.80	-33.00	-135.70	0.00	85.20	-22.00	-63.20	0.00	5.90	2.10	-8.10	0.00	5.90	2.10	-8.10	0.00	1.00	0.00	0.00	0.00	0.00	0.00	0.00	0.00	0.00	0.00	0.00	0.00	0.00	0.00	0.00
0.00	0.00	0.00	0.00	0.00	0.00	0.00	0.00	0.00	0.00	0.00	0.00	0.00	0.00	0.00	0.00	0.00	0.00	0.00	142.20	22.90	-165.10	0.00	73.70	5.50	-79.20	0.00	3.80	4.50	-8.30	0.00	3.80	4.50	-8.30	0.00	1.00	0.00	0.00	0.00	0.00	0.00	0.00	0.00	0.00	0.00	0.00	0.00	0.00	0.00	0.00
0.00	0.00	0.00	0.00	0.00	0.00	0.00	0.00	0.00	0.00	0.00	0.00	0.00	0.00	0.00	0.00	0.00	0.00	0.00	101.60	76.60	-178.30	0.00	54.90	32.50	-87.50	0.00	1.30	6.50	-7.80	0.00	1.30	6.50	-7.80	0.00	1.00	0.00	0.00	0.00	0.00	0.00	0.00	0.00	0.00	0.00	0.00	0.00	0.00	0.00	0.00
0.00	0.00	0.00	0.00	0.00	0.00	0.00	0.00	0.00	0.00	0.00	0.00	0.00	0.00	0.00	0.00	0.00	0.00	0.00	51.10	122.80	-174.00	0.00	30.80	56.40	-87.20	0.00	-1.30	7.80	-6.50	0.00	-1.30	7.80	-6.50	0.00	1.00	0.00	0.00	0.00	0.00	0.00	0.00	0.00	0.00	0.00	0.00	0.00	0.00	0.00	0.00
0.00	0.00	0.00	0.00	0.00	0.00	0.00	0.00	0.00	0.00	0.00	0.00	0.00	0.00	0.00	0.00	0.00	0.00	0.00	-4.30	157.00	-152.70	0.00	3.60	74.70	-78.40	0.00	-3.80	8.30	-4.50	0.00	-3.80	8.30	-4.50	0.00	1.00	0.00	0.00	0.00	0.00	0.00	0.00	0.00	0.00	0.00	0.00	0.00	0.00	0.00	0.00
0.00	0.00	0.00	0.00	0.00	0.00	0.00	0.00	0.00	0.00	0.00	0.00	0.00	0.00	0.00	0.00	0.00	0.00	0.00	-59.30	175.80	-116.40	0.00	-23.80	85.70	-61.80	0.00	-5.90	8.10	-2.10	0.00	-5.90	8.10	-2.10	0.00	1.00	0.00	0.00	0.00	0.00	0.00	0.00	0.00	0.00	0.00	0.00	0.00	0.00	0.00	0.00
0.00	0.00	0.00	0.00	0.00	0.00	0.00	0.00	0.00	0.00	0.00	0.00	0.00	0.00	0.00	0.00	0.00	0.00	0.00	-108.60	177.40	-68.70	0.00	-49.00	88.30	-39.30	0.00	-7.40	7.00	0.40	0.00	-7.40	7.00	0.40	0.00	1.00	0.00	0.00	0.00	0.00	0.00	0.00	0.00	0.00	0.00	0.00	0.00	0.00	0.00	0.00
0.00	0.00	0.00	0.00	0.00	0.00	0.00	0.00	0.00	0.00	0.00	0.00	0.00	0.00	0.00	0.00	0.00	0.00	0.00	-147.20	161.60	-14.30	0.00	-69.30	82.20	-12.80	0.00	-8.20	5.20	3.00	0.00	-8.20	5.20	3.00	0.00	1.00	0.00	0.00	0.00	0.00	0.00	0.00	0.00	0.00	0.00	0.00	0.00	0.00	0.00	0.00
0.00	0.00	0.00	0.00	0.00	0.00	0.00	0.00	0.00	0.00	0.00	0.00	0.00	0.00	0.00	0.00	0.00	0.00	0.00	-171.40	130.00	41.40	0.00	-82.90	68.10	14.80	0.00	-8.20	3.00	5.20	0.00	-8.20	3.00	5.20	0.00	1.00	0.00	0.00	0.00	0.00	0.00	0.00	0.00	0.00	0.00	0.00	0.00	0.00	0.00	0.00
0.00	0.00	0.00	0.00	0.00	0.00	0.00	0.00	0.00	0.00	0.00	0.00	0.00	0.00	0.00	0.00	0.00	0.00	0.00	-178.90	85.60	93.20	0.00	-88.40	47.30	41.00	0.00	-7.40	0.40	7.00	0.00	-7.40	0.40	7.00	0.00	1.00	0.00	0.00	0.00	0.00	0.00	0.00	0.00	0.00	0.00	0.00	0.00	0.00	0.00	0.00
0.00	0.00	0.00	0.00	0.00	0.00	0.00	0.00	0.00	0.00	0.00	0.00	0.00	0.00	0.00	0.00	0.00	0.00	0.00	-168.80	32.90	135.80	0.00	-85.20	21.90	63.20	0.00	-5.90	-2.10	8.10	0.00	-5.90	-2.10	8.10	0.00	1.00	0.00	0.00	0.00	0.00	0.00	0.00	0.00	0.00	0.00	0.00	0.00	0.00	0.00	0.00
0.00	0.00	0.00	0.00	0.00	0.00	0.00	0.00	0.00	0.00	0.00	0.00	0.00	0.00	0.00	0.00	0.00	0.00	0.00	-142.20	-23.00	165.20	0.00	-73.70	-5.60	79.30	0.00	-3.80	-4.50	8.30	0.00	-3.80	-4.50	8.30	0.00	1.00	0.00	0.00	0.00	0.00	0.00	0.00	0.00	0.00	0.00	0.00	0.00	0.00	0.00	0.00
0.00	0.00	0.00	0.00	0.00	0.00	0.00	0.00	0.00	0.00	0.00	0.00	0.00	0.00	0.00	0.00	0.00	0.00	0.00	-101.60	-76.70	178.40	0.00	-54.90	-32.60	87.60	0.00	-1.30	-6.50	7.80	0.00	-1.30	-6.50	7.80	0.00	1.00	0.00	0.00	0.00	0.00	0.00	0.00	0.00	0.00	0.00	0.00	0.00	0.00	0.00	0.00
0.00	0.00	0.00	0.00	0.00	0.00	0.00	0.00	0.00	0.00	0.00	0.00	0.00	0.00	0.00	0.00	0.00	0.00	0.00	-51.10	-122.90	174.10	0.00	-30.80	-56.40	87.30	0.00	1.30	-7.80	6.50	0.00	1.30	-7.80	6.50	0.00	1.00	0.00	0.00	0.00	0.00	0.00	0.00	0.00	0.00	0.00	0.00	0.00	0.00	0.00	0.00
0.00	0.00	0.00	0.00	0.00	0.00	0.00	0.00	0.00	0.00	0.00	0.00	0.00	0.00	0.00	0.00	0.00	0.00	0.00	4.30	-157.10	152.80	0.00	-3.60	-74.70	78.40	0.00	3.80	-8.30	4.50	0.00	3.80	-8.30	4.50	0.00	1.00	0.00	0.00	0.00	0.00	0.00	0.00	0.00	0.00	0.00	0.00	0.00	0.00	0.00	0.00
0.00	0.00	0.00	0.00	0.00	0.00	0.00	0.00	0.00	0.00	0.00	0.00	0.00	0.00	0.00	0.00	0.00	0.00	0.00	59.30	-175.90	116.50	0.00	23.80	-85.70	61.90	0.00	5.90	-8.10	2.10	0.00	5.90	-8.10	2.10	0.00	1.00	0.00	0.00	0.00	0.00	0.00	0.00	0.00	0.00	0.00	0.00	0.00	0.00	0.00	0.00
0.00	0.00	0.00	0.00	0.00	0.00	0.00	0.00	0.00	0.00	0.00	0.00	0.00	0.00	0.00	0.00	0.00	0.00	0.00	108.60	-177.50	68.80	0.00	49.00	-88.30	39.30	0.00	7.40	-7.00	-0.40	0.00	7.40	-7.00	-0.40	0.00	1.00	0.00	0.00	0.00	0.00	0.00	0.00	0.00	0.00	0.00	0.00	0.00	0.00	0.00	0.00
0.00	0.00	0.00	0.00	0.00	0.00	0.00	0.00	0.00	0.00	0.00	0.00	0.00	0.00	0.00	0.00	0.00	0.00	0.00	147.20	-161.70	14.40	0.00	69.30	-82.30	12.90	0.00	8.20	-5.20	-3.00	0.00	8.20	-5.20	-3.00	0.00	1.00	0.00	0.00	0.00	0.00	0.00	0.00	0.00	0.00	0.00	0.00	0.00	0.00	0.00	0.00
0.00	0.00	0.00	0.00	0.00	0.00	0.00	0.00	0.00	0.00	0.00	0.00	0.00	0.00	0.00	0.00	0.00	0.00	0.00	171.50	-130.10	-41.40	0.00	82.90	-68.20	-14.70	0.00	8.20	-3.00	-5.20	0.00	8.20	-3.00	-5.20	0.00	1.00	0.00	0.00	0.00	0.00	0.00	0.00	0.00	0.00	0.00	0.00	0.00	0.00	0.00	0.00
0.00	0.00	0.00	0.00	0.00	0.00	0.00	0.00	0.00	0.00	0.00	0.00	0.00	0.00	0.00	0.00	0.00	0.00	0.00	178.90	-85.70	-93.10	0.00	88.40	-47.40	-41.00	0.00	7.40	-0.40	-7.00	0.00	7.40	-0.40	-7.00	0.00	1.00	0.00	0.00	0.00	0.00	0.00	0.00	0.00	0.00	0.00	0.00	0.00	0.00	0.00	0.00
0.00	0.00	0.00	0.00	0.00	0.00	0.00	0.00	0.00	0.00	0.00	0.00	0.00	0.00	0.00	0.00	0.00	0.00	0.00	168.80	-33.00	-135.80	0.00	85.20	-22.00	-63.20	0.00	5.90	2.10	-8.10	0.00	5.90	2.10	-8.10	0.00	1.00	0.00	0.00	0.00	0.00	0.00	0.00	0.00	0.00	0.00	0.00	0.00	0.00	0.00	0.00
0.00	0.00	0.00	0.00	0.00	0.00	0.00	0.00	0.00	0.00	0.00	0.00	0.00	0.00	0.00	0.00	0.00	0.00	0.00	142.20	22.90	-165.10	0.00	73.70	5.50	-79.20	0.00	3.80	4.50	-8.30	0.00	3.80	4.50	-8.30	0.00	1.00	0.00	0.00	0.00	0.00	0.00	0.00	0.00	0.00	0.00	0.00	0.00	0.00	0.00	0.00
0.00	0.00	0.00	0.00	0.00	0.00	0.00	0.00	0.00	0.00	0.00	0.00	0.00	0.00	0.00	0.00	0.00	0.00	0.00	101.60	76.60	-178.30	0.00	54.90	32.50	-87.50	0.00	1.30	6.50	-7.80	0.00	1.30	6.50	-7.80	0.00	1.00	0.00	0.00	0.00	0.00	0.00	0.00	0.00	0.00	0.00	0.00	0.00	0.00	0.00	0.00
0.00	0.00	0.00	0.00	0.00	0.00	0.00	0.00	0.00	0.00	0.00	0.00	0.00	0.00	0.00	0.00	0.00	0.00	0.00	51.10	122.80	-174.00	0.00	30.80	56.40	-87.20	0.00	-1.30	7.80	-6.50	0.00	-1.30	7.80	-6.50	0.00	1.00	0.00	0.00	0.00	0.00	0.00	0.00	0.00	0.00	0.00	0.00	0.00	0.00	0.00	0.00
0.00	0.00	0.00	0.00	0.00	0.00	0.00	0.00	0.00	0.00	0.00	0.00	0.00	0.00	0.00	0.00	0.00	0.00	0.00	-4.30	157.00	-152.70	0.00	3.60	74.70	-78.40	0.00	-3.80	8.30	-4.50	0.00	-3.80	8.30	-4.50	0.00	1.00	0.00	0.00	0.00	0.00	0.00	0.00	0.00	0.00	0.00	0.00	0.00	0.00	0.00	0.00
0.00	0.00	0.00	0.00	0.00	0.00	0.00	0.00	0.00	0.00	0.00	0.00	0.00	0.00	0.00	0.00	0.00	0.00	0.00	-59.30	175.80	-116.40	0.00	-23.80	85.70	-61.80	0.00	-5.90	8.10	-2.10	0.00	-5.90	8.10	-2.10	0.00	1.00	0.00	0.00	0.00	0.00	0.00	0.00	0.00	0.00	0.00	0.00	0.00	0.00	0.00	0.00
0.00	0.00	0.00	0.00	0.00	0.00	0.00	0.00	0.00	0.00	0.00	0.00	0.00	0.00	0.00	0.00	0.00	0.00	0.00	-108.60	177.40	-68.70	0.00	-49.00	88.30	-39.30	0.00	-7.40	7.00	0.40	0.00	-7.40	7.00	0.40	0.00	1.00	0.00	0.00	0.00	0.00	0.00	0.00	0.00	0.00	0.00	0.00	0.00	0.00	0.00	0.00
0.00	0.00	0.00	0.00	0.00	0.00	0.00	0.00	0.00	0.00	0.00	0.00	0.00	0.00	0.00	0.00	0.00	0.00	0.00	-147.20	161.60	-14.30	0.00	-69.30	82.20	-12.80	0.00	-8.20	5.20	3.00	0.00	-8.20	5.20	3.00	0.00	1.00	0.00	0.00	0.00	0.00	0.00	0.00	0.00	0.00	0.00	0.00	0.00	0.00	0.00	0.00
0.00	0.00	0.00	0.00	0.00	0.00	0.00	0.00	0.00	0.00	0.00	0.00	0.00	0.00	0.00	0.00	0.00	0.00	0.00	-171.40	130.00	41.40	0.00	-82.90	68.10	14.80	0.00	-8.20	3.00	5.20	0.00	-8.20	3.00	5.20	0.00	1.00	0.00	0.00	0.00	0.00	0.00	0.00	0.00	0.00	0.00	0.00	0.00	0.00	0.00	0.00
0.00	0.00	0.00	0.00	0.00	0.00	0.00	0.00	0.00	0.00	0.00	0.00	0.00	0.00	0.00	0.00	0.00	0.00	0.00	-178.90	85.60	93.20	0.00	-88.40	47.30	41.00	0.00	-7.40	0.40	7.00	0.00	-7.40	0.40	7.00	0.00	1.00	0.00	0.00	0.00	0.00	0.00	0.00	0.00	0.00	0.00	0.00	0.00	0.00	0.00	0.00
0.00	0.00	0.00	0.00	0.00	0.00	0.00	0.00	0.00	0.00	0.00	0.00	0.00	0.00	0.00	0.00	0.00	0.00	0.00	-168.80	32.90	135.80	0.00	-85.20	21.90	63.20	0.00	-5.90	-2.10	8.10	0.00	-5.90	-2.10	8.10	0.00	1.00	0.00	0.00	0.00	0.00	0.00	0.00	0.00	0.00	0.00	0.00	0.00	0.00	0.00	0.00
0.00	0.00	0.00	0.00	0.00	0.00	0.00	0.00	0.00	0.00	0.00	0.00	0.00	0.00	0.00	0.00	0.00	0.00	0.00	-142.20	-23.00	165.20	0.00	-73.70	-5.60	79.30	0.00	-3.80	-4.50	8.30	0.00	-3.80	-4.50	8.30	0.00	1.00	0.00	0.00	0.00	0.00	0.00	0.00	0.00	0.00	0.00	0.00	0.00	0.00	0.00	0.00
0.00	0.00	0.00	0.00	0.00	0.00	0.00	0.00	0.00	0.00	0.00	0.00	0.00	0.00	0.00	0.00	0.00	0.00	0.00	-101.60	-76.70	178.40	0.00	-54.90	-32.60	87.60	0.00	-1.30	-6.50	7.80	0.00	-1.30	-6.50	7.80	0.00	1.00	0.00	0.00	0.00	0.00	0.00	0.00	0.00	0.00	0.00	0.00	0.00	0.00	0.00	0.00
0.00	0.00	0.00	0.00	0.00	0.00	0.00	0.00	0.00	0.00	0.00	0.00	0.00	0.00	0.00	0.00	0.00	0.00	0.00	-51.10	-122.90	174.10	0.00	-30.80	-56.40	87.30	0.00	1.30	-7.80	6.50	0.00	1.30	-7.80	6.50	0.00	1.00	0.00	0.00	0.00	0.00	0.00	0.00	0.00	0.00	0.00	0.00	0.00	0.00	0.00	0.00
0.00	0.00	0.00	0.00	0.00	0.00	0.00	0.00	0.00	0.00	0.00	0.00	0.00	0.00	0.00	0.00	0.00	0.00	0.00	4.30	-157.10	152.80	0.00	-3.60	-74.70	78.40	0.00	3.80	-8.30	4.50	0.00	3.80	-8.30	4.50	0.00	1.00	0.00	0.00	0.00	0.00	0.00	0.00	0.00	0.00	0.00	0.00	0.00	0.00	0.00	0.00
0.00	0.00	0.00	0.00	0.00	0.00	0.00	0.00	0.00	0.00	0.00	0.00	0.00	0.00	0.00	0.00	0.00	0.00	0.00	59.30	-175.90	116.50	0.00	23.80	-85.70	61.90	0.00	5.90	-8.10	2.10	0.00	5.90	-8.10	2.10	0.00	1.00	0.00	0.00	0.00	0.00	0.00	0.00	0.00	0.00	0.00	0.00	0.00	0.00	0.00	0.00
0.00	0.00	0.00	0.00	0.00	0.00	0.00	0.00	0.00	0.00	0.00	0.00	0.00	0.00	0.00	0.00	0.00	0.00	0.00	108.60	-177.50	68.80	0.00	49.00	-88.30	39.30	0.00	7.40	-7.00	-0.40	0.00	7.40	-7.00	-0.40	0.00	1.00	0.00	0.00	0.00	0.00	0.00	0.00	0.00	0.00	0.00	0.00	0.00	0.00	0.00	0.00
0.00	0.00	0.00	0.00	0.00	0.00	0.00	0.00	0.00	0.00	0.00	0.00	0.00	0.00	0.00	0.00	0.00	0.00	0.00	147.20	-161.70	14.40	0.00	69.40	-82.30	12.90	0.00	8.20	-5.20	-3.00	0.00	8.20	-5.20	-3.00	0.00	1.00	0.00	0.00	0.00	0.00	0.00	0.00	0.00	0.00	0.00	0.00	0.00	0.00	0.00	0.00
0.00	0.00	0.00	0.00	0.00	0.00	0.00	0.00	0.00	0.00	0.00	0.00	0.00	0.00	0.00	0.00	0.00	0.00	0.00	171.50	-130.10	-41.30	0.00	82.90	-68.20	-14.70	0.00	8.20	-3.00	-5.20	0.00	8.20	-3.00	-5.20	0.00	1.00	0.00	0.00	0.00	0.00	0.00	0.00	0.00	0.00	0.00	0.00	0.00	0.00	0.00	0.00
0.00	0.00	0.00	0.00	0.00	0.00	0.00	0.00	0.00	0.00	0.00	0.00	0.00	0.00	0.00	0.00	0.00	0.00	0.00	178.90	-85.70	-93.10	0.00	88.40	-47.40	-41.00	0.00	7.40	-0.40	-7.00	0.00	7.40	-0.40	-7.00	0.00	1.00	0.00	0.00	0.00	0.00	0.00	0.00	0.00	0.00	0.00	0.00	0.00	0.00	0.00	0.00
0.00	0.00	0.00	0.00	0.00	0.00	0.00	0.00	0.00	0.00	0.00	0.00	0.00	0.00	0.00	0.00	0.00	0.00	0.00	168.80	-33.00	-135.70	0.00	85.20	-22.00	-63.20	0.00	5.90	2.10	-8.10	0.00	5.90	2.10	-8.10	0.00	1.00	0.00	0.00	0.00	0.00	0.00	0.00	0.00	0.00	0.00	0.00	0.00	0.00	0.00	0.00
0.00	0.00	0.00	0.00	0.00	0.00	0.00	0.00	0.00	0.00	0.00	0.00	0.00	0.00	0.00	0.00	0.00	0.00	0.00	142.20	22.90	-165.10	0.00	73.70	5.50	-79.20	0.00	3.80	4.50	-8.30	0.00	3.80	4.50	-8.30	0.00	1.00	0.00	0.00	0.00	0.00	0.00	0.00	0.00	0.00	0.00	0.00	0.00	0.00	0.00	0.00
0.00	0.00	0.00	0.00	0.00	0.00	0.00	0.00	0.00	0.00	0.00	0.00	0.00	0.00	0.00	0.00	0.00	0.00	0.00	101.60	76.60	-178.30	0.00	54.90	32.50	-87.50	0.00	1.30	6.50	-7.80	0.00	1.30	6.50	-7.80	0.00	1.00	0.00	0.00	0.00	0.00	0.00	0.00	0.00	0.00	0.00	0.00	0.00	0.00	0.00	0.00
0.00	0.00	0.00	0.00	0.00	0.00	0.00	0.00	0.00	0.00	0.00	0.00	0.00	0.00	0.00	0.00	0.00	0.00	0.00	51.20	122.80	-174.00	0.00	30.80	56.40	-87.20	0.00	-1.30	7.80	-6.50	0.00	-1.30	7.80	-6.50	0.00	1.00	0.00	0.00	0.00	0.00	0.00	0.00	0.00	0.00	0.00	0.00	0.00	0.00	0.00	0.00
0.00	0.00	0.00	0.00	0.00	0.00	0.00	0.00	0.00	0.00	0.00	0.00	0.00	0.00	0.00	0.00	0.00	0.00	0.00	-4.20	157.00	-152.70	0.00	3.60	74.70	-78.40	0.00	-3.80	8.30	-4.50	0.00	-3.80	8.30	-4.50	0.00	1.00	0.00	0.00	0.00	0.00	0.00	0.00	0.00	0.00	0.00	0.00	0.00	0.00	0.00	0.00
0.00	0.00	0.00	0.00	0.00	0.00	0.00	0.00	0.00	0.00	0.00	0.00	0.00	0.00	0.00	0.00	0.00	0.00	0.00	-59.30	175.80	-116.40	0.00	-23.80	85.70	-61.80	0.00	-5.90	8.10	-2.10	0.00	-5.90	8.10	-2.10	0.00	1.00	0.00	0.00	0.00	0.00	0.00	0.00	0.00	0.00	0.00	0.00	0.00	0.00	0.00	0.00
0.00	0.00	0.00	0.00	0.00	0.00	0.00	0.00	0.00	0.00	0.00	0.00	0.00	0.00	0.00	0.00	0.00	0.00	0.00	-108.60	177.40	-68.70	0.00	-49.00	88.30	-39.30	0.00	-7.40	7.00	0.40	0.00	-7.40	7.00	0.40	0.00	1.00	0.00	0.00	0.00	0.00	0.00	0.00	0.00	0.00	0.00	0.00	0.00	0.00	0.00	0.00
0.00	0.00	0.00	0.00	0.00	0.00	0.00	0.00	0.00	0.00	0.00	0.00	0.00	0.00	0.00	0.00	0.00	0.00	0.00	-147.20	161.60	-14.30	0.00	-69.30	82.20	-12.80	0.00	-8.20	5.20	3.00	0.00	-8.20	5.20	3.00	0.00	1.00	0.00	0.00	0.00	0.00	0.00	0.00	0.00	0.00	0.00	0.00	0.00	0.00	0.00	0.00
0.00	0.00	0.00	0.00	0.00	0.00	0.00	0.00	0.00	0.00	0.00	0.00	0.00	0.00	0.00	0.00	0.00	0.00	0.00	-171.50	130.00	41.40	0.00	-82.90	68.10	14.80	0.00	-8.20	3.00	5.20	0.00	-8.20	3.00	5.20	0.00	1.00	0.00	0.00	0.00	0.00	0.00	0.00	0.00	0.00	0.00	0.00	0.00	0.00	0.00	0.00
0.00	0.00	0.00	0.00	0.00	0.00	0.00	0.00	0.00	0.00	0.00	0.00	0.00	0.00	0.00	0.00	0.00	0.00	0.00	-178.90	85.60	93.20	0.00	-88.40	47.30	41.00	0.00	-7.40	0.40	7.00	0.00	-7.40	0.40	7.00	0.00	1.00	0.00	0.00	0.00	0.00	0.00	0.00	0.00	0.00	0.00	0.00	0.00	0.00	0.00	0.00
0.00	0.00	0.00	0.00	0.00	0.00	0.00	0.00	0.00	0.00	0.00	0.00	0.00	0.00	0.00	0.00	0.00	0.00	0.00	-168.80	32.90	135.80	0.00	-85.20	21.90	63.20	0.00	-5.90	-2.10	8.10	0.00	-5.90	-2.10	8.10	0.00	1.00	0.00	0.00	0.00	0.00	0.00	0.00	0.00	0.00	0.00	0.00	0.00	0.00	0.00	0.00
0.00	0.00	0.00	0.00	0.00	0.00	0.00	0.00	0.00	0.00	0.00	0.00	0.00	0.00	0.00	0.00	0.00	0.00	0.00	-142.10	-23.00	165.20	0.00	-73.70	-5.60	79.30	0.00	-3.80	-4.50	8.30	0.00	-3.80	-4.50	8.30	0.00	1.00	0.00	0.00	0.00	0.00	0.00	0.00	0.00	0.00	0.00	0.00	0.00	0.00	0.00	0.00
0.00	0.00	0.00	0.00	0.00	0.00	0.00	0.00	0.00	0.00	0.00	0.00	0.00	0.00	0.00	0.00	0.00	0.00	0.00	-101.60	-76.70	178.40	0.00	-54.90	-32.60	87.60	0.00	-1.30	-6.50	7.80	0.00	-1.30	-6.50	7.80	0.00	1.00	0.00	0.00	0.00	0.00	0.00	0.00	0.00	0.00	0.00	0.00	0.00	0.00	0.00	0.00
0.00	0.00	0.00	0.00	0.00	0.00	0.00	0.00	0.00	0.00	0.00	0.00	0.00	0.00	0.00	0.00	0.00	0.00	0.00	-51.10	-122.90	174.10	0.00	-30.80	-56.40	87.30	0.00	1.30	-7.80	6.50	0.00	1.30	-7.80	6.50	0.00	1.00	0.00	0.00	0.00	0.00	0.00	0.00	0.00	0.00	0.00	0.00	0.00	0.00	0.00	0.00
0.00	0.00	0.00	0.00	0.00	0.00	0.00	0.00	0.00	0.00	0.00	0.00	0.00	0.00	0.00	0.00	0.00	0.00	0.00	4.30	-157.10	152.80	0.00	-3.60	-74.70	78.40	0.00	3.80	-8.30	4.50	0.00	3.80	-8.30	4.50	0.00	1.00	0.00	0.00	0.00	0.00	0.00	0.00	0.00	0.00	0.00	0.00	0.00	0.00	0.00	0.00
0.00	0.00	0.00	0.00	0.00	0.00	0.00	0.00	0.00	0.00	0.00	0.00	0.00	0.00	0.00	0.00	0.00	0.00	0.00	59.30	-175.90	116.50	0.00	23.80	-85.70	61.90	0.00	5.90	-8.10	2.10	0.00	5.90	-8.10	2.10	0.00	1.00	0.00	0.00	0.00	0.00	0.00	0.00	0.00	0.00	0.00	0.00	0.00	0.00	0.00	0.00
0.00	0.00	0.00	0.00	0.00	0.00	0.00	0.00	0.00	0.00	0.00	0.00	0.00	0.00	0.00	0.00	0.00	0.00	0.00	108.60	-177.50	68.90	0.00	49.00	-88.30	39.30	0.00	7.40	-7.00	-0.40	0.00	7.40	-7.00	-0.40	0.00	1.00	0.00	0.00	0.00	0.00	0.00	0.00	0.00	0.00	0.00	0.00	0.00	0.00	0.00	0.00
0.00	0.00	0.00	0.00	0.00	0.00	0.00	0.00	0.00	0.00	0.00	0.00	0.00	0.00	0.00	0.00	0.00	0.00	0.00	147.20	-161.70	14.40	0.00	69.30	-82.30	12.90	0.00	8.20	-5.20	-3.00	0.00	8.20	-5.20	-3.00	0.00	1.00	0.00	0.00	0.00	0.00	0.00	0.00	0.00	0.00	0.00	0.00	0.00	0.00	0.00	0.00
0.00	0.00	0.00	0.00	0.00	0.00	0.00	0.00	0.00	0.00	0.00	0.00	0.00	0.00	0.00	0.00	0.00	0.00	0.00	171.50	-130.10	-41.30	0.00	82.90	-68.20	-14.70	0.00	8.20	-3.00	-5.20	0.00	8.20	-3.00	-5.20	0.00	1.00	0.00	0.00	0.00	0.00	0.00	0.00	0.00	0.00	0.00	0.00	0.00	0.00	0.00	0.00
0.00	0.00	0.00	0.00	0.00	0.00	0.00	0.00	0.00	0.00	0.00	0.00	0.00	0.00	0.00	0.00	0.00	0.00	0.00	178.90	-85.70	-93.10	0.00	88.40	-47.40	-41.00	0.00	7.40	-0.40	-7.00	0.00	7.40	-0.40	-7.00	0.00	1.00	0.00	0.00	0.00	0.00	0.00	0.00	0.00	0.00	0.00	0.00	0.00	0.00	0.00	0.00
0.00	0.00	0.00	0.00	0.00	0.00	0.00	0.00	0.00	0.00	0.00	0.00	0.00	0.00	0.00	0.00	0.00	0.00	0.00	168.80	-33.00	-135.80	0.00	85.20	-22.00	-63.20	0.00	5.90	2.10	-8.10	0.00	5.90	2.10	-8.10	0.00	1.00	0.00	0.00	0.00	0.00	0.00	0.00	0.00	0.00	0.00	0.00	0.00	0.00	0.00	0.00
0.00	0.00	0.00	0.00	0.00	0.00	0.00	0.00	0.00	0.00	0.00	0.00	0.00	0.00	0.00	0.00	0.00	0.00	0.00	142.20	22.90	-165.10	0.00	73.70	5.50	-79.20	0.00	3.80	4.50	-8.30	0.00	3.80	4.50	-8.30	0.00	1.00	0.00	0.00	0.00	0.00	0.00	0.00	0.00	0.00	0.00	0.00	0.00	0.00	0.00	0.00
0.00	0.00	0.00	0.00	0.00	0.00	0.00	0.00	0.00	0.00	0.00	0.00	0.00	0.00	0.00	0.00	0.00	0.00	0.00	101.60	76.60	-178.30	0.00	54.90	32.50	-87.50	0.00	1.30	6.50	-7.80	0.00	1.30	6.50	-7.80	0.00	1.00	0.00	0.00	0.00	0.00	0.00	0.00	0.00	0.00	0.00	0.00	0.00	0.00	0.00	0.00
0.00	0.00	0.00	0.00	0.00	0.00	0.00	0.00	0.00	0.00	0.00	0.00	0.00	0.00	0.00	0.00	0.00	0.00	0.00	51.10	122.80	-174.00	0.00	30.80	56.40	-87.20	0.00	-1.30	7.80	-6.50	0.00	-1.30	7.80	-6.50	0.00	1.00	0.00	0.00	0.00	0.00	0.00	0.00	0.00	0.00	0.00	0.00	0.00	0.00	0.00	0.00
0.00	0.00	0.00	0.00	0.00	0.00	0.00	0.00	0.00	0.00	0.00	0.00	0.00	0.00	0.00	0.00	0.00	0.00	0.00	-4.30	157.00	-152.70	0.00	3.60	74.70	-78.40	0.00	-3.80	8.30	-4.50	0.00	-3.80	8.30	-4.50	0.00	1.00	0.00	0.00	0.00	0.00	0.00	0.00	0.00	0.00	0.00	0.00	0.00	0.00	0.00	0.00
0.00	0.00	0.00	0.00	0.00	0.00	0.00	0.00	0.00	0.00	0.00	0.00	0.00	0.00	0.00	0.00	0.00	0.00	0.00	-59.30	175.80	-116.40	0.00	-23.80	85.70	-61.80	0.00	-5.90	8.10	-2.10	0.00	-5.90	8.10	-2.10	0.00	1.00	0.00	0.00	0.00	0.00	0.00	0.00	0.00	0.00	0.00	0.00	0.00	0.00	0.00	0.00
0.00	0.00	0.00	0.00	0.00	0.00	0.00	0.00	0.00	0.00	0.00	0.00	0.00	0.00	0.00	0.00	0.00	0.00	0.00	-108.60	177.40	-68.70	0.00	-49.00	88.30	-39.30	0.00	-7.40	7.00	0.40	0.00	-7.40	7.00	0.40	0.00	1.00	0.00	0.00	0.00	0.00	0.00	0.00	0.00	0.00	0.00	0.00	0.00	0.00	0.00	0.00
0.00	0.00	0.00	0.00	0.00	0.00	0.00	0.00	0.00	0.00	0.00	0.00	0.00	0.00	0.00	0.00	0.00	0.00	0.00	-147.20	161.60	-14.30	0.00	-69.30	82.20	-12.80	0.00	-8.20	5.20	3.00	0.00	-8.20	5.20	3.00	0.00	1.00	0.00	0.00	0.00	0.00	0.00	0.00	0.00	0.00	0.00	0.00	0.00	0.00	0.00	0.00
0.00	0.00	0.00	0.00	0.00	0.00	0.00	0.00	0.00	0.00	0.00	0.00	0.00	0.00	0.00	0.00	0.00	0.00	0.00	-171.40	130.00	41.40	0.00	-82.90	68.10	14.80	0.00	-8.20	3.00	5.20	0.00	-8.20	3.00	5.20	0.00	1.00	0.00	0.00	0.00	0.00	0.00	0.00	0.00	0.00	0.00	0.00	0.00	0.00	0.00	0.00
0.00	0.00	0.00	0.00	0.00	0.00	0.00	0.00	0.00	0.00	0.00	0.00	0.00	0.00	0.00	0.00	0.00	0.00	0.00	-178.90	85.60	93.20	0.00	-88.40	47.30	41.00	0.00	-7.40	0.40	7.00	0.00	-7.40	0.40	7.00	0.00	1.00	0.00	0.00	0.00	0.00	0.00	0.00	0.00	0.00	0.00	0.00	0.00	0.00	0.00	0.00
0.00	0.00	0.00	0.00	0.00	0.00	0.00	0.00	0.00	0.00	0.00	0.00	0.00	0.00	0.00	0.00	0.00	0.00	0.00	-168.80	32.90	135.80	0.00	-85.20	21.90	63.20	0.00	-5.90	-2.10	8.10	0.00	-5.90	-2.10	8.10	0.00	1.00	0.00	0.00	0.00	0.00	0.00	0.00	0.00	0.00	0.00	0.00	0.00	0.00	0.00	0.00
0.00	0.00	0.00	0.00	0.00	0.00	0.00	0.00	0.00	0.00	0.00	0.00	0.00	0.00	0.00	0.00	0.00	0.00	0.00	-142.20	-23.00	165.20	0.00	-73.70	-5.60	79.30	0.00	-3.80	-4.50	8.30	0.00	-3.80	-4.50	8.30	0.00	1.00	0.00	0.00	0.00	0.00	0.00	0.00	0.00	0.00	0.00	0.00	0.00	0.00	0.00	0.00
0.00	0.00	0.00	0.00	0.00	0.00	0.00	0.00	0.00	0.00	0.00	0.00	0.00	0.00	0.00	0.00	0.00	0.00	0.00	-101.60	-76.70	178.40	0.00	-54.90	-32.60	87.60	0.00	-1.30	-6.50	7.80	0.00	-1.30	-6.50	7.80	0.00	1.00	0.00	0.00	0.00	0.00	0.00	0.00	0.00	0.00	0.00	0.00	0.00	0.00	0.00	0.00
0.00	0.00	0.00	0.00	0.00	0.00	0.00	0.00	0.00	0.00	0.00	0.00	0.00	0.00	0.00	0.00	0.00	0.00	0.00	-51.10	-122.90	174.10	0.00	-30.80	-56.40	87.30	0.00	1.30	-7.80	6.50	0.00	1.30	-7.80	6.50	0.00	1.00	0.00	0.00	0.00	0.00	0.00	0.00	0.00	0.00	0.00	0.00	0.00	0.00	0.00	0.00
0.00	0.00	0.00	0.00	0.00	0.00	0.00	0.00	0.00	0.00	0.00	0.00	0.00	0.00	0.00	0.00	0.00	0.00	0.00	4.30	-157.10	152.80	0.00	-3.60	-74.70	78.40	0.00	3.80	-8.30	4.50	0.00	3.80	-8.30	4.50	0.00	1.00	0.00	0.00	0.00	0.00	0.00	0.00	0.00	0.00	0.00	0.00	0.00	0.00	0.00	0.00
0.00	0.00	0.00	0.00	0.00	0.00	0.00	0.00	0.00	0.00	0.00	0.00	0.00	0.00	0.00	0.00	0.00	0.00	0.00	59.30	-175.90	116.50	0.00	23.80	-85.70	61.90	0.00	5.90	-8.10	2.10	0.00	5.90	-8.10	2.10	0.00	1.00	0.00	0.00	0.00	0.00	0.00	0.00	0.00	0.00	0.00	0.00	0.00	0.00	0.00	0.00
0.00	0.00	0.00	0.00	0.00	0.00	0.00	0.00	0.00	0.00	0.00	0.00	0.00	0.00	0.00	0.00	0.00	0.00	0.00	108.60	-177.50	68.80	0.00	49.00	-88.30	39.30	0.00	7.40	-7.00	-0.40	0.00	7.40	-7.00	-0.40	0.00	1.00	0.00	0.00	0.00	0.00	0.00	0.00	0.00	0.00	0.00	0.00	0.00	0.00	0.00	0.00
0.00	0.00	0.00	0.00	0.00	0.00	0.00	0.00	0.00	0.00	0.00	0.00	0.00	0.00	0.00	0.00	0.00	0.00	0.00	147.20	-161.70	14.40	0.00	69.40	-82.30	12.90	0.00	8.20	-5.20	-3.00	0.00	8.20	-5.20	-3.00	0.00	1.00	0.00	0.00	0.00	0.00	0.00	0.00	0.00	0.00	0.00	0.00	0.00	0.00	0.00	0.00
0.00	0.00	0.00	0.00	0.00	0.00	0.00	0.00	0.00	0.00	0.00	0.00	0.00	0.00	0.00	0.00	0.00	0.00	0.00	171.50	-130.10	-41.30	0.00	82.90	-68.20	-14.70	0.00	8.20	-3.00	-5.20	0.00	8.20	-3.00	-5.20	0.00	1.00	0.00	0.00	0.00	0.00	0.00	0.00	0.00	0.00	0.00	0.00	0.00	0.00	0.00	0.00
0.00	0.00	0.00	0.00	0.00	0.00	0.00	0.00	0.00	0.00	0.00	0.00	0.00	0.00	0.00	0.00	0.00	0.00	0.00	178.90	-85.70	-93.10	0.00	88.40	-47.40	-41.00	0.00	7.40	-0.40	-7.00	0.00	7.40	-0.40	-7.00	0.00	1.00	0.00	0.00	0.00	0.00	0.00	0.00	0.00	0.00	0.00	0.00	0.00	0.00	0.00	0.00
0.00	0.00	0.00	0.00	0.00	0.00	0.00	0.00	0.00	0.00	0.00	0.00	0.00	0.00	0.00	0.00	0.00	0.00	0.00	168.80	-33.00	-135.80	0.00	85.20	-22.00	-63.20	0.00	5.90	2.10	-8.10	0.00	5.90	2.10	-8.10	0.00	1.00	0.00	0.00	0.00	0.00	0.00	0.00	0.00	0.00	0.00	0.00	0.00	0.00	0.00	0.00
0.00	0.00	0.00	0.00	0.00	0.00	0.00	0.00	0.00	0.00	0.00	0.00	0.00	0.00	0.00	0.00	0.00	0.00	0.00	142.20	22.90	-165.10	0.00	73.70	5.50	-79.20	0.00	3.80	4.50	-8.30	0.00	3.80	4.50	-8.30	0.00	1.00	0.00	0.00	0.00	0.00	0.00	0.00	0.00	0.00	0.00	0.00	0.00	0.00	0.00	0.00
0.00	0.00	0.00	0.00	0.00	0.00	0.00	0.00	0.00	0.00	0.00	0.00	0.00	0.00	0.00	0.00	0.00	0.00	0.00	101.60	76.60	-178.30	0.00	54.90	32.50	-87.50	0.00	1.30	6.50	-7.80	0.00	1.30	6.50	-7.80	0.00	1.00	0.00	0.00	0.00	0.00	0.00	0.00	0.00	0.00	0.00	0.00	0.00	0.00	0.00	0.00
0.00	0.00	0.00	0.00	0.00	0.00	0.00	0.00	0.00	0.00	0.00	0.00	0.00	0.00	0.00	0.00	0.00	0.00	0.00	51.10	122.80	-174.00	0.00	30.80	56.40	-87.20	0.00	-1.30	7.80	-6.50	0.00	-1.30	7.80	-6.50	0.00	1.00	0.00	0.00	0.00	0.00	0.00	0.00	0.00	0.00	0.00	0.00	0.00	0.00	0.00	0.00
0.00	0.00	0.00	0.00	0.00	0.00	0.00	0.00	0.00	0.00	0.00	0.00	0.00	0.00	0.00	0.00	0.00	0.00	0.00	-4.30	157.00	-152.70	0.00	3.60	74.70	-78.40	0.00	-3.80	8.30	-4.50	0.00	-3.80	8.30	-4.50	0.00	1.00	0.00	0.00	0.00	0.00	0.00	0.00	0.00	0.00	0.00	0.00	0.00	0.00	0.00	0.00
0.00	0.00	0.00	0.00	0.00	0.00	0.00	0.00	0.00	0.00	0.00	0.00	0.00	0.00	0.00	0.00	0.00	0.00	0.00	-59.30	175.80	-116.40	0.00	-23.80	85.70	-61.80	0.00	-5.90	8.10	-2.10	0.00	-5.90	8.10	-2.10	0.00	1.00	0.00	0.00	0.00	0.00	0.00	0.00	0.00	0.00	0.00	0.00	0.00	0.00	0.00	0.00
0.00	0.00	0.00	0.00	0.00	0.00	0.00	0.00	0.00	0.00	0.00	0.00	0.00	0.00	0.00	0.00	0.00	0.00	0.00	-108.60	177.40	-68.70	0.00	-49.00	88.30	-39.30	0.00	-7.40	7.00	0.40	0.00	-7.40	7.00	0.40	0.00	1.00	0.00	0.00	0.00	0.00	0.00	0.00	0.00	0.00	0.00	0.00	0.00	0.00	0.00	0.00
0.00	0.00	0.00	0.00	0.00	0.00	0.00	0.00	0.00	0.00	0.00	0.00	0.00	0.00	0.00	0.00	0.00	0.00	0.00	-147.20	161.60	-14.30	0.00	-69.30	82.20	-12.80	0.00	-8.20	5.20	3.00	0.00	-8.20	5.20	3.00	0.00	1.00	0.00	0.00	0.00	0.00	0.00	0.00	0.00	0.00	0.00	0.00	0.00	0.00	0.00	0.00
0.00	0.00	0.00	0.00	0.00	0.00	0.00	0.00	0.00	0.00	0.00	0.00	0.00	0.00	0.00	0.00	0.00	0.00	0.00	-171.40	130.00	41.40	0.00	-82.90	68.10	14.80	0.00	-8.20	3.00	5.20	0.00	-8.20	3.00	5.20	0.00	1.00	0.00	0.00	0.00	0.00	0.00	0.00	0.00	0.00	0.00	0.00	0.00	0.00	0.00	0.00
0.00	0.00	0.00	0.00	0.00	0.00	0.00	0.00	0.00	0.00	0.00	0.00	0.00	0.00	0.00	0.00	0.00	0.00	0.00	-178.90	85.60	93.20	0.00	-88.40	47.30	41.00	0.00	-7.40	0.40	7.00	0.00	-7.40	0.40	7.00	0.00	1.00	0.00	0.00	0.00	0.00	0.00	0.00	0.00	0.00	0.00	0.00	0.00	0.00	0.00	0.00
0.00	0.00	0.00	0.00	0.00	0.00	0.00	0.00	0.00	0.00	0.00	0.00	0.00	0.00	0.00	0.00	0.00	0.00	0.00	-168.80	32.90	135.80	0.00	-85.20	21.90	63.20	0.00	-5.90	-2.10	8.10	0.00	-5.90	-2.10	8.10	0.00	1.00	0.00	0.00	0.00	0.00	0.00	0.00	0.00	0.00	0.00	0.00	0.00	0.00	0.00	0.00
0.00	0.00	0.00	0.00	0.00	0.00	0.00	0.00	0.00	0.00	0.00	0.00	0.00	0.00	0.00	0.00	0.00	0.00	0.00	-142.10	-23.00	165.20	0.00	-73.70	-5.60	79.30	0.00	-3.80	-4.50	8.30	0.00	-3.80	-4.50	8.30	0.00	1.00	0.00	0.00	0.00	0.00	0.00	0.00	0.00	0.00	0.00	0.00	0.00	0.00	0.00	0.00
0.00	0.00	0.00	0.00	0.00	0.00	0.00	0.00	0.00	0.00	0.00	0.00	0.00	0.00	0.00	0.00	0.00	0.00	0.00	-101.60	-76.70	178.40	0.00	-54.90	-32.60	87.60	0.00	-1.30	-6.50	7.80	0.00	-1.30	-6.50	7.80	0.00	1.00	0.00	0.00	0.00	0.00	0.00	0.00	0.00	0.00	0.00	0.00	0.00	0.00	0.00	0.00
0.00	0.00	0.00	0.00	0.00	0.00	0.00	0.00	0.00	0.00	0.00	0.00	0.00	0.00	0.00	0.00	0.00	0.00	0.00	-51.10	-122.90	174.10	0.00	-30.80	-56.40	87.30	0.00	1.30	-7.80	6.50	0.00	1.30	-7.80	6.50	0.00	1.00	0.00	0.00	0.00	0.00	0.00	0.00	0.00	0.00	0.00	0.00	0.00	0.00	0.00	0.00
0.00	0.00	0.00	0.00	0.00	0.00	0.00	0.00	0.00	0.00	0.00	0.00	0.00	0.00	0.00	0.00	0.00	0.00	0.00	4.30	-157.10	152.80	0.00	-3.60	-74.70	78.40	0.00	3.80	-8.30	4.50	0.00	3.80	-8.30	4.50	0.00	1.00	0.00	0.00	0.00	0.00	0.00	0.00	0.00	0.00	0.00	0.00	0.00	0.00	0.00	0.00
0.00	0.00	0.00	0.00	0.00	0.00	0.00	0.00	0.00	0.00	0.00	0.00	0.00	0.00	0.00	0.00	0.00	0.00	0.00	59.30	-175.90	116.50	0.00	23.80	-85.70	61.90	0.00	5.90	-8.10	2.10	0.00	5.90	-8.10	2.10	0.00	1.00	0.00	0.00	0.00	0.00	0.00	0.00	0.00	0.00	0.00	0.00	0.00	0.00	0.00	0.00
0.00	0.00	0.00	0.00	0.00	0.00	0.00	0.00	0.00	0.00	0.00	0.00	0.00	0.00	0.00	0.00	0.00	0.00	0.00	108.60	-177.50	68.80	0.00	49.00	-88.30	39.30	0.00	7.40	-7.00	-0.40	0.00	7.40	-7.00	-0.40	0.00	1.00	0.00	0.00	0.00	0.00	0.00	0.00	0.00	0.00	0.00	0.00	0.00	0.00	0.00	0.00
0.00	0.00	0.00	0.00	0.00	0.00	0.00	0.00	0.00	0.00	0.00	0.00	0.00	0.00	0.00	0.00	0.00	0.00	0.00	147.20	-161.70	14.40	0.00	69.40	-82.30	12.90	0.00	8.20	-5.20	-3.00	0.00	8.20	-5.20	-3.00	0.00	1.00	0.00	0.00	0.00	0.00	0.00	0.00	0.00	0.00	0.00	0.00	0.00	0.00	0.00	0.00
0.00	0.00	0.00	0.00	0.00	0.00	0.00	0.00	0.00	0.00	0.00	0.00	0.00	0.00	0.00	0.00	0.00	0.00	0.00	171.50	-130.10	-41.30	0.00	82.90	-68.20	-14.70	0.00	8.20	-3.00	-5.20	0.00	8.20	-3.00	-5.20	0.00	1.00	0.00	0.00	0.00	0.00	0.00	0.00	0.00	0.00	0.00	0.00	0.00	0.00	0.00	0.00
0.00	0.00	0.00	0.00	0.00	0.00	0.00	0.00	0.00	0.00	0.00	0.00	0.00	0.00	0.00	0.00	0.00	0.00	0.00	178.90	-85.70	-93.10	0.00	88.40	-47.40	-41.00	0.00	7.40	-0.40	-7.00	0.00	7.40	-0.40	-7.00	0.00	1.00	0.00	0.00	0.00	0.00	0.00	0.00	0.00	0.00	0.00	0.00	0.00	0.00	0.00	0.00
0.00	0.00	0.00	0.00	0.00	0.00	0.00	0.00	0.00	0.00	0.00	0.00	0.00	0.00	0.00	0.00	0.00	0.00	0.00	168.80	-33.00	-135.80	0.00	85.20	-22.00	-63.20	0.00	5.90	2.10	-8.10	0.00	5.90	2.10	-8.10	0.00	1.00	0.00	0.00	0.00	0.00	0.00	0.00	0.00	0.00	0.00	0.00	0.00	0.00	0.00	0.00
0.00	0.00	0.00	0.00	0.00	0.00	0.00	0.00	0.00	0.00	0.00	0.00	0.00	0.00	0.00	0.00	0.00	0.00	0.00	142.20	22.90	-165.10	0.00	73.70	5.50	-79.20	0.00	3.80	4.50	-8.30	0.00	3.80	4.50	-8.30	0.00	1.00	0.00	0.00	0.00	0.00	0.00	0.00	0.00	0.00	0.00	0.00	0.00	0.00	0.00	0.00
0.00	0.00	0.00	0.00	0.00	0.00	0.00	0.00	0.00	0.00	0.00	0.00	0.00	0.00	0.00	0.00	0.00	0.00	0.00	101.60	76.60	-178.30	0.00	54.90	32.50	-87.50	0.00	1.30	6.50	-7.80	0.00	1.30	6.50	-7.80	0.00	1.00	0.00	0.00	0.00	0.00	0.00	0.00	0.00	0.00	0.00	0.00	0.00	0.00	0.00	0.00
0.00	0.00	0.00	0.00	0.00	0.00	0.00	0.00	0.00	0.00	0.00	0.00	0.00	0.00	0.00	0.00	0.00	0.00	0.00	51.10	122.80	-174.00	0.00	30.80	56.40	-87.20	0.00	-1.30	7.80	-6.50	0.00	-1.30	7.80	-6.50	0.00	1.00	0.00	0.00	0.00	0.00	0.00	0.00	0.00	0.00	0.00	0.00	0.00	0.00	0.00	0.00
0.00	0.00	0.00	0.00	0.00	0.00	0.00	0.00	0.00	0.00	0.00	0.00	0.00	0.00	0.00	0.00	0.00	0.00	0.00	-4.30	157.00	-152.70	0.00	3.60	74.70	-78.40	0.00	-3.80	8.30	-4.50	0.00	-3.80	8.30	-4.50	0.00	1.00	0.00	0.00	0.00	0.00	0.00	0.00	0.00	0.00	0.00	0.00	0.00	0.00	0.00	0.00
0.00	0.00	0.00	0.00	0.00	0.00	0.00	0.00	0.00	0.00	0.00	0.00	0.00	0.00	0.00	0.00	0.00	0.00	0.00	-59.30	175.80	-116.40	0.00	-23.80	85.70	-61.80	0.00	-5.90	8.10	-2.10	0.00	-5.90	8.10	-2.10	0.00	1.00	0.00	0.00	0.00	0.00	0.00	0.00	0.00	0.00	0.00	0.00	0.00	0.00	0.00	0.00
0.00	0.00	0.00	0.00	0.00	0.00	0.00	0.00	0.00	0.00	0.00	0.00	0.00	0.00	0.00	0.00	0.00	0.00	0.00	-108.60	177.40	-68.70	0.00	-49.00	88.30	-39.30	0.00	-7.40	7.00	0.40	0.00	-7.40	7.00	0.40	0.00	1.00	0.00	0.00	0.00	0.00	0.00	0.00	0.00	0.00	0.00	0.00	0.00	0.00	0.00	0.00
0.00	0.00	0.00	0.00	0.00	0.00	0.00	0.00	0.00	0.00	0.00	0.00	0.00	0.00	0.00	0.00	0.00	0.00	0.00	-147.20	161.60	-14.30	0.00	-69.30	82.20	-12.80	0.00	-8.20	5.20	3.00	0.00	-8.20	5.20	3.00	0.00	1.00	0.00	0.00	0.00	0.00	0.00	0.00	0.00	0.00	0.00	0.00	0.00	0.00	0.00	0.00
0.00	0.00	0.00	0.00	0.00	0.00	0.00	0.00	0.00	0.00	0.00	0.00	0.00	0.00	0.00	0.00	0.00	0.00	0.00	-171.40	130.00	41.40	0.00	-82.90	68.10	14.80	0.00	-8.20	3.00	5.20	0.00	-8.20	3.00	5.20	0.00	1.00	0.00	0.00	0.00	0.00	0.00	0.00	0.00	0.00	0.00	0.00	0.00	0.00	0.00	0.00
0.00	0.00	0.00	0.00	0.00	0.00	0.00	0.00	0.00	0.00	0.00	0.00	0.00	0.00	0.00	0.00	0.00	0.00	0.00	-178.90	85.60	93.20	0.00	-88.40	47.30	41.00	0.00	-7.40	0.40	7.00	0.00	-7.40	0.40	7.00	0.00	1.00	0.00	0.00	0.00	0.00	0.00	0.00	0.00	0.00	0.00	0.00	0.00	0.00	0.00	0.00
0.00	0.00	0.00	0.00	0.00	0.00	0.00	0.00	0.00	0.00	0.00	0.00	0.00	0.00	0.00	0.00	0.00	0.00	0.00	-168.80	32.90	135.80	0.00	-85.20	21.90	63.20	0.00	-5.90	-2.10	8.10	0.00	-5.90	-2.10	8.10	0.00	1.00	0.00	0.00	0.00	0.00	0.00	0.00	0.00	0.00	0.00	0.00	0.00	0.00	0.00	0.00
0.00	0.00	0.00	0.00	0.00	0.00	0.00	0.00	0.00	0.00	0.00	0.00	0.00	0.00	0.00	0.00	0.00	0.00	0.00	-142.10	-23.00	165.20	0.00	-73.70	-5.60	79.30	0.00	-3.80	-4.50	8.30	0.00	-3.80	-4.50	8.30	0.00	1.00	0.00	0.00	0.00	0.00	0.00	0.00	0.00	0.00	0.00	0.00	0.00	0.00	0.00	0.00
0.00	0.00	0.00	0.00	0.00	0.00	0.00	0.00	0.00	0.00	0.00	0.00	0.00	0.00	0.00	0.00	0.00	0.00	0.00	-101.60	-76.70	178.40	0.00	-54.90	-32.60	87.60	0.00	-1.30	-6.50	7.80	0.00	-1.30	-6.50	7.80	0.00	1.00	0.00	0.00	0.00	0.00	0.00	0.00	0.00	0.00	0.00	0.00	0.00	0.00	0.00	0.00
0.00	0.00	0.00	0.00	0.00	0.00	0.00	0.00	0.00	0.00	0.00	0.00	0.00	0.00	0.00	0.00	0.00	0.00	0.00	-51.10	-122.90	174.10	0.00	-30.80	-56.40	87.30	0.00	1.30	-7.80	6.50	0.00	1.30	-7.80	6.50	0.00	1.00	0.00	0.00	0.00	0.00	0.00	0.00	0.00	0.00	0.00	0.00	0.00	0.00	0.00	0.00
0.00	0.00	0.00	0.00	0.00	0.00	0.00	0.00	0.00	0.00	0.00	0.00	0.00	0.00	0.00	0.00	0.00	0.00	0.00	4.30	-157.10	152.80	0.00	-3.60	-74.70	78.40	0.00	3.80	-8.30	4.50	0.00	3.80	-8.30	4.50	0.00	1.00	0.00	0.00	0.00	0.00	0.00	0.00	0.00	0.00	0.00	0.00	0.00	0.00	0.00	0.00
0.00	0.00	0.00	0.00	0.00	0.00	0.00	0.00	0.00	0.00	0.00	0.00	0.00	0.00	0.00	0.00	0.00	0.00	0.00	59.30	-175.90	116.50	0.00	23.80	-85.70	61.90	0.00	5.90	-8.10	2.10	0.00	5.90	-8.10	2.10	0.00	1.00	0.00	0.00	0.00	0.00	0.00	0.00	0.00	0.00	0.00	0.00	0.00	0.00	0.00	0.00
0.00	0.00	0.00	0.00	0.00	0.00	0.00	0.00	0.00	0.00	0.00	0.00	0.00	0.00	0.00	0.00	0.00	0.00	0.00	108.60	-177.50	68.80	0.00	49.00	-88.30	39.30	0.00	7.40	-7.00	-0.40	0.00	7.40	-7.00	-0.40	0.00	1.00	0.00	0.00	0.00	0.00	0.00	0.00	0.00	0.00	0.00	0.00	0.00	0.00	0.00	0.00
0.00	0.00	0.00	0.00	0.00	0.00	0.00	0.00	0.00	0.00	0.00	0.00	0.00	0.00	0.00	0.00	0.00	0.00	0.00	147.20	-161.70	14.40	0.00	69.30	-82.30	12.90	0.00	8.20	-5.20	-3.00	0.00	8.20	-5.20	-3.00	0.00	1.00	0.00	0.00	0.00	0.00	0.00	0.00	0.00	0.00	0.00	0.00	0.00	0.00	0.00	0.00
0.00	0.00	0.00	0.00	0.00	0.00	0.00	0.00	0.00	0.00	0.00	0.00	0.00	0.00	0.00	0.00	0.00	0.00	0.00	171.50	-130.10	-41.30	0.00	82.90	-68.20	-14.70	0.00	8.20	-3.00	-5.20	0.00	8.20	-3.00	-5.20	0.00	1.00	0.00	0.00	0.00	0.00	0.00	0.00	0.00	0.00	0.00	0.00	0.00	0.00	0.00	0.00
0.00	0.00	0.00	0.00	0.00	0.00	0.00	0.00	0.00	0.00	0.00	0.00	0.00	0.00	0.00	0.00	0.00	0.00	0.00	178.90	-85.70	-93.10	0.00	88.40	-47.40	-41.00	0.00	7.40	-0.40	-7.00	0.00	7.40	-0.40	-7.00	0.00	1.00	0.00	0.00	0.00	0.00	0.00	0.00	0.00	0.00	0.00	0.00	0.00	0.00	0.00	0.00
0.00	0.00	0.00	0.00	0.00	0.00	0.00	0.00	0.00	0.00	0.00	0.00	0.00	0.00	0.00	0.00	0.00	0.00	0.00	168.80	-33.00	-135.70	0.00	85.20	-22.00	-63.20	0.00	5.90	2.10	-8.10	0.00	5.90	2.10	-8.10	0.00	1.00	0.00	0.00	0.00	0.00	0.00	0.00	0.00	0.00	0.00	0.00	0.00	0.00	0.00	0.00
0.00	0.00	0.00	0.00	0.00	0.00	0.00	0.00	0.00	0.00	0.00	0.00	0.00	0.00	0.00	0.00	0.00	0.00	0.00	142.20	22.90	-165.10	0.00	73.70	5.50	-79.20	0.00	3.80	4.50	-8.30	0.00	3.80	4.50	-8.30	0.00	1.00	0.00	0.00	0.00	0.00	0.00	0.00	0.00	0.00	0.00	0.00	0.00	0.00	0.00	0.00
0.00	0.00	0.00	0.00	0.00	0.00	0.00	0.00	0.00	0.00	0.00	0.00	0.00	0.00	0.00	0.00	0.00	0.00	0.00	101.60	76.60	-178.30	0.00	54.90	32.50	-87.50	0.00	1.30	6.50	-7.80	0.00	1.30	6.50	-7.80	0.00	1.00	0.00	0.00	0.00	0.00	0.00	0.00	0.00	0.00	0.00	0.00	0.00	0.00	0.00	0.00
0.00	0.00	0.00	0.00	0.00	0.00	0.00	0.00	0.00	0.00	0.00	0.00	0.00	0.00	0.00	0.00	0.00	0.00	0.00	51.10	122.80	-174.00	0.00	30.80	56.40	-87.20	0.00	-1.30	7.80	-6.50	0.00	-1.30	7.80	-6.50	0.00	1.00	0.00	0.00	0.00	0.00	0.00	0.00	0.00	0.00	0.00	0.00	0.00	0.00	0.00	0.00
[truncated: 1,814 more rows]
[truncated: 77 more columns]
