# Supplementary material for: Transformer fault identification based on GWO-optimized Dual-channel M-A method
Source: PLoS One. 2024 Oct 28;19(10):e0312474. doi: 10.1371/journal.pone.0312474 (PMC11516005; doi:10.1371/journal.pone.0312474)
Supplement: S1 Data — (ZIP) [file pone.0312474.s001.zip › data1061.csv]

# ¸ßÑ¹²àµçÁ÷AÏà_Iha	¸ßÑ¹²àµçÁ÷BÏà_Ihb	¸ßÑ¹²àµçÁ÷CÏà_Ihc	¸ßÑ¹²àÁãÐòµçÁ÷_3I0	ÖÐÑ¹²àµçÁ÷AÏà_Ima	ÖÐÑ¹²àµçÁ÷BÏà_Imb	ÖÐÑ¹²àµçÁ÷CÏà_Imc	ÖÐÑ¹²àÁãÐòµçÁ÷_3I0	µÍÑ¹1·ÖÖ§µçÁ÷AÏà_Il1a	µÍÑ¹1·ÖÖ§µçÁ÷BÏà_Il1b	µÍÑ¹1·ÖÖ§µçÁ÷CÏà_Il1c	µÍÑ¹1·ÖÖ§ÁãÐòµçÁ÷_3I0	µÍÑ¹2·ÖÖ§µçÁ÷AÏà_Il2a	µÍÑ¹2·ÖÖ§µçÁ÷BÏà_Il2b	µÍÑ¹2·ÖÖ§µçÁ÷CÏà_Il2c	µÍÑ¹2·ÖÖ§ÁãÐòµçÁ÷_3I0	×Ý²îµçÁ÷AÏà_Ia	×Ý²îµçÁ÷BÏà_Ib	×Ý²îµçÁ÷CÏà_Ic	¸ßÑ¹²àµçÑ¹AÏà_Uha	¸ßÑ¹²àµçÑ¹BÏà_Uhb	¸ßÑ¹²àµçÑ¹CÏà_Uhc	¸ßÑ¹²àÁãÐòµçÑ¹_3U0	ÖÐÑ¹²àµçÑ¹AÏà_Uma	ÖÐÑ¹²àµçÑ¹BÏà_Umb	ÖÐÑ¹²àµçÑ¹CÏà_Umc	ÖÐÑ¹²àÁãÐòµçÑ¹_3U0	µÍÑ¹1·ÖÖ§µçÑ¹AÏà_Ul1a	µÍÑ¹1·ÖÖ§µçÑ¹BÏà_Ul1b	µÍÑ¹1·ÖÖ§µçÑ¹CÏà_Ul1c	µÍÑ¹1·ÖÖ§ÁãÐòµçÑ¹_3U0	µÍÑ¹2·ÖÖ§µçÑ¹AÏà_Ul2a	µÍÑ¹2·ÖÖ§µçÑ¹BÏà_Ul2b	µÍÑ¹2·ÖÖ§µçÑ¹CÏà_Ul2c	µÍÑ¹2·ÖÖ§ÁãÐòµçÑ¹_3U0	±£»¤Æô¶¯	×ÝÁª²î¶¯ËÙ¶Ï	×ÝÁª±ÈÂÊ²î¶¯	Ìø¸ßÑ¹²à	¸ßÑ¹Ä¸Áª	ÌøÖÐÑ¹²à	ÖÐÑ¹Ä¸Áª	ÌøµÍ1·ÖÖ§	µÍ1·Ö¶Î	ÌøµÍ2·ÖÖ§	µÍ2·Ö¶Î	ÖÐÑ¹±ÕËø±¸	µÍ1±ÕËø±¸	µÍ2±ÕËø±¸	¸ßÏà¼ä×è¿¹1Ê±ÏÞ
-0.11	-0.05	0.16	0.00	0.17	0.12	-0.30	0.00	-0.03	0.19	-0.16	0.00	0.28	0.01	-0.29	0.00	0.00	0.01	-0.01	-96.00	-82.90	178.90	0.00	-50.20	-38.60	88.80	0.00	-0.60	-6.90	7.60	0.00	-0.60	-6.90	7.60	0.00	0.00	0.00	0.00	0.00	0.00	0.00	0.00	0.00	0.00	0.00	0.00	0.00	0.00	0.00	0.00
-0.06	0.13	0.17	0.00	0.09	0.15	-0.29	0.00	-0.09	0.20	-0.11	0.00	0.23	0.11	-0.15	0.00	0.00	-0.48	0.00	-44.60	-127.90	172.50	0.00	-25.00	-61.50	86.50	0.00	1.90	-8.10	6.10	0.00	1.90	-8.10	6.10	0.00	0.00	0.00	0.00	0.00	0.00	0.00	0.00	0.00	0.00	0.00	0.00	0.00	0.00	0.00	0.00
-0.15	-0.14	0.15	0.00	-0.12	0.26	0.10	0.00	-0.14	0.19	-0.05	-0.05	0.47	-0.24	-0.33	0.00	-0.01	-0.01	0.00	11.04	-160.01	149.20	0.00	2.84	-78.40	75.68	0.00	4.40	-8.40	4.00	0.00	4.40	-8.40	4.00	0.00	0.00	0.00	0.00	0.00	0.00	0.00	0.00	0.00	0.00	0.00	0.00	0.00	0.00	0.00	0.00
0.03	-0.17	0.12	0.48	-0.09	0.29	-0.20	0.00	-0.18	0.17	0.00	0.00	0.15	-0.12	-0.29	0.00	0.11	0.01	0.00	65.95	-177.10	111.20	0.00	30.00	-88.08	57.28	0.00	6.40	-7.90	1.50	0.00	6.40	-7.90	1.50	0.00	0.00	0.00	0.00	0.00	0.00	0.00	0.00	0.00	0.00	0.00	0.00	0.00	0.00	0.00	0.00
0.08	-0.17	-0.40	0.00	-0.17	0.02	-0.12	0.00	-0.20	0.13	0.07	0.00	-0.08	0.32	-0.23	-0.39	-0.01	0.01	0.00	114.08	-176.98	62.40	0.00	54.40	-87.99	33.72	0.00	7.80	-6.70	-1.00	0.00	7.80	-6.70	-1.00	0.00	0.00	0.00	0.00	0.00	0.00	0.00	0.00	0.00	0.00	0.00	0.00	0.00	0.00	0.00	0.00
0.13	-0.16	0.03	0.00	-0.24	0.27	-0.03	0.00	-0.20	0.07	0.12	0.00	-0.18	0.33	-0.15	0.25	-0.49	-0.27	0.00	151.10	-158.70	7.38	-0.12	73.50	-80.20	7.03	0.00	8.40	-4.80	-3.60	0.00	8.40	-4.80	-3.60	0.00	0.00	0.00	0.00	0.00	0.00	0.00	0.00	0.00	0.00	0.00	0.00	0.00	0.00	0.00	0.00
-0.24	-0.23	-0.14	-0.22	-0.28	0.22	0.06	0.00	-0.18	0.03	0.17	0.13	-0.69	0.31	-0.05	0.00	-0.07	-0.44	0.01	173.40	-125.02	-48.00	0.21	85.65	-64.34	-21.00	0.00	8.20	-2.40	-5.80	0.00	8.20	-2.40	-5.80	0.00	0.00	0.00	0.00	0.00	0.00	0.00	0.00	0.00	0.00	0.00	0.00	0.00	0.00	0.00	0.00
0.17	-0.09	0.31	0.00	-0.30	0.15	0.15	-0.19	-0.12	-0.05	0.19	0.00	-0.31	0.29	-0.02	-0.03	-0.01	0.00	0.01	178.70	-79.60	-99.00	0.36	89.00	-42.20	-46.70	0.00	7.20	0.20	-7.40	0.00	7.20	0.20	-7.40	0.00	0.00	0.00	0.00	0.00	0.00	0.00	0.00	0.00	0.00	0.00	0.00	0.00	0.00	0.00	0.00
0.16	-0.05	-0.11	0.00	-0.28	0.06	0.22	0.00	-0.23	-0.11	-0.29	0.00	-0.45	-0.26	-0.18	0.28	0.00	0.00	0.01	166.50	-26.20	-140.30	0.00	84.17	-15.40	-67.53	0.00	5.50	2.80	-8.30	0.00	5.50	2.80	-8.30	0.00	0.00	0.00	0.00	0.00	0.00	0.00	0.00	0.00	0.00	0.00	0.00	0.00	0.00	0.00	0.00
0.36	0.00	0.11	0.00	-0.24	-0.03	-0.10	-0.44	-0.03	0.11	0.47	0.00	-0.32	0.08	0.23	0.00	0.00	-0.01	0.01	138.00	30.03	-167.80	0.21	70.40	11.90	-82.01	0.00	3.20	5.10	-8.40	0.00	3.20	5.10	-8.40	0.00	0.00	0.00	0.00	0.00	0.00	0.00	0.00	0.00	0.00	0.00	0.00	0.00	0.00	0.00	0.00
0.44	0.05	-0.16	-0.12	-0.17	0.23	0.18	0.00	0.03	-0.19	0.16	0.00	-0.30	-0.13	0.29	0.37	0.00	-0.01	-0.31	96.00	82.90	-178.90	0.00	50.20	38.60	-88.60	0.00	0.60	6.90	-7.60	0.00	0.60	6.90	-7.60	0.00	0.00	0.00	0.00	0.00	0.00	0.00	0.00	0.00	0.00	0.00	0.00	0.00	0.00	0.00	0.00
0.06	0.10	-0.17	0.00	-0.09	-0.20	0.29	0.00	0.09	0.27	0.11	0.33	-0.21	0.30	0.32	0.00	0.02	-0.34	0.00	44.60	127.78	-172.50	0.00	24.96	61.50	-86.50	0.00	-1.90	8.10	-6.10	0.00	-1.90	8.10	-6.10	0.00	0.00	0.00	0.00	0.00	0.00	0.00	0.00	0.00	0.00	0.00	0.00	0.00	0.00	0.00	0.00
-0.40	0.14	0.06	0.00	0.00	-0.44	-0.22	0.00	-0.08	-0.19	0.27	0.14	-0.12	0.09	0.33	-0.02	0.01	-0.01	-0.14	-11.22	160.30	-149.20	0.00	-2.63	78.40	-75.70	0.00	-4.40	8.40	-4.00	0.00	-4.40	8.40	-4.00	0.00	0.00	0.00	0.00	0.00	0.00	0.00	0.00	0.00	0.00	0.00	0.00	0.00	0.00	0.00	0.00
-0.03	0.16	-0.13	0.00	0.25	-0.29	0.20	0.00	0.18	-0.17	0.00	-0.39	-0.14	-0.39	0.29	-0.18	0.01	-0.01	-0.37	-65.43	177.24	-111.20	0.00	-30.00	87.81	-57.60	0.00	-6.40	7.90	-1.50	0.00	-6.40	7.90	-1.50	0.00	0.00	0.00	0.00	0.00	0.00	0.00	0.00	0.00	0.00	0.00	0.00	0.00	0.00	0.00	0.00
-0.08	0.17	0.14	0.13	0.17	-0.30	0.28	0.00	0.20	-0.13	-0.07	0.05	0.08	-0.80	0.23	-0.48	0.36	0.04	0.25	-114.10	176.50	-62.40	-0.39	-54.40	88.20	-33.86	0.00	-7.80	6.70	1.00	0.00	-7.80	6.70	1.00	0.00	0.00	0.00	0.00	0.00	0.00	0.00	0.00	0.00	0.00	0.00	0.00	0.00	0.00	0.00	0.00
-0.13	0.18	0.17	0.00	0.24	0.01	0.03	0.00	0.20	-0.07	-0.12	0.00	0.27	-0.33	0.15	0.14	0.01	0.01	0.00	-151.10	158.83	-7.50	0.25	-73.50	80.08	-6.70	0.00	-8.40	4.80	3.60	0.00	-8.40	4.80	3.60	0.00	0.00	0.00	0.00	0.00	0.00	0.00	0.00	0.00	0.00	0.00	0.00	0.00	0.00	0.00	0.00
-0.15	0.13	0.02	0.00	0.28	-0.17	-0.06	0.00	0.06	-0.01	0.19	0.01	0.46	-0.31	0.05	0.00	0.21	-0.07	0.24	-173.40	125.30	48.00	-0.35	-85.40	64.45	21.00	0.00	-8.20	2.40	5.80	0.00	-8.20	2.40	5.80	0.00	0.00	0.00	0.00	0.00	0.00	0.00	0.00	0.00	0.00	0.00	0.00	0.00	0.00	0.00	0.00
0.22	-0.03	0.07	-0.39	0.30	-0.10	-0.25	0.00	0.17	-0.17	-0.31	0.00	0.31	-0.26	-0.05	0.00	0.01	0.41	-0.01	-178.70	79.60	99.35	0.00	-89.00	42.33	46.70	0.00	-7.20	-0.20	7.40	0.00	-7.20	-0.20	7.40	0.00	0.00	0.00	0.00	0.00	0.00	0.00	0.00	0.00	0.00	0.00	0.00	0.00	0.00	0.00	0.00
-0.10	0.05	-0.18	0.00	0.01	-0.04	-0.22	-0.29	0.09	0.11	-0.20	-0.07	0.59	-0.18	-0.15	-0.12	-0.29	0.37	-0.01	-166.50	26.20	140.30	0.00	-83.80	16.12	67.90	0.00	-5.50	-2.80	8.30	0.00	-5.50	-2.80	8.30	0.00	0.00	0.00	0.00	0.00	0.00	0.00	0.00	0.00	0.00	0.00	0.00	0.00	0.00	0.00	0.00
0.21	-0.39	0.15	0.17	0.24	0.03	-0.27	0.00	0.03	0.15	-0.19	0.00	0.32	-0.06	-0.23	0.00	0.00	0.36	-0.01	-137.64	-29.32	167.55	0.06	-70.40	-11.90	81.96	0.00	-3.20	-5.10	8.40	0.00	-3.20	-5.10	8.40	0.00	0.00	0.00	0.00	0.00	0.00	0.00	0.00	0.00	0.00	0.00	0.00	0.00	0.00	0.00	0.00
-0.11	-0.39	0.38	0.00	0.53	-0.32	-0.30	0.26	-0.47	0.24	-0.16	0.28	0.28	0.01	-0.29	0.00	-0.28	0.25	-0.01	-95.54	-82.52	178.90	0.00	-50.20	-38.25	88.89	0.00	-0.60	-6.90	7.60	0.00	-0.60	-6.90	7.60	0.00	0.00	0.00	0.00	0.00	0.00	0.00	0.00	0.00	0.00	0.00	0.00	0.00	0.00	0.00	0.00
-0.06	-0.10	0.17	0.00	0.09	0.20	-0.20	-0.22	0.12	0.20	-0.11	0.00	0.21	0.11	-0.32	0.00	0.21	0.01	0.00	-44.60	-127.90	172.76	0.00	-25.12	-61.50	86.50	0.00	1.90	-8.10	6.10	0.00	1.90	-8.10	6.10	0.00	0.00	0.00	0.00	0.00	0.00	0.00	0.00	0.00	0.00	0.00	0.00	0.00	0.00	0.00	0.00
-0.13	-0.14	0.15	0.00	0.00	0.26	-0.27	0.00	-0.26	0.19	-0.05	0.00	0.12	0.20	-0.33	0.23	0.47	0.01	0.00	11.10	-160.30	149.21	0.00	2.60	-78.40	75.70	0.00	4.40	-8.40	4.00	0.00	4.40	-8.40	4.00	0.00	0.00	0.00	0.00	0.00	0.00	0.00	0.00	0.00	0.00	0.00	0.00	0.00	0.00	0.00	0.00
-0.46	-0.16	0.12	0.00	-0.09	0.29	0.15	-0.41	-0.18	0.17	0.00	0.17	0.26	0.55	-0.29	0.00	-0.02	-0.02	-0.12	65.80	-177.10	110.71	0.00	30.00	-87.60	57.60	0.00	6.40	-7.90	1.50	0.00	6.40	-7.90	1.50	0.00	0.00	0.00	0.00	0.00	0.00	0.00	0.00	0.00	0.00	0.00	0.00	0.00	0.00	0.00	0.00
0.08	-0.17	0.08	0.00	-0.17	0.68	-0.12	0.41	-0.20	0.48	-0.37	0.00	-0.08	0.32	-0.23	0.00	0.15	0.39	0.29	114.10	-176.64	62.40	0.38	54.40	-87.74	33.80	0.00	7.80	-6.70	-1.00	0.00	7.80	-6.70	-1.00	0.00	0.00	0.00	0.00	0.00	0.00	0.00	0.00	0.00	0.00	0.00	0.00	0.00	0.00	0.00	0.00
0.13	-0.07	0.03	0.01	-0.23	0.27	-0.03	-0.07	-0.20	-0.20	-0.27	0.00	-0.21	-0.06	-0.15	-0.10	-0.01	0.00	-0.35	151.26	-158.70	7.71	0.00	73.85	-80.20	6.70	0.00	8.40	-4.80	-3.60	0.00	8.40	-4.80	-3.60	0.00	0.00	0.00	0.00	0.00	0.00	0.00	0.00	0.00	0.00	0.00	0.00	0.00	0.00	0.00	0.00
0.29	-0.52	0.21	0.00	-0.09	0.22	-0.43	0.00	-0.18	0.01	0.17	0.36	-0.25	0.31	-0.05	0.00	-0.01	0.00	0.48	173.40	-125.30	-48.00	0.00	85.40	-64.40	-21.00	0.00	8.20	-2.40	-5.80	0.00	8.20	-2.40	-5.80	0.00	0.00	0.00	0.00	0.00	0.00	0.00	0.00	0.00	0.00	0.00	0.00	0.00	0.00	0.00	0.00
0.10	-0.04	0.30	0.12	-0.64	0.15	-0.33	0.00	-0.14	-0.05	0.19	0.05	-0.31	0.26	-0.08	0.00	-0.06	0.00	0.01	178.82	-80.01	-99.00	-0.13	89.00	-42.20	-46.70	0.00	7.20	0.20	-7.40	0.00	7.20	0.20	-7.40	0.00	0.00	0.00	0.00	0.00	0.00	0.00	0.00	0.00	0.00	0.00	0.00	0.00	0.00	0.00	0.00
0.16	0.21	0.24	-0.01	0.10	-0.42	-0.17	0.00	-0.09	-0.11	0.55	0.00	-0.33	0.18	0.15	0.03	0.00	0.00	0.01	166.50	-26.20	-140.30	0.00	83.74	-15.90	-67.70	0.00	5.50	2.80	-8.30	0.00	5.50	2.80	-8.30	0.00	0.00	0.00	0.00	0.00	0.00	0.00	0.00	0.00	0.00	0.00	0.00	0.00	0.00	0.00	0.00
0.14	0.00	-0.15	0.00	-0.31	-0.03	0.27	0.47	-0.03	0.05	0.38	0.00	-0.32	0.08	0.23	-0.27	0.00	-0.01	0.01	138.00	29.80	-167.60	0.00	70.40	11.99	-82.67	0.00	3.20	5.10	-8.40	0.00	3.20	5.10	-8.40	0.00	0.00	0.00	0.00	0.00	0.00	0.00	0.00	0.00	0.00	0.00	0.00	0.00	0.00	0.00	0.00
0.33	0.05	-0.43	0.00	-0.17	-0.12	0.30	0.20	0.03	-0.19	0.16	0.00	-0.13	0.21	0.68	0.00	0.33	-0.01	-0.12	96.00	82.78	-178.90	0.29	49.76	38.48	-88.80	0.00	0.60	6.90	-7.60	0.00	0.60	6.90	-7.60	0.00	0.00	0.00	0.00	0.00	0.00	0.00	0.00	0.00	0.00	0.00	0.00	0.00	0.00	0.00	0.00
0.06	0.10	0.12	0.00	-0.21	-0.20	0.29	0.00	0.09	0.02	0.11	0.36	0.02	-0.11	0.32	0.00	0.00	0.27	-0.13	44.60	127.90	-172.50	0.00	25.26	61.50	-86.50	0.00	-1.90	8.10	-6.10	0.00	-1.90	8.10	-6.10	0.00	0.00	0.00	0.00	0.00	0.00	0.00	0.00	0.00	0.00	0.00	0.00	0.00	0.00	0.00	0.00
-0.11	0.49	-0.54	0.00	0.00	-0.59	0.26	-0.12	0.08	-0.19	-0.08	0.00	-0.12	-0.20	0.30	0.05	0.36	-0.01	0.37	-10.84	160.02	-148.98	0.13	-2.87	78.40	-75.49	0.00	-4.40	8.40	-4.00	0.00	-4.40	8.40	-4.00	0.00	0.00	0.00	0.00	0.00	0.00	0.00	0.00	0.00	0.00	0.00	0.00	0.00	0.00	0.00	0.00
-0.03	0.16	-0.22	0.00	0.09	-0.29	0.45	0.00	0.18	0.22	0.46	-0.10	-0.01	-0.27	0.29	0.00	0.01	-0.01	0.02	-65.75	177.10	-111.20	-0.13	-29.97	87.60	-57.60	0.00	-6.40	7.90	-1.50	0.00	-6.40	7.90	-1.50	0.00	0.00	0.00	0.00	0.00	0.00	0.00	0.00	0.00	0.00	0.00	0.00	0.00	0.00	0.00	0.00
-0.56	0.04	0.01	0.00	0.05	0.09	0.36	0.00	0.42	-0.13	-0.02	0.16	0.08	-0.32	0.23	0.36	0.01	-0.01	0.00	-114.10	176.74	-62.28	0.20	-54.40	88.46	-33.80	0.00	-7.80	6.70	1.00	0.00	-7.80	6.70	1.00	0.00	0.00	0.00	0.00	0.00	0.00	0.00	0.00	0.00	0.00	0.00	0.00	0.00	0.00	0.00	0.00
-0.13	0.16	-0.03	0.00	0.24	-0.27	-0.26	0.48	0.29	-0.07	-0.12	0.00	0.23	-0.28	0.20	0.50	0.07	0.02	0.13	-151.10	159.07	-7.50	0.00	-73.50	80.20	-6.70	0.00	-8.40	4.80	3.60	0.00	-8.40	4.80	3.60	0.00	0.00	0.00	0.00	0.00	0.00	0.00	0.00	0.00	0.00	0.00	0.00	0.00	0.00	0.00	0.00
-0.28	0.35	0.02	0.00	0.28	-0.22	0.23	0.00	0.18	-0.01	-0.17	0.00	0.00	-0.31	0.25	0.00	0.01	0.00	-0.01	-173.40	125.49	48.00	-0.41	-85.40	64.40	21.00	0.00	-8.20	2.40	5.80	0.00	-8.20	2.40	5.80	0.00	0.00	0.00	0.00	0.00	0.00	0.00	0.00	0.00	0.00	0.00	0.00	0.00	0.00	0.00	0.00
-0.17	0.48	0.07	0.41	0.30	-0.15	-0.47	0.00	0.19	-0.07	-0.19	-0.48	0.43	-0.26	-0.54	0.16	0.01	0.00	-0.01	-178.73	79.60	99.00	0.00	-89.00	42.20	46.70	0.00	-7.20	-0.20	7.40	0.00	-7.20	-0.20	7.40	0.00	0.00	0.00	0.00	0.00	0.00	0.00	0.00	0.00	0.00	0.00	0.00	0.00	0.00	0.00	0.00
-0.16	0.05	0.11	0.00	0.28	-0.06	-0.34	0.00	0.09	0.11	-0.06	-0.01	0.52	-0.18	-0.15	0.00	0.00	0.17	-0.01	-166.50	26.20	140.30	0.00	-83.45	16.05	67.90	0.00	-5.50	-2.80	8.30	0.00	-5.50	-2.80	8.30	0.00	0.00	0.00	0.00	0.00	0.00	0.00	0.00	0.00	0.00	0.00	0.00	0.00	0.00	0.00	0.00
-0.14	0.00	0.15	0.21	0.24	0.03	-0.22	0.23	0.03	0.15	-0.20	-0.06	0.32	0.28	-0.23	-0.35	0.00	0.01	-0.01	-138.00	-29.80	167.45	0.00	-70.40	-11.90	81.82	0.00	-3.20	-5.10	8.40	0.00	-3.20	-5.10	8.40	0.00	0.00	0.00	0.00	0.00	0.00	0.00	0.00	0.00	0.00	0.00	0.00	0.00	0.00	0.00	0.00
-0.59	-0.05	0.16	0.16	-0.01	0.12	-0.30	-0.34	0.47	0.19	-0.18	-0.39	0.28	0.01	-0.29	0.00	0.00	0.06	0.25	-96.00	-82.90	178.90	0.00	-50.20	-38.60	89.18	0.00	-0.60	-6.90	7.60	0.00	-0.60	-6.90	7.60	0.00	0.00	0.00	0.00	0.00	0.00	0.00	0.00	0.00	0.00	0.00	0.00	0.00	0.00	0.00	0.00
0.22	-0.10	0.17	0.00	0.09	0.20	-0.29	0.00	0.16	0.20	-0.11	0.00	-0.27	0.31	-0.32	0.00	0.22	-0.40	0.16	-44.51	-127.90	172.50	-0.19	-25.00	-61.78	86.22	0.00	1.90	-8.10	6.10	0.00	1.90	-8.10	6.10	0.00	0.00	0.00	0.00	0.00	0.00	0.00	0.00	0.00	0.00	0.00	0.00	0.00	0.00	0.00	0.00
-0.01	-0.26	0.03	0.00	0.00	0.26	-0.26	0.00	-0.14	0.19	-0.05	0.00	0.12	0.20	-0.33	0.00	-0.33	0.01	0.00	11.10	-160.30	149.20	0.00	2.98	-78.40	75.70	0.00	4.40	-8.40	4.00	0.00	4.40	-8.40	4.00	0.00	0.00	0.00	0.00	0.00	0.00	0.00	0.00	0.00	0.00	0.00	0.00	0.00	0.00	0.00	0.00
0.03	-0.16	0.12	0.24	-0.09	0.29	0.03	-0.04	-0.18	0.17	0.00	0.24	0.01	0.27	-0.29	0.35	0.19	0.01	0.00	65.80	-177.10	111.20	0.25	30.12	-87.60	57.60	0.00	6.40	-7.90	1.50	0.00	6.40	-7.90	1.50	0.00	0.00	0.00	0.00	0.00	0.00	0.00	0.00	0.00	0.00	0.00	0.00	0.00	0.00	0.00	0.00
0.05	-0.17	0.34	-0.41	-0.54	0.42	-0.12	0.37	-0.03	-0.15	0.07	0.00	-0.13	0.13	-0.23	0.48	-0.01	0.06	0.00	114.10	-176.50	62.40	0.47	53.99	-88.69	33.47	0.00	7.80	-6.70	-1.00	0.00	7.80	-6.70	-1.00	0.00	0.00	0.00	0.00	0.00	0.00	0.00	0.00	0.00	0.00	0.00	0.00	0.00	0.00	0.00	0.00
0.13	-0.16	-0.19	-0.03	-0.24	0.27	-0.03	-0.12	0.01	0.03	0.12	0.00	0.15	0.33	-0.15	0.00	-0.01	0.00	-0.10	150.98	-159.09	7.38	0.00	73.50	-80.20	6.96	0.00	8.40	-4.80	-3.60	0.00	8.40	-4.80	-3.60	0.00	0.00	0.00	0.00	0.00	0.00	0.00	0.00	0.00	0.00	0.00	0.00	0.00	0.00	0.00	0.00
0.15	-0.13	-0.02	0.33	-0.41	0.22	0.04	0.00	0.18	0.01	0.17	0.16	-0.25	0.31	-0.32	0.00	-0.01	0.22	0.01	172.92	-125.05	-48.00	0.00	85.08	-64.72	-21.00	0.00	8.20	-2.40	-5.80	0.00	8.20	-2.40	-5.80	0.00	0.00	0.00	0.00	0.00	0.00	0.00	0.00	0.00	0.00	0.00	0.00	0.00	0.00	0.00	0.00
0.05	-0.09	-0.07	0.00	-0.30	0.03	0.15	0.00	-0.14	0.00	0.24	0.00	-0.31	0.26	0.29	0.00	-0.01	0.00	0.22	178.35	-79.60	-98.59	-0.06	89.00	-42.20	-47.05	0.00	7.20	0.20	-7.40	0.00	7.20	0.20	-7.40	0.00	0.00	0.00	0.00	0.00	0.00	0.00	0.00	0.00	0.00	0.00	0.00	0.00	0.00	0.00	0.00
0.42	-0.05	-0.11	0.00	-0.28	0.06	0.22	0.00	-0.09	-0.16	0.42	0.00	-0.33	0.06	0.15	-0.49	-0.07	0.00	0.01	166.42	-26.20	-139.94	0.00	83.80	-15.64	-67.90	0.00	5.50	2.80	-8.30	0.00	5.50	2.80	-8.30	0.00	0.00	0.00	0.00	0.00	0.00	0.00	0.00	0.00	0.00	0.00	0.00	0.00	0.00	0.00	0.00
0.51	0.00	-0.18	0.00	-0.72	-0.03	0.15	0.33	-0.04	0.21	0.19	-0.41	-0.32	0.08	0.23	-0.49	0.26	0.35	0.01	138.00	29.80	-167.59	0.00	70.40	12.26	-82.30	0.00	3.20	5.10	-8.40	0.00	3.20	5.10	-8.40	0.00	0.00	0.00	0.00	0.00	0.00	0.00	0.00	0.00	0.00	0.00	0.00	0.00	0.00	0.00	0.00
0.11	0.05	-0.35	0.00	-0.17	-0.12	0.30	-0.25	0.03	-0.19	0.16	0.00	-0.02	-0.01	0.29	0.00	0.35	-0.01	-0.05	96.26	82.99	-178.90	0.00	50.20	38.60	-88.80	0.00	0.60	6.90	-7.60	0.00	0.60	6.90	-7.60	0.00	0.00	0.00	0.00	0.00	0.00	0.00	0.00	0.00	0.00	0.00	0.00	0.00	0.00	0.00	0.00
0.06	0.10	-0.17	0.00	-0.09	-0.20	0.21	0.50	0.02	-0.20	-0.28	0.00	-0.21	0.01	0.28	-0.12	0.00	0.47	0.21	44.60	127.90	-172.50	-0.12	25.00	61.50	-86.15	0.00	-1.90	8.10	-6.10	0.00	-1.90	8.10	-6.10	0.00	0.00	0.00	0.00	0.00	0.00	0.00	0.00	0.00	0.00	0.00	0.00	0.00	0.00	0.00	0.00
0.01	0.14	-0.15	0.00	-0.44	-0.26	0.12	0.00	0.16	-0.19	0.05	0.00	-0.07	-0.20	0.58	0.00	0.01	0.14	0.28	-11.20	160.52	-149.20	-0.22	-2.60	78.33	-75.70	0.00	-4.40	8.40	-4.00	0.00	-4.40	8.40	-4.00	0.00	0.00	0.00	0.00	0.00	0.00	0.00	0.00	0.00	0.00	0.00	0.00	0.00	0.00	0.00	0.00
0.17	0.54	-0.12	0.00	0.45	-0.29	0.41	-0.48	-0.09	-0.17	0.00	0.00	-0.01	-0.29	0.49	0.13	-0.27	-0.01	0.24	-66.29	177.26	-111.20	0.00	-30.49	87.60	-57.60	0.00	-6.40	7.90	-1.50	0.00	-6.40	7.90	-1.50	0.00	0.00	0.00	0.00	0.00	0.00	0.00	0.00	0.00	0.00	0.00	0.00	0.00	0.00	0.00	0.00
-0.08	0.29	-0.08	0.28	0.17	-0.30	-0.06	0.00	0.20	-0.50	-0.07	-0.06	0.30	-0.11	0.23	-0.41	-0.48	-0.01	0.00	-114.10	176.11	-62.40	0.00	-54.40	88.20	-33.58	0.00	-7.80	6.70	1.00	0.00	-7.80	6.70	1.00	0.00	0.00	0.00	0.00	0.00	0.00	0.00	0.00	0.00	0.00	0.00	0.00	0.00	0.00	0.00	0.00
-0.13	0.16	0.33	0.35	0.14	-0.27	0.29	0.14	0.20	0.19	-0.16	0.00	-0.16	-0.33	0.15	0.38	0.01	0.00	0.00	-151.10	158.70	-7.50	0.00	-73.50	80.20	-6.70	0.00	-8.40	4.80	3.60	0.00	-8.40	4.80	3.60	0.00	0.00	0.00	0.00	0.00	0.00	0.00	0.00	0.00	0.00	0.00	0.00	0.00	0.00	0.00	0.00
-0.19	0.13	0.02	-0.35	0.28	-0.22	-0.06	0.00	0.18	-0.01	0.18	-0.02	-0.08	-0.31	0.10	0.17	0.01	-0.01	-0.01	-173.40	125.30	48.00	0.00	-85.27	64.73	21.00	0.00	-8.20	2.40	5.80	0.00	-8.20	2.40	5.80	0.00	0.00	0.00	0.00	0.00	0.00	0.00	0.00	0.00	0.00	0.00	0.00	0.00	0.00	0.00	0.00
0.19	0.42	0.07	-0.32	0.42	-0.15	0.02	0.00	0.14	0.24	-0.14	0.02	0.24	-0.36	-0.05	-0.28	0.01	-0.39	-0.01	-178.70	79.60	99.00	0.46	-89.00	42.08	46.70	0.00	-7.20	-0.20	7.40	0.00	-7.20	-0.20	7.40	0.00	0.00	0.00	0.00	0.00	0.00	0.00	0.00	0.00	0.00	0.00	0.00	0.00	0.00	0.00	0.00
-0.18	0.34	0.24	0.05	0.28	-0.06	0.00	0.00	0.09	0.11	-0.20	0.00	0.55	-0.18	-0.15	-0.39	0.00	0.00	-0.01	-166.50	26.20	140.63	-0.02	-83.80	15.90	68.11	0.00	-5.50	-2.80	8.30	0.00	-5.50	-2.80	8.30	0.00	0.00	0.00	0.00	0.00	0.00	0.00	0.00	0.00	0.00	0.00	0.00	0.00	0.00	0.00	0.00
-0.58	0.00	-0.34	0.17	0.22	0.03	-0.27	-0.32	0.03	0.15	-0.19	-0.12	0.32	-0.16	-0.23	0.26	0.37	0.01	-0.01	-137.50	-29.80	167.80	0.00	-70.84	-12.03	82.30	0.00	-3.20	-5.10	8.40	0.00	-3.20	-5.10	8.40	0.00	0.00	0.00	0.00	0.00	0.00	0.00	0.00	0.00	0.00	0.00	0.00	0.00	0.00	0.00	0.00
-0.11	0.41	0.32	0.19	0.17	0.17	-0.30	0.00	-0.31	0.19	-0.16	0.00	0.52	0.18	-0.43	0.06	0.00	0.01	-0.01	-96.00	-82.90	178.90	0.00	-50.20	-38.63	88.80	0.00	-0.60	-6.90	7.60	0.00	-0.60	-6.90	7.60	0.00	0.00	0.00	0.00	0.00	0.00	0.00	0.00	0.00	0.00	0.00	0.00	0.00	0.00	0.00	0.00
-0.06	-0.10	0.17	-0.44	0.09	0.20	-0.29	0.06	-0.57	0.20	-0.11	0.00	0.21	0.11	-0.32	0.00	0.00	0.36	-0.41	-44.60	-127.88	172.74	-0.07	-25.00	-61.60	86.50	0.00	1.90	-8.10	6.10	0.00	1.90	-8.10	6.10	0.00	0.00	0.00	0.00	0.00	0.00	0.00	0.00	0.00	0.00	0.00	0.00	0.00	0.00	0.00	0.00
-0.01	0.07	0.03	0.00	0.00	0.42	-0.26	0.05	-0.08	0.39	-0.05	0.00	0.12	-0.29	-0.33	0.02	-0.01	0.38	0.00	11.10	-160.25	149.14	0.00	2.60	-78.52	75.70	0.00	4.40	-8.40	4.00	0.00	4.40	-8.40	4.00	0.00	0.00	0.00	0.00	0.00	0.00	0.00	0.00	0.00	0.00	0.00	0.00	0.00	0.00	0.00	0.00
0.08	-0.16	0.12	0.00	-0.09	0.29	-0.20	0.00	-0.18	0.45	0.00	0.35	0.27	0.27	-0.29	0.00	-0.01	-0.18	0.00	65.99	-177.10	111.20	0.00	30.00	-87.60	57.60	0.00	6.40	-7.90	1.50	0.00	6.40	-7.90	1.50	0.00	0.00	0.00	0.00	0.00	0.00	0.00	0.00	0.00	0.00	0.00	0.00	0.00	0.00	0.00	0.00
0.55	-0.17	0.21	0.00	-0.17	0.30	-0.12	-0.28	-0.20	0.51	-0.01	0.00	-0.08	-0.05	-0.23	0.00	-0.01	-0.28	0.00	114.10	-176.50	62.35	0.00	53.92	-88.20	33.80	0.00	7.80	-6.70	-1.00	0.00	7.80	-6.70	-1.00	0.00	0.00	0.00	0.00	0.00	0.00	0.00	0.00	0.00	0.00	0.00	0.00	0.00	0.00	0.00	0.00
0.13	-0.16	0.42	0.09	-0.24	0.27	-0.03	0.01	-0.38	0.07	0.60	0.00	-0.59	0.33	-0.03	0.00	0.20	-0.28	0.00	151.10	-158.70	7.50	-0.39	73.17	-80.20	6.70	0.00	8.40	-4.80	-3.60	0.00	8.40	-4.80	-3.60	0.00	0.00	0.00	0.00	0.00	0.00	0.00	0.00	0.00	0.00	0.00	0.00	0.00	0.00	0.00	0.00
0.15	0.13	-0.02	0.00	-0.28	0.22	0.34	0.00	-0.18	0.01	0.17	0.00	-0.25	0.31	-0.05	-0.01	-0.01	0.00	0.01	173.81	-125.04	-48.00	0.00	85.40	-64.40	-21.00	0.00	8.20	-2.40	-5.80	0.00	8.20	-2.40	-5.80	0.00	0.00	0.00	0.00	0.00	0.00	0.00	0.00	0.00	0.00	0.00	0.00	0.00	0.00	0.00	0.00
-0.02	-0.09	-0.07	0.00	-0.10	0.15	0.15	0.00	-0.14	0.45	0.19	0.00	-0.31	0.26	-0.08	0.00	-0.01	0.00	0.36	178.36	-79.48	-99.00	0.00	89.00	-42.20	-46.70	0.00	7.20	0.20	-7.40	0.00	7.20	0.20	-7.40	0.00	0.00	0.00	0.00	0.00	0.00	0.00	0.00	0.00	0.00	0.00	0.00	0.00	0.00	0.00	0.00
0.16	-0.09	-0.11	0.00	-0.36	0.26	0.15	0.00	-0.09	-0.11	0.20	0.37	-0.33	0.18	-0.22	0.37	0.00	0.22	0.01	166.50	-26.20	-140.30	0.00	83.80	-16.38	-67.68	0.00	5.50	2.80	-8.30	0.00	5.50	2.80	-8.30	0.00	0.00	0.00	0.00	0.00	0.00	0.00	0.00	0.00	0.00	0.00	0.00	0.00	0.00	0.00	0.00
0.14	0.00	-0.17	-0.49	-0.24	0.16	0.27	0.00	-0.03	0.23	0.19	0.35	-0.32	0.08	0.23	0.00	0.00	0.32	0.15	138.00	29.31	-167.80	0.00	70.45	12.12	-82.30	0.00	3.20	5.10	-8.40	0.00	3.20	5.10	-8.40	0.00	0.00	0.00	0.00	0.00	0.00	0.00	0.00	0.00	0.00	0.00	0.00	0.00	0.00	0.00	0.00
0.46	0.05	-0.16	-0.14	-0.56	-0.13	0.30	0.00	-0.25	0.18	0.16	0.46	-0.28	0.12	0.45	0.00	0.00	-0.01	0.01	96.17	82.90	-178.90	-0.01	50.42	38.60	-88.68	0.00	0.60	6.90	-7.60	0.00	0.60	6.90	-7.60	0.00	0.00	0.00	0.00	0.00	0.00	0.00	0.00	0.00	0.00	0.00	0.00	0.00	0.00	0.00	0.00
0.06	0.23	-0.17	-0.07	0.17	-0.20	0.29	0.00	0.09	-0.20	0.11	0.00	-0.25	0.37	0.20	0.00	0.00	-0.26	0.00	44.60	127.90	-172.50	0.00	25.00	61.50	-86.25	0.00	-1.90	8.10	-6.10	0.00	-1.90	8.10	-6.10	0.00	0.00	0.00	0.00	0.00	0.00	0.00	0.00	0.00	0.00	0.00	0.00	0.00	0.00	0.00	0.00
0.23	0.14	-0.15	0.00	0.00	-0.26	0.65	0.05	0.14	0.27	-0.08	0.13	-0.09	-0.20	0.21	-0.33	0.01	-0.01	-0.48	-11.10	160.25	-149.20	0.12	-2.60	78.60	-75.64	0.00	-4.40	8.40	-4.00	0.00	-4.40	8.40	-4.00	0.00	0.00	0.00	0.00	0.00	0.00	0.00	0.00	0.00	0.00	0.00	0.00	0.00	0.00	0.00	0.00
-0.03	0.33	-0.12	-0.28	0.09	-0.35	0.20	0.13	0.18	-0.17	0.26	-0.12	-0.01	-0.52	0.29	0.33	-0.18	-0.01	0.35	-65.64	176.61	-111.20	0.00	-29.52	87.26	-57.60	0.00	-6.40	7.90	-1.50	0.00	-6.40	7.90	-1.50	0.00	0.00	0.00	0.00	0.00	0.00	0.00	0.00	0.00	0.00	0.00	0.00	0.00	0.00	0.00	0.00
0.31	0.34	-0.57	0.00	0.17	-0.30	0.37	-0.33	-0.15	-0.13	-0.14	0.00	0.08	-0.33	0.45	0.29	0.01	-0.38	0.00	-114.08	176.50	-61.93	0.15	-53.99	88.20	-33.86	0.00	-7.80	6.70	1.00	0.00	-7.80	6.70	1.00	0.00	0.00	0.00	0.00	0.00	0.00	0.00	0.00	0.00	0.00	0.00	0.00	0.00	0.00	0.00	0.00
-0.13	0.36	-0.47	0.00	0.24	-0.27	0.44	0.00	0.20	0.30	-0.12	0.00	0.18	0.06	0.39	-0.06	0.39	0.00	0.00	-151.10	158.86	-7.45	-0.44	-73.50	80.20	-6.35	0.00	-8.40	4.80	3.60	0.00	-8.40	4.80	3.60	0.00	0.00	0.00	0.00	0.00	0.00	0.00	0.00	0.00	0.00	0.00	0.00	0.00	0.00	0.00	0.00
-0.15	0.13	0.02	-0.02	0.65	0.04	-0.06	-0.05	0.43	0.25	0.03	0.15	0.25	-0.31	0.05	0.00	0.01	0.26	0.05	-173.40	125.27	48.16	0.16	-85.40	64.40	21.00	0.00	-8.20	2.40	5.80	0.00	-8.20	2.40	5.80	0.00	0.00	0.00	0.00	0.00	0.00	0.00	0.00	0.00	0.00	0.00	0.00	0.00	0.00	0.00	0.00
-0.17	0.09	0.07	-0.12	0.65	0.08	-0.12	0.00	0.49	0.05	-0.19	0.00	0.31	-0.26	-0.11	0.00	0.17	0.20	0.19	-178.70	79.60	99.00	0.00	-89.00	42.43	46.86	0.00	-7.20	-0.20	7.40	0.00	-7.20	-0.20	7.40	0.00	0.00	0.00	0.00	0.00	0.00	0.00	0.00	0.00	0.00	0.00	0.00	0.00	0.00	0.00	0.00
-0.16	0.05	0.11	0.06	0.28	-0.06	-0.22	0.29	0.09	0.11	-0.20	0.20	0.33	0.08	-0.15	0.00	-0.14	0.00	-0.01	-166.50	26.20	140.59	0.00	-83.41	15.90	67.90	0.00	-5.50	-2.80	8.30	0.00	-5.50	-2.80	8.30	0.00	0.00	0.00	0.00	0.00	0.00	0.00	0.00	0.00	0.00	0.00	0.00	0.00	0.00	0.00	0.00
-0.14	0.00	-0.24	0.25	0.24	0.03	-0.27	0.26	0.03	0.15	-0.19	0.00	0.32	-0.08	0.14	0.00	0.00	0.01	-0.50	-138.00	-29.39	167.80	0.00	-70.40	-11.74	82.30	0.00	-3.20	-5.10	8.40	0.00	-3.20	-5.10	8.40	0.00	0.00	0.00	0.00	0.00	0.00	0.00	0.00	0.00	0.00	0.00	0.00	0.00	0.00	0.00	0.00
-0.02	-0.05	0.16	-0.08	0.56	0.13	-0.30	0.00	0.34	0.09	-0.16	0.00	0.28	0.01	0.04	0.00	0.00	0.21	0.22	-96.00	-82.90	178.90	-0.37	-50.00	-38.60	88.80	0.00	-0.60	-6.90	7.60	0.00	-0.60	-6.90	7.60	0.00	0.00	0.00	0.00	0.00	0.00	0.00	0.00	0.00	0.00	0.00	0.00	0.00	0.00	0.00	0.00
0.07	-0.29	0.17	0.00	-0.40	0.20	-0.29	0.13	0.19	-0.28	-0.11	0.00	0.21	0.49	-0.32	0.00	0.17	0.01	0.00	-44.60	-127.74	172.50	-0.48	-25.00	-61.91	86.50	0.00	1.90	-8.10	6.10	0.00	1.90	-8.10	6.10	0.00	0.00	0.00	0.00	0.00	0.00	0.00	0.00	0.00	0.00	0.00	0.00	0.00	0.00	0.00	0.00
-0.01	-0.14	0.15	0.00	0.00	0.48	-0.26	0.00	-0.14	0.19	0.32	0.00	0.58	0.42	-0.33	0.00	-0.01	0.01	0.00	11.10	-160.30	149.46	0.00	2.96	-78.40	75.70	0.00	4.40	-8.40	4.00	0.00	4.40	-8.40	4.00	0.00	0.00	0.00	0.00	0.00	0.00	0.00	0.00	0.00	0.00	0.00	0.00	0.00	0.00	0.00	0.00
0.03	-0.45	0.17	0.00	0.26	0.29	0.06	0.00	-0.18	0.19	-0.25	0.12	0.01	0.27	-0.29	0.00	-0.01	0.01	0.26	65.80	-177.10	111.20	0.00	30.00	-87.60	57.60	0.00	6.40	-7.90	1.50	0.00	6.40	-7.90	1.50	0.00	0.00	0.00	0.00	0.00	0.00	0.00	0.00	0.00	0.00	0.00	0.00	0.00	0.00	0.00	0.00
0.08	-0.17	0.56	0.00	0.33	0.43	0.23	0.00	-0.32	0.13	0.57	0.00	-0.08	0.32	-0.23	0.00	0.19	0.01	0.38	114.33	-176.50	62.40	-0.14	54.40	-88.20	33.80	0.00	7.80	-6.70	-1.00	0.00	7.80	-6.70	-1.00	0.00	0.00	0.00	0.00	0.00	0.00	0.00	0.00	0.00	0.00	0.00	0.00	0.00	0.00	0.00	0.00
0.13	0.32	0.03	0.00	-0.24	0.27	-0.03	0.00	-0.20	0.07	-0.10	0.00	-0.18	0.33	0.07	0.00	-0.01	0.00	0.00	151.36	-158.70	7.50	0.00	73.02	-80.20	6.70	0.00	8.40	-4.80	-3.60	0.00	8.40	-4.80	-3.60	0.00	0.00	0.00	0.00	0.00	0.00	0.00	0.00	0.00	0.00	0.00	0.00	0.00	0.00	0.00	0.00
0.15	-0.13	-0.02	-0.33	-0.28	0.22	0.06	0.12	-0.02	0.13	0.41	0.00	-0.57	0.31	-0.05	0.00	-0.42	0.00	0.27	173.40	-124.95	-48.00	0.00	85.40	-64.16	-21.44	0.00	8.20	-2.40	-5.80	0.00	8.20	-2.40	-5.80	0.00	0.00	0.00	0.00	0.00	0.00	0.00	0.00	0.00	0.00	0.00	0.00	0.00	0.00	0.00	0.00
0.11	-0.09	-0.07	0.00	-0.30	0.15	0.15	0.00	0.22	-0.05	0.07	0.06	-0.31	0.26	0.44	0.17	-0.01	0.00	0.21	178.70	-79.60	-99.00	0.36	89.17	-41.81	-46.70	0.00	7.20	0.20	-7.40	0.00	7.20	0.20	-7.40	0.00	0.00	0.00	0.00	0.00	0.00	0.00	0.00	0.00	0.00	0.00	0.00	0.00	0.00	0.00	0.00
0.33	-0.05	-0.11	0.14	-0.28	0.06	0.09	0.00	-0.09	0.14	0.08	0.00	-0.33	0.18	-0.26	0.00	-0.18	-0.13	0.01	166.50	-26.20	-140.21	0.00	83.41	-15.90	-67.90	0.00	5.50	2.80	-8.30	0.00	5.50	2.80	-8.30	0.00	0.00	0.00	0.00	0.00	0.00	0.00	0.00	0.00	0.00	0.00	0.00	0.00	0.00	0.00	0.00
0.14	0.05	-0.56	-0.05	-0.24	-0.03	0.27	0.00	-0.03	-0.15	0.19	0.00	-0.60	0.08	0.60	0.21	0.01	-0.06	0.01	138.00	29.80	-167.44	0.00	70.40	11.90	-82.71	0.00	3.20	5.10	-8.40	0.00	3.20	5.10	-8.40	0.00	0.00	0.00	0.00	0.00	0.00	0.00	0.00	0.00	0.00	0.00	0.00	0.00	0.00	0.00	0.00
0.11	0.05	-0.16	0.00	-0.17	-0.12	-0.14	0.00	0.16	-0.19	0.16	0.00	-0.28	-0.01	0.29	0.00	0.00	-0.14	0.01	96.00	82.90	-178.90	0.01	49.83	38.60	-88.80	0.00	0.60	6.90	-7.60	0.00	0.60	6.90	-7.60	0.00	0.00	0.00	0.00	0.00	0.00	0.00	0.00	0.00	0.00	0.00	0.00	0.00	0.00	0.00	0.00
0.06	-0.08	-0.17	-0.07	0.17	-0.20	0.77	0.00	0.33	-0.20	0.13	0.00	0.17	-0.11	0.32	0.12	0.00	0.12	0.00	44.80	127.90	-172.02	0.35	25.17	61.50	-86.50	0.00	-1.90	8.10	-6.10	0.00	-1.90	8.10	-6.10	0.00	0.00	0.00	0.00	0.00	0.00	0.00	0.00	0.00	0.00	0.00	0.00	0.00	0.00	0.00	0.00
0.01	0.28	-0.15	0.00	0.00	-0.26	0.45	0.22	0.14	-0.19	0.05	0.12	0.04	-0.20	0.33	0.00	0.01	-0.01	-0.05	-11.10	160.30	-149.34	0.00	-2.79	78.53	-75.29	0.00	-4.40	8.40	-4.00	0.00	-4.40	8.40	-4.00	0.00	0.00	0.00	0.00	0.00	0.00	0.00	0.00	0.00	0.00	0.00	0.00	0.00	0.00	0.00	0.00
0.17	0.10	-0.12	0.00	0.15	-0.29	0.20	0.03	0.18	-0.56	0.00	0.00	-0.01	-0.27	0.29	0.00	0.01	-0.01	0.15	-65.80	176.75	-110.81	-0.48	-29.50	87.60	-57.22	0.00	-6.40	7.90	-1.50	0.00	-6.40	7.90	-1.50	0.00	0.00	0.00	0.00	0.00	0.00	0.00	0.00	0.00	0.00	0.00	0.00	0.00	0.00	0.00	0.00
-0.08	0.05	-0.21	0.00	0.38	-0.27	0.12	0.00	-0.05	-0.13	-0.35	0.00	0.21	-0.32	0.23	0.00	0.37	-0.01	-0.12	-114.10	176.50	-62.17	0.00	-54.52	88.19	-33.63	0.00	-7.80	6.70	1.00	0.00	-7.80	6.70	1.00	0.00	0.00	0.00	0.00	0.00	0.00	0.00	0.00	0.00	0.00	0.00	0.00	0.00	0.00	0.00	0.00
-0.13	0.22	-0.03	0.25	0.24	-0.27	0.25	0.00	0.20	-0.07	-0.12	0.00	0.18	-0.09	0.15	0.00	0.01	-0.12	0.00	-150.75	158.70	-7.58	0.03	-73.50	80.22	-6.70	0.00	-8.40	4.80	3.60	0.00	-8.40	4.80	3.60	0.00	0.00	0.00	0.00	0.00	0.00	0.00	0.00	0.00	0.00	0.00	0.00	0.00	0.00	0.00	0.00
-0.15	0.13	0.02	0.00	0.28	-0.22	-0.55	-0.01	0.18	-0.30	-0.17	0.05	0.25	-0.37	0.05	0.00	0.01	-0.49	-0.01	-173.40	125.30	48.37	0.16	-85.40	64.40	21.00	0.00	-8.20	2.40	5.80	0.00	-8.20	2.40	5.80	0.00	0.00	0.00	0.00	0.00	0.00	0.00	0.00	0.00	0.00	0.00	0.00	0.00	0.00	0.00	0.00
-0.17	-0.03	0.07	-0.44	0.17	-0.15	-0.15	0.35	0.14	0.05	-0.19	-0.28	0.47	-0.26	-0.06	0.00	0.01	0.00	0.15	-178.41	79.97	99.00	0.00	-89.00	42.20	46.75	0.00	-7.20	-0.20	7.40	0.00	-7.20	-0.20	7.40	0.00	0.00	0.00	0.00	0.00	0.00	0.00	0.00	0.00	0.00	0.00	0.00	0.00	0.00	0.00	0.00
-0.53	0.05	0.58	0.00	0.28	-0.06	-0.22	0.00	0.09	0.11	-0.26	0.21	0.33	-0.04	0.11	-0.12	0.00	0.00	-0.01	-166.50	26.20	140.02	0.00	-83.80	15.90	67.90	0.00	-5.50	-2.80	8.30	0.00	-5.50	-2.80	8.30	0.00	0.00	0.00	0.00	0.00	0.00	0.00	0.00	0.00	0.00	0.00	0.00	0.00	0.00	0.00	0.00
-0.14	0.00	-0.20	0.02	0.24	0.03	-0.27	-0.13	0.41	0.15	-0.19	0.00	0.32	-0.08	-0.23	0.35	0.00	0.01	0.40	-138.00	-29.80	167.97	0.13	-70.03	-11.90	82.30	0.00	-3.20	-5.10	8.40	0.00	-3.20	-5.10	8.40	0.00	0.00	0.00	0.00	0.00	0.00	0.00	0.00	0.00	0.00	0.00	0.00	0.00	0.00	0.00	0.00
-0.11	-0.05	0.10	0.00	0.17	0.12	-0.30	0.00	0.11	0.19	0.23	0.00	0.28	0.01	-0.29	0.00	0.02	0.01	-0.01	-95.83	-82.90	178.90	0.00	-50.20	-38.60	88.80	0.00	-0.60	-6.90	7.60	0.00	-0.60	-6.90	7.60	0.00	0.00	0.00	0.00	0.00	0.00	0.00	0.00	0.00	0.00	0.00	0.00	0.00	0.00	0.00	0.00
-0.06	-0.10	0.17	0.00	-0.19	0.20	-0.29	0.02	0.13	0.20	-0.11	-0.29	0.21	0.11	-0.32	-0.13	-0.49	0.01	0.00	-44.60	-128.09	172.50	0.00	-25.00	-61.48	86.50	0.00	1.90	-8.10	6.10	0.00	1.90	-8.10	6.10	0.00	0.00	0.00	0.00	0.00	0.00	0.00	0.00	0.00	0.00	0.00	0.00	0.00	0.00	0.00	0.00
-0.01	-0.14	0.11	0.00	0.00	0.26	-0.26	0.25	-0.02	0.05	-0.12	0.29	0.32	0.20	-0.68	0.00	-0.01	0.01	0.00	11.24	-160.30	149.08	0.26	2.60	-78.40	75.70	0.00	4.40	-8.40	4.00	0.00	4.40	-8.40	4.00	0.00	0.00	0.00	0.00	0.00	0.00	0.00	0.00	0.00	0.00	0.00	0.00	0.00	0.00	0.00	0.00
0.03	0.00	0.12	0.00	-0.09	0.29	-0.20	-0.44	0.19	0.17	0.00	0.00	0.01	0.27	-0.29	-0.32	-0.01	-0.33	0.00	65.80	-176.75	111.20	0.00	30.00	-87.23	57.57	0.00	6.40	-7.90	1.50	0.00	6.40	-7.90	1.50	0.00	0.00	0.00	0.00	0.00	0.00	0.00	0.00	0.00	0.00	0.00	0.00	0.00	0.00	0.00	0.00
0.45	0.24	0.23	-0.49	-0.17	-0.07	0.10	0.00	-0.20	0.13	0.28	0.00	-0.08	0.32	-0.23	0.00	-0.01	0.01	0.00	113.98	-176.50	62.40	-0.44	54.28	-88.20	33.80	0.00	7.80	-6.70	-1.00	0.00	7.80	-6.70	-1.00	0.00	0.00	0.00	0.00	0.00	0.00	0.00	0.00	0.00	0.00	0.00	0.00	0.00	0.00	0.00	0.00
0.13	-0.16	0.03	0.26	-0.24	0.62	0.34	0.37	-0.20	0.16	0.37	0.00	-0.30	0.49	-0.15	0.25	-0.01	0.00	-0.28	151.10	-158.76	7.49	0.00	73.79	-80.59	6.26	0.00	8.40	-4.80	-3.60	0.00	8.40	-4.80	-3.60	0.00	0.00	0.00	0.00	0.00	0.00	0.00	0.00	0.00	0.00	0.00	0.00	0.00	0.00	0.00	0.00
0.63	-0.13	0.44	0.50	-0.28	0.22	0.22	0.00	-0.25	-0.48	0.29	0.09	-0.64	0.31	-0.05	0.00	-0.01	0.19	0.01	173.40	-125.30	-48.07	0.00	85.40	-64.46	-21.00	0.00	8.20	-2.40	-5.80	0.00	8.20	-2.40	-5.80	0.00	0.00	0.00	0.00	0.00	0.00	0.00	0.00	0.00	0.00	0.00	0.00	0.00	0.00	0.00	0.00
0.05	-0.44	0.07	0.38	-0.30	0.15	0.15	0.00	-0.48	-0.05	0.19	-0.13	-0.31	0.26	0.05	0.00	-0.01	0.00	0.01	178.70	-79.66	-99.00	0.00	89.13	-42.20	-46.68	0.00	7.20	0.20	-7.40	0.00	7.20	0.20	-7.40	0.00	0.00	0.00	0.00	0.00	0.00	0.00	0.00	0.00	0.00	0.00	0.00	0.00	0.00	0.00	0.00
0.16	-0.05	0.09	0.00	-0.14	0.20	0.61	0.21	0.39	-0.11	0.20	-0.12	-0.33	0.18	0.15	0.00	-0.12	-0.06	0.01	166.85	-26.38	-140.30	-0.27	83.80	-15.90	-67.90	0.00	5.50	2.80	-8.30	0.00	5.50	2.80	-8.30	0.00	0.00	0.00	0.00	0.00	0.00	0.00	0.00	0.00	0.00	0.00	0.00	0.00	0.00	0.00	0.00
0.14	0.26	0.09	0.00	-0.65	-0.25	0.27	-0.48	-0.03	-0.15	0.19	0.00	-0.32	0.08	-0.25	0.00	0.00	-0.01	-0.48	137.82	30.19	-167.92	-0.28	70.66	12.29	-82.30	0.00	3.20	5.10	-8.40	0.00	3.20	5.10	-8.40	0.00	0.00	0.00	0.00	0.00	0.00	0.00	0.00	0.00	0.00	0.00	0.00	0.00	0.00	0.00	0.00
-0.01	0.05	-0.16	0.03	-0.17	-0.12	0.30	0.00	0.03	-0.13	0.16	0.00	0.00	-0.19	0.29	0.00	-0.12	-0.01	-0.02	96.35	82.90	-178.90	0.00	50.20	38.32	-88.67	0.00	0.60	6.90	-7.60	0.00	0.60	6.90	-7.60	0.00	0.00	0.00	0.00	0.00	0.00	0.00	0.00	0.00	0.00	0.00	0.00	0.00	0.00	0.00	0.00
0.42	0.10	-0.17	0.00	-0.14	-0.20	0.29	0.05	0.26	-0.20	0.11	0.00	-0.21	-0.11	0.68	0.16	0.00	-0.01	0.00	44.60	128.40	-172.12	0.00	25.00	61.50	-86.50	0.00	-1.90	8.10	-6.10	0.00	-1.90	8.10	-6.10	0.00	0.00	0.00	0.00	0.00	0.00	0.00	0.00	0.00	0.00	0.00	0.00	0.00	0.00	0.00	0.00
0.36	0.14	-0.15	-0.48	0.22	-0.70	0.26	-0.12	0.01	-0.31	0.05	0.00	0.27	0.06	0.33	0.13	-0.05	-0.01	0.00	-11.10	160.30	-149.23	-0.12	-2.34	78.40	-75.70	0.00	-4.40	8.40	-4.00	0.00	-4.40	8.40	-4.00	0.00	0.00	0.00	0.00	0.00	0.00	0.00	0.00	0.00	0.00	0.00	0.00	0.00	0.00	0.00	0.00
-0.03	0.63	-0.12	0.00	0.09	-0.29	0.67	0.00	0.51	-0.17	-0.19	0.25	-0.01	-0.27	0.29	-0.22	0.01	-0.01	0.00	-65.85	177.22	-111.61	0.00	-30.00	87.95	-58.09	0.00	-6.40	7.90	-1.50	0.00	-6.40	7.90	-1.50	0.00	0.00	0.00	0.00	0.00	0.00	0.00	0.00	0.00	0.00	0.00	0.00	0.00	0.00	0.00	0.00
-0.30	0.17	-0.08	0.00	0.17	-0.38	0.12	-0.35	0.20	-0.19	-0.07	0.00	0.01	-0.37	0.23	-0.25	0.01	-0.01	0.05	-114.38	176.50	-62.40	0.00	-54.52	88.36	-33.84	0.00	-7.80	6.70	1.00	0.00	-7.80	6.70	1.00	0.00	0.00	0.00	0.00	0.00	0.00	0.00	0.00	0.00	0.00	0.00	0.00	0.00	0.00	0.00	0.00
0.06	0.40	-0.03	0.05	-0.09	-0.02	0.03	0.00	0.20	-0.07	-0.12	0.38	0.18	-0.67	0.15	0.00	0.01	0.00	0.00	-150.94	158.70	-7.57	0.23	-73.36	80.20	-6.70	0.00	-8.40	4.80	3.60	0.00	-8.40	4.80	3.60	0.00	0.00	0.00	0.00	0.00	0.00	0.00	0.00	0.00	0.00	0.00	0.00	0.00	0.00	0.00	0.00
-0.15	0.13	0.19	0.00	0.24	0.28	-0.06	0.16	0.18	-0.01	-0.17	0.00	0.25	-0.31	-0.01	0.00	-0.06	-0.12	-0.01	-173.40	125.30	48.00	0.14	-85.18	64.15	21.00	0.00	-8.20	2.40	5.80	0.00	-8.20	2.40	5.80	0.00	0.00	0.00	0.00	0.00	0.00	0.00	0.00	0.00	0.00	0.00	0.00	0.00	0.00	0.00	0.00
-0.17	0.09	-0.01	0.35	0.18	-0.27	-0.15	-0.37	0.02	-0.08	-0.19	0.00	0.31	-0.74	-0.05	0.00	0.47	0.00	-0.01	-178.70	79.60	99.00	0.00	-89.00	42.13	47.06	0.00	-7.20	-0.20	7.40	0.00	-7.20	-0.20	7.40	0.00	0.00	0.00	0.00	0.00	0.00	0.00	0.00	0.00	0.00	0.00	0.00	0.00	0.00	0.00	0.00
-0.43	0.05	-0.21	0.00	0.30	-0.06	-0.20	0.21	0.09	0.11	-0.20	0.00	0.33	-0.31	-0.22	0.00	0.00	0.00	0.47	-166.63	26.20	140.30	0.00	-83.68	15.90	67.90	0.00	-5.50	-2.80	8.30	0.00	-5.50	-2.80	8.30	0.00	0.00	0.00	0.00	0.00	0.00	0.00	0.00	0.00	0.00	0.00	0.00	0.00	0.00	0.00	0.00
-0.14	0.00	0.15	-0.06	-0.25	0.03	-0.27	0.00	0.03	0.15	-0.19	0.00	0.32	0.16	-0.31	0.00	0.00	0.01	0.21	-138.00	-29.54	167.80	0.09	-70.40	-11.90	82.30	0.00	-3.20	-5.10	8.40	0.00	-3.20	-5.10	8.40	0.00	0.00	0.00	0.00	0.00	0.00	0.00	0.00	0.00	0.00	0.00	0.00	0.00	0.00	0.00	0.00
-0.11	-0.05	0.53	0.00	-0.08	-0.37	-0.35	0.17	-0.03	0.19	0.00	0.00	0.28	0.01	-0.41	0.00	0.00	0.01	-0.01	-96.00	-82.90	178.90	0.22	-50.20	-38.60	88.80	0.00	-0.60	-6.90	7.60	0.00	-0.60	-6.90	7.60	0.00	0.00	0.00	0.00	0.00	0.00	0.00	0.00	0.00	0.00	0.00	0.00	0.00	0.00	0.00	0.00
-0.39	-0.10	0.29	0.00	0.33	0.66	-0.36	0.00	-0.09	-0.15	0.27	0.00	0.26	0.05	-0.57	-0.06	0.00	0.15	0.00	-44.60	-127.90	172.50	0.00	-25.02	-61.25	86.02	0.00	1.90	-8.10	6.10	0.00	1.90	-8.10	6.10	0.00	0.00	0.00	0.00	0.00	0.00	0.00	0.00	0.00	0.00	0.00	0.00	0.00	0.00	0.00	0.00
-0.01	-0.14	0.15	0.00	0.23	0.26	-0.26	0.38	-0.14	0.19	-0.05	0.20	-0.36	0.20	-0.33	0.00	0.37	0.01	0.13	11.10	-160.55	149.25	0.00	2.31	-78.40	75.70	0.00	4.40	-8.40	4.00	0.00	4.40	-8.40	4.00	0.00	0.00	0.00	0.00	0.00	0.00	0.00	0.00	0.00	0.00	0.00	0.00	0.00	0.00	0.00	0.00
-0.31	-0.11	-0.21	-0.13	-0.09	0.29	-0.08	-0.12	-0.18	0.17	0.00	0.19	0.01	0.32	-0.41	0.24	-0.01	0.01	0.02	65.74	-177.10	111.14	0.00	30.00	-87.87	57.53	0.00	6.40	-7.90	1.50	0.00	6.40	-7.90	1.50	0.00	0.00	0.00	0.00	0.00	0.00	0.00	0.00	0.00	0.00	0.00	0.00	0.00	0.00	0.00	0.00
0.08	-0.17	0.08	0.24	-0.17	0.30	-0.31	0.00	-0.20	0.13	0.07	-0.49	-0.08	0.32	-0.23	0.00	-0.01	0.01	0.20	114.46	-176.51	62.40	0.37	54.40	-88.20	33.80	0.00	7.80	-6.70	-1.00	0.00	7.80	-6.70	-1.00	0.00	0.00	0.00	0.00	0.00	0.00	0.00	0.00	0.00	0.00	0.00	0.00	0.00	0.00	0.00	0.00
0.06	-0.04	0.27	0.00	-0.43	0.27	-0.02	-0.07	-0.33	0.07	0.25	0.00	-0.47	0.26	0.05	0.02	-0.01	0.26	0.00	150.82	-158.82	7.50	0.00	73.50	-79.83	6.70	0.00	8.40	-4.80	-3.60	0.00	8.40	-4.80	-3.60	0.00	0.00	0.00	0.00	0.00	0.00	0.00	0.00	0.00	0.00	0.00	0.00	0.00	0.00	0.00	0.00
0.15	0.12	-0.02	0.00	-0.12	0.22	0.06	-0.49	-0.06	0.01	-0.15	0.00	-0.25	0.28	-0.05	0.26	-0.45	0.00	0.23	173.40	-124.94	-48.00	0.00	85.40	-64.84	-21.00	0.00	8.20	-2.40	-5.80	0.00	8.20	-2.40	-5.80	0.00	0.00	0.00	0.00	0.00	0.00	0.00	0.00	0.00	0.00	0.00	0.00	0.00	0.00	0.00	0.00
0.17	-0.09	-0.07	0.00	-0.13	0.53	0.15	0.00	-0.14	-0.05	0.19	0.00	-0.07	0.42	0.05	0.00	0.25	0.24	0.01	178.37	-79.45	-99.00	0.00	89.35	-42.20	-46.69	0.00	7.20	0.20	-7.40	0.00	7.20	0.20	-7.40	0.00	0.00	0.00	0.00	0.00	0.00	0.00	0.00	0.00	0.00	0.00	0.00	0.00	0.00	0.00	0.00
0.16	-0.05	-0.23	0.00	-0.28	-0.28	0.00	0.00	-0.09	0.28	0.20	0.00	-0.33	0.18	-0.14	0.15	0.00	0.00	-0.07	166.55	-26.20	-139.92	0.48	83.81	-15.53	-67.85	0.00	5.50	2.80	-8.30	0.00	5.50	2.80	-8.30	0.00	0.00	0.00	0.00	0.00	0.00	0.00	0.00	0.00	0.00	0.00	0.00	0.00	0.00	0.00	0.00
0.14	0.38	0.13	0.16	-0.59	-0.03	0.44	0.00	-0.13	-0.15	0.19	0.00	-0.31	0.08	0.29	0.00	0.00	-0.01	-0.03	138.00	29.80	-167.61	0.02	70.42	11.90	-81.82	0.00	3.20	5.10	-8.40	0.00	3.20	5.10	-8.40	0.00	0.00	0.00	0.00	0.00	0.00	0.00	0.00	0.00	0.00	0.00	0.00	0.00	0.00	0.00	0.00
0.11	0.42	-0.16	0.00	-0.31	-0.12	0.30	0.00	0.03	-0.60	0.42	0.00	-0.28	-0.01	0.29	0.00	0.00	-0.01	0.01	96.00	82.62	-178.90	0.00	50.20	38.61	-88.80	0.00	0.60	6.90	-7.60	0.00	0.60	6.90	-7.60	0.00	0.00	0.00	0.00	0.00	0.00	0.00	0.00	0.00	0.00	0.00	0.00	0.00	0.00	0.00	0.00
0.11	0.10	-0.17	0.00	-0.09	-0.20	0.75	0.17	0.09	-0.20	0.48	-0.14	0.08	0.01	0.32	0.24	0.50	-0.01	0.00	44.97	127.77	-172.50	0.00	25.20	61.50	-86.24	0.00	-1.90	8.10	-6.10	0.00	-1.90	8.10	-6.10	0.00	0.00	0.00	0.00	0.00	0.00	0.00	0.00	0.00	0.00	0.00	0.00	0.00	0.00	0.00	0.00
0.01	0.14	-0.15	0.00	0.00	0.09	0.26	0.00	0.61	0.22	0.05	0.00	-0.24	-0.20	0.33	0.00	0.01	-0.01	0.00	-11.10	160.30	-149.20	0.00	-2.60	78.22	-75.46	0.00	-4.40	8.40	-4.00	0.00	-4.40	8.40	-4.00	0.00	0.00	0.00	0.00	0.00	0.00	0.00	0.00	0.00	0.00	0.00	0.00	0.00	0.00	0.00	0.00
-0.03	-0.17	-0.12	-0.27	0.09	-0.29	0.20	0.00	0.18	-0.16	0.00	0.26	0.34	-0.27	0.29	0.00	0.27	-0.01	0.00	-65.60	177.10	-111.20	-0.33	-30.00	87.60	-57.60	0.00	-6.40	7.90	-1.50	0.00	-6.40	7.90	-1.50	0.00	0.00	0.00	0.00	0.00	0.00	0.00	0.00	0.00	0.00	0.00	0.00	0.00	0.00	0.00	0.00
0.13	0.33	-0.08	0.12	0.17	-0.25	0.12	0.24	0.12	-0.13	-0.07	0.00	0.08	0.01	0.04	0.16	0.26	0.24	0.00	-114.08	176.56	-62.58	0.05	-54.40	88.20	-33.92	0.00	-7.80	6.70	1.00	0.00	-7.80	6.70	1.00	0.00	0.00	0.00	0.00	0.00	0.00	0.00	0.00	0.00	0.00	0.00	0.00	0.00	0.00	0.00	0.00
-0.13	0.18	-0.03	0.29	0.24	-0.27	0.03	0.00	-0.12	-0.07	0.04	0.00	0.18	-0.33	0.32	0.00	0.48	0.00	0.09	-151.10	158.70	-7.94	-0.07	-73.50	80.20	-6.70	0.00	-8.40	4.80	3.60	0.00	-8.40	4.80	3.60	0.00	0.00	0.00	0.00	0.00	0.00	0.00	0.00	0.00	0.00	0.00	0.00	0.00	0.00	0.00	0.00
-0.15	0.13	0.02	0.00	0.28	-0.22	-0.06	0.16	0.18	-0.01	-0.46	-0.03	0.25	-0.31	-0.13	0.00	0.01	0.00	0.04	-173.40	125.08	48.00	0.22	-85.40	64.40	21.00	0.00	-8.20	2.40	5.80	0.00	-8.20	2.40	5.80	0.00	0.00	0.00	0.00	0.00	0.00	0.00	0.00	0.00	0.00	0.00	0.00	0.00	0.00	0.00	0.00
-0.17	0.09	0.07	-0.39	0.30	-0.15	-0.13	0.00	0.34	0.05	-0.19	0.25	0.78	0.13	-0.02	-0.08	0.01	0.00	0.02	-178.70	79.60	99.00	0.00	-89.00	42.20	46.60	0.00	-7.20	-0.20	7.40	0.00	-7.20	-0.20	7.40	0.00	0.00	0.00	0.00	0.00	0.00	0.00	0.00	0.00	0.00	0.00	0.00	0.00	0.00	0.00	0.00
-0.16	0.05	0.11	0.15	0.37	-0.06	-0.66	0.09	0.48	0.11	-0.20	0.03	0.33	-0.18	-0.15	-0.12	0.05	-0.12	-0.45	-166.54	26.12	140.52	0.00	-83.75	15.90	68.26	0.00	-5.50	-2.80	8.30	0.00	-5.50	-2.80	8.30	0.00	0.00	0.00	0.00	0.00	0.00	0.00	0.00	0.00	0.00	0.00	0.00	0.00	0.00	0.00	0.00
-0.14	-0.13	0.08	0.00	0.63	-0.46	-0.01	-0.12	0.38	0.15	-0.19	0.00	0.32	-0.03	-0.23	0.00	0.13	0.01	-0.01	-137.79	-29.80	167.80	0.38	-70.53	-11.90	82.30	0.00	-3.20	-5.10	8.40	0.00	-3.20	-5.10	8.40	0.00	0.00	0.00	0.00	0.00	0.00	0.00	0.00	0.00	0.00	0.00	0.00	0.00	0.00	0.00	0.00
0.27	-0.49	0.16	-0.28	0.17	0.34	-0.30	0.00	-0.03	0.17	-0.11	-0.19	0.28	0.01	0.06	0.00	0.00	0.01	-0.01	-96.00	-82.90	178.90	0.00	-50.20	-38.60	88.92	0.00	-0.60	-6.90	7.60	0.00	-0.60	-6.90	7.60	0.00	0.00	0.00	0.00	0.00	0.00	0.00	0.00	0.00	0.00	0.00	0.00	0.00	0.00	0.00	0.00
0.19	0.27	0.11	0.00	0.09	0.61	-0.29	-0.14	0.13	0.20	0.26	0.00	0.21	0.11	-0.13	-0.44	0.00	-0.27	0.00	-44.60	-127.90	172.50	0.00	-25.00	-61.38	86.50	0.00	1.90	-8.10	6.10	0.00	1.90	-8.10	6.10	0.00	0.00	0.00	0.00	0.00	0.00	0.00	0.00	0.00	0.00	0.00	0.00	0.00	0.00	0.00	0.00
-0.01	-0.14	0.15	0.00	0.00	0.26	-0.26	-0.06	-0.14	0.67	-0.17	0.00	0.12	0.20	-0.33	-0.12	0.38	0.01	0.05	11.38	-160.74	148.91	0.00	2.60	-78.28	75.70	0.00	4.40	-8.40	4.00	0.00	4.40	-8.40	4.00	0.00	0.00	0.00	0.00	0.00	0.00	0.00	0.00	0.00	0.00	0.00	0.00	0.00	0.00	0.00	0.00
0.03	-0.16	0.12	-0.13	0.28	0.29	0.15	0.00	0.02	0.17	-0.48	0.00	0.01	0.27	-0.29	0.00	0.36	0.01	-0.12	65.80	-177.12	110.98	0.17	30.00	-87.60	57.60	0.00	6.40	-7.90	1.50	0.00	6.40	-7.90	1.50	0.00	0.00	0.00	0.00	0.00	0.00	0.00	0.00	0.00	0.00	0.00	0.00	0.00	0.00	0.00	0.00
0.10	0.20	0.08	0.00	0.09	0.30	-0.12	0.37	-0.20	0.38	0.07	0.00	-0.08	0.32	-0.23	0.00	0.11	0.01	0.00	114.10	-176.50	62.01	0.00	54.40	-88.20	33.80	0.00	7.80	-6.70	-1.00	0.00	7.80	-6.70	-1.00	0.00	0.00	0.00	0.00	0.00	0.00	0.00	0.00	0.00	0.00	0.00	0.00	0.00	0.00	0.00	0.00
0.13	-0.28	0.03	0.26	-0.24	0.27	0.21	0.00	-0.20	0.07	0.12	-0.35	-0.18	0.33	-0.15	0.00	-0.13	0.00	0.00	151.49	-158.70	7.50	0.20	73.50	-80.25	6.21	0.00	8.40	-4.80	-3.60	0.00	8.40	-4.80	-3.60	0.00	0.00	0.00	0.00	0.00	0.00	0.00	0.00	0.00	0.00	0.00	0.00	0.00	0.00	0.00	0.00
0.15	-0.13	-0.20	0.00	-0.28	0.15	0.00	0.36	-0.13	0.18	0.17	0.37	-0.25	0.52	-0.05	0.12	-0.01	0.21	0.01	173.60	-125.30	-48.00	0.00	85.40	-64.40	-21.27	0.00	8.20	-2.40	-5.80	0.00	8.20	-2.40	-5.80	0.00	0.00	0.00	0.00	0.00	0.00	0.00	0.00	0.00	0.00	0.00	0.00	0.00	0.00	0.00	0.00
0.16	-0.09	0.09	0.36	-0.30	0.15	0.15	0.00	-0.14	0.10	0.36	0.00	-0.31	0.26	0.42	0.39	-0.01	0.00	0.01	178.70	-79.60	-99.00	-0.25	89.00	-41.92	-46.70	0.00	7.20	0.20	-7.40	0.00	7.20	0.20	-7.40	0.00	0.00	0.00	0.00	0.00	0.00	0.00	0.00	0.00	0.00	0.00	0.00	0.00	0.00	0.00	0.00
0.16	-0.05	-0.10	0.00	-0.57	0.26	0.22	0.00	0.06	-0.11	0.20	-0.12	-0.41	0.65	0.15	0.37	0.00	0.00	-0.38	166.50	-26.20	-140.30	0.37	83.72	-15.54	-68.03	0.00	5.50	2.80	-8.30	0.00	5.50	2.80	-8.30	0.00	0.00	0.00	0.00	0.00	0.00	0.00	0.00	0.00	0.00	0.00	0.00	0.00	0.00	0.00	0.00
0.14	0.00	-0.15	0.00	0.00	-0.03	0.64	0.22	-0.03	0.01	0.43	0.23	-0.32	0.08	0.64	0.00	0.25	0.04	0.37	137.93	29.80	-167.66	0.00	70.40	11.90	-82.30	0.00	3.20	5.10	-8.40	0.00	3.20	5.10	-8.40	0.00	0.00	0.00	0.00	0.00	0.00	0.00	0.00	0.00	0.00	0.00	0.00	0.00	0.00	0.00	0.00
0.16	0.05	-0.16	0.20	-0.17	-0.12	0.30	-0.02	0.03	-0.14	-0.19	0.00	-0.28	0.01	-0.15	0.26	0.00	-0.23	0.01	96.00	82.90	-178.92	0.00	50.13	38.60	-88.87	0.00	0.60	6.90	-7.60	0.00	0.60	6.90	-7.60	0.00	0.00	0.00	0.00	0.00	0.00	0.00	0.00	0.00	0.00	0.00	0.00	0.00	0.00	0.00	0.00
0.06	0.10	0.09	0.00	-0.04	-0.27	0.29	0.00	0.09	-0.20	0.11	0.00	-0.08	-0.11	0.32	0.00	0.00	-0.13	-0.12	44.60	127.90	-172.50	0.35	25.00	61.38	-86.26	0.00	-1.90	8.10	-6.10	0.00	-1.90	8.10	-6.10	0.00	0.00	0.00	0.00	0.00	0.00	0.00	0.00	0.00	0.00	0.00	0.00	0.00	0.00	0.00	0.00
0.01	-0.30	0.20	0.00	0.00	0.00	0.41	-0.13	0.14	-0.14	0.05	0.00	-0.06	-0.20	0.33	0.00	-0.09	-0.15	0.00	-11.10	160.35	-149.20	-0.49	-2.88	78.40	-75.70	0.00	-4.40	8.40	-4.00	0.00	-4.40	8.40	-4.00	0.00	0.00	0.00	0.00	0.00	0.00	0.00	0.00	0.00	0.00	0.00	0.00	0.00	0.00	0.00	0.00
-0.03	-0.21	-0.12	-0.06	0.02	-0.29	0.57	0.00	0.18	-0.61	0.00	0.00	0.38	-0.27	0.29	0.00	0.01	-0.01	0.00	-65.80	177.27	-111.20	0.00	-30.00	87.60	-57.21	0.00	-6.40	7.90	-1.50	0.00	-6.40	7.90	-1.50	0.00	0.00	0.00	0.00	0.00	0.00	0.00	0.00	0.00	0.00	0.00	0.00	0.00	0.00	0.00	0.00
0.08	0.17	0.31	0.37	0.17	-0.78	0.12	0.00	0.55	-0.25	0.18	0.00	-0.06	-0.32	0.23	-0.05	0.01	-0.01	-0.19	-114.10	176.70	-62.40	0.35	-54.35	88.20	-33.45	0.00	-7.80	6.70	1.00	0.00	-7.80	6.70	1.00	0.00	0.00	0.00	0.00	0.00	0.00	0.00	0.00	0.00	0.00	0.00	0.00	0.00	0.00	0.00	0.00
-0.13	0.44	-0.03	0.00	0.24	-0.27	0.36	0.00	0.20	-0.07	-0.12	0.00	-0.10	-0.61	0.15	0.00	0.01	0.00	-0.39	-150.86	158.75	-7.33	0.24	-73.50	80.20	-7.09	0.00	-8.40	4.80	3.60	0.00	-8.40	4.80	3.60	0.00	0.00	0.00	0.00	0.00	0.00	0.00	0.00	0.00	0.00	0.00	0.00	0.00	0.00	0.00	0.00
-0.27	0.35	0.02	0.00	0.00	-0.63	0.30	0.00	0.18	0.15	-0.17	-0.12	0.25	-0.31	-0.17	0.35	0.01	0.00	-0.01	-173.79	125.30	48.28	0.00	-85.40	64.40	21.00	0.00	-8.20	2.40	5.80	0.00	-8.20	2.40	5.80	0.00	0.00	0.00	0.00	0.00	0.00	0.00	0.00	0.00	0.00	0.00	0.00	0.00	0.00	0.00	0.00
-0.17	-0.39	0.12	0.00	0.30	-0.40	0.05	-0.06	0.43	-0.01	-0.19	0.00	0.79	-0.07	-0.05	-0.07	0.01	0.00	-0.01	-178.99	79.60	99.12	0.00	-89.00	42.20	46.70	0.00	-7.20	-0.20	7.40	0.00	-7.20	-0.20	7.40	0.00	0.00	0.00	0.00	0.00	0.00	0.00	0.00	0.00	0.00	0.00	0.00	0.00	0.00	0.00	0.00
0.01	0.05	-0.26	0.00	0.28	-0.06	-0.49	0.00	0.09	0.11	-0.08	0.00	0.33	-0.18	-0.02	0.46	0.00	0.12	-0.01	-166.50	26.20	140.50	0.41	-83.98	15.90	67.90	0.00	-5.50	-2.80	8.30	0.00	-5.50	-2.80	8.30	0.00	0.00	0.00	0.00	0.00	0.00	0.00	0.00	0.00	0.00	0.00	0.00	0.00	0.00	0.00	0.00
-0.14	0.00	-0.13	-0.48	0.24	-0.09	-0.27	0.00	0.03	0.15	-0.19	0.00	0.32	0.38	-0.23	0.00	-0.02	0.01	-0.01	-138.00	-29.80	168.15	0.00	-70.40	-11.68	82.30	0.00	-3.20	-5.10	8.40	0.00	-3.20	-5.10	8.40	0.00	0.00	0.00	0.00	0.00	0.00	0.00	0.00	0.00	0.00	0.00	0.00	0.00	0.00	0.00	0.00
-0.11	-0.05	0.16	0.00	0.17	0.33	-0.16	0.00	-0.03	0.32	-0.13	0.00	0.28	-0.12	-0.29	-0.48	-0.34	0.01	-0.01	-96.00	-82.90	178.90	0.00	-50.20	-38.44	88.41	0.00	-0.60	-6.90	7.60	0.00	-0.60	-6.90	7.60	0.00	0.00	0.00	0.00	0.00	0.00	0.00	0.00	0.00	0.00	0.00	0.00	0.00	0.00	0.00	0.00
-0.06	-0.10	0.17	0.21	0.09	0.20	-0.29	0.00	0.37	0.20	-0.11	0.17	0.21	0.11	-0.32	0.00	0.00	0.26	0.00	-44.60	-128.02	172.02	0.00	-25.00	-61.30	86.50	0.00	1.90	-8.10	6.10	0.00	1.90	-8.10	6.10	0.00	0.00	0.00	0.00	0.00	0.00	0.00	0.00	0.00	0.00	0.00	0.00	0.00	0.00	0.00	0.00
-0.01	-0.14	0.15	-0.29	0.00	0.26	-0.26	0.00	-0.14	0.19	-0.05	0.00	0.12	-0.15	-0.31	0.00	-0.01	0.01	0.00	11.10	-160.30	149.57	0.00	2.82	-78.40	75.42	0.00	4.40	-8.40	4.00	0.00	4.40	-8.40	4.00	0.00	0.00	0.00	0.00	0.00	0.00	0.00	0.00	0.00	0.00	0.00	0.00	0.00	0.00	0.00	0.00
0.03	-0.44	0.12	0.00	0.13	0.54	-0.20	0.00	-0.18	0.17	0.00	0.00	0.01	0.62	-0.29	0.00	0.21	0.01	-0.28	65.80	-177.10	111.23	0.00	30.15	-87.60	57.60	0.00	6.40	-7.90	1.50	0.00	6.40	-7.90	1.50	0.00	0.00	0.00	0.00	0.00	0.00	0.00	0.00	0.00	0.00	0.00	0.00	0.00	0.00	0.00	0.00
0.23	0.03	0.08	0.36	-0.17	0.59	0.38	0.19	-0.20	0.13	0.22	0.00	0.09	0.32	-0.23	0.00	0.27	0.10	0.00	114.15	-176.50	62.40	-0.32	54.28	-88.49	33.80	0.00	7.80	-6.70	-1.00	0.00	7.80	-6.70	-1.00	0.00	0.00	0.00	0.00	0.00	0.00	0.00	0.00	0.00	0.00	0.00	0.00	0.00	0.00	0.00	0.00
0.13	-0.19	0.19	0.00	-0.21	0.27	-0.03	0.00	-0.20	0.07	0.12	0.00	-0.18	0.56	-0.15	0.47	0.23	0.16	0.00	151.10	-158.70	7.50	0.00	73.50	-80.20	7.09	0.00	8.40	-4.80	-3.60	0.00	8.40	-4.80	-3.60	0.00	0.00	0.00	0.00	0.00	0.00	0.00	0.00	0.00	0.00	0.00	0.00	0.00	0.00	0.00	0.00
0.15	-0.13	0.17	0.00	-0.28	0.39	0.06	0.00	-0.18	0.01	0.40	0.05	0.11	0.66	-0.05	0.00	0.14	-0.48	0.01	173.88	-125.30	-48.00	0.00	85.01	-64.40	-21.00	0.00	8.20	-2.40	-5.80	0.00	8.20	-2.40	-5.80	0.00	0.00	0.00	0.00	0.00	0.00	0.00	0.00	0.00	0.00	0.00	0.00	0.00	0.00	0.00	0.00
0.17	-0.09	-0.07	0.00	-0.25	0.15	0.15	0.00	-0.14	-0.44	-0.29	0.00	-0.31	-0.03	0.05	0.00	-0.01	0.00	0.25	178.70	-79.60	-99.00	0.00	89.47	-42.20	-46.70	0.00	7.20	0.20	-7.40	0.00	7.20	0.20	-7.40	0.00	0.00	0.00	0.00	0.00	0.00	0.00	0.00	0.00	0.00	0.00	0.00	0.00	0.00	0.00	0.00
0.16	-0.32	-0.11	0.00	-0.28	0.19	0.22	0.00	-0.09	-0.43	0.53	0.48	-0.33	0.18	0.15	0.22	0.00	-0.35	0.01	166.50	-26.27	-140.64	0.00	83.80	-15.90	-67.65	0.00	5.50	2.80	-8.30	0.00	5.50	2.80	-8.30	0.00	0.00	0.00	0.00	0.00	0.00	0.00	0.00	0.00	0.00	0.00	0.00	0.00	0.00	0.00	0.00
0.01	0.00	-0.15	0.00	-0.24	-0.03	-0.14	0.00	0.36	-0.15	0.19	0.00	-0.81	0.45	0.23	0.00	-0.04	-0.01	0.01	138.00	29.80	-167.80	0.37	70.56	11.90	-82.42	0.00	3.20	5.10	-8.40	0.00	3.20	5.10	-8.40	0.00	0.00	0.00	0.00	0.00	0.00	0.00	0.00	0.00	0.00	0.00	0.00	0.00	0.00	0.00	0.00
0.11	0.05	-0.30	-0.34	-0.05	-0.18	0.35	0.16	0.26	0.04	0.16	-0.08	-0.28	0.14	-0.10	0.00	0.41	-0.01	-0.43	96.00	82.90	-178.84	0.00	50.20	38.60	-88.63	0.00	0.60	6.90	-7.60	0.00	0.60	6.90	-7.60	0.00	0.00	0.00	0.00	0.00	0.00	0.00	0.00	0.00	0.00	0.00	0.00	0.00	0.00	0.00	0.00
-0.22	0.10	-0.17	0.00	-0.15	-0.03	0.29	0.05	0.09	-0.32	0.11	0.00	-0.21	-0.11	0.30	0.00	0.13	-0.01	0.00	44.60	127.90	-172.24	-0.12	25.19	61.01	-86.50	0.00	-1.90	8.10	-6.10	0.00	-1.90	8.10	-6.10	0.00	0.00	0.00	0.00	0.00	0.00	0.00	0.00	0.00	0.00	0.00	0.00	0.00	0.00	0.00	0.00
0.38	0.14	-0.12	0.00	0.33	-0.38	0.26	0.00	0.14	-0.19	0.05	0.00	-0.13	-0.20	0.33	0.00	0.01	0.46	0.33	-10.72	160.52	-149.20	-0.08	-2.60	78.45	-75.71	0.00	-4.40	8.40	-4.00	0.00	-4.40	8.40	-4.00	0.00	0.00	0.00	0.00	0.00	0.00	0.00	0.00	0.00	0.00	0.00	0.00	0.00	0.00	0.00	0.00
-0.03	0.16	-0.12	-0.37	0.09	-0.29	0.20	0.00	0.37	-0.17	0.21	0.00	0.19	0.09	0.29	0.00	0.23	-0.01	0.00	-65.80	177.10	-111.18	0.16	-30.00	87.27	-57.45	0.00	-6.40	7.90	-1.50	0.00	-6.40	7.90	-1.50	0.00	0.00	0.00	0.00	0.00	0.00	0.00	0.00	0.00	0.00	0.00	0.00	0.00	0.00	0.00	0.00
-0.08	0.37	0.17	0.00	0.65	-0.30	0.12	0.00	-0.09	-0.16	-0.07	0.00	0.08	-0.44	0.23	-0.29	0.01	-0.01	0.00	-114.59	176.06	-62.40	0.00	-54.40	88.25	-33.80	0.00	-7.80	6.70	1.00	0.00	-7.80	6.70	1.00	0.00	0.00	0.00	0.00	0.00	0.00	0.00	0.00	0.00	0.00	0.00	0.00	0.00	0.00	0.00	0.00
-0.13	0.16	-0.03	0.00	-0.24	0.20	-0.03	0.00	0.20	0.07	-0.39	0.00	0.18	-0.33	0.62	0.00	0.01	0.46	0.00	-151.10	159.07	-7.50	-0.34	-73.27	80.20	-6.70	0.00	-8.40	4.80	3.60	0.00	-8.40	4.80	3.60	0.00	0.00	0.00	0.00	0.00	0.00	0.00	0.00	0.00	0.00	0.00	0.00	0.00	0.00	0.00	0.00
-0.50	0.52	-0.05	0.00	0.28	-0.22	-0.06	0.00	0.15	-0.01	-0.17	-0.13	0.25	-0.31	-0.23	0.00	0.01	0.00	-0.01	-173.81	125.01	47.56	-0.18	-85.38	64.40	21.00	0.00	-8.20	2.40	5.80	0.00	-8.20	2.40	5.80	0.00	0.00	0.00	0.00	0.00	0.00	0.00	0.00	0.00	0.00	0.00	0.00	0.00	0.00	0.00	0.00
-0.01	0.09	0.44	0.00	0.30	-0.15	-0.15	0.15	0.14	0.08	0.01	0.00	0.31	-0.40	0.30	0.00	0.01	0.00	-0.03	-178.33	79.60	99.00	0.00	-88.54	42.20	46.70	0.00	-7.20	-0.20	7.40	0.00	-7.20	-0.20	7.40	0.00	0.00	0.00	0.00	0.00	0.00	0.00	0.00	0.00	0.00	0.00	0.00	0.00	0.00	0.00	0.00
-0.05	0.06	-0.02	0.00	0.29	-0.08	-0.20	0.00	0.10	-0.04	-0.20	-0.44	0.33	-0.47	0.00	0.05	-0.13	0.39	-0.01	-171.10	40.00	131.10	0.00	-85.84	22.70	63.10	0.00	-6.00	-2.10	8.10	0.00	-6.00	-2.10	8.10	0.00	0.00	0.00	0.00	0.00	0.00	0.00	0.00	0.00	0.00	0.00	0.00	0.00	0.00	0.00	0.00
-0.15	0.01	0.31	-0.18	0.25	0.37	-0.26	0.00	-0.33	0.14	-0.19	0.00	0.32	-0.11	-0.53	0.00	0.00	0.07	-0.01	-146.50	-15.80	162.40	0.00	-74.63	-4.90	79.40	0.00	-3.80	-4.50	8.40	0.00	-3.80	-4.50	8.40	0.00	0.00	0.00	0.00	0.00	0.00	0.00	0.00	0.00	0.00	0.00	0.00	0.00	0.00	0.00	0.00
-0.12	-0.04	0.54	0.00	0.19	0.58	-0.29	0.35	-0.01	0.18	-0.17	0.00	0.34	0.00	-0.67	-0.44	-0.12	0.01	-0.26	-107.51	-69.74	177.43	0.00	-55.80	-32.47	88.16	0.00	-1.30	-6.50	7.90	0.00	-1.30	-6.50	7.90	0.00	0.00	0.00	0.00	0.00	0.00	0.00	0.00	0.00	0.00	0.00	0.00	0.00	0.00	0.00	0.00
-0.07	0.26	0.12	0.20	0.11	-0.21	-0.29	0.00	-0.07	0.20	-0.12	0.22	0.23	-0.03	-0.32	0.00	0.00	0.01	-0.01	-57.76	-117.97	175.70	0.00	-31.23	-56.20	87.65	0.00	1.30	-7.90	6.50	0.00	1.30	-7.90	6.50	0.00	0.00	0.00	0.00	0.00	0.00	0.00	0.00	0.00	0.00	0.00	0.00	0.00	0.00	0.00	0.00
0.21	-0.12	0.16	0.00	0.02	0.25	-0.27	0.12	-0.15	0.20	-0.48	0.00	-0.21	0.18	-0.32	0.21	-0.37	-0.07	0.00	-2.58	-153.60	156.31	0.20	-4.35	-74.80	79.20	0.00	3.80	-8.40	4.60	0.00	3.80	-8.40	4.60	0.00	0.00	0.00	0.00	0.00	0.00	0.00	0.00	0.00	0.00	0.00	0.00	0.00	0.00	0.00	0.00
0.02	-0.16	0.00	0.00	0.15	0.19	-0.21	0.20	-0.17	0.18	-0.05	0.00	0.04	0.26	-0.74	0.00	-0.01	0.01	0.00	52.50	-174.50	122.05	-0.29	23.30	-86.10	62.70	0.00	5.90	-8.10	2.20	0.00	5.90	-8.10	2.20	0.00	0.00	0.00	0.00	0.00	0.00	0.00	0.00	0.00	0.00	0.00	0.00	0.00	0.00	0.00	0.00
0.33	-0.17	-0.39	0.23	-0.15	0.30	-0.14	0.20	-0.25	0.14	0.05	0.00	-0.43	0.31	-0.25	0.00	-0.01	0.51	0.00	102.90	-178.30	75.30	0.00	48.70	-88.71	40.10	0.00	7.50	-7.10	-0.40	0.00	7.50	-7.10	-0.40	0.00	0.00	0.00	0.00	0.00	0.00	0.00	0.00	0.00	0.00	0.00	0.00	0.00	0.00	0.00	0.00
-0.27	-0.65	0.04	0.00	-0.18	0.28	-0.05	-0.39	-0.20	0.09	0.11	0.00	-0.15	0.33	-0.17	-0.19	-0.01	0.38	0.00	143.10	-164.70	21.50	0.19	69.30	-82.83	13.65	0.00	8.30	-5.30	-3.00	0.00	8.30	-5.30	-3.00	0.00	0.00	0.00	0.00	0.00	0.00	0.00	0.00	0.00	0.00	0.00	0.00	0.00	0.00	0.00	0.00
0.39	-0.14	0.06	0.00	-0.67	0.56	0.04	0.00	-0.19	-0.05	-0.28	0.41	0.26	0.32	0.31	0.00	-0.01	0.00	0.06	169.45	-135.10	-34.24	0.00	83.20	-69.00	-14.20	0.00	8.30	-3.00	-5.30	0.00	8.30	-3.00	-5.30	0.00	0.00	0.00	0.00	0.00	0.00	0.00	0.00	0.00	0.00	0.00	0.00	0.00	0.00	0.00	0.00
-0.32	-0.10	0.29	0.00	-0.30	0.17	0.13	0.00	-0.15	-0.03	0.19	0.00	-0.30	0.27	0.27	-0.14	-0.01	0.12	0.01	179.00	-91.97	-86.80	0.00	88.90	-48.20	-40.32	0.00	7.50	-0.40	-7.00	0.00	7.50	-0.40	-7.00	0.00	0.00	0.00	0.00	0.00	0.00	0.00	0.00	0.00	0.00	0.00	0.00	0.00	0.00	0.00	0.00
0.17	-0.06	-0.10	0.05	0.06	0.08	-0.19	0.00	-0.49	-0.09	0.08	0.00	-0.33	0.20	0.12	-0.37	0.00	-0.06	0.00	171.10	-40.00	-131.10	0.00	85.90	-22.70	-62.97	0.00	6.00	2.10	-8.10	0.00	6.00	2.10	-8.10	0.00	0.00	0.00	0.00	0.00	0.00	0.00	0.00	0.00	0.00	0.00	0.00	0.00	0.00	0.00	0.00
0.41	0.14	-0.14	0.39	-0.69	0.24	-0.09	0.02	-0.04	-0.14	0.19	0.00	-0.50	0.11	0.21	-0.07	0.00	-0.01	0.01	146.50	15.80	-162.40	0.00	74.50	4.90	-79.40	0.00	3.80	4.50	-8.40	0.00	3.80	4.50	-8.40	0.00	0.00	0.00	0.00	0.00	0.00	0.00	0.00	0.00	0.00	0.00	0.00	0.00	0.00	0.00	0.00
0.12	0.04	-0.50	0.00	-0.19	-0.10	0.29	0.00	-0.43	-0.62	0.17	0.02	-0.29	0.00	0.16	0.00	0.00	-0.01	0.01	107.50	70.20	-178.02	0.00	55.96	32.35	-88.00	0.00	1.30	6.50	-7.90	0.00	1.30	6.50	-7.90	0.00	0.00	0.00	0.00	0.00	0.00	0.00	0.00	0.00	0.00	0.00	0.00	0.00	0.00	0.00	0.00
0.07	0.09	-0.17	0.00	-0.11	-0.18	0.35	0.00	0.07	-0.20	0.12	0.00	-0.23	-0.09	0.60	0.00	0.39	-0.01	0.39	58.00	117.65	-175.98	0.00	31.60	56.58	-87.90	0.00	-1.30	7.90	-6.50	0.00	-1.30	7.90	-6.50	0.00	0.00	0.00	0.00	0.00	0.00	0.00	0.00	0.00	0.00	0.00	0.00	0.00	0.00	0.00	0.00
-0.04	0.13	-0.16	0.37	-0.02	-0.38	0.27	0.36	-0.36	-0.20	0.07	-0.49	-0.14	-0.18	0.71	0.00	0.00	0.35	0.00	2.73	153.28	-156.26	0.00	4.30	74.80	-79.20	0.00	-3.80	8.40	-4.60	0.00	-3.80	8.40	-4.60	0.00	0.00	0.00	0.00	0.00	0.00	0.00	0.00	0.00	0.00	0.00	0.00	0.00	0.00	0.00	0.00
-0.02	-0.32	-0.13	-0.10	0.07	-0.29	0.21	0.00	0.05	-0.18	0.26	0.00	-0.04	-0.26	0.30	0.00	0.01	-0.01	0.01	-52.82	174.50	-121.77	0.00	-23.30	86.10	-62.70	0.00	-5.90	8.10	-2.20	0.00	-5.90	8.10	-2.20	0.00	0.00	0.00	0.00	0.00	0.00	0.00	0.00	0.00	0.00	0.00	0.00	0.00	0.00	0.00	0.00
-0.07	0.17	-0.09	0.00	0.15	-0.30	0.14	0.00	0.19	-0.14	-0.05	0.00	0.06	0.04	0.25	0.00	0.01	-0.05	0.37	-102.68	178.30	-75.40	0.05	-48.71	89.19	-40.10	0.00	-7.50	7.10	0.40	0.00	-7.50	7.10	0.40	0.00	0.00	0.00	0.00	0.00	0.00	0.00	0.00	0.00	0.00	0.00	0.00	0.00	0.00	0.00	0.00
-0.22	0.14	-0.32	0.13	-0.09	-0.28	0.18	0.00	0.20	-0.43	0.24	0.21	0.15	-0.20	0.67	0.20	0.01	0.00	0.00	-143.10	164.43	-21.63	0.28	-69.30	83.00	-13.78	0.00	-8.30	5.30	3.00	0.00	-8.30	5.30	3.00	0.00	0.00	0.00	0.00	0.00	0.00	0.00	0.00	0.00	0.00	0.00	0.00	0.00	0.00	0.00	0.00
0.06	0.50	0.00	0.05	0.28	-0.23	-0.04	0.00	0.19	-0.02	-0.16	0.00	0.24	-0.32	-0.27	0.00	0.01	0.02	0.38	-169.40	135.22	34.40	0.05	-83.20	69.00	14.07	0.00	-8.30	3.00	5.30	0.00	-8.30	3.00	5.30	0.00	0.00	0.00	0.00	0.00	0.00	0.00	0.00	0.00	0.00	0.00	0.00	0.00	0.00	0.00	0.00
-0.17	-0.39	0.06	0.00	0.30	-0.17	-0.25	0.00	0.15	0.27	-0.19	0.00	0.30	-0.27	-0.02	0.00	0.01	0.00	-0.01	-179.00	92.21	87.00	0.00	-88.57	48.20	40.83	0.00	-7.50	0.40	7.00	0.00	-7.50	0.40	7.00	0.00	0.00	0.00	0.00	0.00	0.00	0.00	0.00	0.00	0.00	0.00	0.00	0.00	0.00	0.00	0.00
-0.21	0.36	0.85	1.22	0.24	-0.03	-0.02	0.14	0.00	-0.01	-0.47	0.00	0.28	-0.03	-0.01	0.05	-0.80	0.27	1.15	-151.90	0.00	0.00	-334.10	-70.20	11.90	12.80	-52.30	-4.60	-0.10	4.80	0.00	-4.60	-0.10	4.80	0.00	0.00	0.00	0.00	0.00	0.00	0.00	0.00	0.00	0.00	0.00	0.00	0.00	0.00	0.00	0.00
-0.36	0.56	2.41	2.99	0.62	-0.17	-0.02	-0.15	0.00	-0.14	0.31	0.00	0.28	-0.01	-0.01	0.00	-2.16	-0.60	2.94	-146.44	0.33	0.00	-322.30	-62.70	6.05	7.38	-56.30	-3.70	-0.10	3.80	0.00	-3.70	-0.10	3.80	0.00	0.00	0.00	0.00	0.00	0.00	0.00	0.00	0.00	0.00	0.00	0.00	0.00	0.00	0.00	0.00
-0.48	-0.20	4.31	3.62	0.15	-0.37	0.00	0.12	0.22	-0.32	0.10	-0.18	0.25	-0.21	-0.03	0.00	-3.33	-2.20	5.87	-96.99	0.00	0.00	-96.21	-42.70	5.30	4.90	-32.50	-2.50	0.00	2.40	0.00	-2.50	0.00	2.40	0.00	1.00	0.00	0.00	0.00	0.00	0.00	0.00	0.00	0.00	0.00	0.00	0.00	0.00	0.00	0.00
-0.54	-0.78	6.20	4.37	-0.13	-0.01	0.00	0.46	0.32	0.06	-0.20	0.38	0.49	0.24	-0.05	0.19	-3.99	-4.85	9.03	-59.39	0.13	0.00	-59.10	-24.96	3.73	2.76	-18.90	-1.60	0.10	1.40	0.00	-1.60	0.10	1.40	0.00	1.00	0.00	0.00	0.00	0.00	0.00	0.00	0.00	0.00	0.00	0.00	0.00	0.00	0.00	0.00
-0.54	-2.75	7.92	4.37	0.42	-0.01	0.00	-0.06	0.07	0.05	0.04	0.00	0.29	-0.24	0.18	0.00	-4.60	-8.31	12.49	-18.38	0.00	-0.49	-18.14	-11.65	0.95	0.41	-10.00	-0.80	0.00	0.80	0.00	-0.80	0.00	0.80	0.00	1.00	0.00	0.00	0.00	0.00	0.00	0.00	0.00	0.00	0.00	0.00	0.00	0.00	0.00	0.00
0.00	-4.45	9.26	4.35	-0.04	-0.28	0.01	-0.03	-0.18	-0.07	0.26	0.00	0.25	-0.29	0.49	0.00	-3.97	-11.77	16.12	32.21	0.00	0.25	32.30	17.00	-1.80	-0.70	14.40	0.90	-0.10	-0.70	0.00	0.90	-0.10	-0.70	0.00	1.00	0.00	0.00	0.00	0.00	0.00	0.00	0.00	0.00	0.00	0.00	0.00	0.00	0.00	0.00
-0.35	-6.41	10.33	4.02	-0.11	0.12	0.01	-0.08	-0.12	-0.30	0.44	0.37	0.18	-0.33	-0.41	0.00	-3.24	-15.15	18.51	87.25	0.00	0.10	87.00	35.58	-4.30	-3.40	27.40	2.30	-0.10	-2.10	0.00	2.30	-0.10	-2.10	0.00	1.00	0.00	0.00	0.00	0.00	0.00	0.00	0.00	0.00	0.00	0.00	0.00	0.00	0.00	0.00
-0.20	-7.83	10.36	2.53	0.10	0.01	0.03	0.11	0.10	-0.28	0.17	-0.32	0.14	-0.27	0.12	0.20	-2.15	-17.87	20.25	127.30	-0.07	-0.29	127.45	58.00	-6.90	-7.50	43.50	3.60	0.10	-3.70	0.00	3.60	0.10	-3.70	0.00	1.00	0.00	0.00	0.00	0.00	0.00	0.00	0.00	0.00	0.00	0.00	0.00	0.00	0.00	0.00
0.21	-9.18	10.01	0.78	-0.22	-0.11	0.03	-0.17	0.16	-0.05	-0.10	0.00	0.10	-0.25	0.20	0.09	-0.82	-19.81	20.70	149.70	-0.04	0.60	149.70	65.35	-7.59	-8.52	49.70	3.90	0.10	-4.10	0.00	3.90	0.10	-4.10	0.00	1.00	0.00	0.00	0.00	0.00	0.00	0.00	0.00	0.00	0.00	0.00	0.00	0.00	0.00	0.00
0.14	-10.29	9.07	-0.86	-0.24	0.02	0.03	-0.18	-0.10	0.20	0.01	0.24	-0.09	0.14	0.20	-0.12	0.89	-20.69	19.87	162.27	-0.10	0.00	162.35	71.56	-8.60	-8.40	54.40	4.20	0.00	-4.20	0.00	4.20	0.00	-4.20	0.00	1.00	0.00	0.00	0.00	0.00	0.00	0.00	0.00	0.00	0.00	0.00	0.00	0.00	0.00	0.00
0.48	-10.48	7.55	-2.60	-0.23	-0.27	0.03	0.10	-0.22	-0.13	0.71	-0.12	-0.01	0.12	0.26	0.00	2.13	-20.12	18.17	166.30	0.26	-0.37	166.30	69.70	-8.30	-7.12	54.30	4.20	-0.20	-4.00	0.00	4.20	-0.20	-4.00	0.00	1.00	0.00	0.00	0.00	0.00	0.00	0.00	0.00	0.00	0.00	0.00	0.00	0.00	0.00	0.00
0.47	-10.19	5.64	-3.87	-0.21	0.02	0.03	-0.16	-0.57	-0.32	0.79	0.00	-0.03	-0.26	0.46	-0.04	3.89	-19.25	15.71	144.00	-0.10	-0.48	143.90	63.14	-7.90	-7.30	48.00	4.00	0.00	-3.90	0.00	4.00	0.00	-3.90	0.00	1.00	0.00	0.00	0.00	0.00	0.00	0.00	0.00	0.00	0.00	0.00	0.00	0.00	0.00	0.00
0.98	-9.32	3.46	-5.29	-0.18	0.01	0.03	-0.13	0.17	-0.23	0.06	0.00	0.17	-0.26	0.30	0.39	4.18	-16.97	11.99	108.78	0.21	0.00	108.90	51.90	-5.74	-6.99	39.00	3.20	0.10	-3.40	0.00	3.20	0.10	-3.40	0.00	1.00	0.00	0.00	0.00	0.00	0.00	0.00	0.00	0.00	0.00	0.00	0.00	0.00	0.00	0.00
0.61	-8.24	1.31	-5.99	-0.10	0.00	0.01	-0.08	0.01	-0.12	-0.20	0.26	0.34	-0.25	0.28	0.00	5.13	-13.51	7.93	72.90	0.00	0.00	72.80	29.40	-3.49	-3.70	22.30	1.70	0.10	-1.80	0.00	1.70	0.10	-1.80	0.00	1.00	0.00	0.00	0.00	0.00	0.00	0.00	0.00	0.00	0.00	0.00	0.00	0.00	0.00	0.00
0.90	-5.86	-0.69	-6.28	-0.14	0.21	0.00	-0.02	-0.10	0.23	0.18	-0.27	-0.23	-0.24	0.72	0.00	5.76	-9.57	4.08	6.23	0.02	0.00	5.61	5.10	-1.13	-0.80	3.00	0.20	0.00	-0.10	0.00	0.20	0.00	-0.10	0.00	1.00	0.00	0.00	0.00	0.00	0.00	0.00	0.00	0.00	0.00	0.00	0.00	0.00	0.00	0.00
0.56	-4.16	-1.94	-5.76	0.05	0.15	0.00	-0.15	-0.05	-0.18	0.24	0.00	0.22	-0.25	0.24	0.00	5.26	-5.61	0.33	-39.10	-0.34	0.00	-39.20	-17.74	1.06	2.60	-13.40	-1.00	-0.10	1.20	0.00	-1.00	-0.10	1.20	0.00	1.00	0.00	0.00	0.00	0.00	0.00	0.00	0.00	0.00	0.00	0.00	0.00	0.00	0.00	0.00
0.45	-2.20	-3.20	-4.87	0.11	-0.01	-0.28	-0.31	0.11	-0.32	0.20	0.00	0.06	-0.75	0.20	0.00	4.58	-1.48	-2.75	-91.90	0.00	0.00	-91.90	-35.49	3.02	3.36	-29.30	-2.00	0.00	2.00	0.00	-2.00	0.00	2.00	0.00	1.00	0.00	0.00	0.00	0.00	0.00	0.00	0.00	0.00	0.00	0.00	0.00	0.00	0.00	0.00
0.28	-0.15	-3.70	-3.56	0.63	0.33	-0.29	0.13	0.31	0.07	-0.14	0.00	0.12	-0.26	0.13	0.00	3.46	1.42	-5.01	-120.55	0.20	0.39	-120.88	-53.80	6.90	5.80	-41.00	-3.20	0.10	3.00	0.00	-3.20	0.10	3.00	0.00	1.00	0.00	0.00	0.00	0.00	0.00	0.00	0.00	0.00	0.00	0.00	0.00	0.00	0.00	0.00
0.10	1.55	-3.53	-1.65	0.47	0.12	-0.02	0.17	0.41	0.02	-0.24	0.00	0.55	-0.04	0.19	0.00	2.13	3.91	-6.05	-169.24	0.24	0.13	-168.80	-69.49	7.70	7.10	-54.10	-4.30	0.00	4.20	0.00	-4.30	0.00	4.20	0.00	1.00	0.00	0.00	0.00	0.00	0.00	0.00	0.00	0.00	0.00	0.00	0.00	0.00	0.00	0.00
-0.06	2.76	-2.73	-0.16	0.41	-0.03	-0.02	0.18	0.24	-0.01	-0.07	0.47	0.22	-0.07	0.01	0.00	0.53	5.47	-6.01	-169.47	0.00	0.00	-169.27	-75.00	9.20	9.90	-55.90	-4.70	-0.10	4.80	0.00	-4.70	-0.10	4.80	0.00	1.00	0.00	0.00	0.00	0.00	0.00	0.00	0.00	0.00	0.00	0.00	0.00	0.00	0.00	0.00
-0.22	3.39	-0.99	1.81	0.25	-0.03	-0.02	0.18	0.02	-0.23	0.21	-0.37	0.26	-0.58	0.21	0.20	-1.00	5.45	-5.24	-165.50	0.00	-0.04	-165.60	-74.00	8.00	9.37	-56.90	-4.40	-0.10	4.60	0.00	-4.40	-0.10	4.60	0.00	1.00	0.00	0.00	0.00	0.00	0.00	0.00	0.00	0.00	0.00	0.00	0.00	0.00	0.00	0.00
-0.38	3.32	0.40	3.35	0.21	0.34	-0.01	0.16	0.15	-0.30	0.14	-0.34	0.29	-0.25	-0.02	0.00	-2.49	5.17	-2.45	-142.54	-0.48	0.00	-141.84	-62.80	7.70	7.40	-47.60	-3.70	0.00	3.70	0.00	-3.70	0.00	3.70	0.00	1.00	0.00	0.00	0.00	0.00	0.00	0.00	0.00	0.00	0.00	0.00	0.00	0.00	0.00	0.00
-0.49	2.97	2.40	5.01	0.16	-0.02	0.37	0.00	-0.13	-0.18	-0.14	0.00	0.31	-0.25	-0.34	0.00	-3.54	2.97	0.57	-105.83	0.00	0.00	-106.20	-48.24	6.20	5.47	-36.50	-2.90	0.10	2.70	0.00	-2.90	0.10	2.70	0.00	1.00	0.00	0.00	0.00	0.00	0.00	0.00	0.00	0.00	0.00	0.00	0.00	0.00	0.00	0.00
-0.60	1.55	4.46	5.25	0.10	-0.02	0.00	0.43	0.41	0.04	-0.25	0.00	0.31	-0.24	0.17	0.00	-4.38	0.20	4.22	-66.60	0.00	0.05	-66.50	-30.17	4.10	3.80	-22.10	-1.90	0.00	1.90	0.00	-1.90	0.00	1.90	0.00	1.00	0.00	0.00	0.00	0.00	0.00	0.00	0.00	0.00	0.00	0.00	0.00	0.00	0.00	0.00
-0.53	0.02	6.02	5.39	-0.09	-0.40	0.00	0.02	-0.04	0.16	-0.26	-0.04	0.28	-0.24	0.11	0.00	-4.77	-3.19	8.35	-7.80	0.00	0.00	-7.70	-8.00	1.46	2.60	-3.70	-0.60	-0.10	0.70	0.00	-0.60	-0.10	0.70	0.00	1.00	1.00	0.00	1.00	0.00	1.00	0.00	1.00	0.00	1.00	0.00	0.00	0.00	0.00	0.00
-0.46	-2.20	7.40	5.29	-0.04	0.20	-0.33	-0.03	-0.09	-0.35	0.36	-0.33	0.23	-0.26	0.02	0.00	-4.82	-6.78	11.28	38.78	0.00	0.35	38.87	15.98	-1.75	-1.30	12.70	1.00	-0.10	-0.90	0.00	1.00	-0.10	-0.90	0.00	1.00	1.00	1.00	1.00	0.00	1.00	0.00	1.00	0.00	1.00	0.00	0.00	0.00	0.00	0.00
-0.35	-3.73	8.26	4.16	-0.13	0.17	-0.10	-0.09	0.44	-0.27	0.24	0.20	0.19	-0.26	0.06	0.00	-3.82	-10.01	14.01	105.10	0.38	0.00	105.20	41.39	-3.90	-4.52	32.90	2.50	0.00	-2.60	0.00	2.50	0.00	-2.60	0.00	1.00	1.00	1.00	1.00	0.00	1.00	0.00	1.00	0.00	1.00	0.00	0.00	0.00	0.00	0.00
-0.08	-5.59	8.91	2.69	-0.18	0.01	0.03	-0.13	0.04	-0.25	-0.03	0.00	0.49	-0.53	-0.02	0.00	-2.88	-12.82	15.78	127.90	0.00	0.05	127.90	56.50	-6.70	-7.70	42.00	3.40	0.10	-3.60	0.00	3.40	0.10	-3.60	0.00	1.00	1.00	1.00	1.00	0.00	1.00	0.00	1.00	0.00	1.00	0.00	0.00	0.00	0.00	0.00
0.02	-6.91	7.89	1.03	-0.02	0.39	0.03	-0.17	0.00	0.03	-0.03	0.00	0.47	-0.24	0.44	0.22	-1.30	-15.18	16.25	162.98	0.00	0.00	162.56	69.90	-7.54	-7.08	55.00	4.10	0.00	-4.10	0.00	4.10	0.00	-4.10	0.00	1.00	1.00	1.00	1.00	0.00	1.00	0.00	1.00	0.00	1.00	0.00	0.00	0.00	0.00	0.00
0.15	-8.02	7.21	-0.70	-0.24	0.41	0.03	-0.18	-0.14	-0.59	0.25	0.00	-0.16	-0.25	0.21	0.22	0.35	-16.10	16.13	166.33	0.00	0.00	166.00	72.88	-9.52	-8.20	55.10	4.40	-0.10	-4.20	0.00	4.40	-0.10	-4.20	0.00	1.00	1.00	1.00	1.00	0.00	1.00	0.00	1.00	0.00	1.00	0.00	0.00	0.00	0.00	0.00
0.33	-8.56	5.77	-2.57	-0.20	0.38	0.03	-0.18	0.26	0.06	0.40	0.00	-0.01	-0.10	0.42	-0.28	1.76	-16.38	14.79	166.30	0.17	0.00	166.30	73.90	-8.90	-8.44	56.70	4.60	0.00	-4.50	0.00	4.60	0.00	-4.50	0.00	1.00	1.00	1.00	1.00	0.00	1.00	0.00	1.00	0.00	1.00	0.00	0.00	0.00	0.00	0.00
0.47	-7.95	3.81	-4.17	-0.09	0.02	-0.09	-0.16	0.04	-0.50	0.38	0.00	-0.03	0.00	0.29	0.38	3.26	-15.41	11.96	143.61	0.00	0.00	143.18	65.76	-8.20	-8.90	48.30	4.10	0.10	-4.20	0.00	4.10	0.10	-4.20	0.00	1.00	1.00	1.00	1.00	0.00	1.00	0.00	1.00	0.00	1.00	0.00	0.00	0.00	0.00	0.00
0.58	-7.55	1.70	-5.28	-0.04	0.07	0.02	-0.23	0.12	0.31	-0.22	0.00	-0.14	-0.24	0.29	0.00	4.44	-12.90	8.44	110.20	0.00	0.00	110.10	50.10	-6.00	-6.80	37.10	3.00	0.10	-3.20	0.00	3.00	0.10	-3.20	0.00	1.00	1.00	1.00	1.00	0.00	1.00	0.00	1.00	0.00	1.00	0.00	0.00	0.00	0.00	0.00
0.61	-6.20	-0.29	-5.90	-0.10	0.00	0.01	-0.07	0.05	0.01	0.06	0.22	0.18	-0.24	0.54	0.00	5.21	-9.73	4.63	59.93	0.00	-0.12	60.10	26.90	-3.70	-3.30	19.80	1.60	0.00	-1.50	0.00	1.60	0.00	-1.50	0.00	1.00	1.00	1.00	1.00	0.00	1.00	0.00	1.00	0.00	1.00	0.00	0.00	0.00	0.00	0.00
0.82	-5.00	-1.85	-5.99	-0.04	0.00	0.13	-0.03	0.00	0.10	0.58	0.39	-0.51	-0.24	0.27	0.00	5.64	-6.12	0.62	28.80	0.47	0.37	28.82	11.80	-1.19	-0.41	9.60	0.70	-0.10	-0.50	0.00	0.70	-0.10	-0.50	0.00	1.00	1.00	1.00	1.00	0.00	1.00	0.00	1.00	0.00	1.00	0.00	0.00	0.00	0.00	0.00
0.60	-3.91	-2.51	-5.82	0.00	0.00	0.00	0.00	0.05	-0.22	0.12	0.00	-0.40	-0.25	0.27	-0.13	5.48	-4.87	-0.23	-4.54	-0.12	0.00	-4.50	-3.20	-0.20	0.60	-2.80	-0.10	-0.10	0.20	0.00	-0.10	-0.10	0.20	0.00	1.00	1.00	1.00	1.00	0.00	1.00	0.00	1.00	0.00	1.00	0.00	0.00	0.00	0.00	0.00
0.13	-2.73	-3.29	-5.74	0.00	-0.03	0.00	0.02	0.03	-0.28	0.25	0.00	0.00	-0.59	0.25	0.00	5.27	-2.30	-2.97	-30.50	0.39	0.00	-30.60	-13.00	0.50	1.50	-11.40	-0.60	0.00	0.70	0.00	-0.60	0.00	0.70	0.00	1.00	1.00	1.00	1.00	0.00	1.00	0.00	1.00	0.00	1.00	0.00	0.00	0.00	0.00	0.00
0.23	-1.84	-3.91	-4.76	0.32	0.21	0.16	0.05	0.10	-0.16	0.28	0.00	-0.10	-0.26	0.23	0.00	5.04	-1.39	-3.27	-66.30	0.00	0.00	-66.40	-25.20	1.94	2.36	-21.10	-1.40	0.00	1.30	0.00	-1.40	0.00	1.30	0.00	1.00	1.00	1.00	1.00	0.00	1.00	0.00	1.00	0.00	1.00	0.00	0.00	0.00	0.00	0.00
0.39	0.28	-4.70	-4.05	0.07	-0.14	-0.01	0.10	0.47	-0.12	-0.11	-0.48	-0.19	0.00	0.17	0.00	3.86	2.33	-6.56	-102.02	0.35	0.46	-102.00	-43.10	5.87	4.40	-33.20	-2.60	0.10	2.40	0.00	-2.60	0.10	2.40	0.00	1.00	1.00	1.00	1.00	0.00	1.00	0.00	1.00	0.00	1.00	0.00	0.00	0.00	0.00	0.00
0.32	0.89	-4.50	-3.18	0.16	-0.02	-0.05	0.12	0.25	-0.02	-0.22	-0.28	0.11	-0.46	0.13	0.00	3.56	3.53	-7.58	-121.40	0.00	-0.33	-121.40	-51.70	6.00	5.25	-40.40	-3.10	0.10	3.00	0.00	-3.10	0.10	3.00	0.00	1.00	1.00	1.00	1.00	0.00	1.00	0.00	1.00	0.00	1.00	0.00	0.00	0.00	0.00	0.00
0.15	2.66	-4.75	-1.74	0.59	-0.03	-0.02	0.16	0.18	-0.11	-0.34	0.16	0.16	-0.24	0.42	0.00	2.40	6.57	-8.81	-150.70	0.00	0.00	-150.70	-65.80	8.00	8.30	-49.50	-4.10	0.00	4.10	0.00	-4.10	0.00	4.10	0.00	1.00	1.00	1.00	1.00	0.00	1.00	0.00	1.00	0.00	1.00	0.00	0.00	0.00	0.00	0.00
-0.02	4.02	-4.27	-0.39	0.42	-0.03	-0.02	0.18	0.09	-0.16	0.06	0.00	0.21	-0.25	0.03	0.00	0.36	8.29	-8.91	-170.80	0.20	0.00	-170.80	-75.50	8.70	9.70	-57.00	-4.60	-0.10	4.80	0.00	-4.60	-0.10	4.80	0.00	1.00	1.00	1.00	1.00	0.00	1.00	0.00	1.00	0.00	1.00	0.00	0.00	0.00	0.00	0.00
-0.15	4.63	-3.25	1.17	0.24	-0.03	0.19	-0.31	0.30	-0.28	0.47	-0.22	0.12	-0.26	0.01	0.00	-0.61	8.78	-7.79	-159.51	0.00	0.00	-159.90	-73.10	8.90	9.33	-54.80	-4.40	0.00	4.50	0.00	-4.40	0.00	4.50	0.00	1.00	1.00	1.00	1.00	0.00	1.00	0.00	1.00	0.00	1.00	0.00	0.00	0.00	0.00	0.00
-0.60	5.10	-2.11	2.49	0.23	-0.03	0.18	0.56	-0.17	-0.26	0.12	0.00	0.21	-0.26	0.20	0.05	-2.13	8.04	-6.29	-147.70	-0.12	0.00	-147.70	-67.70	8.70	8.30	-50.60	-4.10	0.00	4.00	0.00	-4.10	0.00	4.00	0.00	1.00	1.00	1.00	1.00	0.00	1.00	0.00	1.00	0.00	1.00	0.00	0.00	0.00	0.00	0.00
-0.39	4.82	-0.68	3.75	0.36	0.21	-0.14	0.13	0.59	-0.12	-0.36	0.00	0.30	-0.25	-0.09	0.00	-2.52	7.81	-4.55	-140.40	0.00	0.00	-140.40	-61.50	8.10	7.10	-46.20	-3.80	0.10	3.60	0.00	-3.80	0.10	3.60	0.00	1.00	1.00	1.00	1.00	0.00	1.00	0.00	1.00	0.00	1.00	0.00	0.00	0.00	0.00	0.00
-0.50	4.18	1.23	4.91	0.16	-0.06	0.11	0.12	0.44	0.02	-0.20	-0.44	0.31	-0.24	0.19	0.00	-3.84	5.99	-1.85	-98.77	0.00	0.00	-98.42	-47.29	6.40	6.10	-34.90	-3.00	0.00	2.90	0.00	-3.00	0.00	2.90	0.00	1.00	1.00	1.00	1.00	0.00	1.00	0.00	1.00	0.00	1.00	0.00	0.00	0.00	0.00	0.00
-0.54	3.16	2.59	5.59	0.12	-0.02	-0.01	0.09	0.09	-0.01	-0.07	0.00	0.30	-0.15	-0.06	0.01	-4.53	3.72	0.82	-74.80	0.25	0.00	-74.46	-34.40	4.88	5.10	-24.60	-2.20	-0.10	2.30	0.00	-2.20	-0.10	2.30	0.00	1.00	1.00	1.00	1.00	0.00	1.00	0.00	1.00	0.00	1.00	0.00	0.00	0.00	0.00	0.00
-0.54	1.64	4.43	5.34	0.04	-0.01	0.00	0.04	0.00	0.00	0.62	0.39	0.65	-0.66	-0.13	-0.34	-4.91	0.28	4.64	-21.60	0.26	0.00	-21.56	-13.20	1.50	2.28	-9.10	-0.80	-0.10	0.90	0.00	-0.80	-0.10	0.90	0.00	1.00	1.00	1.00	1.00	0.00	1.00	0.00	1.00	0.00	1.00	0.00	0.00	0.00	0.00	0.00
-0.11	-0.22	5.92	5.20	-0.03	0.02	0.39	0.23	0.00	0.08	0.28	0.00	0.25	-0.26	0.36	0.00	-5.00	-3.44	7.87	33.70	0.00	0.16	33.80	12.10	-1.00	-1.10	9.90	0.70	0.00	-0.70	0.00	0.70	0.00	-0.70	0.00	1.00	1.00	1.00	1.00	0.00	1.00	0.00	1.00	0.00	1.00	0.00	0.00	0.00	0.00	0.00
-0.40	-2.39	6.97	4.69	-0.10	-0.13	0.07	0.31	0.04	-0.45	0.05	0.00	0.57	-0.37	0.04	0.00	-4.50	-6.89	11.02	80.62	0.00	0.00	81.10	34.10	-3.46	-4.60	25.70	2.10	0.10	-2.20	0.00	2.10	0.10	-2.20	0.00	1.00	1.00	1.00	1.00	0.00	1.00	0.00	1.00	0.00	1.00	0.00	0.00	0.00	0.00	0.00
-0.33	-3.25	7.18	3.59	-0.14	-0.31	0.22	-0.38	0.20	-0.04	0.37	0.00	0.18	-0.04	0.22	0.00	-3.69	-8.39	12.36	98.62	0.00	0.25	98.12	44.50	-5.50	-6.20	32.70	2.70	0.10	-2.80	0.00	2.70	0.10	-2.80	0.00	1.00	1.00	1.00	1.00	0.00	1.00	0.00	1.00	0.00	1.00	0.00	0.00	0.00	0.00	0.00
-0.42	-5.08	7.30	2.11	-0.19	0.01	0.08	0.32	-0.01	-0.17	0.00	0.00	0.00	-0.23	0.11	0.00	-2.52	-11.46	13.99	139.90	0.00	0.02	140.07	60.60	-7.00	-6.70	46.80	3.60	0.00	-3.50	0.00	3.60	0.00	-3.50	0.00	1.00	1.00	1.00	1.00	0.00	1.00	0.00	1.00	0.00	1.00	0.00	0.00	0.00	0.00	0.00
0.00	-6.36	6.85	0.49	-0.22	0.28	0.03	-0.17	-0.08	0.22	0.24	0.50	0.31	-0.24	0.22	0.00	-0.81	-13.46	14.47	153.70	0.00	0.00	154.09	68.10	-8.70	-7.46	51.70	4.10	-0.10	-4.00	0.00	4.10	-0.10	-4.00	0.00	1.00	1.00	1.00	1.00	0.00	1.00	0.00	1.00	0.00	1.00	0.00	0.00	0.00	0.00	0.00
0.31	-7.11	5.83	-1.18	-0.25	-0.01	0.03	-0.18	-0.08	0.07	0.37	0.26	0.01	-0.25	-0.25	0.00	0.12	-14.82	13.95	166.80	-0.33	0.00	166.80	74.65	-8.66	-8.50	57.10	4.50	0.00	-4.50	0.00	4.50	0.00	-4.50	0.00	1.00	1.00	1.00	1.00	0.00	1.00	0.00	1.00	0.00	1.00	0.00	0.00	0.00	0.00	0.00
0.85	-7.30	4.34	-2.85	0.23	0.02	0.00	-0.18	-0.01	-0.17	0.18	0.22	0.11	0.12	0.27	0.00	2.19	-14.09	11.90	156.83	0.00	0.00	156.70	69.80	-8.50	-9.30	51.90	4.30	0.10	-4.50	0.00	4.30	0.10	-4.50	0.00	1.00	1.00	1.00	1.00	0.00	1.00	0.00	1.00	0.00	1.00	0.00	0.00	0.00	0.00	0.00
0.30	-7.30	2.44	-4.30	0.00	0.01	-0.30	-0.15	0.04	0.22	0.12	0.00	0.12	-0.24	0.28	0.00	3.51	-12.67	9.14	129.20	-0.13	0.22	129.10	59.50	-7.43	-7.78	44.30	3.60	0.00	-3.70	0.00	3.60	0.00	-3.70	0.00	1.00	1.00	1.00	1.00	0.00	1.00	0.00	1.00	0.00	1.00	0.00	0.00	0.00	0.00	0.00
0.57	-6.24	0.47	-5.19	-0.12	-0.26	0.02	0.15	0.29	-0.01	-0.02	0.00	-0.04	-0.23	0.28	0.00	4.59	-10.30	5.70	90.05	0.00	0.00	90.30	41.12	-5.52	-4.33	31.10	2.50	-0.10	-2.40	0.00	2.50	-0.10	-2.40	0.00	1.00	1.00	1.00	1.00	0.00	1.00	0.00	1.00	0.00	1.00	0.00	0.00	0.00	0.00	0.00
0.61	-4.86	-1.18	-5.70	-0.07	0.00	0.01	-0.06	0.01	-0.19	0.18	0.00	0.37	-0.25	0.29	0.00	5.19	-7.10	1.82	43.70	0.00	-0.12	43.70	21.19	-3.00	-2.10	15.60	1.30	-0.10	-1.10	0.00	1.30	-0.10	-1.10	0.00	1.00	1.00	1.00	1.00	0.00	1.00	0.00	1.00	0.00	1.00	0.00	0.00	0.00	0.00	0.00
0.32	-2.99	-3.26	-5.65	0.20	-0.19	0.00	0.00	-0.48	-0.49	0.00	0.00	0.05	-0.54	0.48	0.36	5.22	-3.89	-1.46	-6.00	0.00	0.00	-6.00	-0.70	-0.40	-0.20	-1.40	0.00	0.00	0.00	0.00	0.00	0.00	0.00	0.00	1.00	1.00	1.00	1.00	0.00	1.00	0.00	1.00	0.00	1.00	0.00	0.00	0.00	0.00	0.00
0.56	-1.25	-4.47	-4.95	0.00	0.00	0.00	0.00	0.00	-0.25	-0.34	-0.07	-0.44	-0.23	0.28	0.41	4.96	0.00	-5.00	-51.60	0.00	-0.13	-51.60	-18.85	1.58	1.40	-15.40	-0.60	-0.10	0.80	0.00	-0.60	-0.10	0.80	0.00	1.00	1.00	1.00	1.00	0.00	1.00	0.00	1.00	0.00	1.00	0.00	0.00	0.00	0.00	0.00
0.71	0.75	-5.82	-4.14	0.00	0.09	-0.25	0.00	-0.41	0.00	-0.18	-0.25	0.00	0.00	0.09	0.00	4.56	3.68	-7.96	-97.30	0.00	0.00	-96.90	-39.20	4.48	4.10	-31.00	-2.00	-0.10	2.20	0.00	-2.00	-0.10	2.20	0.00	1.00	1.00	1.00	1.00	0.00	1.00	0.00	1.00	0.00	1.00	0.00	0.00	0.00	0.00	0.00
0.21	0.00	-5.45	-5.16	0.28	0.00	0.00	0.22	0.00	0.29	-0.33	0.35	0.00	1.99	-1.99	0.00	4.05	3.84	-8.50	-161.82	79.31	0.00	-82.08	-80.32	78.80	-1.65	-2.90	-8.50	3.10	5.00	-0.40	-8.50	3.10	5.00	-0.40	1.00	1.00	1.00	1.00	0.00	1.00	0.00	1.00	0.00	1.00	0.00	0.00	0.00	0.00	0.00
0.11	0.00	-5.01	-4.90	0.00	0.00	0.00	0.00	0.00	0.00	0.00	0.00	0.00	2.92	-2.92	0.00	3.87	3.54	-7.42	-144.40	218.70	0.00	74.20	-71.10	81.90	3.80	14.60	-8.90	3.40	5.00	-0.40	-8.90	3.40	5.00	-0.40	1.00	1.00	1.00	1.00	0.00	1.00	0.00	1.00	0.00	1.00	0.00	0.00	0.00	0.00	0.00
0.00	0.00	-4.07	-4.07	0.00	0.00	0.00	0.00	0.00	0.00	0.00	0.00	0.00	3.57	-3.57	0.00	3.13	3.27	-6.41	-192.90	39.70	0.00	-153.20	-92.80	43.80	4.30	-44.60	-8.20	2.80	4.80	-0.60	-8.20	2.80	4.80	-0.60	1.00	1.00	1.00	1.00	0.00	1.00	0.00	1.00	0.00	1.00	0.00	0.00	0.00	0.00	0.00
0.00	0.00	-2.70	-2.70	0.00	0.00	0.00	0.00	0.00	0.00	0.00	0.00	0.00	2.81	-2.81	0.00	2.28	2.28	-4.58	-173.10	69.40	0.00	-103.60	-77.20	45.30	0.80	-30.90	-6.60	2.40	3.60	-0.50	-6.60	2.40	3.60	-0.50	1.00	1.00	1.00	1.00	0.00	1.00	0.00	1.00	0.00	1.00	0.00	0.00	0.00	0.00	0.00
0.00	0.00	-0.84	-0.84	0.00	0.00	0.00	0.00	0.00	0.00	0.00	0.00	0.00	0.00	0.00	0.00	0.92	0.91	-1.84	-131.00	-29.30	0.00	-160.40	-58.90	-4.40	7.00	-56.20	-2.60	-8.40	11.10	0.00	-2.60	-8.40	11.10	0.00	1.00	1.00	1.00	1.00	0.00	1.00	0.00	1.00	0.00	1.00	0.00	0.00	0.00	0.00	0.00
0.00	0.00	0.00	0.00	0.00	0.00	0.00	0.00	0.00	0.00	0.00	0.00	0.00	0.00	0.00	0.00	-0.40	-0.40	0.81	-96.80	-61.40	143.40	-14.80	-44.40	-17.40	47.80	-14.00	-1.00	-2.80	4.80	0.90	-1.00	-2.80	4.80	0.90	1.00	1.00	1.00	1.00	0.00	1.00	0.00	1.00	0.00	1.00	0.00	0.00	0.00	0.00	0.00
0.00	0.00	0.00	0.00	0.00	0.00	0.00	0.00	0.00	0.00	0.00	0.00	0.00	0.00	0.00	0.00	0.00	0.00	0.00	-74.00	-128.00	137.10	-64.90	-41.40	-58.80	86.60	-13.60	1.20	-6.80	7.90	2.20	1.20	-6.80	7.90	2.20	1.00	1.00	1.00	1.00	0.00	1.00	0.00	1.00	0.00	1.00	0.00	0.00	0.00	0.00	0.00
0.00	0.00	0.00	0.00	0.00	0.00	0.00	0.00	0.00	0.00	0.00	0.00	0.00	0.00	0.00	0.00	0.00	0.00	0.00	2.60	-146.50	208.80	64.90	-9.00	-68.80	94.10	16.20	3.60	-8.20	7.10	2.50	3.60	-8.20	7.10	2.50	1.00	1.00	1.00	1.00	0.00	1.00	0.00	1.00	0.00	1.00	0.00	0.00	0.00	0.00	0.00
0.00	0.00	0.00	0.00	0.00	0.00	0.00	0.00	0.00	0.00	0.00	0.00	0.00	0.00	0.00	0.00	0.00	0.00	0.00	53.10	-169.20	100.90	-15.10	17.80	-85.40	60.60	-6.90	6.40	-7.50	3.30	2.20	6.40	-7.50	3.30	2.20	1.00	1.00	1.00	1.00	0.00	1.00	0.00	1.00	0.00	1.00	0.00	0.00	0.00	0.00	0.00
0.00	0.00	0.00	0.00	0.00	0.00	0.00	0.00	0.00	0.00	0.00	0.00	0.00	0.00	0.00	0.00	0.00	0.00	0.00	101.10	-191.60	61.60	-28.80	49.20	-94.60	38.10	-7.10	8.20	-6.90	-1.20	0.00	8.20	-6.90	-1.20	0.00	1.00	1.00	1.00	1.00	0.00	1.00	0.00	1.00	0.00	1.00	0.00	0.00	0.00	0.00	0.00
0.00	0.00	0.00	0.00	0.00	0.00	0.00	0.00	0.00	0.00	0.00	0.00	0.00	0.00	0.00	0.00	0.00	0.00	0.00	158.30	-154.20	16.90	21.10	76.90	-78.00	8.10	6.90	7.90	-5.00	-4.70	-1.70	7.90	-5.00	-4.70	-1.70	1.00	1.00	1.00	1.00	0.00	1.00	0.00	1.00	0.00	1.00	0.00	0.00	0.00	0.00	0.00
0.00	0.00	0.00	0.00	0.00	0.00	0.00	0.00	0.00	0.00	0.00	0.00	0.00	0.00	0.00	0.00	0.00	0.00	0.00	169.80	-128.20	-46.70	-5.10	80.50	-67.60	-16.30	-3.40	7.00	-3.60	-5.60	-2.20	7.00	-3.60	-5.60	-2.20	1.00	1.00	1.00	1.00	0.00	1.00	0.00	1.00	0.00	1.00	0.00	0.00	0.00	0.00	0.00
0.00	0.00	0.00	0.00	0.00	0.00	0.00	0.00	0.00	0.00	0.00	0.00	0.00	0.00	0.00	0.00	0.00	0.00	0.00	168.80	-91.30	-89.30	-11.80	82.30	-48.30	-36.80	-2.80	6.20	-1.70	-6.40	-1.80	6.20	-1.70	-6.40	-1.80	1.00	1.00	1.00	1.00	0.00	1.00	0.00	1.00	0.00	1.00	0.00	0.00	0.00	0.00	0.00
0.00	0.00	0.00	0.00	0.00	0.00	0.00	0.00	0.00	0.00	0.00	0.00	0.00	0.00	0.00	0.00	0.00	0.00	0.00	170.80	-30.20	-131.90	8.60	84.60	-22.20	-59.20	3.10	5.60	1.30	-8.10	-1.00	5.60	1.30	-8.10	-1.00	1.00	1.00	1.00	1.00	0.00	1.00	0.00	1.00	0.00	1.00	0.00	0.00	0.00	0.00	0.00
0.00	0.00	0.00	0.00	0.00	0.00	0.00	0.00	0.00	0.00	0.00	0.00	0.00	0.00	0.00	0.00	0.00	0.00	0.00	143.40	19.10	-166.90	-4.30	76.00	3.10	-81.80	-2.60	4.30	4.60	-9.20	-0.20	4.30	4.60	-9.20	-0.20	1.00	1.00	1.00	1.00	0.00	1.00	0.00	1.00	0.00	1.00	0.00	0.00	0.00	0.00	0.00
0.00	0.00	0.00	0.00	0.00	0.00	0.00	0.00	0.00	0.00	0.00	0.00	0.00	0.00	0.00	0.00	0.00	0.00	0.00	104.10	76.00	-185.10	-4.80	58.60	32.90	-92.60	-0.90	1.60	7.20	-8.60	0.30	1.60	7.20	-8.60	0.30	1.00	1.00	1.00	1.00	0.00	1.00	0.00	1.00	0.00	1.00	0.00	0.00	0.00	0.00	0.00
0.00	0.00	0.00	0.00	0.00	0.00	0.00	0.00	0.00	0.00	0.00	0.00	0.00	0.00	0.00	0.00	0.00	0.00	0.00	51.10	125.00	-174.20	1.90	30.40	58.30	-87.80	0.90	-1.50	8.10	-6.00	0.50	-1.50	8.10	-6.00	0.50	1.00	1.00	1.00	1.00	0.00	1.00	0.00	1.00	0.00	1.00	0.00	0.00	0.00	0.00	0.00
0.00	0.00	0.00	0.00	0.00	0.00	0.00	0.00	0.00	0.00	0.00	0.00	0.00	0.00	0.00	0.00	0.00	0.00	0.00	-8.80	156.90	-149.60	-1.40	-1.00	74.40	-75.00	-1.50	-4.10	8.00	-3.40	0.50	-4.10	8.00	-3.40	0.50	1.00	1.00	1.00	1.00	0.00	1.00	0.00	1.00	0.00	1.00	0.00	0.00	0.00	0.00	0.00
0.00	0.00	0.00	0.00	0.00	0.00	0.00	0.00	0.00	0.00	0.00	0.00	0.00	0.00	0.00	0.00	0.00	0.00	0.00	-62.40	173.10	-114.10	-3.40	-25.70	84.30	-59.00	-0.40	-5.70	7.70	-1.60	0.30	-5.70	7.70	-1.60	0.30	1.00	1.00	1.00	1.00	0.00	1.00	0.00	1.00	0.00	1.00	0.00	0.00	0.00	0.00	0.00
0.00	0.00	0.00	0.00	0.00	0.00	0.00	0.00	0.00	0.00	0.00	0.00	0.00	0.00	0.00	0.00	0.00	0.00	0.00	-105.90	176.30	-70.60	-0.10	-46.30	87.00	-40.70	-0.10	-6.90	7.20	-0.10	0.10	-6.90	7.20	-0.10	0.10	1.00	1.00	1.00	1.00	0.00	1.00	0.00	1.00	0.00	1.00	0.00	0.00	0.00	0.00	0.00
0.00	0.00	0.00	0.00	0.00	0.00	0.00	0.00	0.00	0.00	0.00	0.00	0.00	0.00	0.00	0.00	0.00	0.00	0.00	-143.90	161.90	-18.00	0.00	-66.20	82.50	-17.10	-0.80	-8.00	5.70	2.20	0.00	-8.00	5.70	2.20	0.00	1.00	1.00	1.00	1.00	0.00	1.00	0.00	1.00	0.00	1.00	0.00	0.00	0.00	0.00	0.00
0.00	0.00	0.00	0.00	0.00	0.00	0.00	0.00	0.00	0.00	0.00	0.00	0.00	0.00	0.00	0.00	0.00	0.00	0.00	-173.30	129.90	38.80	-4.50	-83.60	69.20	13.70	-0.60	-8.60	3.10	5.30	-0.10	-8.60	3.10	5.30	-0.10	1.00	1.00	1.00	1.00	0.00	1.00	0.00	1.00	0.00	1.00	0.00	0.00	0.00	0.00	0.00
0.00	0.00	0.00	0.00	0.00	0.00	0.00	0.00	0.00	0.00	0.00	0.00	0.00	0.00	0.00	0.00	0.00	0.00	0.00	-182.30	85.80	96.60	0.10	-91.90	47.70	43.90	-0.20	-7.90	0.00	7.70	-0.10	-7.90	0.00	7.70	-0.10	1.00	1.00	1.00	1.00	0.00	1.00	0.00	1.00	0.00	1.00	0.00	0.00	0.00	0.00	0.00
0.00	0.00	0.00	0.00	0.00	0.00	0.00	0.00	0.00	0.00	0.00	0.00	0.00	0.00	0.00	0.00	0.00	0.00	0.00	-170.10	32.20	138.40	0.50	-87.10	20.70	66.00	-0.30	-5.90	-2.60	8.40	-0.10	-5.90	-2.60	8.40	-0.10	1.00	1.00	1.00	1.00	0.00	1.00	0.00	1.00	0.00	1.00	0.00	0.00	0.00	0.00	0.00
0.00	0.00	0.00	0.00	0.00	0.00	0.00	0.00	0.00	0.00	0.00	0.00	0.00	0.00	0.00	0.00	0.00	0.00	0.00	-141.80	-25.70	162.90	-4.60	-71.80	-6.90	77.90	-0.80	-3.40	-4.40	7.80	0.00	-3.40	-4.40	7.80	0.00	1.00	1.00	1.00	1.00	0.00	1.00	0.00	1.00	0.00	1.00	0.00	0.00	0.00	0.00	0.00
0.00	0.00	0.00	0.00	0.00	0.00	0.00	0.00	0.00	0.00	0.00	0.00	0.00	0.00	0.00	0.00	0.00	0.00	0.00	-98.50	-76.20	175.50	0.70	-52.00	-32.40	84.30	-0.10	-1.00	-6.00	7.10	0.00	-1.00	-6.00	7.10	0.00	1.00	1.00	1.00	1.00	0.00	1.00	0.00	1.00	0.00	1.00	0.00	0.00	0.00	0.00	0.00
0.00	0.00	0.00	0.00	0.00	0.00	0.00	0.00	0.00	0.00	0.00	0.00	0.00	0.00	0.00	0.00	0.00	0.00	0.00	-51.50	-122.10	172.90	-0.80	-31.00	-55.40	86.00	-0.30	1.00	-7.60	6.50	0.00	1.00	-7.60	6.50	0.00	1.00	1.00	1.00	1.00	0.00	1.00	0.00	1.00	0.00	1.00	0.00	0.00	0.00	0.00	0.00
0.00	0.00	0.00	0.00	0.00	0.00	0.00	0.00	0.00	0.00	0.00	0.00	0.00	0.00	0.00	0.00	0.00	0.00	0.00	0.60	-157.70	153.70	-3.30	-6.80	-74.70	80.70	-0.80	3.40	-8.60	5.20	0.00	3.40	-8.60	5.20	0.00	1.00	1.00	1.00	1.00	0.00	1.00	0.00	1.00	0.00	1.00	0.00	0.00	0.00	0.00	0.00
0.00	0.00	0.00	0.00	0.00	0.00	0.00	0.00	0.00	0.00	0.00	0.00	0.00	0.00	0.00	0.00	0.00	0.00	0.00	58.20	-176.30	119.70	1.60	22.20	-86.50	64.30	0.00	5.90	-8.40	2.50	0.00	5.90	-8.40	2.50	0.00	1.00	1.00	1.00	1.00	0.00	1.00	0.00	1.00	0.00	1.00	0.00	0.00	0.00	0.00	0.00
0.00	0.00	0.00	0.00	0.00	0.00	0.00	0.00	0.00	0.00	0.00	0.00	0.00	0.00	0.00	0.00	0.00	0.00	0.00	109.20	-179.50	67.40	-2.80	50.40	-89.50	38.50	-0.60	7.80	-6.90	-0.80	0.00	7.80	-6.90	-0.80	0.00	1.00	1.00	1.00	1.00	0.00	1.00	0.00	1.00	0.00	1.00	0.00	0.00	0.00	0.00	0.00
0.00	0.00	0.00	0.00	0.00	0.00	0.00	0.00	0.00	0.00	0.00	0.00	0.00	0.00	0.00	0.00	0.00	0.00	0.00	149.00	-162.30	10.90	-2.30	71.70	-82.20	9.90	-0.60	8.50	-4.90	-3.50	0.00	8.50	-4.90	-3.50	0.00	1.00	1.00	1.00	1.00	0.00	1.00	0.00	1.00	0.00	1.00	0.00	0.00	0.00	0.00	0.00
0.00	0.00	0.00	0.00	0.00	0.00	0.00	0.00	0.00	0.00	0.00	0.00	0.00	0.00	0.00	0.00	0.00	0.00	0.00	172.10	-128.60	-41.90	1.50	83.00	-67.30	-15.60	0.00	8.10	-2.80	-5.20	0.00	8.10	-2.80	-5.20	0.00	1.00	1.00	1.00	1.00	0.00	1.00	0.00	1.00	0.00	1.00	0.00	0.00	0.00	0.00	0.00
0.00	0.00	0.00	0.00	0.00	0.00	0.00	0.00	0.00	0.00	0.00	0.00	0.00	0.00	0.00	0.00	0.00	0.00	0.00	175.50	-86.40	-92.10	-3.00	85.80	-47.20	-39.30	-0.70	7.10	-0.60	-6.40	0.00	7.10	-0.60	-6.40	0.00	1.00	1.00	1.00	1.00	0.00	1.00	0.00	1.00	0.00	1.00	0.00	0.00	0.00	0.00	0.00
0.00	0.00	0.00	0.00	0.00	0.00	0.00	0.00	0.00	0.00	0.00	0.00	0.00	0.00	0.00	0.00	0.00	0.00	0.00	167.10	-34.00	-133.90	-0.80	83.60	-22.80	-61.10	-0.30	5.90	1.80	-7.70	0.00	5.90	1.80	-7.70	0.00	1.00	1.00	1.00	1.00	0.00	1.00	0.00	1.00	0.00	1.00	0.00	0.00	0.00	0.00	0.00
0.00	0.00	0.00	0.00	0.00	0.00	0.00	0.00	0.00	0.00	0.00	0.00	0.00	0.00	0.00	0.00	0.00	0.00	0.00	143.50	22.30	-165.60	0.10	74.90	4.70	-79.80	-0.10	4.00	4.60	-8.60	0.00	4.00	4.60	-8.60	0.00	1.00	1.00	1.00	1.00	0.00	1.00	0.00	1.00	0.00	1.00	0.00	0.00	0.00	0.00	0.00
0.00	0.00	0.00	0.00	0.00	0.00	0.00	0.00	0.00	0.00	0.00	0.00	0.00	0.00	0.00	0.00	0.00	0.00	0.00	102.70	75.60	-181.30	-2.90	56.80	32.30	-89.90	-0.70	1.50	6.80	-8.30	0.00	1.50	6.80	-8.30	0.00	1.00	1.00	1.00	1.00	0.00	1.00	0.00	1.00	0.00	1.00	0.00	0.00	0.00	0.00	0.00
0.00	0.00	0.00	0.00	0.00	0.00	0.00	0.00	0.00	0.00	0.00	0.00	0.00	0.00	0.00	0.00	0.00	0.00	0.00	51.30	123.60	-174.70	0.20	31.00	57.20	-88.30	-0.10	-1.40	7.90	-6.50	0.00	-1.40	7.90	-6.50	0.00	1.00	1.00	1.00	1.00	0.00	1.00	0.00	1.00	0.00	1.00	0.00	0.00	0.00	0.00	0.00
0.00	0.00	0.00	0.00	0.00	0.00	0.00	0.00	0.00	0.00	0.00	0.00	0.00	0.00	0.00	0.00	0.00	0.00	0.00	-6.40	157.00	-151.60	-1.00	1.60	74.90	-76.90	-0.40	-4.00	8.10	-4.10	0.00	-4.00	8.10	-4.10	0.00	1.00	1.00	1.00	1.00	0.00	1.00	0.00	1.00	0.00	1.00	0.00	0.00	0.00	0.00	0.00
0.00	0.00	0.00	0.00	0.00	0.00	0.00	0.00	0.00	0.00	0.00	0.00	0.00	0.00	0.00	0.00	0.00	0.00	0.00	-61.20	174.80	-115.50	-1.90	-25.30	85.00	-60.20	-0.50	-5.90	7.80	-1.80	0.00	-5.90	7.80	-1.80	0.00	1.00	1.00	1.00	1.00	0.00	1.00	0.00	1.00	0.00	1.00	0.00	0.00	0.00	0.00	0.00
0.00	0.00	0.00	0.00	0.00	0.00	0.00	0.00	0.00	0.00	0.00	0.00	0.00	0.00	0.00	0.00	0.00	0.00	0.00	-107.60	176.70	-68.50	0.40	-48.10	87.50	-39.50	-0.10	-7.20	7.00	0.20	0.00	-7.20	7.00	0.20	0.00	1.00	1.00	1.00	1.00	0.00	1.00	0.00	1.00	0.00	1.00	0.00	0.00	0.00	0.00	0.00
0.00	0.00	0.00	0.00	0.00	0.00	0.00	0.00	0.00	0.00	0.00	0.00	0.00	0.00	0.00	0.00	0.00	0.00	0.00	-146.20	160.90	-16.90	-2.20	-67.70	82.10	-15.00	-0.50	-8.10	5.50	2.50	0.00	-8.10	5.50	2.50	0.00	1.00	1.00	1.00	1.00	0.00	1.00	0.00	1.00	0.00	1.00	0.00	0.00	0.00	0.00	0.00
0.00	0.00	0.00	0.00	0.00	0.00	0.00	0.00	0.00	0.00	0.00	0.00	0.00	0.00	0.00	0.00	0.00	0.00	0.00	-171.50	130.20	40.10	-1.10	-82.80	68.60	13.80	-0.20	-8.30	3.10	5.20	0.00	-8.30	3.10	5.20	0.00	1.00	1.00	1.00	1.00	0.00	1.00	0.00	1.00	0.00	1.00	0.00	0.00	0.00	0.00	0.00
0.00	0.00	0.00	0.00	0.00	0.00	0.00	0.00	0.00	0.00	0.00	0.00	0.00	0.00	0.00	0.00	0.00	0.00	0.00	-180.20	86.30	94.40	0.50	-90.00	47.70	42.10	-0.10	-7.60	0.20	7.40	0.00	-7.60	0.20	7.40	0.00	1.00	1.00	1.00	1.00	0.00	1.00	0.00	1.00	0.00	1.00	0.00	0.00	0.00	0.00	0.00
0.00	0.00	0.00	0.00	0.00	0.00	0.00	0.00	0.00	0.00	0.00	0.00	0.00	0.00	0.00	0.00	0.00	0.00	0.00	-170.70	31.60	137.20	-1.90	-86.60	21.20	64.80	-0.60	-5.90	-2.30	8.30	0.00	-5.90	-2.30	8.30	0.00	1.00	1.00	1.00	1.00	0.00	1.00	0.00	1.00	0.00	1.00	0.00	0.00	0.00	0.00	0.00
0.00	0.00	0.00	0.00	0.00	0.00	0.00	0.00	0.00	0.00	0.00	0.00	0.00	0.00	0.00	0.00	0.00	0.00	0.00	-141.60	-23.70	164.80	-0.50	-73.00	-6.20	79.10	-0.20	-3.60	-4.50	8.10	0.00	-3.60	-4.50	8.10	0.00	1.00	1.00	1.00	1.00	0.00	1.00	0.00	1.00	0.00	1.00	0.00	0.00	0.00	0.00	0.00
0.00	0.00	0.00	0.00	0.00	0.00	0.00	0.00	0.00	0.00	0.00	0.00	0.00	0.00	0.00	0.00	0.00	0.00	0.00	-100.30	-77.10	176.70	-0.70	-53.50	-32.80	86.00	-0.30	-1.10	-6.30	7.40	0.00	-1.10	-6.30	7.40	0.00	1.00	1.00	1.00	1.00	0.00	1.00	0.00	1.00	0.00	1.00	0.00	0.00	0.00	0.00	0.00
0.00	0.00	0.00	0.00	0.00	0.00	0.00	0.00	0.00	0.00	0.00	0.00	0.00	0.00	0.00	0.00	0.00	0.00	0.00	-51.30	-122.90	172.60	-1.60	-30.60	-56.00	86.20	-0.40	1.20	-7.70	6.40	0.00	1.20	-7.70	6.40	0.00	1.00	1.00	1.00	1.00	0.00	1.00	0.00	1.00	0.00	1.00	0.00	0.00	0.00	0.00	0.00
0.00	0.00	0.00	0.00	0.00	0.00	0.00	0.00	0.00	0.00	0.00	0.00	0.00	0.00	0.00	0.00	0.00	0.00	0.00	3.00	-157.00	154.00	0.00	-4.90	-74.50	79.40	-0.10	3.60	-8.50	4.80	0.00	3.60	-8.50	4.80	0.00	1.00	1.00	1.00	1.00	0.00	1.00	0.00	1.00	0.00	1.00	0.00	0.00	0.00	0.00	0.00
0.00	0.00	0.00	0.00	0.00	0.00	0.00	0.00	0.00	0.00	0.00	0.00	0.00	0.00	0.00	0.00	0.00	0.00	0.00	57.90	-176.50	117.10	-1.40	22.60	-86.20	63.10	-0.40	5.80	-8.30	2.40	0.00	5.80	-8.30	2.40	0.00	1.00	0.00	1.00	1.00	0.00	1.00	0.00	1.00	0.00	1.00	0.00	0.00	0.00	0.00	0.00
0.00	0.00	0.00	0.00	0.00	0.00	0.00	0.00	0.00	0.00	0.00	0.00	0.00	0.00	0.00	0.00	0.00	0.00	0.00	108.70	-178.60	68.70	-1.10	49.40	-89.00	39.30	-0.20	7.60	-7.00	-0.50	0.00	7.60	-7.00	-0.50	0.00	1.00	0.00	1.00	1.00	0.00	1.00	0.00	1.00	0.00	1.00	0.00	0.00	0.00	0.00	0.00
0.00	0.00	0.00	0.00	0.00	0.00	0.00	0.00	0.00	0.00	0.00	0.00	0.00	0.00	0.00	0.00	0.00	0.00	0.00	148.60	-161.60	13.30	0.30	70.60	-82.40	11.50	-0.10	8.40	-5.10	-3.30	0.00	8.40	-5.10	-3.30	0.00	1.00	0.00	1.00	1.00	0.00	1.00	0.00	1.00	0.00	1.00	0.00	0.00	0.00	0.00	0.00
0.00	0.00	0.00	0.00	0.00	0.00	0.00	0.00	0.00	0.00	0.00	0.00	0.00	0.00	0.00	0.00	0.00	0.00	0.00	171.30	-130.30	-42.20	-1.20	83.10	-67.90	-15.60	-0.40	8.20	-2.90	-5.30	0.00	8.20	-2.90	-5.30	0.00	1.00	0.00	1.00	1.00	0.00	1.00	0.00	1.00	0.00	1.00	0.00	0.00	0.00	0.00	0.00
0.00	0.00	0.00	0.00	0.00	0.00	0.00	0.00	0.00	0.00	0.00	0.00	0.00	0.00	0.00	0.00	0.00	0.00	0.00	177.80	-85.40	-93.10	-0.70	87.30	-47.20	-40.30	-0.10	7.30	-0.50	-6.70	0.00	7.30	-0.50	-6.70	0.00	1.00	0.00	1.00	1.00	0.00	1.00	0.00	1.00	0.00	1.00	0.00	0.00	0.00	0.00	0.00
0.00	0.00	0.00	0.00	0.00	0.00	0.00	0.00	0.00	0.00	0.00	0.00	0.00	0.00	0.00	0.00	0.00	0.00	0.00	167.60	-33.60	-134.60	-0.60	84.10	-22.40	-62.00	-0.20	5.80	1.90	-7.80	0.00	5.80	1.90	-7.80	0.00	1.00	0.00	1.00	1.00	0.00	1.00	0.00	1.00	0.00	1.00	0.00	0.00	0.00	0.00	0.00
0.00	0.00	0.00	0.00	0.00	0.00	0.00	0.00	0.00	0.00	0.00	0.00	0.00	0.00	0.00	0.00	0.00	0.00	0.00	142.00	22.00	-165.60	-1.40	73.90	4.90	-79.30	-0.30	3.90	4.50	-8.40	0.00	3.90	4.50	-8.40	0.00	1.00	0.00	1.00	1.00	0.00	1.00	0.00	1.00	0.00	1.00	0.00	0.00	0.00	0.00	0.00
0.00	0.00	0.00	0.00	0.00	0.00	0.00	0.00	0.00	0.00	0.00	0.00	0.00	0.00	0.00	0.00	0.00	0.00	0.00	102.60	76.30	-179.10	-0.10	56.00	32.40	-88.50	-0.10	1.40	6.60	-8.00	0.00	1.40	6.60	-8.00	0.00	1.00	0.00	1.00	1.00	0.00	1.00	0.00	1.00	0.00	1.00	0.00	0.00	0.00	0.00	0.00
0.00	0.00	0.00	0.00	0.00	0.00	0.00	0.00	0.00	0.00	0.00	0.00	0.00	0.00	0.00	0.00	0.00	0.00	0.00	51.30	123.10	-175.20	-0.70	31.00	56.60	-88.10	-0.30	-1.30	7.90	-6.50	0.00	-1.30	7.90	-6.50	0.00	1.00	0.00	1.00	1.00	0.00	1.00	0.00	1.00	0.00	1.00	0.00	0.00	0.00	0.00	0.00
0.00	0.00	0.00	0.00	0.00	0.00	0.00	0.00	0.00	0.00	0.00	0.00	0.00	0.00	0.00	0.00	0.00	0.00	0.00	-5.50	156.60	-152.10	-1.00	2.70	74.80	-77.80	-0.20	-3.90	8.30	-4.30	0.00	-3.90	8.30	-4.30	0.00	1.00	0.00	1.00	1.00	0.00	1.00	0.00	1.00	0.00	1.00	0.00	0.00	0.00	0.00	0.00
0.00	0.00	0.00	0.00	0.00	0.00	0.00	0.00	0.00	0.00	0.00	0.00	0.00	0.00	0.00	0.00	0.00	0.00	0.00	-60.10	175.80	-115.50	0.00	-24.70	85.50	-60.90	-0.10	-5.90	7.90	-1.90	0.00	-5.90	7.90	-1.90	0.00	1.00	0.00	1.00	1.00	0.00	1.00	0.00	1.00	0.00	1.00	0.00	0.00	0.00	0.00	0.00
0.00	0.00	0.00	0.00	0.00	0.00	0.00	0.00	0.00	0.00	0.00	0.00	0.00	0.00	0.00	0.00	0.00	0.00	0.00	-108.70	176.50	-68.80	-1.00	-48.90	87.70	-39.20	-0.30	-7.30	7.00	0.30	0.00	-7.30	7.00	0.30	0.00	1.00	0.00	1.00	1.00	0.00	1.00	0.00	1.00	0.00	1.00	0.00	0.00	0.00	0.00	0.00
0.00	0.00	0.00	0.00	0.00	0.00	0.00	0.00	0.00	0.00	0.00	0.00	0.00	0.00	0.00	0.00	0.00	0.00	0.00	-146.60	161.30	-15.70	-1.00	-68.50	82.10	-13.80	-0.10	-8.10	5.30	2.70	0.00	-8.10	5.30	2.70	0.00	1.00	0.00	1.00	1.00	0.00	1.00	0.00	1.00	0.00	1.00	0.00	0.00	0.00	0.00	0.00
0.00	0.00	0.00	0.00	0.00	0.00	0.00	0.00	0.00	0.00	0.00	0.00	0.00	0.00	0.00	0.00	0.00	0.00	0.00	-171.30	129.90	41.10	-0.20	-82.60	68.30	14.10	-0.20	-8.30	3.00	5.20	0.00	-8.30	3.00	5.20	0.00	1.00	0.00	1.00	1.00	0.00	1.00	0.00	1.00	0.00	1.00	0.00	0.00	0.00	0.00	0.00
0.00	0.00	0.00	0.00	0.00	0.00	0.00	0.00	0.00	0.00	0.00	0.00	0.00	0.00	0.00	0.00	0.00	0.00	0.00	-179.70	85.70	93.00	-0.90	-89.10	47.50	41.30	-0.30	-7.50	0.30	7.10	0.00	-7.50	0.30	7.10	0.00	1.00	0.00	0.00	0.00	0.00	0.00	0.00	0.00	0.00	0.00	0.00	0.00	0.00	0.00	0.00
0.00	0.00	0.00	0.00	0.00	0.00	0.00	0.00	0.00	0.00	0.00	0.00	0.00	0.00	0.00	0.00	0.00	0.00	0.00	-169.60	32.50	136.60	-0.50	-86.00	21.70	64.10	-0.10	-5.90	-2.20	8.20	0.00	-5.90	-2.20	8.20	0.00	1.00	0.00	0.00	0.00	0.00	0.00	0.00	0.00	0.00	0.00	0.00	0.00	0.00	0.00	0.00
0.00	0.00	0.00	0.00	0.00	0.00	0.00	0.00	0.00	0.00	0.00	0.00	0.00	0.00	0.00	0.00	0.00	0.00	0.00	-142.20	-23.40	165.10	-0.50	-73.60	-6.00	79.40	-0.20	-3.70	-4.60	8.30	0.00	-3.70	-4.60	8.30	0.00	1.00	0.00	0.00	0.00	0.00	0.00	0.00	0.00	0.00	0.00	0.00	0.00	0.00	0.00	0.00
0.00	0.00	0.00	0.00	0.00	0.00	0.00	0.00	0.00	0.00	0.00	0.00	0.00	0.00	0.00	0.00	0.00	0.00	0.00	-101.20	-77.30	177.90	-0.70	-54.20	-32.80	86.80	-0.20	-1.20	-6.40	7.60	0.00	-1.20	-6.40	7.60	0.00	1.00	0.00	0.00	0.00	0.00	0.00	0.00	0.00	0.00	0.00	0.00	0.00	0.00	0.00	0.00
0.00	0.00	0.00	0.00	0.00	0.00	0.00	0.00	0.00	0.00	0.00	0.00	0.00	0.00	0.00	0.00	0.00	0.00	0.00	-50.70	-122.50	173.30	0.00	-30.50	-56.20	86.60	-0.10	1.30	-7.70	6.40	0.00	1.30	-7.70	6.40	0.00	1.00	0.00	0.00	0.00	0.00	0.00	0.00	0.00	0.00	0.00	0.00	0.00	0.00	0.00	0.00
0.00	0.00	0.00	0.00	0.00	0.00	0.00	0.00	0.00	0.00	0.00	0.00	0.00	0.00	0.00	0.00	0.00	0.00	0.00	3.40	-157.40	153.00	-0.90	-4.30	-74.70	78.60	-0.30	3.70	-8.40	4.70	0.00	3.70	-8.40	4.70	0.00	1.00	0.00	0.00	0.00	0.00	0.00	0.00	0.00	0.00	0.00	0.00	0.00	0.00	0.00	0.00
0.00	0.00	0.00	0.00	0.00	0.00	0.00	0.00	0.00	0.00	0.00	0.00	0.00	0.00	0.00	0.00	0.00	0.00	0.00	58.30	-176.30	116.80	-1.10	23.10	-85.90	62.60	-0.20	5.80	-8.20	2.30	0.00	5.80	-8.20	2.30	0.00	1.00	0.00	0.00	0.00	0.00	0.00	0.00	0.00	0.00	0.00	0.00	0.00	0.00	0.00	0.00
0.00	0.00	0.00	0.00	0.00	0.00	0.00	0.00	0.00	0.00	0.00	0.00	0.00	0.00	0.00	0.00	0.00	0.00	0.00	108.60	-178.00	69.20	-0.10	49.00	-88.70	39.50	-0.10	7.50	-7.00	-0.40	0.00	7.50	-7.00	-0.40	0.00	1.00	0.00	0.00	0.00	0.00	0.00	0.00	0.00	0.00	0.00	0.00	0.00	0.00	0.00	0.00
0.00	0.00	0.00	0.00	0.00	0.00	0.00	0.00	0.00	0.00	0.00	0.00	0.00	0.00	0.00	0.00	0.00	0.00	0.00	147.90	-161.70	13.40	-0.40	69.90	-82.50	12.20	-0.20	8.30	-5.20	-3.10	0.00	8.30	-5.20	-3.10	0.00	1.00	0.00	0.00	0.00	0.00	0.00	0.00	0.00	0.00	0.00	0.00	0.00	0.00	0.00	0.00
0.00	0.00	0.00	0.00	0.00	0.00	0.00	0.00	0.00	0.00	0.00	0.00	0.00	0.00	0.00	0.00	0.00	0.00	0.00	171.50	-130.30	-41.70	-0.60	83.20	-68.10	-15.20	-0.10	8.20	-2.90	-5.30	0.00	8.20	-2.90	-5.30	0.00	1.00	0.00	0.00	0.00	0.00	0.00	0.00	0.00	0.00	0.00	0.00	0.00	0.00	0.00	0.00
0.00	0.00	0.00	0.00	0.00	0.00	0.00	0.00	0.00	0.00	0.00	0.00	0.00	0.00	0.00	0.00	0.00	0.00	0.00	178.30	-85.70	-93.10	-0.50	87.90	-47.30	-40.80	-0.20	7.40	-0.40	-6.90	0.00	7.40	-0.40	-6.90	0.00	1.00	0.00	0.00	0.00	0.00	0.00	0.00	0.00	0.00	0.00	0.00	0.00	0.00	0.00	0.00
0.00	0.00	0.00	0.00	0.00	0.00	0.00	0.00	0.00	0.00	0.00	0.00	0.00	0.00	0.00	0.00	0.00	0.00	0.00	168.00	-33.40	-135.30	-0.70	84.60	-22.10	-62.60	-0.20	5.80	2.00	-7.90	0.00	5.80	2.00	-7.90	0.00	1.00	0.00	0.00	0.00	0.00	0.00	0.00	0.00	0.00	0.00	0.00	0.00	0.00	0.00	0.00
0.00	0.00	0.00	0.00	0.00	0.00	0.00	0.00	0.00	0.00	0.00	0.00	0.00	0.00	0.00	0.00	0.00	0.00	0.00	142.20	22.80	-165.30	-0.20	73.70	5.20	-79.00	0.00	3.80	4.50	-8.30	0.00	3.80	4.50	-8.30	0.00	1.00	0.00	0.00	0.00	0.00	0.00	0.00	0.00	0.00	0.00	0.00	0.00	0.00	0.00	0.00
0.00	0.00	0.00	0.00	0.00	0.00	0.00	0.00	0.00	0.00	0.00	0.00	0.00	0.00	0.00	0.00	0.00	0.00	0.00	101.90	76.10	-178.40	-0.40	55.40	32.30	-88.00	-0.20	1.30	6.50	-7.90	0.00	1.30	6.50	-7.90	0.00	1.00	0.00	0.00	0.00	0.00	0.00	0.00	0.00	0.00	0.00	0.00	0.00	0.00	0.00	0.00
0.00	0.00	0.00	0.00	0.00	0.00	0.00	0.00	0.00	0.00	0.00	0.00	0.00	0.00	0.00	0.00	0.00	0.00	0.00	51.10	122.70	-174.70	-0.80	31.00	56.40	-87.70	-0.20	-1.30	7.80	-6.50	0.00	-1.30	7.80	-6.50	0.00	1.00	0.00	0.00	0.00	0.00	0.00	0.00	0.00	0.00	0.00	0.00	0.00	0.00	0.00	0.00
0.00	0.00	0.00	0.00	0.00	0.00	0.00	0.00	0.00	0.00	0.00	0.00	0.00	0.00	0.00	0.00	0.00	0.00	0.00	-4.60	157.00	-152.50	-0.20	3.30	74.80	-78.20	-0.10	-3.80	8.30	-4.40	0.00	-3.80	8.30	-4.40	0.00	1.00	0.00	0.00	0.00	0.00	0.00	0.00	0.00	0.00	0.00	0.00	0.00	0.00	0.00	0.00
0.00	0.00	0.00	0.00	0.00	0.00	0.00	0.00	0.00	0.00	0.00	0.00	0.00	0.00	0.00	0.00	0.00	0.00	0.00	-59.90	175.80	-116.30	-0.40	-24.30	85.50	-61.40	-0.20	-5.90	8.00	-2.00	0.00	-5.90	8.00	-2.00	0.00	1.00	0.00	0.00	0.00	0.00	0.00	0.00	0.00	0.00	0.00	0.00	0.00	0.00	0.00	0.00
0.00	0.00	0.00	0.00	0.00	0.00	0.00	0.00	0.00	0.00	0.00	0.00	0.00	0.00	0.00	0.00	0.00	0.00	0.00	-108.90	176.80	-68.50	-0.70	-49.00	88.00	-39.10	-0.10	-7.40	6.90	0.40	0.00	-7.40	6.90	0.40	0.00	1.00	0.00	0.00	0.00	0.00	0.00	0.00	0.00	0.00	0.00	0.00	0.00	0.00	0.00	0.00
0.00	0.00	0.00	0.00	0.00	0.00	0.00	0.00	0.00	0.00	0.00	0.00	0.00	0.00	0.00	0.00	0.00	0.00	0.00	-146.80	161.50	-15.00	-0.30	-68.90	82.10	-13.20	-0.10	-8.20	5.30	2.90	0.00	-8.20	5.30	2.90	0.00	1.00	0.00	0.00	0.00	0.00	0.00	0.00	0.00	0.00	0.00	0.00	0.00	0.00	0.00	0.00
0.00	0.00	0.00	0.00	0.00	0.00	0.00	0.00	0.00	0.00	0.00	0.00	0.00	0.00	0.00	0.00	0.00	0.00	0.00	-171.30	129.80	41.00	-0.40	-82.70	68.10	14.30	-0.20	-8.20	3.00	5.20	0.00	-8.20	3.00	5.20	0.00	1.00	0.00	0.00	0.00	0.00	0.00	0.00	0.00	0.00	0.00	0.00	0.00	0.00	0.00	0.00
0.00	0.00	0.00	0.00	0.00	0.00	0.00	0.00	0.00	0.00	0.00	0.00	0.00	0.00	0.00	0.00	0.00	0.00	0.00	-179.30	85.60	93.20	-0.40	-88.70	47.40	41.10	-0.10	-7.50	0.40	7.00	0.00	-7.50	0.40	7.00	0.00	1.00	0.00	0.00	0.00	0.00	0.00	0.00	0.00	0.00	0.00	0.00	0.00	0.00	0.00	0.00
0.00	0.00	0.00	0.00	0.00	0.00	0.00	0.00	0.00	0.00	0.00	0.00	0.00	0.00	0.00	0.00	0.00	0.00	0.00	-169.40	32.50	136.50	-0.30	-85.70	21.80	63.60	-0.10	-5.90	-2.20	8.20	0.00	-5.90	-2.20	8.20	0.00	1.00	0.00	0.00	0.00	0.00	0.00	0.00	0.00	0.00	0.00	0.00	0.00	0.00	0.00	0.00
0.00	0.00	0.00	0.00	0.00	0.00	0.00	0.00	0.00	0.00	0.00	0.00	0.00	0.00	0.00	0.00	0.00	0.00	0.00	-142.30	-23.20	164.90	-0.50	-73.70	-5.80	79.40	-0.10	-3.70	-4.50	8.30	0.00	-3.70	-4.50	8.30	0.00	1.00	0.00	0.00	0.00	0.00	0.00	0.00	0.00	0.00	0.00	0.00	0.00	0.00	0.00	0.00
0.00	0.00	0.00	0.00	0.00	0.00	0.00	0.00	0.00	0.00	0.00	0.00	0.00	0.00	0.00	0.00	0.00	0.00	0.00	-101.30	-77.00	178.10	-0.20	-54.60	-32.70	87.30	-0.10	-1.20	-6.40	7.70	0.00	-1.20	-6.40	7.70	0.00	1.00	0.00	0.00	0.00	0.00	0.00	0.00	0.00	0.00	0.00	0.00	0.00	0.00	0.00	0.00
0.00	0.00	0.00	0.00	0.00	0.00	0.00	0.00	0.00	0.00	0.00	0.00	0.00	0.00	0.00	0.00	0.00	0.00	0.00	-51.00	-123.00	173.70	-0.30	-30.60	-56.40	86.90	-0.20	1.30	-7.70	6.40	0.00	1.30	-7.70	6.40	0.00	1.00	0.00	0.00	0.00	0.00	0.00	0.00	0.00	0.00	0.00	0.00	0.00	0.00	0.00	0.00
0.00	0.00	0.00	0.00	0.00	0.00	0.00	0.00	0.00	0.00	0.00	0.00	0.00	0.00	0.00	0.00	0.00	0.00	0.00	3.70	-157.40	152.70	-0.90	-3.90	-74.70	78.40	-0.10	3.70	-8.30	4.60	0.00	3.70	-8.30	4.60	0.00	1.00	0.00	0.00	0.00	0.00	0.00	0.00	0.00	0.00	0.00	0.00	0.00	0.00	0.00	0.00
0.00	0.00	0.00	0.00	0.00	0.00	0.00	0.00	0.00	0.00	0.00	0.00	0.00	0.00	0.00	0.00	0.00	0.00	0.00	59.00	-175.90	116.50	-0.30	23.40	-85.80	62.20	-0.10	5.90	-8.10	2.20	0.00	5.90	-8.10	2.20	0.00	1.00	0.00	0.00	0.00	0.00	0.00	0.00	0.00	0.00	0.00	0.00	0.00	0.00	0.00	0.00
0.00	0.00	0.00	0.00	0.00	0.00	0.00	0.00	0.00	0.00	0.00	0.00	0.00	0.00	0.00	0.00	0.00	0.00	0.00	108.50	-177.70	69.20	0.00	48.90	-88.50	39.50	-0.10	7.40	-7.00	-0.40	0.00	7.40	-7.00	-0.40	0.00	1.00	0.00	0.00	0.00	0.00	0.00	0.00	0.00	0.00	0.00	0.00	0.00	0.00	0.00	0.00
0.00	0.00	0.00	0.00	0.00	0.00	0.00	0.00	0.00	0.00	0.00	0.00	0.00	0.00	0.00	0.00	0.00	0.00	0.00	147.40	-161.90	14.10	-0.30	69.60	-82.40	12.60	-0.10	8.30	-5.20	-3.00	0.00	8.30	-5.20	-3.00	0.00	1.00	0.00	0.00	0.00	0.00	0.00	0.00	0.00	0.00	0.00	0.00	0.00	0.00	0.00	0.00
0.00	0.00	0.00	0.00	0.00	0.00	0.00	0.00	0.00	0.00	0.00	0.00	0.00	0.00	0.00	0.00	0.00	0.00	0.00	171.50	-130.30	-41.60	-0.40	83.10	-68.20	-15.10	-0.10	8.20	-2.90	-5.30	0.00	8.20	-2.90	-5.30	0.00	1.00	0.00	0.00	0.00	0.00	0.00	0.00	0.00	0.00	0.00	0.00	0.00	0.00	0.00	0.00
0.00	0.00	0.00	0.00	0.00	0.00	0.00	0.00	0.00	0.00	0.00	0.00	0.00	0.00	0.00	0.00	0.00	0.00	0.00	178.60	-85.80	-93.40	-0.60	88.20	-47.40	-41.00	-0.10	7.40	-0.40	-6.90	0.00	7.40	-0.40	-6.90	0.00	1.00	0.00	0.00	0.00	0.00	0.00	0.00	0.00	0.00	0.00	0.00	0.00	0.00	0.00	0.00
0.00	0.00	0.00	0.00	0.00	0.00	0.00	0.00	0.00	0.00	0.00	0.00	0.00	0.00	0.00	0.00	0.00	0.00	0.00	168.40	-33.20	-135.30	-0.20	84.90	-22.00	-62.90	0.00	5.90	2.10	-8.00	0.00	5.90	2.10	-8.00	0.00	1.00	0.00	0.00	0.00	0.00	0.00	0.00	0.00	0.00	0.00	0.00	0.00	0.00	0.00	0.00
0.00	0.00	0.00	0.00	0.00	0.00	0.00	0.00	0.00	0.00	0.00	0.00	0.00	0.00	0.00	0.00	0.00	0.00	0.00	142.10	22.80	-165.10	-0.10	73.60	5.30	-79.10	-0.10	3.80	4.50	-8.30	0.00	3.80	4.50	-8.30	0.00	1.00	0.00	0.00	0.00	0.00	0.00	0.00	0.00	0.00	0.00	0.00	0.00	0.00	0.00	0.00
0.00	0.00	0.00	0.00	0.00	0.00	0.00	0.00	0.00	0.00	0.00	0.00	0.00	0.00	0.00	0.00	0.00	0.00	0.00	101.70	76.30	-178.70	-0.70	55.10	32.40	-87.70	-0.10	1.30	6.50	-7.80	0.00	1.30	6.50	-7.80	0.00	1.00	0.00	0.00	0.00	0.00	0.00	0.00	0.00	0.00	0.00	0.00	0.00	0.00	0.00	0.00
0.00	0.00	0.00	0.00	0.00	0.00	0.00	0.00	0.00	0.00	0.00	0.00	0.00	0.00	0.00	0.00	0.00	0.00	0.00	51.20	122.70	-174.40	-0.40	31.00	56.40	-87.50	-0.10	-1.20	7.80	-6.50	0.00	-1.20	7.80	-6.50	0.00	1.00	0.00	0.00	0.00	0.00	0.00	0.00	0.00	0.00	0.00	0.00	0.00	0.00	0.00	0.00
0.00	0.00	0.00	0.00	0.00	0.00	0.00	0.00	0.00	0.00	0.00	0.00	0.00	0.00	0.00	0.00	0.00	0.00	0.00	-4.50	156.90	-152.40	0.00	3.50	74.70	-78.40	-0.10	-3.80	8.30	-4.50	0.00	-3.80	8.30	-4.50	0.00	1.00	0.00	0.00	0.00	0.00	0.00	0.00	0.00	0.00	0.00	0.00	0.00	0.00	0.00	0.00
0.00	0.00	0.00	0.00	0.00	0.00	0.00	0.00	0.00	0.00	0.00	0.00	0.00	0.00	0.00	0.00	0.00	0.00	0.00	-59.60	175.70	-116.40	-0.30	-24.10	85.60	-61.60	0.00	-5.90	8.00	-2.10	0.00	-5.90	8.00	-2.10	0.00	1.00	0.00	0.00	0.00	0.00	0.00	0.00	0.00	0.00	0.00	0.00	0.00	0.00	0.00	0.00
0.00	0.00	0.00	0.00	0.00	0.00	0.00	0.00	0.00	0.00	0.00	0.00	0.00	0.00	0.00	0.00	0.00	0.00	0.00	-108.60	177.30	-68.70	-0.10	-49.10	88.10	-39.10	-0.10	-7.40	7.00	0.40	0.00	-7.40	7.00	0.40	0.00	1.00	0.00	0.00	0.00	0.00	0.00	0.00	0.00	0.00	0.00	0.00	0.00	0.00	0.00	0.00
0.00	0.00	0.00	0.00	0.00	0.00	0.00	0.00	0.00	0.00	0.00	0.00	0.00	0.00	0.00	0.00	0.00	0.00	0.00	-147.10	161.40	-14.60	-0.30	-69.20	82.10	-13.00	-0.10	-8.20	5.20	2.90	0.00	-8.20	5.20	2.90	0.00	1.00	0.00	0.00	0.00	0.00	0.00	0.00	0.00	0.00	0.00	0.00	0.00	0.00	0.00	0.00
0.00	0.00	0.00	0.00	0.00	0.00	0.00	0.00	0.00	0.00	0.00	0.00	0.00	0.00	0.00	0.00	0.00	0.00	0.00	-171.50	129.70	41.20	-0.50	-82.80	68.10	14.50	-0.10	-8.20	3.00	5.20	0.00	-8.20	3.00	5.20	0.00	1.00	0.00	0.00	0.00	0.00	0.00	0.00	0.00	0.00	0.00	0.00	0.00	0.00	0.00	0.00
0.00	0.00	0.00	0.00	0.00	0.00	0.00	0.00	0.00	0.00	0.00	0.00	0.00	0.00	0.00	0.00	0.00	0.00	0.00	-179.00	85.60	93.00	-0.40	-88.50	47.30	41.00	-0.10	-7.40	0.40	7.00	0.00	-7.40	0.40	7.00	0.00	1.00	0.00	0.00	0.00	0.00	0.00	0.00	0.00	0.00	0.00	0.00	0.00	0.00	0.00	0.00
0.00	0.00	0.00	0.00	0.00	0.00	0.00	0.00	0.00	0.00	0.00	0.00	0.00	0.00	0.00	0.00	0.00	0.00	0.00	-169.10	32.70	136.00	-0.40	-85.40	21.90	63.40	0.00	-5.90	-2.20	8.10	0.00	-5.90	-2.20	8.10	0.00	1.00	0.00	0.00	0.00	0.00	0.00	0.00	0.00	0.00	0.00	0.00	0.00	0.00	0.00	0.00
0.00	0.00	0.00	0.00	0.00	0.00	0.00	0.00	0.00	0.00	0.00	0.00	0.00	0.00	0.00	0.00	0.00	0.00	0.00	-142.30	-23.10	165.40	0.00	-73.80	-5.70	79.40	0.00	-3.80	-4.50	8.30	0.00	-3.80	-4.50	8.30	0.00	1.00	0.00	0.00	0.00	0.00	0.00	0.00	0.00	0.00	0.00	0.00	0.00	0.00	0.00	0.00
0.00	0.00	0.00	0.00	0.00	0.00	0.00	0.00	0.00	0.00	0.00	0.00	0.00	0.00	0.00	0.00	0.00	0.00	0.00	-101.40	-76.80	178.40	0.10	-54.80	-32.70	87.40	-0.10	-1.20	-6.50	7.70	0.00	-1.20	-6.50	7.70	0.00	1.00	0.00	0.00	0.00	0.00	0.00	0.00	0.00	0.00	0.00	0.00	0.00	0.00	0.00	0.00
0.00	0.00	0.00	0.00	0.00	0.00	0.00	0.00	0.00	0.00	0.00	0.00	0.00	0.00	0.00	0.00	0.00	0.00	0.00	-51.10	-123.00	173.60	-0.50	-30.70	-56.50	87.10	-0.10	1.30	-7.80	6.40	0.00	1.30	-7.80	6.40	0.00	1.00	0.00	0.00	0.00	0.00	0.00	0.00	0.00	0.00	0.00	0.00	0.00	0.00	0.00	0.00
0.00	0.00	0.00	0.00	0.00	0.00	0.00	0.00	0.00	0.00	0.00	0.00	0.00	0.00	0.00	0.00	0.00	0.00	0.00	4.00	-157.30	152.70	-0.50	-3.70	-74.70	78.40	0.00	3.70	-8.30	4.50	0.00	3.70	-8.30	4.50	0.00	1.00	0.00	0.00	0.00	0.00	0.00	0.00	0.00	0.00	0.00	0.00	0.00	0.00	0.00	0.00
0.00	0.00	0.00	0.00	0.00	0.00	0.00	0.00	0.00	0.00	0.00	0.00	0.00	0.00	0.00	0.00	0.00	0.00	0.00	59.00	-176.10	116.70	-0.20	23.60	-85.80	62.10	0.00	5.90	-8.10	2.20	0.00	5.90	-8.10	2.20	0.00	1.00	0.00	0.00	0.00	0.00	0.00	0.00	0.00	0.00	0.00	0.00	0.00	0.00	0.00	0.00
0.00	0.00	0.00	0.00	0.00	0.00	0.00	0.00	0.00	0.00	0.00	0.00	0.00	0.00	0.00	0.00	0.00	0.00	0.00	108.50	-177.70	68.80	-0.20	48.90	-88.40	39.40	0.00	7.40	-7.00	-0.40	0.00	7.40	-7.00	-0.40	0.00	1.00	0.00	0.00	0.00	0.00	0.00	0.00	0.00	0.00	0.00	0.00	0.00	0.00	0.00	0.00
0.00	0.00	0.00	0.00	0.00	0.00	0.00	0.00	0.00	0.00	0.00	0.00	0.00	0.00	0.00	0.00	0.00	0.00	0.00	147.40	-161.80	14.10	-0.20	69.40	-82.40	12.80	-0.10	8.30	-5.20	-3.00	0.00	8.30	-5.20	-3.00	0.00	1.00	0.00	0.00	0.00	0.00	0.00	0.00	0.00	0.00	0.00	0.00	0.00	0.00	0.00	0.00
0.00	0.00	0.00	0.00	0.00	0.00	0.00	0.00	0.00	0.00	0.00	0.00	0.00	0.00	0.00	0.00	0.00	0.00	0.00	171.40	-130.30	-41.40	-0.40	83.00	-68.20	-14.90	-0.10	8.20	-2.90	-5.30	0.00	8.20	-2.90	-5.30	0.00	1.00	0.00	0.00	0.00	0.00	0.00	0.00	0.00	0.00	0.00	0.00	0.00	0.00	0.00	0.00
0.00	0.00	0.00	0.00	0.00	0.00	0.00	0.00	0.00	0.00	0.00	0.00	0.00	0.00	0.00	0.00	0.00	0.00	0.00	178.80	-85.80	-93.10	-0.10	88.40	-47.40	-41.00	0.00	7.40	-0.40	-7.00	0.00	7.40	-0.40	-7.00	0.00	1.00	0.00	0.00	0.00	0.00	0.00	0.00	0.00	0.00	0.00	0.00	0.00	0.00	0.00	0.00
0.00	0.00	0.00	0.00	0.00	0.00	0.00	0.00	0.00	0.00	0.00	0.00	0.00	0.00	0.00	0.00	0.00	0.00	0.00	168.70	-32.90	-135.60	0.10	85.10	-22.00	-63.10	0.00	5.90	2.10	-8.00	0.00	5.90	2.10	-8.00	0.00	1.00	0.00	0.00	0.00	0.00	0.00	0.00	0.00	0.00	0.00	0.00	0.00	0.00	0.00	0.00
0.00	0.00	0.00	0.00	0.00	0.00	0.00	0.00	0.00	0.00	0.00	0.00	0.00	0.00	0.00	0.00	0.00	0.00	0.00	142.00	22.70	-165.20	-0.40	73.60	5.40	-79.10	-0.10	3.80	4.50	-8.30	0.00	3.80	4.50	-8.30	0.00	1.00	0.00	0.00	0.00	0.00	0.00	0.00	0.00	0.00	0.00	0.00	0.00	0.00	0.00	0.00
0.00	0.00	0.00	0.00	0.00	0.00	0.00	0.00	0.00	0.00	0.00	0.00	0.00	0.00	0.00	0.00	0.00	0.00	0.00	101.50	76.30	-178.40	-0.60	55.00	32.40	-87.60	-0.10	1.30	6.50	-7.80	0.00	1.30	6.50	-7.80	0.00	1.00	0.00	0.00	0.00	0.00	0.00	0.00	0.00	0.00	0.00	0.00	0.00	0.00	0.00	0.00
0.00	0.00	0.00	0.00	0.00	0.00	0.00	0.00	0.00	0.00	0.00	0.00	0.00	0.00	0.00	0.00	0.00	0.00	0.00	51.20	122.80	-174.20	-0.10	30.90	56.30	-87.40	-0.10	-1.20	7.80	-6.50	0.00	-1.20	7.80	-6.50	0.00	1.00	0.00	0.00	0.00	0.00	0.00	0.00	0.00	0.00	0.00	0.00	0.00	0.00	0.00	0.00
0.00	0.00	0.00	0.00	0.00	0.00	0.00	0.00	0.00	0.00	0.00	0.00	0.00	0.00	0.00	0.00	0.00	0.00	0.00	-4.30	157.00	-152.80	-0.10	3.60	74.70	-78.40	0.00	-3.80	8.30	-4.50	0.00	-3.80	8.30	-4.50	0.00	1.00	0.00	0.00	0.00	0.00	0.00	0.00	0.00	0.00	0.00	0.00	0.00	0.00	0.00	0.00
0.00	0.00	0.00	0.00	0.00	0.00	0.00	0.00	0.00	0.00	0.00	0.00	0.00	0.00	0.00	0.00	0.00	0.00	0.00	-59.50	175.70	-116.20	0.00	-23.90	85.60	-61.70	0.00	-5.90	8.00	-2.10	0.00	-5.90	8.00	-2.10	0.00	1.00	0.00	0.00	0.00	0.00	0.00	0.00	0.00	0.00	0.00	0.00	0.00	0.00	0.00	0.00
0.00	0.00	0.00	0.00	0.00	0.00	0.00	0.00	0.00	0.00	0.00	0.00	0.00	0.00	0.00	0.00	0.00	0.00	0.00	-108.70	177.20	-68.60	-0.20	-49.10	88.20	-39.20	-0.10	-7.40	7.00	0.40	0.00	-7.40	7.00	0.40	0.00	1.00	0.00	0.00	0.00	0.00	0.00	0.00	0.00	0.00	0.00	0.00	0.00	0.00	0.00	0.00
0.00	0.00	0.00	0.00	0.00	0.00	0.00	0.00	0.00	0.00	0.00	0.00	0.00	0.00	0.00	0.00	0.00	0.00	0.00	-147.20	161.50	-14.60	-0.30	-69.30	82.10	-12.90	0.00	-8.20	5.20	2.90	0.00	-8.20	5.20	2.90	0.00	1.00	0.00	0.00	0.00	0.00	0.00	0.00	0.00	0.00	0.00	0.00	0.00	0.00	0.00	0.00
0.00	0.00	0.00	0.00	0.00	0.00	0.00	0.00	0.00	0.00	0.00	0.00	0.00	0.00	0.00	0.00	0.00	0.00	0.00	-171.40	129.90	41.20	-0.10	-82.90	68.10	14.70	0.00	-8.20	3.00	5.20	0.00	-8.20	3.00	5.20	0.00	1.00	0.00	0.00	0.00	0.00	0.00	0.00	0.00	0.00	0.00	0.00	0.00	0.00	0.00	0.00
0.00	0.00	0.00	0.00	0.00	0.00	0.00	0.00	0.00	0.00	0.00	0.00	0.00	0.00	0.00	0.00	0.00	0.00	0.00	-179.10	85.40	93.30	-0.30	-88.40	47.30	41.00	0.00	-7.40	0.40	7.00	0.00	-7.40	0.40	7.00	0.00	1.00	0.00	0.00	0.00	0.00	0.00	0.00	0.00	0.00	0.00	0.00	0.00	0.00	0.00	0.00
0.00	0.00	0.00	0.00	0.00	0.00	0.00	0.00	0.00	0.00	0.00	0.00	0.00	0.00	0.00	0.00	0.00	0.00	0.00	-169.00	32.70	136.00	-0.10	-85.30	21.90	63.30	0.00	-5.90	-2.10	8.10	0.00	-5.90	-2.10	8.10	0.00	1.00	0.00	0.00	0.00	0.00	0.00	0.00	0.00	0.00	0.00	0.00	0.00	0.00	0.00	0.00
0.00	0.00	0.00	0.00	0.00	0.00	0.00	0.00	0.00	0.00	0.00	0.00	0.00	0.00	0.00	0.00	0.00	0.00	0.00	-142.10	-23.00	165.30	0.00	-73.80	-5.70	79.40	0.00	-3.80	-4.50	8.30	0.00	-3.80	-4.50	8.30	0.00	1.00	0.00	0.00	0.00	0.00	0.00	0.00	0.00	0.00	0.00	0.00	0.00	0.00	0.00	0.00
0.00	0.00	0.00	0.00	0.00	0.00	0.00	0.00	0.00	0.00	0.00	0.00	0.00	0.00	0.00	0.00	0.00	0.00	0.00	-101.70	-76.90	178.20	-0.30	-54.90	-32.70	87.50	-0.10	-1.20	-6.50	7.80	0.00	-1.20	-6.50	7.80	0.00	1.00	0.00	0.00	0.00	0.00	0.00	0.00	0.00	0.00	0.00	0.00	0.00	0.00	0.00	0.00
0.00	0.00	0.00	0.00	0.00	0.00	0.00	0.00	0.00	0.00	0.00	0.00	0.00	0.00	0.00	0.00	0.00	0.00	0.00	-51.20	-123.10	173.90	-0.40	-30.70	-56.50	87.20	0.00	1.30	-7.80	6.50	0.00	1.30	-7.80	6.50	0.00	1.00	0.00	0.00	0.00	0.00	0.00	0.00	0.00	0.00	0.00	0.00	0.00	0.00	0.00	0.00
0.00	0.00	0.00	0.00	0.00	0.00	0.00	0.00	0.00	0.00	0.00	0.00	0.00	0.00	0.00	0.00	0.00	0.00	0.00	4.30	-157.10	152.60	-0.10	-3.60	-74.70	78.40	0.00	3.80	-8.30	4.50	0.00	3.80	-8.30	4.50	0.00	1.00	0.00	0.00	0.00	0.00	0.00	0.00	0.00	0.00	0.00	0.00	0.00	0.00	0.00	0.00
0.00	0.00	0.00	0.00	0.00	0.00	0.00	0.00	0.00	0.00	0.00	0.00	0.00	0.00	0.00	0.00	0.00	0.00	0.00	59.30	-175.90	116.50	0.00	23.70	-85.80	62.00	0.00	5.90	-8.10	2.10	0.00	5.90	-8.10	2.10	0.00	1.00	0.00	0.00	0.00	0.00	0.00	0.00	0.00	0.00	0.00	0.00	0.00	0.00	0.00	0.00
0.00	0.00	0.00	0.00	0.00	0.00	0.00	0.00	0.00	0.00	0.00	0.00	0.00	0.00	0.00	0.00	0.00	0.00	0.00	108.50	-177.60	69.00	0.00	48.90	-88.40	39.40	0.00	7.40	-7.00	-0.40	0.00	7.40	-7.00	-0.40	0.00	1.00	0.00	0.00	0.00	0.00	0.00	0.00	0.00	0.00	0.00	0.00	0.00	0.00	0.00	0.00
0.00	0.00	0.00	0.00	0.00	0.00	0.00	0.00	0.00	0.00	0.00	0.00	0.00	0.00	0.00	0.00	0.00	0.00	0.00	147.10	-161.90	14.40	-0.40	69.40	-82.40	12.80	-0.10	8.20	-5.20	-3.00	0.00	8.20	-5.20	-3.00	0.00	1.00	0.00	0.00	0.00	0.00	0.00	0.00	0.00	0.00	0.00	0.00	0.00	0.00	0.00	0.00
0.00	0.00	0.00	0.00	0.00	0.00	0.00	0.00	0.00	0.00	0.00	0.00	0.00	0.00	0.00	0.00	0.00	0.00	0.00	171.50	-130.20	-41.60	-0.30	83.00	-68.20	-14.80	0.00	8.20	-3.00	-5.20	0.00	8.20	-3.00	-5.20	0.00	1.00	0.00	0.00	0.00	0.00	0.00	0.00	0.00	0.00	0.00	0.00	0.00	0.00	0.00	0.00
0.00	0.00	0.00	0.00	0.00	0.00	0.00	0.00	0.00	0.00	0.00	0.00	0.00	0.00	0.00	0.00	0.00	0.00	0.00	178.90	-85.70	-93.00	0.10	88.40	-47.40	-41.00	0.00	7.40	-0.40	-7.00	0.00	7.40	-0.40	-7.00	0.00	1.00	0.00	0.00	0.00	0.00	0.00	0.00	0.00	0.00	0.00	0.00	0.00	0.00	0.00	0.00
0.00	0.00	0.00	0.00	0.00	0.00	0.00	0.00	0.00	0.00	0.00	0.00	0.00	0.00	0.00	0.00	0.00	0.00	0.00	168.60	-33.10	-135.60	0.00	85.10	-22.00	-63.10	0.00	5.90	2.10	-8.00	0.00	5.90	2.10	-8.00	0.00	1.00	0.00	0.00	0.00	0.00	0.00	0.00	0.00	0.00	0.00	0.00	0.00	0.00	0.00	0.00
0.00	0.00	0.00	0.00	0.00	0.00	0.00	0.00	0.00	0.00	0.00	0.00	0.00	0.00	0.00	0.00	0.00	0.00	0.00	142.00	22.70	-165.10	-0.30	73.60	5.40	-79.20	0.00	3.80	4.50	-8.30	0.00	3.80	4.50	-8.30	0.00	1.00	0.00	0.00	0.00	0.00	0.00	0.00	0.00	0.00	0.00	0.00	0.00	0.00	0.00	0.00
0.00	0.00	0.00	0.00	0.00	0.00	0.00	0.00	0.00	0.00	0.00	0.00	0.00	0.00	0.00	0.00	0.00	0.00	0.00	101.70	76.60	-178.50	-0.20	54.90	32.50	-87.50	0.00	1.30	6.50	-7.80	0.00	1.30	6.50	-7.80	0.00	1.00	0.00	0.00	0.00	0.00	0.00	0.00	0.00	0.00	0.00	0.00	0.00	0.00	0.00	0.00
0.00	0.00	0.00	0.00	0.00	0.00	0.00	0.00	0.00	0.00	0.00	0.00	0.00	0.00	0.00	0.00	0.00	0.00	0.00	51.10	122.70	-174.10	-0.20	30.80	56.30	-87.30	0.00	-1.30	7.80	-6.50	0.00	-1.30	7.80	-6.50	0.00	1.00	0.00	0.00	0.00	0.00	0.00	0.00	0.00	0.00	0.00	0.00	0.00	0.00	0.00	0.00
0.00	0.00	0.00	0.00	0.00	0.00	0.00	0.00	0.00	0.00	0.00	0.00	0.00	0.00	0.00	0.00	0.00	0.00	0.00	-4.30	156.90	-152.60	0.00	3.60	74.70	-78.40	0.00	-3.80	8.30	-4.50	0.00	-3.80	8.30	-4.50	0.00	1.00	0.00	0.00	0.00	0.00	0.00	0.00	0.00	0.00	0.00	0.00	0.00	0.00	0.00	0.00
0.00	0.00	0.00	0.00	0.00	0.00	0.00	0.00	0.00	0.00	0.00	0.00	0.00	0.00	0.00	0.00	0.00	0.00	0.00	-59.40	175.70	-116.40	-0.10	-23.90	85.60	-61.80	0.00	-5.90	8.00	-2.10	0.00	-5.90	8.00	-2.10	0.00	1.00	0.00	0.00	0.00	0.00	0.00	0.00	0.00	0.00	0.00	0.00	0.00	0.00	0.00	0.00
0.00	0.00	0.00	0.00	0.00	0.00	0.00	0.00	0.00	0.00	0.00	0.00	0.00	0.00	0.00	0.00	0.00	0.00	0.00	-108.70	177.30	-68.80	-0.20	-49.00	88.20	-39.20	0.00	-7.40	7.00	0.40	0.00	-7.40	7.00	0.40	0.00	1.00	0.00	0.00	0.00	0.00	0.00	0.00	0.00	0.00	0.00	0.00	0.00	0.00	0.00	0.00
0.00	0.00	0.00	0.00	0.00	0.00	0.00	0.00	0.00	0.00	0.00	0.00	0.00	0.00	0.00	0.00	0.00	0.00	0.00	-147.20	161.50	-14.20	0.00	-69.30	82.20	-12.80	0.00	-8.20	5.20	3.00	0.00	-8.20	5.20	3.00	0.00	1.00	0.00	0.00	0.00	0.00	0.00	0.00	0.00	0.00	0.00	0.00	0.00	0.00	0.00	0.00
0.00	0.00	0.00	0.00	0.00	0.00	0.00	0.00	0.00	0.00	0.00	0.00	0.00	0.00	0.00	0.00	0.00	0.00	0.00	-171.40	129.90	41.30	-0.10	-82.90	68.10	14.70	0.00	-8.20	3.00	5.20	0.00	-8.20	3.00	5.20	0.00	1.00	0.00	0.00	0.00	0.00	0.00	0.00	0.00	0.00	0.00	0.00	0.00	0.00	0.00	0.00
0.00	0.00	0.00	0.00	0.00	0.00	0.00	0.00	0.00	0.00	0.00	0.00	0.00	0.00	0.00	0.00	0.00	0.00	0.00	-178.90	85.50	93.00	-0.30	-88.40	47.30	41.00	0.00	-7.40	0.40	7.00	0.00	-7.40	0.40	7.00	0.00	1.00	0.00	0.00	0.00	0.00	0.00	0.00	0.00	0.00	0.00	0.00	0.00	0.00	0.00	0.00
0.00	0.00	0.00	0.00	0.00	0.00	0.00	0.00	0.00	0.00	0.00	0.00	0.00	0.00	0.00	0.00	0.00	0.00	0.00	-168.90	32.80	135.90	0.00	-85.30	21.90	63.30	0.00	-5.90	-2.10	8.10	0.00	-5.90	-2.10	8.10	0.00	1.00	0.00	0.00	0.00	0.00	0.00	0.00	0.00	0.00	0.00	0.00	0.00	0.00	0.00	0.00
0.00	0.00	0.00	0.00	0.00	0.00	0.00	0.00	0.00	0.00	0.00	0.00	0.00	0.00	0.00	0.00	0.00	0.00	0.00	-142.30	-23.20	165.40	0.00	-73.70	-5.60	79.30	0.00	-3.80	-4.50	8.30	0.00	-3.80	-4.50	8.30	0.00	1.00	0.00	0.00	0.00	0.00	0.00	0.00	0.00	0.00	0.00	0.00	0.00	0.00	0.00	0.00
0.00	0.00	0.00	0.00	0.00	0.00	0.00	0.00	0.00	0.00	0.00	0.00	0.00	0.00	0.00	0.00	0.00	0.00	0.00	-101.60	-76.80	178.30	-0.10	-54.90	-32.60	87.50	0.00	-1.30	-6.50	7.80	0.00	-1.30	-6.50	7.80	0.00	1.00	0.00	0.00	0.00	0.00	0.00	0.00	0.00	0.00	0.00	0.00	0.00	0.00	0.00	0.00
0.00	0.00	0.00	0.00	0.00	0.00	0.00	0.00	0.00	0.00	0.00	0.00	0.00	0.00	0.00	0.00	0.00	0.00	0.00	-51.00	-122.90	173.90	0.00	-30.80	-56.50	87.20	0.00	1.30	-7.80	6.50	0.00	1.30	-7.80	6.50	0.00	1.00	0.00	0.00	0.00	0.00	0.00	0.00	0.00	0.00	0.00	0.00	0.00	0.00	0.00	0.00
0.00	0.00	0.00	0.00	0.00	0.00	0.00	0.00	0.00	0.00	0.00	0.00	0.00	0.00	0.00	0.00	0.00	0.00	0.00	4.20	-157.20	152.80	0.00	-3.60	-74.80	78.40	0.00	3.80	-8.30	4.50	0.00	3.80	-8.30	4.50	0.00	1.00	0.00	0.00	0.00	0.00	0.00	0.00	0.00	0.00	0.00	0.00	0.00	0.00	0.00	0.00
0.00	0.00	0.00	0.00	0.00	0.00	0.00	0.00	0.00	0.00	0.00	0.00	0.00	0.00	0.00	0.00	0.00	0.00	0.00	59.30	-176.00	116.70	0.00	23.70	-85.80	61.90	0.00	5.90	-8.10	2.10	0.00	5.90	-8.10	2.10	0.00	1.00	0.00	0.00	0.00	0.00	0.00	0.00	0.00	0.00	0.00	0.00	0.00	0.00	0.00	0.00
0.00	0.00	0.00	0.00	0.00	0.00	0.00	0.00	0.00	0.00	0.00	0.00	0.00	0.00	0.00	0.00	0.00	0.00	0.00	108.50	-177.60	68.70	-0.30	48.90	-88.40	39.30	0.00	7.40	-7.00	-0.40	0.00	7.40	-7.00	-0.40	0.00	1.00	0.00	0.00	0.00	0.00	0.00	0.00	0.00	0.00	0.00	0.00	0.00	0.00	0.00	0.00
0.00	0.00	0.00	0.00	0.00	0.00	0.00	0.00	0.00	0.00	0.00	0.00	0.00	0.00	0.00	0.00	0.00	0.00	0.00	147.10	-161.90	14.30	-0.40	69.30	-82.30	12.90	0.00	8.20	-5.20	-3.00	0.00	8.20	-5.20	-3.00	0.00	1.00	0.00	0.00	0.00	0.00	0.00	0.00	0.00	0.00	0.00	0.00	0.00	0.00	0.00	0.00
0.00	0.00	0.00	0.00	0.00	0.00	0.00	0.00	0.00	0.00	0.00	0.00	0.00	0.00	0.00	0.00	0.00	0.00	0.00	171.50	-130.10	-41.30	0.00	83.00	-68.20	-14.70	0.00	8.20	-3.00	-5.20	0.00	8.20	-3.00	-5.20	0.00	1.00	0.00	0.00	0.00	0.00	0.00	0.00	0.00	0.00	0.00	0.00	0.00	0.00	0.00	0.00
0.00	0.00	0.00	0.00	0.00	0.00	0.00	0.00	0.00	0.00	0.00	0.00	0.00	0.00	0.00	0.00	0.00	0.00	0.00	179.00	-85.70	-93.10	0.10	88.40	-47.40	-41.00	0.00	7.40	-0.40	-7.00	0.00	7.40	-0.40	-7.00	0.00	1.00	0.00	0.00	0.00	0.00	0.00	0.00	0.00	0.00	0.00	0.00	0.00	0.00	0.00	0.00
0.00	0.00	0.00	0.00	0.00	0.00	0.00	0.00	0.00	0.00	0.00	0.00	0.00	0.00	0.00	0.00	0.00	0.00	0.00	168.80	-33.00	-135.90	-0.10	85.20	-22.00	-63.20	0.00	5.90	2.10	-8.00	0.00	5.90	2.10	-8.00	0.00	1.00	0.00	0.00	0.00	0.00	0.00	0.00	0.00	0.00	0.00	0.00	0.00	0.00	0.00	0.00
0.00	0.00	0.00	0.00	0.00	0.00	0.00	0.00	0.00	0.00	0.00	0.00	0.00	0.00	0.00	0.00	0.00	0.00	0.00	142.00	22.70	-165.00	-0.20	73.60	5.40	-79.20	0.00	3.80	4.50	-8.30	0.00	3.80	4.50	-8.30	0.00	1.00	0.00	0.00	0.00	0.00	0.00	0.00	0.00	0.00	0.00	0.00	0.00	0.00	0.00	0.00
0.00	0.00	0.00	0.00	0.00	0.00	0.00	0.00	0.00	0.00	0.00	0.00	0.00	0.00	0.00	0.00	0.00	0.00	0.00	101.50	76.50	-178.20	-0.10	54.90	32.50	-87.50	0.00	1.30	6.50	-7.80	0.00	1.30	6.50	-7.80	0.00	1.00	0.00	0.00	0.00	0.00	0.00	0.00	0.00	0.00	0.00	0.00	0.00	0.00	0.00	0.00
0.00	0.00	0.00	0.00	0.00	0.00	0.00	0.00	0.00	0.00	0.00	0.00	0.00	0.00	0.00	0.00	0.00	0.00	0.00	51.20	122.80	-174.10	0.00	30.80	56.30	-87.20	0.00	-1.30	7.80	-6.50	0.00	-1.30	7.80	-6.50	0.00	1.00	0.00	0.00	0.00	0.00	0.00	0.00	0.00	0.00	0.00	0.00	0.00	0.00	0.00	0.00
0.00	0.00	0.00	0.00	0.00	0.00	0.00	0.00	0.00	0.00	0.00	0.00	0.00	0.00	0.00	0.00	0.00	0.00	0.00	-4.20	157.00	-152.80	0.00	3.60	74.60	-78.40	0.00	-3.80	8.30	-4.50	0.00	-3.80	8.30	-4.50	0.00	1.00	0.00	0.00	0.00	0.00	0.00	0.00	0.00	0.00	0.00	0.00	0.00	0.00	0.00	0.00
0.00	0.00	0.00	0.00	0.00	0.00	0.00	0.00	0.00	0.00	0.00	0.00	0.00	0.00	0.00	0.00	0.00	0.00	0.00	-59.50	175.60	-116.30	-0.20	-23.80	85.60	-61.80	0.00	-5.90	8.00	-2.10	0.00	-5.90	8.00	-2.10	0.00	1.00	0.00	0.00	0.00	0.00	0.00	0.00	0.00	0.00	0.00	0.00	0.00	0.00	0.00	0.00
0.00	0.00	0.00	0.00	0.00	0.00	0.00	0.00	0.00	0.00	0.00	0.00	0.00	0.00	0.00	0.00	0.00	0.00	0.00	-108.60	177.30	-68.70	0.00	-49.00	88.20	-39.20	0.00	-7.40	7.00	0.40	0.00	-7.40	7.00	0.40	0.00	1.00	0.00	0.00	0.00	0.00	0.00	0.00	0.00	0.00	0.00	0.00	0.00	0.00	0.00	0.00
0.00	0.00	0.00	0.00	0.00	0.00	0.00	0.00	0.00	0.00	0.00	0.00	0.00	0.00	0.00	0.00	0.00	0.00	0.00	-147.20	161.60	-14.40	0.00	-69.30	82.20	-12.80	0.00	-8.20	5.20	3.00	0.00	-8.20	5.20	3.00	0.00	1.00	0.00	0.00	0.00	0.00	0.00	0.00	0.00	0.00	0.00	0.00	0.00	0.00	0.00	0.00
0.00	0.00	0.00	0.00	0.00	0.00	0.00	0.00	0.00	0.00	0.00	0.00	0.00	0.00	0.00	0.00	0.00	0.00	0.00	-171.50	129.90	41.30	-0.10	-82.90	68.10	14.80	0.00	-8.20	3.00	5.20	0.00	-8.20	3.00	5.20	0.00	1.00	0.00	0.00	0.00	0.00	0.00	0.00	0.00	0.00	0.00	0.00	0.00	0.00	0.00	0.00
0.00	0.00	0.00	0.00	0.00	0.00	0.00	0.00	0.00	0.00	0.00	0.00	0.00	0.00	0.00	0.00	0.00	0.00	0.00	-178.90	85.50	93.20	-0.10	-88.40	47.30	41.00	0.00	-7.40	0.40	7.00	0.00	-7.40	0.40	7.00	0.00	1.00	0.00	0.00	0.00	0.00	0.00	0.00	0.00	0.00	0.00	0.00	0.00	0.00	0.00	0.00
0.00	0.00	0.00	0.00	0.00	0.00	0.00	0.00	0.00	0.00	0.00	0.00	0.00	0.00	0.00	0.00	0.00	0.00	0.00	-168.80	32.80	135.80	0.00	-85.20	21.90	63.30	0.00	-5.90	-2.10	8.10	0.00	-5.90	-2.10	8.10	0.00	1.00	0.00	0.00	0.00	0.00	0.00	0.00	0.00	0.00	0.00	0.00	0.00	0.00	0.00	0.00
0.00	0.00	0.00	0.00	0.00	0.00	0.00	0.00	0.00	0.00	0.00	0.00	0.00	0.00	0.00	0.00	0.00	0.00	0.00	-142.20	-23.10	165.30	0.00	-73.70	-5.60	79.30	0.00	-3.80	-4.50	8.30	0.00	-3.80	-4.50	8.30	0.00	1.00	0.00	0.00	0.00	0.00	0.00	0.00	0.00	0.00	0.00	0.00	0.00	0.00	0.00	0.00
0.00	0.00	0.00	0.00	0.00	0.00	0.00	0.00	0.00	0.00	0.00	0.00	0.00	0.00	0.00	0.00	0.00	0.00	0.00	-101.70	-76.80	178.50	0.00	-54.90	-32.60	87.60	0.00	-1.30	-6.50	7.80	0.00	-1.30	-6.50	7.80	0.00	1.00	0.00	0.00	0.00	0.00	0.00	0.00	0.00	0.00	0.00	0.00	0.00	0.00	0.00	0.00
0.00	0.00	0.00	0.00	0.00	0.00	0.00	0.00	0.00	0.00	0.00	0.00	0.00	0.00	0.00	0.00	0.00	0.00	0.00	-51.10	-123.00	174.10	-0.10	-30.80	-56.50	87.20	0.00	1.30	-7.80	6.50	0.00	1.30	-7.80	6.50	0.00	1.00	0.00	0.00	0.00	0.00	0.00	0.00	0.00	0.00	0.00	0.00	0.00	0.00	0.00	0.00
0.00	0.00	0.00	0.00	0.00	0.00	0.00	0.00	0.00	0.00	0.00	0.00	0.00	0.00	0.00	0.00	0.00	0.00	0.00	4.40	-157.00	152.60	0.00	-3.60	-74.80	78.40	0.00	3.80	-8.30	4.50	0.00	3.80	-8.30	4.50	0.00	1.00	0.00	0.00	0.00	0.00	0.00	0.00	0.00	0.00	0.00	0.00	0.00	0.00	0.00	0.00
0.00	0.00	0.00	0.00	0.00	0.00	0.00	0.00	0.00	0.00	0.00	0.00	0.00	0.00	0.00	0.00	0.00	0.00	0.00	59.30	-176.00	116.50	0.00	23.80	-85.80	61.90	0.00	5.90	-8.10	2.10	0.00	5.90	-8.10	2.10	0.00	1.00	0.00	0.00	0.00	0.00	0.00	0.00	0.00	0.00	0.00	0.00	0.00	0.00	0.00	0.00
0.00	0.00	0.00	0.00	0.00	0.00	0.00	0.00	0.00	0.00	0.00	0.00	0.00	0.00	0.00	0.00	0.00	0.00	0.00	108.40	-177.70	68.90	-0.30	48.90	-88.40	39.30	0.00	7.40	-7.00	-0.40	0.00	7.40	-7.00	-0.40	0.00	1.00	0.00	0.00	0.00	0.00	0.00	0.00	0.00	0.00	0.00	0.00	0.00	0.00	0.00	0.00
0.00	0.00	0.00	0.00	0.00	0.00	0.00	0.00	0.00	0.00	0.00	0.00	0.00	0.00	0.00	0.00	0.00	0.00	0.00	147.20	-161.80	14.50	0.00	69.40	-82.30	12.90	0.00	8.20	-5.20	-3.00	0.00	8.20	-5.20	-3.00	0.00	1.00	0.00	0.00	0.00	0.00	0.00	0.00	0.00	0.00	0.00	0.00	0.00	0.00	0.00	0.00
0.00	0.00	0.00	0.00	0.00	0.00	0.00	0.00	0.00	0.00	0.00	0.00	0.00	0.00	0.00	0.00	0.00	0.00	0.00	171.60	-130.00	-41.40	0.10	83.00	-68.20	-14.70	0.00	8.20	-3.00	-5.20	0.00	8.20	-3.00	-5.20	0.00	1.00	0.00	0.00	0.00	0.00	0.00	0.00	0.00	0.00	0.00	0.00	0.00	0.00	0.00	0.00
0.00	0.00	0.00	0.00	0.00	0.00	0.00	0.00	0.00	0.00	0.00	0.00	0.00	0.00	0.00	0.00	0.00	0.00	0.00	178.90	-85.80	-93.10	0.00	88.40	-47.40	-41.00	0.00	7.40	-0.40	-7.00	0.00	7.40	-0.40	-7.00	0.00	1.00	0.00	0.00	0.00	0.00	0.00	0.00	0.00	0.00	0.00	0.00	0.00	0.00	0.00	0.00
0.00	0.00	0.00	0.00	0.00	0.00	0.00	0.00	0.00	0.00	0.00	0.00	0.00	0.00	0.00	0.00	0.00	0.00	0.00	168.70	-33.10	-135.80	-0.10	85.20	-22.00	-63.20	0.00	5.90	2.10	-8.00	0.00	5.90	2.10	-8.00	0.00	1.00	0.00	0.00	0.00	0.00	0.00	0.00	0.00	0.00	0.00	0.00	0.00	0.00	0.00	0.00
0.00	0.00	0.00	0.00	0.00	0.00	0.00	0.00	0.00	0.00	0.00	0.00	0.00	0.00	0.00	0.00	0.00	0.00	0.00	142.10	22.80	-165.20	-0.20	73.60	5.50	-79.20	0.00	3.80	4.50	-8.30	0.00	3.80	4.50	-8.30	0.00	1.00	0.00	0.00	0.00	0.00	0.00	0.00	0.00	0.00	0.00	0.00	0.00	0.00	0.00	0.00
0.00	0.00	0.00	0.00	0.00	0.00	0.00	0.00	0.00	0.00	0.00	0.00	0.00	0.00	0.00	0.00	0.00	0.00	0.00	101.60	76.60	-178.30	0.00	54.90	32.50	-87.50	0.00	1.30	6.50	-7.80	0.00	1.30	6.50	-7.80	0.00	1.00	0.00	0.00	0.00	0.00	0.00	0.00	0.00	0.00	0.00	0.00	0.00	0.00	0.00	0.00
0.00	0.00	0.00	0.00	0.00	0.00	0.00	0.00	0.00	0.00	0.00	0.00	0.00	0.00	0.00	0.00	0.00	0.00	0.00	51.10	122.70	-173.90	0.00	30.80	56.30	-87.20	0.00	-1.30	7.80	-6.50	0.00	-1.30	7.80	-6.50	0.00	1.00	0.00	0.00	0.00	0.00	0.00	0.00	0.00	0.00	0.00	0.00	0.00	0.00	0.00	0.00
0.00	0.00	0.00	0.00	0.00	0.00	0.00	0.00	0.00	0.00	0.00	0.00	0.00	0.00	0.00	0.00	0.00	0.00	0.00	-4.30	156.90	-152.80	-0.20	3.60	74.70	-78.40	0.00	-3.80	8.30	-4.50	0.00	-3.80	8.30	-4.50	0.00	1.00	0.00	0.00	0.00	0.00	0.00	0.00	0.00	0.00	0.00	0.00	0.00	0.00	0.00	0.00
0.00	0.00	0.00	0.00	0.00	0.00	0.00	0.00	0.00	0.00	0.00	0.00	0.00	0.00	0.00	0.00	0.00	0.00	0.00	-59.30	175.80	-116.50	0.00	-23.80	85.70	-61.80	0.00	-5.90	8.00	-2.10	0.00	-5.90	8.00	-2.10	0.00	1.00	0.00	0.00	0.00	0.00	0.00	0.00	0.00	0.00	0.00	0.00	0.00	0.00	0.00	0.00
0.00	0.00	0.00	0.00	0.00	0.00	0.00	0.00	0.00	0.00	0.00	0.00	0.00	0.00	0.00	0.00	0.00	0.00	0.00	-108.60	177.40	-68.60	0.20	-49.00	88.20	-39.20	0.00	-7.40	7.00	0.40	0.00	-7.40	7.00	0.40	0.00	1.00	0.00	0.00	0.00	0.00	0.00	0.00	0.00	0.00	0.00	0.00	0.00	0.00	0.00	0.00
0.00	0.00	0.00	0.00	0.00	0.00	0.00	0.00	0.00	0.00	0.00	0.00	0.00	0.00	0.00	0.00	0.00	0.00	0.00	-147.30	161.50	-14.20	0.00	-69.40	82.20	-12.80	0.00	-8.20	5.20	3.00	0.00	-8.20	5.20	3.00	0.00	1.00	0.00	0.00	0.00	0.00	0.00	0.00	0.00	0.00	0.00	0.00	0.00	0.00	0.00	0.00
0.00	0.00	0.00	0.00	0.00	0.00	0.00	0.00	0.00	0.00	0.00	0.00	0.00	0.00	0.00	0.00	0.00	0.00	0.00	-171.50	129.90	41.30	-0.20	-82.90	68.10	14.80	0.00	-8.20	3.00	5.20	0.00	-8.20	3.00	5.20	0.00	1.00	0.00	0.00	0.00	0.00	0.00	0.00	0.00	0.00	0.00	0.00	0.00	0.00	0.00	0.00
0.00	0.00	0.00	0.00	0.00	0.00	0.00	0.00	0.00	0.00	0.00	0.00	0.00	0.00	0.00	0.00	0.00	0.00	0.00	-178.90	85.50	93.00	-0.20	-88.40	47.30	41.00	0.00	-7.40	0.40	7.00	0.00	-7.40	0.40	7.00	0.00	1.00	0.00	0.00	0.00	0.00	0.00	0.00	0.00	0.00	0.00	0.00	0.00	0.00	0.00	0.00
0.00	0.00	0.00	0.00	0.00	0.00	0.00	0.00	0.00	0.00	0.00	0.00	0.00	0.00	0.00	0.00	0.00	0.00	0.00	-168.80	32.80	135.90	-0.10	-85.20	21.90	63.30	0.00	-5.90	-2.10	8.10	0.00	-5.90	-2.10	8.10	0.00	1.00	0.00	0.00	0.00	0.00	0.00	0.00	0.00	0.00	0.00	0.00	0.00	0.00	0.00	0.00
0.00	0.00	0.00	0.00	0.00	0.00	0.00	0.00	0.00	0.00	0.00	0.00	0.00	0.00	0.00	0.00	0.00	0.00	0.00	-142.20	-23.10	165.30	0.00	-73.70	-5.60	79.30	0.00	-3.80	-4.50	8.30	0.00	-3.80	-4.50	8.30	0.00	1.00	0.00	0.00	0.00	0.00	0.00	0.00	0.00	0.00	0.00	0.00	0.00	0.00	0.00	0.00
0.00	0.00	0.00	0.00	0.00	0.00	0.00	0.00	0.00	0.00	0.00	0.00	0.00	0.00	0.00	0.00	0.00	0.00	0.00	-101.60	-76.70	178.40	0.00	-54.90	-32.60	87.60	0.00	-1.30	-6.50	7.80	0.00	-1.30	-6.50	7.80	0.00	1.00	0.00	0.00	0.00	0.00	0.00	0.00	0.00	0.00	0.00	0.00	0.00	0.00	0.00	0.00
0.00	0.00	0.00	0.00	0.00	0.00	0.00	0.00	0.00	0.00	0.00	0.00	0.00	0.00	0.00	0.00	0.00	0.00	0.00	-51.10	-123.00	174.20	0.00	-30.80	-56.50	87.30	0.00	1.30	-7.80	6.50	0.00	1.30	-7.80	6.50	0.00	1.00	0.00	0.00	0.00	0.00	0.00	0.00	0.00	0.00	0.00	0.00	0.00	0.00	0.00	0.00
0.00	0.00	0.00	0.00	0.00	0.00	0.00	0.00	0.00	0.00	0.00	0.00	0.00	0.00	0.00	0.00	0.00	0.00	0.00	4.30	-157.20	152.80	0.00	-3.60	-74.80	78.40	0.00	3.80	-8.30	4.50	0.00	3.80	-8.30	4.50	0.00	1.00	0.00	0.00	0.00	0.00	0.00	0.00	0.00	0.00	0.00	0.00	0.00	0.00	0.00	0.00
0.00	0.00	0.00	0.00	0.00	0.00	0.00	0.00	0.00	0.00	0.00	0.00	0.00	0.00	0.00	0.00	0.00	0.00	0.00	59.30	-176.00	116.40	-0.20	23.80	-85.80	61.90	0.00	5.90	-8.10	2.10	0.00	5.90	-8.10	2.10	0.00	1.00	0.00	0.00	0.00	0.00	0.00	0.00	0.00	0.00	0.00	0.00	0.00	0.00	0.00	0.00
0.00	0.00	0.00	0.00	0.00	0.00	0.00	0.00	0.00	0.00	0.00	0.00	0.00	0.00	0.00	0.00	0.00	0.00	0.00	108.60	-177.50	68.70	-0.20	49.00	-88.40	39.30	0.00	7.40	-7.00	-0.40	0.00	7.40	-7.00	-0.40	0.00	1.00	0.00	0.00	0.00	0.00	0.00	0.00	0.00	0.00	0.00	0.00	0.00	0.00	0.00	0.00
0.00	0.00	0.00	0.00	0.00	0.00	0.00	0.00	0.00	0.00	0.00	0.00	0.00	0.00	0.00	0.00	0.00	0.00	0.00	147.20	-161.80	14.50	0.00	69.30	-82.30	12.90	0.00	8.20	-5.20	-3.00	0.00	8.20	-5.20	-3.00	0.00	1.00	0.00	0.00	0.00	0.00	0.00	0.00	0.00	0.00	0.00	0.00	0.00	0.00	0.00	0.00
0.00	0.00	0.00	0.00	0.00	0.00	0.00	0.00	0.00	0.00	0.00	0.00	0.00	0.00	0.00	0.00	0.00	0.00	0.00	171.40	-130.20	-41.20	0.00	82.90	-68.20	-14.70	0.00	8.20	-3.00	-5.20	0.00	8.20	-3.00	-5.20	0.00	1.00	0.00	0.00	0.00	0.00	0.00	0.00	0.00	0.00	0.00	0.00	0.00	0.00	0.00	0.00
0.00	0.00	0.00	0.00	0.00	0.00	0.00	0.00	0.00	0.00	0.00	0.00	0.00	0.00	0.00	0.00	0.00	0.00	0.00	178.90	-85.70	-93.20	0.00	88.40	-47.40	-41.00	0.00	7.40	-0.40	-7.00	0.00	7.40	-0.40	-7.00	0.00	1.00	0.00	0.00	0.00	0.00	0.00	0.00	0.00	0.00	0.00	0.00	0.00	0.00	0.00	0.00
0.00	0.00	0.00	0.00	0.00	0.00	0.00	0.00	0.00	0.00	0.00	0.00	0.00	0.00	0.00	0.00	0.00	0.00	0.00	168.80	-33.00	-135.90	-0.10	85.20	-22.00	-63.20	0.00	5.90	2.10	-8.00	0.00	5.90	2.10	-8.00	0.00	1.00	0.00	0.00	0.00	0.00	0.00	0.00	0.00	0.00	0.00	0.00	0.00	0.00	0.00	0.00
0.00	0.00	0.00	0.00	0.00	0.00	0.00	0.00	0.00	0.00	0.00	0.00	0.00	0.00	0.00	0.00	0.00	0.00	0.00	142.20	22.80	-165.00	0.00	73.70	5.50	-79.20	0.00	3.80	4.50	-8.30	0.00	3.80	4.50	-8.30	0.00	1.00	0.00	0.00	0.00	0.00	0.00	0.00	0.00	0.00	0.00	0.00	0.00	0.00	0.00	0.00
0.00	0.00	0.00	0.00	0.00	0.00	0.00	0.00	0.00	0.00	0.00	0.00	0.00	0.00	0.00	0.00	0.00	0.00	0.00	101.60	76.60	-178.10	0.10	54.90	32.50	-87.50	0.00	1.30	6.50	-7.80	0.00	1.30	6.50	-7.80	0.00	1.00	0.00	0.00	0.00	0.00	0.00	0.00	0.00	0.00	0.00	0.00	0.00	0.00	0.00	0.00
0.00	0.00	0.00	0.00	0.00	0.00	0.00	0.00	0.00	0.00	0.00	0.00	0.00	0.00	0.00	0.00	0.00	0.00	0.00	51.10	122.70	-174.10	-0.20	30.80	56.30	-87.20	0.00	-1.30	7.80	-6.50	0.00	-1.30	7.80	-6.50	0.00	1.00	0.00	0.00	0.00	0.00	0.00	0.00	0.00	0.00	0.00	0.00	0.00	0.00	0.00	0.00
0.00	0.00	0.00	0.00	0.00	0.00	0.00	0.00	0.00	0.00	0.00	0.00	0.00	0.00	0.00	0.00	0.00	0.00	0.00	-4.40	156.80	-152.70	-0.30	3.60	74.60	-78.40	0.00	-3.80	8.30	-4.50	0.00	-3.80	8.30	-4.50	0.00	1.00	0.00	0.00	0.00	0.00	0.00	0.00	0.00	0.00	0.00	0.00	0.00	0.00	0.00	0.00
0.00	0.00	0.00	0.00	0.00	0.00	0.00	0.00	0.00	0.00	0.00	0.00	0.00	0.00	0.00	0.00	0.00	0.00	0.00	-59.40	175.70	-116.40	0.00	-23.80	85.70	-61.80	0.00	-5.90	8.00	-2.10	0.00	-5.90	8.00	-2.10	0.00	1.00	0.00	0.00	0.00	0.00	0.00	0.00	0.00	0.00	0.00	0.00	0.00	0.00	0.00	0.00
0.00	0.00	0.00	0.00	0.00	0.00	0.00	0.00	0.00	0.00	0.00	0.00	0.00	0.00	0.00	0.00	0.00	0.00	0.00	-108.50	177.40	-68.80	0.00	-49.00	88.30	-39.20	0.00	-7.40	7.00	0.40	0.00	-7.40	7.00	0.40	0.00	1.00	0.00	0.00	0.00	0.00	0.00	0.00	0.00	0.00	0.00	0.00	0.00	0.00	0.00	0.00
0.00	0.00	0.00	0.00	0.00	0.00	0.00	0.00	0.00	0.00	0.00	0.00	0.00	0.00	0.00	0.00	0.00	0.00	0.00	-147.20	161.60	-14.40	0.00	-69.40	82.20	-12.80	0.00	-8.20	5.20	3.00	0.00	-8.20	5.20	3.00	0.00	1.00	0.00	0.00	0.00	0.00	0.00	0.00	0.00	0.00	0.00	0.00	0.00	0.00	0.00	0.00
0.00	0.00	0.00	0.00	0.00	0.00	0.00	0.00	0.00	0.00	0.00	0.00	0.00	0.00	0.00	0.00	0.00	0.00	0.00	-171.50	129.90	41.50	0.00	-82.90	68.10	14.80	0.00	-8.20	3.00	5.20	0.00	-8.20	3.00	5.20	0.00	1.00	0.00	0.00	0.00	0.00	0.00	0.00	0.00	0.00	0.00	0.00	0.00	0.00	0.00	0.00
0.00	0.00	0.00	0.00	0.00	0.00	0.00	0.00	0.00	0.00	0.00	0.00	0.00	0.00	0.00	0.00	0.00	0.00	0.00	-178.90	85.50	93.30	0.00	-88.40	47.30	41.00	0.00	-7.40	0.40	7.00	0.00	-7.40	0.40	7.00	0.00	1.00	0.00	0.00	0.00	0.00	0.00	0.00	0.00	0.00	0.00	0.00	0.00	0.00	0.00	0.00
0.00	0.00	0.00	0.00	0.00	0.00	0.00	0.00	0.00	0.00	0.00	0.00	0.00	0.00	0.00	0.00	0.00	0.00	0.00	-168.70	32.90	135.80	0.00	-85.20	21.90	63.30	0.00	-5.90	-2.10	8.10	0.00	-5.90	-2.10	8.10	0.00	1.00	0.00	0.00	0.00	0.00	0.00	0.00	0.00	0.00	0.00	0.00	0.00	0.00	0.00	0.00
0.00	0.00	0.00	0.00	0.00	0.00	0.00	0.00	0.00	0.00	0.00	0.00	0.00	0.00	0.00	0.00	0.00	0.00	0.00	-142.20	-23.10	165.20	-0.10	-73.70	-5.60	79.30	0.00	-3.80	-4.50	8.30	0.00	-3.80	-4.50	8.30	0.00	1.00	0.00	0.00	0.00	0.00	0.00	0.00	0.00	0.00	0.00	0.00	0.00	0.00	0.00	0.00
0.00	0.00	0.00	0.00	0.00	0.00	0.00	0.00	0.00	0.00	0.00	0.00	0.00	0.00	0.00	0.00	0.00	0.00	0.00	-101.70	-76.90	178.50	-0.10	-54.90	-32.60	87.60	0.00	-1.30	-6.50	7.80	0.00	-1.30	-6.50	7.80	0.00	1.00	0.00	0.00	0.00	0.00	0.00	0.00	0.00	0.00	0.00	0.00	0.00	0.00	0.00	0.00
0.00	0.00	0.00	0.00	0.00	0.00	0.00	0.00	0.00	0.00	0.00	0.00	0.00	0.00	0.00	0.00	0.00	0.00	0.00	-51.10	-123.00	174.10	0.00	-30.80	-56.50	87.30	0.00	1.30	-7.80	6.50	0.00	1.30	-7.80	6.50	0.00	1.00	0.00	0.00	0.00	0.00	0.00	0.00	0.00	0.00	0.00	0.00	0.00	0.00	0.00	0.00
0.00	0.00	0.00	0.00	0.00	0.00	0.00	0.00	0.00	0.00	0.00	0.00	0.00	0.00	0.00	0.00	0.00	0.00	0.00	4.30	-157.10	152.70	0.00	-3.60	-74.80	78.40	0.00	3.80	-8.30	4.50	0.00	3.80	-8.30	4.50	0.00	1.00	0.00	0.00	0.00	0.00	0.00	0.00	0.00	0.00	0.00	0.00	0.00	0.00	0.00	0.00
0.00	0.00	0.00	0.00	0.00	0.00	0.00	0.00	0.00	0.00	0.00	0.00	0.00	0.00	0.00	0.00	0.00	0.00	0.00	59.40	-175.90	116.50	0.00	23.80	-85.80	61.90	0.00	5.90	-8.10	2.10	0.00	5.90	-8.10	2.10	0.00	1.00	0.00	0.00	0.00	0.00	0.00	0.00	0.00	0.00	0.00	0.00	0.00	0.00	0.00	0.00
0.00	0.00	0.00	0.00	0.00	0.00	0.00	0.00	0.00	0.00	0.00	0.00	0.00	0.00	0.00	0.00	0.00	0.00	0.00	108.60	-177.50	68.90	0.00	49.00	-88.40	39.30	0.00	7.40	-7.00	-0.40	0.00	7.40	-7.00	-0.40	0.00	1.00	0.00	0.00	0.00	0.00	0.00	0.00	0.00	0.00	0.00	0.00	0.00	0.00	0.00	0.00
0.00	0.00	0.00	0.00	0.00	0.00	0.00	0.00	0.00	0.00	0.00	0.00	0.00	0.00	0.00	0.00	0.00	0.00	0.00	147.20	-161.70	14.40	0.00	69.30	-82.30	12.90	0.00	8.20	-5.20	-3.00	0.00	8.20	-5.20	-3.00	0.00	1.00	0.00	0.00	0.00	0.00	0.00	0.00	0.00	0.00	0.00	0.00	0.00	0.00	0.00	0.00
0.00	0.00	0.00	0.00	0.00	0.00	0.00	0.00	0.00	0.00	0.00	0.00	0.00	0.00	0.00	0.00	0.00	0.00	0.00	171.40	-130.20	-41.30	-0.10	82.90	-68.20	-14.70	0.00	8.20	-3.00	-5.20	0.00	8.20	-3.00	-5.20	0.00	1.00	0.00	0.00	0.00	0.00	0.00	0.00	0.00	0.00	0.00	0.00	0.00	0.00	0.00	0.00
0.00	0.00	0.00	0.00	0.00	0.00	0.00	0.00	0.00	0.00	0.00	0.00	0.00	0.00	0.00	0.00	0.00	0.00	0.00	178.80	-85.90	-93.00	-0.10	88.40	-47.40	-41.00	0.00	7.40	-0.40	-7.00	0.00	7.40	-0.40	-7.00	0.00	1.00	0.00	0.00	0.00	0.00	0.00	0.00	0.00	0.00	0.00	0.00	0.00	0.00	0.00	0.00
0.00	0.00	0.00	0.00	0.00	0.00	0.00	0.00	0.00	0.00	0.00	0.00	0.00	0.00	0.00	0.00	0.00	0.00	0.00	168.80	-33.00	-135.70	0.00	85.20	-22.00	-63.20	0.00	5.90	2.10	-8.10	0.00	5.90	2.10	-8.10	0.00	1.00	0.00	0.00	0.00	0.00	0.00	0.00	0.00	0.00	0.00	0.00	0.00	0.00	0.00	0.00
0.00	0.00	0.00	0.00	0.00	0.00	0.00	0.00	0.00	0.00	0.00	0.00	0.00	0.00	0.00	0.00	0.00	0.00	0.00	142.30	23.00	-165.10	0.10	73.70	5.50	-79.20	0.00	3.80	4.50	-8.30	0.00	3.80	4.50	-8.30	0.00	1.00	0.00	0.00	0.00	0.00	0.00	0.00	0.00	0.00	0.00	0.00	0.00	0.00	0.00	0.00
0.00	0.00	0.00	0.00	0.00	0.00	0.00	0.00	0.00	0.00	0.00	0.00	0.00	0.00	0.00	0.00	0.00	0.00	0.00	101.60	76.60	-178.30	0.00	54.90	32.50	-87.50	0.00	1.30	6.50	-7.80	0.00	1.30	6.50	-7.80	0.00	1.00	0.00	0.00	0.00	0.00	0.00	0.00	0.00	0.00	0.00	0.00	0.00	0.00	0.00	0.00
0.00	0.00	0.00	0.00	0.00	0.00	0.00	0.00	0.00	0.00	0.00	0.00	0.00	0.00	0.00	0.00	0.00	0.00	0.00	51.00	122.60	-174.00	-0.20	30.80	56.30	-87.20	0.00	-1.30	7.80	-6.50	0.00	-1.30	7.80	-6.50	0.00	1.00	0.00	0.00	0.00	0.00	0.00	0.00	0.00	0.00	0.00	0.00	0.00	0.00	0.00	0.00
0.00	0.00	0.00	0.00	0.00	0.00	0.00	0.00	0.00	0.00	0.00	0.00	0.00	0.00	0.00	0.00	0.00	0.00	0.00	-4.30	156.90	-152.70	-0.10	3.60	74.70	-78.40	0.00	-3.80	8.30	-4.50	0.00	-3.80	8.30	-4.50	0.00	1.00	0.00	0.00	0.00	0.00	0.00	0.00	0.00	0.00	0.00	0.00	0.00	0.00	0.00	0.00
0.00	0.00	0.00	0.00	0.00	0.00	0.00	0.00	0.00	0.00	0.00	0.00	0.00	0.00	0.00	0.00	0.00	0.00	0.00	-59.30	175.90	-116.40	0.10	-23.80	85.70	-61.80	0.00	-5.90	8.00	-2.10	0.00	-5.90	8.00	-2.10	0.00	1.00	0.00	0.00	0.00	0.00	0.00	0.00	0.00	0.00	0.00	0.00	0.00	0.00	0.00	0.00
0.00	0.00	0.00	0.00	0.00	0.00	0.00	0.00	0.00	0.00	0.00	0.00	0.00	0.00	0.00	0.00	0.00	0.00	0.00	-108.50	177.40	-68.60	0.10	-49.00	88.20	-39.20	0.00	-7.40	7.00	0.40	0.00	-7.40	7.00	0.40	0.00	1.00	0.00	0.00	0.00	0.00	0.00	0.00	0.00	0.00	0.00	0.00	0.00	0.00	0.00	0.00
0.00	0.00	0.00	0.00	0.00	0.00	0.00	0.00	0.00	0.00	0.00	0.00	0.00	0.00	0.00	0.00	0.00	0.00	0.00	-147.20	161.50	-14.30	0.00	-69.40	82.20	-12.80	0.00	-8.20	5.20	3.00	0.00	-8.20	5.20	3.00	0.00	1.00	0.00	0.00	0.00	0.00	0.00	0.00	0.00	0.00	0.00	0.00	0.00	0.00	0.00	0.00
0.00	0.00	0.00	0.00	0.00	0.00	0.00	0.00	0.00	0.00	0.00	0.00	0.00	0.00	0.00	0.00	0.00	0.00	0.00	-171.50	129.90	41.30	-0.20	-82.90	68.10	14.80	0.00	-8.20	3.00	5.20	0.00	-8.20	3.00	5.20	0.00	1.00	0.00	0.00	0.00	0.00	0.00	0.00	0.00	0.00	0.00	0.00	0.00	0.00	0.00	0.00
0.00	0.00	0.00	0.00	0.00	0.00	0.00	0.00	0.00	0.00	0.00	0.00	0.00	0.00	0.00	0.00	0.00	0.00	0.00	-178.90	85.50	93.20	0.00	-88.40	47.30	41.00	0.00	-7.40	0.40	7.00	0.00	-7.40	0.40	7.00	0.00	1.00	0.00	0.00	0.00	0.00	0.00	0.00	0.00	0.00	0.00	0.00	0.00	0.00	0.00	0.00
0.00	0.00	0.00	0.00	0.00	0.00	0.00	0.00	0.00	0.00	0.00	0.00	0.00	0.00	0.00	0.00	0.00	0.00	0.00	-168.80	32.80	135.90	0.00	-85.20	21.90	63.30	0.00	-5.90	-2.10	8.10	0.00	-5.90	-2.10	8.10	0.00	1.00	0.00	0.00	0.00	0.00	0.00	0.00	0.00	0.00	0.00	0.00	0.00	0.00	0.00	0.00
0.00	0.00	0.00	0.00	0.00	0.00	0.00	0.00	0.00	0.00	0.00	0.00	0.00	0.00	0.00	0.00	0.00	0.00	0.00	-142.10	-23.00	165.20	0.00	-73.70	-5.60	79.30	0.00	-3.80	-4.50	8.30	0.00	-3.80	-4.50	8.30	0.00	1.00	0.00	0.00	0.00	0.00	0.00	0.00	0.00	0.00	0.00	0.00	0.00	0.00	0.00	0.00
0.00	0.00	0.00	0.00	0.00	0.00	0.00	0.00	0.00	0.00	0.00	0.00	0.00	0.00	0.00	0.00	0.00	0.00	0.00	-101.60	-76.70	178.30	0.00	-54.90	-32.60	87.60	0.00	-1.30	-6.50	7.80	0.00	-1.30	-6.50	7.80	0.00	1.00	0.00	0.00	0.00	0.00	0.00	0.00	0.00	0.00	0.00	0.00	0.00	0.00	0.00	0.00
0.00	0.00	0.00	0.00	0.00	0.00	0.00	0.00	0.00	0.00	0.00	0.00	0.00	0.00	0.00	0.00	0.00	0.00	0.00	-51.10	-123.00	174.20	0.00	-30.80	-56.50	87.30	0.00	1.30	-7.80	6.50	0.00	1.30	-7.80	6.50	0.00	1.00	0.00	0.00	0.00	0.00	0.00	0.00	0.00	0.00	0.00	0.00	0.00	0.00	0.00	0.00
0.00	0.00	0.00	0.00	0.00	0.00	0.00	0.00	0.00	0.00	0.00	0.00	0.00	0.00	0.00	0.00	0.00	0.00	0.00	4.20	-157.20	152.90	0.00	-3.60	-74.80	78.40	0.00	3.80	-8.30	4.50	0.00	3.80	-8.30	4.50	0.00	1.00	0.00	0.00	0.00	0.00	0.00	0.00	0.00	0.00	0.00	0.00	0.00	0.00	0.00	0.00
0.00	0.00	0.00	0.00	0.00	0.00	0.00	0.00	0.00	0.00	0.00	0.00	0.00	0.00	0.00	0.00	0.00	0.00	0.00	59.30	-175.90	116.40	-0.10	23.80	-85.80	61.90	0.00	5.90	-8.10	2.10	0.00	5.90	-8.10	2.10	0.00	1.00	0.00	0.00	0.00	0.00	0.00	0.00	0.00	0.00	0.00	0.00	0.00	0.00	0.00	0.00
0.00	0.00	0.00	0.00	0.00	0.00	0.00	0.00	0.00	0.00	0.00	0.00	0.00	0.00	0.00	0.00	0.00	0.00	0.00	108.60	-177.50	68.80	0.00	49.00	-88.40	39.30	0.00	7.40	-7.00	-0.40	0.00	7.40	-7.00	-0.40	0.00	1.00	0.00	0.00	0.00	0.00	0.00	0.00	0.00	0.00	0.00	0.00	0.00	0.00	0.00	0.00
0.00	0.00	0.00	0.00	0.00	0.00	0.00	0.00	0.00	0.00	0.00	0.00	0.00	0.00	0.00	0.00	0.00	0.00	0.00	147.20	-161.80	14.50	0.00	69.30	-82.30	12.90	0.00	8.20	-5.20	-3.00	0.00	8.20	-5.20	-3.00	0.00	1.00	0.00	0.00	0.00	0.00	0.00	0.00	0.00	0.00	0.00	0.00	0.00	0.00	0.00	0.00
0.00	0.00	0.00	0.00	0.00	0.00	0.00	0.00	0.00	0.00	0.00	0.00	0.00	0.00	0.00	0.00	0.00	0.00	0.00	171.40	-130.20	-41.30	0.00	82.90	-68.20	-14.70	0.00	8.20	-3.00	-5.20	0.00	8.20	-3.00	-5.20	0.00	1.00	0.00	0.00	0.00	0.00	0.00	0.00	0.00	0.00	0.00	0.00	0.00	0.00	0.00	0.00
0.00	0.00	0.00	0.00	0.00	0.00	0.00	0.00	0.00	0.00	0.00	0.00	0.00	0.00	0.00	0.00	0.00	0.00	0.00	178.90	-85.70	-93.10	0.00	88.40	-47.40	-40.90	0.00	7.40	-0.40	-7.00	0.00	7.40	-0.40	-7.00	0.00	1.00	0.00	0.00	0.00	0.00	0.00	0.00	0.00	0.00	0.00	0.00	0.00	0.00	0.00	0.00
0.00	0.00	0.00	0.00	0.00	0.00	0.00	0.00	0.00	0.00	0.00	0.00	0.00	0.00	0.00	0.00	0.00	0.00	0.00	168.80	-33.00	-135.70	0.10	85.20	-22.00	-63.20	0.00	5.90	2.10	-8.10	0.00	5.90	2.10	-8.10	0.00	1.00	0.00	0.00	0.00	0.00	0.00	0.00	0.00	0.00	0.00	0.00	0.00	0.00	0.00	0.00
0.00	0.00	0.00	0.00	0.00	0.00	0.00	0.00	0.00	0.00	0.00	0.00	0.00	0.00	0.00	0.00	0.00	0.00	0.00	142.20	22.90	-165.00	0.10	73.70	5.50	-79.20	0.00	3.80	4.50	-8.30	0.00	3.80	4.50	-8.30	0.00	1.00	0.00	0.00	0.00	0.00	0.00	0.00	0.00	0.00	0.00	0.00	0.00	0.00	0.00	0.00
0.00	0.00	0.00	0.00	0.00	0.00	0.00	0.00	0.00	0.00	0.00	0.00	0.00	0.00	0.00	0.00	0.00	0.00	0.00	101.60	76.60	-178.40	-0.10	54.90	32.50	-87.50	0.00	1.30	6.50	-7.80	0.00	1.30	6.50	-7.80	0.00	1.00	0.00	0.00	0.00	0.00	0.00	0.00	0.00	0.00	0.00	0.00	0.00	0.00	0.00	0.00
0.00	0.00	0.00	0.00	0.00	0.00	0.00	0.00	0.00	0.00	0.00	0.00	0.00	0.00	0.00	0.00	0.00	0.00	0.00	51.10	122.70	-174.10	-0.20	30.80	56.30	-87.20	0.00	-1.30	7.80	-6.50	0.00	-1.30	7.80	-6.50	0.00	1.00	0.00	0.00	0.00	0.00	0.00	0.00	0.00	0.00	0.00	0.00	0.00	0.00	0.00	0.00
0.00	0.00	0.00	0.00	0.00	0.00	0.00	0.00	0.00	0.00	0.00	0.00	0.00	0.00	0.00	0.00	0.00	0.00	0.00	-4.30	156.90	-152.60	0.00	3.60	74.70	-78.30	0.00	-3.80	8.30	-4.50	0.00	-3.80	8.30	-4.50	0.00	1.00	0.00	0.00	0.00	0.00	0.00	0.00	0.00	0.00	0.00	0.00	0.00	0.00	0.00	0.00
0.00	0.00	0.00	0.00	0.00	0.00	0.00	0.00	0.00	0.00	0.00	0.00	0.00	0.00	0.00	0.00	0.00	0.00	0.00	-59.30	175.80	-116.30	0.00	-23.80	85.70	-61.80	0.00	-5.90	8.00	-2.10	0.00	-5.90	8.00	-2.10	0.00	1.00	0.00	0.00	0.00	0.00	0.00	0.00	0.00	0.00	0.00	0.00	0.00	0.00	0.00	0.00
0.00	0.00	0.00	0.00	0.00	0.00	0.00	0.00	0.00	0.00	0.00	0.00	0.00	0.00	0.00	0.00	0.00	0.00	0.00	-108.60	177.40	-68.80	0.00	-49.00	88.20	-39.30	0.00	-7.40	7.00	0.40	0.00	-7.40	7.00	0.40	0.00	1.00	0.00	0.00	0.00	0.00	0.00	0.00	0.00	0.00	0.00	0.00	0.00	0.00	0.00	0.00
0.00	0.00	0.00	0.00	0.00	0.00	0.00	0.00	0.00	0.00	0.00	0.00	0.00	0.00	0.00	0.00	0.00	0.00	0.00	-147.20	161.60	-14.40	0.00	-69.40	82.20	-12.80	0.00	-8.20	5.20	3.00	0.00	-8.20	5.20	3.00	0.00	1.00	0.00	0.00	0.00	0.00	0.00	0.00	0.00	0.00	0.00	0.00	0.00	0.00	0.00	0.00
0.00	0.00	0.00	0.00	0.00	0.00	0.00	0.00	0.00	0.00	0.00	0.00	0.00	0.00	0.00	0.00	0.00	0.00	0.00	-142.20	-23.10	165.20	-0.10	-73.70	-5.60	79.30	0.00	-3.80	-4.50	8.30	0.00	-3.80	-4.50	8.30	0.00	1.00	0.00	0.00	0.00	0.00	0.00	0.00	0.00	0.00	0.00	0.00	0.00	0.00	0.00	0.00
0.00	0.00	0.00	0.00	0.00	0.00	0.00	0.00	0.00	0.00	0.00	0.00	0.00	0.00	0.00	0.00	0.00	0.00	0.00	-101.70	-76.80	178.40	-0.10	-54.90	-32.60	87.60	0.00	-1.30	-6.50	7.80	0.00	-1.30	-6.50	7.80	0.00	1.00	0.00	0.00	0.00	0.00	0.00	0.00	0.00	0.00	0.00	0.00	0.00	0.00	0.00	0.00
0.00	0.00	0.00	0.00	0.00	0.00	0.00	0.00	0.00	0.00	0.00	0.00	0.00	0.00	0.00	0.00	0.00	0.00	0.00	-51.10	-122.90	174.00	0.00	-30.80	-56.40	87.30	0.00	1.30	-7.80	6.50	0.00	1.30	-7.80	6.50	0.00	1.00	0.00	0.00	0.00	0.00	0.00	0.00	0.00	0.00	0.00	0.00	0.00	0.00	0.00	0.00
0.00	0.00	0.00	0.00	0.00	0.00	0.00	0.00	0.00	0.00	0.00	0.00	0.00	0.00	0.00	0.00	0.00	0.00	0.00	4.30	-157.10	152.80	0.00	-3.60	-74.80	78.40	0.00	3.80	-8.30	4.50	0.00	3.80	-8.30	4.50	0.00	1.00	0.00	0.00	0.00	0.00	0.00	0.00	0.00	0.00	0.00	0.00	0.00	0.00	0.00	0.00
0.00	0.00	0.00	0.00	0.00	0.00	0.00	0.00	0.00	0.00	0.00	0.00	0.00	0.00	0.00	0.00	0.00	0.00	0.00	59.30	-175.90	116.70	0.10	23.80	-85.80	61.90	0.00	5.90	-8.10	2.10	0.00	5.90	-8.10	2.10	0.00	1.00	0.00	0.00	0.00	0.00	0.00	0.00	0.00	0.00	0.00	0.00	0.00	0.00	0.00	0.00
0.00	0.00	0.00	0.00	0.00	0.00	0.00	0.00	0.00	0.00	0.00	0.00	0.00	0.00	0.00	0.00	0.00	0.00	0.00	108.60	-177.50	68.90	0.00	49.00	-88.40	39.30	0.00	7.40	-7.00	-0.40	0.00	7.40	-7.00	-0.40	0.00	1.00	0.00	0.00	0.00	0.00	0.00	0.00	0.00	0.00	0.00	0.00	0.00	0.00	0.00	0.00
0.00	0.00	0.00	0.00	0.00	0.00	0.00	0.00	0.00	0.00	0.00	0.00	0.00	0.00	0.00	0.00	0.00	0.00	0.00	147.20	-161.70	14.40	0.00	69.30	-82.30	12.90	0.00	8.20	-5.20	-3.00	0.00	8.20	-5.20	-3.00	0.00	1.00	0.00	0.00	0.00	0.00	0.00	0.00	0.00	0.00	0.00	0.00	0.00	0.00	0.00	0.00
0.00	0.00	0.00	0.00	0.00	0.00	0.00	0.00	0.00	0.00	0.00	0.00	0.00	0.00	0.00	0.00	0.00	0.00	0.00	171.40	-130.20	-41.30	-0.20	82.90	-68.20	-14.70	0.00	8.20	-3.00	-5.20	0.00	8.20	-3.00	-5.20	0.00	1.00	0.00	0.00	0.00	0.00	0.00	0.00	0.00	0.00	0.00	0.00	0.00	0.00	0.00	0.00
0.00	0.00	0.00	0.00	0.00	0.00	0.00	0.00	0.00	0.00	0.00	0.00	0.00	0.00	0.00	0.00	0.00	0.00	0.00	178.80	-85.80	-93.00	0.00	88.40	-47.40	-40.90	0.00	7.40	-0.40	-7.00	0.00	7.40	-0.40	-7.00	0.00	1.00	0.00	0.00	0.00	0.00	0.00	0.00	0.00	0.00	0.00	0.00	0.00	0.00	0.00	0.00
0.00	0.00	0.00	0.00	0.00	0.00	0.00	0.00	0.00	0.00	0.00	0.00	0.00	0.00	0.00	0.00	0.00	0.00	0.00	168.80	-33.00	-135.70	0.00	85.20	-22.00	-63.20	0.00	5.90	2.10	-8.10	0.00	5.90	2.10	-8.10	0.00	1.00	0.00	0.00	0.00	0.00	0.00	0.00	0.00	0.00	0.00	0.00	0.00	0.00	0.00	0.00
0.00	0.00	0.00	0.00	0.00	0.00	0.00	0.00	0.00	0.00	0.00	0.00	0.00	0.00	0.00	0.00	0.00	0.00	0.00	142.20	22.90	-165.10	0.00	73.70	5.50	-79.20	0.00	3.80	4.50	-8.30	0.00	3.80	4.50	-8.30	0.00	1.00	0.00	0.00	0.00	0.00	0.00	0.00	0.00	0.00	0.00	0.00	0.00	0.00	0.00	0.00
0.00	0.00	0.00	0.00	0.00	0.00	0.00	0.00	0.00	0.00	0.00	0.00	0.00	0.00	0.00	0.00	0.00	0.00	0.00	101.60	76.60	-178.30	0.00	54.90	32.50	-87.50	0.00	1.30	6.50	-7.80	0.00	1.30	6.50	-7.80	0.00	1.00	0.00	0.00	0.00	0.00	0.00	0.00	0.00	0.00	0.00	0.00	0.00	0.00	0.00	0.00
0.00	0.00	0.00	0.00	0.00	0.00	0.00	0.00	0.00	0.00	0.00	0.00	0.00	0.00	0.00	0.00	0.00	0.00	0.00	51.10	122.80	-174.00	0.00	30.80	56.40	-87.20	0.00	-1.30	7.80	-6.50	0.00	-1.30	7.80	-6.50	0.00	1.00	0.00	0.00	0.00	0.00	0.00	0.00	0.00	0.00	0.00	0.00	0.00	0.00	0.00	0.00
0.00	0.00	0.00	0.00	0.00	0.00	0.00	0.00	0.00	0.00	0.00	0.00	0.00	0.00	0.00	0.00	0.00	0.00	0.00	-4.20	157.00	-152.70	0.00	3.60	74.70	-78.30	0.00	-3.80	8.30	-4.50	0.00	-3.80	8.30	-4.50	0.00	1.00	0.00	0.00	0.00	0.00	0.00	0.00	0.00	0.00	0.00	0.00	0.00	0.00	0.00	0.00
0.00	0.00	0.00	0.00	0.00	0.00	0.00	0.00	0.00	0.00	0.00	0.00	0.00	0.00	0.00	0.00	0.00	0.00	0.00	-59.40	175.80	-116.30	0.00	-23.80	85.60	-61.80	0.00	-5.90	8.00	-2.10	0.00	-5.90	8.00	-2.10	0.00	1.00	0.00	0.00	0.00	0.00	0.00	0.00	0.00	0.00	0.00	0.00	0.00	0.00	0.00	0.00
0.00	0.00	0.00	0.00	0.00	0.00	0.00	0.00	0.00	0.00	0.00	0.00	0.00	0.00	0.00	0.00	0.00	0.00	0.00	-108.70	177.30	-68.70	-0.10	-49.00	88.20	-39.30	0.00	-7.40	7.00	0.40	0.00	-7.40	7.00	0.40	0.00	1.00	0.00	0.00	0.00	0.00	0.00	0.00	0.00	0.00	0.00	0.00	0.00	0.00	0.00	0.00
0.00	0.00	0.00	0.00	0.00	0.00	0.00	0.00	0.00	0.00	0.00	0.00	0.00	0.00	0.00	0.00	0.00	0.00	0.00	-147.20	161.60	-14.40	0.00	-69.30	82.20	-12.80	0.00	-8.20	5.20	3.00	0.00	-8.20	5.20	3.00	0.00	1.00	0.00	0.00	0.00	0.00	0.00	0.00	0.00	0.00	0.00	0.00	0.00	0.00	0.00	0.00
0.00	0.00	0.00	0.00	0.00	0.00	0.00	0.00	0.00	0.00	0.00	0.00	0.00	0.00	0.00	0.00	0.00	0.00	0.00	-171.40	130.00	41.40	0.00	-82.90	68.10	14.80	0.00	-8.20	3.00	5.20	0.00	-8.20	3.00	5.20	0.00	1.00	0.00	0.00	0.00	0.00	0.00	0.00	0.00	0.00	0.00	0.00	0.00	0.00	0.00	0.00
0.00	0.00	0.00	0.00	0.00	0.00	0.00	0.00	0.00	0.00	0.00	0.00	0.00	0.00	0.00	0.00	0.00	0.00	0.00	-178.90	85.60	93.30	0.00	-88.40	47.30	41.00	0.00	-7.40	0.40	7.00	0.00	-7.40	0.40	7.00	0.00	1.00	0.00	0.00	0.00	0.00	0.00	0.00	0.00	0.00	0.00	0.00	0.00	0.00	0.00	0.00
0.00	0.00	0.00	0.00	0.00	0.00	0.00	0.00	0.00	0.00	0.00	0.00	0.00	0.00	0.00	0.00	0.00	0.00	0.00	-168.80	32.80	135.90	0.00	-85.20	21.90	63.30	0.00	-5.90	-2.10	8.10	0.00	-5.90	-2.10	8.10	0.00	1.00	0.00	0.00	0.00	0.00	0.00	0.00	0.00	0.00	0.00	0.00	0.00	0.00	0.00	0.00
0.00	0.00	0.00	0.00	0.00	0.00	0.00	0.00	0.00	0.00	0.00	0.00	0.00	0.00	0.00	0.00	0.00	0.00	0.00	-142.20	-23.00	165.20	0.00	-73.70	-5.60	79.30	0.00	-3.80	-4.50	8.30	0.00	-3.80	-4.50	8.30	0.00	1.00	0.00	0.00	0.00	0.00	0.00	0.00	0.00	0.00	0.00	0.00	0.00	0.00	0.00	0.00
0.00	0.00	0.00	0.00	0.00	0.00	0.00	0.00	0.00	0.00	0.00	0.00	0.00	0.00	0.00	0.00	0.00	0.00	0.00	-101.60	-76.70	178.40	0.00	-54.90	-32.60	87.60	0.00	-1.30	-6.50	7.80	0.00	-1.30	-6.50	7.80	0.00	1.00	0.00	0.00	0.00	0.00	0.00	0.00	0.00	0.00	0.00	0.00	0.00	0.00	0.00	0.00
0.00	0.00	0.00	0.00	0.00	0.00	0.00	0.00	0.00	0.00	0.00	0.00	0.00	0.00	0.00	0.00	0.00	0.00	0.00	-51.10	-122.90	174.10	0.00	-30.80	-56.50	87.30	0.00	1.30	-7.80	6.50	0.00	1.30	-7.80	6.50	0.00	1.00	0.00	0.00	0.00	0.00	0.00	0.00	0.00	0.00	0.00	0.00	0.00	0.00	0.00	0.00
0.00	0.00	0.00	0.00	0.00	0.00	0.00	0.00	0.00	0.00	0.00	0.00	0.00	0.00	0.00	0.00	0.00	0.00	0.00	4.30	-157.10	152.80	0.00	-3.60	-74.80	78.40	0.00	3.80	-8.30	4.50	0.00	3.80	-8.30	4.50	0.00	1.00	0.00	0.00	0.00	0.00	0.00	0.00	0.00	0.00	0.00	0.00	0.00	0.00	0.00	0.00
0.00	0.00	0.00	0.00	0.00	0.00	0.00	0.00	0.00	0.00	0.00	0.00	0.00	0.00	0.00	0.00	0.00	0.00	0.00	59.30	-175.90	116.50	0.00	23.80	-85.80	61.90	0.00	5.90	-8.10	2.10	0.00	5.90	-8.10	2.10	0.00	1.00	0.00	0.00	0.00	0.00	0.00	0.00	0.00	0.00	0.00	0.00	0.00	0.00	0.00	0.00
0.00	0.00	0.00	0.00	0.00	0.00	0.00	0.00	0.00	0.00	0.00	0.00	0.00	0.00	0.00	0.00	0.00	0.00	0.00	108.60	-177.60	68.90	0.00	49.00	-88.40	39.30	0.00	7.40	-7.00	-0.40	0.00	7.40	-7.00	-0.40	0.00	1.00	0.00	0.00	0.00	0.00	0.00	0.00	0.00	0.00	0.00	0.00	0.00	0.00	0.00	0.00
0.00	0.00	0.00	0.00	0.00	0.00	0.00	0.00	0.00	0.00	0.00	0.00	0.00	0.00	0.00	0.00	0.00	0.00	0.00	147.20	-161.80	14.50	0.00	69.40	-82.30	12.90	0.00	8.20	-5.20	-3.00	0.00	8.20	-5.20	-3.00	0.00	1.00	0.00	0.00	0.00	0.00	0.00	0.00	0.00	0.00	0.00	0.00	0.00	0.00	0.00	0.00
0.00	0.00	0.00	0.00	0.00	0.00	0.00	0.00	0.00	0.00	0.00	0.00	0.00	0.00	0.00	0.00	0.00	0.00	0.00	171.50	-130.10	-41.40	0.00	82.90	-68.20	-14.70	0.00	8.20	-3.00	-5.20	0.00	8.20	-3.00	-5.20	0.00	1.00	0.00	0.00	0.00	0.00	0.00	0.00	0.00	0.00	0.00	0.00	0.00	0.00	0.00	0.00
0.00	0.00	0.00	0.00	0.00	0.00	0.00	0.00	0.00	0.00	0.00	0.00	0.00	0.00	0.00	0.00	0.00	0.00	0.00	178.90	-85.70	-93.10	0.00	88.40	-47.40	-40.90	0.00	7.40	-0.40	-7.00	0.00	7.40	-0.40	-7.00	0.00	1.00	0.00	0.00	0.00	0.00	0.00	0.00	0.00	0.00	0.00	0.00	0.00	0.00	0.00	0.00
0.00	0.00	0.00	0.00	0.00	0.00	0.00	0.00	0.00	0.00	0.00	0.00	0.00	0.00	0.00	0.00	0.00	0.00	0.00	168.80	-33.00	-135.60	0.10	85.20	-22.00	-63.20	0.00	5.90	2.10	-8.10	0.00	5.90	2.10	-8.10	0.00	1.00	0.00	0.00	0.00	0.00	0.00	0.00	0.00	0.00	0.00	0.00	0.00	0.00	0.00	0.00
0.00	0.00	0.00	0.00	0.00	0.00	0.00	0.00	0.00	0.00	0.00	0.00	0.00	0.00	0.00	0.00	0.00	0.00	0.00	142.20	22.80	-165.00	0.00	73.70	5.50	-79.20	0.00	3.80	4.50	-8.30	0.00	3.80	4.50	-8.30	0.00	1.00	0.00	0.00	0.00	0.00	0.00	0.00	0.00	0.00	0.00	0.00	0.00	0.00	0.00	0.00
0.00	0.00	0.00	0.00	0.00	0.00	0.00	0.00	0.00	0.00	0.00	0.00	0.00	0.00	0.00	0.00	0.00	0.00	0.00	101.60	76.60	-178.30	0.00	54.90	32.50	-87.50	0.00	1.30	6.50	-7.80	0.00	1.30	6.50	-7.80	0.00	1.00	0.00	0.00	0.00	0.00	0.00	0.00	0.00	0.00	0.00	0.00	0.00	0.00	0.00	0.00
0.00	0.00	0.00	0.00	0.00	0.00	0.00	0.00	0.00	0.00	0.00	0.00	0.00	0.00	0.00	0.00	0.00	0.00	0.00	51.10	122.80	-174.00	0.00	30.80	56.40	-87.20	0.00	-1.30	7.80	-6.50	0.00	-1.30	7.80	-6.50	0.00	1.00	0.00	0.00	0.00	0.00	0.00	0.00	0.00	0.00	0.00	0.00	0.00	0.00	0.00	0.00
0.00	0.00	0.00	0.00	0.00	0.00	0.00	0.00	0.00	0.00	0.00	0.00	0.00	0.00	0.00	0.00	0.00	0.00	0.00	-4.30	156.90	-152.60	0.00	3.60	74.70	-78.40	0.00	-3.80	8.30	-4.50	0.00	-3.80	8.30	-4.50	0.00	1.00	0.00	0.00	0.00	0.00	0.00	0.00	0.00	0.00	0.00	0.00	0.00	0.00	0.00	0.00
0.00	0.00	0.00	0.00	0.00	0.00	0.00	0.00	0.00	0.00	0.00	0.00	0.00	0.00	0.00	0.00	0.00	0.00	0.00	-59.40	175.70	-116.40	-0.10	-23.80	85.70	-61.80	0.00	-5.90	8.00	-2.10	0.00	-5.90	8.00	-2.10	0.00	1.00	0.00	0.00	0.00	0.00	0.00	0.00	0.00	0.00	0.00	0.00	0.00	0.00	0.00	0.00
0.00	0.00	0.00	0.00	0.00	0.00	0.00	0.00	0.00	0.00	0.00	0.00	0.00	0.00	0.00	0.00	0.00	0.00	0.00	-108.60	177.40	-68.80	0.00	-49.00	88.30	-39.20	0.00	-7.40	7.00	0.40	0.00	-7.40	7.00	0.40	0.00	1.00	0.00	0.00	0.00	0.00	0.00	0.00	0.00	0.00	0.00	0.00	0.00	0.00	0.00	0.00
0.00	0.00	0.00	0.00	0.00	0.00	0.00	0.00	0.00	0.00	0.00	0.00	0.00	0.00	0.00	0.00	0.00	0.00	0.00	-147.20	161.60	-14.20	0.10	-69.30	82.20	-12.80	0.00	-8.20	5.20	3.00	0.00	-8.20	5.20	3.00	0.00	1.00	0.00	0.00	0.00	0.00	0.00	0.00	0.00	0.00	0.00	0.00	0.00	0.00	0.00	0.00
0.00	0.00	0.00	0.00	0.00	0.00	0.00	0.00	0.00	0.00	0.00	0.00	0.00	0.00	0.00	0.00	0.00	0.00	0.00	-171.40	130.00	41.50	0.10	-82.90	68.10	14.80	0.00	-8.20	3.00	5.20	0.00	-8.20	3.00	5.20	0.00	1.00	0.00	0.00	0.00	0.00	0.00	0.00	0.00	0.00	0.00	0.00	0.00	0.00	0.00	0.00
0.00	0.00	0.00	0.00	0.00	0.00	0.00	0.00	0.00	0.00	0.00	0.00	0.00	0.00	0.00	0.00	0.00	0.00	0.00	-178.80	85.60	93.10	0.00	-88.40	47.30	41.00	0.00	-7.40	0.40	7.00	0.00	-7.40	0.40	7.00	0.00	1.00	0.00	0.00	0.00	0.00	0.00	0.00	0.00	0.00	0.00	0.00	0.00	0.00	0.00	0.00
0.00	0.00	0.00	0.00	0.00	0.00	0.00	0.00	0.00	0.00	0.00	0.00	0.00	0.00	0.00	0.00	0.00	0.00	0.00	-168.90	32.80	135.80	-0.10	-85.20	21.90	63.30	0.00	-5.90	-2.10	8.10	0.00	-5.90	-2.10	8.10	0.00	1.00	0.00	0.00	0.00	0.00	0.00	0.00	0.00	0.00	0.00	0.00	0.00	0.00	0.00	0.00
0.00	0.00	0.00	0.00	0.00	0.00	0.00	0.00	0.00	0.00	0.00	0.00	0.00	0.00	0.00	0.00	0.00	0.00	0.00	-142.30	-23.10	165.30	-0.10	-73.70	-5.60	79.30	0.00	-3.80	-4.50	8.30	0.00	-3.80	-4.50	8.30	0.00	1.00	0.00	0.00	0.00	0.00	0.00	0.00	0.00	0.00	0.00	0.00	0.00	0.00	0.00	0.00
0.00	0.00	0.00	0.00	0.00	0.00	0.00	0.00	0.00	0.00	0.00	0.00	0.00	0.00	0.00	0.00	0.00	0.00	0.00	-101.60	-76.80	178.40	0.00	-54.90	-32.60	87.60	0.00	-1.30	-6.50	7.80	0.00	-1.30	-6.50	7.80	0.00	1.00	0.00	0.00	0.00	0.00	0.00	0.00	0.00	0.00	0.00	0.00	0.00	0.00	0.00	0.00
0.00	0.00	0.00	0.00	0.00	0.00	0.00	0.00	0.00	0.00	0.00	0.00	0.00	0.00	0.00	0.00	0.00	0.00	0.00	-51.10	-122.90	174.00	0.00	-30.80	-56.40	87.30	0.00	1.30	-7.80	6.50	0.00	1.30	-7.80	6.50	0.00	1.00	0.00	0.00	0.00	0.00	0.00	0.00	0.00	0.00	0.00	0.00	0.00	0.00	0.00	0.00
0.00	0.00	0.00	0.00	0.00	0.00	0.00	0.00	0.00	0.00	0.00	0.00	0.00	0.00	0.00	0.00	0.00	0.00	0.00	4.30	-157.10	152.80	0.00	-3.60	-74.80	78.40	0.00	3.80	-8.30	4.50	0.00	3.80	-8.30	4.50	0.00	1.00	0.00	0.00	0.00	0.00	0.00	0.00	0.00	0.00	0.00	0.00	0.00	0.00	0.00	0.00
0.00	0.00	0.00	0.00	0.00	0.00	0.00	0.00	0.00	0.00	0.00	0.00	0.00	0.00	0.00	0.00	0.00	0.00	0.00	59.40	-175.90	116.60	0.10	23.80	-85.80	61.90	0.00	5.90	-8.10	2.10	0.00	5.90	-8.10	2.10	0.00	1.00	0.00	0.00	0.00	0.00	0.00	0.00	0.00	0.00	0.00	0.00	0.00	0.00	0.00	0.00
0.00	0.00	0.00	0.00	0.00	0.00	0.00	0.00	0.00	0.00	0.00	0.00	0.00	0.00	0.00	0.00	0.00	0.00	0.00	108.60	-177.50	68.90	0.00	49.00	-88.40	39.30	0.00	7.40	-7.00	-0.40	0.00	7.40	-7.00	-0.40	0.00	1.00	0.00	0.00	0.00	0.00	0.00	0.00	0.00	0.00	0.00	0.00	0.00	0.00	0.00	0.00
0.00	0.00	0.00	0.00	0.00	0.00	0.00	0.00	0.00	0.00	0.00	0.00	0.00	0.00	0.00	0.00	0.00	0.00	0.00	147.20	-161.80	14.40	-0.10	69.30	-82.30	12.90	0.00	8.20	-5.20	-3.00	0.00	8.20	-5.20	-3.00	0.00	1.00	0.00	0.00	0.00	0.00	0.00	0.00	0.00	0.00	0.00	0.00	0.00	0.00	0.00	0.00
0.00	0.00	0.00	0.00	0.00	0.00	0.00	0.00	0.00	0.00	0.00	0.00	0.00	0.00	0.00	0.00	0.00	0.00	0.00	171.40	-130.20	-41.30	-0.10	82.90	-68.20	-14.70	0.00	8.20	-3.00	-5.20	0.00	8.20	-3.00	-5.20	0.00	1.00	0.00	0.00	0.00	0.00	0.00	0.00	0.00	0.00	0.00	0.00	0.00	0.00	0.00	0.00
0.00	0.00	0.00	0.00	0.00	0.00	0.00	0.00	0.00	0.00	0.00	0.00	0.00	0.00	0.00	0.00	0.00	0.00	0.00	178.90	-85.80	-93.10	0.00	88.40	-47.40	-41.00	0.00	7.40	-0.40	-7.00	0.00	7.40	-0.40	-7.00	0.00	1.00	0.00	0.00	0.00	0.00	0.00	0.00	0.00	0.00	0.00	0.00	0.00	0.00	0.00	0.00
0.00	0.00	0.00	0.00	0.00	0.00	0.00	0.00	0.00	0.00	0.00	0.00	0.00	0.00	0.00	0.00	0.00	0.00	0.00	168.80	-33.00	-135.80	0.00	85.20	-22.00	-63.20	0.00	5.90	2.10	-8.10	0.00	5.90	2.10	-8.10	0.00	1.00	0.00	0.00	0.00	0.00	0.00	0.00	0.00	0.00	0.00	0.00	0.00	0.00	0.00	0.00
0.00	0.00	0.00	0.00	0.00	0.00	0.00	0.00	0.00	0.00	0.00	0.00	0.00	0.00	0.00	0.00	0.00	0.00	0.00	142.20	22.90	-165.00	0.00	73.70	5.50	-79.20	0.00	3.80	4.50	-8.30	0.00	3.80	4.50	-8.30	0.00	1.00	0.00	0.00	0.00	0.00	0.00	0.00	0.00	0.00	0.00	0.00	0.00	0.00	0.00	0.00
0.00	0.00	0.00	0.00	0.00	0.00	0.00	0.00	0.00	0.00	0.00	0.00	0.00	0.00	0.00	0.00	0.00	0.00	0.00	101.60	76.60	-178.20	0.00	54.90	32.50	-87.50	0.00	1.30	6.50	-7.80	0.00	1.30	6.50	-7.80	0.00	1.00	0.00	0.00	0.00	0.00	0.00	0.00	0.00	0.00	0.00	0.00	0.00	0.00	0.00	0.00
0.00	0.00	0.00	0.00	0.00	0.00	0.00	0.00	0.00	0.00	0.00	0.00	0.00	0.00	0.00	0.00	0.00	0.00	0.00	51.20	122.80	-174.00	0.00	30.80	56.40	-87.20	0.00	-1.30	7.80	-6.50	0.00	-1.30	7.80	-6.50	0.00	1.00	0.00	0.00	0.00	0.00	0.00	0.00	0.00	0.00	0.00	0.00	0.00	0.00	0.00	0.00
0.00	0.00	0.00	0.00	0.00	0.00	0.00	0.00	0.00	0.00	0.00	0.00	0.00	0.00	0.00	0.00	0.00	0.00	0.00	-4.20	157.00	-152.80	0.00	3.60	74.70	-78.40	0.00	-3.80	8.30	-4.50	0.00	-3.80	8.30	-4.50	0.00	1.00	0.00	0.00	0.00	0.00	0.00	0.00	0.00	0.00	0.00	0.00	0.00	0.00	0.00	0.00
0.00	0.00	0.00	0.00	0.00	0.00	0.00	0.00	0.00	0.00	0.00	0.00	0.00	0.00	0.00	0.00	0.00	0.00	0.00	-59.40	175.70	-116.40	-0.10	-23.80	85.70	-61.80	0.00	-5.90	8.00	-2.10	0.00	-5.90	8.00	-2.10	0.00	1.00	0.00	0.00	0.00	0.00	0.00	0.00	0.00	0.00	0.00	0.00	0.00	0.00	0.00	0.00
0.00	0.00	0.00	0.00	0.00	0.00	0.00	0.00	0.00	0.00	0.00	0.00	0.00	0.00	0.00	0.00	0.00	0.00	0.00	-108.60	177.30	-68.70	0.00	-49.00	88.30	-39.20	0.00	-7.40	7.00	0.40	0.00	-7.40	7.00	0.40	0.00	1.00	0.00	0.00	0.00	0.00	0.00	0.00	0.00	0.00	0.00	0.00	0.00	0.00	0.00	0.00
0.00	0.00	0.00	0.00	0.00	0.00	0.00	0.00	0.00	0.00	0.00	0.00	0.00	0.00	0.00	0.00	0.00	0.00	0.00	-147.20	161.60	-14.30	0.00	-69.30	82.20	-12.80	0.00	-8.20	5.20	3.00	0.00	-8.20	5.20	3.00	0.00	1.00	0.00	0.00	0.00	0.00	0.00	0.00	0.00	0.00	0.00	0.00	0.00	0.00	0.00	0.00
0.00	0.00	0.00	0.00	0.00	0.00	0.00	0.00	0.00	0.00	0.00	0.00	0.00	0.00	0.00	0.00	0.00	0.00	0.00	-171.40	130.00	41.40	0.00	-82.90	68.10	14.80	0.00	-8.20	3.00	5.20	0.00	-8.20	3.00	5.20	0.00	1.00	0.00	0.00	0.00	0.00	0.00	0.00	0.00	0.00	0.00	0.00	0.00	0.00	0.00	0.00
0.00	0.00	0.00	0.00	0.00	0.00	0.00	0.00	0.00	0.00	0.00	0.00	0.00	0.00	0.00	0.00	0.00	0.00	0.00	-178.90	85.60	93.20	0.00	-88.40	47.30	41.00	0.00	-7.40	0.40	7.00	0.00	-7.40	0.40	7.00	0.00	1.00	0.00	0.00	0.00	0.00	0.00	0.00	0.00	0.00	0.00	0.00	0.00	0.00	0.00	0.00
0.00	0.00	0.00	0.00	0.00	0.00	0.00	0.00	0.00	0.00	0.00	0.00	0.00	0.00	0.00	0.00	0.00	0.00	0.00	-168.70	32.90	135.90	0.00	-85.20	21.90	63.30	0.00	-5.90	-2.10	8.10	0.00	-5.90	-2.10	8.10	0.00	1.00	0.00	0.00	0.00	0.00	0.00	0.00	0.00	0.00	0.00	0.00	0.00	0.00	0.00	0.00
0.00	0.00	0.00	0.00	0.00	0.00	0.00	0.00	0.00	0.00	0.00	0.00	0.00	0.00	0.00	0.00	0.00	0.00	0.00	-142.10	-23.00	165.30	0.10	-73.70	-5.60	79.30	0.00	-3.80	-4.50	8.30	0.00	-3.80	-4.50	8.30	0.00	1.00	0.00	0.00	0.00	0.00	0.00	0.00	0.00	0.00	0.00	0.00	0.00	0.00	0.00	0.00
0.00	0.00	0.00	0.00	0.00	0.00	0.00	0.00	0.00	0.00	0.00	0.00	0.00	0.00	0.00	0.00	0.00	0.00	0.00	-101.70	-76.80	178.50	0.00	-54.90	-32.60	87.60	0.00	-1.30	-6.50	7.80	0.00	-1.30	-6.50	7.80	0.00	1.00	0.00	0.00	0.00	0.00	0.00	0.00	0.00	0.00	0.00	0.00	0.00	0.00	0.00	0.00
0.00	0.00	0.00	0.00	0.00	0.00	0.00	0.00	0.00	0.00	0.00	0.00	0.00	0.00	0.00	0.00	0.00	0.00	0.00	-51.20	-123.00	174.10	-0.10	-30.80	-56.50	87.30	0.00	1.30	-7.80	6.50	0.00	1.30	-7.80	6.50	0.00	1.00	0.00	0.00	0.00	0.00	0.00	0.00	0.00	0.00	0.00	0.00	0.00	0.00	0.00	0.00
0.00	0.00	0.00	0.00	0.00	0.00	0.00	0.00	0.00	0.00	0.00	0.00	0.00	0.00	0.00	0.00	0.00	0.00	0.00	4.30	-157.10	152.70	-0.10	-3.60	-74.80	78.40	0.00	3.80	-8.30	4.50	0.00	3.80	-8.30	4.50	0.00	1.00	0.00	0.00	0.00	0.00	0.00	0.00	0.00	0.00	0.00	0.00	0.00	0.00	0.00	0.00
0.00	0.00	0.00	0.00	0.00	0.00	0.00	0.00	0.00	0.00	0.00	0.00	0.00	0.00	0.00	0.00	0.00	0.00	0.00	59.40	-175.90	116.50	0.00	23.80	-85.70	61.90	0.00	5.90	-8.10	2.10	0.00	5.90	-8.10	2.10	0.00	1.00	0.00	0.00	0.00	0.00	0.00	0.00	0.00	0.00	0.00	0.00	0.00	0.00	0.00	0.00
0.00	0.00	0.00	0.00	0.00	0.00	0.00	0.00	0.00	0.00	0.00	0.00	0.00	0.00	0.00	0.00	0.00	0.00	0.00	108.60	-177.50	68.90	0.10	49.00	-88.30	39.30	0.00	7.40	-7.00	-0.40	0.00	7.40	-7.00	-0.40	0.00	1.00	0.00	0.00	0.00	0.00	0.00	0.00	0.00	0.00	0.00	0.00	0.00	0.00	0.00	0.00
0.00	0.00	0.00	0.00	0.00	0.00	0.00	0.00	0.00	0.00	0.00	0.00	0.00	0.00	0.00	0.00	0.00	0.00	0.00	147.20	-161.70	14.50	0.00	69.30	-82.30	12.90	0.00	8.20	-5.20	-3.00	0.00	8.20	-5.20	-3.00	0.00	1.00	0.00	0.00	0.00	0.00	0.00	0.00	0.00	0.00	0.00	0.00	0.00	0.00	0.00	0.00
0.00	0.00	0.00	0.00	0.00	0.00	0.00	0.00	0.00	0.00	0.00	0.00	0.00	0.00	0.00	0.00	0.00	0.00	0.00	171.50	-130.10	-41.30	0.00	82.90	-68.20	-14.70	0.00	8.20	-3.00	-5.20	0.00	8.20	-3.00	-5.20	0.00	1.00	0.00	0.00	0.00	0.00	0.00	0.00	0.00	0.00	0.00	0.00	0.00	0.00	0.00	0.00
0.00	0.00	0.00	0.00	0.00	0.00	0.00	0.00	0.00	0.00	0.00	0.00	0.00	0.00	0.00	0.00	0.00	0.00	0.00	178.90	-85.80	-93.10	0.00	88.40	-47.40	-40.90	0.00	7.40	-0.40	-7.00	0.00	7.40	-0.40	-7.00	0.00	1.00	0.00	0.00	0.00	0.00	0.00	0.00	0.00	0.00	0.00	0.00	0.00	0.00	0.00	0.00
0.00	0.00	0.00	0.00	0.00	0.00	0.00	0.00	0.00	0.00	0.00	0.00	0.00	0.00	0.00	0.00	0.00	0.00	0.00	168.80	-33.00	-135.80	0.00	85.20	-22.00	-63.20	0.00	5.90	2.10	-8.10	0.00	5.90	2.10	-8.10	0.00	1.00	0.00	0.00	0.00	0.00	0.00	0.00	0.00	0.00	0.00	0.00	0.00	0.00	0.00	0.00
0.00	0.00	0.00	0.00	0.00	0.00	0.00	0.00	0.00	0.00	0.00	0.00	0.00	0.00	0.00	0.00	0.00	0.00	0.00	142.20	22.90	-165.10	0.00	73.70	5.50	-79.20	0.00	3.80	4.50	-8.30	0.00	3.80	4.50	-8.30	0.00	1.00	0.00	0.00	0.00	0.00	0.00	0.00	0.00	0.00	0.00	0.00	0.00	0.00	0.00	0.00
0.00	0.00	0.00	0.00	0.00	0.00	0.00	0.00	0.00	0.00	0.00	0.00	0.00	0.00	0.00	0.00	0.00	0.00	0.00	101.60	76.60	-178.20	0.00	54.90	32.50	-87.50	0.00	1.30	6.50	-7.80	0.00	1.30	6.50	-7.80	0.00	1.00	0.00	0.00	0.00	0.00	0.00	0.00	0.00	0.00	0.00	0.00	0.00	0.00	0.00	0.00
0.00	0.00	0.00	0.00	0.00	0.00	0.00	0.00	0.00	0.00	0.00	0.00	0.00	0.00	0.00	0.00	0.00	0.00	0.00	51.10	122.80	-173.90	0.00	30.80	56.30	-87.20	0.00	-1.30	7.80	-6.50	0.00	-1.30	7.80	-6.50	0.00	1.00	0.00	0.00	0.00	0.00	0.00	0.00	0.00	0.00	0.00	0.00	0.00	0.00	0.00	0.00
0.00	0.00	0.00	0.00	0.00	0.00	0.00	0.00	0.00	0.00	0.00	0.00	0.00	0.00	0.00	0.00	0.00	0.00	0.00	-4.30	156.90	-152.70	0.00	3.60	74.70	-78.40	0.00	-3.80	8.30	-4.50	0.00	-3.80	8.30	-4.50	0.00	1.00	0.00	0.00	0.00	0.00	0.00	0.00	0.00	0.00	0.00	0.00	0.00	0.00	0.00	0.00
0.00	0.00	0.00	0.00	0.00	0.00	0.00	0.00	0.00	0.00	0.00	0.00	0.00	0.00	0.00	0.00	0.00	0.00	0.00	-59.30	175.80	-116.50	0.00	-23.80	85.70	-61.80	0.00	-5.90	8.00	-2.10	0.00	-5.90	8.00	-2.10	0.00	1.00	0.00	0.00	0.00	0.00	0.00	0.00	0.00	0.00	0.00	0.00	0.00	0.00	0.00	0.00
0.00	0.00	0.00	0.00	0.00	0.00	0.00	0.00	0.00	0.00	0.00	0.00	0.00	0.00	0.00	0.00	0.00	0.00	0.00	-108.60	177.40	-68.80	0.00	-49.00	88.30	-39.20	0.00	-7.40	7.00	0.40	0.00	-7.40	7.00	0.40	0.00	1.00	0.00	0.00	0.00	0.00	0.00	0.00	0.00	0.00	0.00	0.00	0.00	0.00	0.00	0.00
0.00	0.00	0.00	0.00	0.00	0.00	0.00	0.00	0.00	0.00	0.00	0.00	0.00	0.00	0.00	0.00	0.00	0.00	0.00	-147.20	161.60	-14.20	0.00	-69.30	82.20	-12.80	0.00	-8.20	5.20	3.00	0.00	-8.20	5.20	3.00	0.00	1.00	0.00	0.00	0.00	0.00	0.00	0.00	0.00	0.00	0.00	0.00	0.00	0.00	0.00	0.00
0.00	0.00	0.00	0.00	0.00	0.00	0.00	0.00	0.00	0.00	0.00	0.00	0.00	0.00	0.00	0.00	0.00	0.00	0.00	-171.40	130.00	41.40	0.00	-82.90	68.10	14.80	0.00	-8.20	3.00	5.20	0.00	-8.20	3.00	5.20	0.00	1.00	0.00	0.00	0.00	0.00	0.00	0.00	0.00	0.00	0.00	0.00	0.00	0.00	0.00	0.00
0.00	0.00	0.00	0.00	0.00	0.00	0.00	0.00	0.00	0.00	0.00	0.00	0.00	0.00	0.00	0.00	0.00	0.00	0.00	-178.80	85.60	93.10	0.00	-88.40	47.30	41.00	0.00	-7.40	0.40	7.00	0.00	-7.40	0.40	7.00	0.00	1.00	0.00	0.00	0.00	0.00	0.00	0.00	0.00	0.00	0.00	0.00	0.00	0.00	0.00	0.00
0.00	0.00	0.00	0.00	0.00	0.00	0.00	0.00	0.00	0.00	0.00	0.00	0.00	0.00	0.00	0.00	0.00	0.00	0.00	-168.80	32.90	135.90	0.00	-85.20	21.90	63.30	0.00	-5.90	-2.10	8.10	0.00	-5.90	-2.10	8.10	0.00	1.00	0.00	0.00	0.00	0.00	0.00	0.00	0.00	0.00	0.00	0.00	0.00	0.00	0.00	0.00
0.00	0.00	0.00	0.00	0.00	0.00	0.00	0.00	0.00	0.00	0.00	0.00	0.00	0.00	0.00	0.00	0.00	0.00	0.00	-142.20	-23.10	165.30	0.00	-73.70	-5.60	79.30	0.00	-3.80	-4.50	8.30	0.00	-3.80	-4.50	8.30	0.00	1.00	0.00	0.00	0.00	0.00	0.00	0.00	0.00	0.00	0.00	0.00	0.00	0.00	0.00	0.00
0.00	0.00	0.00	0.00	0.00	0.00	0.00	0.00	0.00	0.00	0.00	0.00	0.00	0.00	0.00	0.00	0.00	0.00	0.00	-101.70	-76.80	178.40	-0.10	-54.90	-32.60	87.60	0.00	-1.30	-6.50	7.80	0.00	-1.30	-6.50	7.80	0.00	1.00	0.00	0.00	0.00	0.00	0.00	0.00	0.00	0.00	0.00	0.00	0.00	0.00	0.00	0.00
0.00	0.00	0.00	0.00	0.00	0.00	0.00	0.00	0.00	0.00	0.00	0.00	0.00	0.00	0.00	0.00	0.00	0.00	0.00	-51.20	-123.00	174.10	0.00	-30.80	-56.50	87.30	0.00	1.30	-7.80	6.50	0.00	1.30	-7.80	6.50	0.00	1.00	0.00	0.00	0.00	0.00	0.00	0.00	0.00	0.00	0.00	0.00	0.00	0.00	0.00	0.00
0.00	0.00	0.00	0.00	0.00	0.00	0.00	0.00	0.00	0.00	0.00	0.00	0.00	0.00	0.00	0.00	0.00	0.00	0.00	4.30	-157.10	152.80	0.00	-3.60	-74.80	78.40	0.00	3.80	-8.30	4.50	0.00	3.80	-8.30	4.50	0.00	1.00	0.00	0.00	0.00	0.00	0.00	0.00	0.00	0.00	0.00	0.00	0.00	0.00	0.00	0.00
0.00	0.00	0.00	0.00	0.00	0.00	0.00	0.00	0.00	0.00	0.00	0.00	0.00	0.00	0.00	0.00	0.00	0.00	0.00	59.40	-175.80	116.50	0.10	23.80	-85.70	61.90	0.00	5.90	-8.10	2.10	0.00	5.90	-8.10	2.10	0.00	1.00	0.00	0.00	0.00	0.00	0.00	0.00	0.00	0.00	0.00	0.00	0.00	0.00	0.00	0.00
0.00	0.00	0.00	0.00	0.00	0.00	0.00	0.00	0.00	0.00	0.00	0.00	0.00	0.00	0.00	0.00	0.00	0.00	0.00	108.70	-177.50	68.80	0.00	49.00	-88.40	39.30	0.00	7.40	-7.00	-0.40	0.00	7.40	-7.00	-0.40	0.00	1.00	0.00	0.00	0.00	0.00	0.00	0.00	0.00	0.00	0.00	0.00	0.00	0.00	0.00	0.00
0.00	0.00	0.00	0.00	0.00	0.00	0.00	0.00	0.00	0.00	0.00	0.00	0.00	0.00	0.00	0.00	0.00	0.00	0.00	147.20	-161.80	14.40	-0.10	69.30	-82.30	12.90	0.00	8.20	-5.20	-3.00	0.00	8.20	-5.20	-3.00	0.00	1.00	0.00	0.00	0.00	0.00	0.00	0.00	0.00	0.00	0.00	0.00	0.00	0.00	0.00	0.00
0.00	0.00	0.00	0.00	0.00	0.00	0.00	0.00	0.00	0.00	0.00	0.00	0.00	0.00	0.00	0.00	0.00	0.00	0.00	171.40	-130.20	-41.30	-0.10	82.90	-68.20	-14.70	0.00	8.20	-3.00	-5.20	0.00	8.20	-3.00	-5.20	0.00	1.00	0.00	0.00	0.00	0.00	0.00	0.00	0.00	0.00	0.00	0.00	0.00	0.00	0.00	0.00
0.00	0.00	0.00	0.00	0.00	0.00	0.00	0.00	0.00	0.00	0.00	0.00	0.00	0.00	0.00	0.00	0.00	0.00	0.00	178.90	-85.80	-93.10	0.00	88.40	-47.40	-41.00	0.00	7.40	-0.40	-7.00	0.00	7.40	-0.40	-7.00	0.00	1.00	0.00	0.00	0.00	0.00	0.00	0.00	0.00	0.00	0.00	0.00	0.00	0.00	0.00	0.00
0.00	0.00	0.00	0.00	0.00	0.00	0.00	0.00	0.00	0.00	0.00	0.00	0.00	0.00	0.00	0.00	0.00	0.00	0.00	168.80	-33.00	-135.80	0.00	85.20	-22.00	-63.20	0.00	5.90	2.10	-8.10	0.00	5.90	2.10	-8.10	0.00	1.00	0.00	0.00	0.00	0.00	0.00	0.00	0.00	0.00	0.00	0.00	0.00	0.00	0.00	0.00
0.00	0.00	0.00	0.00	0.00	0.00	0.00	0.00	0.00	0.00	0.00	0.00	0.00	0.00	0.00	0.00	0.00	0.00	0.00	142.20	22.90	-165.10	0.10	73.70	5.50	-79.20	0.00	3.80	4.50	-8.30	0.00	3.80	4.50	-8.30	0.00	1.00	0.00	0.00	0.00	0.00	0.00	0.00	0.00	0.00	0.00	0.00	0.00	0.00	0.00	0.00
0.00	0.00	0.00	0.00	0.00	0.00	0.00	0.00	0.00	0.00	0.00	0.00	0.00	0.00	0.00	0.00	0.00	0.00	0.00	101.60	76.60	-178.20	0.00	54.90	32.50	-87.50	0.00	1.30	6.50	-7.80	0.00	1.30	6.50	-7.80	0.00	1.00	0.00	0.00	0.00	0.00	0.00	0.00	0.00	0.00	0.00	0.00	0.00	0.00	0.00	0.00
0.00	0.00	0.00	0.00	0.00	0.00	0.00	0.00	0.00	0.00	0.00	0.00	0.00	0.00	0.00	0.00	0.00	0.00	0.00	51.10	122.80	-174.00	0.00	30.80	56.40	-87.20	0.00	-1.30	7.80	-6.50	0.00	-1.30	7.80	-6.50	0.00	1.00	0.00	0.00	0.00	0.00	0.00	0.00	0.00	0.00	0.00	0.00	0.00	0.00	0.00	0.00
0.00	0.00	0.00	0.00	0.00	0.00	0.00	0.00	0.00	0.00	0.00	0.00	0.00	0.00	0.00	0.00	0.00	0.00	0.00	-4.30	156.90	-152.70	-0.10	3.60	74.70	-78.30	0.00	-3.80	8.30	-4.50	0.00	-3.80	8.30	-4.50	0.00	1.00	0.00	0.00	0.00	0.00	0.00	0.00	0.00	0.00	0.00	0.00	0.00	0.00	0.00	0.00
0.00	0.00	0.00	0.00	0.00	0.00	0.00	0.00	0.00	0.00	0.00	0.00	0.00	0.00	0.00	0.00	0.00	0.00	0.00	-59.40	175.80	-116.40	0.00	-23.80	85.70	-61.80	0.00	-5.90	8.00	-2.10	0.00	-5.90	8.00	-2.10	0.00	1.00	0.00	0.00	0.00	0.00	0.00	0.00	0.00	0.00	0.00	0.00	0.00	0.00	0.00	0.00
0.00	0.00	0.00	0.00	0.00	0.00	0.00	0.00	0.00	0.00	0.00	0.00	0.00	0.00	0.00	0.00	0.00	0.00	0.00	-108.60	177.40	-68.70	0.00	-49.00	88.30	-39.30	0.00	-7.40	7.00	0.40	0.00	-7.40	7.00	0.40	0.00	1.00	0.00	0.00	0.00	0.00	0.00	0.00	0.00	0.00	0.00	0.00	0.00	0.00	0.00	0.00
0.00	0.00	0.00	0.00	0.00	0.00	0.00	0.00	0.00	0.00	0.00	0.00	0.00	0.00	0.00	0.00	0.00	0.00	0.00	-147.20	161.60	-14.40	0.00	-69.30	82.20	-12.80	0.00	-8.20	5.20	3.00	0.00	-8.20	5.20	3.00	0.00	1.00	0.00	0.00	0.00	0.00	0.00	0.00	0.00	0.00	0.00	0.00	0.00	0.00	0.00	0.00
0.00	0.00	0.00	0.00	0.00	0.00	0.00	0.00	0.00	0.00	0.00	0.00	0.00	0.00	0.00	0.00	0.00	0.00	0.00	-171.50	129.90	41.40	0.00	-82.90	68.10	14.80	0.00	-8.20	3.00	5.20	0.00	-8.20	3.00	5.20	0.00	1.00	0.00	0.00	0.00	0.00	0.00	0.00	0.00	0.00	0.00	0.00	0.00	0.00	0.00	0.00
0.00	0.00	0.00	0.00	0.00	0.00	0.00	0.00	0.00	0.00	0.00	0.00	0.00	0.00	0.00	0.00	0.00	0.00	0.00	-178.90	85.60	93.30	0.00	-88.40	47.30	41.00	0.00	-7.40	0.40	7.00	0.00	-7.40	0.40	7.00	0.00	1.00	0.00	0.00	0.00	0.00	0.00	0.00	0.00	0.00	0.00	0.00	0.00	0.00	0.00	0.00
0.00	0.00	0.00	0.00	0.00	0.00	0.00	0.00	0.00	0.00	0.00	0.00	0.00	0.00	0.00	0.00	0.00	0.00	0.00	-168.70	32.90	135.90	0.10	-85.20	21.90	63.30	0.00	-5.90	-2.10	8.10	0.00	-5.90	-2.10	8.10	0.00	1.00	0.00	0.00	0.00	0.00	0.00	0.00	0.00	0.00	0.00	0.00	0.00	0.00	0.00	0.00
0.00	0.00	0.00	0.00	0.00	0.00	0.00	0.00	0.00	0.00	0.00	0.00	0.00	0.00	0.00	0.00	0.00	0.00	0.00	-142.10	-23.00	165.20	0.00	-73.70	-5.60	79.30	0.00	-3.80	-4.50	8.30	0.00	-3.80	-4.50	8.30	0.00	1.00	0.00	0.00	0.00	0.00	0.00	0.00	0.00	0.00	0.00	0.00	0.00	0.00	0.00	0.00
0.00	0.00	0.00	0.00	0.00	0.00	0.00	0.00	0.00	0.00	0.00	0.00	0.00	0.00	0.00	0.00	0.00	0.00	0.00	-101.70	-76.80	178.40	0.00	-54.90	-32.60	87.60	0.00	-1.30	-6.50	7.80	0.00	-1.30	-6.50	7.80	0.00	1.00	0.00	0.00	0.00	0.00	0.00	0.00	0.00	0.00	0.00	0.00	0.00	0.00	0.00	0.00
0.00	0.00	0.00	0.00	0.00	0.00	0.00	0.00	0.00	0.00	0.00	0.00	0.00	0.00	0.00	0.00	0.00	0.00	0.00	-51.20	-123.00	174.10	-0.10	-30.80	-56.40	87.30	0.00	1.30	-7.80	6.50	0.00	1.30	-7.80	6.50	0.00	1.00	0.00	0.00	0.00	0.00	0.00	0.00	0.00	0.00	0.00	0.00	0.00	0.00	0.00	0.00
0.00	0.00	0.00	0.00	0.00	0.00	0.00	0.00	0.00	0.00	0.00	0.00	0.00	0.00	0.00	0.00	0.00	0.00	0.00	4.30	-157.10	152.80	0.00	-3.60	-74.80	78.40	0.00	3.80	-8.30	4.50	0.00	3.80	-8.30	4.50	0.00	1.00	0.00	0.00	0.00	0.00	0.00	0.00	0.00	0.00	0.00	0.00	0.00	0.00	0.00	0.00
0.00	0.00	0.00	0.00	0.00	0.00	0.00	0.00	0.00	0.00	0.00	0.00	0.00	0.00	0.00	0.00	0.00	0.00	0.00	59.40	-175.90	116.50	0.00	23.80	-85.70	61.90	0.00	5.90	-8.10	2.10	0.00	5.90	-8.10	2.10	0.00	1.00	0.00	0.00	0.00	0.00	0.00	0.00	0.00	0.00	0.00	0.00	0.00	0.00	0.00	0.00
0.00	0.00	0.00	0.00	0.00	0.00	0.00	0.00	0.00	0.00	0.00	0.00	0.00	0.00	0.00	0.00	0.00	0.00	0.00	108.60	-177.50	68.90	0.00	49.00	-88.30	39.30	0.00	7.40	-7.00	-0.40	0.00	7.40	-7.00	-0.40	0.00	1.00	0.00	0.00	0.00	0.00	0.00	0.00	0.00	0.00	0.00	0.00	0.00	0.00	0.00	0.00
0.00	0.00	0.00	0.00	0.00	0.00	0.00	0.00	0.00	0.00	0.00	0.00	0.00	0.00	0.00	0.00	0.00	0.00	0.00	147.30	-161.70	14.40	0.00	69.30	-82.30	12.90	0.00	8.20	-5.20	-3.00	0.00	8.20	-5.20	-3.00	0.00	1.00	0.00	0.00	0.00	0.00	0.00	0.00	0.00	0.00	0.00	0.00	0.00	0.00	0.00	0.00
0.00	0.00	0.00	0.00	0.00	0.00	0.00	0.00	0.00	0.00	0.00	0.00	0.00	0.00	0.00	0.00	0.00	0.00	0.00	171.50	-130.10	-41.30	0.00	82.90	-68.20	-14.70	0.00	8.20	-3.00	-5.20	0.00	8.20	-3.00	-5.20	0.00	1.00	0.00	0.00	0.00	0.00	0.00	0.00	0.00	0.00	0.00	0.00	0.00	0.00	0.00	0.00
0.00	0.00	0.00	0.00	0.00	0.00	0.00	0.00	0.00	0.00	0.00	0.00	0.00	0.00	0.00	0.00	0.00	0.00	0.00	178.80	-85.80	-93.00	0.00	88.40	-47.40	-40.90	0.00	7.40	-0.40	-7.00	0.00	7.40	-0.40	-7.00	0.00	1.00	0.00	0.00	0.00	0.00	0.00	0.00	0.00	0.00	0.00	0.00	0.00	0.00	0.00	0.00
0.00	0.00	0.00	0.00	0.00	0.00	0.00	0.00	0.00	0.00	0.00	0.00	0.00	0.00	0.00	0.00	0.00	0.00	0.00	168.80	-33.00	-135.80	0.00	85.20	-22.00	-63.20	0.00	5.90	2.10	-8.10	0.00	5.90	2.10	-8.10	0.00	1.00	0.00	0.00	0.00	0.00	0.00	0.00	0.00	0.00	0.00	0.00	0.00	0.00	0.00	0.00
0.00	0.00	0.00	0.00	0.00	0.00	0.00	0.00	0.00	0.00	0.00	0.00	0.00	0.00	0.00	0.00	0.00	0.00	0.00	142.20	22.90	-165.20	0.00	73.70	5.50	-79.20	0.00	3.80	4.50	-8.30	0.00	3.80	4.50	-8.30	0.00	1.00	0.00	0.00	0.00	0.00	0.00	0.00	0.00	0.00	0.00	0.00	0.00	0.00	0.00	0.00
0.00	0.00	0.00	0.00	0.00	0.00	0.00	0.00	0.00	0.00	0.00	0.00	0.00	0.00	0.00	0.00	0.00	0.00	0.00	101.70	76.60	-178.30	0.00	54.90	32.50	-87.50	0.00	1.30	6.50	-7.80	0.00	1.30	6.50	-7.80	0.00	1.00	0.00	0.00	0.00	0.00	0.00	0.00	0.00	0.00	0.00	0.00	0.00	0.00	0.00	0.00
0.00	0.00	0.00	0.00	0.00	0.00	0.00	0.00	0.00	0.00	0.00	0.00	0.00	0.00	0.00	0.00	0.00	0.00	0.00	51.10	122.80	-173.90	0.00	30.80	56.40	-87.20	0.00	-1.30	7.80	-6.50	0.00	-1.30	7.80	-6.50	0.00	1.00	0.00	0.00	0.00	0.00	0.00	0.00	0.00	0.00	0.00	0.00	0.00	0.00	0.00	0.00
0.00	0.00	0.00	0.00	0.00	0.00	0.00	0.00	0.00	0.00	0.00	0.00	0.00	0.00	0.00	0.00	0.00	0.00	0.00	-4.30	156.90	-152.60	0.00	3.60	74.70	-78.40	0.00	-3.80	8.30	-4.50	0.00	-3.80	8.30	-4.50	0.00	1.00	0.00	0.00	0.00	0.00	0.00	0.00	0.00	0.00	0.00	0.00	0.00	0.00	0.00	0.00
0.00	0.00	0.00	0.00	0.00	0.00	0.00	0.00	0.00	0.00	0.00	0.00	0.00	0.00	0.00	0.00	0.00	0.00	0.00	-59.30	175.80	-116.40	0.00	-23.80	85.70	-61.80	0.00	-5.90	8.00	-2.10	0.00	-5.90	8.00	-2.10	0.00	1.00	0.00	0.00	0.00	0.00	0.00	0.00	0.00	0.00	0.00	0.00	0.00	0.00	0.00	0.00
0.00	0.00	0.00	0.00	0.00	0.00	0.00	0.00	0.00	0.00	0.00	0.00	0.00	0.00	0.00	0.00	0.00	0.00	0.00	-108.60	177.40	-68.70	0.00	-49.00	88.30	-39.20	0.00	-7.40	7.00	0.40	0.00	-7.40	7.00	0.40	0.00	1.00	0.00	0.00	0.00	0.00	0.00	0.00	0.00	0.00	0.00	0.00	0.00	0.00	0.00	0.00
0.00	0.00	0.00	0.00	0.00	0.00	0.00	0.00	0.00	0.00	0.00	0.00	0.00	0.00	0.00	0.00	0.00	0.00	0.00	-147.20	161.60	-14.30	0.00	-69.30	82.20	-12.80	0.00	-8.20	5.20	3.00	0.00	-8.20	5.20	3.00	0.00	1.00	0.00	0.00	0.00	0.00	0.00	0.00	0.00	0.00	0.00	0.00	0.00	0.00	0.00	0.00
0.00	0.00	0.00	0.00	0.00	0.00	0.00	0.00	0.00	0.00	0.00	0.00	0.00	0.00	0.00	0.00	0.00	0.00	0.00	-171.40	130.00	41.40	0.00	-82.90	68.10	14.80	0.00	-8.20	3.00	5.20	0.00	-8.20	3.00	5.20	0.00	1.00	0.00	0.00	0.00	0.00	0.00	0.00	0.00	0.00	0.00	0.00	0.00	0.00	0.00	0.00
0.00	0.00	0.00	0.00	0.00	0.00	0.00	0.00	0.00	0.00	0.00	0.00	0.00	0.00	0.00	0.00	0.00	0.00	0.00	-178.80	85.60	93.20	0.00	-88.40	47.30	41.00	0.00	-7.40	0.40	7.00	0.00	-7.40	0.40	7.00	0.00	1.00	0.00	0.00	0.00	0.00	0.00	0.00	0.00	0.00	0.00	0.00	0.00	0.00	0.00	0.00
0.00	0.00	0.00	0.00	0.00	0.00	0.00	0.00	0.00	0.00	0.00	0.00	0.00	0.00	0.00	0.00	0.00	0.00	0.00	-168.80	32.90	136.00	0.10	-85.20	21.90	63.30	0.00	-5.90	-2.10	8.10	0.00	-5.90	-2.10	8.10	0.00	1.00	0.00	0.00	0.00	0.00	0.00	0.00	0.00	0.00	0.00	0.00	0.00	0.00	0.00	0.00
0.00	0.00	0.00	0.00	0.00	0.00	0.00	0.00	0.00	0.00	0.00	0.00	0.00	0.00	0.00	0.00	0.00	0.00	0.00	-142.20	-23.00	165.20	0.00	-73.70	-5.60	79.30	0.00	-3.80	-4.50	8.30	0.00	-3.80	-4.50	8.30	0.00	1.00	0.00	0.00	0.00	0.00	0.00	0.00	0.00	0.00	0.00	0.00	0.00	0.00	0.00	0.00
0.00	0.00	0.00	0.00	0.00	0.00	0.00	0.00	0.00	0.00	0.00	0.00	0.00	0.00	0.00	0.00	0.00	0.00	0.00	-101.60	-76.70	178.30	-0.10	-54.90	-32.60	87.60	0.00	-1.30	-6.50	7.80	0.00	-1.30	-6.50	7.80	0.00	1.00	0.00	0.00	0.00	0.00	0.00	0.00	0.00	0.00	0.00	0.00	0.00	0.00	0.00	0.00
0.00	0.00	0.00	0.00	0.00	0.00	0.00	0.00	0.00	0.00	0.00	0.00	0.00	0.00	0.00	0.00	0.00	0.00	0.00	-51.10	-123.00	174.10	0.00	-30.80	-56.40	87.30	0.00	1.30	-7.80	6.50	0.00	1.30	-7.80	6.50	0.00	1.00	0.00	0.00	0.00	0.00	0.00	0.00	0.00	0.00	0.00	0.00	0.00	0.00	0.00	0.00
0.00	0.00	0.00	0.00	0.00	0.00	0.00	0.00	0.00	0.00	0.00	0.00	0.00	0.00	0.00	0.00	0.00	0.00	0.00	4.30	-157.10	152.90	0.00	-3.60	-74.80	78.40	0.00	3.80	-8.30	4.50	0.00	3.80	-8.30	4.50	0.00	1.00	0.00	0.00	0.00	0.00	0.00	0.00	0.00	0.00	0.00	0.00	0.00	0.00	0.00	0.00
0.00	0.00	0.00	0.00	0.00	0.00	0.00	0.00	0.00	0.00	0.00	0.00	0.00	0.00	0.00	0.00	0.00	0.00	0.00	59.40	-175.90	116.50	0.00	23.80	-85.70	61.90	0.00	5.90	-8.10	2.10	0.00	5.90	-8.10	2.10	0.00	1.00	0.00	0.00	0.00	0.00	0.00	0.00	0.00	0.00	0.00	0.00	0.00	0.00	0.00	0.00
0.00	0.00	0.00	0.00	0.00	0.00	0.00	0.00	0.00	0.00	0.00	0.00	0.00	0.00	0.00	0.00	0.00	0.00	0.00	108.60	-177.50	68.80	0.00	49.00	-88.40	39.30	0.00	7.40	-7.00	-0.40	0.00	7.40	-7.00	-0.40	0.00	1.00	0.00	0.00	0.00	0.00	0.00	0.00	0.00	0.00	0.00	0.00	0.00	0.00	0.00	0.00
0.00	0.00	0.00	0.00	0.00	0.00	0.00	0.00	0.00	0.00	0.00	0.00	0.00	0.00	0.00	0.00	0.00	0.00	0.00	147.20	-161.70	14.50	0.00	69.30	-82.30	12.90	0.00	8.20	-5.20	-3.00	0.00	8.20	-5.20	-3.00	0.00	1.00	0.00	0.00	0.00	0.00	0.00	0.00	0.00	0.00	0.00	0.00	0.00	0.00	0.00	0.00
0.00	0.00	0.00	0.00	0.00	0.00	0.00	0.00	0.00	0.00	0.00	0.00	0.00	0.00	0.00	0.00	0.00	0.00	0.00	171.40	-130.10	-41.30	0.00	82.90	-68.20	-14.70	0.00	8.20	-3.00	-5.20	0.00	8.20	-3.00	-5.20	0.00	1.00	0.00	0.00	0.00	0.00	0.00	0.00	0.00	0.00	0.00	0.00	0.00	0.00	0.00	0.00
0.00	0.00	0.00	0.00	0.00	0.00	0.00	0.00	0.00	0.00	0.00	0.00	0.00	0.00	0.00	0.00	0.00	0.00	0.00	178.90	-85.80	-93.10	0.00	88.40	-47.40	-41.00	0.00	7.40	-0.40	-7.00	0.00	7.40	-0.40	-7.00	0.00	1.00	0.00	0.00	0.00	0.00	0.00	0.00	0.00	0.00	0.00	0.00	0.00	0.00	0.00	0.00
0.00	0.00	0.00	0.00	0.00	0.00	0.00	0.00	0.00	0.00	0.00	0.00	0.00	0.00	0.00	0.00	0.00	0.00	0.00	168.80	-33.00	-135.80	0.00	85.20	-22.00	-63.20	0.00	5.90	2.10	-8.10	0.00	5.90	2.10	-8.10	0.00	1.00	0.00	0.00	0.00	0.00	0.00	0.00	0.00	0.00	0.00	0.00	0.00	0.00	0.00	0.00
0.00	0.00	0.00	0.00	0.00	0.00	0.00	0.00	0.00	0.00	0.00	0.00	0.00	0.00	0.00	0.00	0.00	0.00	0.00	142.20	22.90	-165.10	0.00	73.70	5.50	-79.20	0.00	3.80	4.50	-8.30	0.00	3.80	4.50	-8.30	0.00	1.00	0.00	0.00	0.00	0.00	0.00	0.00	0.00	0.00	0.00	0.00	0.00	0.00	0.00	0.00
0.00	0.00	0.00	0.00	0.00	0.00	0.00	0.00	0.00	0.00	0.00	0.00	0.00	0.00	0.00	0.00	0.00	0.00	0.00	101.70	76.60	-178.30	0.00	54.90	32.50	-87.50	0.00	1.30	6.50	-7.80	0.00	1.30	6.50	-7.80	0.00	1.00	0.00	0.00	0.00	0.00	0.00	0.00	0.00	0.00	0.00	0.00	0.00	0.00	0.00	0.00
0.00	0.00	0.00	0.00	0.00	0.00	0.00	0.00	0.00	0.00	0.00	0.00	0.00	0.00	0.00	0.00	0.00	0.00	0.00	51.20	122.80	-174.00	0.00	30.80	56.40	-87.20	0.00	-1.30	7.80	-6.50	0.00	-1.30	7.80	-6.50	0.00	1.00	0.00	0.00	0.00	0.00	0.00	0.00	0.00	0.00	0.00	0.00	0.00	0.00	0.00	0.00
0.00	0.00	0.00	0.00	0.00	0.00	0.00	0.00	0.00	0.00	0.00	0.00	0.00	0.00	0.00	0.00	0.00	0.00	0.00	-4.30	157.00	-152.60	0.00	3.60	74.70	-78.30	0.00	-3.80	8.30	-4.50	0.00	-3.80	8.30	-4.50	0.00	1.00	0.00	0.00	0.00	0.00	0.00	0.00	0.00	0.00	0.00	0.00	0.00	0.00	0.00	0.00
0.00	0.00	0.00	0.00	0.00	0.00	0.00	0.00	0.00	0.00	0.00	0.00	0.00	0.00	0.00	0.00	0.00	0.00	0.00	-59.40	175.70	-116.30	0.00	-23.80	85.70	-61.80	0.00	-5.90	8.00	-2.10	0.00	-5.90	8.00	-2.10	0.00	1.00	0.00	0.00	0.00	0.00	0.00	0.00	0.00	0.00	0.00	0.00	0.00	0.00	0.00	0.00
0.00	0.00	0.00	0.00	0.00	0.00	0.00	0.00	0.00	0.00	0.00	0.00	0.00	0.00	0.00	0.00	0.00	0.00	0.00	-108.60	177.30	-68.70	0.00	-49.00	88.30	-39.30	0.00	-7.40	7.00	0.40	0.00	-7.40	7.00	0.40	0.00	1.00	0.00	0.00	0.00	0.00	0.00	0.00	0.00	0.00	0.00	0.00	0.00	0.00	0.00	0.00
0.00	0.00	0.00	0.00	0.00	0.00	0.00	0.00	0.00	0.00	0.00	0.00	0.00	0.00	0.00	0.00	0.00	0.00	0.00	-147.20	161.60	-14.40	-0.10	-69.30	82.20	-12.80	0.00	-8.20	5.20	3.00	0.00	-8.20	5.20	3.00	0.00	1.00	0.00	0.00	0.00	0.00	0.00	0.00	0.00	0.00	0.00	0.00	0.00	0.00	0.00	0.00
0.00	0.00	0.00	0.00	0.00	0.00	0.00	0.00	0.00	0.00	0.00	0.00	0.00	0.00	0.00	0.00	0.00	0.00	0.00	-171.40	129.90	41.40	0.00	-82.90	68.10	14.80	0.00	-8.20	3.00	5.20	0.00	-8.20	3.00	5.20	0.00	1.00	0.00	0.00	0.00	0.00	0.00	0.00	0.00	0.00	0.00	0.00	0.00	0.00	0.00	0.00
0.00	0.00	0.00	0.00	0.00	0.00	0.00	0.00	0.00	0.00	0.00	0.00	0.00	0.00	0.00	0.00	0.00	0.00	0.00	-178.80	85.60	93.30	0.10	-88.40	47.30	41.00	0.00	-7.40	0.40	7.00	0.00	-7.40	0.40	7.00	0.00	1.00	0.00	0.00	0.00	0.00	0.00	0.00	0.00	0.00	0.00	0.00	0.00	0.00	0.00	0.00
0.00	0.00	0.00	0.00	0.00	0.00	0.00	0.00	0.00	0.00	0.00	0.00	0.00	0.00	0.00	0.00	0.00	0.00	0.00	-168.70	32.90	135.90	0.00	-85.20	21.90	63.30	0.00	-5.90	-2.10	8.10	0.00	-5.90	-2.10	8.10	0.00	1.00	0.00	0.00	0.00	0.00	0.00	0.00	0.00	0.00	0.00	0.00	0.00	0.00	0.00	0.00
0.00	0.00	0.00	0.00	0.00	0.00	0.00	0.00	0.00	0.00	0.00	0.00	0.00	0.00	0.00	0.00	0.00	0.00	0.00	-142.20	-23.00	165.20	0.00	-73.70	-5.60	79.30	0.00	-3.80	-4.50	8.30	0.00	-3.80	-4.50	8.30	0.00	1.00	0.00	0.00	0.00	0.00	0.00	0.00	0.00	0.00	0.00	0.00	0.00	0.00	0.00	0.00
0.00	0.00	0.00	0.00	0.00	0.00	0.00	0.00	0.00	0.00	0.00	0.00	0.00	0.00	0.00	0.00	0.00	0.00	0.00	-101.60	-76.80	178.40	0.00	-54.90	-32.60	87.60	0.00	-1.30	-6.50	7.80	0.00	-1.30	-6.50	7.80	0.00	1.00	0.00	0.00	0.00	0.00	0.00	0.00	0.00	0.00	0.00	0.00	0.00	0.00	0.00	0.00
0.00	0.00	0.00	0.00	0.00	0.00	0.00	0.00	0.00	0.00	0.00	0.00	0.00	0.00	0.00	0.00	0.00	0.00	0.00	-51.10	-122.90	174.10	0.00	-30.80	-56.40	87.30	0.00	1.30	-7.80	6.50	0.00	1.30	-7.80	6.50	0.00	1.00	0.00	0.00	0.00	0.00	0.00	0.00	0.00	0.00	0.00	0.00	0.00	0.00	0.00	0.00
0.00	0.00	0.00	0.00	0.00	0.00	0.00	0.00	0.00	0.00	0.00	0.00	0.00	0.00	0.00	0.00	0.00	0.00	0.00	4.30	-157.10	152.80	0.00	-3.60	-74.80	78.40	0.00	3.80	-8.30	4.50	0.00	3.80	-8.30	4.50	0.00	1.00	0.00	0.00	0.00	0.00	0.00	0.00	0.00	0.00	0.00	0.00	0.00	0.00	0.00	0.00
0.00	0.00	0.00	0.00	0.00	0.00	0.00	0.00	0.00	0.00	0.00	0.00	0.00	0.00	0.00	0.00	0.00	0.00	0.00	59.30	-176.00	116.60	0.00	23.80	-85.80	61.90	0.00	5.90	-8.10	2.10	0.00	5.90	-8.10	2.10	0.00	1.00	0.00	0.00	0.00	0.00	0.00	0.00	0.00	0.00	0.00	0.00	0.00	0.00	0.00	0.00
0.00	0.00	0.00	0.00	0.00	0.00	0.00	0.00	0.00	0.00	0.00	0.00	0.00	0.00	0.00	0.00	0.00	0.00	0.00	108.60	-177.50	68.90	0.00	49.00	-88.30	39.30	0.00	7.40	-7.00	-0.40	0.00	7.40	-7.00	-0.40	0.00	1.00	0.00	0.00	0.00	0.00	0.00	0.00	0.00	0.00	0.00	0.00	0.00	0.00	0.00	0.00
0.00	0.00	0.00	0.00	0.00	0.00	0.00	0.00	0.00	0.00	0.00	0.00	0.00	0.00	0.00	0.00	0.00	0.00	0.00	147.30	-161.70	14.40	0.00	69.40	-82.30	12.90	0.00	8.20	-5.20	-3.00	0.00	8.20	-5.20	-3.00	0.00	1.00	0.00	0.00	0.00	0.00	0.00	0.00	0.00	0.00	0.00	0.00	0.00	0.00	0.00	0.00
0.00	0.00	0.00	0.00	0.00	0.00	0.00	0.00	0.00	0.00	0.00	0.00	0.00	0.00	0.00	0.00	0.00	0.00	0.00	171.50	-130.10	-41.30	0.00	82.90	-68.20	-14.70	0.00	8.20	-3.00	-5.20	0.00	8.20	-3.00	-5.20	0.00	1.00	0.00	0.00	0.00	0.00	0.00	0.00	0.00	0.00	0.00	0.00	0.00	0.00	0.00	0.00
0.00	0.00	0.00	0.00	0.00	0.00	0.00	0.00	0.00	0.00	0.00	0.00	0.00	0.00	0.00	0.00	0.00	0.00	0.00	178.80	-85.80	-93.10	0.00	88.40	-47.40	-41.00	0.00	7.40	-0.40	-7.00	0.00	7.40	-0.40	-7.00	0.00	1.00	0.00	0.00	0.00	0.00	0.00	0.00	0.00	0.00	0.00	0.00	0.00	0.00	0.00	0.00
0.00	0.00	0.00	0.00	0.00	0.00	0.00	0.00	0.00	0.00	0.00	0.00	0.00	0.00	0.00	0.00	0.00	0.00	0.00	168.80	-33.00	-135.80	0.00	85.20	-22.00	-63.20	0.00	5.90	2.10	-8.10	0.00	5.90	2.10	-8.10	0.00	1.00	0.00	0.00	0.00	0.00	0.00	0.00	0.00	0.00	0.00	0.00	0.00	0.00	0.00	0.00
0.00	0.00	0.00	0.00	0.00	0.00	0.00	0.00	0.00	0.00	0.00	0.00	0.00	0.00	0.00	0.00	0.00	0.00	0.00	142.20	22.90	-165.10	0.00	73.70	5.50	-79.20	0.00	3.80	4.50	-8.30	0.00	3.80	4.50	-8.30	0.00	1.00	0.00	0.00	0.00	0.00	0.00	0.00	0.00	0.00	0.00	0.00	0.00	0.00	0.00	0.00
0.00	0.00	0.00	0.00	0.00	0.00	0.00	0.00	0.00	0.00	0.00	0.00	0.00	0.00	0.00	0.00	0.00	0.00	0.00	101.60	76.60	-178.30	0.00	54.90	32.50	-87.50	0.00	1.30	6.50	-7.80	0.00	1.30	6.50	-7.80	0.00	1.00	0.00	0.00	0.00	0.00	0.00	0.00	0.00	0.00	0.00	0.00	0.00	0.00	0.00	0.00
0.00	0.00	0.00	0.00	0.00	0.00	0.00	0.00	0.00	0.00	0.00	0.00	0.00	0.00	0.00	0.00	0.00	0.00	0.00	51.10	122.80	-174.00	0.00	30.80	56.40	-87.20	0.00	-1.30	7.80	-6.50	0.00	-1.30	7.80	-6.50	0.00	1.00	0.00	0.00	0.00	0.00	0.00	0.00	0.00	0.00	0.00	0.00	0.00	0.00	0.00	0.00
0.00	0.00	0.00	0.00	0.00	0.00	0.00	0.00	0.00	0.00	0.00	0.00	0.00	0.00	0.00	0.00	0.00	0.00	0.00	-4.30	157.00	-152.70	0.00	3.60	74.70	-78.40	0.00	-3.80	8.30	-4.50	0.00	-3.80	8.30	-4.50	0.00	1.00	0.00	0.00	0.00	0.00	0.00	0.00	0.00	0.00	0.00	0.00	0.00	0.00	0.00	0.00
0.00	0.00	0.00	0.00	0.00	0.00	0.00	0.00	0.00	0.00	0.00	0.00	0.00	0.00	0.00	0.00	0.00	0.00	0.00	-59.30	175.80	-116.40	0.00	-23.80	85.70	-61.80	0.00	-5.90	8.10	-2.10	0.00	-5.90	8.10	-2.10	0.00	1.00	0.00	0.00	0.00	0.00	0.00	0.00	0.00	0.00	0.00	0.00	0.00	0.00	0.00	0.00
0.00	0.00	0.00	0.00	0.00	0.00	0.00	0.00	0.00	0.00	0.00	0.00	0.00	0.00	0.00	0.00	0.00	0.00	0.00	-108.60	177.30	-68.70	0.00	-49.00	88.30	-39.20	0.00	-7.40	7.00	0.40	0.00	-7.40	7.00	0.40	0.00	1.00	0.00	0.00	0.00	0.00	0.00	0.00	0.00	0.00	0.00	0.00	0.00	0.00	0.00	0.00
0.00	0.00	0.00	0.00	0.00	0.00	0.00	0.00	0.00	0.00	0.00	0.00	0.00	0.00	0.00	0.00	0.00	0.00	0.00	-147.20	161.60	-14.30	0.00	-69.30	82.20	-12.80	0.00	-8.20	5.20	3.00	0.00	-8.20	5.20	3.00	0.00	1.00	0.00	0.00	0.00	0.00	0.00	0.00	0.00	0.00	0.00	0.00	0.00	0.00	0.00	0.00
0.00	0.00	0.00	0.00	0.00	0.00	0.00	0.00	0.00	0.00	0.00	0.00	0.00	0.00	0.00	0.00	0.00	0.00	0.00	-171.40	130.00	41.40	0.00	-82.90	68.10	14.80	0.00	-8.20	3.00	5.20	0.00	-8.20	3.00	5.20	0.00	1.00	0.00	0.00	0.00	0.00	0.00	0.00	0.00	0.00	0.00	0.00	0.00	0.00	0.00	0.00
0.00	0.00	0.00	0.00	0.00	0.00	0.00	0.00	0.00	0.00	0.00	0.00	0.00	0.00	0.00	0.00	0.00	0.00	0.00	-178.80	85.60	93.20	0.00	-88.40	47.30	41.00	0.00	-7.40	0.40	7.00	0.00	-7.40	0.40	7.00	0.00	1.00	0.00	0.00	0.00	0.00	0.00	0.00	0.00	0.00	0.00	0.00	0.00	0.00	0.00	0.00
0.00	0.00	0.00	0.00	0.00	0.00	0.00	0.00	0.00	0.00	0.00	0.00	0.00	0.00	0.00	0.00	0.00	0.00	0.00	-168.80	32.80	135.90	0.00	-85.20	21.90	63.30	0.00	-5.90	-2.10	8.10	0.00	-5.90	-2.10	8.10	0.00	1.00	0.00	0.00	0.00	0.00	0.00	0.00	0.00	0.00	0.00	0.00	0.00	0.00	0.00	0.00
0.00	0.00	0.00	0.00	0.00	0.00	0.00	0.00	0.00	0.00	0.00	0.00	0.00	0.00	0.00	0.00	0.00	0.00	0.00	-142.20	-23.00	165.30	0.00	-73.70	-5.60	79.30	0.00	-3.80	-4.50	8.30	0.00	-3.80	-4.50	8.30	0.00	1.00	0.00	0.00	0.00	0.00	0.00	0.00	0.00	0.00	0.00	0.00	0.00	0.00	0.00	0.00
0.00	0.00	0.00	0.00	0.00	0.00	0.00	0.00	0.00	0.00	0.00	0.00	0.00	0.00	0.00	0.00	0.00	0.00	0.00	-101.60	-76.70	178.40	0.00	-54.90	-32.60	87.60	0.00	-1.30	-6.50	7.80	0.00	-1.30	-6.50	7.80	0.00	1.00	0.00	0.00	0.00	0.00	0.00	0.00	0.00	0.00	0.00	0.00	0.00	0.00	0.00	0.00
0.00	0.00	0.00	0.00	0.00	0.00	0.00	0.00	0.00	0.00	0.00	0.00	0.00	0.00	0.00	0.00	0.00	0.00	0.00	-51.10	-122.90	174.10	0.00	-30.80	-56.40	87.30	0.00	1.30	-7.80	6.50	0.00	1.30	-7.80	6.50	0.00	1.00	0.00	0.00	0.00	0.00	0.00	0.00	0.00	0.00	0.00	0.00	0.00	0.00	0.00	0.00
0.00	0.00	0.00	0.00	0.00	0.00	0.00	0.00	0.00	0.00	0.00	0.00	0.00	0.00	0.00	0.00	0.00	0.00	0.00	4.30	-157.10	152.80	0.00	-3.60	-74.80	78.40	0.00	3.80	-8.30	4.50	0.00	3.80	-8.30	4.50	0.00	1.00	0.00	0.00	0.00	0.00	0.00	0.00	0.00	0.00	0.00	0.00	0.00	0.00	0.00	0.00
0.00	0.00	0.00	0.00	0.00	0.00	0.00	0.00	0.00	0.00	0.00	0.00	0.00	0.00	0.00	0.00	0.00	0.00	0.00	59.40	-175.90	116.50	0.00	23.80	-85.70	61.90	0.00	5.90	-8.10	2.10	0.00	5.90	-8.10	2.10	0.00	1.00	0.00	0.00	0.00	0.00	0.00	0.00	0.00	0.00	0.00	0.00	0.00	0.00	0.00	0.00
0.00	0.00	0.00	0.00	0.00	0.00	0.00	0.00	0.00	0.00	0.00	0.00	0.00	0.00	0.00	0.00	0.00	0.00	0.00	108.60	-177.50	68.90	0.00	49.00	-88.30	39.30	0.00	7.40	-7.00	-0.40	0.00	7.40	-7.00	-0.40	0.00	1.00	0.00	0.00	0.00	0.00	0.00	0.00	0.00	0.00	0.00	0.00	0.00	0.00	0.00	0.00
0.00	0.00	0.00	0.00	0.00	0.00	0.00	0.00	0.00	0.00	0.00	0.00	0.00	0.00	0.00	0.00	0.00	0.00	0.00	147.20	-161.70	14.50	0.00	69.40	-82.30	12.90	0.00	8.20	-5.20	-3.00	0.00	8.20	-5.20	-3.00	0.00	1.00	0.00	0.00	0.00	0.00	0.00	0.00	0.00	0.00	0.00	0.00	0.00	0.00	0.00	0.00
0.00	0.00	0.00	0.00	0.00	0.00	0.00	0.00	0.00	0.00	0.00	0.00	0.00	0.00	0.00	0.00	0.00	0.00	0.00	171.50	-130.10	-41.30	0.00	82.90	-68.20	-14.70	0.00	8.20	-3.00	-5.20	0.00	8.20	-3.00	-5.20	0.00	1.00	0.00	0.00	0.00	0.00	0.00	0.00	0.00	0.00	0.00	0.00	0.00	0.00	0.00	0.00
0.00	0.00	0.00	0.00	0.00	0.00	0.00	0.00	0.00	0.00	0.00	0.00	0.00	0.00	0.00	0.00	0.00	0.00	0.00	178.90	-85.70	-93.10	0.00	88.40	-47.40	-41.00	0.00	7.40	-0.40	-7.00	0.00	7.40	-0.40	-7.00	0.00	1.00	0.00	0.00	0.00	0.00	0.00	0.00	0.00	0.00	0.00	0.00	0.00	0.00	0.00	0.00
0.00	0.00	0.00	0.00	0.00	0.00	0.00	0.00	0.00	0.00	0.00	0.00	0.00	0.00	0.00	0.00	0.00	0.00	0.00	168.80	-33.00	-135.70	0.00	85.20	-22.00	-63.20	0.00	5.90	2.10	-8.10	0.00	5.90	2.10	-8.10	0.00	1.00	0.00	0.00	0.00	0.00	0.00	0.00	0.00	0.00	0.00	0.00	0.00	0.00	0.00	0.00
0.00	0.00	0.00	0.00	0.00	0.00	0.00	0.00	0.00	0.00	0.00	0.00	0.00	0.00	0.00	0.00	0.00	0.00	0.00	142.10	22.80	-165.00	0.00	73.70	5.50	-79.20	0.00	3.80	4.50	-8.30	0.00	3.80	4.50	-8.30	0.00	1.00	0.00	0.00	0.00	0.00	0.00	0.00	0.00	0.00	0.00	0.00	0.00	0.00	0.00	0.00
0.00	0.00	0.00	0.00	0.00	0.00	0.00	0.00	0.00	0.00	0.00	0.00	0.00	0.00	0.00	0.00	0.00	0.00	0.00	101.60	76.60	-178.30	0.00	54.90	32.50	-87.50	0.00	1.30	6.50	-7.80	0.00	1.30	6.50	-7.80	0.00	1.00	0.00	0.00	0.00	0.00	0.00	0.00	0.00	0.00	0.00	0.00	0.00	0.00	0.00	0.00
0.00	0.00	0.00	0.00	0.00	0.00	0.00	0.00	0.00	0.00	0.00	0.00	0.00	0.00	0.00	0.00	0.00	0.00	0.00	51.20	122.80	-174.00	0.00	30.80	56.40	-87.20	0.00	-1.30	7.80	-6.50	0.00	-1.30	7.80	-6.50	0.00	1.00	0.00	0.00	0.00	0.00	0.00	0.00	0.00	0.00	0.00	0.00	0.00	0.00	0.00	0.00
0.00	0.00	0.00	0.00	0.00	0.00	0.00	0.00	0.00	0.00	0.00	0.00	0.00	0.00	0.00	0.00	0.00	0.00	0.00	-4.20	157.00	-152.70	0.00	3.60	74.70	-78.40	0.00	-3.80	8.30	-4.50	0.00	-3.80	8.30	-4.50	0.00	1.00	0.00	0.00	0.00	0.00	0.00	0.00	0.00	0.00	0.00	0.00	0.00	0.00	0.00	0.00
0.00	0.00	0.00	0.00	0.00	0.00	0.00	0.00	0.00	0.00	0.00	0.00	0.00	0.00	0.00	0.00	0.00	0.00	0.00	-59.30	175.80	-116.40	0.00	-23.80	85.70	-61.80	0.00	-5.90	8.00	-2.10	0.00	-5.90	8.00	-2.10	0.00	1.00	0.00	0.00	0.00	0.00	0.00	0.00	0.00	0.00	0.00	0.00	0.00	0.00	0.00	0.00
0.00	0.00	0.00	0.00	0.00	0.00	0.00	0.00	0.00	0.00	0.00	0.00	0.00	0.00	0.00	0.00	0.00	0.00	0.00	-108.60	177.40	-68.70	0.00	-49.00	88.30	-39.30	0.00	-7.40	7.00	0.40	0.00	-7.40	7.00	0.40	0.00	1.00	0.00	0.00	0.00	0.00	0.00	0.00	0.00	0.00	0.00	0.00	0.00	0.00	0.00	0.00
0.00	0.00	0.00	0.00	0.00	0.00	0.00	0.00	0.00	0.00	0.00	0.00	0.00	0.00	0.00	0.00	0.00	0.00	0.00	-147.30	161.60	-14.30	0.00	-69.30	82.20	-12.80	0.00	-8.20	5.20	3.00	0.00	-8.20	5.20	3.00	0.00	1.00	0.00	0.00	0.00	0.00	0.00	0.00	0.00	0.00	0.00	0.00	0.00	0.00	0.00	0.00
0.00	0.00	0.00	0.00	0.00	0.00	0.00	0.00	0.00	0.00	0.00	0.00	0.00	0.00	0.00	0.00	0.00	0.00	0.00	-171.50	129.90	41.40	0.00	-82.90	68.10	14.80	0.00	-8.20	3.00	5.20	0.00	-8.20	3.00	5.20	0.00	1.00	0.00	0.00	0.00	0.00	0.00	0.00	0.00	0.00	0.00	0.00	0.00	0.00	0.00	0.00
0.00	0.00	0.00	0.00	0.00	0.00	0.00	0.00	0.00	0.00	0.00	0.00	0.00	0.00	0.00	0.00	0.00	0.00	0.00	-178.90	85.60	93.20	0.00	-88.40	47.30	41.00	0.00	-7.40	0.40	7.00	0.00	-7.40	0.40	7.00	0.00	1.00	0.00	0.00	0.00	0.00	0.00	0.00	0.00	0.00	0.00	0.00	0.00	0.00	0.00	0.00
0.00	0.00	0.00	0.00	0.00	0.00	0.00	0.00	0.00	0.00	0.00	0.00	0.00	0.00	0.00	0.00	0.00	0.00	0.00	-168.70	32.90	135.90	0.00	-85.20	21.90	63.30	0.00	-5.90	-2.10	8.10	0.00	-5.90	-2.10	8.10	0.00	1.00	0.00	0.00	0.00	0.00	0.00	0.00	0.00	0.00	0.00	0.00	0.00	0.00	0.00	0.00
0.00	0.00	0.00	0.00	0.00	0.00	0.00	0.00	0.00	0.00	0.00	0.00	0.00	0.00	0.00	0.00	0.00	0.00	0.00	-142.10	-23.00	165.30	0.10	-73.70	-5.60	79.30	0.00	-3.80	-4.50	8.30	0.00	-3.80	-4.50	8.30	0.00	1.00	0.00	0.00	0.00	0.00	0.00	0.00	0.00	0.00	0.00	0.00	0.00	0.00	0.00	0.00
0.00	0.00	0.00	0.00	0.00	0.00	0.00	0.00	0.00	0.00	0.00	0.00	0.00	0.00	0.00	0.00	0.00	0.00	0.00	-101.60	-76.70	178.50	0.00	-54.90	-32.60	87.60	0.00	-1.30	-6.50	7.80	0.00	-1.30	-6.50	7.80	0.00	1.00	0.00	0.00	0.00	0.00	0.00	0.00	0.00	0.00	0.00	0.00	0.00	0.00	0.00	0.00
0.00	0.00	0.00	0.00	0.00	0.00	0.00	0.00	0.00	0.00	0.00	0.00	0.00	0.00	0.00	0.00	0.00	0.00	0.00	-51.10	-123.00	174.10	0.00	-30.80	-56.40	87.30	0.00	1.30	-7.80	6.50	0.00	1.30	-7.80	6.50	0.00	1.00	0.00	0.00	0.00	0.00	0.00	0.00	0.00	0.00	0.00	0.00	0.00	0.00	0.00	0.00
0.00	0.00	0.00	0.00	0.00	0.00	0.00	0.00	0.00	0.00	0.00	0.00	0.00	0.00	0.00	0.00	0.00	0.00	0.00	4.20	-157.20	152.70	-0.10	-3.60	-74.80	78.40	0.00	3.80	-8.30	4.50	0.00	3.80	-8.30	4.50	0.00	1.00	0.00	0.00	0.00	0.00	0.00	0.00	0.00	0.00	0.00	0.00	0.00	0.00	0.00	0.00
0.00	0.00	0.00	0.00	0.00	0.00	0.00	0.00	0.00	0.00	0.00	0.00	0.00	0.00	0.00	0.00	0.00	0.00	0.00	59.30	-175.90	116.50	0.00	23.80	-85.70	61.90	0.00	5.90	-8.10	2.10	0.00	5.90	-8.10	2.10	0.00	1.00	0.00	0.00	0.00	0.00	0.00	0.00	0.00	0.00	0.00	0.00	0.00	0.00	0.00	0.00
0.00	0.00	0.00	0.00	0.00	0.00	0.00	0.00	0.00	0.00	0.00	0.00	0.00	0.00	0.00	0.00	0.00	0.00	0.00	108.60	-177.50	68.90	0.00	49.00	-88.30	39.30	0.00	7.40	-7.00	-0.40	0.00	7.40	-7.00	-0.40	0.00	1.00	0.00	0.00	0.00	0.00	0.00	0.00	0.00	0.00	0.00	0.00	0.00	0.00	0.00	0.00
0.00	0.00	0.00	0.00	0.00	0.00	0.00	0.00	0.00	0.00	0.00	0.00	0.00	0.00	0.00	0.00	0.00	0.00	0.00	147.30	-161.70	14.50	0.00	69.30	-82.30	12.90	0.00	8.20	-5.20	-3.00	0.00	8.20	-5.20	-3.00	0.00	1.00	0.00	0.00	0.00	0.00	0.00	0.00	0.00	0.00	0.00	0.00	0.00	0.00	0.00	0.00
0.00	0.00	0.00	0.00	0.00	0.00	0.00	0.00	0.00	0.00	0.00	0.00	0.00	0.00	0.00	0.00	0.00	0.00	0.00	171.40	-130.10	-41.30	0.00	82.90	-68.20	-14.70	0.00	8.20	-3.00	-5.20	0.00	8.20	-3.00	-5.20	0.00	1.00	0.00	0.00	0.00	0.00	0.00	0.00	0.00	0.00	0.00	0.00	0.00	0.00	0.00	0.00
0.00	0.00	0.00	0.00	0.00	0.00	0.00	0.00	0.00	0.00	0.00	0.00	0.00	0.00	0.00	0.00	0.00	0.00	0.00	178.90	-85.80	-93.10	0.00	88.40	-47.40	-41.00	0.00	7.40	-0.40	-7.00	0.00	7.40	-0.40	-7.00	0.00	1.00	0.00	0.00	0.00	0.00	0.00	0.00	0.00	0.00	0.00	0.00	0.00	0.00	0.00	0.00
0.00	0.00	0.00	0.00	0.00	0.00	0.00	0.00	0.00	0.00	0.00	0.00	0.00	0.00	0.00	0.00	0.00	0.00	0.00	168.80	-33.00	-135.80	0.00	85.20	-22.00	-63.20	0.00	5.90	2.10	-8.10	0.00	5.90	2.10	-8.10	0.00	1.00	0.00	0.00	0.00	0.00	0.00	0.00	0.00	0.00	0.00	0.00	0.00	0.00	0.00	0.00
0.00	0.00	0.00	0.00	0.00	0.00	0.00	0.00	0.00	0.00	0.00	0.00	0.00	0.00	0.00	0.00	0.00	0.00	0.00	142.20	22.90	-165.10	0.00	73.70	5.50	-79.20	0.00	3.80	4.50	-8.30	0.00	3.80	4.50	-8.30	0.00	1.00	0.00	0.00	0.00	0.00	0.00	0.00	0.00	0.00	0.00	0.00	0.00	0.00	0.00	0.00
0.00	0.00	0.00	0.00	0.00	0.00	0.00	0.00	0.00	0.00	0.00	0.00	0.00	0.00	0.00	0.00	0.00	0.00	0.00	101.60	76.60	-178.20	0.00	54.90	32.50	-87.50	0.00	1.30	6.50	-7.80	0.00	1.30	6.50	-7.80	0.00	1.00	0.00	0.00	0.00	0.00	0.00	0.00	0.00	0.00	0.00	0.00	0.00	0.00	0.00	0.00
0.00	0.00	0.00	0.00	0.00	0.00	0.00	0.00	0.00	0.00	0.00	0.00	0.00	0.00	0.00	0.00	0.00	0.00	0.00	51.10	122.80	-174.00	0.00	30.80	56.40	-87.20	0.00	-1.30	7.80	-6.50	0.00	-1.30	7.80	-6.50	0.00	1.00	0.00	0.00	0.00	0.00	0.00	0.00	0.00	0.00	0.00	0.00	0.00	0.00	0.00	0.00
0.00	0.00	0.00	0.00	0.00	0.00	0.00	0.00	0.00	0.00	0.00	0.00	0.00	0.00	0.00	0.00	0.00	0.00	0.00	-4.20	157.00	-152.70	0.00	3.60	74.70	-78.40	0.00	-3.80	8.30	-4.50	0.00	-3.80	8.30	-4.50	0.00	1.00	0.00	0.00	0.00	0.00	0.00	0.00	0.00	0.00	0.00	0.00	0.00	0.00	0.00	0.00
0.00	0.00	0.00	0.00	0.00	0.00	0.00	0.00	0.00	0.00	0.00	0.00	0.00	0.00	0.00	0.00	0.00	0.00	0.00	-59.30	175.80	-116.40	0.00	-23.80	85.70	-61.80	0.00	-5.90	8.00	-2.10	0.00	-5.90	8.00	-2.10	0.00	1.00	0.00	0.00	0.00	0.00	0.00	0.00	0.00	0.00	0.00	0.00	0.00	0.00	0.00	0.00
0.00	0.00	0.00	0.00	0.00	0.00	0.00	0.00	0.00	0.00	0.00	0.00	0.00	0.00	0.00	0.00	0.00	0.00	0.00	-108.60	177.40	-68.70	0.00	-49.00	88.30	-39.20	0.00	-7.40	7.00	0.40	0.00	-7.40	7.00	0.40	0.00	1.00	0.00	0.00	0.00	0.00	0.00	0.00	0.00	0.00	0.00	0.00	0.00	0.00	0.00	0.00
0.00	0.00	0.00	0.00	0.00	0.00	0.00	0.00	0.00	0.00	0.00	0.00	0.00	0.00	0.00	0.00	0.00	0.00	0.00	-147.20	161.60	-14.30	0.00	-69.30	82.20	-12.80	0.00	-8.20	5.20	3.00	0.00	-8.20	5.20	3.00	0.00	1.00	0.00	0.00	0.00	0.00	0.00	0.00	0.00	0.00	0.00	0.00	0.00	0.00	0.00	0.00
0.00	0.00	0.00	0.00	0.00	0.00	0.00	0.00	0.00	0.00	0.00	0.00	0.00	0.00	0.00	0.00	0.00	0.00	0.00	-171.40	130.00	41.40	0.00	-82.90	68.10	14.80	0.00	-8.20	3.00	5.20	0.00	-8.20	3.00	5.20	0.00	1.00	0.00	0.00	0.00	0.00	0.00	0.00	0.00	0.00	0.00	0.00	0.00	0.00	0.00	0.00
0.00	0.00	0.00	0.00	0.00	0.00	0.00	0.00	0.00	0.00	0.00	0.00	0.00	0.00	0.00	0.00	0.00	0.00	0.00	-178.90	85.60	93.20	0.00	-88.40	47.30	41.00	0.00	-7.40	0.40	7.00	0.00	-7.40	0.40	7.00	0.00	1.00	0.00	0.00	0.00	0.00	0.00	0.00	0.00	0.00	0.00	0.00	0.00	0.00	0.00	0.00
0.00	0.00	0.00	0.00	0.00	0.00	0.00	0.00	0.00	0.00	0.00	0.00	0.00	0.00	0.00	0.00	0.00	0.00	0.00	-168.80	32.90	135.90	0.00	-85.20	21.90	63.30	0.00	-5.90	-2.10	8.10	0.00	-5.90	-2.10	8.10	0.00	1.00	0.00	0.00	0.00	0.00	0.00	0.00	0.00	0.00	0.00	0.00	0.00	0.00	0.00	0.00
0.00	0.00	0.00	0.00	0.00	0.00	0.00	0.00	0.00	0.00	0.00	0.00	0.00	0.00	0.00	0.00	0.00	0.00	0.00	-142.20	-23.00	165.20	0.00	-73.70	-5.60	79.30	0.00	-3.80	-4.50	8.30	0.00	-3.80	-4.50	8.30	0.00	1.00	0.00	0.00	0.00	0.00	0.00	0.00	0.00	0.00	0.00	0.00	0.00	0.00	0.00	0.00
0.00	0.00	0.00	0.00	0.00	0.00	0.00	0.00	0.00	0.00	0.00	0.00	0.00	0.00	0.00	0.00	0.00	0.00	0.00	-101.60	-76.80	178.40	0.00	-54.90	-32.60	87.60	0.00	-1.30	-6.50	7.80	0.00	-1.30	-6.50	7.80	0.00	1.00	0.00	0.00	0.00	0.00	0.00	0.00	0.00	0.00	0.00	0.00	0.00	0.00	0.00	0.00
0.00	0.00	0.00	0.00	0.00	0.00	0.00	0.00	0.00	0.00	0.00	0.00	0.00	0.00	0.00	0.00	0.00	0.00	0.00	-51.20	-123.00	174.20	0.00	-30.80	-56.40	87.30	0.00	1.30	-7.80	6.50	0.00	1.30	-7.80	6.50	0.00	1.00	0.00	0.00	0.00	0.00	0.00	0.00	0.00	0.00	0.00	0.00	0.00	0.00	0.00	0.00
0.00	0.00	0.00	0.00	0.00	0.00	0.00	0.00	0.00	0.00	0.00	0.00	0.00	0.00	0.00	0.00	0.00	0.00	0.00	4.30	-157.10	152.80	0.00	-3.60	-74.80	78.40	0.00	3.80	-8.30	4.50	0.00	3.80	-8.30	4.50	0.00	1.00	0.00	0.00	0.00	0.00	0.00	0.00	0.00	0.00	0.00	0.00	0.00	0.00	0.00	0.00
0.00	0.00	0.00	0.00	0.00	0.00	0.00	0.00	0.00	0.00	0.00	0.00	0.00	0.00	0.00	0.00	0.00	0.00	0.00	59.40	-175.90	116.50	0.00	23.80	-85.70	61.90	0.00	5.90	-8.10	2.10	0.00	5.90	-8.10	2.10	0.00	1.00	0.00	0.00	0.00	0.00	0.00	0.00	0.00	0.00	0.00	0.00	0.00	0.00	0.00	0.00
0.00	0.00	0.00	0.00	0.00	0.00	0.00	0.00	0.00	0.00	0.00	0.00	0.00	0.00	0.00	0.00	0.00	0.00	0.00	108.60	-177.50	68.90	0.00	49.00	-88.30	39.30	0.00	7.40	-7.00	-0.40	0.00	7.40	-7.00	-0.40	0.00	1.00	0.00	0.00	0.00	0.00	0.00	0.00	0.00	0.00	0.00	0.00	0.00	0.00	0.00	0.00
0.00	0.00	0.00	0.00	0.00	0.00	0.00	0.00	0.00	0.00	0.00	0.00	0.00	0.00	0.00	0.00	0.00	0.00	0.00	147.20	-161.70	14.50	0.00	69.30	-82.30	12.90	0.00	8.20	-5.20	-3.00	0.00	8.20	-5.20	-3.00	0.00	1.00	0.00	0.00	0.00	0.00	0.00	0.00	0.00	0.00	0.00	0.00	0.00	0.00	0.00	0.00
0.00	0.00	0.00	0.00	0.00	0.00	0.00	0.00	0.00	0.00	0.00	0.00	0.00	0.00	0.00	0.00	0.00	0.00	0.00	171.40	-130.10	-41.30	0.00	82.90	-68.20	-14.70	0.00	8.20	-3.00	-5.20	0.00	8.20	-3.00	-5.20	0.00	1.00	0.00	0.00	0.00	0.00	0.00	0.00	0.00	0.00	0.00	0.00	0.00	0.00	0.00	0.00
0.00	0.00	0.00	0.00	0.00	0.00	0.00	0.00	0.00	0.00	0.00	0.00	0.00	0.00	0.00	0.00	0.00	0.00	0.00	178.90	-85.70	-93.10	0.00	88.40	-47.40	-41.00	0.00	7.40	-0.40	-7.00	0.00	7.40	-0.40	-7.00	0.00	1.00	0.00	0.00	0.00	0.00	0.00	0.00	0.00	0.00	0.00	0.00	0.00	0.00	0.00	0.00
0.00	0.00	0.00	0.00	0.00	0.00	0.00	0.00	0.00	0.00	0.00	0.00	0.00	0.00	0.00	0.00	0.00	0.00	0.00	168.80	-33.00	-135.70	0.00	85.20	-22.00	-63.20	0.00	5.90	2.10	-8.10	0.00	5.90	2.10	-8.10	0.00	1.00	0.00	0.00	0.00	0.00	0.00	0.00	0.00	0.00	0.00	0.00	0.00	0.00	0.00	0.00
0.00	0.00	0.00	0.00	0.00	0.00	0.00	0.00	0.00	0.00	0.00	0.00	0.00	0.00	0.00	0.00	0.00	0.00	0.00	142.20	22.90	-165.10	0.00	73.70	5.50	-79.20	0.00	3.80	4.50	-8.30	0.00	3.80	4.50	-8.30	0.00	1.00	0.00	0.00	0.00	0.00	0.00	0.00	0.00	0.00	0.00	0.00	0.00	0.00	0.00	0.00
0.00	0.00	0.00	0.00	0.00	0.00	0.00	0.00	0.00	0.00	0.00	0.00	0.00	0.00	0.00	0.00	0.00	0.00	0.00	101.60	76.60	-178.30	0.00	54.90	32.50	-87.50	0.00	1.30	6.50	-7.80	0.00	1.30	6.50	-7.80	0.00	1.00	0.00	0.00	0.00	0.00	0.00	0.00	0.00	0.00	0.00	0.00	0.00	0.00	0.00	0.00
0.00	0.00	0.00	0.00	0.00	0.00	0.00	0.00	0.00	0.00	0.00	0.00	0.00	0.00	0.00	0.00	0.00	0.00	0.00	51.10	122.80	-174.00	0.00	30.80	56.40	-87.20	0.00	-1.30	7.80	-6.50	0.00	-1.30	7.80	-6.50	0.00	1.00	0.00	0.00	0.00	0.00	0.00	0.00	0.00	0.00	0.00	0.00	0.00	0.00	0.00	0.00
0.00	0.00	0.00	0.00	0.00	0.00	0.00	0.00	0.00	0.00	0.00	0.00	0.00	0.00	0.00	0.00	0.00	0.00	0.00	-4.30	157.00	-152.60	0.00	3.60	74.70	-78.40	0.00	-3.80	8.30	-4.50	0.00	-3.80	8.30	-4.50	0.00	1.00	0.00	0.00	0.00	0.00	0.00	0.00	0.00	0.00	0.00	0.00	0.00	0.00	0.00	0.00
0.00	0.00	0.00	0.00	0.00	0.00	0.00	0.00	0.00	0.00	0.00	0.00	0.00	0.00	0.00	0.00	0.00	0.00	0.00	-59.30	175.80	-116.40	0.00	-23.80	85.70	-61.80	0.00	-5.90	8.10	-2.10	0.00	-5.90	8.10	-2.10	0.00	1.00	0.00	0.00	0.00	0.00	0.00	0.00	0.00	0.00	0.00	0.00	0.00	0.00	0.00	0.00
0.00	0.00	0.00	0.00	0.00	0.00	0.00	0.00	0.00	0.00	0.00	0.00	0.00	0.00	0.00	0.00	0.00	0.00	0.00	-108.60	177.40	-68.80	0.00	-49.00	88.30	-39.30	0.00	-7.40	7.00	0.40	0.00	-7.40	7.00	0.40	0.00	1.00	0.00	0.00	0.00	0.00	0.00	0.00	0.00	0.00	0.00	0.00	0.00	0.00	0.00	0.00
0.00	0.00	0.00	0.00	0.00	0.00	0.00	0.00	0.00	0.00	0.00	0.00	0.00	0.00	0.00	0.00	0.00	0.00	0.00	-147.30	161.50	-14.30	0.00	-69.30	82.20	-12.80	0.00	-8.20	5.20	3.00	0.00	-8.20	5.20	3.00	0.00	1.00	0.00	0.00	0.00	0.00	0.00	0.00	0.00	0.00	0.00	0.00	0.00	0.00	0.00	0.00
0.00	0.00	0.00	0.00	0.00	0.00	0.00	0.00	0.00	0.00	0.00	0.00	0.00	0.00	0.00	0.00	0.00	0.00	0.00	-171.50	129.90	41.40	-0.10	-82.90	68.10	14.80	0.00	-8.20	3.00	5.20	0.00	-8.20	3.00	5.20	0.00	1.00	0.00	0.00	0.00	0.00	0.00	0.00	0.00	0.00	0.00	0.00	0.00	0.00	0.00	0.00
0.00	0.00	0.00	0.00	0.00	0.00	0.00	0.00	0.00	0.00	0.00	0.00	0.00	0.00	0.00	0.00	0.00	0.00	0.00	-178.90	85.60	93.20	0.00	-88.40	47.30	41.00	0.00	-7.40	0.40	7.00	0.00	-7.40	0.40	7.00	0.00	1.00	0.00	0.00	0.00	0.00	0.00	0.00	0.00	0.00	0.00	0.00	0.00	0.00	0.00	0.00
0.00	0.00	0.00	0.00	0.00	0.00	0.00	0.00	0.00	0.00	0.00	0.00	0.00	0.00	0.00	0.00	0.00	0.00	0.00	-168.70	32.90	135.90	0.00	-85.20	21.90	63.30	0.00	-5.90	-2.10	8.10	0.00	-5.90	-2.10	8.10	0.00	1.00	0.00	0.00	0.00	0.00	0.00	0.00	0.00	0.00	0.00	0.00	0.00	0.00	0.00	0.00
0.00	0.00	0.00	0.00	0.00	0.00	0.00	0.00	0.00	0.00	0.00	0.00	0.00	0.00	0.00	0.00	0.00	0.00	0.00	-142.10	-23.00	165.30	0.10	-73.70	-5.60	79.30	0.00	-3.80	-4.50	8.30	0.00	-3.80	-4.50	8.30	0.00	1.00	0.00	0.00	0.00	0.00	0.00	0.00	0.00	0.00	0.00	0.00	0.00	0.00	0.00	0.00
0.00	0.00	0.00	0.00	0.00	0.00	0.00	0.00	0.00	0.00	0.00	0.00	0.00	0.00	0.00	0.00	0.00	0.00	0.00	-101.60	-76.70	178.40	0.00	-54.90	-32.60	87.60	0.00	-1.30	-6.50	7.80	0.00	-1.30	-6.50	7.80	0.00	1.00	0.00	0.00	0.00	0.00	0.00	0.00	0.00	0.00	0.00	0.00	0.00	0.00	0.00	0.00
0.00	0.00	0.00	0.00	0.00	0.00	0.00	0.00	0.00	0.00	0.00	0.00	0.00	0.00	0.00	0.00	0.00	0.00	0.00	-51.20	-123.00	174.10	0.00	-30.80	-56.40	87.30	0.00	1.30	-7.80	6.50	0.00	1.30	-7.80	6.50	0.00	1.00	0.00	0.00	0.00	0.00	0.00	0.00	0.00	0.00	0.00	0.00	0.00	0.00	0.00	0.00
0.00	0.00	0.00	0.00	0.00	0.00	0.00	0.00	0.00	0.00	0.00	0.00	0.00	0.00	0.00	0.00	0.00	0.00	0.00	4.20	-157.20	152.80	-0.10	-3.60	-74.80	78.40	0.00	3.80	-8.30	4.50	0.00	3.80	-8.30	4.50	0.00	1.00	0.00	0.00	0.00	0.00	0.00	0.00	0.00	0.00	0.00	0.00	0.00	0.00	0.00	0.00
0.00	0.00	0.00	0.00	0.00	0.00	0.00	0.00	0.00	0.00	0.00	0.00	0.00	0.00	0.00	0.00	0.00	0.00	0.00	59.30	-175.90	116.50	0.00	23.80	-85.70	61.90	0.00	5.90	-8.10	2.10	0.00	5.90	-8.10	2.10	0.00	1.00	0.00	0.00	0.00	0.00	0.00	0.00	0.00	0.00	0.00	0.00	0.00	0.00	0.00	0.00
0.00	0.00	0.00	0.00	0.00	0.00	0.00	0.00	0.00	0.00	0.00	0.00	0.00	0.00	0.00	0.00	0.00	0.00	0.00	108.60	-177.50	68.80	0.00	49.00	-88.30	39.30	0.00	7.40	-7.00	-0.40	0.00	7.40	-7.00	-0.40	0.00	1.00	0.00	0.00	0.00	0.00	0.00	0.00	0.00	0.00	0.00	0.00	0.00	0.00	0.00	0.00
0.00	0.00	0.00	0.00	0.00	0.00	0.00	0.00	0.00	0.00	0.00	0.00	0.00	0.00	0.00	0.00	0.00	0.00	0.00	147.20	-161.70	14.40	0.00	69.30	-82.30	12.90	0.00	8.20	-5.20	-3.00	0.00	8.20	-5.20	-3.00	0.00	1.00	0.00	0.00	0.00	0.00	0.00	0.00	0.00	0.00	0.00	0.00	0.00	0.00	0.00	0.00
0.00	0.00	0.00	0.00	0.00	0.00	0.00	0.00	0.00	0.00	0.00	0.00	0.00	0.00	0.00	0.00	0.00	0.00	0.00	171.50	-130.10	-41.20	0.00	82.90	-68.20	-14.70	0.00	8.20	-3.00	-5.20	0.00	8.20	-3.00	-5.20	0.00	1.00	0.00	0.00	0.00	0.00	0.00	0.00	0.00	0.00	0.00	0.00	0.00	0.00	0.00	0.00
0.00	0.00	0.00	0.00	0.00	0.00	0.00	0.00	0.00	0.00	0.00	0.00	0.00	0.00	0.00	0.00	0.00	0.00	0.00	178.90	-85.70	-93.00	0.10	88.40	-47.40	-41.00	0.00	7.40	-0.40	-7.00	0.00	7.40	-0.40	-7.00	0.00	1.00	0.00	0.00	0.00	0.00	0.00	0.00	0.00	0.00	0.00	0.00	0.00	0.00	0.00	0.00
0.00	0.00	0.00	0.00	0.00	0.00	0.00	0.00	0.00	0.00	0.00	0.00	0.00	0.00	0.00	0.00	0.00	0.00	0.00	168.80	-33.00	-135.80	0.00	85.20	-22.00	-63.20	0.00	5.90	2.10	-8.10	0.00	5.90	2.10	-8.10	0.00	1.00	0.00	0.00	0.00	0.00	0.00	0.00	0.00	0.00	0.00	0.00	0.00	0.00	0.00	0.00
0.00	0.00	0.00	0.00	0.00	0.00	0.00	0.00	0.00	0.00	0.00	0.00	0.00	0.00	0.00	0.00	0.00	0.00	0.00	142.20	22.90	-165.20	-0.10	73.70	5.50	-79.20	0.00	3.80	4.50	-8.30	0.00	3.80	4.50	-8.30	0.00	1.00	0.00	0.00	0.00	0.00	0.00	0.00	0.00	0.00	0.00	0.00	0.00	0.00	0.00	0.00
0.00	0.00	0.00	0.00	0.00	0.00	0.00	0.00	0.00	0.00	0.00	0.00	0.00	0.00	0.00	0.00	0.00	0.00	0.00	101.60	76.60	-178.30	-0.10	54.90	32.50	-87.50	0.00	1.30	6.50	-7.80	0.00	1.30	6.50	-7.80	0.00	1.00	0.00	0.00	0.00	0.00	0.00	0.00	0.00	0.00	0.00	0.00	0.00	0.00	0.00	0.00
0.00	0.00	0.00	0.00	0.00	0.00	0.00	0.00	0.00	0.00	0.00	0.00	0.00	0.00	0.00	0.00	0.00	0.00	0.00	51.10	122.80	-174.00	0.00	30.80	56.40	-87.20	0.00	-1.30	7.80	-6.50	0.00	-1.30	7.80	-6.50	0.00	1.00	0.00	0.00	0.00	0.00	0.00	0.00	0.00	0.00	0.00	0.00	0.00	0.00	0.00	0.00
0.00	0.00	0.00	0.00	0.00	0.00	0.00	0.00	0.00	0.00	0.00	0.00	0.00	0.00	0.00	0.00	0.00	0.00	0.00	-4.30	157.00	-152.60	0.00	3.60	74.70	-78.40	0.00	-3.80	8.30	-4.50	0.00	-3.80	8.30	-4.50	0.00	1.00	0.00	0.00	0.00	0.00	0.00	0.00	0.00	0.00	0.00	0.00	0.00	0.00	0.00	0.00
0.00	0.00	0.00	0.00	0.00	0.00	0.00	0.00	0.00	0.00	0.00	0.00	0.00	0.00	0.00	0.00	0.00	0.00	0.00	-59.30	175.80	-116.30	0.00	-23.80	85.70	-61.80	0.00	-5.90	8.10	-2.10	0.00	-5.90	8.10	-2.10	0.00	1.00	0.00	0.00	0.00	0.00	0.00	0.00	0.00	0.00	0.00	0.00	0.00	0.00	0.00	0.00
0.00	0.00	0.00	0.00	0.00	0.00	0.00	0.00	0.00	0.00	0.00	0.00	0.00	0.00	0.00	0.00	0.00	0.00	0.00	-108.60	177.40	-68.70	0.00	-49.00	88.30	-39.30	0.00	-7.40	7.00	0.40	0.00	-7.40	7.00	0.40	0.00	1.00	0.00	0.00	0.00	0.00	0.00	0.00	0.00	0.00	0.00	0.00	0.00	0.00	0.00	0.00
0.00	0.00	0.00	0.00	0.00	0.00	0.00	0.00	0.00	0.00	0.00	0.00	0.00	0.00	0.00	0.00	0.00	0.00	0.00	-147.20	161.60	-14.30	0.00	-69.30	82.20	-12.80	0.00	-8.20	5.20	3.00	0.00	-8.20	5.20	3.00	0.00	1.00	0.00	0.00	0.00	0.00	0.00	0.00	0.00	0.00	0.00	0.00	0.00	0.00	0.00	0.00
0.00	0.00	0.00	0.00	0.00	0.00	0.00	0.00	0.00	0.00	0.00	0.00	0.00	0.00	0.00	0.00	0.00	0.00	0.00	-171.50	129.90	41.40	0.00	-82.90	68.10	14.80	0.00	-8.20	3.00	5.20	0.00	-8.20	3.00	5.20	0.00	1.00	0.00	0.00	0.00	0.00	0.00	0.00	0.00	0.00	0.00	0.00	0.00	0.00	0.00	0.00
0.00	0.00	0.00	0.00	0.00	0.00	0.00	0.00	0.00	0.00	0.00	0.00	0.00	0.00	0.00	0.00	0.00	0.00	0.00	-178.90	85.60	93.20	0.00	-88.40	47.30	41.00	0.00	-7.40	0.40	7.00	0.00	-7.40	0.40	7.00	0.00	1.00	0.00	0.00	0.00	0.00	0.00	0.00	0.00	0.00	0.00	0.00	0.00	0.00	0.00	0.00
0.00	0.00	0.00	0.00	0.00	0.00	0.00	0.00	0.00	0.00	0.00	0.00	0.00	0.00	0.00	0.00	0.00	0.00	0.00	-168.80	32.90	135.80	0.00	-85.20	21.90	63.30	0.00	-5.90	-2.10	8.10	0.00	-5.90	-2.10	8.10	0.00	1.00	0.00	0.00	0.00	0.00	0.00	0.00	0.00	0.00	0.00	0.00	0.00	0.00	0.00	0.00
0.00	0.00	0.00	0.00	0.00	0.00	0.00	0.00	0.00	0.00	0.00	0.00	0.00	0.00	0.00	0.00	0.00	0.00	0.00	-142.10	-23.00	165.20	0.00	-73.70	-5.60	79.30	0.00	-3.80	-4.50	8.30	0.00	-3.80	-4.50	8.30	0.00	1.00	0.00	0.00	0.00	0.00	0.00	0.00	0.00	0.00	0.00	0.00	0.00	0.00	0.00	0.00
0.00	0.00	0.00	0.00	0.00	0.00	0.00	0.00	0.00	0.00	0.00	0.00	0.00	0.00	0.00	0.00	0.00	0.00	0.00	-101.60	-76.70	178.40	0.00	-54.90	-32.60	87.60	0.00	-1.30	-6.50	7.80	0.00	-1.30	-6.50	7.80	0.00	1.00	0.00	0.00	0.00	0.00	0.00	0.00	0.00	0.00	0.00	0.00	0.00	0.00	0.00	0.00
0.00	0.00	0.00	0.00	0.00	0.00	0.00	0.00	0.00	0.00	0.00	0.00	0.00	0.00	0.00	0.00	0.00	0.00	0.00	-51.10	-122.90	174.20	0.00	-30.80	-56.40	87.30	0.00	1.30	-7.80	6.50	0.00	1.30	-7.80	6.50	0.00	1.00	0.00	0.00	0.00	0.00	0.00	0.00	0.00	0.00	0.00	0.00	0.00	0.00	0.00	0.00
0.00	0.00	0.00	0.00	0.00	0.00	0.00	0.00	0.00	0.00	0.00	0.00	0.00	0.00	0.00	0.00	0.00	0.00	0.00	4.30	-157.10	152.80	0.00	-3.60	-74.80	78.40	0.00	3.80	-8.30	4.50	0.00	3.80	-8.30	4.50	0.00	1.00	0.00	0.00	0.00	0.00	0.00	0.00	0.00	0.00	0.00	0.00	0.00	0.00	0.00	0.00
0.00	0.00	0.00	0.00	0.00	0.00	0.00	0.00	0.00	0.00	0.00	0.00	0.00	0.00	0.00	0.00	0.00	0.00	0.00	59.40	-175.90	116.50	0.00	23.80	-85.70	61.90	0.00	5.90	-8.10	2.10	0.00	5.90	-8.10	2.10	0.00	1.00	0.00	0.00	0.00	0.00	0.00	0.00	0.00	0.00	0.00	0.00	0.00	0.00	0.00	0.00
0.00	0.00	0.00	0.00	0.00	0.00	0.00	0.00	0.00	0.00	0.00	0.00	0.00	0.00	0.00	0.00	0.00	0.00	0.00	108.60	-177.50	68.80	0.00	49.00	-88.30	39.30	0.00	7.40	-7.00	-0.40	0.00	7.40	-7.00	-0.40	0.00	1.00	0.00	0.00	0.00	0.00	0.00	0.00	0.00	0.00	0.00	0.00	0.00	0.00	0.00	0.00
0.00	0.00	0.00	0.00	0.00	0.00	0.00	0.00	0.00	0.00	0.00	0.00	0.00	0.00	0.00	0.00	0.00	0.00	0.00	147.20	-161.70	14.40	0.00	69.40	-82.30	12.90	0.00	8.20	-5.20	-3.00	0.00	8.20	-5.20	-3.00	0.00	1.00	0.00	0.00	0.00	0.00	0.00	0.00	0.00	0.00	0.00	0.00	0.00	0.00	0.00	0.00
0.00	0.00	0.00	0.00	0.00	0.00	0.00	0.00	0.00	0.00	0.00	0.00	0.00	0.00	0.00	0.00	0.00	0.00	0.00	171.50	-130.10	-41.30	0.00	82.90	-68.20	-14.70	0.00	8.20	-3.00	-5.20	0.00	8.20	-3.00	-5.20	0.00	1.00	0.00	0.00	0.00	0.00	0.00	0.00	0.00	0.00	0.00	0.00	0.00	0.00	0.00	0.00
0.00	0.00	0.00	0.00	0.00	0.00	0.00	0.00	0.00	0.00	0.00	0.00	0.00	0.00	0.00	0.00	0.00	0.00	0.00	178.90	-85.70	-93.00	0.00	88.40	-47.40	-41.00	0.00	7.40	-0.40	-7.00	0.00	7.40	-0.40	-7.00	0.00	1.00	0.00	0.00	0.00	0.00	0.00	0.00	0.00	0.00	0.00	0.00	0.00	0.00	0.00	0.00
0.00	0.00	0.00	0.00	0.00	0.00	0.00	0.00	0.00	0.00	0.00	0.00	0.00	0.00	0.00	0.00	0.00	0.00	0.00	168.80	-33.00	-135.70	0.00	85.20	-22.00	-63.20	0.00	5.90	2.10	-8.10	0.00	5.90	2.10	-8.10	0.00	1.00	0.00	0.00	0.00	0.00	0.00	0.00	0.00	0.00	0.00	0.00	0.00	0.00	0.00	0.00
0.00	0.00	0.00	0.00	0.00	0.00	0.00	0.00	0.00	0.00	0.00	0.00	0.00	0.00	0.00	0.00	0.00	0.00	0.00	142.20	22.90	-165.10	0.00	73.70	5.50	-79.20	0.00	3.80	4.50	-8.30	0.00	3.80	4.50	-8.30	0.00	1.00	0.00	0.00	0.00	0.00	0.00	0.00	0.00	0.00	0.00	0.00	0.00	0.00	0.00	0.00
0.00	0.00	0.00	0.00	0.00	0.00	0.00	0.00	0.00	0.00	0.00	0.00	0.00	0.00	0.00	0.00	0.00	0.00	0.00	101.70	76.60	-178.30	0.00	54.90	32.50	-87.50	0.00	1.30	6.50	-7.80	0.00	1.30	6.50	-7.80	0.00	1.00	0.00	0.00	0.00	0.00	0.00	0.00	0.00	0.00	0.00	0.00	0.00	0.00	0.00	0.00
0.00	0.00	0.00	0.00	0.00	0.00	0.00	0.00	0.00	0.00	0.00	0.00	0.00	0.00	0.00	0.00	0.00	0.00	0.00	51.20	122.80	-174.00	0.00	30.80	56.40	-87.20	0.00	-1.30	7.80	-6.50	0.00	-1.30	7.80	-6.50	0.00	1.00	0.00	0.00	0.00	0.00	0.00	0.00	0.00	0.00	0.00	0.00	0.00	0.00	0.00	0.00
0.00	0.00	0.00	0.00	0.00	0.00	0.00	0.00	0.00	0.00	0.00	0.00	0.00	0.00	0.00	0.00	0.00	0.00	0.00	-4.30	157.00	-152.60	0.00	3.60	74.70	-78.40	0.00	-3.80	8.30	-4.50	0.00	-3.80	8.30	-4.50	0.00	1.00	0.00	0.00	0.00	0.00	0.00	0.00	0.00	0.00	0.00	0.00	0.00	0.00	0.00	0.00
0.00	0.00	0.00	0.00	0.00	0.00	0.00	0.00	0.00	0.00	0.00	0.00	0.00	0.00	0.00	0.00	0.00	0.00	0.00	-59.30	175.80	-116.40	0.00	-23.80	85.70	-61.80	0.00	-5.90	8.10	-2.10	0.00	-5.90	8.10	-2.10	0.00	1.00	0.00	0.00	0.00	0.00	0.00	0.00	0.00	0.00	0.00	0.00	0.00	0.00	0.00	0.00
0.00	0.00	0.00	0.00	0.00	0.00	0.00	0.00	0.00	0.00	0.00	0.00	0.00	0.00	0.00	0.00	0.00	0.00	0.00	-108.60	177.40	-68.70	0.00	-49.00	88.30	-39.30	0.00	-7.40	7.00	0.40	0.00	-7.40	7.00	0.40	0.00	1.00	0.00	0.00	0.00	0.00	0.00	0.00	0.00	0.00	0.00	0.00	0.00	0.00	0.00	0.00
0.00	0.00	0.00	0.00	0.00	0.00	0.00	0.00	0.00	0.00	0.00	0.00	0.00	0.00	0.00	0.00	0.00	0.00	0.00	-147.20	161.60	-14.30	0.00	-69.30	82.20	-12.80	0.00	-8.20	5.20	3.00	0.00	-8.20	5.20	3.00	0.00	1.00	0.00	0.00	0.00	0.00	0.00	0.00	0.00	0.00	0.00	0.00	0.00	0.00	0.00	0.00
0.00	0.00	0.00	0.00	0.00	0.00	0.00	0.00	0.00	0.00	0.00	0.00	0.00	0.00	0.00	0.00	0.00	0.00	0.00	-171.40	130.00	41.40	0.00	-82.90	68.10	14.80	0.00	-8.20	3.00	5.20	0.00	-8.20	3.00	5.20	0.00	1.00	0.00	0.00	0.00	0.00	0.00	0.00	0.00	0.00	0.00	0.00	0.00	0.00	0.00	0.00
0.00	0.00	0.00	0.00	0.00	0.00	0.00	0.00	0.00	0.00	0.00	0.00	0.00	0.00	0.00	0.00	0.00	0.00	0.00	-178.80	85.60	93.20	0.00	-88.40	47.30	41.00	0.00	-7.40	0.40	7.00	0.00	-7.40	0.40	7.00	0.00	1.00	0.00	0.00	0.00	0.00	0.00	0.00	0.00	0.00	0.00	0.00	0.00	0.00	0.00	0.00
0.00	0.00	0.00	0.00	0.00	0.00	0.00	0.00	0.00	0.00	0.00	0.00	0.00	0.00	0.00	0.00	0.00	0.00	0.00	-168.80	32.90	135.90	0.00	-85.20	21.90	63.30	0.00	-5.90	-2.10	8.10	0.00	-5.90	-2.10	8.10	0.00	1.00	0.00	0.00	0.00	0.00	0.00	0.00	0.00	0.00	0.00	0.00	0.00	0.00	0.00	0.00
0.00	0.00	0.00	0.00	0.00	0.00	0.00	0.00	0.00	0.00	0.00	0.00	0.00	0.00	0.00	0.00	0.00	0.00	0.00	-142.10	-23.00	165.30	0.00	-73.70	-5.60	79.30	0.00	-3.80	-4.50	8.30	0.00	-3.80	-4.50	8.30	0.00	1.00	0.00	0.00	0.00	0.00	0.00	0.00	0.00	0.00	0.00	0.00	0.00	0.00	0.00	0.00
0.00	0.00	0.00	0.00	0.00	0.00	0.00	0.00	0.00	0.00	0.00	0.00	0.00	0.00	0.00	0.00	0.00	0.00	0.00	-101.60	-76.70	178.40	0.00	-54.90	-32.60	87.60	0.00	-1.30	-6.50	7.80	0.00	-1.30	-6.50	7.80	0.00	1.00	0.00	0.00	0.00	0.00	0.00	0.00	0.00	0.00	0.00	0.00	0.00	0.00	0.00	0.00
0.00	0.00	0.00	0.00	0.00	0.00	0.00	0.00	0.00	0.00	0.00	0.00	0.00	0.00	0.00	0.00	0.00	0.00	0.00	-51.10	-122.90	174.10	0.00	-30.80	-56.40	87.30	0.00	1.30	-7.80	6.50	0.00	1.30	-7.80	6.50	0.00	1.00	0.00	0.00	0.00	0.00	0.00	0.00	0.00	0.00	0.00	0.00	0.00	0.00	0.00	0.00
0.00	0.00	0.00	0.00	0.00	0.00	0.00	0.00	0.00	0.00	0.00	0.00	0.00	0.00	0.00	0.00	0.00	0.00	0.00	4.20	-157.10	152.80	0.00	-3.60	-74.80	78.40	0.00	3.80	-8.30	4.50	0.00	3.80	-8.30	4.50	0.00	1.00	0.00	0.00	0.00	0.00	0.00	0.00	0.00	0.00	0.00	0.00	0.00	0.00	0.00	0.00
0.00	0.00	0.00	0.00	0.00	0.00	0.00	0.00	0.00	0.00	0.00	0.00	0.00	0.00	0.00	0.00	0.00	0.00	0.00	59.30	-175.90	116.50	0.00	23.80	-85.70	61.90	0.00	5.90	-8.10	2.10	0.00	5.90	-8.10	2.10	0.00	1.00	0.00	0.00	0.00	0.00	0.00	0.00	0.00	0.00	0.00	0.00	0.00	0.00	0.00	0.00
0.00	0.00	0.00	0.00	0.00	0.00	0.00	0.00	0.00	0.00	0.00	0.00	0.00	0.00	0.00	0.00	0.00	0.00	0.00	108.60	-177.50	68.80	0.00	49.00	-88.30	39.30	0.00	7.40	-7.00	-0.40	0.00	7.40	-7.00	-0.40	0.00	1.00	0.00	0.00	0.00	0.00	0.00	0.00	0.00	0.00	0.00	0.00	0.00	0.00	0.00	0.00
0.00	0.00	0.00	0.00	0.00	0.00	0.00	0.00	0.00	0.00	0.00	0.00	0.00	0.00	0.00	0.00	0.00	0.00	0.00	147.30	-161.70	14.40	0.00	69.40	-82.30	12.90	0.00	8.20	-5.20	-3.00	0.00	8.20	-5.20	-3.00	0.00	1.00	0.00	0.00	0.00	0.00	0.00	0.00	0.00	0.00	0.00	0.00	0.00	0.00	0.00	0.00
0.00	0.00	0.00	0.00	0.00	0.00	0.00	0.00	0.00	0.00	0.00	0.00	0.00	0.00	0.00	0.00	0.00	0.00	0.00	171.50	-130.10	-41.30	0.00	82.90	-68.20	-14.70	0.00	8.20	-3.00	-5.20	0.00	8.20	-3.00	-5.20	0.00	1.00	0.00	0.00	0.00	0.00	0.00	0.00	0.00	0.00	0.00	0.00	0.00	0.00	0.00	0.00
0.00	0.00	0.00	0.00	0.00	0.00	0.00	0.00	0.00	0.00	0.00	0.00	0.00	0.00	0.00	0.00	0.00	0.00	0.00	178.90	-85.70	-93.10	0.00	88.40	-47.40	-41.00	0.00	7.40	-0.40	-7.00	0.00	7.40	-0.40	-7.00	0.00	1.00	0.00	0.00	0.00	0.00	0.00	0.00	0.00	0.00	0.00	0.00	0.00	0.00	0.00	0.00
0.00	0.00	0.00	0.00	0.00	0.00	0.00	0.00	0.00	0.00	0.00	0.00	0.00	0.00	0.00	0.00	0.00	0.00	0.00	168.80	-33.00	-135.80	0.00	85.20	-22.00	-63.20	0.00	5.90	2.10	-8.10	0.00	5.90	2.10	-8.10	0.00	1.00	0.00	0.00	0.00	0.00	0.00	0.00	0.00	0.00	0.00	0.00	0.00	0.00	0.00	0.00
0.00	0.00	0.00	0.00	0.00	0.00	0.00	0.00	0.00	0.00	0.00	0.00	0.00	0.00	0.00	0.00	0.00	0.00	0.00	142.20	22.90	-165.10	0.00	73.70	5.50	-79.20	0.00	3.80	4.50	-8.30	0.00	3.80	4.50	-8.30	0.00	1.00	0.00	0.00	0.00	0.00	0.00	0.00	0.00	0.00	0.00	0.00	0.00	0.00	0.00	0.00
0.00	0.00	0.00	0.00	0.00	0.00	0.00	0.00	0.00	0.00	0.00	0.00	0.00	0.00	0.00	0.00	0.00	0.00	0.00	101.60	76.60	-178.30	0.00	54.90	32.50	-87.50	0.00	1.30	6.50	-7.80	0.00	1.30	6.50	-7.80	0.00	1.00	0.00	0.00	0.00	0.00	0.00	0.00	0.00	0.00	0.00	0.00	0.00	0.00	0.00	0.00
0.00	0.00	0.00	0.00	0.00	0.00	0.00	0.00	0.00	0.00	0.00	0.00	0.00	0.00	0.00	0.00	0.00	0.00	0.00	51.10	122.80	-174.00	0.00	30.80	56.40	-87.20	0.00	-1.30	7.80	-6.50	0.00	-1.30	7.80	-6.50	0.00	1.00	0.00	0.00	0.00	0.00	0.00	0.00	0.00	0.00	0.00	0.00	0.00	0.00	0.00	0.00
0.00	0.00	0.00	0.00	0.00	0.00	0.00	0.00	0.00	0.00	0.00	0.00	0.00	0.00	0.00	0.00	0.00	0.00	0.00	-4.30	157.00	-152.70	0.00	3.60	74.70	-78.40	0.00	-3.80	8.30	-4.50	0.00	-3.80	8.30	-4.50	0.00	1.00	0.00	0.00	0.00	0.00	0.00	0.00	0.00	0.00	0.00	0.00	0.00	0.00	0.00	0.00
0.00	0.00	0.00	0.00	0.00	0.00	0.00	0.00	0.00	0.00	0.00	0.00	0.00	0.00	0.00	0.00	0.00	0.00	0.00	-59.40	175.80	-116.30	0.00	-23.80	85.70	-61.80	0.00	-5.90	8.10	-2.10	0.00	-5.90	8.10	-2.10	0.00	1.00	0.00	0.00	0.00	0.00	0.00	0.00	0.00	0.00	0.00	0.00	0.00	0.00	0.00	0.00
0.00	0.00	0.00	0.00	0.00	0.00	0.00	0.00	0.00	0.00	0.00	0.00	0.00	0.00	0.00	0.00	0.00	0.00	0.00	-108.60	177.40	-68.70	0.10	-49.00	88.30	-39.30	0.00	-7.40	7.00	0.40	0.00	-7.40	7.00	0.40	0.00	1.00	0.00	0.00	0.00	0.00	0.00	0.00	0.00	0.00	0.00	0.00	0.00	0.00	0.00	0.00
0.00	0.00	0.00	0.00	0.00	0.00	0.00	0.00	0.00	0.00	0.00	0.00	0.00	0.00	0.00	0.00	0.00	0.00	0.00	-147.20	161.60	-14.30	0.00	-69.30	82.20	-12.80	0.00	-8.20	5.20	3.00	0.00	-8.20	5.20	3.00	0.00	1.00	0.00	0.00	0.00	0.00	0.00	0.00	0.00	0.00	0.00	0.00	0.00	0.00	0.00	0.00
0.00	0.00	0.00	0.00	0.00	0.00	0.00	0.00	0.00	0.00	0.00	0.00	0.00	0.00	0.00	0.00	0.00	0.00	0.00	-171.40	130.00	41.40	0.00	-82.90	68.10	14.80	0.00	-8.20	3.00	5.20	0.00	-8.20	3.00	5.20	0.00	1.00	0.00	0.00	0.00	0.00	0.00	0.00	0.00	0.00	0.00	0.00	0.00	0.00	0.00	0.00
0.00	0.00	0.00	0.00	0.00	0.00	0.00	0.00	0.00	0.00	0.00	0.00	0.00	0.00	0.00	0.00	0.00	0.00	0.00	-178.90	85.60	93.10	-0.10	-88.40	47.30	41.00	0.00	-7.40	0.40	7.00	0.00	-7.40	0.40	7.00	0.00	1.00	0.00	0.00	0.00	0.00	0.00	0.00	0.00	0.00	0.00	0.00	0.00	0.00	0.00	0.00
0.00	0.00	0.00	0.00	0.00	0.00	0.00	0.00	0.00	0.00	0.00	0.00	0.00	0.00	0.00	0.00	0.00	0.00	0.00	-168.80	32.80	135.80	0.00	-85.20	21.90	63.30	0.00	-5.90	-2.10	8.10	0.00	-5.90	-2.10	8.10	0.00	1.00	0.00	0.00	0.00	0.00	0.00	0.00	0.00	0.00	0.00	0.00	0.00	0.00	0.00	0.00
0.00	0.00	0.00	0.00	0.00	0.00	0.00	0.00	0.00	0.00	0.00	0.00	0.00	0.00	0.00	0.00	0.00	0.00	0.00	-142.20	-23.00	165.20	0.00	-73.70	-5.60	79.30	0.00	-3.80	-4.50	8.30	0.00	-3.80	-4.50	8.30	0.00	1.00	0.00	0.00	0.00	0.00	0.00	0.00	0.00	0.00	0.00	0.00	0.00	0.00	0.00	0.00
0.00	0.00	0.00	0.00	0.00	0.00	0.00	0.00	0.00	0.00	0.00	0.00	0.00	0.00	0.00	0.00	0.00	0.00	0.00	-101.60	-76.70	178.50	0.00	-54.90	-32.60	87.60	0.00	-1.30	-6.50	7.80	0.00	-1.30	-6.50	7.80	0.00	1.00	0.00	0.00	0.00	0.00	0.00	0.00	0.00	0.00	0.00	0.00	0.00	0.00	0.00	0.00
0.00	0.00	0.00	0.00	0.00	0.00	0.00	0.00	0.00	0.00	0.00	0.00	0.00	0.00	0.00	0.00	0.00	0.00	0.00	-51.10	-122.90	174.20	0.10	-30.80	-56.40	87.30	0.00	1.30	-7.80	6.50	0.00	1.30	-7.80	6.50	0.00	1.00	0.00	0.00	0.00	0.00	0.00	0.00	0.00	0.00	0.00	0.00	0.00	0.00	0.00	0.00
0.00	0.00	0.00	0.00	0.00	0.00	0.00	0.00	0.00	0.00	0.00	0.00	0.00	0.00	0.00	0.00	0.00	0.00	0.00	4.30	-157.10	152.80	0.00	-3.60	-74.80	78.40	0.00	3.80	-8.30	4.50	0.00	3.80	-8.30	4.50	0.00	1.00	0.00	0.00	0.00	0.00	0.00	0.00	0.00	0.00	0.00	0.00	0.00	0.00	0.00	0.00
0.00	0.00	0.00	0.00	0.00	0.00	0.00	0.00	0.00	0.00	0.00	0.00	0.00	0.00	0.00	0.00	0.00	0.00	0.00	59.30	-175.90	116.50	0.00	23.80	-85.70	61.90	0.00	5.90	-8.10	2.10	0.00	5.90	-8.10	2.10	0.00	1.00	0.00	0.00	0.00	0.00	0.00	0.00	0.00	0.00	0.00	0.00	0.00	0.00	0.00	0.00
0.00	0.00	0.00	0.00	0.00	0.00	0.00	0.00	0.00	0.00	0.00	0.00	0.00	0.00	0.00	0.00	0.00	0.00	0.00	108.60	-177.50	68.80	0.00	49.00	-88.30	39.30	0.00	7.40	-7.00	-0.40	0.00	7.40	-7.00	-0.40	0.00	1.00	0.00	0.00	0.00	0.00	0.00	0.00	0.00	0.00	0.00	0.00	0.00	0.00	0.00	0.00
0.00	0.00	0.00	0.00	0.00	0.00	0.00	0.00	0.00	0.00	0.00	0.00	0.00	0.00	0.00	0.00	0.00	0.00	0.00	147.20	-161.70	14.40	0.00	69.40	-82.30	12.90	0.00	8.20	-5.20	-3.00	0.00	8.20	-5.20	-3.00	0.00	1.00	0.00	0.00	0.00	0.00	0.00	0.00	0.00	0.00	0.00	0.00	0.00	0.00	0.00	0.00
0.00	0.00	0.00	0.00	0.00	0.00	0.00	0.00	0.00	0.00	0.00	0.00	0.00	0.00	0.00	0.00	0.00	0.00	0.00	171.50	-130.10	-41.30	0.00	82.90	-68.20	-14.70	0.00	8.20	-3.00	-5.20	0.00	8.20	-3.00	-5.20	0.00	1.00	0.00	0.00	0.00	0.00	0.00	0.00	0.00	0.00	0.00	0.00	0.00	0.00	0.00	0.00
0.00	0.00	0.00	0.00	0.00	0.00	0.00	0.00	0.00	0.00	0.00	0.00	0.00	0.00	0.00	0.00	0.00	0.00	0.00	178.90	-85.70	-93.10	0.00	88.40	-47.40	-41.00	0.00	7.40	-0.40	-7.00	0.00	7.40	-0.40	-7.00	0.00	1.00	0.00	0.00	0.00	0.00	0.00	0.00	0.00	0.00	0.00	0.00	0.00	0.00	0.00	0.00
0.00	0.00	0.00	0.00	0.00	0.00	0.00	0.00	0.00	0.00	0.00	0.00	0.00	0.00	0.00	0.00	0.00	0.00	0.00	168.80	-33.00	-135.70	0.00	85.20	-22.00	-63.20	0.00	5.90	2.10	-8.10	0.00	5.90	2.10	-8.10	0.00	1.00	0.00	0.00	0.00	0.00	0.00	0.00	0.00	0.00	0.00	0.00	0.00	0.00	0.00	0.00
0.00	0.00	0.00	0.00	0.00	0.00	0.00	0.00	0.00	0.00	0.00	0.00	0.00	0.00	0.00	0.00	0.00	0.00	0.00	142.20	22.90	-165.10	0.00	73.70	5.50	-79.20	0.00	3.80	4.50	-8.30	0.00	3.80	4.50	-8.30	0.00	1.00	0.00	0.00	0.00	0.00	0.00	0.00	0.00	0.00	0.00	0.00	0.00	0.00	0.00	0.00
0.00	0.00	0.00	0.00	0.00	0.00	0.00	0.00	0.00	0.00	0.00	0.00	0.00	0.00	0.00	0.00	0.00	0.00	0.00	101.60	76.60	-178.30	0.00	54.90	32.50	-87.50	0.00	1.30	6.50	-7.80	0.00	1.30	6.50	-7.80	0.00	1.00	0.00	0.00	0.00	0.00	0.00	0.00	0.00	0.00	0.00	0.00	0.00	0.00	0.00	0.00
0.00	0.00	0.00	0.00	0.00	0.00	0.00	0.00	0.00	0.00	0.00	0.00	0.00	0.00	0.00	0.00	0.00	0.00	0.00	51.10	122.80	-174.00	0.00	30.80	56.40	-87.20	0.00	-1.30	7.80	-6.50	0.00	-1.30	7.80	-6.50	0.00	1.00	0.00	0.00	0.00	0.00	0.00	0.00	0.00	0.00	0.00	0.00	0.00	0.00	0.00	0.00
0.00	0.00	0.00	0.00	0.00	0.00	0.00	0.00	0.00	0.00	0.00	0.00	0.00	0.00	0.00	0.00	0.00	0.00	0.00	-4.30	157.00	-152.70	0.00	3.60	74.70	-78.40	0.00	-3.80	8.30	-4.50	0.00	-3.80	8.30	-4.50	0.00	1.00	0.00	0.00	0.00	0.00	0.00	0.00	0.00	0.00	0.00	0.00	0.00	0.00	0.00	0.00
0.00	0.00	0.00	0.00	0.00	0.00	0.00	0.00	0.00	0.00	0.00	0.00	0.00	0.00	0.00	0.00	0.00	0.00	0.00	-59.30	175.80	-116.40	0.00	-23.80	85.70	-61.80	0.00	-5.90	8.00	-2.10	0.00	-5.90	8.00	-2.10	0.00	1.00	0.00	0.00	0.00	0.00	0.00	0.00	0.00	0.00	0.00	0.00	0.00	0.00	0.00	0.00
0.00	0.00	0.00	0.00	0.00	0.00	0.00	0.00	0.00	0.00	0.00	0.00	0.00	0.00	0.00	0.00	0.00	0.00	0.00	-108.60	177.40	-68.70	0.00	-49.00	88.30	-39.30	0.00	-7.40	7.00	0.40	0.00	-7.40	7.00	0.40	0.00	1.00	0.00	0.00	0.00	0.00	0.00	0.00	0.00	0.00	0.00	0.00	0.00	0.00	0.00	0.00
0.00	0.00	0.00	0.00	0.00	0.00	0.00	0.00	0.00	0.00	0.00	0.00	0.00	0.00	0.00	0.00	0.00	0.00	0.00	-147.20	161.60	-14.30	0.00	-69.30	82.20	-12.80	0.00	-8.20	5.20	3.00	0.00	-8.20	5.20	3.00	0.00	1.00	0.00	0.00	0.00	0.00	0.00	0.00	0.00	0.00	0.00	0.00	0.00	0.00	0.00	0.00
0.00	0.00	0.00	0.00	0.00	0.00	0.00	0.00	0.00	0.00	0.00	0.00	0.00	0.00	0.00	0.00	0.00	0.00	0.00	-171.40	130.00	41.40	0.00	-82.90	68.10	14.80	0.00	-8.20	3.00	5.20	0.00	-8.20	3.00	5.20	0.00	1.00	0.00	0.00	0.00	0.00	0.00	0.00	0.00	0.00	0.00	0.00	0.00	0.00	0.00	0.00
0.00	0.00	0.00	0.00	0.00	0.00	0.00	0.00	0.00	0.00	0.00	0.00	0.00	0.00	0.00	0.00	0.00	0.00	0.00	-178.80	85.60	93.20	0.00	-88.40	47.30	41.00	0.00	-7.40	0.40	7.00	0.00	-7.40	0.40	7.00	0.00	1.00	0.00	0.00	0.00	0.00	0.00	0.00	0.00	0.00	0.00	0.00	0.00	0.00	0.00	0.00
0.00	0.00	0.00	0.00	0.00	0.00	0.00	0.00	0.00	0.00	0.00	0.00	0.00	0.00	0.00	0.00	0.00	0.00	0.00	-168.80	32.90	135.90	0.00	-85.20	21.90	63.30	0.00	-5.90	-2.10	8.10	0.00	-5.90	-2.10	8.10	0.00	1.00	0.00	0.00	0.00	0.00	0.00	0.00	0.00	0.00	0.00	0.00	0.00	0.00	0.00	0.00
0.00	0.00	0.00	0.00	0.00	0.00	0.00	0.00	0.00	0.00	0.00	0.00	0.00	0.00	0.00	0.00	0.00	0.00	0.00	-142.20	-23.00	165.30	0.00	-73.70	-5.60	79.30	0.00	-3.80	-4.50	8.30	0.00	-3.80	-4.50	8.30	0.00	1.00	0.00	0.00	0.00	0.00	0.00	0.00	0.00	0.00	0.00	0.00	0.00	0.00	0.00	0.00
0.00	0.00	0.00	0.00	0.00	0.00	0.00	0.00	0.00	0.00	0.00	0.00	0.00	0.00	0.00	0.00	0.00	0.00	0.00	-101.60	-76.70	178.40	0.00	-54.90	-32.60	87.60	0.00	-1.30	-6.50	7.80	0.00	-1.30	-6.50	7.80	0.00	1.00	0.00	0.00	0.00	0.00	0.00	0.00	0.00	0.00	0.00	0.00	0.00	0.00	0.00	0.00
0.00	0.00	0.00	0.00	0.00	0.00	0.00	0.00	0.00	0.00	0.00	0.00	0.00	0.00	0.00	0.00	0.00	0.00	0.00	-51.10	-122.90	174.10	0.00	-30.80	-56.40	87.30	0.00	1.30	-7.80	6.50	0.00	1.30	-7.80	6.50	0.00	1.00	0.00	0.00	0.00	0.00	0.00	0.00	0.00	0.00	0.00	0.00	0.00	0.00	0.00	0.00
0.00	0.00	0.00	0.00	0.00	0.00	0.00	0.00	0.00	0.00	0.00	0.00	0.00	0.00	0.00	0.00	0.00	0.00	0.00	4.30	-157.10	152.80	0.00	-3.60	-74.80	78.40	0.00	3.80	-8.30	4.50	0.00	3.80	-8.30	4.50	0.00	1.00	0.00	0.00	0.00	0.00	0.00	0.00	0.00	0.00	0.00	0.00	0.00	0.00	0.00	0.00
0.00	0.00	0.00	0.00	0.00	0.00	0.00	0.00	0.00	0.00	0.00	0.00	0.00	0.00	0.00	0.00	0.00	0.00	0.00	59.40	-175.90	116.50	0.00	23.80	-85.70	61.90	0.00	5.90	-8.10	2.10	0.00	5.90	-8.10	2.10	0.00	1.00	0.00	0.00	0.00	0.00	0.00	0.00	0.00	0.00	0.00	0.00	0.00	0.00	0.00	0.00
0.00	0.00	0.00	0.00	0.00	0.00	0.00	0.00	0.00	0.00	0.00	0.00	0.00	0.00	0.00	0.00	0.00	0.00	0.00	108.60	-177.50	68.90	0.00	49.00	-88.30	39.30	0.00	7.40	-7.00	-0.40	0.00	7.40	-7.00	-0.40	0.00	1.00	0.00	0.00	0.00	0.00	0.00	0.00	0.00	0.00	0.00	0.00	0.00	0.00	0.00	0.00
0.00	0.00	0.00	0.00	0.00	0.00	0.00	0.00	0.00	0.00	0.00	0.00	0.00	0.00	0.00	0.00	0.00	0.00	0.00	147.20	-161.70	14.50	0.00	69.30	-82.30	12.90	0.00	8.20	-5.20	-3.00	0.00	8.20	-5.20	-3.00	0.00	1.00	0.00	0.00	0.00	0.00	0.00	0.00	0.00	0.00	0.00	0.00	0.00	0.00	0.00	0.00
0.00	0.00	0.00	0.00	0.00	0.00	0.00	0.00	0.00	0.00	0.00	0.00	0.00	0.00	0.00	0.00	0.00	0.00	0.00	171.40	-130.10	-41.30	0.00	82.90	-68.20	-14.70	0.00	8.20	-3.00	-5.20	0.00	8.20	-3.00	-5.20	0.00	1.00	0.00	0.00	0.00	0.00	0.00	0.00	0.00	0.00	0.00	0.00	0.00	0.00	0.00	0.00
0.00	0.00	0.00	0.00	0.00	0.00	0.00	0.00	0.00	0.00	0.00	0.00	0.00	0.00	0.00	0.00	0.00	0.00	0.00	178.90	-85.70	-93.10	0.00	88.40	-47.40	-41.00	0.00	7.40	-0.40	-7.00	0.00	7.40	-0.40	-7.00	0.00	1.00	0.00	0.00	0.00	0.00	0.00	0.00	0.00	0.00	0.00	0.00	0.00	0.00	0.00	0.00
0.00	0.00	0.00	0.00	0.00	0.00	0.00	0.00	0.00	0.00	0.00	0.00	0.00	0.00	0.00	0.00	0.00	0.00	0.00	168.80	-33.00	-135.80	0.00	85.20	-22.00	-63.20	0.00	5.90	2.10	-8.10	0.00	5.90	2.10	-8.10	0.00	1.00	0.00	0.00	0.00	0.00	0.00	0.00	0.00	0.00	0.00	0.00	0.00	0.00	0.00	0.00
0.00	0.00	0.00	0.00	0.00	0.00	0.00	0.00	0.00	0.00	0.00	0.00	0.00	0.00	0.00	0.00	0.00	0.00	0.00	142.20	22.90	-165.10	0.00	73.70	5.50	-79.20	0.00	3.80	4.50	-8.30	0.00	3.80	4.50	-8.30	0.00	1.00	0.00	0.00	0.00	0.00	0.00	0.00	0.00	0.00	0.00	0.00	0.00	0.00	0.00	0.00
0.00	0.00	0.00	0.00	0.00	0.00	0.00	0.00	0.00	0.00	0.00	0.00	0.00	0.00	0.00	0.00	0.00	0.00	0.00	101.60	76.60	-178.30	0.00	54.90	32.50	-87.50	0.00	1.30	6.50	-7.80	0.00	1.30	6.50	-7.80	0.00	1.00	0.00	0.00	0.00	0.00	0.00	0.00	0.00	0.00	0.00	0.00	0.00	0.00	0.00	0.00
0.00	0.00	0.00	0.00	0.00	0.00	0.00	0.00	0.00	0.00	0.00	0.00	0.00	0.00	0.00	0.00	0.00	0.00	0.00	51.10	122.80	-174.00	0.00	30.80	56.40	-87.20	0.00	-1.30	7.80	-6.50	0.00	-1.30	7.80	-6.50	0.00	1.00	0.00	0.00	0.00	0.00	0.00	0.00	0.00	0.00	0.00	0.00	0.00	0.00	0.00	0.00
0.00	0.00	0.00	0.00	0.00	0.00	0.00	0.00	0.00	0.00	0.00	0.00	0.00	0.00	0.00	0.00	0.00	0.00	0.00	-4.30	157.00	-152.70	0.00	3.60	74.70	-78.40	0.00	-3.80	8.30	-4.50	0.00	-3.80	8.30	-4.50	0.00	1.00	0.00	0.00	0.00	0.00	0.00	0.00	0.00	0.00	0.00	0.00	0.00	0.00	0.00	0.00
0.00	0.00	0.00	0.00	0.00	0.00	0.00	0.00	0.00	0.00	0.00	0.00	0.00	0.00	0.00	0.00	0.00	0.00	0.00	-59.30	175.80	-116.40	0.00	-23.80	85.70	-61.80	0.00	-5.90	8.10	-2.10	0.00	-5.90	8.10	-2.10	0.00	1.00	0.00	0.00	0.00	0.00	0.00	0.00	0.00	0.00	0.00	0.00	0.00	0.00	0.00	0.00
0.00	0.00	0.00	0.00	0.00	0.00	0.00	0.00	0.00	0.00	0.00	0.00	0.00	0.00	0.00	0.00	0.00	0.00	0.00	-108.60	177.40	-68.70	0.00	-49.00	88.30	-39.30	0.00	-7.40	7.00	0.40	0.00	-7.40	7.00	0.40	0.00	1.00	0.00	0.00	0.00	0.00	0.00	0.00	0.00	0.00	0.00	0.00	0.00	0.00	0.00	0.00
0.00	0.00	0.00	0.00	0.00	0.00	0.00	0.00	0.00	0.00	0.00	0.00	0.00	0.00	0.00	0.00	0.00	0.00	0.00	-147.20	161.60	-14.30	0.00	-69.30	82.20	-12.80	0.00	-8.20	5.20	3.00	0.00	-8.20	5.20	3.00	0.00	1.00	0.00	0.00	0.00	0.00	0.00	0.00	0.00	0.00	0.00	0.00	0.00	0.00	0.00	0.00
0.00	0.00	0.00	0.00	0.00	0.00	0.00	0.00	0.00	0.00	0.00	0.00	0.00	0.00	0.00	0.00	0.00	0.00	0.00	-171.50	129.90	41.40	0.00	-82.90	68.10	14.80	0.00	-8.20	3.00	5.20	0.00	-8.20	3.00	5.20	0.00	1.00	0.00	0.00	0.00	0.00	0.00	0.00	0.00	0.00	0.00	0.00	0.00	0.00	0.00	0.00
0.00	0.00	0.00	0.00	0.00	0.00	0.00	0.00	0.00	0.00	0.00	0.00	0.00	0.00	0.00	0.00	0.00	0.00	0.00	-178.90	85.60	93.20	0.00	-88.40	47.30	41.00	0.00	-7.40	0.40	7.00	0.00	-7.40	0.40	7.00	0.00	1.00	0.00	0.00	0.00	0.00	0.00	0.00	0.00	0.00	0.00	0.00	0.00	0.00	0.00	0.00
0.00	0.00	0.00	0.00	0.00	0.00	0.00	0.00	0.00	0.00	0.00	0.00	0.00	0.00	0.00	0.00	0.00	0.00	0.00	-168.80	32.90	135.80	0.00	-85.20	21.90	63.30	0.00	-5.90	-2.10	8.10	0.00	-5.90	-2.10	8.10	0.00	1.00	0.00	0.00	0.00	0.00	0.00	0.00	0.00	0.00	0.00	0.00	0.00	0.00	0.00	0.00
0.00	0.00	0.00	0.00	0.00	0.00	0.00	0.00	0.00	0.00	0.00	0.00	0.00	0.00	0.00	0.00	0.00	0.00	0.00	-142.20	-23.00	165.20	0.00	-73.70	-5.60	79.30	0.00	-3.80	-4.50	8.30	0.00	-3.80	-4.50	8.30	0.00	1.00	0.00	0.00	0.00	0.00	0.00	0.00	0.00	0.00	0.00	0.00	0.00	0.00	0.00	0.00
0.00	0.00	0.00	0.00	0.00	0.00	0.00	0.00	0.00	0.00	0.00	0.00	0.00	0.00	0.00	0.00	0.00	0.00	0.00	-101.60	-76.70	178.50	0.00	-54.90	-32.60	87.60	0.00	-1.30	-6.50	7.80	0.00	-1.30	-6.50	7.80	0.00	1.00	0.00	0.00	0.00	0.00	0.00	0.00	0.00	0.00	0.00	0.00	0.00	0.00	0.00	0.00
0.00	0.00	0.00	0.00	0.00	0.00	0.00	0.00	0.00	0.00	0.00	0.00	0.00	0.00	0.00	0.00	0.00	0.00	0.00	-51.10	-122.90	174.20	0.00	-30.80	-56.40	87.30	0.00	1.30	-7.80	6.50	0.00	1.30	-7.80	6.50	0.00	1.00	0.00	0.00	0.00	0.00	0.00	0.00	0.00	0.00	0.00	0.00	0.00	0.00	0.00	0.00
0.00	0.00	0.00	0.00	0.00	0.00	0.00	0.00	0.00	0.00	0.00	0.00	0.00	0.00	0.00	0.00	0.00	0.00	0.00	4.30	-157.10	152.80	0.00	-3.60	-74.80	78.40	0.00	3.80	-8.30	4.50	0.00	3.80	-8.30	4.50	0.00	1.00	0.00	0.00	0.00	0.00	0.00	0.00	0.00	0.00	0.00	0.00	0.00	0.00	0.00	0.00
0.00	0.00	0.00	0.00	0.00	0.00	0.00	0.00	0.00	0.00	0.00	0.00	0.00	0.00	0.00	0.00	0.00	0.00	0.00	59.40	-175.90	116.50	0.00	23.80	-85.70	61.90	0.00	5.90	-8.10	2.10	0.00	5.90	-8.10	2.10	0.00	1.00	0.00	0.00	0.00	0.00	0.00	0.00	0.00	0.00	0.00	0.00	0.00	0.00	0.00	0.00
0.00	0.00	0.00	0.00	0.00	0.00	0.00	0.00	0.00	0.00	0.00	0.00	0.00	0.00	0.00	0.00	0.00	0.00	0.00	108.60	-177.50	68.80	0.00	49.00	-88.30	39.30	0.00	7.40	-7.00	-0.40	0.00	7.40	-7.00	-0.40	0.00	1.00	0.00	0.00	0.00	0.00	0.00	0.00	0.00	0.00	0.00	0.00	0.00	0.00	0.00	0.00
0.00	0.00	0.00	0.00	0.00	0.00	0.00	0.00	0.00	0.00	0.00	0.00	0.00	0.00	0.00	0.00	0.00	0.00	0.00	147.20	-161.70	14.40	0.00	69.30	-82.30	12.90	0.00	8.20	-5.20	-3.00	0.00	8.20	-5.20	-3.00	0.00	1.00	0.00	0.00	0.00	0.00	0.00	0.00	0.00	0.00	0.00	0.00	0.00	0.00	0.00	0.00
0.00	0.00	0.00	0.00	0.00	0.00	0.00	0.00	0.00	0.00	0.00	0.00	0.00	0.00	0.00	0.00	0.00	0.00	0.00	171.40	-130.10	-41.30	0.00	82.90	-68.20	-14.70	0.00	8.20	-3.00	-5.20	0.00	8.20	-3.00	-5.20	0.00	1.00	0.00	0.00	0.00	0.00	0.00	0.00	0.00	0.00	0.00	0.00	0.00	0.00	0.00	0.00
0.00	0.00	0.00	0.00	0.00	0.00	0.00	0.00	0.00	0.00	0.00	0.00	0.00	0.00	0.00	0.00	0.00	0.00	0.00	178.90	-85.70	-93.00	0.00	88.40	-47.40	-41.00	0.00	7.40	-0.40	-7.00	0.00	7.40	-0.40	-7.00	0.00	1.00	0.00	0.00	0.00	0.00	0.00	0.00	0.00	0.00	0.00	0.00	0.00	0.00	0.00	0.00
0.00	0.00	0.00	0.00	0.00	0.00	0.00	0.00	0.00	0.00	0.00	0.00	0.00	0.00	0.00	0.00	0.00	0.00	0.00	168.80	-32.90	-135.70	0.10	85.20	-22.00	-63.20	0.00	5.90	2.10	-8.10	0.00	5.90	2.10	-8.10	0.00	1.00	0.00	0.00	0.00	0.00	0.00	0.00	0.00	0.00	0.00	0.00	0.00	0.00	0.00	0.00
0.00	0.00	0.00	0.00	0.00	0.00	0.00	0.00	0.00	0.00	0.00	0.00	0.00	0.00	0.00	0.00	0.00	0.00	0.00	142.20	22.90	-165.10	0.00	73.70	5.50	-79.20	0.00	3.80	4.50	-8.30	0.00	3.80	4.50	-8.30	0.00	1.00	0.00	0.00	0.00	0.00	0.00	0.00	0.00	0.00	0.00	0.00	0.00	0.00	0.00	0.00
0.00	0.00	0.00	0.00	0.00	0.00	0.00	0.00	0.00	0.00	0.00	0.00	0.00	0.00	0.00	0.00	0.00	0.00	0.00	101.60	76.60	-178.30	0.00	54.90	32.50	-87.50	0.00	1.30	6.50	-7.80	0.00	1.30	6.50	-7.80	0.00	1.00	0.00	0.00	0.00	0.00	0.00	0.00	0.00	0.00	0.00	0.00	0.00	0.00	0.00	0.00
0.00	0.00	0.00	0.00	0.00	0.00	0.00	0.00	0.00	0.00	0.00	0.00	0.00	0.00	0.00	0.00	0.00	0.00	0.00	51.10	122.80	-174.00	-0.10	30.80	56.40	-87.20	0.00	-1.30	7.80	-6.50	0.00	-1.30	7.80	-6.50	0.00	1.00	0.00	0.00	0.00	0.00	0.00	0.00	0.00	0.00	0.00	0.00	0.00	0.00	0.00	0.00
0.00	0.00	0.00	0.00	0.00	0.00	0.00	0.00	0.00	0.00	0.00	0.00	0.00	0.00	0.00	0.00	0.00	0.00	0.00	-4.30	157.00	-152.70	0.00	3.60	74.70	-78.40	0.00	-3.80	8.30	-4.50	0.00	-3.80	8.30	-4.50	0.00	1.00	0.00	0.00	0.00	0.00	0.00	0.00	0.00	0.00	0.00	0.00	0.00	0.00	0.00	0.00
0.00	0.00	0.00	0.00	0.00	0.00	0.00	0.00	0.00	0.00	0.00	0.00	0.00	0.00	0.00	0.00	0.00	0.00	0.00	-59.30	175.80	-116.40	0.00	-23.80	85.70	-61.80	0.00	-5.90	8.10	-2.10	0.00	-5.90	8.10	-2.10	0.00	1.00	0.00	0.00	0.00	0.00	0.00	0.00	0.00	0.00	0.00	0.00	0.00	0.00	0.00	0.00
0.00	0.00	0.00	0.00	0.00	0.00	0.00	0.00	0.00	0.00	0.00	0.00	0.00	0.00	0.00	0.00	0.00	0.00	0.00	-108.60	177.40	-68.70	0.00	-49.00	88.30	-39.30	0.00	-7.40	7.00	0.40	0.00	-7.40	7.00	0.40	0.00	1.00	0.00	0.00	0.00	0.00	0.00	0.00	0.00	0.00	0.00	0.00	0.00	0.00	0.00	0.00
0.00	0.00	0.00	0.00	0.00	0.00	0.00	0.00	0.00	0.00	0.00	0.00	0.00	0.00	0.00	0.00	0.00	0.00	0.00	-147.20	161.60	-14.30	0.00	-69.30	82.20	-12.80	0.00	-8.20	5.20	3.00	0.00	-8.20	5.20	3.00	0.00	1.00	0.00	0.00	0.00	0.00	0.00	0.00	0.00	0.00	0.00	0.00	0.00	0.00	0.00	0.00
0.00	0.00	0.00	0.00	0.00	0.00	0.00	0.00	0.00	0.00	0.00	0.00	0.00	0.00	0.00	0.00	0.00	0.00	0.00	-171.40	130.00	41.40	0.00	-82.90	68.10	14.80	0.00	-8.20	3.00	5.20	0.00	-8.20	3.00	5.20	0.00	1.00	0.00	0.00	0.00	0.00	0.00	0.00	0.00	0.00	0.00	0.00	0.00	0.00	0.00	0.00
0.00	0.00	0.00	0.00	0.00	0.00	0.00	0.00	0.00	0.00	0.00	0.00	0.00	0.00	0.00	0.00	0.00	0.00	0.00	-178.90	85.60	93.20	0.00	-88.40	47.30	41.00	0.00	-7.40	0.40	7.00	0.00	-7.40	0.40	7.00	0.00	1.00	0.00	0.00	0.00	0.00	0.00	0.00	0.00	0.00	0.00	0.00	0.00	0.00	0.00	0.00
0.00	0.00	0.00	0.00	0.00	0.00	0.00	0.00	0.00	0.00	0.00	0.00	0.00	0.00	0.00	0.00	0.00	0.00	0.00	-168.80	32.90	135.80	0.00	-85.20	21.90	63.30	0.00	-5.90	-2.10	8.10	0.00	-5.90	-2.10	8.10	0.00	1.00	0.00	0.00	0.00	0.00	0.00	0.00	0.00	0.00	0.00	0.00	0.00	0.00	0.00	0.00
0.00	0.00	0.00	0.00	0.00	0.00	0.00	0.00	0.00	0.00	0.00	0.00	0.00	0.00	0.00	0.00	0.00	0.00	0.00	-142.20	-23.00	165.20	0.00	-73.70	-5.60	79.30	0.00	-3.80	-4.50	8.30	0.00	-3.80	-4.50	8.30	0.00	1.00	0.00	0.00	0.00	0.00	0.00	0.00	0.00	0.00	0.00	0.00	0.00	0.00	0.00	0.00
0.00	0.00	0.00	0.00	0.00	0.00	0.00	0.00	0.00	0.00	0.00	0.00	0.00	0.00	0.00	0.00	0.00	0.00	0.00	-101.60	-76.70	178.40	0.00	-54.90	-32.60	87.60	0.00	-1.30	-6.50	7.80	0.00	-1.30	-6.50	7.80	0.00	1.00	0.00	0.00	0.00	0.00	0.00	0.00	0.00	0.00	0.00	0.00	0.00	0.00	0.00	0.00
0.00	0.00	0.00	0.00	0.00	0.00	0.00	0.00	0.00	0.00	0.00	0.00	0.00	0.00	0.00	0.00	0.00	0.00	0.00	-51.10	-122.90	174.10	0.00	-30.80	-56.40	87.30	0.00	1.30	-7.80	6.50	0.00	1.30	-7.80	6.50	0.00	1.00	0.00	0.00	0.00	0.00	0.00	0.00	0.00	0.00	0.00	0.00	0.00	0.00	0.00	0.00
0.00	0.00	0.00	0.00	0.00	0.00	0.00	0.00	0.00	0.00	0.00	0.00	0.00	0.00	0.00	0.00	0.00	0.00	0.00	4.30	-157.10	152.80	0.00	-3.60	-74.70	78.40	0.00	3.80	-8.30	4.50	0.00	3.80	-8.30	4.50	0.00	1.00	0.00	0.00	0.00	0.00	0.00	0.00	0.00	0.00	0.00	0.00	0.00	0.00	0.00	0.00
0.00	0.00	0.00	0.00	0.00	0.00	0.00	0.00	0.00	0.00	0.00	0.00	0.00	0.00	0.00	0.00	0.00	0.00	0.00	59.40	-175.90	116.50	0.00	23.80	-85.70	61.90	0.00	5.90	-8.10	2.10	0.00	5.90	-8.10	2.10	0.00	1.00	0.00	0.00	0.00	0.00	0.00	0.00	0.00	0.00	0.00	0.00	0.00	0.00	0.00	0.00
0.00	0.00	0.00	0.00	0.00	0.00	0.00	0.00	0.00	0.00	0.00	0.00	0.00	0.00	0.00	0.00	0.00	0.00	0.00	108.60	-177.50	68.80	0.00	49.00	-88.30	39.30	0.00	7.40	-7.00	-0.40	0.00	7.40	-7.00	-0.40	0.00	1.00	0.00	0.00	0.00	0.00	0.00	0.00	0.00	0.00	0.00	0.00	0.00	0.00	0.00	0.00
0.00	0.00	0.00	0.00	0.00	0.00	0.00	0.00	0.00	0.00	0.00	0.00	0.00	0.00	0.00	0.00	0.00	0.00	0.00	147.20	-161.70	14.40	0.00	69.30	-82.30	12.90	0.00	8.20	-5.20	-3.00	0.00	8.20	-5.20	-3.00	0.00	1.00	0.00	0.00	0.00	0.00	0.00	0.00	0.00	0.00	0.00	0.00	0.00	0.00	0.00	0.00
0.00	0.00	0.00	0.00	0.00	0.00	0.00	0.00	0.00	0.00	0.00	0.00	0.00	0.00	0.00	0.00	0.00	0.00	0.00	171.40	-130.10	-41.30	0.00	82.90	-68.20	-14.70	0.00	8.20	-3.00	-5.20	0.00	8.20	-3.00	-5.20	0.00	1.00	0.00	0.00	0.00	0.00	0.00	0.00	0.00	0.00	0.00	0.00	0.00	0.00	0.00	0.00
0.00	0.00	0.00	0.00	0.00	0.00	0.00	0.00	0.00	0.00	0.00	0.00	0.00	0.00	0.00	0.00	0.00	0.00	0.00	178.90	-85.70	-93.10	0.00	88.40	-47.40	-41.00	0.00	7.40	-0.40	-7.00	0.00	7.40	-0.40	-7.00	0.00	1.00	0.00	0.00	0.00	0.00	0.00	0.00	0.00	0.00	0.00	0.00	0.00	0.00	0.00	0.00
0.00	0.00	0.00	0.00	0.00	0.00	0.00	0.00	0.00	0.00	0.00	0.00	0.00	0.00	0.00	0.00	0.00	0.00	0.00	168.80	-33.00	-135.70	0.00	85.20	-22.00	-63.20	0.00	5.90	2.10	-8.10	0.00	5.90	2.10	-8.10	0.00	1.00	0.00	0.00	0.00	0.00	0.00	0.00	0.00	0.00	0.00	0.00	0.00	0.00	0.00	0.00
0.00	0.00	0.00	0.00	0.00	0.00	0.00	0.00	0.00	0.00	0.00	0.00	0.00	0.00	0.00	0.00	0.00	0.00	0.00	142.20	22.90	-165.10	0.00	73.70	5.50	-79.20	0.00	3.80	4.50	-8.30	0.00	3.80	4.50	-8.30	0.00	1.00	0.00	0.00	0.00	0.00	0.00	0.00	0.00	0.00	0.00	0.00	0.00	0.00	0.00	0.00
0.00	0.00	0.00	0.00	0.00	0.00	0.00	0.00	0.00	0.00	0.00	0.00	0.00	0.00	0.00	0.00	0.00	0.00	0.00	101.60	76.60	-178.30	0.00	54.90	32.50	-87.50	0.00	1.30	6.50	-7.80	0.00	1.30	6.50	-7.80	0.00	1.00	0.00	0.00	0.00	0.00	0.00	0.00	0.00	0.00	0.00	0.00	0.00	0.00	0.00	0.00
0.00	0.00	0.00	0.00	0.00	0.00	0.00	0.00	0.00	0.00	0.00	0.00	0.00	0.00	0.00	0.00	0.00	0.00	0.00	51.10	122.80	-174.00	0.00	30.80	56.40	-87.20	0.00	-1.30	7.80	-6.50	0.00	-1.30	7.80	-6.50	0.00	1.00	0.00	0.00	0.00	0.00	0.00	0.00	0.00	0.00	0.00	0.00	0.00	0.00	0.00	0.00
0.00	0.00	0.00	0.00	0.00	0.00	0.00	0.00	0.00	0.00	0.00	0.00	0.00	0.00	0.00	0.00	0.00	0.00	0.00	-4.30	157.00	-152.60	0.00	3.60	74.70	-78.40	0.00	-3.80	8.30	-4.50	0.00	-3.80	8.30	-4.50	0.00	1.00	0.00	0.00	0.00	0.00	0.00	0.00	0.00	0.00	0.00	0.00	0.00	0.00	0.00	0.00
0.00	0.00	0.00	0.00	0.00	0.00	0.00	0.00	0.00	0.00	0.00	0.00	0.00	0.00	0.00	0.00	0.00	0.00	0.00	-59.30	175.80	-116.40	0.00	-23.80	85.70	-61.80	0.00	-5.90	8.10	-2.10	0.00	-5.90	8.10	-2.10	0.00	1.00	0.00	0.00	0.00	0.00	0.00	0.00	0.00	0.00	0.00	0.00	0.00	0.00	0.00	0.00
0.00	0.00	0.00	0.00	0.00	0.00	0.00	0.00	0.00	0.00	0.00	0.00	0.00	0.00	0.00	0.00	0.00	0.00	0.00	-108.60	177.40	-68.70	0.00	-49.00	88.30	-39.30	0.00	-7.40	7.00	0.40	0.00	-7.40	7.00	0.40	0.00	1.00	0.00	0.00	0.00	0.00	0.00	0.00	0.00	0.00	0.00	0.00	0.00	0.00	0.00	0.00
0.00	0.00	0.00	0.00	0.00	0.00	0.00	0.00	0.00	0.00	0.00	0.00	0.00	0.00	0.00	0.00	0.00	0.00	0.00	-147.20	161.60	-14.30	0.00	-69.30	82.20	-12.80	0.00	-8.20	5.20	3.00	0.00	-8.20	5.20	3.00	0.00	1.00	0.00	0.00	0.00	0.00	0.00	0.00	0.00	0.00	0.00	0.00	0.00	0.00	0.00	0.00
0.00	0.00	0.00	0.00	0.00	0.00	0.00	0.00	0.00	0.00	0.00	0.00	0.00	0.00	0.00	0.00	0.00	0.00	0.00	-171.40	130.00	41.40	0.00	-82.90	68.10	14.80	0.00	-8.20	3.00	5.20	0.00	-8.20	3.00	5.20	0.00	1.00	0.00	0.00	0.00	0.00	0.00	0.00	0.00	0.00	0.00	0.00	0.00	0.00	0.00	0.00
0.00	0.00	0.00	0.00	0.00	0.00	0.00	0.00	0.00	0.00	0.00	0.00	0.00	0.00	0.00	0.00	0.00	0.00	0.00	-178.90	85.60	93.20	0.00	-88.40	47.30	41.00	0.00	-7.40	0.40	7.00	0.00	-7.40	0.40	7.00	0.00	1.00	0.00	0.00	0.00	0.00	0.00	0.00	0.00	0.00	0.00	0.00	0.00	0.00	0.00	0.00
0.00	0.00	0.00	0.00	0.00	0.00	0.00	0.00	0.00	0.00	0.00	0.00	0.00	0.00	0.00	0.00	0.00	0.00	0.00	-168.80	32.90	135.80	0.00	-85.20	21.90	63.30	0.00	-5.90	-2.10	8.10	0.00	-5.90	-2.10	8.10	0.00	1.00	0.00	0.00	0.00	0.00	0.00	0.00	0.00	0.00	0.00	0.00	0.00	0.00	0.00	0.00
0.00	0.00	0.00	0.00	0.00	0.00	0.00	0.00	0.00	0.00	0.00	0.00	0.00	0.00	0.00	0.00	0.00	0.00	0.00	-142.20	-23.00	165.20	0.00	-73.70	-5.60	79.30	0.00	-3.80	-4.50	8.30	0.00	-3.80	-4.50	8.30	0.00	1.00	0.00	0.00	0.00	0.00	0.00	0.00	0.00	0.00	0.00	0.00	0.00	0.00	0.00	0.00
0.00	0.00	0.00	0.00	0.00	0.00	0.00	0.00	0.00	0.00	0.00	0.00	0.00	0.00	0.00	0.00	0.00	0.00	0.00	-101.60	-76.70	178.40	0.00	-54.90	-32.60	87.60	0.00	-1.30	-6.50	7.80	0.00	-1.30	-6.50	7.80	0.00	1.00	0.00	0.00	0.00	0.00	0.00	0.00	0.00	0.00	0.00	0.00	0.00	0.00	0.00	0.00
0.00	0.00	0.00	0.00	0.00	0.00	0.00	0.00	0.00	0.00	0.00	0.00	0.00	0.00	0.00	0.00	0.00	0.00	0.00	-51.10	-122.90	174.20	0.00	-30.80	-56.40	87.30	0.00	1.30	-7.80	6.50	0.00	1.30	-7.80	6.50	0.00	1.00	0.00	0.00	0.00	0.00	0.00	0.00	0.00	0.00	0.00	0.00	0.00	0.00	0.00	0.00
0.00	0.00	0.00	0.00	0.00	0.00	0.00	0.00	0.00	0.00	0.00	0.00	0.00	0.00	0.00	0.00	0.00	0.00	0.00	4.30	-157.10	152.80	0.00	-3.60	-74.80	78.40	0.00	3.80	-8.30	4.50	0.00	3.80	-8.30	4.50	0.00	1.00	0.00	0.00	0.00	0.00	0.00	0.00	0.00	0.00	0.00	0.00	0.00	0.00	0.00	0.00
0.00	0.00	0.00	0.00	0.00	0.00	0.00	0.00	0.00	0.00	0.00	0.00	0.00	0.00	0.00	0.00	0.00	0.00	0.00	59.30	-175.90	116.50	0.00	23.80	-85.70	61.90	0.00	5.90	-8.10	2.10	0.00	5.90	-8.10	2.10	0.00	1.00	0.00	0.00	0.00	0.00	0.00	0.00	0.00	0.00	0.00	0.00	0.00	0.00	0.00	0.00
0.00	0.00	0.00	0.00	0.00	0.00	0.00	0.00	0.00	0.00	0.00	0.00	0.00	0.00	0.00	0.00	0.00	0.00	0.00	108.60	-177.50	68.80	0.00	49.00	-88.30	39.30	0.00	7.40	-7.00	-0.40	0.00	7.40	-7.00	-0.40	0.00	1.00	0.00	0.00	0.00	0.00	0.00	0.00	0.00	0.00	0.00	0.00	0.00	0.00	0.00	0.00
0.00	0.00	0.00	0.00	0.00	0.00	0.00	0.00	0.00	0.00	0.00	0.00	0.00	0.00	0.00	0.00	0.00	0.00	0.00	147.30	-161.70	14.40	0.00	69.40	-82.30	12.90	0.00	8.20	-5.20	-3.00	0.00	8.20	-5.20	-3.00	0.00	1.00	0.00	0.00	0.00	0.00	0.00	0.00	0.00	0.00	0.00	0.00	0.00	0.00	0.00	0.00
0.00	0.00	0.00	0.00	0.00	0.00	0.00	0.00	0.00	0.00	0.00	0.00	0.00	0.00	0.00	0.00	0.00	0.00	0.00	171.50	-130.10	-41.30	0.00	82.90	-68.20	-14.70	0.00	8.20	-3.00	-5.20	0.00	8.20	-3.00	-5.20	0.00	1.00	0.00	0.00	0.00	0.00	0.00	0.00	0.00	0.00	0.00	0.00	0.00	0.00	0.00	0.00
0.00	0.00	0.00	0.00	0.00	0.00	0.00	0.00	0.00	0.00	0.00	0.00	0.00	0.00	0.00	0.00	0.00	0.00	0.00	178.90	-85.70	-93.10	0.00	88.40	-47.40	-41.00	0.00	7.40	-0.40	-7.00	0.00	7.40	-0.40	-7.00	0.00	1.00	0.00	0.00	0.00	0.00	0.00	0.00	0.00	0.00	0.00	0.00	0.00	0.00	0.00	0.00
0.00	0.00	0.00	0.00	0.00	0.00	0.00	0.00	0.00	0.00	0.00	0.00	0.00	0.00	0.00	0.00	0.00	0.00	0.00	168.80	-33.00	-135.70	0.00	85.20	-22.00	-63.20	0.00	5.90	2.10	-8.10	0.00	5.90	2.10	-8.10	0.00	1.00	0.00	0.00	0.00	0.00	0.00	0.00	0.00	0.00	0.00	0.00	0.00	0.00	0.00	0.00
0.00	0.00	0.00	0.00	0.00	0.00	0.00	0.00	0.00	0.00	0.00	0.00	0.00	0.00	0.00	0.00	0.00	0.00	0.00	142.20	22.90	-165.10	0.00	73.70	5.50	-79.20	0.00	3.80	4.50	-8.30	0.00	3.80	4.50	-8.30	0.00	1.00	0.00	0.00	0.00	0.00	0.00	0.00	0.00	0.00	0.00	0.00	0.00	0.00	0.00	0.00
0.00	0.00	0.00	0.00	0.00	0.00	0.00	0.00	0.00	0.00	0.00	0.00	0.00	0.00	0.00	0.00	0.00	0.00	0.00	101.60	76.60	-178.30	0.00	54.90	32.50	-87.50	0.00	1.30	6.50	-7.80	0.00	1.30	6.50	-7.80	0.00	1.00	0.00	0.00	0.00	0.00	0.00	0.00	0.00	0.00	0.00	0.00	0.00	0.00	0.00	0.00
0.00	0.00	0.00	0.00	0.00	0.00	0.00	0.00	0.00	0.00	0.00	0.00	0.00	0.00	0.00	0.00	0.00	0.00	0.00	51.10	122.80	-174.00	0.00	30.80	56.40	-87.20	0.00	-1.30	7.80	-6.50	0.00	-1.30	7.80	-6.50	0.00	1.00	0.00	0.00	0.00	0.00	0.00	0.00	0.00	0.00	0.00	0.00	0.00	0.00	0.00	0.00
0.00	0.00	0.00	0.00	0.00	0.00	0.00	0.00	0.00	0.00	0.00	0.00	0.00	0.00	0.00	0.00	0.00	0.00	0.00	-4.30	157.00	-152.70	0.00	3.60	74.70	-78.40	0.00	-3.80	8.30	-4.50	0.00	-3.80	8.30	-4.50	0.00	1.00	0.00	0.00	0.00	0.00	0.00	0.00	0.00	0.00	0.00	0.00	0.00	0.00	0.00	0.00
0.00	0.00	0.00	0.00	0.00	0.00	0.00	0.00	0.00	0.00	0.00	0.00	0.00	0.00	0.00	0.00	0.00	0.00	0.00	-59.40	175.80	-116.40	0.00	-23.80	85.70	-61.80	0.00	-5.90	8.10	-2.10	0.00	-5.90	8.10	-2.10	0.00	1.00	0.00	0.00	0.00	0.00	0.00	0.00	0.00	0.00	0.00	0.00	0.00	0.00	0.00	0.00
0.00	0.00	0.00	0.00	0.00	0.00	0.00	0.00	0.00	0.00	0.00	0.00	0.00	0.00	0.00	0.00	0.00	0.00	0.00	-108.60	177.40	-68.70	0.00	-49.00	88.30	-39.30	0.00	-7.40	7.00	0.40	0.00	-7.40	7.00	0.40	0.00	1.00	0.00	0.00	0.00	0.00	0.00	0.00	0.00	0.00	0.00	0.00	0.00	0.00	0.00	0.00
0.00	0.00	0.00	0.00	0.00	0.00	0.00	0.00	0.00	0.00	0.00	0.00	0.00	0.00	0.00	0.00	0.00	0.00	0.00	-147.20	161.60	-14.30	0.00	-69.30	82.20	-12.80	0.00	-8.20	5.20	3.00	0.00	-8.20	5.20	3.00	0.00	1.00	0.00	0.00	0.00	0.00	0.00	0.00	0.00	0.00	0.00	0.00	0.00	0.00	0.00	0.00
0.00	0.00	0.00	0.00	0.00	0.00	0.00	0.00	0.00	0.00	0.00	0.00	0.00	0.00	0.00	0.00	0.00	0.00	0.00	-171.40	130.00	41.40	0.00	-82.90	68.10	14.80	0.00	-8.20	3.00	5.20	0.00	-8.20	3.00	5.20	0.00	1.00	0.00	0.00	0.00	0.00	0.00	0.00	0.00	0.00	0.00	0.00	0.00	0.00	0.00	0.00
0.00	0.00	0.00	0.00	0.00	0.00	0.00	0.00	0.00	0.00	0.00	0.00	0.00	0.00	0.00	0.00	0.00	0.00	0.00	-178.90	85.60	93.20	0.00	-88.40	47.30	41.00	0.00	-7.40	0.40	7.00	0.00	-7.40	0.40	7.00	0.00	1.00	0.00	0.00	0.00	0.00	0.00	0.00	0.00	0.00	0.00	0.00	0.00	0.00	0.00	0.00
0.00	0.00	0.00	0.00	0.00	0.00	0.00	0.00	0.00	0.00	0.00	0.00	0.00	0.00	0.00	0.00	0.00	0.00	0.00	-168.80	32.90	135.90	0.00	-85.20	21.90	63.30	0.00	-5.90	-2.10	8.10	0.00	-5.90	-2.10	8.10	0.00	1.00	0.00	0.00	0.00	0.00	0.00	0.00	0.00	0.00	0.00	0.00	0.00	0.00	0.00	0.00
0.00	0.00	0.00	0.00	0.00	0.00	0.00	0.00	0.00	0.00	0.00	0.00	0.00	0.00	0.00	0.00	0.00	0.00	0.00	-142.20	-23.00	165.20	0.00	-73.70	-5.60	79.30	0.00	-3.80	-4.50	8.30	0.00	-3.80	-4.50	8.30	0.00	1.00	0.00	0.00	0.00	0.00	0.00	0.00	0.00	0.00	0.00	0.00	0.00	0.00	0.00	0.00
0.00	0.00	0.00	0.00	0.00	0.00	0.00	0.00	0.00	0.00	0.00	0.00	0.00	0.00	0.00	0.00	0.00	0.00	0.00	-101.60	-76.70	178.40	0.00	-54.90	-32.60	87.60	0.00	-1.30	-6.50	7.80	0.00	-1.30	-6.50	7.80	0.00	1.00	0.00	0.00	0.00	0.00	0.00	0.00	0.00	0.00	0.00	0.00	0.00	0.00	0.00	0.00
0.00	0.00	0.00	0.00	0.00	0.00	0.00	0.00	0.00	0.00	0.00	0.00	0.00	0.00	0.00	0.00	0.00	0.00	0.00	-51.10	-122.90	174.10	0.00	-30.80	-56.40	87.30	0.00	1.30	-7.80	6.50	0.00	1.30	-7.80	6.50	0.00	1.00	0.00	0.00	0.00	0.00	0.00	0.00	0.00	0.00	0.00	0.00	0.00	0.00	0.00	0.00
0.00	0.00	0.00	0.00	0.00	0.00	0.00	0.00	0.00	0.00	0.00	0.00	0.00	0.00	0.00	0.00	0.00	0.00	0.00	4.30	-157.10	152.80	0.00	-3.60	-74.70	78.40	0.00	3.80	-8.30	4.50	0.00	3.80	-8.30	4.50	0.00	1.00	0.00	0.00	0.00	0.00	0.00	0.00	0.00	0.00	0.00	0.00	0.00	0.00	0.00	0.00
0.00	0.00	0.00	0.00	0.00	0.00	0.00	0.00	0.00	0.00	0.00	0.00	0.00	0.00	0.00	0.00	0.00	0.00	0.00	59.40	-175.90	116.50	0.00	23.80	-85.70	61.90	0.00	5.90	-8.10	2.10	0.00	5.90	-8.10	2.10	0.00	1.00	0.00	0.00	0.00	0.00	0.00	0.00	0.00	0.00	0.00	0.00	0.00	0.00	0.00	0.00
0.00	0.00	0.00	0.00	0.00	0.00	0.00	0.00	0.00	0.00	0.00	0.00	0.00	0.00	0.00	0.00	0.00	0.00	0.00	108.60	-177.50	68.90	0.00	49.00	-88.30	39.30	0.00	7.40	-7.00	-0.40	0.00	7.40	-7.00	-0.40	0.00	1.00	0.00	0.00	0.00	0.00	0.00	0.00	0.00	0.00	0.00	0.00	0.00	0.00	0.00	0.00
0.00	0.00	0.00	0.00	0.00	0.00	0.00	0.00	0.00	0.00	0.00	0.00	0.00	0.00	0.00	0.00	0.00	0.00	0.00	147.20	-161.70	14.40	0.00	69.30	-82.30	12.90	0.00	8.20	-5.20	-3.00	0.00	8.20	-5.20	-3.00	0.00	1.00	0.00	0.00	0.00	0.00	0.00	0.00	0.00	0.00	0.00	0.00	0.00	0.00	0.00	0.00
0.00	0.00	0.00	0.00	0.00	0.00	0.00	0.00	0.00	0.00	0.00	0.00	0.00	0.00	0.00	0.00	0.00	0.00	0.00	171.40	-130.10	-41.30	0.00	82.90	-68.20	-14.70	0.00	8.20	-3.00	-5.20	0.00	8.20	-3.00	-5.20	0.00	1.00	0.00	0.00	0.00	0.00	0.00	0.00	0.00	0.00	0.00	0.00	0.00	0.00	0.00	0.00
0.00	0.00	0.00	0.00	0.00	0.00	0.00	0.00	0.00	0.00	0.00	0.00	0.00	0.00	0.00	0.00	0.00	0.00	0.00	178.90	-85.70	-93.10	0.00	88.40	-47.40	-41.00	0.00	7.40	-0.40	-7.00	0.00	7.40	-0.40	-7.00	0.00	1.00	0.00	0.00	0.00	0.00	0.00	0.00	0.00	0.00	0.00	0.00	0.00	0.00	0.00	0.00
0.00	0.00	0.00	0.00	0.00	0.00	0.00	0.00	0.00	0.00	0.00	0.00	0.00	0.00	0.00	0.00	0.00	0.00	0.00	168.80	-33.00	-135.70	0.00	85.20	-22.00	-63.20	0.00	5.90	2.10	-8.10	0.00	5.90	2.10	-8.10	0.00	1.00	0.00	0.00	0.00	0.00	0.00	0.00	0.00	0.00	0.00	0.00	0.00	0.00	0.00	0.00
0.00	0.00	0.00	0.00	0.00	0.00	0.00	0.00	0.00	0.00	0.00	0.00	0.00	0.00	0.00	0.00	0.00	0.00	0.00	142.20	22.90	-165.10	0.00	73.70	5.50	-79.20	0.00	3.80	4.50	-8.30	0.00	3.80	4.50	-8.30	0.00	1.00	0.00	0.00	0.00	0.00	0.00	0.00	0.00	0.00	0.00	0.00	0.00	0.00	0.00	0.00
0.00	0.00	0.00	0.00	0.00	0.00	0.00	0.00	0.00	0.00	0.00	0.00	0.00	0.00	0.00	0.00	0.00	0.00	0.00	101.70	76.60	-178.30	0.00	54.90	32.50	-87.50	0.00	1.30	6.50	-7.80	0.00	1.30	6.50	-7.80	0.00	1.00	0.00	0.00	0.00	0.00	0.00	0.00	0.00	0.00	0.00	0.00	0.00	0.00	0.00	0.00
0.00	0.00	0.00	0.00	0.00	0.00	0.00	0.00	0.00	0.00	0.00	0.00	0.00	0.00	0.00	0.00	0.00	0.00	0.00	51.10	122.80	-174.00	0.00	30.80	56.40	-87.20	0.00	-1.30	7.80	-6.50	0.00	-1.30	7.80	-6.50	0.00	1.00	0.00	0.00	0.00	0.00	0.00	0.00	0.00	0.00	0.00	0.00	0.00	0.00	0.00	0.00
0.00	0.00	0.00	0.00	0.00	0.00	0.00	0.00	0.00	0.00	0.00	0.00	0.00	0.00	0.00	0.00	0.00	0.00	0.00	-4.30	157.00	-152.70	0.00	3.60	74.70	-78.40	0.00	-3.80	8.30	-4.50	0.00	-3.80	8.30	-4.50	0.00	1.00	0.00	0.00	0.00	0.00	0.00	0.00	0.00	0.00	0.00	0.00	0.00	0.00	0.00	0.00
0.00	0.00	0.00	0.00	0.00	0.00	0.00	0.00	0.00	0.00	0.00	0.00	0.00	0.00	0.00	0.00	0.00	0.00	0.00	-59.40	175.80	-116.40	0.00	-23.80	85.70	-61.80	0.00	-5.90	8.10	-2.10	0.00	-5.90	8.10	-2.10	0.00	1.00	0.00	0.00	0.00	0.00	0.00	0.00	0.00	0.00	0.00	0.00	0.00	0.00	0.00	0.00
0.00	0.00	0.00	0.00	0.00	0.00	0.00	0.00	0.00	0.00	0.00	0.00	0.00	0.00	0.00	0.00	0.00	0.00	0.00	-108.60	177.40	-68.70	0.00	-49.00	88.30	-39.30	0.00	-7.40	7.00	0.40	0.00	-7.40	7.00	0.40	0.00	1.00	0.00	0.00	0.00	0.00	0.00	0.00	0.00	0.00	0.00	0.00	0.00	0.00	0.00	0.00
0.00	0.00	0.00	0.00	0.00	0.00	0.00	0.00	0.00	0.00	0.00	0.00	0.00	0.00	0.00	0.00	0.00	0.00	0.00	-147.20	161.60	-14.30	0.00	-69.30	82.20	-12.80	0.00	-8.20	5.20	3.00	0.00	-8.20	5.20	3.00	0.00	1.00	0.00	0.00	0.00	0.00	0.00	0.00	0.00	0.00	0.00	0.00	0.00	0.00	0.00	0.00
0.00	0.00	0.00	0.00	0.00	0.00	0.00	0.00	0.00	0.00	0.00	0.00	0.00	0.00	0.00	0.00	0.00	0.00	0.00	-171.40	130.00	41.40	0.00	-82.90	68.10	14.80	0.00	-8.20	3.00	5.20	0.00	-8.20	3.00	5.20	0.00	1.00	0.00	0.00	0.00	0.00	0.00	0.00	0.00	0.00	0.00	0.00	0.00	0.00	0.00	0.00
0.00	0.00	0.00	0.00	0.00	0.00	0.00	0.00	0.00	0.00	0.00	0.00	0.00	0.00	0.00	0.00	0.00	0.00	0.00	-178.90	85.60	93.10	0.00	-88.40	47.30	41.00	0.00	-7.40	0.40	7.00	0.00	-7.40	0.40	7.00	0.00	1.00	0.00	0.00	0.00	0.00	0.00	0.00	0.00	0.00	0.00	0.00	0.00	0.00	0.00	0.00
0.00	0.00	0.00	0.00	0.00	0.00	0.00	0.00	0.00	0.00	0.00	0.00	0.00	0.00	0.00	0.00	0.00	0.00	0.00	-168.80	32.90	135.80	0.00	-85.20	21.90	63.30	0.00	-5.90	-2.10	8.10	0.00	-5.90	-2.10	8.10	0.00	1.00	0.00	0.00	0.00	0.00	0.00	0.00	0.00	0.00	0.00	0.00	0.00	0.00	0.00	0.00
0.00	0.00	0.00	0.00	0.00	0.00	0.00	0.00	0.00	0.00	0.00	0.00	0.00	0.00	0.00	0.00	0.00	0.00	0.00	-142.20	-23.00	165.20	0.00	-73.70	-5.60	79.30	0.00	-3.80	-4.50	8.30	0.00	-3.80	-4.50	8.30	0.00	1.00	0.00	0.00	0.00	0.00	0.00	0.00	0.00	0.00	0.00	0.00	0.00	0.00	0.00	0.00
0.00	0.00	0.00	0.00	0.00	0.00	0.00	0.00	0.00	0.00	0.00	0.00	0.00	0.00	0.00	0.00	0.00	0.00	0.00	-101.60	-76.70	178.40	0.00	-54.90	-32.60	87.60	0.00	-1.30	-6.50	7.80	0.00	-1.30	-6.50	7.80	0.00	1.00	0.00	0.00	0.00	0.00	0.00	0.00	0.00	0.00	0.00	0.00	0.00	0.00	0.00	0.00
0.00	0.00	0.00	0.00	0.00	0.00	0.00	0.00	0.00	0.00	0.00	0.00	0.00	0.00	0.00	0.00	0.00	0.00	0.00	-51.10	-122.90	174.10	0.00	-30.80	-56.40	87.30	0.00	1.30	-7.80	6.50	0.00	1.30	-7.80	6.50	0.00	1.00	0.00	0.00	0.00	0.00	0.00	0.00	0.00	0.00	0.00	0.00	0.00	0.00	0.00	0.00
0.00	0.00	0.00	0.00	0.00	0.00	0.00	0.00	0.00	0.00	0.00	0.00	0.00	0.00	0.00	0.00	0.00	0.00	0.00	4.30	-157.10	152.80	0.00	-3.60	-74.80	78.40	0.00	3.80	-8.30	4.50	0.00	3.80	-8.30	4.50	0.00	1.00	0.00	0.00	0.00	0.00	0.00	0.00	0.00	0.00	0.00	0.00	0.00	0.00	0.00	0.00
0.00	0.00	0.00	0.00	0.00	0.00	0.00	0.00	0.00	0.00	0.00	0.00	0.00	0.00	0.00	0.00	0.00	0.00	0.00	59.30	-175.90	116.50	0.00	23.80	-85.70	61.90	0.00	5.90	-8.10	2.10	0.00	5.90	-8.10	2.10	0.00	1.00	0.00	0.00	0.00	0.00	0.00	0.00	0.00	0.00	0.00	0.00	0.00	0.00	0.00	0.00
0.00	0.00	0.00	0.00	0.00	0.00	0.00	0.00	0.00	0.00	0.00	0.00	0.00	0.00	0.00	0.00	0.00	0.00	0.00	108.60	-177.50	68.80	0.00	49.00	-88.30	39.30	0.00	7.40	-7.00	-0.40	0.00	7.40	-7.00	-0.40	0.00	1.00	0.00	0.00	0.00	0.00	0.00	0.00	0.00	0.00	0.00	0.00	0.00	0.00	0.00	0.00
0.00	0.00	0.00	0.00	0.00	0.00	0.00	0.00	0.00	0.00	0.00	0.00	0.00	0.00	0.00	0.00	0.00	0.00	0.00	147.20	-161.70	14.40	0.00	69.40	-82.30	12.90	0.00	8.20	-5.20	-3.00	0.00	8.20	-5.20	-3.00	0.00	1.00	0.00	0.00	0.00	0.00	0.00	0.00	0.00	0.00	0.00	0.00	0.00	0.00	0.00	0.00
0.00	0.00	0.00	0.00	0.00	0.00	0.00	0.00	0.00	0.00	0.00	0.00	0.00	0.00	0.00	0.00	0.00	0.00	0.00	171.40	-130.10	-41.30	0.00	82.90	-68.20	-14.70	0.00	8.20	-3.00	-5.20	0.00	8.20	-3.00	-5.20	0.00	1.00	0.00	0.00	0.00	0.00	0.00	0.00	0.00	0.00	0.00	0.00	0.00	0.00	0.00	0.00
0.00	0.00	0.00	0.00	0.00	0.00	0.00	0.00	0.00	0.00	0.00	0.00	0.00	0.00	0.00	0.00	0.00	0.00	0.00	178.90	-85.70	-93.10	0.00	88.40	-47.40	-41.00	0.00	7.40	-0.40	-7.00	0.00	7.40	-0.40	-7.00	0.00	1.00	0.00	0.00	0.00	0.00	0.00	0.00	0.00	0.00	0.00	0.00	0.00	0.00	0.00	0.00
0.00	0.00	0.00	0.00	0.00	0.00	0.00	0.00	0.00	0.00	0.00	0.00	0.00	0.00	0.00	0.00	0.00	0.00	0.00	168.80	-33.00	-135.70	0.00	85.20	-22.00	-63.20	0.00	5.90	2.10	-8.10	0.00	5.90	2.10	-8.10	0.00	1.00	0.00	0.00	0.00	0.00	0.00	0.00	0.00	0.00	0.00	0.00	0.00	0.00	0.00	0.00
0.00	0.00	0.00	0.00	0.00	0.00	0.00	0.00	0.00	0.00	0.00	0.00	0.00	0.00	0.00	0.00	0.00	0.00	0.00	142.20	22.90	-165.10	0.00	73.70	5.50	-79.20	0.00	3.80	4.50	-8.30	0.00	3.80	4.50	-8.30	0.00	1.00	0.00	0.00	0.00	0.00	0.00	0.00	0.00	0.00	0.00	0.00	0.00	0.00	0.00	0.00
0.00	0.00	0.00	0.00	0.00	0.00	0.00	0.00	0.00	0.00	0.00	0.00	0.00	0.00	0.00	0.00	0.00	0.00	0.00	101.60	76.60	-178.30	0.00	54.90	32.50	-87.50	0.00	1.30	6.50	-7.80	0.00	1.30	6.50	-7.80	0.00	1.00	0.00	0.00	0.00	0.00	0.00	0.00	0.00	0.00	0.00	0.00	0.00	0.00	0.00	0.00
0.00	0.00	0.00	0.00	0.00	0.00	0.00	0.00	0.00	0.00	0.00	0.00	0.00	0.00	0.00	0.00	0.00	0.00	0.00	51.20	122.80	-174.00	0.00	30.80	56.40	-87.20	0.00	-1.30	7.80	-6.50	0.00	-1.30	7.80	-6.50	0.00	1.00	0.00	0.00	0.00	0.00	0.00	0.00	0.00	0.00	0.00	0.00	0.00	0.00	0.00	0.00
0.00	0.00	0.00	0.00	0.00	0.00	0.00	0.00	0.00	0.00	0.00	0.00	0.00	0.00	0.00	0.00	0.00	0.00	0.00	-4.30	157.00	-152.70	0.00	3.60	74.70	-78.40	0.00	-3.80	8.30	-4.50	0.00	-3.80	8.30	-4.50	0.00	1.00	0.00	0.00	0.00	0.00	0.00	0.00	0.00	0.00	0.00	0.00	0.00	0.00	0.00	0.00
0.00	0.00	0.00	0.00	0.00	0.00	0.00	0.00	0.00	0.00	0.00	0.00	0.00	0.00	0.00	0.00	0.00	0.00	0.00	-59.40	175.80	-116.40	0.00	-23.80	85.70	-61.80	0.00	-5.90	8.10	-2.10	0.00	-5.90	8.10	-2.10	0.00	1.00	0.00	0.00	0.00	0.00	0.00	0.00	0.00	0.00	0.00	0.00	0.00	0.00	0.00	0.00
0.00	0.00	0.00	0.00	0.00	0.00	0.00	0.00	0.00	0.00	0.00	0.00	0.00	0.00	0.00	0.00	0.00	0.00	0.00	-108.60	177.40	-68.70	0.00	-49.00	88.30	-39.30	0.00	-7.40	7.00	0.40	0.00	-7.40	7.00	0.40	0.00	1.00	0.00	0.00	0.00	0.00	0.00	0.00	0.00	0.00	0.00	0.00	0.00	0.00	0.00	0.00
0.00	0.00	0.00	0.00	0.00	0.00	0.00	0.00	0.00	0.00	0.00	0.00	0.00	0.00	0.00	0.00	0.00	0.00	0.00	-147.20	161.60	-14.30	0.00	-69.30	82.20	-12.80	0.00	-8.20	5.20	3.00	0.00	-8.20	5.20	3.00	0.00	1.00	0.00	0.00	0.00	0.00	0.00	0.00	0.00	0.00	0.00	0.00	0.00	0.00	0.00	0.00
0.00	0.00	0.00	0.00	0.00	0.00	0.00	0.00	0.00	0.00	0.00	0.00	0.00	0.00	0.00	0.00	0.00	0.00	0.00	-171.40	130.00	41.40	0.00	-82.90	68.10	14.80	0.00	-8.20	3.00	5.20	0.00	-8.20	3.00	5.20	0.00	1.00	0.00	0.00	0.00	0.00	0.00	0.00	0.00	0.00	0.00	0.00	0.00	0.00	0.00	0.00
0.00	0.00	0.00	0.00	0.00	0.00	0.00	0.00	0.00	0.00	0.00	0.00	0.00	0.00	0.00	0.00	0.00	0.00	0.00	-178.90	85.60	93.20	0.00	-88.40	47.30	41.00	0.00	-7.40	0.40	7.00	0.00	-7.40	0.40	7.00	0.00	1.00	0.00	0.00	0.00	0.00	0.00	0.00	0.00	0.00	0.00	0.00	0.00	0.00	0.00	0.00
0.00	0.00	0.00	0.00	0.00	0.00	0.00	0.00	0.00	0.00	0.00	0.00	0.00	0.00	0.00	0.00	0.00	0.00	0.00	-168.80	32.90	135.90	0.00	-85.20	21.90	63.30	0.00	-5.90	-2.10	8.10	0.00	-5.90	-2.10	8.10	0.00	1.00	0.00	0.00	0.00	0.00	0.00	0.00	0.00	0.00	0.00	0.00	0.00	0.00	0.00	0.00
0.00	0.00	0.00	0.00	0.00	0.00	0.00	0.00	0.00	0.00	0.00	0.00	0.00	0.00	0.00	0.00	0.00	0.00	0.00	-142.20	-23.00	165.20	0.00	-73.70	-5.60	79.30	0.00	-3.80	-4.50	8.30	0.00	-3.80	-4.50	8.30	0.00	1.00	0.00	0.00	0.00	0.00	0.00	0.00	0.00	0.00	0.00	0.00	0.00	0.00	0.00	0.00
0.00	0.00	0.00	0.00	0.00	0.00	0.00	0.00	0.00	0.00	0.00	0.00	0.00	0.00	0.00	0.00	0.00	0.00	0.00	-101.60	-76.70	178.40	0.00	-54.90	-32.60	87.60	0.00	-1.30	-6.50	7.80	0.00	-1.30	-6.50	7.80	0.00	1.00	0.00	0.00	0.00	0.00	0.00	0.00	0.00	0.00	0.00	0.00	0.00	0.00	0.00	0.00
0.00	0.00	0.00	0.00	0.00	0.00	0.00	0.00	0.00	0.00	0.00	0.00	0.00	0.00	0.00	0.00	0.00	0.00	0.00	-51.10	-122.90	174.10	0.00	-30.80	-56.40	87.30	0.00	1.30	-7.80	6.50	0.00	1.30	-7.80	6.50	0.00	1.00	0.00	0.00	0.00	0.00	0.00	0.00	0.00	0.00	0.00	0.00	0.00	0.00	0.00	0.00
0.00	0.00	0.00	0.00	0.00	0.00	0.00	0.00	0.00	0.00	0.00	0.00	0.00	0.00	0.00	0.00	0.00	0.00	0.00	4.30	-157.10	152.70	0.00	-3.60	-74.70	78.40	0.00	3.80	-8.30	4.50	0.00	3.80	-8.30	4.50	0.00	1.00	0.00	0.00	0.00	0.00	0.00	0.00	0.00	0.00	0.00	0.00	0.00	0.00	0.00	0.00
0.00	0.00	0.00	0.00	0.00	0.00	0.00	0.00	0.00	0.00	0.00	0.00	0.00	0.00	0.00	0.00	0.00	0.00	0.00	59.40	-175.90	116.50	0.00	23.80	-85.70	61.90	0.00	5.90	-8.10	2.10	0.00	5.90	-8.10	2.10	0.00	1.00	0.00	0.00	0.00	0.00	0.00	0.00	0.00	0.00	0.00	0.00	0.00	0.00	0.00	0.00
0.00	0.00	0.00	0.00	0.00	0.00	0.00	0.00	0.00	0.00	0.00	0.00	0.00	0.00	0.00	0.00	0.00	0.00	0.00	108.60	-177.50	68.90	0.00	49.00	-88.30	39.30	0.00	7.40	-7.00	-0.40	0.00	7.40	-7.00	-0.40	0.00	1.00	0.00	0.00	0.00	0.00	0.00	0.00	0.00	0.00	0.00	0.00	0.00	0.00	0.00	0.00
0.00	0.00	0.00	0.00	0.00	0.00	0.00	0.00	0.00	0.00	0.00	0.00	0.00	0.00	0.00	0.00	0.00	0.00	0.00	147.20	-161.70	14.40	0.00	69.30	-82.30	12.90	0.00	8.20	-5.20	-3.00	0.00	8.20	-5.20	-3.00	0.00	1.00	0.00	0.00	0.00	0.00	0.00	0.00	0.00	0.00	0.00	0.00	0.00	0.00	0.00	0.00
0.00	0.00	0.00	0.00	0.00	0.00	0.00	0.00	0.00	0.00	0.00	0.00	0.00	0.00	0.00	0.00	0.00	0.00	0.00	171.40	-130.10	-41.30	0.00	82.90	-68.20	-14.70	0.00	8.20	-3.00	-5.20	0.00	8.20	-3.00	-5.20	0.00	1.00	0.00	0.00	0.00	0.00	0.00	0.00	0.00	0.00	0.00	0.00	0.00	0.00	0.00	0.00
0.00	0.00	0.00	0.00	0.00	0.00	0.00	0.00	0.00	0.00	0.00	0.00	0.00	0.00	0.00	0.00	0.00	0.00	0.00	178.80	-85.80	-93.10	0.00	88.40	-47.40	-41.00	0.00	7.40	-0.40	-7.00	0.00	7.40	-0.40	-7.00	0.00	1.00	0.00	0.00	0.00	0.00	0.00	0.00	0.00	0.00	0.00	0.00	0.00	0.00	0.00	0.00
0.00	0.00	0.00	0.00	0.00	0.00	0.00	0.00	0.00	0.00	0.00	0.00	0.00	0.00	0.00	0.00	0.00	0.00	0.00	168.80	-33.00	-135.70	0.00	85.20	-22.00	-63.20	0.00	5.90	2.10	-8.10	0.00	5.90	2.10	-8.10	0.00	1.00	0.00	0.00	0.00	0.00	0.00	0.00	0.00	0.00	0.00	0.00	0.00	0.00	0.00	0.00
0.00	0.00	0.00	0.00	0.00	0.00	0.00	0.00	0.00	0.00	0.00	0.00	0.00	0.00	0.00	0.00	0.00	0.00	0.00	142.20	22.90	-165.10	0.00	73.70	5.50	-79.20	0.00	3.80	4.50	-8.30	0.00	3.80	4.50	-8.30	0.00	1.00	0.00	0.00	0.00	0.00	0.00	0.00	0.00	0.00	0.00	0.00	0.00	0.00	0.00	0.00
0.00	0.00	0.00	0.00	0.00	0.00	0.00	0.00	0.00	0.00	0.00	0.00	0.00	0.00	0.00	0.00	0.00	0.00	0.00	101.70	76.60	-178.30	0.00	54.90	32.50	-87.50	0.00	1.30	6.50	-7.80	0.00	1.30	6.50	-7.80	0.00	1.00	0.00	0.00	0.00	0.00	0.00	0.00	0.00	0.00	0.00	0.00	0.00	0.00	0.00	0.00
0.00	0.00	0.00	0.00	0.00	0.00	0.00	0.00	0.00	0.00	0.00	0.00	0.00	0.00	0.00	0.00	0.00	0.00	0.00	51.20	122.80	-174.00	0.00	30.80	56.40	-87.20	0.00	-1.30	7.80	-6.50	0.00	-1.30	7.80	-6.50	0.00	1.00	0.00	0.00	0.00	0.00	0.00	0.00	0.00	0.00	0.00	0.00	0.00	0.00	0.00	0.00
0.00	0.00	0.00	0.00	0.00	0.00	0.00	0.00	0.00	0.00	0.00	0.00	0.00	0.00	0.00	0.00	0.00	0.00	0.00	-4.30	157.00	-152.70	0.00	3.60	74.70	-78.40	0.00	-3.80	8.30	-4.50	0.00	-3.80	8.30	-4.50	0.00	1.00	0.00	0.00	0.00	0.00	0.00	0.00	0.00	0.00	0.00	0.00	0.00	0.00	0.00	0.00
0.00	0.00	0.00	0.00	0.00	0.00	0.00	0.00	0.00	0.00	0.00	0.00	0.00	0.00	0.00	0.00	0.00	0.00	0.00	-59.30	175.80	-116.40	0.00	-23.80	85.70	-61.80	0.00	-5.90	8.10	-2.10	0.00	-5.90	8.10	-2.10	0.00	1.00	0.00	0.00	0.00	0.00	0.00	0.00	0.00	0.00	0.00	0.00	0.00	0.00	0.00	0.00
0.00	0.00	0.00	0.00	0.00	0.00	0.00	0.00	0.00	0.00	0.00	0.00	0.00	0.00	0.00	0.00	0.00	0.00	0.00	-108.60	177.40	-68.70	0.00	-49.00	88.30	-39.30	0.00	-7.40	7.00	0.40	0.00	-7.40	7.00	0.40	0.00	1.00	0.00	0.00	0.00	0.00	0.00	0.00	0.00	0.00	0.00	0.00	0.00	0.00	0.00	0.00
0.00	0.00	0.00	0.00	0.00	0.00	0.00	0.00	0.00	0.00	0.00	0.00	0.00	0.00	0.00	0.00	0.00	0.00	0.00	-147.20	161.60	-14.30	0.00	-69.30	82.20	-12.80	0.00	-8.20	5.20	3.00	0.00	-8.20	5.20	3.00	0.00	1.00	0.00	0.00	0.00	0.00	0.00	0.00	0.00	0.00	0.00	0.00	0.00	0.00	0.00	0.00
0.00	0.00	0.00	0.00	0.00	0.00	0.00	0.00	0.00	0.00	0.00	0.00	0.00	0.00	0.00	0.00	0.00	0.00	0.00	-171.40	130.00	41.40	0.00	-82.90	68.10	14.80	0.00	-8.20	3.00	5.20	0.00	-8.20	3.00	5.20	0.00	1.00	0.00	0.00	0.00	0.00	0.00	0.00	0.00	0.00	0.00	0.00	0.00	0.00	0.00	0.00
0.00	0.00	0.00	0.00	0.00	0.00	0.00	0.00	0.00	0.00	0.00	0.00	0.00	0.00	0.00	0.00	0.00	0.00	0.00	-178.80	85.60	93.20	0.00	-88.40	47.30	41.00	0.00	-7.40	0.40	7.00	0.00	-7.40	0.40	7.00	0.00	1.00	0.00	0.00	0.00	0.00	0.00	0.00	0.00	0.00	0.00	0.00	0.00	0.00	0.00	0.00
0.00	0.00	0.00	0.00	0.00	0.00	0.00	0.00	0.00	0.00	0.00	0.00	0.00	0.00	0.00	0.00	0.00	0.00	0.00	-168.80	32.90	135.80	0.00	-85.20	21.90	63.30	0.00	-5.90	-2.10	8.10	0.00	-5.90	-2.10	8.10	0.00	1.00	0.00	0.00	0.00	0.00	0.00	0.00	0.00	0.00	0.00	0.00	0.00	0.00	0.00	0.00
0.00	0.00	0.00	0.00	0.00	0.00	0.00	0.00	0.00	0.00	0.00	0.00	0.00	0.00	0.00	0.00	0.00	0.00	0.00	-142.20	-23.00	165.20	0.00	-73.70	-5.60	79.30	0.00	-3.80	-4.50	8.30	0.00	-3.80	-4.50	8.30	0.00	1.00	0.00	0.00	0.00	0.00	0.00	0.00	0.00	0.00	0.00	0.00	0.00	0.00	0.00	0.00
0.00	0.00	0.00	0.00	0.00	0.00	0.00	0.00	0.00	0.00	0.00	0.00	0.00	0.00	0.00	0.00	0.00	0.00	0.00	-101.60	-76.70	178.40	0.00	-54.90	-32.60	87.60	0.00	-1.30	-6.50	7.80	0.00	-1.30	-6.50	7.80	0.00	1.00	0.00	0.00	0.00	0.00	0.00	0.00	0.00	0.00	0.00	0.00	0.00	0.00	0.00	0.00
0.00	0.00	0.00	0.00	0.00	0.00	0.00	0.00	0.00	0.00	0.00	0.00	0.00	0.00	0.00	0.00	0.00	0.00	0.00	-51.10	-122.90	174.10	0.00	-30.80	-56.40	87.30	0.00	1.30	-7.80	6.50	0.00	1.30	-7.80	6.50	0.00	1.00	0.00	0.00	0.00	0.00	0.00	0.00	0.00	0.00	0.00	0.00	0.00	0.00	0.00	0.00
0.00	0.00	0.00	0.00	0.00	0.00	0.00	0.00	0.00	0.00	0.00	0.00	0.00	0.00	0.00	0.00	0.00	0.00	0.00	4.30	-157.10	152.80	0.00	-3.60	-74.70	78.40	0.00	3.80	-8.30	4.50	0.00	3.80	-8.30	4.50	0.00	1.00	0.00	0.00	0.00	0.00	0.00	0.00	0.00	0.00	0.00	0.00	0.00	0.00	0.00	0.00
0.00	0.00	0.00	0.00	0.00	0.00	0.00	0.00	0.00	0.00	0.00	0.00	0.00	0.00	0.00	0.00	0.00	0.00	0.00	59.40	-175.90	116.50	0.00	23.80	-85.70	61.90	0.00	5.90	-8.10	2.10	0.00	5.90	-8.10	2.10	0.00	1.00	0.00	0.00	0.00	0.00	0.00	0.00	0.00	0.00	0.00	0.00	0.00	0.00	0.00	0.00
0.00	0.00	0.00	0.00	0.00	0.00	0.00	0.00	0.00	0.00	0.00	0.00	0.00	0.00	0.00	0.00	0.00	0.00	0.00	108.60	-177.50	68.80	0.00	49.00	-88.30	39.30	0.00	7.40	-7.00	-0.40	0.00	7.40	-7.00	-0.40	0.00	1.00	0.00	0.00	0.00	0.00	0.00	0.00	0.00	0.00	0.00	0.00	0.00	0.00	0.00	0.00
0.00	0.00	0.00	0.00	0.00	0.00	0.00	0.00	0.00	0.00	0.00	0.00	0.00	0.00	0.00	0.00	0.00	0.00	0.00	147.20	-161.70	14.40	0.00	69.30	-82.30	12.90	0.00	8.20	-5.20	-3.00	0.00	8.20	-5.20	-3.00	0.00	1.00	0.00	0.00	0.00	0.00	0.00	0.00	0.00	0.00	0.00	0.00	0.00	0.00	0.00	0.00
0.00	0.00	0.00	0.00	0.00	0.00	0.00	0.00	0.00	0.00	0.00	0.00	0.00	0.00	0.00	0.00	0.00	0.00	0.00	171.40	-130.10	-41.30	0.00	82.90	-68.20	-14.70	0.00	8.20	-3.00	-5.20	0.00	8.20	-3.00	-5.20	0.00	1.00	0.00	0.00	0.00	0.00	0.00	0.00	0.00	0.00	0.00	0.00	0.00	0.00	0.00	0.00
0.00	0.00	0.00	0.00	0.00	0.00	0.00	0.00	0.00	0.00	0.00	0.00	0.00	0.00	0.00	0.00	0.00	0.00	0.00	178.90	-85.70	-93.10	0.00	88.40	-47.40	-41.00	0.00	7.40	-0.40	-7.00	0.00	7.40	-0.40	-7.00	0.00	1.00	0.00	0.00	0.00	0.00	0.00	0.00	0.00	0.00	0.00	0.00	0.00	0.00	0.00	0.00
0.00	0.00	0.00	0.00	0.00	0.00	0.00	0.00	0.00	0.00	0.00	0.00	0.00	0.00	0.00	0.00	0.00	0.00	0.00	168.80	-33.00	-135.70	0.00	85.20	-22.00	-63.20	0.00	5.90	2.10	-8.10	0.00	5.90	2.10	-8.10	0.00	1.00	0.00	0.00	0.00	0.00	0.00	0.00	0.00	0.00	0.00	0.00	0.00	0.00	0.00	0.00
0.00	0.00	0.00	0.00	0.00	0.00	0.00	0.00	0.00	0.00	0.00	0.00	0.00	0.00	0.00	0.00	0.00	0.00	0.00	142.20	22.90	-165.10	0.00	73.70	5.50	-79.20	0.00	3.80	4.50	-8.30	0.00	3.80	4.50	-8.30	0.00	1.00	0.00	0.00	0.00	0.00	0.00	0.00	0.00	0.00	0.00	0.00	0.00	0.00	0.00	0.00
0.00	0.00	0.00	0.00	0.00	0.00	0.00	0.00	0.00	0.00	0.00	0.00	0.00	0.00	0.00	0.00	0.00	0.00	0.00	101.60	76.60	-178.20	0.00	54.90	32.50	-87.50	0.00	1.30	6.50	-7.80	0.00	1.30	6.50	-7.80	0.00	1.00	0.00	0.00	0.00	0.00	0.00	0.00	0.00	0.00	0.00	0.00	0.00	0.00	0.00	0.00
0.00	0.00	0.00	0.00	0.00	0.00	0.00	0.00	0.00	0.00	0.00	0.00	0.00	0.00	0.00	0.00	0.00	0.00	0.00	51.10	122.80	-174.00	0.00	30.80	56.40	-87.20	0.00	-1.30	7.80	-6.50	0.00	-1.30	7.80	-6.50	0.00	1.00	0.00	0.00	0.00	0.00	0.00	0.00	0.00	0.00	0.00	0.00	0.00	0.00	0.00	0.00
0.00	0.00	0.00	0.00	0.00	0.00	0.00	0.00	0.00	0.00	0.00	0.00	0.00	0.00	0.00	0.00	0.00	0.00	0.00	-4.30	157.00	-152.70	0.00	3.60	74.70	-78.40	0.00	-3.80	8.30	-4.50	0.00	-3.80	8.30	-4.50	0.00	1.00	0.00	0.00	0.00	0.00	0.00	0.00	0.00	0.00	0.00	0.00	0.00	0.00	0.00	0.00
0.00	0.00	0.00	0.00	0.00	0.00	0.00	0.00	0.00	0.00	0.00	0.00	0.00	0.00	0.00	0.00	0.00	0.00	0.00	-59.30	175.80	-116.40	0.00	-23.80	85.70	-61.80	0.00	-5.90	8.10	-2.10	0.00	-5.90	8.10	-2.10	0.00	1.00	0.00	0.00	0.00	0.00	0.00	0.00	0.00	0.00	0.00	0.00	0.00	0.00	0.00	0.00
0.00	0.00	0.00	0.00	0.00	0.00	0.00	0.00	0.00	0.00	0.00	0.00	0.00	0.00	0.00	0.00	0.00	0.00	0.00	-108.60	177.40	-68.80	0.00	-49.00	88.30	-39.30	0.00	-7.40	7.00	0.40	0.00	-7.40	7.00	0.40	0.00	1.00	0.00	0.00	0.00	0.00	0.00	0.00	0.00	0.00	0.00	0.00	0.00	0.00	0.00	0.00
0.00	0.00	0.00	0.00	0.00	0.00	0.00	0.00	0.00	0.00	0.00	0.00	0.00	0.00	0.00	0.00	0.00	0.00	0.00	-147.20	161.60	-14.30	0.00	-69.30	82.20	-12.80	0.00	-8.20	5.20	3.00	0.00	-8.20	5.20	3.00	0.00	1.00	0.00	0.00	0.00	0.00	0.00	0.00	0.00	0.00	0.00	0.00	0.00	0.00	0.00	0.00
0.00	0.00	0.00	0.00	0.00	0.00	0.00	0.00	0.00	0.00	0.00	0.00	0.00	0.00	0.00	0.00	0.00	0.00	0.00	-171.40	130.00	41.40	0.00	-82.90	68.10	14.80	0.00	-8.20	3.00	5.20	0.00	-8.20	3.00	5.20	0.00	1.00	0.00	0.00	0.00	0.00	0.00	0.00	0.00	0.00	0.00	0.00	0.00	0.00	0.00	0.00
0.00	0.00	0.00	0.00	0.00	0.00	0.00	0.00	0.00	0.00	0.00	0.00	0.00	0.00	0.00	0.00	0.00	0.00	0.00	-178.80	85.60	93.20	0.00	-88.40	47.30	41.00	0.00	-7.40	0.40	7.00	0.00	-7.40	0.40	7.00	0.00	1.00	0.00	0.00	0.00	0.00	0.00	0.00	0.00	0.00	0.00	0.00	0.00	0.00	0.00	0.00
0.00	0.00	0.00	0.00	0.00	0.00	0.00	0.00	0.00	0.00	0.00	0.00	0.00	0.00	0.00	0.00	0.00	0.00	0.00	-168.80	32.90	135.80	0.00	-85.20	21.90	63.30	0.00	-5.90	-2.10	8.10	0.00	-5.90	-2.10	8.10	0.00	1.00	0.00	0.00	0.00	0.00	0.00	0.00	0.00	0.00	0.00	0.00	0.00	0.00	0.00	0.00
0.00	0.00	0.00	0.00	0.00	0.00	0.00	0.00	0.00	0.00	0.00	0.00	0.00	0.00	0.00	0.00	0.00	0.00	0.00	-142.20	-23.00	165.20	0.00	-73.70	-5.60	79.30	0.00	-3.80	-4.50	8.30	0.00	-3.80	-4.50	8.30	0.00	1.00	0.00	0.00	0.00	0.00	0.00	0.00	0.00	0.00	0.00	0.00	0.00	0.00	0.00	0.00
0.00	0.00	0.00	0.00	0.00	0.00	0.00	0.00	0.00	0.00	0.00	0.00	0.00	0.00	0.00	0.00	0.00	0.00	0.00	-101.70	-76.80	178.40	0.00	-54.90	-32.60	87.60	0.00	-1.30	-6.50	7.80	0.00	-1.30	-6.50	7.80	0.00	1.00	0.00	0.00	0.00	0.00	0.00	0.00	0.00	0.00	0.00	0.00	0.00	0.00	0.00	0.00
0.00	0.00	0.00	0.00	0.00	0.00	0.00	0.00	0.00	0.00	0.00	0.00	0.00	0.00	0.00	0.00	0.00	0.00	0.00	-51.20	-123.00	174.10	0.00	-30.80	-56.40	87.30	0.00	1.30	-7.80	6.50	0.00	1.30	-7.80	6.50	0.00	1.00	0.00	0.00	0.00	0.00	0.00	0.00	0.00	0.00	0.00	0.00	0.00	0.00	0.00	0.00
0.00	0.00	0.00	0.00	0.00	0.00	0.00	0.00	0.00	0.00	0.00	0.00	0.00	0.00	0.00	0.00	0.00	0.00	0.00	4.30	-157.10	152.80	0.00	-3.60	-74.70	78.40	0.00	3.80	-8.30	4.50	0.00	3.80	-8.30	4.50	0.00	1.00	0.00	0.00	0.00	0.00	0.00	0.00	0.00	0.00	0.00	0.00	0.00	0.00	0.00	0.00
0.00	0.00	0.00	0.00	0.00	0.00	0.00	0.00	0.00	0.00	0.00	0.00	0.00	0.00	0.00	0.00	0.00	0.00	0.00	59.40	-175.90	116.50	0.00	23.80	-85.70	61.90	0.00	5.90	-8.10	2.10	0.00	5.90	-8.10	2.10	0.00	1.00	0.00	0.00	0.00	0.00	0.00	0.00	0.00	0.00	0.00	0.00	0.00	0.00	0.00	0.00
0.00	0.00	0.00	0.00	0.00	0.00	0.00	0.00	0.00	0.00	0.00	0.00	0.00	0.00	0.00	0.00	0.00	0.00	0.00	108.60	-177.50	68.80	0.00	49.00	-88.30	39.30	0.00	7.40	-7.00	-0.40	0.00	7.40	-7.00	-0.40	0.00	1.00	0.00	0.00	0.00	0.00	0.00	0.00	0.00	0.00	0.00	0.00	0.00	0.00	0.00	0.00
0.00	0.00	0.00	0.00	0.00	0.00	0.00	0.00	0.00	0.00	0.00	0.00	0.00	0.00	0.00	0.00	0.00	0.00	0.00	147.20	-161.70	14.40	0.00	69.30	-82.30	12.90	0.00	8.20	-5.20	-3.00	0.00	8.20	-5.20	-3.00	0.00	1.00	0.00	0.00	0.00	0.00	0.00	0.00	0.00	0.00	0.00	0.00	0.00	0.00	0.00	0.00
0.00	0.00	0.00	0.00	0.00	0.00	0.00	0.00	0.00	0.00	0.00	0.00	0.00	0.00	0.00	0.00	0.00	0.00	0.00	171.40	-130.10	-41.30	0.00	82.90	-68.20	-14.70	0.00	8.20	-3.00	-5.20	0.00	8.20	-3.00	-5.20	0.00	1.00	0.00	0.00	0.00	0.00	0.00	0.00	0.00	0.00	0.00	0.00	0.00	0.00	0.00	0.00
0.00	0.00	0.00	0.00	0.00	0.00	0.00	0.00	0.00	0.00	0.00	0.00	0.00	0.00	0.00	0.00	0.00	0.00	0.00	178.90	-85.70	-93.10	0.00	88.40	-47.40	-41.00	0.00	7.40	-0.40	-7.00	0.00	7.40	-0.40	-7.00	0.00	1.00	0.00	0.00	0.00	0.00	0.00	0.00	0.00	0.00	0.00	0.00	0.00	0.00	0.00	0.00
0.00	0.00	0.00	0.00	0.00	0.00	0.00	0.00	0.00	0.00	0.00	0.00	0.00	0.00	0.00	0.00	0.00	0.00	0.00	168.80	-33.00	-135.80	0.00	85.20	-22.00	-63.20	0.00	5.90	2.10	-8.10	0.00	5.90	2.10	-8.10	0.00	1.00	0.00	0.00	0.00	0.00	0.00	0.00	0.00	0.00	0.00	0.00	0.00	0.00	0.00	0.00
0.00	0.00	0.00	0.00	0.00	0.00	0.00	0.00	0.00	0.00	0.00	0.00	0.00	0.00	0.00	0.00	0.00	0.00	0.00	142.20	22.90	-165.10	0.00	73.70	5.50	-79.20	0.00	3.80	4.50	-8.30	0.00	3.80	4.50	-8.30	0.00	1.00	0.00	0.00	0.00	0.00	0.00	0.00	0.00	0.00	0.00	0.00	0.00	0.00	0.00	0.00
0.00	0.00	0.00	0.00	0.00	0.00	0.00	0.00	0.00	0.00	0.00	0.00	0.00	0.00	0.00	0.00	0.00	0.00	0.00	101.60	76.60	-178.30	0.00	54.90	32.50	-87.50	0.00	1.30	6.50	-7.80	0.00	1.30	6.50	-7.80	0.00	1.00	0.00	0.00	0.00	0.00	0.00	0.00	0.00	0.00	0.00	0.00	0.00	0.00	0.00	0.00
0.00	0.00	0.00	0.00	0.00	0.00	0.00	0.00	0.00	0.00	0.00	0.00	0.00	0.00	0.00	0.00	0.00	0.00	0.00	51.10	122.80	-174.00	0.00	30.80	56.40	-87.20	0.00	-1.30	7.80	-6.50	0.00	-1.30	7.80	-6.50	0.00	1.00	0.00	0.00	0.00	0.00	0.00	0.00	0.00	0.00	0.00	0.00	0.00	0.00	0.00	0.00
0.00	0.00	0.00	0.00	0.00	0.00	0.00	0.00	0.00	0.00	0.00	0.00	0.00	0.00	0.00	0.00	0.00	0.00	0.00	-4.30	157.00	-152.70	0.00	3.60	74.70	-78.40	0.00	-3.80	8.30	-4.50	0.00	-3.80	8.30	-4.50	0.00	1.00	0.00	0.00	0.00	0.00	0.00	0.00	0.00	0.00	0.00	0.00	0.00	0.00	0.00	0.00
0.00	0.00	0.00	0.00	0.00	0.00	0.00	0.00	0.00	0.00	0.00	0.00	0.00	0.00	0.00	0.00	0.00	0.00	0.00	-59.30	175.80	-116.40	0.00	-23.80	85.70	-61.80	0.00	-5.90	8.10	-2.10	0.00	-5.90	8.10	-2.10	0.00	1.00	0.00	0.00	0.00	0.00	0.00	0.00	0.00	0.00	0.00	0.00	0.00	0.00	0.00	0.00
0.00	0.00	0.00	0.00	0.00	0.00	0.00	0.00	0.00	0.00	0.00	0.00	0.00	0.00	0.00	0.00	0.00	0.00	0.00	-108.60	177.40	-68.70	0.00	-49.00	88.30	-39.30	0.00	-7.40	7.00	0.40	0.00	-7.40	7.00	0.40	0.00	1.00	0.00	0.00	0.00	0.00	0.00	0.00	0.00	0.00	0.00	0.00	0.00	0.00	0.00	0.00
0.00	0.00	0.00	0.00	0.00	0.00	0.00	0.00	0.00	0.00	0.00	0.00	0.00	0.00	0.00	0.00	0.00	0.00	0.00	-147.20	161.60	-14.30	0.00	-69.30	82.20	-12.80	0.00	-8.20	5.20	3.00	0.00	-8.20	5.20	3.00	0.00	1.00	0.00	0.00	0.00	0.00	0.00	0.00	0.00	0.00	0.00	0.00	0.00	0.00	0.00	0.00
0.00	0.00	0.00	0.00	0.00	0.00	0.00	0.00	0.00	0.00	0.00	0.00	0.00	0.00	0.00	0.00	0.00	0.00	0.00	-171.40	130.00	41.40	0.00	-82.90	68.10	14.80	0.00	-8.20	3.00	5.20	0.00	-8.20	3.00	5.20	0.00	1.00	0.00	0.00	0.00	0.00	0.00	0.00	0.00	0.00	0.00	0.00	0.00	0.00	0.00	0.00
0.00	0.00	0.00	0.00	0.00	0.00	0.00	0.00	0.00	0.00	0.00	0.00	0.00	0.00	0.00	0.00	0.00	0.00	0.00	-178.90	85.60	93.20	0.00	-88.40	47.30	41.00	0.00	-7.40	0.40	7.00	0.00	-7.40	0.40	7.00	0.00	1.00	0.00	0.00	0.00	0.00	0.00	0.00	0.00	0.00	0.00	0.00	0.00	0.00	0.00	0.00
0.00	0.00	0.00	0.00	0.00	0.00	0.00	0.00	0.00	0.00	0.00	0.00	0.00	0.00	0.00	0.00	0.00	0.00	0.00	-168.80	32.90	135.80	0.00	-85.20	21.90	63.30	0.00	-5.90	-2.10	8.10	0.00	-5.90	-2.10	8.10	0.00	1.00	0.00	0.00	0.00	0.00	0.00	0.00	0.00	0.00	0.00	0.00	0.00	0.00	0.00	0.00
0.00	0.00	0.00	0.00	0.00	0.00	0.00	0.00	0.00	0.00	0.00	0.00	0.00	0.00	0.00	0.00	0.00	0.00	0.00	-142.10	-23.00	165.20	0.00	-73.70	-5.60	79.30	0.00	-3.80	-4.50	8.30	0.00	-3.80	-4.50	8.30	0.00	1.00	0.00	0.00	0.00	0.00	0.00	0.00	0.00	0.00	0.00	0.00	0.00	0.00	0.00	0.00
0.00	0.00	0.00	0.00	0.00	0.00	0.00	0.00	0.00	0.00	0.00	0.00	0.00	0.00	0.00	0.00	0.00	0.00	0.00	-101.60	-76.70	178.40	0.00	-54.90	-32.60	87.60	0.00	-1.30	-6.50	7.80	0.00	-1.30	-6.50	7.80	0.00	1.00	0.00	0.00	0.00	0.00	0.00	0.00	0.00	0.00	0.00	0.00	0.00	0.00	0.00	0.00
0.00	0.00	0.00	0.00	0.00	0.00	0.00	0.00	0.00	0.00	0.00	0.00	0.00	0.00	0.00	0.00	0.00	0.00	0.00	-51.10	-122.90	174.20	0.00	-30.80	-56.40	87.30	0.00	1.30	-7.80	6.50	0.00	1.30	-7.80	6.50	0.00	1.00	0.00	0.00	0.00	0.00	0.00	0.00	0.00	0.00	0.00	0.00	0.00	0.00	0.00	0.00
0.00	0.00	0.00	0.00	0.00	0.00	0.00	0.00	0.00	0.00	0.00	0.00	0.00	0.00	0.00	0.00	0.00	0.00	0.00	4.20	-157.10	152.80	0.00	-3.60	-74.70	78.40	0.00	3.80	-8.30	4.50	0.00	3.80	-8.30	4.50	0.00	1.00	0.00	0.00	0.00	0.00	0.00	0.00	0.00	0.00	0.00	0.00	0.00	0.00	0.00	0.00
0.00	0.00	0.00	0.00	0.00	0.00	0.00	0.00	0.00	0.00	0.00	0.00	0.00	0.00	0.00	0.00	0.00	0.00	0.00	59.30	-175.90	116.50	0.00	23.80	-85.70	61.90	0.00	5.90	-8.10	2.10	0.00	5.90	-8.10	2.10	0.00	1.00	0.00	0.00	0.00	0.00	0.00	0.00	0.00	0.00	0.00	0.00	0.00	0.00	0.00	0.00
0.00	0.00	0.00	0.00	0.00	0.00	0.00	0.00	0.00	0.00	0.00	0.00	0.00	0.00	0.00	0.00	0.00	0.00	0.00	108.60	-177.50	68.80	0.00	49.00	-88.30	39.30	0.00	7.40	-7.00	-0.40	0.00	7.40	-7.00	-0.40	0.00	1.00	0.00	0.00	0.00	0.00	0.00	0.00	0.00	0.00	0.00	0.00	0.00	0.00	0.00	0.00
0.00	0.00	0.00	0.00	0.00	0.00	0.00	0.00	0.00	0.00	0.00	0.00	0.00	0.00	0.00	0.00	0.00	0.00	0.00	147.20	-161.70	14.40	0.00	69.40	-82.30	12.90	0.00	8.20	-5.20	-3.00	0.00	8.20	-5.20	-3.00	0.00	1.00	0.00	0.00	0.00	0.00	0.00	0.00	0.00	0.00	0.00	0.00	0.00	0.00	0.00	0.00
0.00	0.00	0.00	0.00	0.00	0.00	0.00	0.00	0.00	0.00	0.00	0.00	0.00	0.00	0.00	0.00	0.00	0.00	0.00	171.50	-130.10	-41.30	0.00	82.90	-68.20	-14.70	0.00	8.20	-3.00	-5.20	0.00	8.20	-3.00	-5.20	0.00	1.00	0.00	0.00	0.00	0.00	0.00	0.00	0.00	0.00	0.00	0.00	0.00	0.00	0.00	0.00
0.00	0.00	0.00	0.00	0.00	0.00	0.00	0.00	0.00	0.00	0.00	0.00	0.00	0.00	0.00	0.00	0.00	0.00	0.00	178.90	-85.70	-93.10	0.00	88.40	-47.40	-41.00	0.00	7.40	-0.40	-7.00	0.00	7.40	-0.40	-7.00	0.00	1.00	0.00	0.00	0.00	0.00	0.00	0.00	0.00	0.00	0.00	0.00	0.00	0.00	0.00	0.00
0.00	0.00	0.00	0.00	0.00	0.00	0.00	0.00	0.00	0.00	0.00	0.00	0.00	0.00	0.00	0.00	0.00	0.00	0.00	168.80	-33.00	-135.80	0.00	85.20	-22.00	-63.20	0.00	5.90	2.10	-8.10	0.00	5.90	2.10	-8.10	0.00	1.00	0.00	0.00	0.00	0.00	0.00	0.00	0.00	0.00	0.00	0.00	0.00	0.00	0.00	0.00
0.00	0.00	0.00	0.00	0.00	0.00	0.00	0.00	0.00	0.00	0.00	0.00	0.00	0.00	0.00	0.00	0.00	0.00	0.00	142.20	22.90	-165.10	0.00	73.70	5.50	-79.20	0.00	3.80	4.50	-8.30	0.00	3.80	4.50	-8.30	0.00	1.00	0.00	0.00	0.00	0.00	0.00	0.00	0.00	0.00	0.00	0.00	0.00	0.00	0.00	0.00
0.00	0.00	0.00	0.00	0.00	0.00	0.00	0.00	0.00	0.00	0.00	0.00	0.00	0.00	0.00	0.00	0.00	0.00	0.00	101.60	76.60	-178.30	0.00	54.90	32.50	-87.50	0.00	1.30	6.50	-7.80	0.00	1.30	6.50	-7.80	0.00	1.00	0.00	0.00	0.00	0.00	0.00	0.00	0.00	0.00	0.00	0.00	0.00	0.00	0.00	0.00
0.00	0.00	0.00	0.00	0.00	0.00	0.00	0.00	0.00	0.00	0.00	0.00	0.00	0.00	0.00	0.00	0.00	0.00	0.00	51.10	122.80	-174.00	0.00	30.80	56.40	-87.20	0.00	-1.30	7.80	-6.50	0.00	-1.30	7.80	-6.50	0.00	1.00	0.00	0.00	0.00	0.00	0.00	0.00	0.00	0.00	0.00	0.00	0.00	0.00	0.00	0.00
0.00	0.00	0.00	0.00	0.00	0.00	0.00	0.00	0.00	0.00	0.00	0.00	0.00	0.00	0.00	0.00	0.00	0.00	0.00	-4.30	157.00	-152.70	0.00	3.60	74.70	-78.40	0.00	-3.80	8.30	-4.50	0.00	-3.80	8.30	-4.50	0.00	1.00	0.00	0.00	0.00	0.00	0.00	0.00	0.00	0.00	0.00	0.00	0.00	0.00	0.00	0.00
0.00	0.00	0.00	0.00	0.00	0.00	0.00	0.00	0.00	0.00	0.00	0.00	0.00	0.00	0.00	0.00	0.00	0.00	0.00	-59.40	175.80	-116.40	0.00	-23.80	85.70	-61.80	0.00	-5.90	8.10	-2.10	0.00	-5.90	8.10	-2.10	0.00	1.00	0.00	0.00	0.00	0.00	0.00	0.00	0.00	0.00	0.00	0.00	0.00	0.00	0.00	0.00
0.00	0.00	0.00	0.00	0.00	0.00	0.00	0.00	0.00	0.00	0.00	0.00	0.00	0.00	0.00	0.00	0.00	0.00	0.00	-108.60	177.40	-68.80	0.00	-49.00	88.30	-39.30	0.00	-7.40	7.00	0.40	0.00	-7.40	7.00	0.40	0.00	1.00	0.00	0.00	0.00	0.00	0.00	0.00	0.00	0.00	0.00	0.00	0.00	0.00	0.00	0.00
0.00	0.00	0.00	0.00	0.00	0.00	0.00	0.00	0.00	0.00	0.00	0.00	0.00	0.00	0.00	0.00	0.00	0.00	0.00	-147.20	161.60	-14.30	0.00	-69.30	82.20	-12.80	0.00	-8.20	5.20	3.00	0.00	-8.20	5.20	3.00	0.00	1.00	0.00	0.00	0.00	0.00	0.00	0.00	0.00	0.00	0.00	0.00	0.00	0.00	0.00	0.00
0.00	0.00	0.00	0.00	0.00	0.00	0.00	0.00	0.00	0.00	0.00	0.00	0.00	0.00	0.00	0.00	0.00	0.00	0.00	-171.40	130.00	41.40	0.00	-82.90	68.10	14.80	0.00	-8.20	3.00	5.20	0.00	-8.20	3.00	5.20	0.00	1.00	0.00	0.00	0.00	0.00	0.00	0.00	0.00	0.00	0.00	0.00	0.00	0.00	0.00	0.00
0.00	0.00	0.00	0.00	0.00	0.00	0.00	0.00	0.00	0.00	0.00	0.00	0.00	0.00	0.00	0.00	0.00	0.00	0.00	-178.80	85.60	93.20	0.00	-88.40	47.30	41.00	0.00	-7.40	0.40	7.00	0.00	-7.40	0.40	7.00	0.00	1.00	0.00	0.00	0.00	0.00	0.00	0.00	0.00	0.00	0.00	0.00	0.00	0.00	0.00	0.00
0.00	0.00	0.00	0.00	0.00	0.00	0.00	0.00	0.00	0.00	0.00	0.00	0.00	0.00	0.00	0.00	0.00	0.00	0.00	-168.80	32.90	135.80	0.00	-85.20	21.90	63.20	0.00	-5.90	-2.10	8.10	0.00	-5.90	-2.10	8.10	0.00	1.00	0.00	0.00	0.00	0.00	0.00	0.00	0.00	0.00	0.00	0.00	0.00	0.00	0.00	0.00
0.00	0.00	0.00	0.00	0.00	0.00	0.00	0.00	0.00	0.00	0.00	0.00	0.00	0.00	0.00	0.00	0.00	0.00	0.00	4.30	-157.10	152.80	0.00	-3.60	-74.70	78.40	0.00	3.80	-8.30	4.50	0.00	3.80	-8.30	4.50	0.00	1.00	0.00	0.00	0.00	0.00	0.00	0.00	0.00	0.00	0.00	0.00	0.00	0.00	0.00	0.00
0.00	0.00	0.00	0.00	0.00	0.00	0.00	0.00	0.00	0.00	0.00	0.00	0.00	0.00	0.00	0.00	0.00	0.00	0.00	59.40	-175.90	116.60	0.00	23.80	-85.70	61.90	0.00	5.90	-8.10	2.10	0.00	5.90	-8.10	2.10	0.00	1.00	0.00	0.00	0.00	0.00	0.00	0.00	0.00	0.00	0.00	0.00	0.00	0.00	0.00	0.00
0.00	0.00	0.00	0.00	0.00	0.00	0.00	0.00	0.00	0.00	0.00	0.00	0.00	0.00	0.00	0.00	0.00	0.00	0.00	108.60	-177.50	68.90	0.00	49.00	-88.30	39.30	0.00	7.40	-7.00	-0.40	0.00	7.40	-7.00	-0.40	0.00	1.00	0.00	0.00	0.00	0.00	0.00	0.00	0.00	0.00	0.00	0.00	0.00	0.00	0.00	0.00
0.00	0.00	0.00	0.00	0.00	0.00	0.00	0.00	0.00	0.00	0.00	0.00	0.00	0.00	0.00	0.00	0.00	0.00	0.00	147.30	-161.70	14.40	0.00	69.30	-82.30	12.90	0.00	8.20	-5.20	-3.00	0.00	8.20	-5.20	-3.00	0.00	1.00	0.00	0.00	0.00	0.00	0.00	0.00	0.00	0.00	0.00	0.00	0.00	0.00	0.00	0.00
0.00	0.00	0.00	0.00	0.00	0.00	0.00	0.00	0.00	0.00	0.00	0.00	0.00	0.00	0.00	0.00	0.00	0.00	0.00	171.40	-130.10	-41.30	0.00	82.90	-68.20	-14.70	0.00	8.20	-3.00	-5.20	0.00	8.20	-3.00	-5.20	0.00	1.00	0.00	0.00	0.00	0.00	0.00	0.00	0.00	0.00	0.00	0.00	0.00	0.00	0.00	0.00
0.00	0.00	0.00	0.00	0.00	0.00	0.00	0.00	0.00	0.00	0.00	0.00	0.00	0.00	0.00	0.00	0.00	0.00	0.00	178.80	-85.80	-93.10	0.00	88.40	-47.40	-41.00	0.00	7.40	-0.40	-7.00	0.00	7.40	-0.40	-7.00	0.00	1.00	0.00	0.00	0.00	0.00	0.00	0.00	0.00	0.00	0.00	0.00	0.00	0.00	0.00	0.00
0.00	0.00	0.00	0.00	0.00	0.00	0.00	0.00	0.00	0.00	0.00	0.00	0.00	0.00	0.00	0.00	0.00	0.00	0.00	168.80	-33.00	-135.80	0.00	85.20	-22.00	-63.20	0.00	5.90	2.10	-8.10	0.00	5.90	2.10	-8.10	0.00	1.00	0.00	0.00	0.00	0.00	0.00	0.00	0.00	0.00	0.00	0.00	0.00	0.00	0.00	0.00
0.00	0.00	0.00	0.00	0.00	0.00	0.00	0.00	0.00	0.00	0.00	0.00	0.00	0.00	0.00	0.00	0.00	0.00	0.00	142.20	22.90	-165.10	0.00	73.70	5.50	-79.20	0.00	3.80	4.50	-8.30	0.00	3.80	4.50	-8.30	0.00	1.00	0.00	0.00	0.00	0.00	0.00	0.00	0.00	0.00	0.00	0.00	0.00	0.00	0.00	0.00
0.00	0.00	0.00	0.00	0.00	0.00	0.00	0.00	0.00	0.00	0.00	0.00	0.00	0.00	0.00	0.00	0.00	0.00	0.00	101.70	76.60	-178.30	0.00	54.90	32.50	-87.50	0.00	1.30	6.50	-7.80	0.00	1.30	6.50	-7.80	0.00	1.00	0.00	0.00	0.00	0.00	0.00	0.00	0.00	0.00	0.00	0.00	0.00	0.00	0.00	0.00
0.00	0.00	0.00	0.00	0.00	0.00	0.00	0.00	0.00	0.00	0.00	0.00	0.00	0.00	0.00	0.00	0.00	0.00	0.00	51.20	122.80	-174.00	0.00	30.80	56.40	-87.20	0.00	-1.30	7.80	-6.50	0.00	-1.30	7.80	-6.50	0.00	1.00	0.00	0.00	0.00	0.00	0.00	0.00	0.00	0.00	0.00	0.00	0.00	0.00	0.00	0.00
0.00	0.00	0.00	0.00	0.00	0.00	0.00	0.00	0.00	0.00	0.00	0.00	0.00	0.00	0.00	0.00	0.00	0.00	0.00	-4.30	157.00	-152.70	0.00	3.60	74.70	-78.40	0.00	-3.80	8.30	-4.50	0.00	-3.80	8.30	-4.50	0.00	1.00	0.00	0.00	0.00	0.00	0.00	0.00	0.00	0.00	0.00	0.00	0.00	0.00	0.00	0.00
0.00	0.00	0.00	0.00	0.00	0.00	0.00	0.00	0.00	0.00	0.00	0.00	0.00	0.00	0.00	0.00	0.00	0.00	0.00	-59.40	175.80	-116.40	0.00	-23.80	85.70	-61.80	0.00	-5.90	8.10	-2.10	0.00	-5.90	8.10	-2.10	0.00	1.00	0.00	0.00	0.00	0.00	0.00	0.00	0.00	0.00	0.00	0.00	0.00	0.00	0.00	0.00
0.00	0.00	0.00	0.00	0.00	0.00	0.00	0.00	0.00	0.00	0.00	0.00	0.00	0.00	0.00	0.00	0.00	0.00	0.00	-108.60	177.40	-68.70	0.00	-49.00	88.30	-39.30	0.00	-7.40	7.00	0.40	0.00	-7.40	7.00	0.40	0.00	1.00	0.00	0.00	0.00	0.00	0.00	0.00	0.00	0.00	0.00	0.00	0.00	0.00	0.00	0.00
0.00	0.00	0.00	0.00	0.00	0.00	0.00	0.00	0.00	0.00	0.00	0.00	0.00	0.00	0.00	0.00	0.00	0.00	0.00	-147.20	161.60	-14.30	0.00	-69.30	82.20	-12.80	0.00	-8.20	5.20	3.00	0.00	-8.20	5.20	3.00	0.00	1.00	0.00	0.00	0.00	0.00	0.00	0.00	0.00	0.00	0.00	0.00	0.00	0.00	0.00	0.00
0.00	0.00	0.00	0.00	0.00	0.00	0.00	0.00	0.00	0.00	0.00	0.00	0.00	0.00	0.00	0.00	0.00	0.00	0.00	-171.40	130.00	41.40	0.00	-82.90	68.10	14.80	0.00	-8.20	3.00	5.20	0.00	-8.20	3.00	5.20	0.00	1.00	0.00	0.00	0.00	0.00	0.00	0.00	0.00	0.00	0.00	0.00	0.00	0.00	0.00	0.00
0.00	0.00	0.00	0.00	0.00	0.00	0.00	0.00	0.00	0.00	0.00	0.00	0.00	0.00	0.00	0.00	0.00	0.00	0.00	-178.90	85.60	93.20	0.00	-88.40	47.30	41.00	0.00	-7.40	0.40	7.00	0.00	-7.40	0.40	7.00	0.00	1.00	0.00	0.00	0.00	0.00	0.00	0.00	0.00	0.00	0.00	0.00	0.00	0.00	0.00	0.00
0.00	0.00	0.00	0.00	0.00	0.00	0.00	0.00	0.00	0.00	0.00	0.00	0.00	0.00	0.00	0.00	0.00	0.00	0.00	-168.80	32.90	135.90	0.00	-85.20	21.90	63.30	0.00	-5.90	-2.10	8.10	0.00	-5.90	-2.10	8.10	0.00	1.00	0.00	0.00	0.00	0.00	0.00	0.00	0.00	0.00	0.00	0.00	0.00	0.00	0.00	0.00
0.00	0.00	0.00	0.00	0.00	0.00	0.00	0.00	0.00	0.00	0.00	0.00	0.00	0.00	0.00	0.00	0.00	0.00	0.00	-142.10	-23.00	165.20	0.00	-73.70	-5.60	79.30	0.00	-3.80	-4.50	8.30	0.00	-3.80	-4.50	8.30	0.00	1.00	0.00	0.00	0.00	0.00	0.00	0.00	0.00	0.00	0.00	0.00	0.00	0.00	0.00	0.00
0.00	0.00	0.00	0.00	0.00	0.00	0.00	0.00	0.00	0.00	0.00	0.00	0.00	0.00	0.00	0.00	0.00	0.00	0.00	-101.60	-76.70	178.40	0.00	-54.90	-32.60	87.60	0.00	-1.30	-6.50	7.80	0.00	-1.30	-6.50	7.80	0.00	1.00	0.00	0.00	0.00	0.00	0.00	0.00	0.00	0.00	0.00	0.00	0.00	0.00	0.00	0.00
0.00	0.00	0.00	0.00	0.00	0.00	0.00	0.00	0.00	0.00	0.00	0.00	0.00	0.00	0.00	0.00	0.00	0.00	0.00	-51.10	-122.90	174.10	0.00	-30.80	-56.40	87.30	0.00	1.30	-7.80	6.50	0.00	1.30	-7.80	6.50	0.00	1.00	0.00	0.00	0.00	0.00	0.00	0.00	0.00	0.00	0.00	0.00	0.00	0.00	0.00	0.00
0.00	0.00	0.00	0.00	0.00	0.00	0.00	0.00	0.00	0.00	0.00	0.00	0.00	0.00	0.00	0.00	0.00	0.00	0.00	4.20	-157.10	152.80	0.00	-3.60	-74.70	78.40	0.00	3.80	-8.30	4.50	0.00	3.80	-8.30	4.50	0.00	1.00	0.00	0.00	0.00	0.00	0.00	0.00	0.00	0.00	0.00	0.00	0.00	0.00	0.00	0.00
0.00	0.00	0.00	0.00	0.00	0.00	0.00	0.00	0.00	0.00	0.00	0.00	0.00	0.00	0.00	0.00	0.00	0.00	0.00	59.30	-175.90	116.50	0.00	23.80	-85.70	61.90	0.00	5.90	-8.10	2.10	0.00	5.90	-8.10	2.10	0.00	1.00	0.00	0.00	0.00	0.00	0.00	0.00	0.00	0.00	0.00	0.00	0.00	0.00	0.00	0.00
0.00	0.00	0.00	0.00	0.00	0.00	0.00	0.00	0.00	0.00	0.00	0.00	0.00	0.00	0.00	0.00	0.00	0.00	0.00	108.60	-177.50	68.80	0.00	49.00	-88.30	39.30	0.00	7.40	-7.00	-0.40	0.00	7.40	-7.00	-0.40	0.00	1.00	0.00	0.00	0.00	0.00	0.00	0.00	0.00	0.00	0.00	0.00	0.00	0.00	0.00	0.00
0.00	0.00	0.00	0.00	0.00	0.00	0.00	0.00	0.00	0.00	0.00	0.00	0.00	0.00	0.00	0.00	0.00	0.00	0.00	147.30	-161.70	14.40	0.00	69.40	-82.30	12.90	0.00	8.20	-5.20	-3.00	0.00	8.20	-5.20	-3.00	0.00	1.00	0.00	0.00	0.00	0.00	0.00	0.00	0.00	0.00	0.00	0.00	0.00	0.00	0.00	0.00
0.00	0.00	0.00	0.00	0.00	0.00	0.00	0.00	0.00	0.00	0.00	0.00	0.00	0.00	0.00	0.00	0.00	0.00	0.00	171.50	-130.10	-41.30	0.00	82.90	-68.20	-14.70	0.00	8.20	-3.00	-5.20	0.00	8.20	-3.00	-5.20	0.00	1.00	0.00	0.00	0.00	0.00	0.00	0.00	0.00	0.00	0.00	0.00	0.00	0.00	0.00	0.00
0.00	0.00	0.00	0.00	0.00	0.00	0.00	0.00	0.00	0.00	0.00	0.00	0.00	0.00	0.00	0.00	0.00	0.00	0.00	178.90	-85.70	-93.10	0.00	88.40	-47.40	-41.00	0.00	7.40	-0.40	-7.00	0.00	7.40	-0.40	-7.00	0.00	1.00	0.00	0.00	0.00	0.00	0.00	0.00	0.00	0.00	0.00	0.00	0.00	0.00	0.00	0.00
0.00	0.00	0.00	0.00	0.00	0.00	0.00	0.00	0.00	0.00	0.00	0.00	0.00	0.00	0.00	0.00	0.00	0.00	0.00	168.80	-33.00	-135.70	0.00	85.20	-22.00	-63.20	0.00	5.90	2.10	-8.10	0.00	5.90	2.10	-8.10	0.00	1.00	0.00	0.00	0.00	0.00	0.00	0.00	0.00	0.00	0.00	0.00	0.00	0.00	0.00	0.00
0.00	0.00	0.00	0.00	0.00	0.00	0.00	0.00	0.00	0.00	0.00	0.00	0.00	0.00	0.00	0.00	0.00	0.00	0.00	142.10	22.90	-165.10	0.00	73.70	5.50	-79.20	0.00	3.80	4.50	-8.30	0.00	3.80	4.50	-8.30	0.00	1.00	0.00	0.00	0.00	0.00	0.00	0.00	0.00	0.00	0.00	0.00	0.00	0.00	0.00	0.00
0.00	0.00	0.00	0.00	0.00	0.00	0.00	0.00	0.00	0.00	0.00	0.00	0.00	0.00	0.00	0.00	0.00	0.00	0.00	101.60	76.60	-178.30	0.00	54.90	32.50	-87.50	0.00	1.30	6.50	-7.80	0.00	1.30	6.50	-7.80	0.00	1.00	0.00	0.00	0.00	0.00	0.00	0.00	0.00	0.00	0.00	0.00	0.00	0.00	0.00	0.00
0.00	0.00	0.00	0.00	0.00	0.00	0.00	0.00	0.00	0.00	0.00	0.00	0.00	0.00	0.00	0.00	0.00	0.00	0.00	51.10	122.80	-174.00	0.00	30.80	56.40	-87.20	0.00	-1.30	7.80	-6.50	0.00	-1.30	7.80	-6.50	0.00	1.00	0.00	0.00	0.00	0.00	0.00	0.00	0.00	0.00	0.00	0.00	0.00	0.00	0.00	0.00
0.00	0.00	0.00	0.00	0.00	0.00	0.00	0.00	0.00	0.00	0.00	0.00	0.00	0.00	0.00	0.00	0.00	0.00	0.00	-4.30	157.00	-152.70	0.00	3.60	74.70	-78.40	0.00	-3.80	8.30	-4.50	0.00	-3.80	8.30	-4.50	0.00	1.00	0.00	0.00	0.00	0.00	0.00	0.00	0.00	0.00	0.00	0.00	0.00	0.00	0.00	0.00
0.00	0.00	0.00	0.00	0.00	0.00	0.00	0.00	0.00	0.00	0.00	0.00	0.00	0.00	0.00	0.00	0.00	0.00	0.00	-59.30	175.80	-116.40	0.00	-23.80	85.70	-61.80	0.00	-5.90	8.10	-2.10	0.00	-5.90	8.10	-2.10	0.00	1.00	0.00	0.00	0.00	0.00	0.00	0.00	0.00	0.00	0.00	0.00	0.00	0.00	0.00	0.00
0.00	0.00	0.00	0.00	0.00	0.00	0.00	0.00	0.00	0.00	0.00	0.00	0.00	0.00	0.00	0.00	0.00	0.00	0.00	-108.60	177.40	-68.70	0.00	-49.00	88.30	-39.30	0.00	-7.40	7.00	0.40	0.00	-7.40	7.00	0.40	0.00	1.00	0.00	0.00	0.00	0.00	0.00	0.00	0.00	0.00	0.00	0.00	0.00	0.00	0.00	0.00
0.00	0.00	0.00	0.00	0.00	0.00	0.00	0.00	0.00	0.00	0.00	0.00	0.00	0.00	0.00	0.00	0.00	0.00	0.00	-147.20	161.60	-14.30	0.00	-69.30	82.20	-12.80	0.00	-8.20	5.20	3.00	0.00	-8.20	5.20	3.00	0.00	1.00	0.00	0.00	0.00	0.00	0.00	0.00	0.00	0.00	0.00	0.00	0.00	0.00	0.00	0.00
0.00	0.00	0.00	0.00	0.00	0.00	0.00	0.00	0.00	0.00	0.00	0.00	0.00	0.00	0.00	0.00	0.00	0.00	0.00	-171.40	130.00	41.40	0.00	-82.90	68.10	14.80	0.00	-8.20	3.00	5.20	0.00	-8.20	3.00	5.20	0.00	1.00	0.00	0.00	0.00	0.00	0.00	0.00	0.00	0.00	0.00	0.00	0.00	0.00	0.00	0.00
0.00	0.00	0.00	0.00	0.00	0.00	0.00	0.00	0.00	0.00	0.00	0.00	0.00	0.00	0.00	0.00	0.00	0.00	0.00	-178.90	85.60	93.20	0.00	-88.40	47.30	41.00	0.00	-7.40	0.40	7.00	0.00	-7.40	0.40	7.00	0.00	1.00	0.00	0.00	0.00	0.00	0.00	0.00	0.00	0.00	0.00	0.00	0.00	0.00	0.00	0.00
0.00	0.00	0.00	0.00	0.00	0.00	0.00	0.00	0.00	0.00	0.00	0.00	0.00	0.00	0.00	0.00	0.00	0.00	0.00	-168.80	32.90	135.90	0.00	-85.20	21.90	63.30	0.00	-5.90	-2.10	8.10	0.00	-5.90	-2.10	8.10	0.00	1.00	0.00	0.00	0.00	0.00	0.00	0.00	0.00	0.00	0.00	0.00	0.00	0.00	0.00	0.00
0.00	0.00	0.00	0.00	0.00	0.00	0.00	0.00	0.00	0.00	0.00	0.00	0.00	0.00	0.00	0.00	0.00	0.00	0.00	-142.20	-23.00	165.20	0.00	-73.70	-5.60	79.30	0.00	-3.80	-4.50	8.30	0.00	-3.80	-4.50	8.30	0.00	1.00	0.00	0.00	0.00	0.00	0.00	0.00	0.00	0.00	0.00	0.00	0.00	0.00	0.00	0.00
0.00	0.00	0.00	0.00	0.00	0.00	0.00	0.00	0.00	0.00	0.00	0.00	0.00	0.00	0.00	0.00	0.00	0.00	0.00	-101.60	-76.70	178.40	0.00	-54.90	-32.60	87.60	0.00	-1.30	-6.50	7.80	0.00	-1.30	-6.50	7.80	0.00	1.00	0.00	0.00	0.00	0.00	0.00	0.00	0.00	0.00	0.00	0.00	0.00	0.00	0.00	0.00
0.00	0.00	0.00	0.00	0.00	0.00	0.00	0.00	0.00	0.00	0.00	0.00	0.00	0.00	0.00	0.00	0.00	0.00	0.00	-51.10	-122.90	174.10	0.00	-30.80	-56.40	87.30	0.00	1.30	-7.80	6.50	0.00	1.30	-7.80	6.50	0.00	1.00	0.00	0.00	0.00	0.00	0.00	0.00	0.00	0.00	0.00	0.00	0.00	0.00	0.00	0.00
0.00	0.00	0.00	0.00	0.00	0.00	0.00	0.00	0.00	0.00	0.00	0.00	0.00	0.00	0.00	0.00	0.00	0.00	0.00	4.30	-157.10	152.80	0.00	-3.60	-74.70	78.40	0.00	3.80	-8.30	4.50	0.00	3.80	-8.30	4.50	0.00	1.00	0.00	0.00	0.00	0.00	0.00	0.00	0.00	0.00	0.00	0.00	0.00	0.00	0.00	0.00
0.00	0.00	0.00	0.00	0.00	0.00	0.00	0.00	0.00	0.00	0.00	0.00	0.00	0.00	0.00	0.00	0.00	0.00	0.00	59.40	-175.90	116.50	0.00	23.80	-85.70	61.90	0.00	5.90	-8.10	2.10	0.00	5.90	-8.10	2.10	0.00	1.00	0.00	0.00	0.00	0.00	0.00	0.00	0.00	0.00	0.00	0.00	0.00	0.00	0.00	0.00
0.00	0.00	0.00	0.00	0.00	0.00	0.00	0.00	0.00	0.00	0.00	0.00	0.00	0.00	0.00	0.00	0.00	0.00	0.00	108.60	-177.50	68.80	0.00	49.00	-88.30	39.30	0.00	7.40	-7.00	-0.40	0.00	7.40	-7.00	-0.40	0.00	1.00	0.00	0.00	0.00	0.00	0.00	0.00	0.00	0.00	0.00	0.00	0.00	0.00	0.00	0.00
0.00	0.00	0.00	0.00	0.00	0.00	0.00	0.00	0.00	0.00	0.00	0.00	0.00	0.00	0.00	0.00	0.00	0.00	0.00	147.20	-161.70	14.40	0.00	69.30	-82.30	12.90	0.00	8.20	-5.20	-3.00	0.00	8.20	-5.20	-3.00	0.00	1.00	0.00	0.00	0.00	0.00	0.00	0.00	0.00	0.00	0.00	0.00	0.00	0.00	0.00	0.00
0.00	0.00	0.00	0.00	0.00	0.00	0.00	0.00	0.00	0.00	0.00	0.00	0.00	0.00	0.00	0.00	0.00	0.00	0.00	171.40	-130.10	-41.30	0.00	82.90	-68.20	-14.70	0.00	8.20	-3.00	-5.20	0.00	8.20	-3.00	-5.20	0.00	1.00	0.00	0.00	0.00	0.00	0.00	0.00	0.00	0.00	0.00	0.00	0.00	0.00	0.00	0.00
0.00	0.00	0.00	0.00	0.00	0.00	0.00	0.00	0.00	0.00	0.00	0.00	0.00	0.00	0.00	0.00	0.00	0.00	0.00	178.90	-85.70	-93.10	0.00	88.40	-47.40	-41.00	0.00	7.40	-0.40	-7.00	0.00	7.40	-0.40	-7.00	0.00	1.00	0.00	0.00	0.00	0.00	0.00	0.00	0.00	0.00	0.00	0.00	0.00	0.00	0.00	0.00
0.00	0.00	0.00	0.00	0.00	0.00	0.00	0.00	0.00	0.00	0.00	0.00	0.00	0.00	0.00	0.00	0.00	0.00	0.00	168.80	-33.00	-135.70	0.00	85.20	-22.00	-63.20	0.00	5.90	2.10	-8.10	0.00	5.90	2.10	-8.10	0.00	1.00	0.00	0.00	0.00	0.00	0.00	0.00	0.00	0.00	0.00	0.00	0.00	0.00	0.00	0.00
0.00	0.00	0.00	0.00	0.00	0.00	0.00	0.00	0.00	0.00	0.00	0.00	0.00	0.00	0.00	0.00	0.00	0.00	0.00	142.20	22.90	-165.10	0.00	73.70	5.50	-79.20	0.00	3.80	4.50	-8.30	0.00	3.80	4.50	-8.30	0.00	1.00	0.00	0.00	0.00	0.00	0.00	0.00	0.00	0.00	0.00	0.00	0.00	0.00	0.00	0.00
0.00	0.00	0.00	0.00	0.00	0.00	0.00	0.00	0.00	0.00	0.00	0.00	0.00	0.00	0.00	0.00	0.00	0.00	0.00	101.60	76.60	-178.30	0.00	54.90	32.50	-87.50	0.00	1.30	6.50	-7.80	0.00	1.30	6.50	-7.80	0.00	1.00	0.00	0.00	0.00	0.00	0.00	0.00	0.00	0.00	0.00	0.00	0.00	0.00	0.00	0.00
0.00	0.00	0.00	0.00	0.00	0.00	0.00	0.00	0.00	0.00	0.00	0.00	0.00	0.00	0.00	0.00	0.00	0.00	0.00	51.20	122.80	-174.00	0.00	30.80	56.40	-87.20	0.00	-1.30	7.80	-6.50	0.00	-1.30	7.80	-6.50	0.00	1.00	0.00	0.00	0.00	0.00	0.00	0.00	0.00	0.00	0.00	0.00	0.00	0.00	0.00	0.00
0.00	0.00	0.00	0.00	0.00	0.00	0.00	0.00	0.00	0.00	0.00	0.00	0.00	0.00	0.00	0.00	0.00	0.00	0.00	-4.20	157.00	-152.70	0.00	3.60	74.70	-78.40	0.00	-3.80	8.30	-4.50	0.00	-3.80	8.30	-4.50	0.00	1.00	0.00	0.00	0.00	0.00	0.00	0.00	0.00	0.00	0.00	0.00	0.00	0.00	0.00	0.00
0.00	0.00	0.00	0.00	0.00	0.00	0.00	0.00	0.00	0.00	0.00	0.00	0.00	0.00	0.00	0.00	0.00	0.00	0.00	-59.30	175.80	-116.40	0.00	-23.80	85.70	-61.80	0.00	-5.90	8.10	-2.10	0.00	-5.90	8.10	-2.10	0.00	1.00	0.00	0.00	0.00	0.00	0.00	0.00	0.00	0.00	0.00	0.00	0.00	0.00	0.00	0.00
0.00	0.00	0.00	0.00	0.00	0.00	0.00	0.00	0.00	0.00	0.00	0.00	0.00	0.00	0.00	0.00	0.00	0.00	0.00	-108.60	177.40	-68.70	0.00	-49.00	88.30	-39.30	0.00	-7.40	7.00	0.40	0.00	-7.40	7.00	0.40	0.00	1.00	0.00	0.00	0.00	0.00	0.00	0.00	0.00	0.00	0.00	0.00	0.00	0.00	0.00	0.00
0.00	0.00	0.00	0.00	0.00	0.00	0.00	0.00	0.00	0.00	0.00	0.00	0.00	0.00	0.00	0.00	0.00	0.00	0.00	-147.30	161.60	-14.30	0.00	-69.30	82.20	-12.80	0.00	-8.20	5.20	3.00	0.00	-8.20	5.20	3.00	0.00	1.00	0.00	0.00	0.00	0.00	0.00	0.00	0.00	0.00	0.00	0.00	0.00	0.00	0.00	0.00
0.00	0.00	0.00	0.00	0.00	0.00	0.00	0.00	0.00	0.00	0.00	0.00	0.00	0.00	0.00	0.00	0.00	0.00	0.00	-171.40	130.00	41.40	0.00	-82.90	68.10	14.80	0.00	-8.20	3.00	5.20	0.00	-8.20	3.00	5.20	0.00	1.00	0.00	0.00	0.00	0.00	0.00	0.00	0.00	0.00	0.00	0.00	0.00	0.00	0.00	0.00
0.00	0.00	0.00	0.00	0.00	0.00	0.00	0.00	0.00	0.00	0.00	0.00	0.00	0.00	0.00	0.00	0.00	0.00	0.00	-178.80	85.60	93.20	0.00	-88.40	47.30	41.00	0.00	-7.40	0.40	7.00	0.00	-7.40	0.40	7.00	0.00	1.00	0.00	0.00	0.00	0.00	0.00	0.00	0.00	0.00	0.00	0.00	0.00	0.00	0.00	0.00
0.00	0.00	0.00	0.00	0.00	0.00	0.00	0.00	0.00	0.00	0.00	0.00	0.00	0.00	0.00	0.00	0.00	0.00	0.00	-168.70	32.90	135.90	0.00	-85.20	21.90	63.30	0.00	-5.90	-2.10	8.10	0.00	-5.90	-2.10	8.10	0.00	1.00	0.00	0.00	0.00	0.00	0.00	0.00	0.00	0.00	0.00	0.00	0.00	0.00	0.00	0.00
0.00	0.00	0.00	0.00	0.00	0.00	0.00	0.00	0.00	0.00	0.00	0.00	0.00	0.00	0.00	0.00	0.00	0.00	0.00	-142.10	-23.00	165.20	0.00	-73.70	-5.60	79.30	0.00	-3.80	-4.50	8.30	0.00	-3.80	-4.50	8.30	0.00	1.00	0.00	0.00	0.00	0.00	0.00	0.00	0.00	0.00	0.00	0.00	0.00	0.00	0.00	0.00
0.00	0.00	0.00	0.00	0.00	0.00	0.00	0.00	0.00	0.00	0.00	0.00	0.00	0.00	0.00	0.00	0.00	0.00	0.00	-101.60	-76.70	178.40	0.00	-54.90	-32.60	87.60	0.00	-1.30	-6.50	7.80	0.00	-1.30	-6.50	7.80	0.00	1.00	0.00	0.00	0.00	0.00	0.00	0.00	0.00	0.00	0.00	0.00	0.00	0.00	0.00	0.00
0.00	0.00	0.00	0.00	0.00	0.00	0.00	0.00	0.00	0.00	0.00	0.00	0.00	0.00	0.00	0.00	0.00	0.00	0.00	-51.20	-123.00	174.10	0.00	-30.80	-56.40	87.30	0.00	1.30	-7.80	6.50	0.00	1.30	-7.80	6.50	0.00	1.00	0.00	0.00	0.00	0.00	0.00	0.00	0.00	0.00	0.00	0.00	0.00	0.00	0.00	0.00
0.00	0.00	0.00	0.00	0.00	0.00	0.00	0.00	0.00	0.00	0.00	0.00	0.00	0.00	0.00	0.00	0.00	0.00	0.00	4.20	-157.10	152.80	0.00	-3.60	-74.70	78.40	0.00	3.80	-8.30	4.50	0.00	3.80	-8.30	4.50	0.00	1.00	0.00	0.00	0.00	0.00	0.00	0.00	0.00	0.00	0.00	0.00	0.00	0.00	0.00	0.00
0.00	0.00	0.00	0.00	0.00	0.00	0.00	0.00	0.00	0.00	0.00	0.00	0.00	0.00	0.00	0.00	0.00	0.00	0.00	59.30	-175.90	116.50	0.00	23.80	-85.70	61.90	0.00	5.90	-8.10	2.10	0.00	5.90	-8.10	2.10	0.00	1.00	0.00	0.00	0.00	0.00	0.00	0.00	0.00	0.00	0.00	0.00	0.00	0.00	0.00	0.00
0.00	0.00	0.00	0.00	0.00	0.00	0.00	0.00	0.00	0.00	0.00	0.00	0.00	0.00	0.00	0.00	0.00	0.00	0.00	108.60	-177.50	68.80	0.00	49.00	-88.30	39.30	0.00	7.40	-7.00	-0.40	0.00	7.40	-7.00	-0.40	0.00	1.00	0.00	0.00	0.00	0.00	0.00	0.00	0.00	0.00	0.00	0.00	0.00	0.00	0.00	0.00
0.00	0.00	0.00	0.00	0.00	0.00	0.00	0.00	0.00	0.00	0.00	0.00	0.00	0.00	0.00	0.00	0.00	0.00	0.00	147.30	-161.70	14.40	0.00	69.40	-82.30	12.90	0.00	8.20	-5.20	-3.00	0.00	8.20	-5.20	-3.00	0.00	1.00	0.00	0.00	0.00	0.00	0.00	0.00	0.00	0.00	0.00	0.00	0.00	0.00	0.00	0.00
0.00	0.00	0.00	0.00	0.00	0.00	0.00	0.00	0.00	0.00	0.00	0.00	0.00	0.00	0.00	0.00	0.00	0.00	0.00	171.50	-130.10	-41.30	0.00	82.90	-68.20	-14.70	0.00	8.20	-3.00	-5.20	0.00	8.20	-3.00	-5.20	0.00	1.00	0.00	0.00	0.00	0.00	0.00	0.00	0.00	0.00	0.00	0.00	0.00	0.00	0.00	0.00
0.00	0.00	0.00	0.00	0.00	0.00	0.00	0.00	0.00	0.00	0.00	0.00	0.00	0.00	0.00	0.00	0.00	0.00	0.00	178.90	-85.70	-93.10	0.00	88.40	-47.40	-41.00	0.00	7.40	-0.40	-7.00	0.00	7.40	-0.40	-7.00	0.00	1.00	0.00	0.00	0.00	0.00	0.00	0.00	0.00	0.00	0.00	0.00	0.00	0.00	0.00	0.00
0.00	0.00	0.00	0.00	0.00	0.00	0.00	0.00	0.00	0.00	0.00	0.00	0.00	0.00	0.00	0.00	0.00	0.00	0.00	168.80	-33.00	-135.80	0.00	85.20	-22.00	-63.20	0.00	5.90	2.10	-8.10	0.00	5.90	2.10	-8.10	0.00	1.00	0.00	0.00	0.00	0.00	0.00	0.00	0.00	0.00	0.00	0.00	0.00	0.00	0.00	0.00
0.00	0.00	0.00	0.00	0.00	0.00	0.00	0.00	0.00	0.00	0.00	0.00	0.00	0.00	0.00	0.00	0.00	0.00	0.00	142.20	22.90	-165.10	0.00	73.70	5.50	-79.20	0.00	3.80	4.50	-8.30	0.00	3.80	4.50	-8.30	0.00	1.00	0.00	0.00	0.00	0.00	0.00	0.00	0.00	0.00	0.00	0.00	0.00	0.00	0.00	0.00
0.00	0.00	0.00	0.00	0.00	0.00	0.00	0.00	0.00	0.00	0.00	0.00	0.00	0.00	0.00	0.00	0.00	0.00	0.00	101.60	76.60	-178.30	0.00	54.90	32.50	-87.50	0.00	1.30	6.50	-7.80	0.00	1.30	6.50	-7.80	0.00	1.00	0.00	0.00	0.00	0.00	0.00	0.00	0.00	0.00	0.00	0.00	0.00	0.00	0.00	0.00
0.00	0.00	0.00	0.00	0.00	0.00	0.00	0.00	0.00	0.00	0.00	0.00	0.00	0.00	0.00	0.00	0.00	0.00	0.00	51.10	122.80	-174.00	0.00	30.80	56.40	-87.20	0.00	-1.30	7.80	-6.50	0.00	-1.30	7.80	-6.50	0.00	1.00	0.00	0.00	0.00	0.00	0.00	0.00	0.00	0.00	0.00	0.00	0.00	0.00	0.00	0.00
0.00	0.00	0.00	0.00	0.00	0.00	0.00	0.00	0.00	0.00	0.00	0.00	0.00	0.00	0.00	0.00	0.00	0.00	0.00	-4.20	157.00	-152.70	0.00	3.60	74.70	-78.40	0.00	-3.80	8.30	-4.50	0.00	-3.80	8.30	-4.50	0.00	1.00	0.00	0.00	0.00	0.00	0.00	0.00	0.00	0.00	0.00	0.00	0.00	0.00	0.00	0.00
0.00	0.00	0.00	0.00	0.00	0.00	0.00	0.00	0.00	0.00	0.00	0.00	0.00	0.00	0.00	0.00	0.00	0.00	0.00	-59.30	175.80	-116.40	0.00	-23.80	85.70	-61.80	0.00	-5.90	8.10	-2.10	0.00	-5.90	8.10	-2.10	0.00	1.00	0.00	0.00	0.00	0.00	0.00	0.00	0.00	0.00	0.00	0.00	0.00	0.00	0.00	0.00
0.00	0.00	0.00	0.00	0.00	0.00	0.00	0.00	0.00	0.00	0.00	0.00	0.00	0.00	0.00	0.00	0.00	0.00	0.00	-108.60	177.40	-68.70	0.00	-49.00	88.30	-39.30	0.00	-7.40	7.00	0.40	0.00	-7.40	7.00	0.40	0.00	1.00	0.00	0.00	0.00	0.00	0.00	0.00	0.00	0.00	0.00	0.00	0.00	0.00	0.00	0.00
0.00	0.00	0.00	0.00	0.00	0.00	0.00	0.00	0.00	0.00	0.00	0.00	0.00	0.00	0.00	0.00	0.00	0.00	0.00	-147.20	161.60	-14.30	0.00	-69.30	82.20	-12.80	0.00	-8.20	5.20	3.00	0.00	-8.20	5.20	3.00	0.00	1.00	0.00	0.00	0.00	0.00	0.00	0.00	0.00	0.00	0.00	0.00	0.00	0.00	0.00	0.00
0.00	0.00	0.00	0.00	0.00	0.00	0.00	0.00	0.00	0.00	0.00	0.00	0.00	0.00	0.00	0.00	0.00	0.00	0.00	-171.40	130.00	41.40	0.00	-82.90	68.10	14.80	0.00	-8.20	3.00	5.20	0.00	-8.20	3.00	5.20	0.00	1.00	0.00	0.00	0.00	0.00	0.00	0.00	0.00	0.00	0.00	0.00	0.00	0.00	0.00	0.00
0.00	0.00	0.00	0.00	0.00	0.00	0.00	0.00	0.00	0.00	0.00	0.00	0.00	0.00	0.00	0.00	0.00	0.00	0.00	-178.90	85.60	93.20	0.00	-88.40	47.30	41.00	0.00	-7.40	0.40	7.00	0.00	-7.40	0.40	7.00	0.00	1.00	0.00	0.00	0.00	0.00	0.00	0.00	0.00	0.00	0.00	0.00	0.00	0.00	0.00	0.00
0.00	0.00	0.00	0.00	0.00	0.00	0.00	0.00	0.00	0.00	0.00	0.00	0.00	0.00	0.00	0.00	0.00	0.00	0.00	-168.80	32.90	135.80	0.00	-85.20	21.90	63.30	0.00	-5.90	-2.10	8.10	0.00	-5.90	-2.10	8.10	0.00	1.00	0.00	0.00	0.00	0.00	0.00	0.00	0.00	0.00	0.00	0.00	0.00	0.00	0.00	0.00
0.00	0.00	0.00	0.00	0.00	0.00	0.00	0.00	0.00	0.00	0.00	0.00	0.00	0.00	0.00	0.00	0.00	0.00	0.00	-142.20	-23.00	165.20	0.00	-73.70	-5.60	79.30	0.00	-3.80	-4.50	8.30	0.00	-3.80	-4.50	8.30	0.00	1.00	0.00	0.00	0.00	0.00	0.00	0.00	0.00	0.00	0.00	0.00	0.00	0.00	0.00	0.00
0.00	0.00	0.00	0.00	0.00	0.00	0.00	0.00	0.00	0.00	0.00	0.00	0.00	0.00	0.00	0.00	0.00	0.00	0.00	-101.60	-76.70	178.40	0.00	-54.90	-32.60	87.60	0.00	-1.30	-6.50	7.80	0.00	-1.30	-6.50	7.80	0.00	1.00	0.00	0.00	0.00	0.00	0.00	0.00	0.00	0.00	0.00	0.00	0.00	0.00	0.00	0.00
0.00	0.00	0.00	0.00	0.00	0.00	0.00	0.00	0.00	0.00	0.00	0.00	0.00	0.00	0.00	0.00	0.00	0.00	0.00	-51.10	-122.90	174.10	0.00	-30.80	-56.40	87.30	0.00	1.30	-7.80	6.50	0.00	1.30	-7.80	6.50	0.00	1.00	0.00	0.00	0.00	0.00	0.00	0.00	0.00	0.00	0.00	0.00	0.00	0.00	0.00	0.00
0.00	0.00	0.00	0.00	0.00	0.00	0.00	0.00	0.00	0.00	0.00	0.00	0.00	0.00	0.00	0.00	0.00	0.00	0.00	4.30	-157.10	152.80	0.00	-3.60	-74.70	78.40	0.00	3.80	-8.30	4.50	0.00	3.80	-8.30	4.50	0.00	1.00	0.00	0.00	0.00	0.00	0.00	0.00	0.00	0.00	0.00	0.00	0.00	0.00	0.00	0.00
0.00	0.00	0.00	0.00	0.00	0.00	0.00	0.00	0.00	0.00	0.00	0.00	0.00	0.00	0.00	0.00	0.00	0.00	0.00	59.40	-175.90	116.50	0.00	23.80	-85.70	61.90	0.00	5.90	-8.10	2.10	0.00	5.90	-8.10	2.10	0.00	1.00	0.00	0.00	0.00	0.00	0.00	0.00	0.00	0.00	0.00	0.00	0.00	0.00	0.00	0.00
0.00	0.00	0.00	0.00	0.00	0.00	0.00	0.00	0.00	0.00	0.00	0.00	0.00	0.00	0.00	0.00	0.00	0.00	0.00	108.60	-177.50	68.80	0.00	49.00	-88.30	39.30	0.00	7.40	-7.00	-0.40	0.00	7.40	-7.00	-0.40	0.00	1.00	0.00	0.00	0.00	0.00	0.00	0.00	0.00	0.00	0.00	0.00	0.00	0.00	0.00	0.00
0.00	0.00	0.00	0.00	0.00	0.00	0.00	0.00	0.00	0.00	0.00	0.00	0.00	0.00	0.00	0.00	0.00	0.00	0.00	147.20	-161.70	14.40	0.00	69.30	-82.30	12.90	0.00	8.20	-5.20	-3.00	0.00	8.20	-5.20	-3.00	0.00	1.00	0.00	0.00	0.00	0.00	0.00	0.00	0.00	0.00	0.00	0.00	0.00	0.00	0.00	0.00
0.00	0.00	0.00	0.00	0.00	0.00	0.00	0.00	0.00	0.00	0.00	0.00	0.00	0.00	0.00	0.00	0.00	0.00	0.00	171.40	-130.10	-41.30	0.00	82.90	-68.20	-14.70	0.00	8.20	-3.00	-5.20	0.00	8.20	-3.00	-5.20	0.00	1.00	0.00	0.00	0.00	0.00	0.00	0.00	0.00	0.00	0.00	0.00	0.00	0.00	0.00	0.00
0.00	0.00	0.00	0.00	0.00	0.00	0.00	0.00	0.00	0.00	0.00	0.00	0.00	0.00	0.00	0.00	0.00	0.00	0.00	178.90	-85.70	-93.10	0.00	88.40	-47.40	-41.00	0.00	7.40	-0.40	-7.00	0.00	7.40	-0.40	-7.00	0.00	1.00	0.00	0.00	0.00	0.00	0.00	0.00	0.00	0.00	0.00	0.00	0.00	0.00	0.00	0.00
0.00	0.00	0.00	0.00	0.00	0.00	0.00	0.00	0.00	0.00	0.00	0.00	0.00	0.00	0.00	0.00	0.00	0.00	0.00	168.80	-33.00	-135.80	0.00	85.20	-22.00	-63.20	0.00	5.90	2.10	-8.10	0.00	5.90	2.10	-8.10	0.00	1.00	0.00	0.00	0.00	0.00	0.00	0.00	0.00	0.00	0.00	0.00	0.00	0.00	0.00	0.00
0.00	0.00	0.00	0.00	0.00	0.00	0.00	0.00	0.00	0.00	0.00	0.00	0.00	0.00	0.00	0.00	0.00	0.00	0.00	142.20	22.90	-165.10	0.00	73.70	5.50	-79.20	0.00	3.80	4.50	-8.30	0.00	3.80	4.50	-8.30	0.00	1.00	0.00	0.00	0.00	0.00	0.00	0.00	0.00	0.00	0.00	0.00	0.00	0.00	0.00	0.00
0.00	0.00	0.00	0.00	0.00	0.00	0.00	0.00	0.00	0.00	0.00	0.00	0.00	0.00	0.00	0.00	0.00	0.00	0.00	101.60	76.60	-178.30	0.00	54.90	32.50	-87.50	0.00	1.30	6.50	-7.80	0.00	1.30	6.50	-7.80	0.00	1.00	0.00	0.00	0.00	0.00	0.00	0.00	0.00	0.00	0.00	0.00	0.00	0.00	0.00	0.00
0.00	0.00	0.00	0.00	0.00	0.00	0.00	0.00	0.00	0.00	0.00	0.00	0.00	0.00	0.00	0.00	0.00	0.00	0.00	51.10	122.80	-174.00	0.00	30.80	56.40	-87.20	0.00	-1.30	7.80	-6.50	0.00	-1.30	7.80	-6.50	0.00	1.00	0.00	0.00	0.00	0.00	0.00	0.00	0.00	0.00	0.00	0.00	0.00	0.00	0.00	0.00
0.00	0.00	0.00	0.00	0.00	0.00	0.00	0.00	0.00	0.00	0.00	0.00	0.00	0.00	0.00	0.00	0.00	0.00	0.00	-4.30	157.00	-152.70	0.00	3.60	74.70	-78.40	0.00	-3.80	8.30	-4.50	0.00	-3.80	8.30	-4.50	0.00	1.00	0.00	0.00	0.00	0.00	0.00	0.00	0.00	0.00	0.00	0.00	0.00	0.00	0.00	0.00
0.00	0.00	0.00	0.00	0.00	0.00	0.00	0.00	0.00	0.00	0.00	0.00	0.00	0.00	0.00	0.00	0.00	0.00	0.00	-59.30	175.80	-116.40	0.00	-23.80	85.70	-61.80	0.00	-5.90	8.10	-2.10	0.00	-5.90	8.10	-2.10	0.00	1.00	0.00	0.00	0.00	0.00	0.00	0.00	0.00	0.00	0.00	0.00	0.00	0.00	0.00	0.00
0.00	0.00	0.00	0.00	0.00	0.00	0.00	0.00	0.00	0.00	0.00	0.00	0.00	0.00	0.00	0.00	0.00	0.00	0.00	-108.60	177.40	-68.70	0.00	-49.00	88.30	-39.30	0.00	-7.40	7.00	0.40	0.00	-7.40	7.00	0.40	0.00	1.00	0.00	0.00	0.00	0.00	0.00	0.00	0.00	0.00	0.00	0.00	0.00	0.00	0.00	0.00
0.00	0.00	0.00	0.00	0.00	0.00	0.00	0.00	0.00	0.00	0.00	0.00	0.00	0.00	0.00	0.00	0.00	0.00	0.00	-147.20	161.60	-14.30	0.00	-69.30	82.20	-12.80	0.00	-8.20	5.20	3.00	0.00	-8.20	5.20	3.00	0.00	1.00	0.00	0.00	0.00	0.00	0.00	0.00	0.00	0.00	0.00	0.00	0.00	0.00	0.00	0.00
0.00	0.00	0.00	0.00	0.00	0.00	0.00	0.00	0.00	0.00	0.00	0.00	0.00	0.00	0.00	0.00	0.00	0.00	0.00	-171.50	130.00	41.40	0.00	-82.90	68.10	14.80	0.00	-8.20	3.00	5.20	0.00	-8.20	3.00	5.20	0.00	1.00	0.00	0.00	0.00	0.00	0.00	0.00	0.00	0.00	0.00	0.00	0.00	0.00	0.00	0.00
0.00	0.00	0.00	0.00	0.00	0.00	0.00	0.00	0.00	0.00	0.00	0.00	0.00	0.00	0.00	0.00	0.00	0.00	0.00	-178.90	85.60	93.20	0.00	-88.40	47.30	41.00	0.00	-7.40	0.40	7.00	0.00	-7.40	0.40	7.00	0.00	1.00	0.00	0.00	0.00	0.00	0.00	0.00	0.00	0.00	0.00	0.00	0.00	0.00	0.00	0.00
0.00	0.00	0.00	0.00	0.00	0.00	0.00	0.00	0.00	0.00	0.00	0.00	0.00	0.00	0.00	0.00	0.00	0.00	0.00	-168.70	32.90	135.80	0.00	-85.20	21.90	63.30	0.00	-5.90	-2.10	8.10	0.00	-5.90	-2.10	8.10	0.00	1.00	0.00	0.00	0.00	0.00	0.00	0.00	0.00	0.00	0.00	0.00	0.00	0.00	0.00	0.00
0.00	0.00	0.00	0.00	0.00	0.00	0.00	0.00	0.00	0.00	0.00	0.00	0.00	0.00	0.00	0.00	0.00	0.00	0.00	-142.10	-23.00	165.20	0.00	-73.70	-5.60	79.30	0.00	-3.80	-4.50	8.30	0.00	-3.80	-4.50	8.30	0.00	1.00	0.00	0.00	0.00	0.00	0.00	0.00	0.00	0.00	0.00	0.00	0.00	0.00	0.00	0.00
0.00	0.00	0.00	0.00	0.00	0.00	0.00	0.00	0.00	0.00	0.00	0.00	0.00	0.00	0.00	0.00	0.00	0.00	0.00	-101.60	-76.70	178.40	0.00	-54.90	-32.60	87.60	0.00	-1.30	-6.50	7.80	0.00	-1.30	-6.50	7.80	0.00	1.00	0.00	0.00	0.00	0.00	0.00	0.00	0.00	0.00	0.00	0.00	0.00	0.00	0.00	0.00
0.00	0.00	0.00	0.00	0.00	0.00	0.00	0.00	0.00	0.00	0.00	0.00	0.00	0.00	0.00	0.00	0.00	0.00	0.00	-51.10	-122.90	174.10	0.00	-30.80	-56.40	87.30	0.00	1.30	-7.80	6.50	0.00	1.30	-7.80	6.50	0.00	1.00	0.00	0.00	0.00	0.00	0.00	0.00	0.00	0.00	0.00	0.00	0.00	0.00	0.00	0.00
0.00	0.00	0.00	0.00	0.00	0.00	0.00	0.00	0.00	0.00	0.00	0.00	0.00	0.00	0.00	0.00	0.00	0.00	0.00	4.20	-157.10	152.80	0.00	-3.60	-74.70	78.40	0.00	3.80	-8.30	4.50	0.00	3.80	-8.30	4.50	0.00	1.00	0.00	0.00	0.00	0.00	0.00	0.00	0.00	0.00	0.00	0.00	0.00	0.00	0.00	0.00
0.00	0.00	0.00	0.00	0.00	0.00	0.00	0.00	0.00	0.00	0.00	0.00	0.00	0.00	0.00	0.00	0.00	0.00	0.00	59.30	-175.90	116.50	0.00	23.80	-85.70	61.90	0.00	5.90	-8.10	2.10	0.00	5.90	-8.10	2.10	0.00	1.00	0.00	0.00	0.00	0.00	0.00	0.00	0.00	0.00	0.00	0.00	0.00	0.00	0.00	0.00
0.00	0.00	0.00	0.00	0.00	0.00	0.00	0.00	0.00	0.00	0.00	0.00	0.00	0.00	0.00	0.00	0.00	0.00	0.00	108.60	-177.50	68.80	0.00	49.00	-88.30	39.30	0.00	7.40	-7.00	-0.40	0.00	7.40	-7.00	-0.40	0.00	1.00	0.00	0.00	0.00	0.00	0.00	0.00	0.00	0.00	0.00	0.00	0.00	0.00	0.00	0.00
0.00	0.00	0.00	0.00	0.00	0.00	0.00	0.00	0.00	0.00	0.00	0.00	0.00	0.00	0.00	0.00	0.00	0.00	0.00	147.30	-161.70	14.40	0.00	69.40	-82.30	12.90	0.00	8.20	-5.20	-3.00	0.00	8.20	-5.20	-3.00	0.00	1.00	0.00	0.00	0.00	0.00	0.00	0.00	0.00	0.00	0.00	0.00	0.00	0.00	0.00	0.00
0.00	0.00	0.00	0.00	0.00	0.00	0.00	0.00	0.00	0.00	0.00	0.00	0.00	0.00	0.00	0.00	0.00	0.00	0.00	171.50	-130.10	-41.30	0.00	82.90	-68.20	-14.70	0.00	8.20	-3.00	-5.20	0.00	8.20	-3.00	-5.20	0.00	1.00	0.00	0.00	0.00	0.00	0.00	0.00	0.00	0.00	0.00	0.00	0.00	0.00	0.00	0.00
0.00	0.00	0.00	0.00	0.00	0.00	0.00	0.00	0.00	0.00	0.00	0.00	0.00	0.00	0.00	0.00	0.00	0.00	0.00	178.90	-85.70	-93.10	0.00	88.40	-47.40	-41.00	0.00	7.40	-0.40	-7.00	0.00	7.40	-0.40	-7.00	0.00	1.00	0.00	0.00	0.00	0.00	0.00	0.00	0.00	0.00	0.00	0.00	0.00	0.00	0.00	0.00
0.00	0.00	0.00	0.00	0.00	0.00	0.00	0.00	0.00	0.00	0.00	0.00	0.00	0.00	0.00	0.00	0.00	0.00	0.00	168.80	-33.00	-135.80	0.00	85.20	-22.00	-63.20	0.00	5.90	2.10	-8.10	0.00	5.90	2.10	-8.10	0.00	1.00	0.00	0.00	0.00	0.00	0.00	0.00	0.00	0.00	0.00	0.00	0.00	0.00	0.00	0.00
0.00	0.00	0.00	0.00	0.00	0.00	0.00	0.00	0.00	0.00	0.00	0.00	0.00	0.00	0.00	0.00	0.00	0.00	0.00	142.20	22.90	-165.10	0.00	73.70	5.50	-79.20	0.00	3.80	4.50	-8.30	0.00	3.80	4.50	-8.30	0.00	1.00	0.00	0.00	0.00	0.00	0.00	0.00	0.00	0.00	0.00	0.00	0.00	0.00	0.00	0.00
0.00	0.00	0.00	0.00	0.00	0.00	0.00	0.00	0.00	0.00	0.00	0.00	0.00	0.00	0.00	0.00	0.00	0.00	0.00	101.60	76.60	-178.30	0.00	54.90	32.50	-87.50	0.00	1.30	6.50	-7.80	0.00	1.30	6.50	-7.80	0.00	1.00	0.00	0.00	0.00	0.00	0.00	0.00	0.00	0.00	0.00	0.00	0.00	0.00	0.00	0.00
0.00	0.00	0.00	0.00	0.00	0.00	0.00	0.00	0.00	0.00	0.00	0.00	0.00	0.00	0.00	0.00	0.00	0.00	0.00	51.10	122.80	-174.00	0.00	30.80	56.40	-87.20	0.00	-1.30	7.80	-6.50	0.00	-1.30	7.80	-6.50	0.00	1.00	0.00	0.00	0.00	0.00	0.00	0.00	0.00	0.00	0.00	0.00	0.00	0.00	0.00	0.00
0.00	0.00	0.00	0.00	0.00	0.00	0.00	0.00	0.00	0.00	0.00	0.00	0.00	0.00	0.00	0.00	0.00	0.00	0.00	-4.30	157.00	-152.70	0.00	3.60	74.70	-78.40	0.00	-3.80	8.30	-4.50	0.00	-3.80	8.30	-4.50	0.00	1.00	0.00	0.00	0.00	0.00	0.00	0.00	0.00	0.00	0.00	0.00	0.00	0.00	0.00	0.00
0.00	0.00	0.00	0.00	0.00	0.00	0.00	0.00	0.00	0.00	0.00	0.00	0.00	0.00	0.00	0.00	0.00	0.00	0.00	-59.30	175.80	-116.40	0.00	-23.80	85.70	-61.80	0.00	-5.90	8.10	-2.10	0.00	-5.90	8.10	-2.10	0.00	1.00	0.00	0.00	0.00	0.00	0.00	0.00	0.00	0.00	0.00	0.00	0.00	0.00	0.00	0.00
0.00	0.00	0.00	0.00	0.00	0.00	0.00	0.00	0.00	0.00	0.00	0.00	0.00	0.00	0.00	0.00	0.00	0.00	0.00	-108.60	177.40	-68.70	0.00	-49.00	88.30	-39.30	0.00	-7.40	7.00	0.40	0.00	-7.40	7.00	0.40	0.00	1.00	0.00	0.00	0.00	0.00	0.00	0.00	0.00	0.00	0.00	0.00	0.00	0.00	0.00	0.00
0.00	0.00	0.00	0.00	0.00	0.00	0.00	0.00	0.00	0.00	0.00	0.00	0.00	0.00	0.00	0.00	0.00	0.00	0.00	-147.20	161.60	-14.30	0.00	-69.30	82.20	-12.80	0.00	-8.20	5.20	3.00	0.00	-8.20	5.20	3.00	0.00	1.00	0.00	0.00	0.00	0.00	0.00	0.00	0.00	0.00	0.00	0.00	0.00	0.00	0.00	0.00
0.00	0.00	0.00	0.00	0.00	0.00	0.00	0.00	0.00	0.00	0.00	0.00	0.00	0.00	0.00	0.00	0.00	0.00	0.00	-171.40	130.00	41.40	0.00	-82.90	68.10	14.80	0.00	-8.20	3.00	5.20	0.00	-8.20	3.00	5.20	0.00	1.00	0.00	0.00	0.00	0.00	0.00	0.00	0.00	0.00	0.00	0.00	0.00	0.00	0.00	0.00
0.00	0.00	0.00	0.00	0.00	0.00	0.00	0.00	0.00	0.00	0.00	0.00	0.00	0.00	0.00	0.00	0.00	0.00	0.00	-178.90	85.60	93.20	0.00	-88.40	47.30	41.00	0.00	-7.40	0.40	7.00	0.00	-7.40	0.40	7.00	0.00	1.00	0.00	0.00	0.00	0.00	0.00	0.00	0.00	0.00	0.00	0.00	0.00	0.00	0.00	0.00
0.00	0.00	0.00	0.00	0.00	0.00	0.00	0.00	0.00	0.00	0.00	0.00	0.00	0.00	0.00	0.00	0.00	0.00	0.00	-168.80	32.90	135.80	0.00	-85.20	21.90	63.20	0.00	-5.90	-2.10	8.10	0.00	-5.90	-2.10	8.10	0.00	1.00	0.00	0.00	0.00	0.00	0.00	0.00	0.00	0.00	0.00	0.00	0.00	0.00	0.00	0.00
0.00	0.00	0.00	0.00	0.00	0.00	0.00	0.00	0.00	0.00	0.00	0.00	0.00	0.00	0.00	0.00	0.00	0.00	0.00	-142.20	-23.00	165.20	0.00	-73.70	-5.60	79.30	0.00	-3.80	-4.50	8.30	0.00	-3.80	-4.50	8.30	0.00	1.00	0.00	0.00	0.00	0.00	0.00	0.00	0.00	0.00	0.00	0.00	0.00	0.00	0.00	0.00
0.00	0.00	0.00	0.00	0.00	0.00	0.00	0.00	0.00	0.00	0.00	0.00	0.00	0.00	0.00	0.00	0.00	0.00	0.00	-101.60	-76.70	178.40	0.00	-54.90	-32.60	87.60	0.00	-1.30	-6.50	7.80	0.00	-1.30	-6.50	7.80	0.00	1.00	0.00	0.00	0.00	0.00	0.00	0.00	0.00	0.00	0.00	0.00	0.00	0.00	0.00	0.00
0.00	0.00	0.00	0.00	0.00	0.00	0.00	0.00	0.00	0.00	0.00	0.00	0.00	0.00	0.00	0.00	0.00	0.00	0.00	-51.10	-122.90	174.10	0.00	-30.80	-56.40	87.30	0.00	1.30	-7.80	6.50	0.00	1.30	-7.80	6.50	0.00	1.00	0.00	0.00	0.00	0.00	0.00	0.00	0.00	0.00	0.00	0.00	0.00	0.00	0.00	0.00
0.00	0.00	0.00	0.00	0.00	0.00	0.00	0.00	0.00	0.00	0.00	0.00	0.00	0.00	0.00	0.00	0.00	0.00	0.00	4.30	-157.10	152.80	0.00	-3.60	-74.70	78.40	0.00	3.80	-8.30	4.50	0.00	3.80	-8.30	4.50	0.00	1.00	0.00	0.00	0.00	0.00	0.00	0.00	0.00	0.00	0.00	0.00	0.00	0.00	0.00	0.00
0.00	0.00	0.00	0.00	0.00	0.00	0.00	0.00	0.00	0.00	0.00	0.00	0.00	0.00	0.00	0.00	0.00	0.00	0.00	59.30	-175.90	116.50	0.00	23.80	-85.70	61.90	0.00	5.90	-8.10	2.10	0.00	5.90	-8.10	2.10	0.00	1.00	0.00	0.00	0.00	0.00	0.00	0.00	0.00	0.00	0.00	0.00	0.00	0.00	0.00	0.00
0.00	0.00	0.00	0.00	0.00	0.00	0.00	0.00	0.00	0.00	0.00	0.00	0.00	0.00	0.00	0.00	0.00	0.00	0.00	108.60	-177.50	68.80	0.00	49.00	-88.30	39.30	0.00	7.40	-7.00	-0.40	0.00	7.40	-7.00	-0.40	0.00	1.00	0.00	0.00	0.00	0.00	0.00	0.00	0.00	0.00	0.00	0.00	0.00	0.00	0.00	0.00
0.00	0.00	0.00	0.00	0.00	0.00	0.00	0.00	0.00	0.00	0.00	0.00	0.00	0.00	0.00	0.00	0.00	0.00	0.00	147.20	-161.70	14.40	0.00	69.30	-82.30	12.90	0.00	8.20	-5.20	-3.00	0.00	8.20	-5.20	-3.00	0.00	1.00	0.00	0.00	0.00	0.00	0.00	0.00	0.00	0.00	0.00	0.00	0.00	0.00	0.00	0.00
0.00	0.00	0.00	0.00	0.00	0.00	0.00	0.00	0.00	0.00	0.00	0.00	0.00	0.00	0.00	0.00	0.00	0.00	0.00	171.40	-130.10	-41.30	0.00	82.90	-68.20	-14.70	0.00	8.20	-3.00	-5.20	0.00	8.20	-3.00	-5.20	0.00	1.00	0.00	0.00	0.00	0.00	0.00	0.00	0.00	0.00	0.00	0.00	0.00	0.00	0.00	0.00
0.00	0.00	0.00	0.00	0.00	0.00	0.00	0.00	0.00	0.00	0.00	0.00	0.00	0.00	0.00	0.00	0.00	0.00	0.00	178.90	-85.70	-93.10	0.00	88.40	-47.40	-41.00	0.00	7.40	-0.40	-7.00	0.00	7.40	-0.40	-7.00	0.00	1.00	0.00	0.00	0.00	0.00	0.00	0.00	0.00	0.00	0.00	0.00	0.00	0.00	0.00	0.00
0.00	0.00	0.00	0.00	0.00	0.00	0.00	0.00	0.00	0.00	0.00	0.00	0.00	0.00	0.00	0.00	0.00	0.00	0.00	168.80	-33.00	-135.70	0.00	85.20	-22.00	-63.20	0.00	5.90	2.10	-8.10	0.00	5.90	2.10	-8.10	0.00	1.00	0.00	0.00	0.00	0.00	0.00	0.00	0.00	0.00	0.00	0.00	0.00	0.00	0.00	0.00
0.00	0.00	0.00	0.00	0.00	0.00	0.00	0.00	0.00	0.00	0.00	0.00	0.00	0.00	0.00	0.00	0.00	0.00	0.00	142.20	22.90	-165.10	0.00	73.70	5.50	-79.20	0.00	3.80	4.50	-8.30	0.00	3.80	4.50	-8.30	0.00	1.00	0.00	0.00	0.00	0.00	0.00	0.00	0.00	0.00	0.00	0.00	0.00	0.00	0.00	0.00
0.00	0.00	0.00	0.00	0.00	0.00	0.00	0.00	0.00	0.00	0.00	0.00	0.00	0.00	0.00	0.00	0.00	0.00	0.00	101.60	76.60	-178.30	0.00	54.90	32.50	-87.50	0.00	1.30	6.50	-7.80	0.00	1.30	6.50	-7.80	0.00	1.00	0.00	0.00	0.00	0.00	0.00	0.00	0.00	0.00	0.00	0.00	0.00	0.00	0.00	0.00
0.00	0.00	0.00	0.00	0.00	0.00	0.00	0.00	0.00	0.00	0.00	0.00	0.00	0.00	0.00	0.00	0.00	0.00	0.00	51.10	122.80	-174.00	0.00	30.80	56.40	-87.20	0.00	-1.30	7.80	-6.50	0.00	-1.30	7.80	-6.50	0.00	1.00	0.00	0.00	0.00	0.00	0.00	0.00	0.00	0.00	0.00	0.00	0.00	0.00	0.00	0.00
0.00	0.00	0.00	0.00	0.00	0.00	0.00	0.00	0.00	0.00	0.00	0.00	0.00	0.00	0.00	0.00	0.00	0.00	0.00	-4.30	157.00	-152.70	0.00	3.60	74.70	-78.40	0.00	-3.80	8.30	-4.50	0.00	-3.80	8.30	-4.50	0.00	1.00	0.00	0.00	0.00	0.00	0.00	0.00	0.00	0.00	0.00	0.00	0.00	0.00	0.00	0.00
0.00	0.00	0.00	0.00	0.00	0.00	0.00	0.00	0.00	0.00	0.00	0.00	0.00	0.00	0.00	0.00	0.00	0.00	0.00	-59.30	175.80	-116.40	0.00	-23.80	85.70	-61.80	0.00	-5.90	8.10	-2.10	0.00	-5.90	8.10	-2.10	0.00	1.00	0.00	0.00	0.00	0.00	0.00	0.00	0.00	0.00	0.00	0.00	0.00	0.00	0.00	0.00
0.00	0.00	0.00	0.00	0.00	0.00	0.00	0.00	0.00	0.00	0.00	0.00	0.00	0.00	0.00	0.00	0.00	0.00	0.00	-108.60	177.40	-68.70	0.00	-49.00	88.30	-39.30	0.00	-7.40	7.00	0.40	0.00	-7.40	7.00	0.40	0.00	1.00	0.00	0.00	0.00	0.00	0.00	0.00	0.00	0.00	0.00	0.00	0.00	0.00	0.00	0.00
0.00	0.00	0.00	0.00	0.00	0.00	0.00	0.00	0.00	0.00	0.00	0.00	0.00	0.00	0.00	0.00	0.00	0.00	0.00	-147.20	161.60	-14.30	0.00	-69.30	82.20	-12.80	0.00	-8.20	5.20	3.00	0.00	-8.20	5.20	3.00	0.00	1.00	0.00	0.00	0.00	0.00	0.00	0.00	0.00	0.00	0.00	0.00	0.00	0.00	0.00	0.00
0.00	0.00	0.00	0.00	0.00	0.00	0.00	0.00	0.00	0.00	0.00	0.00	0.00	0.00	0.00	0.00	0.00	0.00	0.00	-171.40	130.00	41.40	0.00	-82.90	68.10	14.80	0.00	-8.20	3.00	5.20	0.00	-8.20	3.00	5.20	0.00	1.00	0.00	0.00	0.00	0.00	0.00	0.00	0.00	0.00	0.00	0.00	0.00	0.00	0.00	0.00
0.00	0.00	0.00	0.00	0.00	0.00	0.00	0.00	0.00	0.00	0.00	0.00	0.00	0.00	0.00	0.00	0.00	0.00	0.00	-178.90	85.60	93.20	0.00	-88.40	47.30	41.00	0.00	-7.40	0.40	7.00	0.00	-7.40	0.40	7.00	0.00	1.00	0.00	0.00	0.00	0.00	0.00	0.00	0.00	0.00	0.00	0.00	0.00	0.00	0.00	0.00
0.00	0.00	0.00	0.00	0.00	0.00	0.00	0.00	0.00	0.00	0.00	0.00	0.00	0.00	0.00	0.00	0.00	0.00	0.00	-168.80	32.90	135.80	0.00	-85.20	21.90	63.30	0.00	-5.90	-2.10	8.10	0.00	-5.90	-2.10	8.10	0.00	1.00	0.00	0.00	0.00	0.00	0.00	0.00	0.00	0.00	0.00	0.00	0.00	0.00	0.00	0.00
0.00	0.00	0.00	0.00	0.00	0.00	0.00	0.00	0.00	0.00	0.00	0.00	0.00	0.00	0.00	0.00	0.00	0.00	0.00	-142.20	-23.00	165.20	0.00	-73.70	-5.60	79.30	0.00	-3.80	-4.50	8.30	0.00	-3.80	-4.50	8.30	0.00	1.00	0.00	0.00	0.00	0.00	0.00	0.00	0.00	0.00	0.00	0.00	0.00	0.00	0.00	0.00
0.00	0.00	0.00	0.00	0.00	0.00	0.00	0.00	0.00	0.00	0.00	0.00	0.00	0.00	0.00	0.00	0.00	0.00	0.00	-101.60	-76.70	178.40	0.00	-54.90	-32.60	87.60	0.00	-1.30	-6.50	7.80	0.00	-1.30	-6.50	7.80	0.00	1.00	0.00	0.00	0.00	0.00	0.00	0.00	0.00	0.00	0.00	0.00	0.00	0.00	0.00	0.00
0.00	0.00	0.00	0.00	0.00	0.00	0.00	0.00	0.00	0.00	0.00	0.00	0.00	0.00	0.00	0.00	0.00	0.00	0.00	-51.10	-122.90	174.10	0.00	-30.80	-56.40	87.30	0.00	1.30	-7.80	6.50	0.00	1.30	-7.80	6.50	0.00	1.00	0.00	0.00	0.00	0.00	0.00	0.00	0.00	0.00	0.00	0.00	0.00	0.00	0.00	0.00
0.00	0.00	0.00	0.00	0.00	0.00	0.00	0.00	0.00	0.00	0.00	0.00	0.00	0.00	0.00	0.00	0.00	0.00	0.00	4.30	-157.10	152.80	0.00	-3.60	-74.70	78.40	0.00	3.80	-8.30	4.50	0.00	3.80	-8.30	4.50	0.00	1.00	0.00	0.00	0.00	0.00	0.00	0.00	0.00	0.00	0.00	0.00	0.00	0.00	0.00	0.00
0.00	0.00	0.00	0.00	0.00	0.00	0.00	0.00	0.00	0.00	0.00	0.00	0.00	0.00	0.00	0.00	0.00	0.00	0.00	59.30	-175.90	116.50	0.00	23.80	-85.70	61.90	0.00	5.90	-8.10	2.10	0.00	5.90	-8.10	2.10	0.00	1.00	0.00	0.00	0.00	0.00	0.00	0.00	0.00	0.00	0.00	0.00	0.00	0.00	0.00	0.00
0.00	0.00	0.00	0.00	0.00	0.00	0.00	0.00	0.00	0.00	0.00	0.00	0.00	0.00	0.00	0.00	0.00	0.00	0.00	108.60	-177.50	68.80	0.00	49.00	-88.30	39.30	0.00	7.40	-7.00	-0.40	0.00	7.40	-7.00	-0.40	0.00	1.00	0.00	0.00	0.00	0.00	0.00	0.00	0.00	0.00	0.00	0.00	0.00	0.00	0.00	0.00
0.00	0.00	0.00	0.00	0.00	0.00	0.00	0.00	0.00	0.00	0.00	0.00	0.00	0.00	0.00	0.00	0.00	0.00	0.00	147.30	-161.70	14.40	0.00	69.40	-82.30	12.90	0.00	8.20	-5.20	-3.00	0.00	8.20	-5.20	-3.00	0.00	1.00	0.00	0.00	0.00	0.00	0.00	0.00	0.00	0.00	0.00	0.00	0.00	0.00	0.00	0.00
0.00	0.00	0.00	0.00	0.00	0.00	0.00	0.00	0.00	0.00	0.00	0.00	0.00	0.00	0.00	0.00	0.00	0.00	0.00	171.50	-130.10	-41.30	0.00	82.90	-68.20	-14.70	0.00	8.20	-3.00	-5.20	0.00	8.20	-3.00	-5.20	0.00	1.00	0.00	0.00	0.00	0.00	0.00	0.00	0.00	0.00	0.00	0.00	0.00	0.00	0.00	0.00
0.00	0.00	0.00	0.00	0.00	0.00	0.00	0.00	0.00	0.00	0.00	0.00	0.00	0.00	0.00	0.00	0.00	0.00	0.00	178.90	-85.70	-93.10	0.00	88.40	-47.40	-41.00	0.00	7.40	-0.40	-7.00	0.00	7.40	-0.40	-7.00	0.00	1.00	0.00	0.00	0.00	0.00	0.00	0.00	0.00	0.00	0.00	0.00	0.00	0.00	0.00	0.00
0.00	0.00	0.00	0.00	0.00	0.00	0.00	0.00	0.00	0.00	0.00	0.00	0.00	0.00	0.00	0.00	0.00	0.00	0.00	168.80	-33.00	-135.70	0.00	85.20	-22.00	-63.20	0.00	5.90	2.10	-8.10	0.00	5.90	2.10	-8.10	0.00	1.00	0.00	0.00	0.00	0.00	0.00	0.00	0.00	0.00	0.00	0.00	0.00	0.00	0.00	0.00
0.00	0.00	0.00	0.00	0.00	0.00	0.00	0.00	0.00	0.00	0.00	0.00	0.00	0.00	0.00	0.00	0.00	0.00	0.00	142.20	22.90	-165.10	0.00	73.70	5.50	-79.20	0.00	3.80	4.50	-8.30	0.00	3.80	4.50	-8.30	0.00	1.00	0.00	0.00	0.00	0.00	0.00	0.00	0.00	0.00	0.00	0.00	0.00	0.00	0.00	0.00
0.00	0.00	0.00	0.00	0.00	0.00	0.00	0.00	0.00	0.00	0.00	0.00	0.00	0.00	0.00	0.00	0.00	0.00	0.00	101.60	76.60	-178.30	0.00	54.90	32.50	-87.50	0.00	1.30	6.50	-7.80	0.00	1.30	6.50	-7.80	0.00	1.00	0.00	0.00	0.00	0.00	0.00	0.00	0.00	0.00	0.00	0.00	0.00	0.00	0.00	0.00
0.00	0.00	0.00	0.00	0.00	0.00	0.00	0.00	0.00	0.00	0.00	0.00	0.00	0.00	0.00	0.00	0.00	0.00	0.00	51.10	122.80	-174.00	0.00	30.80	56.40	-87.20	0.00	-1.30	7.80	-6.50	0.00	-1.30	7.80	-6.50	0.00	1.00	0.00	0.00	0.00	0.00	0.00	0.00	0.00	0.00	0.00	0.00	0.00	0.00	0.00	0.00
0.00	0.00	0.00	0.00	0.00	0.00	0.00	0.00	0.00	0.00	0.00	0.00	0.00	0.00	0.00	0.00	0.00	0.00	0.00	-4.30	157.00	-152.70	0.00	3.60	74.70	-78.40	0.00	-3.80	8.30	-4.50	0.00	-3.80	8.30	-4.50	0.00	1.00	0.00	0.00	0.00	0.00	0.00	0.00	0.00	0.00	0.00	0.00	0.00	0.00	0.00	0.00
0.00	0.00	0.00	0.00	0.00	0.00	0.00	0.00	0.00	0.00	0.00	0.00	0.00	0.00	0.00	0.00	0.00	0.00	0.00	-59.30	175.80	-116.40	0.00	-23.80	85.70	-61.80	0.00	-5.90	8.10	-2.10	0.00	-5.90	8.10	-2.10	0.00	1.00	0.00	0.00	0.00	0.00	0.00	0.00	0.00	0.00	0.00	0.00	0.00	0.00	0.00	0.00
0.00	0.00	0.00	0.00	0.00	0.00	0.00	0.00	0.00	0.00	0.00	0.00	0.00	0.00	0.00	0.00	0.00	0.00	0.00	-108.60	177.40	-68.70	0.00	-49.00	88.30	-39.30	0.00	-7.40	7.00	0.40	0.00	-7.40	7.00	0.40	0.00	1.00	0.00	0.00	0.00	0.00	0.00	0.00	0.00	0.00	0.00	0.00	0.00	0.00	0.00	0.00
0.00	0.00	0.00	0.00	0.00	0.00	0.00	0.00	0.00	0.00	0.00	0.00	0.00	0.00	0.00	0.00	0.00	0.00	0.00	-147.20	161.60	-14.30	0.00	-69.30	82.20	-12.80	0.00	-8.20	5.20	3.00	0.00	-8.20	5.20	3.00	0.00	1.00	0.00	0.00	0.00	0.00	0.00	0.00	0.00	0.00	0.00	0.00	0.00	0.00	0.00	0.00
0.00	0.00	0.00	0.00	0.00	0.00	0.00	0.00	0.00	0.00	0.00	0.00	0.00	0.00	0.00	0.00	0.00	0.00	0.00	-171.40	130.00	41.40	0.00	-82.90	68.10	14.80	0.00	-8.20	3.00	5.20	0.00	-8.20	3.00	5.20	0.00	1.00	0.00	0.00	0.00	0.00	0.00	0.00	0.00	0.00	0.00	0.00	0.00	0.00	0.00	0.00
0.00	0.00	0.00	0.00	0.00	0.00	0.00	0.00	0.00	0.00	0.00	0.00	0.00	0.00	0.00	0.00	0.00	0.00	0.00	-178.90	85.60	93.20	0.00	-88.40	47.30	41.00	0.00	-7.40	0.40	7.00	0.00	-7.40	0.40	7.00	0.00	1.00	0.00	0.00	0.00	0.00	0.00	0.00	0.00	0.00	0.00	0.00	0.00	0.00	0.00	0.00
0.00	0.00	0.00	0.00	0.00	0.00	0.00	0.00	0.00	0.00	0.00	0.00	0.00	0.00	0.00	0.00	0.00	0.00	0.00	-168.80	32.90	135.80	0.00	-85.20	21.90	63.30	0.00	-5.90	-2.10	8.10	0.00	-5.90	-2.10	8.10	0.00	1.00	0.00	0.00	0.00	0.00	0.00	0.00	0.00	0.00	0.00	0.00	0.00	0.00	0.00	0.00
0.00	0.00	0.00	0.00	0.00	0.00	0.00	0.00	0.00	0.00	0.00	0.00	0.00	0.00	0.00	0.00	0.00	0.00	0.00	-142.20	-23.00	165.20	0.00	-73.70	-5.60	79.30	0.00	-3.80	-4.50	8.30	0.00	-3.80	-4.50	8.30	0.00	1.00	0.00	0.00	0.00	0.00	0.00	0.00	0.00	0.00	0.00	0.00	0.00	0.00	0.00	0.00
0.00	0.00	0.00	0.00	0.00	0.00	0.00	0.00	0.00	0.00	0.00	0.00	0.00	0.00	0.00	0.00	0.00	0.00	0.00	-101.60	-76.70	178.40	0.00	-54.90	-32.60	87.60	0.00	-1.30	-6.50	7.80	0.00	-1.30	-6.50	7.80	0.00	1.00	0.00	0.00	0.00	0.00	0.00	0.00	0.00	0.00	0.00	0.00	0.00	0.00	0.00	0.00
0.00	0.00	0.00	0.00	0.00	0.00	0.00	0.00	0.00	0.00	0.00	0.00	0.00	0.00	0.00	0.00	0.00	0.00	0.00	-51.10	-122.90	174.10	0.00	-30.80	-56.40	87.30	0.00	1.30	-7.80	6.50	0.00	1.30	-7.80	6.50	0.00	1.00	0.00	0.00	0.00	0.00	0.00	0.00	0.00	0.00	0.00	0.00	0.00	0.00	0.00	0.00
0.00	0.00	0.00	0.00	0.00	0.00	0.00	0.00	0.00	0.00	0.00	0.00	0.00	0.00	0.00	0.00	0.00	0.00	0.00	4.30	-157.10	152.80	0.00	-3.60	-74.70	78.40	0.00	3.80	-8.30	4.50	0.00	3.80	-8.30	4.50	0.00	1.00	0.00	0.00	0.00	0.00	0.00	0.00	0.00	0.00	0.00	0.00	0.00	0.00	0.00	0.00
0.00	0.00	0.00	0.00	0.00	0.00	0.00	0.00	0.00	0.00	0.00	0.00	0.00	0.00	0.00	0.00	0.00	0.00	0.00	59.30	-175.90	116.50	0.00	23.80	-85.70	61.90	0.00	5.90	-8.10	2.10	0.00	5.90	-8.10	2.10	0.00	1.00	0.00	0.00	0.00	0.00	0.00	0.00	0.00	0.00	0.00	0.00	0.00	0.00	0.00	0.00
0.00	0.00	0.00	0.00	0.00	0.00	0.00	0.00	0.00	0.00	0.00	0.00	0.00	0.00	0.00	0.00	0.00	0.00	0.00	108.60	-177.50	68.80	0.00	49.00	-88.30	39.30	0.00	7.40	-7.00	-0.40	0.00	7.40	-7.00	-0.40	0.00	1.00	0.00	0.00	0.00	0.00	0.00	0.00	0.00	0.00	0.00	0.00	0.00	0.00	0.00	0.00
0.00	0.00	0.00	0.00	0.00	0.00	0.00	0.00	0.00	0.00	0.00	0.00	0.00	0.00	0.00	0.00	0.00	0.00	0.00	147.20	-161.70	14.40	0.00	69.40	-82.30	12.90	0.00	8.20	-5.20	-3.00	0.00	8.20	-5.20	-3.00	0.00	1.00	0.00	0.00	0.00	0.00	0.00	0.00	0.00	0.00	0.00	0.00	0.00	0.00	0.00	0.00
0.00	0.00	0.00	0.00	0.00	0.00	0.00	0.00	0.00	0.00	0.00	0.00	0.00	0.00	0.00	0.00	0.00	0.00	0.00	171.50	-130.10	-41.30	0.00	82.90	-68.20	-14.70	0.00	8.20	-3.00	-5.20	0.00	8.20	-3.00	-5.20	0.00	1.00	0.00	0.00	0.00	0.00	0.00	0.00	0.00	0.00	0.00	0.00	0.00	0.00	0.00	0.00
0.00	0.00	0.00	0.00	0.00	0.00	0.00	0.00	0.00	0.00	0.00	0.00	0.00	0.00	0.00	0.00	0.00	0.00	0.00	178.90	-85.70	-93.10	0.00	88.40	-47.40	-41.00	0.00	7.40	-0.40	-7.00	0.00	7.40	-0.40	-7.00	0.00	1.00	0.00	0.00	0.00	0.00	0.00	0.00	0.00	0.00	0.00	0.00	0.00	0.00	0.00	0.00
0.00	0.00	0.00	0.00	0.00	0.00	0.00	0.00	0.00	0.00	0.00	0.00	0.00	0.00	0.00	0.00	0.00	0.00	0.00	168.80	-33.00	-135.70	0.00	85.20	-22.00	-63.20	0.00	5.90	2.10	-8.10	0.00	5.90	2.10	-8.10	0.00	1.00	0.00	0.00	0.00	0.00	0.00	0.00	0.00	0.00	0.00	0.00	0.00	0.00	0.00	0.00
0.00	0.00	0.00	0.00	0.00	0.00	0.00	0.00	0.00	0.00	0.00	0.00	0.00	0.00	0.00	0.00	0.00	0.00	0.00	142.20	22.90	-165.10	0.00	73.70	5.50	-79.20	0.00	3.80	4.50	-8.30	0.00	3.80	4.50	-8.30	0.00	1.00	0.00	0.00	0.00	0.00	0.00	0.00	0.00	0.00	0.00	0.00	0.00	0.00	0.00	0.00
0.00	0.00	0.00	0.00	0.00	0.00	0.00	0.00	0.00	0.00	0.00	0.00	0.00	0.00	0.00	0.00	0.00	0.00	0.00	101.60	76.60	-178.30	0.00	54.90	32.50	-87.50	0.00	1.30	6.50	-7.80	0.00	1.30	6.50	-7.80	0.00	1.00	0.00	0.00	0.00	0.00	0.00	0.00	0.00	0.00	0.00	0.00	0.00	0.00	0.00	0.00
0.00	0.00	0.00	0.00	0.00	0.00	0.00	0.00	0.00	0.00	0.00	0.00	0.00	0.00	0.00	0.00	0.00	0.00	0.00	51.20	122.80	-174.10	0.00	30.80	56.40	-87.20	0.00	-1.30	7.80	-6.50	0.00	-1.30	7.80	-6.50	0.00	1.00	0.00	0.00	0.00	0.00	0.00	0.00	0.00	0.00	0.00	0.00	0.00	0.00	0.00	0.00
0.00	0.00	0.00	0.00	0.00	0.00	0.00	0.00	0.00	0.00	0.00	0.00	0.00	0.00	0.00	0.00	0.00	0.00	0.00	-4.20	157.00	-152.70	0.00	3.60	74.70	-78.40	0.00	-3.80	8.30	-4.50	0.00	-3.80	8.30	-4.50	0.00	1.00	0.00	0.00	0.00	0.00	0.00	0.00	0.00	0.00	0.00	0.00	0.00	0.00	0.00	0.00
0.00	0.00	0.00	0.00	0.00	0.00	0.00	0.00	0.00	0.00	0.00	0.00	0.00	0.00	0.00	0.00	0.00	0.00	0.00	-59.30	175.80	-116.40	0.00	-23.80	85.70	-61.80	0.00	-5.90	8.10	-2.10	0.00	-5.90	8.10	-2.10	0.00	1.00	0.00	0.00	0.00	0.00	0.00	0.00	0.00	0.00	0.00	0.00	0.00	0.00	0.00	0.00
0.00	0.00	0.00	0.00	0.00	0.00	0.00	0.00	0.00	0.00	0.00	0.00	0.00	0.00	0.00	0.00	0.00	0.00	0.00	-108.60	177.40	-68.70	0.00	-49.00	88.30	-39.30	0.00	-7.40	7.00	0.40	0.00	-7.40	7.00	0.40	0.00	1.00	0.00	0.00	0.00	0.00	0.00	0.00	0.00	0.00	0.00	0.00	0.00	0.00	0.00	0.00
0.00	0.00	0.00	0.00	0.00	0.00	0.00	0.00	0.00	0.00	0.00	0.00	0.00	0.00	0.00	0.00	0.00	0.00	0.00	-147.20	161.60	-14.30	0.00	-69.30	82.20	-12.80	0.00	-8.20	5.20	3.00	0.00	-8.20	5.20	3.00	0.00	1.00	0.00	0.00	0.00	0.00	0.00	0.00	0.00	0.00	0.00	0.00	0.00	0.00	0.00	0.00
0.00	0.00	0.00	0.00	0.00	0.00	0.00	0.00	0.00	0.00	0.00	0.00	0.00	0.00	0.00	0.00	0.00	0.00	0.00	-171.50	130.00	41.40	0.00	-82.90	68.10	14.80	0.00	-8.20	3.00	5.20	0.00	-8.20	3.00	5.20	0.00	1.00	0.00	0.00	0.00	0.00	0.00	0.00	0.00	0.00	0.00	0.00	0.00	0.00	0.00	0.00
0.00	0.00	0.00	0.00	0.00	0.00	0.00	0.00	0.00	0.00	0.00	0.00	0.00	0.00	0.00	0.00	0.00	0.00	0.00	-178.90	85.60	93.20	0.00	-88.40	47.30	41.00	0.00	-7.40	0.40	7.00	0.00	-7.40	0.40	7.00	0.00	1.00	0.00	0.00	0.00	0.00	0.00	0.00	0.00	0.00	0.00	0.00	0.00	0.00	0.00	0.00
0.00	0.00	0.00	0.00	0.00	0.00	0.00	0.00	0.00	0.00	0.00	0.00	0.00	0.00	0.00	0.00	0.00	0.00	0.00	-168.80	32.90	135.80	0.00	-85.20	21.90	63.30	0.00	-5.90	-2.10	8.10	0.00	-5.90	-2.10	8.10	0.00	1.00	0.00	0.00	0.00	0.00	0.00	0.00	0.00	0.00	0.00	0.00	0.00	0.00	0.00	0.00
0.00	0.00	0.00	0.00	0.00	0.00	0.00	0.00	0.00	0.00	0.00	0.00	0.00	0.00	0.00	0.00	0.00	0.00	0.00	-142.10	-23.00	165.20	0.00	-73.70	-5.60	79.30	0.00	-3.80	-4.50	8.30	0.00	-3.80	-4.50	8.30	0.00	1.00	0.00	0.00	0.00	0.00	0.00	0.00	0.00	0.00	0.00	0.00	0.00	0.00	0.00	0.00
0.00	0.00	0.00	0.00	0.00	0.00	0.00	0.00	0.00	0.00	0.00	0.00	0.00	0.00	0.00	0.00	0.00	0.00	0.00	-101.60	-76.70	178.40	0.00	-54.90	-32.60	87.60	0.00	-1.30	-6.50	7.80	0.00	-1.30	-6.50	7.80	0.00	1.00	0.00	0.00	0.00	0.00	0.00	0.00	0.00	0.00	0.00	0.00	0.00	0.00	0.00	0.00
0.00	0.00	0.00	0.00	0.00	0.00	0.00	0.00	0.00	0.00	0.00	0.00	0.00	0.00	0.00	0.00	0.00	0.00	0.00	-51.10	-122.90	174.10	0.00	-30.80	-56.40	87.30	0.00	1.30	-7.80	6.50	0.00	1.30	-7.80	6.50	0.00	1.00	0.00	0.00	0.00	0.00	0.00	0.00	0.00	0.00	0.00	0.00	0.00	0.00	0.00	0.00
0.00	0.00	0.00	0.00	0.00	0.00	0.00	0.00	0.00	0.00	0.00	0.00	0.00	0.00	0.00	0.00	0.00	0.00	0.00	4.30	-157.10	152.80	0.00	-3.60	-74.70	78.40	0.00	3.80	-8.30	4.50	0.00	3.80	-8.30	4.50	0.00	1.00	0.00	0.00	0.00	0.00	0.00	0.00	0.00	0.00	0.00	0.00	0.00	0.00	0.00	0.00
0.00	0.00	0.00	0.00	0.00	0.00	0.00	0.00	0.00	0.00	0.00	0.00	0.00	0.00	0.00	0.00	0.00	0.00	0.00	59.30	-175.90	116.50	0.00	23.80	-85.70	61.90	0.00	5.90	-8.10	2.10	0.00	5.90	-8.10	2.10	0.00	1.00	0.00	0.00	0.00	0.00	0.00	0.00	0.00	0.00	0.00	0.00	0.00	0.00	0.00	0.00
0.00	0.00	0.00	0.00	0.00	0.00	0.00	0.00	0.00	0.00	0.00	0.00	0.00	0.00	0.00	0.00	0.00	0.00	0.00	108.60	-177.50	68.80	0.00	49.00	-88.30	39.30	0.00	7.40	-7.00	-0.40	0.00	7.40	-7.00	-0.40	0.00	1.00	0.00	0.00	0.00	0.00	0.00	0.00	0.00	0.00	0.00	0.00	0.00	0.00	0.00	0.00
0.00	0.00	0.00	0.00	0.00	0.00	0.00	0.00	0.00	0.00	0.00	0.00	0.00	0.00	0.00	0.00	0.00	0.00	0.00	147.20	-161.70	14.40	0.00	69.30	-82.30	12.90	0.00	8.20	-5.20	-3.00	0.00	8.20	-5.20	-3.00	0.00	1.00	0.00	0.00	0.00	0.00	0.00	0.00	0.00	0.00	0.00	0.00	0.00	0.00	0.00	0.00
0.00	0.00	0.00	0.00	0.00	0.00	0.00	0.00	0.00	0.00	0.00	0.00	0.00	0.00	0.00	0.00	0.00	0.00	0.00	171.50	-130.10	-41.30	0.00	82.90	-68.20	-14.70	0.00	8.20	-3.00	-5.20	0.00	8.20	-3.00	-5.20	0.00	1.00	0.00	0.00	0.00	0.00	0.00	0.00	0.00	0.00	0.00	0.00	0.00	0.00	0.00	0.00
0.00	0.00	0.00	0.00	0.00	0.00	0.00	0.00	0.00	0.00	0.00	0.00	0.00	0.00	0.00	0.00	0.00	0.00	0.00	178.90	-85.70	-93.10	0.00	88.40	-47.40	-41.00	0.00	7.40	-0.40	-7.00	0.00	7.40	-0.40	-7.00	0.00	1.00	0.00	0.00	0.00	0.00	0.00	0.00	0.00	0.00	0.00	0.00	0.00	0.00	0.00	0.00
0.00	0.00	0.00	0.00	0.00	0.00	0.00	0.00	0.00	0.00	0.00	0.00	0.00	0.00	0.00	0.00	0.00	0.00	0.00	168.80	-33.00	-135.70	0.00	85.20	-22.00	-63.20	0.00	5.90	2.10	-8.10	0.00	5.90	2.10	-8.10	0.00	1.00	0.00	0.00	0.00	0.00	0.00	0.00	0.00	0.00	0.00	0.00	0.00	0.00	0.00	0.00
0.00	0.00	0.00	0.00	0.00	0.00	0.00	0.00	0.00	0.00	0.00	0.00	0.00	0.00	0.00	0.00	0.00	0.00	0.00	142.20	22.90	-165.10	0.00	73.70	5.50	-79.20	0.00	3.80	4.50	-8.30	0.00	3.80	4.50	-8.30	0.00	1.00	0.00	0.00	0.00	0.00	0.00	0.00	0.00	0.00	0.00	0.00	0.00	0.00	0.00	0.00
0.00	0.00	0.00	0.00	0.00	0.00	0.00	0.00	0.00	0.00	0.00	0.00	0.00	0.00	0.00	0.00	0.00	0.00	0.00	101.60	76.60	-178.30	0.00	54.90	32.50	-87.50	0.00	1.30	6.50	-7.80	0.00	1.30	6.50	-7.80	0.00	1.00	0.00	0.00	0.00	0.00	0.00	0.00	0.00	0.00	0.00	0.00	0.00	0.00	0.00	0.00
0.00	0.00	0.00	0.00	0.00	0.00	0.00	0.00	0.00	0.00	0.00	0.00	0.00	0.00	0.00	0.00	0.00	0.00	0.00	51.10	122.80	-174.00	0.00	30.80	56.40	-87.20	0.00	-1.30	7.80	-6.50	0.00	-1.30	7.80	-6.50	0.00	1.00	0.00	0.00	0.00	0.00	0.00	0.00	0.00	0.00	0.00	0.00	0.00	0.00	0.00	0.00
0.00	0.00	0.00	0.00	0.00	0.00	0.00	0.00	0.00	0.00	0.00	0.00	0.00	0.00	0.00	0.00	0.00	0.00	0.00	-4.30	157.00	-152.70	0.00	3.60	74.70	-78.40	0.00	-3.80	8.30	-4.50	0.00	-3.80	8.30	-4.50	0.00	1.00	0.00	0.00	0.00	0.00	0.00	0.00	0.00	0.00	0.00	0.00	0.00	0.00	0.00	0.00
0.00	0.00	0.00	0.00	0.00	0.00	0.00	0.00	0.00	0.00	0.00	0.00	0.00	0.00	0.00	0.00	0.00	0.00	0.00	-59.30	175.80	-116.40	0.00	-23.80	85.70	-61.80	0.00	-5.90	8.10	-2.10	0.00	-5.90	8.10	-2.10	0.00	1.00	0.00	0.00	0.00	0.00	0.00	0.00	0.00	0.00	0.00	0.00	0.00	0.00	0.00	0.00
0.00	0.00	0.00	0.00	0.00	0.00	0.00	0.00	0.00	0.00	0.00	0.00	0.00	0.00	0.00	0.00	0.00	0.00	0.00	-108.60	177.40	-68.70	0.00	-49.00	88.30	-39.30	0.00	-7.40	7.00	0.40	0.00	-7.40	7.00	0.40	0.00	1.00	0.00	0.00	0.00	0.00	0.00	0.00	0.00	0.00	0.00	0.00	0.00	0.00	0.00	0.00
0.00	0.00	0.00	0.00	0.00	0.00	0.00	0.00	0.00	0.00	0.00	0.00	0.00	0.00	0.00	0.00	0.00	0.00	0.00	-147.20	161.60	-14.30	0.00	-69.30	82.20	-12.80	0.00	-8.20	5.20	3.00	0.00	-8.20	5.20	3.00	0.00	1.00	0.00	0.00	0.00	0.00	0.00	0.00	0.00	0.00	0.00	0.00	0.00	0.00	0.00	0.00
0.00	0.00	0.00	0.00	0.00	0.00	0.00	0.00	0.00	0.00	0.00	0.00	0.00	0.00	0.00	0.00	0.00	0.00	0.00	-171.40	130.00	41.40	0.00	-82.90	68.10	14.80	0.00	-8.20	3.00	5.20	0.00	-8.20	3.00	5.20	0.00	1.00	0.00	0.00	0.00	0.00	0.00	0.00	0.00	0.00	0.00	0.00	0.00	0.00	0.00	0.00
0.00	0.00	0.00	0.00	0.00	0.00	0.00	0.00	0.00	0.00	0.00	0.00	0.00	0.00	0.00	0.00	0.00	0.00	0.00	-178.90	85.60	93.20	0.00	-88.40	47.30	41.00	0.00	-7.40	0.40	7.00	0.00	-7.40	0.40	7.00	0.00	1.00	0.00	0.00	0.00	0.00	0.00	0.00	0.00	0.00	0.00	0.00	0.00	0.00	0.00	0.00
0.00	0.00	0.00	0.00	0.00	0.00	0.00	0.00	0.00	0.00	0.00	0.00	0.00	0.00	0.00	0.00	0.00	0.00	0.00	-168.80	32.90	135.80	0.00	-85.20	21.90	63.20	0.00	-5.90	-2.10	8.10	0.00	-5.90	-2.10	8.10	0.00	1.00	0.00	0.00	0.00	0.00	0.00	0.00	0.00	0.00	0.00	0.00	0.00	0.00	0.00	0.00
0.00	0.00	0.00	0.00	0.00	0.00	0.00	0.00	0.00	0.00	0.00	0.00	0.00	0.00	0.00	0.00	0.00	0.00	0.00	-142.20	-23.00	165.20	0.00	-73.70	-5.60	79.30	0.00	-3.80	-4.50	8.30	0.00	-3.80	-4.50	8.30	0.00	1.00	0.00	0.00	0.00	0.00	0.00	0.00	0.00	0.00	0.00	0.00	0.00	0.00	0.00	0.00
0.00	0.00	0.00	0.00	0.00	0.00	0.00	0.00	0.00	0.00	0.00	0.00	0.00	0.00	0.00	0.00	0.00	0.00	0.00	-101.60	-76.70	178.40	0.00	-54.90	-32.60	87.60	0.00	-1.30	-6.50	7.80	0.00	-1.30	-6.50	7.80	0.00	1.00	0.00	0.00	0.00	0.00	0.00	0.00	0.00	0.00	0.00	0.00	0.00	0.00	0.00	0.00
0.00	0.00	0.00	0.00	0.00	0.00	0.00	0.00	0.00	0.00	0.00	0.00	0.00	0.00	0.00	0.00	0.00	0.00	0.00	-51.10	-122.90	174.10	0.00	-30.80	-56.40	87.30	0.00	1.30	-7.80	6.50	0.00	1.30	-7.80	6.50	0.00	1.00	0.00	0.00	0.00	0.00	0.00	0.00	0.00	0.00	0.00	0.00	0.00	0.00	0.00	0.00
0.00	0.00	0.00	0.00	0.00	0.00	0.00	0.00	0.00	0.00	0.00	0.00	0.00	0.00	0.00	0.00	0.00	0.00	0.00	4.30	-157.10	152.80	0.00	-3.60	-74.70	78.40	0.00	3.80	-8.30	4.50	0.00	3.80	-8.30	4.50	0.00	1.00	0.00	0.00	0.00	0.00	0.00	0.00	0.00	0.00	0.00	0.00	0.00	0.00	0.00	0.00
0.00	0.00	0.00	0.00	0.00	0.00	0.00	0.00	0.00	0.00	0.00	0.00	0.00	0.00	0.00	0.00	0.00	0.00	0.00	59.40	-175.90	116.50	0.00	23.80	-85.70	61.90	0.00	5.90	-8.10	2.10	0.00	5.90	-8.10	2.10	0.00	1.00	0.00	0.00	0.00	0.00	0.00	0.00	0.00	0.00	0.00	0.00	0.00	0.00	0.00	0.00
0.00	0.00	0.00	0.00	0.00	0.00	0.00	0.00	0.00	0.00	0.00	0.00	0.00	0.00	0.00	0.00	0.00	0.00	0.00	108.60	-177.50	68.80	0.00	49.00	-88.30	39.30	0.00	7.40	-7.00	-0.40	0.00	7.40	-7.00	-0.40	0.00	1.00	0.00	0.00	0.00	0.00	0.00	0.00	0.00	0.00	0.00	0.00	0.00	0.00	0.00	0.00
0.00	0.00	0.00	0.00	0.00	0.00	0.00	0.00	0.00	0.00	0.00	0.00	0.00	0.00	0.00	0.00	0.00	0.00	0.00	147.20	-161.70	14.40	0.00	69.30	-82.30	12.90	0.00	8.20	-5.20	-3.00	0.00	8.20	-5.20	-3.00	0.00	1.00	0.00	0.00	0.00	0.00	0.00	0.00	0.00	0.00	0.00	0.00	0.00	0.00	0.00	0.00
0.00	0.00	0.00	0.00	0.00	0.00	0.00	0.00	0.00	0.00	0.00	0.00	0.00	0.00	0.00	0.00	0.00	0.00	0.00	171.40	-130.10	-41.30	0.00	82.90	-68.20	-14.70	0.00	8.20	-3.00	-5.20	0.00	8.20	-3.00	-5.20	0.00	1.00	0.00	0.00	0.00	0.00	0.00	0.00	0.00	0.00	0.00	0.00	0.00	0.00	0.00	0.00
0.00	0.00	0.00	0.00	0.00	0.00	0.00	0.00	0.00	0.00	0.00	0.00	0.00	0.00	0.00	0.00	0.00	0.00	0.00	178.90	-85.70	-93.10	0.00	88.40	-47.40	-41.00	0.00	7.40	-0.40	-7.00	0.00	7.40	-0.40	-7.00	0.00	1.00	0.00	0.00	0.00	0.00	0.00	0.00	0.00	0.00	0.00	0.00	0.00	0.00	0.00	0.00
0.00	0.00	0.00	0.00	0.00	0.00	0.00	0.00	0.00	0.00	0.00	0.00	0.00	0.00	0.00	0.00	0.00	0.00	0.00	168.80	-33.00	-135.70	0.00	85.20	-22.00	-63.20	0.00	5.90	2.10	-8.10	0.00	5.90	2.10	-8.10	0.00	1.00	0.00	0.00	0.00	0.00	0.00	0.00	0.00	0.00	0.00	0.00	0.00	0.00	0.00	0.00
0.00	0.00	0.00	0.00	0.00	0.00	0.00	0.00	0.00	0.00	0.00	0.00	0.00	0.00	0.00	0.00	0.00	0.00	0.00	142.20	22.90	-165.10	0.00	73.70	5.50	-79.20	0.00	3.80	4.50	-8.30	0.00	3.80	4.50	-8.30	0.00	1.00	0.00	0.00	0.00	0.00	0.00	0.00	0.00	0.00	0.00	0.00	0.00	0.00	0.00	0.00
0.00	0.00	0.00	0.00	0.00	0.00	0.00	0.00	0.00	0.00	0.00	0.00	0.00	0.00	0.00	0.00	0.00	0.00	0.00	101.60	76.60	-178.30	0.00	54.90	32.50	-87.50	0.00	1.30	6.50	-7.80	0.00	1.30	6.50	-7.80	0.00	1.00	0.00	0.00	0.00	0.00	0.00	0.00	0.00	0.00	0.00	0.00	0.00	0.00	0.00	0.00
0.00	0.00	0.00	0.00	0.00	0.00	0.00	0.00	0.00	0.00	0.00	0.00	0.00	0.00	0.00	0.00	0.00	0.00	0.00	51.10	122.80	-174.00	0.00	30.80	56.40	-87.20	0.00	-1.30	7.80	-6.50	0.00	-1.30	7.80	-6.50	0.00	1.00	0.00	0.00	0.00	0.00	0.00	0.00	0.00	0.00	0.00	0.00	0.00	0.00	0.00	0.00
0.00	0.00	0.00	0.00	0.00	0.00	0.00	0.00	0.00	0.00	0.00	0.00	0.00	0.00	0.00	0.00	0.00	0.00	0.00	-4.30	157.00	-152.70	0.00	3.60	74.70	-78.40	0.00	-3.80	8.30	-4.50	0.00	-3.80	8.30	-4.50	0.00	1.00	0.00	0.00	0.00	0.00	0.00	0.00	0.00	0.00	0.00	0.00	0.00	0.00	0.00	0.00
0.00	0.00	0.00	0.00	0.00	0.00	0.00	0.00	0.00	0.00	0.00	0.00	0.00	0.00	0.00	0.00	0.00	0.00	0.00	-59.30	175.80	-116.40	0.00	-23.80	85.70	-61.80	0.00	-5.90	8.10	-2.10	0.00	-5.90	8.10	-2.10	0.00	1.00	0.00	0.00	0.00	0.00	0.00	0.00	0.00	0.00	0.00	0.00	0.00	0.00	0.00	0.00
0.00	0.00	0.00	0.00	0.00	0.00	0.00	0.00	0.00	0.00	0.00	0.00	0.00	0.00	0.00	0.00	0.00	0.00	0.00	-108.60	177.40	-68.70	0.00	-49.00	88.30	-39.30	0.00	-7.40	7.00	0.40	0.00	-7.40	7.00	0.40	0.00	1.00	0.00	0.00	0.00	0.00	0.00	0.00	0.00	0.00	0.00	0.00	0.00	0.00	0.00	0.00
0.00	0.00	0.00	0.00	0.00	0.00	0.00	0.00	0.00	0.00	0.00	0.00	0.00	0.00	0.00	0.00	0.00	0.00	0.00	-147.20	161.60	-14.30	0.00	-69.30	82.20	-12.80	0.00	-8.20	5.20	3.00	0.00	-8.20	5.20	3.00	0.00	1.00	0.00	0.00	0.00	0.00	0.00	0.00	0.00	0.00	0.00	0.00	0.00	0.00	0.00	0.00
0.00	0.00	0.00	0.00	0.00	0.00	0.00	0.00	0.00	0.00	0.00	0.00	0.00	0.00	0.00	0.00	0.00	0.00	0.00	-171.50	130.00	41.40	0.00	-82.90	68.10	14.80	0.00	-8.20	3.00	5.20	0.00	-8.20	3.00	5.20	0.00	1.00	0.00	0.00	0.00	0.00	0.00	0.00	0.00	0.00	0.00	0.00	0.00	0.00	0.00	0.00
0.00	0.00	0.00	0.00	0.00	0.00	0.00	0.00	0.00	0.00	0.00	0.00	0.00	0.00	0.00	0.00	0.00	0.00	0.00	-178.90	85.60	93.20	0.00	-88.40	47.30	41.00	0.00	-7.40	0.40	7.00	0.00	-7.40	0.40	7.00	0.00	1.00	0.00	0.00	0.00	0.00	0.00	0.00	0.00	0.00	0.00	0.00	0.00	0.00	0.00	0.00
0.00	0.00	0.00	0.00	0.00	0.00	0.00	0.00	0.00	0.00	0.00	0.00	0.00	0.00	0.00	0.00	0.00	0.00	0.00	-168.80	32.90	135.80	0.00	-85.20	21.90	63.20	0.00	-5.90	-2.10	8.10	0.00	-5.90	-2.10	8.10	0.00	1.00	0.00	0.00	0.00	0.00	0.00	0.00	0.00	0.00	0.00	0.00	0.00	0.00	0.00	0.00
0.00	0.00	0.00	0.00	0.00	0.00	0.00	0.00	0.00	0.00	0.00	0.00	0.00	0.00	0.00	0.00	0.00	0.00	0.00	-142.10	-23.00	165.20	0.00	-73.70	-5.60	79.30	0.00	-3.80	-4.50	8.30	0.00	-3.80	-4.50	8.30	0.00	1.00	0.00	0.00	0.00	0.00	0.00	0.00	0.00	0.00	0.00	0.00	0.00	0.00	0.00	0.00
0.00	0.00	0.00	0.00	0.00	0.00	0.00	0.00	0.00	0.00	0.00	0.00	0.00	0.00	0.00	0.00	0.00	0.00	0.00	-101.60	-76.70	178.40	0.00	-54.90	-32.60	87.60	0.00	-1.30	-6.50	7.80	0.00	-1.30	-6.50	7.80	0.00	1.00	0.00	0.00	0.00	0.00	0.00	0.00	0.00	0.00	0.00	0.00	0.00	0.00	0.00	0.00
0.00	0.00	0.00	0.00	0.00	0.00	0.00	0.00	0.00	0.00	0.00	0.00	0.00	0.00	0.00	0.00	0.00	0.00	0.00	-51.10	-122.90	174.10	0.00	-30.80	-56.40	87.30	0.00	1.30	-7.80	6.50	0.00	1.30	-7.80	6.50	0.00	1.00	0.00	0.00	0.00	0.00	0.00	0.00	0.00	0.00	0.00	0.00	0.00	0.00	0.00	0.00
0.00	0.00	0.00	0.00	0.00	0.00	0.00	0.00	0.00	0.00	0.00	0.00	0.00	0.00	0.00	0.00	0.00	0.00	0.00	4.30	-157.10	152.80	0.00	-3.60	-74.70	78.40	0.00	3.80	-8.30	4.50	0.00	3.80	-8.30	4.50	0.00	1.00	0.00	0.00	0.00	0.00	0.00	0.00	0.00	0.00	0.00	0.00	0.00	0.00	0.00	0.00
0.00	0.00	0.00	0.00	0.00	0.00	0.00	0.00	0.00	0.00	0.00	0.00	0.00	0.00	0.00	0.00	0.00	0.00	0.00	59.30	-175.90	116.50	0.00	23.80	-85.70	61.90	0.00	5.90	-8.10	2.10	0.00	5.90	-8.10	2.10	0.00	1.00	0.00	0.00	0.00	0.00	0.00	0.00	0.00	0.00	0.00	0.00	0.00	0.00	0.00	0.00
0.00	0.00	0.00	0.00	0.00	0.00	0.00	0.00	0.00	0.00	0.00	0.00	0.00	0.00	0.00	0.00	0.00	0.00	0.00	108.60	-177.50	68.80	0.00	49.00	-88.30	39.30	0.00	7.40	-7.00	-0.40	0.00	7.40	-7.00	-0.40	0.00	1.00	0.00	0.00	0.00	0.00	0.00	0.00	0.00	0.00	0.00	0.00	0.00	0.00	0.00	0.00
0.00	0.00	0.00	0.00	0.00	0.00	0.00	0.00	0.00	0.00	0.00	0.00	0.00	0.00	0.00	0.00	0.00	0.00	0.00	147.20	-161.70	14.40	0.00	69.40	-82.30	12.90	0.00	8.20	-5.20	-3.00	0.00	8.20	-5.20	-3.00	0.00	1.00	0.00	0.00	0.00	0.00	0.00	0.00	0.00	0.00	0.00	0.00	0.00	0.00	0.00	0.00
0.00	0.00	0.00	0.00	0.00	0.00	0.00	0.00	0.00	0.00	0.00	0.00	0.00	0.00	0.00	0.00	0.00	0.00	0.00	171.50	-130.10	-41.30	0.00	82.90	-68.20	-14.70	0.00	8.20	-3.00	-5.20	0.00	8.20	-3.00	-5.20	0.00	1.00	0.00	0.00	0.00	0.00	0.00	0.00	0.00	0.00	0.00	0.00	0.00	0.00	0.00	0.00
0.00	0.00	0.00	0.00	0.00	0.00	0.00	0.00	0.00	0.00	0.00	0.00	0.00	0.00	0.00	0.00	0.00	0.00	0.00	178.90	-85.70	-93.10	0.00	88.40	-47.40	-41.00	0.00	7.40	-0.40	-7.00	0.00	7.40	-0.40	-7.00	0.00	1.00	0.00	0.00	0.00	0.00	0.00	0.00	0.00	0.00	0.00	0.00	0.00	0.00	0.00	0.00
0.00	0.00	0.00	0.00	0.00	0.00	0.00	0.00	0.00	0.00	0.00	0.00	0.00	0.00	0.00	0.00	0.00	0.00	0.00	168.80	-33.00	-135.80	0.00	85.20	-22.00	-63.20	0.00	5.90	2.10	-8.10	0.00	5.90	2.10	-8.10	0.00	1.00	0.00	0.00	0.00	0.00	0.00	0.00	0.00	0.00	0.00	0.00	0.00	0.00	0.00	0.00
0.00	0.00	0.00	0.00	0.00	0.00	0.00	0.00	0.00	0.00	0.00	0.00	0.00	0.00	0.00	0.00	0.00	0.00	0.00	142.20	22.90	-165.10	0.00	73.70	5.50	-79.20	0.00	3.80	4.50	-8.30	0.00	3.80	4.50	-8.30	0.00	1.00	0.00	0.00	0.00	0.00	0.00	0.00	0.00	0.00	0.00	0.00	0.00	0.00	0.00	0.00
0.00	0.00	0.00	0.00	0.00	0.00	0.00	0.00	0.00	0.00	0.00	0.00	0.00	0.00	0.00	0.00	0.00	0.00	0.00	101.60	76.60	-178.30	0.00	54.90	32.50	-87.50	0.00	1.30	6.50	-7.80	0.00	1.30	6.50	-7.80	0.00	1.00	0.00	0.00	0.00	0.00	0.00	0.00	0.00	0.00	0.00	0.00	0.00	0.00	0.00	0.00
0.00	0.00	0.00	0.00	0.00	0.00	0.00	0.00	0.00	0.00	0.00	0.00	0.00	0.00	0.00	0.00	0.00	0.00	0.00	51.10	122.80	-174.00	0.00	30.80	56.40	-87.20	0.00	-1.30	7.80	-6.50	0.00	-1.30	7.80	-6.50	0.00	1.00	0.00	0.00	0.00	0.00	0.00	0.00	0.00	0.00	0.00	0.00	0.00	0.00	0.00	0.00
0.00	0.00	0.00	0.00	0.00	0.00	0.00	0.00	0.00	0.00	0.00	0.00	0.00	0.00	0.00	0.00	0.00	0.00	0.00	-4.30	157.00	-152.70	0.00	3.60	74.70	-78.40	0.00	-3.80	8.30	-4.50	0.00	-3.80	8.30	-4.50	0.00	1.00	0.00	0.00	0.00	0.00	0.00	0.00	0.00	0.00	0.00	0.00	0.00	0.00	0.00	0.00
0.00	0.00	0.00	0.00	0.00	0.00	0.00	0.00	0.00	0.00	0.00	0.00	0.00	0.00	0.00	0.00	0.00	0.00	0.00	-59.30	175.80	-116.40	0.00	-23.80	85.70	-61.80	0.00	-5.90	8.10	-2.10	0.00	-5.90	8.10	-2.10	0.00	1.00	0.00	0.00	0.00	0.00	0.00	0.00	0.00	0.00	0.00	0.00	0.00	0.00	0.00	0.00
0.00	0.00	0.00	0.00	0.00	0.00	0.00	0.00	0.00	0.00	0.00	0.00	0.00	0.00	0.00	0.00	0.00	0.00	0.00	-108.60	177.40	-68.70	0.00	-49.00	88.30	-39.30	0.00	-7.40	7.00	0.40	0.00	-7.40	7.00	0.40	0.00	1.00	0.00	0.00	0.00	0.00	0.00	0.00	0.00	0.00	0.00	0.00	0.00	0.00	0.00	0.00
0.00	0.00	0.00	0.00	0.00	0.00	0.00	0.00	0.00	0.00	0.00	0.00	0.00	0.00	0.00	0.00	0.00	0.00	0.00	-147.20	161.60	-14.30	0.00	-69.30	82.20	-12.80	0.00	-8.20	5.20	3.00	0.00	-8.20	5.20	3.00	0.00	1.00	0.00	0.00	0.00	0.00	0.00	0.00	0.00	0.00	0.00	0.00	0.00	0.00	0.00	0.00
0.00	0.00	0.00	0.00	0.00	0.00	0.00	0.00	0.00	0.00	0.00	0.00	0.00	0.00	0.00	0.00	0.00	0.00	0.00	-171.40	130.00	41.40	0.00	-82.90	68.10	14.80	0.00	-8.20	3.00	5.20	0.00	-8.20	3.00	5.20	0.00	1.00	0.00	0.00	0.00	0.00	0.00	0.00	0.00	0.00	0.00	0.00	0.00	0.00	0.00	0.00
0.00	0.00	0.00	0.00	0.00	0.00	0.00	0.00	0.00	0.00	0.00	0.00	0.00	0.00	0.00	0.00	0.00	0.00	0.00	-178.90	85.60	93.20	0.00	-88.40	47.30	41.00	0.00	-7.40	0.40	7.00	0.00	-7.40	0.40	7.00	0.00	1.00	0.00	0.00	0.00	0.00	0.00	0.00	0.00	0.00	0.00	0.00	0.00	0.00	0.00	0.00
0.00	0.00	0.00	0.00	0.00	0.00	0.00	0.00	0.00	0.00	0.00	0.00	0.00	0.00	0.00	0.00	0.00	0.00	0.00	-168.80	32.90	135.80	0.00	-85.20	21.90	63.20	0.00	-5.90	-2.10	8.10	0.00	-5.90	-2.10	8.10	0.00	1.00	0.00	0.00	0.00	0.00	0.00	0.00	0.00	0.00	0.00	0.00	0.00	0.00	0.00	0.00
0.00	0.00	0.00	0.00	0.00	0.00	0.00	0.00	0.00	0.00	0.00	0.00	0.00	0.00	0.00	0.00	0.00	0.00	0.00	-142.20	-23.00	165.20	0.00	-73.70	-5.60	79.30	0.00	-3.80	-4.50	8.30	0.00	-3.80	-4.50	8.30	0.00	1.00	0.00	0.00	0.00	0.00	0.00	0.00	0.00	0.00	0.00	0.00	0.00	0.00	0.00	0.00
0.00	0.00	0.00	0.00	0.00	0.00	0.00	0.00	0.00	0.00	0.00	0.00	0.00	0.00	0.00	0.00	0.00	0.00	0.00	-101.60	-76.70	178.40	0.00	-54.90	-32.60	87.60	0.00	-1.30	-6.50	7.80	0.00	-1.30	-6.50	7.80	0.00	1.00	0.00	0.00	0.00	0.00	0.00	0.00	0.00	0.00	0.00	0.00	0.00	0.00	0.00	0.00
0.00	0.00	0.00	0.00	0.00	0.00	0.00	0.00	0.00	0.00	0.00	0.00	0.00	0.00	0.00	0.00	0.00	0.00	0.00	-51.10	-122.90	174.10	0.00	-30.80	-56.40	87.30	0.00	1.30	-7.80	6.50	0.00	1.30	-7.80	6.50	0.00	1.00	0.00	0.00	0.00	0.00	0.00	0.00	0.00	0.00	0.00	0.00	0.00	0.00	0.00	0.00
0.00	0.00	0.00	0.00	0.00	0.00	0.00	0.00	0.00	0.00	0.00	0.00	0.00	0.00	0.00	0.00	0.00	0.00	0.00	4.30	-157.10	152.80	0.00	-3.60	-74.70	78.40	0.00	3.80	-8.30	4.50	0.00	3.80	-8.30	4.50	0.00	1.00	0.00	0.00	0.00	0.00	0.00	0.00	0.00	0.00	0.00	0.00	0.00	0.00	0.00	0.00
0.00	0.00	0.00	0.00	0.00	0.00	0.00	0.00	0.00	0.00	0.00	0.00	0.00	0.00	0.00	0.00	0.00	0.00	0.00	59.40	-175.90	116.50	0.00	23.80	-85.70	61.90	0.00	5.90	-8.10	2.10	0.00	5.90	-8.10	2.10	0.00	1.00	0.00	0.00	0.00	0.00	0.00	0.00	0.00	0.00	0.00	0.00	0.00	0.00	0.00	0.00
0.00	0.00	0.00	0.00	0.00	0.00	0.00	0.00	0.00	0.00	0.00	0.00	0.00	0.00	0.00	0.00	0.00	0.00	0.00	108.60	-177.50	68.80	0.00	49.00	-88.30	39.30	0.00	7.40	-7.00	-0.40	0.00	7.40	-7.00	-0.40	0.00	1.00	0.00	0.00	0.00	0.00	0.00	0.00	0.00	0.00	0.00	0.00	0.00	0.00	0.00	0.00
0.00	0.00	0.00	0.00	0.00	0.00	0.00	0.00	0.00	0.00	0.00	0.00	0.00	0.00	0.00	0.00	0.00	0.00	0.00	147.20	-161.70	14.40	0.00	69.30	-82.30	12.90	0.00	8.20	-5.20	-3.00	0.00	8.20	-5.20	-3.00	0.00	1.00	0.00	0.00	0.00	0.00	0.00	0.00	0.00	0.00	0.00	0.00	0.00	0.00	0.00	0.00
0.00	0.00	0.00	0.00	0.00	0.00	0.00	0.00	0.00	0.00	0.00	0.00	0.00	0.00	0.00	0.00	0.00	0.00	0.00	171.40	-130.10	-41.40	0.00	82.90	-68.20	-14.70	0.00	8.20	-3.00	-5.20	0.00	8.20	-3.00	-5.20	0.00	1.00	0.00	0.00	0.00	0.00	0.00	0.00	0.00	0.00	0.00	0.00	0.00	0.00	0.00	0.00
0.00	0.00	0.00	0.00	0.00	0.00	0.00	0.00	0.00	0.00	0.00	0.00	0.00	0.00	0.00	0.00	0.00	0.00	0.00	178.90	-85.70	-93.10	0.00	88.40	-47.40	-41.00	0.00	7.40	-0.40	-7.00	0.00	7.40	-0.40	-7.00	0.00	1.00	0.00	0.00	0.00	0.00	0.00	0.00	0.00	0.00	0.00	0.00	0.00	0.00	0.00	0.00
0.00	0.00	0.00	0.00	0.00	0.00	0.00	0.00	0.00	0.00	0.00	0.00	0.00	0.00	0.00	0.00	0.00	0.00	0.00	168.80	-33.00	-135.70	0.00	85.20	-22.00	-63.20	0.00	5.90	2.10	-8.10	0.00	5.90	2.10	-8.10	0.00	1.00	0.00	0.00	0.00	0.00	0.00	0.00	0.00	0.00	0.00	0.00	0.00	0.00	0.00	0.00
0.00	0.00	0.00	0.00	0.00	0.00	0.00	0.00	0.00	0.00	0.00	0.00	0.00	0.00	0.00	0.00	0.00	0.00	0.00	142.20	22.90	-165.10	0.00	73.70	5.50	-79.20	0.00	3.80	4.50	-8.30	0.00	3.80	4.50	-8.30	0.00	1.00	0.00	0.00	0.00	0.00	0.00	0.00	0.00	0.00	0.00	0.00	0.00	0.00	0.00	0.00
0.00	0.00	0.00	0.00	0.00	0.00	0.00	0.00	0.00	0.00	0.00	0.00	0.00	0.00	0.00	0.00	0.00	0.00	0.00	101.60	76.60	-178.30	0.00	54.90	32.50	-87.50	0.00	1.30	6.50	-7.80	0.00	1.30	6.50	-7.80	0.00	1.00	0.00	0.00	0.00	0.00	0.00	0.00	0.00	0.00	0.00	0.00	0.00	0.00	0.00	0.00
0.00	0.00	0.00	0.00	0.00	0.00	0.00	0.00	0.00	0.00	0.00	0.00	0.00	0.00	0.00	0.00	0.00	0.00	0.00	51.10	122.80	-174.00	0.00	30.80	56.40	-87.20	0.00	-1.30	7.80	-6.50	0.00	-1.30	7.80	-6.50	0.00	1.00	0.00	0.00	0.00	0.00	0.00	0.00	0.00	0.00	0.00	0.00	0.00	0.00	0.00	0.00
0.00	0.00	0.00	0.00	0.00	0.00	0.00	0.00	0.00	0.00	0.00	0.00	0.00	0.00	0.00	0.00	0.00	0.00	0.00	-4.30	157.00	-152.70	0.00	3.60	74.70	-78.40	0.00	-3.80	8.30	-4.50	0.00	-3.80	8.30	-4.50	0.00	1.00	0.00	0.00	0.00	0.00	0.00	0.00	0.00	0.00	0.00	0.00	0.00	0.00	0.00	0.00
0.00	0.00	0.00	0.00	0.00	0.00	0.00	0.00	0.00	0.00	0.00	0.00	0.00	0.00	0.00	0.00	0.00	0.00	0.00	-59.30	175.80	-116.40	0.00	-23.80	85.70	-61.80	0.00	-5.90	8.10	-2.10	0.00	-5.90	8.10	-2.10	0.00	1.00	0.00	0.00	0.00	0.00	0.00	0.00	0.00	0.00	0.00	0.00	0.00	0.00	0.00	0.00
0.00	0.00	0.00	0.00	0.00	0.00	0.00	0.00	0.00	0.00	0.00	0.00	0.00	0.00	0.00	0.00	0.00	0.00	0.00	-108.60	177.40	-68.70	0.00	-49.00	88.30	-39.30	0.00	-7.40	7.00	0.40	0.00	-7.40	7.00	0.40	0.00	1.00	0.00	0.00	0.00	0.00	0.00	0.00	0.00	0.00	0.00	0.00	0.00	0.00	0.00	0.00
0.00	0.00	0.00	0.00	0.00	0.00	0.00	0.00	0.00	0.00	0.00	0.00	0.00	0.00	0.00	0.00	0.00	0.00	0.00	-147.20	161.60	-14.30	0.00	-69.30	82.20	-12.80	0.00	-8.20	5.20	3.00	0.00	-8.20	5.20	3.00	0.00	1.00	0.00	0.00	0.00	0.00	0.00	0.00	0.00	0.00	0.00	0.00	0.00	0.00	0.00	0.00
0.00	0.00	0.00	0.00	0.00	0.00	0.00	0.00	0.00	0.00	0.00	0.00	0.00	0.00	0.00	0.00	0.00	0.00	0.00	-171.40	130.00	41.40	0.00	-82.90	68.10	14.80	0.00	-8.20	3.00	5.20	0.00	-8.20	3.00	5.20	0.00	1.00	0.00	0.00	0.00	0.00	0.00	0.00	0.00	0.00	0.00	0.00	0.00	0.00	0.00	0.00
0.00	0.00	0.00	0.00	0.00	0.00	0.00	0.00	0.00	0.00	0.00	0.00	0.00	0.00	0.00	0.00	0.00	0.00	0.00	-178.90	85.60	93.20	0.00	-88.40	47.30	41.00	0.00	-7.40	0.40	7.00	0.00	-7.40	0.40	7.00	0.00	1.00	0.00	0.00	0.00	0.00	0.00	0.00	0.00	0.00	0.00	0.00	0.00	0.00	0.00	0.00
0.00	0.00	0.00	0.00	0.00	0.00	0.00	0.00	0.00	0.00	0.00	0.00	0.00	0.00	0.00	0.00	0.00	0.00	0.00	-168.80	32.90	135.80	0.00	-85.20	21.90	63.20	0.00	-5.90	-2.10	8.10	0.00	-5.90	-2.10	8.10	0.00	1.00	0.00	0.00	0.00	0.00	0.00	0.00	0.00	0.00	0.00	0.00	0.00	0.00	0.00	0.00
0.00	0.00	0.00	0.00	0.00	0.00	0.00	0.00	0.00	0.00	0.00	0.00	0.00	0.00	0.00	0.00	0.00	0.00	0.00	-142.10	-23.00	165.20	0.00	-73.70	-5.60	79.30	0.00	-3.80	-4.50	8.30	0.00	-3.80	-4.50	8.30	0.00	1.00	0.00	0.00	0.00	0.00	0.00	0.00	0.00	0.00	0.00	0.00	0.00	0.00	0.00	0.00
0.00	0.00	0.00	0.00	0.00	0.00	0.00	0.00	0.00	0.00	0.00	0.00	0.00	0.00	0.00	0.00	0.00	0.00	0.00	-101.60	-76.70	178.40	0.00	-54.90	-32.60	87.60	0.00	-1.30	-6.50	7.80	0.00	-1.30	-6.50	7.80	0.00	1.00	0.00	0.00	0.00	0.00	0.00	0.00	0.00	0.00	0.00	0.00	0.00	0.00	0.00	0.00
0.00	0.00	0.00	0.00	0.00	0.00	0.00	0.00	0.00	0.00	0.00	0.00	0.00	0.00	0.00	0.00	0.00	0.00	0.00	-51.10	-122.90	174.10	0.00	-30.80	-56.40	87.30	0.00	1.30	-7.80	6.50	0.00	1.30	-7.80	6.50	0.00	1.00	0.00	0.00	0.00	0.00	0.00	0.00	0.00	0.00	0.00	0.00	0.00	0.00	0.00	0.00
0.00	0.00	0.00	0.00	0.00	0.00	0.00	0.00	0.00	0.00	0.00	0.00	0.00	0.00	0.00	0.00	0.00	0.00	0.00	4.20	-157.10	152.80	0.00	-3.60	-74.70	78.40	0.00	3.80	-8.30	4.50	0.00	3.80	-8.30	4.50	0.00	1.00	0.00	0.00	0.00	0.00	0.00	0.00	0.00	0.00	0.00	0.00	0.00	0.00	0.00	0.00
0.00	0.00	0.00	0.00	0.00	0.00	0.00	0.00	0.00	0.00	0.00	0.00	0.00	0.00	0.00	0.00	0.00	0.00	0.00	59.30	-175.90	116.50	0.00	23.80	-85.70	61.90	0.00	5.90	-8.10	2.10	0.00	5.90	-8.10	2.10	0.00	1.00	0.00	0.00	0.00	0.00	0.00	0.00	0.00	0.00	0.00	0.00	0.00	0.00	0.00	0.00
0.00	0.00	0.00	0.00	0.00	0.00	0.00	0.00	0.00	0.00	0.00	0.00	0.00	0.00	0.00	0.00	0.00	0.00	0.00	108.60	-177.50	68.80	0.00	49.00	-88.30	39.30	0.00	7.40	-7.00	-0.40	0.00	7.40	-7.00	-0.40	0.00	1.00	0.00	0.00	0.00	0.00	0.00	0.00	0.00	0.00	0.00	0.00	0.00	0.00	0.00	0.00
0.00	0.00	0.00	0.00	0.00	0.00	0.00	0.00	0.00	0.00	0.00	0.00	0.00	0.00	0.00	0.00	0.00	0.00	0.00	147.30	-161.70	14.40	0.00	69.40	-82.30	12.90	0.00	8.20	-5.20	-3.00	0.00	8.20	-5.20	-3.00	0.00	1.00	0.00	0.00	0.00	0.00	0.00	0.00	0.00	0.00	0.00	0.00	0.00	0.00	0.00	0.00
0.00	0.00	0.00	0.00	0.00	0.00	0.00	0.00	0.00	0.00	0.00	0.00	0.00	0.00	0.00	0.00	0.00	0.00	0.00	171.50	-130.10	-41.30	0.00	82.90	-68.20	-14.70	0.00	8.20	-3.00	-5.20	0.00	8.20	-3.00	-5.20	0.00	1.00	0.00	0.00	0.00	0.00	0.00	0.00	0.00	0.00	0.00	0.00	0.00	0.00	0.00	0.00
0.00	0.00	0.00	0.00	0.00	0.00	0.00	0.00	0.00	0.00	0.00	0.00	0.00	0.00	0.00	0.00	0.00	0.00	0.00	178.90	-85.70	-93.10	0.00	88.40	-47.40	-41.00	0.00	7.40	-0.40	-7.00	0.00	7.40	-0.40	-7.00	0.00	1.00	0.00	0.00	0.00	0.00	0.00	0.00	0.00	0.00	0.00	0.00	0.00	0.00	0.00	0.00
0.00	0.00	0.00	0.00	0.00	0.00	0.00	0.00	0.00	0.00	0.00	0.00	0.00	0.00	0.00	0.00	0.00	0.00	0.00	168.80	-33.00	-135.80	0.00	85.20	-22.00	-63.20	0.00	5.90	2.10	-8.10	0.00	5.90	2.10	-8.10	0.00	1.00	0.00	0.00	0.00	0.00	0.00	0.00	0.00	0.00	0.00	0.00	0.00	0.00	0.00	0.00
0.00	0.00	0.00	0.00	0.00	0.00	0.00	0.00	0.00	0.00	0.00	0.00	0.00	0.00	0.00	0.00	0.00	0.00	0.00	142.20	22.90	-165.10	0.00	73.70	5.50	-79.20	0.00	3.80	4.50	-8.30	0.00	3.80	4.50	-8.30	0.00	1.00	0.00	0.00	0.00	0.00	0.00	0.00	0.00	0.00	0.00	0.00	0.00	0.00	0.00	0.00
0.00	0.00	0.00	0.00	0.00	0.00	0.00	0.00	0.00	0.00	0.00	0.00	0.00	0.00	0.00	0.00	0.00	0.00	0.00	101.60	76.60	-178.30	0.00	54.90	32.50	-87.50	0.00	1.30	6.50	-7.80	0.00	1.30	6.50	-7.80	0.00	1.00	0.00	0.00	0.00	0.00	0.00	0.00	0.00	0.00	0.00	0.00	0.00	0.00	0.00	0.00
0.00	0.00	0.00	0.00	0.00	0.00	0.00	0.00	0.00	0.00	0.00	0.00	0.00	0.00	0.00	0.00	0.00	0.00	0.00	51.10	122.80	-174.00	0.00	30.80	56.40	-87.20	0.00	-1.30	7.80	-6.50	0.00	-1.30	7.80	-6.50	0.00	1.00	0.00	0.00	0.00	0.00	0.00	0.00	0.00	0.00	0.00	0.00	0.00	0.00	0.00	0.00
0.00	0.00	0.00	0.00	0.00	0.00	0.00	0.00	0.00	0.00	0.00	0.00	0.00	0.00	0.00	0.00	0.00	0.00	0.00	-4.30	157.00	-152.70	0.00	3.60	74.70	-78.40	0.00	-3.80	8.30	-4.50	0.00	-3.80	8.30	-4.50	0.00	1.00	0.00	0.00	0.00	0.00	0.00	0.00	0.00	0.00	0.00	0.00	0.00	0.00	0.00	0.00
0.00	0.00	0.00	0.00	0.00	0.00	0.00	0.00	0.00	0.00	0.00	0.00	0.00	0.00	0.00	0.00	0.00	0.00	0.00	-59.30	175.80	-116.40	0.00	-23.80	85.70	-61.80	0.00	-5.90	8.10	-2.10	0.00	-5.90	8.10	-2.10	0.00	1.00	0.00	0.00	0.00	0.00	0.00	0.00	0.00	0.00	0.00	0.00	0.00	0.00	0.00	0.00
0.00	0.00	0.00	0.00	0.00	0.00	0.00	0.00	0.00	0.00	0.00	0.00	0.00	0.00	0.00	0.00	0.00	0.00	0.00	-108.60	177.40	-68.70	0.00	-49.00	88.30	-39.30	0.00	-7.40	7.00	0.40	0.00	-7.40	7.00	0.40	0.00	1.00	0.00	0.00	0.00	0.00	0.00	0.00	0.00	0.00	0.00	0.00	0.00	0.00	0.00	0.00
0.00	0.00	0.00	0.00	0.00	0.00	0.00	0.00	0.00	0.00	0.00	0.00	0.00	0.00	0.00	0.00	0.00	0.00	0.00	-147.20	161.60	-14.30	0.00	-69.30	82.20	-12.80	0.00	-8.20	5.20	3.00	0.00	-8.20	5.20	3.00	0.00	1.00	0.00	0.00	0.00	0.00	0.00	0.00	0.00	0.00	0.00	0.00	0.00	0.00	0.00	0.00
0.00	0.00	0.00	0.00	0.00	0.00	0.00	0.00	0.00	0.00	0.00	0.00	0.00	0.00	0.00	0.00	0.00	0.00	0.00	-171.40	130.00	41.40	0.00	-82.90	68.10	14.80	0.00	-8.20	3.00	5.20	0.00	-8.20	3.00	5.20	0.00	1.00	0.00	0.00	0.00	0.00	0.00	0.00	0.00	0.00	0.00	0.00	0.00	0.00	0.00	0.00
0.00	0.00	0.00	0.00	0.00	0.00	0.00	0.00	0.00	0.00	0.00	0.00	0.00	0.00	0.00	0.00	0.00	0.00	0.00	-178.90	85.60	93.20	0.00	-88.40	47.30	41.00	0.00	-7.40	0.40	7.00	0.00	-7.40	0.40	7.00	0.00	1.00	0.00	0.00	0.00	0.00	0.00	0.00	0.00	0.00	0.00	0.00	0.00	0.00	0.00	0.00
0.00	0.00	0.00	0.00	0.00	0.00	0.00	0.00	0.00	0.00	0.00	0.00	0.00	0.00	0.00	0.00	0.00	0.00	0.00	-168.80	32.90	135.80	0.00	-85.20	21.90	63.20	0.00	-5.90	-2.10	8.10	0.00	-5.90	-2.10	8.10	0.00	1.00	0.00	0.00	0.00	0.00	0.00	0.00	0.00	0.00	0.00	0.00	0.00	0.00	0.00	0.00
0.00	0.00	0.00	0.00	0.00	0.00	0.00	0.00	0.00	0.00	0.00	0.00	0.00	0.00	0.00	0.00	0.00	0.00	0.00	-142.20	-23.00	165.20	0.00	-73.70	-5.60	79.30	0.00	-3.80	-4.50	8.30	0.00	-3.80	-4.50	8.30	0.00	1.00	0.00	0.00	0.00	0.00	0.00	0.00	0.00	0.00	0.00	0.00	0.00	0.00	0.00	0.00
0.00	0.00	0.00	0.00	0.00	0.00	0.00	0.00	0.00	0.00	0.00	0.00	0.00	0.00	0.00	0.00	0.00	0.00	0.00	-101.60	-76.70	178.40	0.00	-54.90	-32.60	87.60	0.00	-1.30	-6.50	7.80	0.00	-1.30	-6.50	7.80	0.00	1.00	0.00	0.00	0.00	0.00	0.00	0.00	0.00	0.00	0.00	0.00	0.00	0.00	0.00	0.00
0.00	0.00	0.00	0.00	0.00	0.00	0.00	0.00	0.00	0.00	0.00	0.00	0.00	0.00	0.00	0.00	0.00	0.00	0.00	-51.10	-122.90	174.10	0.00	-30.80	-56.40	87.30	0.00	1.30	-7.80	6.50	0.00	1.30	-7.80	6.50	0.00	1.00	0.00	0.00	0.00	0.00	0.00	0.00	0.00	0.00	0.00	0.00	0.00	0.00	0.00	0.00
0.00	0.00	0.00	0.00	0.00	0.00	0.00	0.00	0.00	0.00	0.00	0.00	0.00	0.00	0.00	0.00	0.00	0.00	0.00	4.30	-157.10	152.80	0.00	-3.60	-74.70	78.40	0.00	3.80	-8.30	4.50	0.00	3.80	-8.30	4.50	0.00	1.00	0.00	0.00	0.00	0.00	0.00	0.00	0.00	0.00	0.00	0.00	0.00	0.00	0.00	0.00
0.00	0.00	0.00	0.00	0.00	0.00	0.00	0.00	0.00	0.00	0.00	0.00	0.00	0.00	0.00	0.00	0.00	0.00	0.00	59.30	-175.90	116.50	0.00	23.80	-85.70	61.90	0.00	5.90	-8.10	2.10	0.00	5.90	-8.10	2.10	0.00	1.00	0.00	0.00	0.00	0.00	0.00	0.00	0.00	0.00	0.00	0.00	0.00	0.00	0.00	0.00
0.00	0.00	0.00	0.00	0.00	0.00	0.00	0.00	0.00	0.00	0.00	0.00	0.00	0.00	0.00	0.00	0.00	0.00	0.00	108.60	-177.50	68.80	0.00	49.00	-88.30	39.30	0.00	7.40	-7.00	-0.40	0.00	7.40	-7.00	-0.40	0.00	1.00	0.00	0.00	0.00	0.00	0.00	0.00	0.00	0.00	0.00	0.00	0.00	0.00	0.00	0.00
0.00	0.00	0.00	0.00	0.00	0.00	0.00	0.00	0.00	0.00	0.00	0.00	0.00	0.00	0.00	0.00	0.00	0.00	0.00	147.20	-161.70	14.40	0.00	69.30	-82.30	12.90	0.00	8.20	-5.20	-3.00	0.00	8.20	-5.20	-3.00	0.00	1.00	0.00	0.00	0.00	0.00	0.00	0.00	0.00	0.00	0.00	0.00	0.00	0.00	0.00	0.00
0.00	0.00	0.00	0.00	0.00	0.00	0.00	0.00	0.00	0.00	0.00	0.00	0.00	0.00	0.00	0.00	0.00	0.00	0.00	171.40	-130.10	-41.30	0.00	82.90	-68.20	-14.70	0.00	8.20	-3.00	-5.20	0.00	8.20	-3.00	-5.20	0.00	1.00	0.00	0.00	0.00	0.00	0.00	0.00	0.00	0.00	0.00	0.00	0.00	0.00	0.00	0.00
0.00	0.00	0.00	0.00	0.00	0.00	0.00	0.00	0.00	0.00	0.00	0.00	0.00	0.00	0.00	0.00	0.00	0.00	0.00	178.90	-85.70	-93.10	0.00	88.40	-47.40	-41.00	0.00	7.40	-0.40	-7.00	0.00	7.40	-0.40	-7.00	0.00	1.00	0.00	0.00	0.00	0.00	0.00	0.00	0.00	0.00	0.00	0.00	0.00	0.00	0.00	0.00
0.00	0.00	0.00	0.00	0.00	0.00	0.00	0.00	0.00	0.00	0.00	0.00	0.00	0.00	0.00	0.00	0.00	0.00	0.00	168.80	-33.00	-135.70	0.00	85.20	-22.00	-63.20	0.00	5.90	2.10	-8.10	0.00	5.90	2.10	-8.10	0.00	1.00	0.00	0.00	0.00	0.00	0.00	0.00	0.00	0.00	0.00	0.00	0.00	0.00	0.00	0.00
0.00	0.00	0.00	0.00	0.00	0.00	0.00	0.00	0.00	0.00	0.00	0.00	0.00	0.00	0.00	0.00	0.00	0.00	0.00	142.20	22.90	-165.10	0.00	73.70	5.50	-79.20	0.00	3.80	4.50	-8.30	0.00	3.80	4.50	-8.30	0.00	1.00	0.00	0.00	0.00	0.00	0.00	0.00	0.00	0.00	0.00	0.00	0.00	0.00	0.00	0.00
0.00	0.00	0.00	0.00	0.00	0.00	0.00	0.00	0.00	0.00	0.00	0.00	0.00	0.00	0.00	0.00	0.00	0.00	0.00	101.60	76.60	-178.30	0.00	54.90	32.50	-87.50	0.00	1.30	6.50	-7.80	0.00	1.30	6.50	-7.80	0.00	1.00	0.00	0.00	0.00	0.00	0.00	0.00	0.00	0.00	0.00	0.00	0.00	0.00	0.00	0.00
0.00	0.00	0.00	0.00	0.00	0.00	0.00	0.00	0.00	0.00	0.00	0.00	0.00	0.00	0.00	0.00	0.00	0.00	0.00	51.20	122.80	-174.00	0.00	30.80	56.40	-87.20	0.00	-1.30	7.80	-6.50	0.00	-1.30	7.80	-6.50	0.00	1.00	0.00	0.00	0.00	0.00	0.00	0.00	0.00	0.00	0.00	0.00	0.00	0.00	0.00	0.00
0.00	0.00	0.00	0.00	0.00	0.00	0.00	0.00	0.00	0.00	0.00	0.00	0.00	0.00	0.00	0.00	0.00	0.00	0.00	-4.30	157.00	-152.70	0.00	3.60	74.70	-78.40	0.00	-3.80	8.30	-4.50	0.00	-3.80	8.30	-4.50	0.00	1.00	0.00	0.00	0.00	0.00	0.00	0.00	0.00	0.00	0.00	0.00	0.00	0.00	0.00	0.00
0.00	0.00	0.00	0.00	0.00	0.00	0.00	0.00	0.00	0.00	0.00	0.00	0.00	0.00	0.00	0.00	0.00	0.00	0.00	-59.30	175.80	-116.40	0.00	-23.80	85.70	-61.80	0.00	-5.90	8.10	-2.10	0.00	-5.90	8.10	-2.10	0.00	1.00	0.00	0.00	0.00	0.00	0.00	0.00	0.00	0.00	0.00	0.00	0.00	0.00	0.00	0.00
0.00	0.00	0.00	0.00	0.00	0.00	0.00	0.00	0.00	0.00	0.00	0.00	0.00	0.00	0.00	0.00	0.00	0.00	0.00	-108.60	177.40	-68.70	0.00	-49.00	88.30	-39.30	0.00	-7.40	7.00	0.40	0.00	-7.40	7.00	0.40	0.00	1.00	0.00	0.00	0.00	0.00	0.00	0.00	0.00	0.00	0.00	0.00	0.00	0.00	0.00	0.00
0.00	0.00	0.00	0.00	0.00	0.00	0.00	0.00	0.00	0.00	0.00	0.00	0.00	0.00	0.00	0.00	0.00	0.00	0.00	-147.20	161.60	-14.30	0.00	-69.30	82.20	-12.80	0.00	-8.20	5.20	3.00	0.00	-8.20	5.20	3.00	0.00	1.00	0.00	0.00	0.00	0.00	0.00	0.00	0.00	0.00	0.00	0.00	0.00	0.00	0.00	0.00
0.00	0.00	0.00	0.00	0.00	0.00	0.00	0.00	0.00	0.00	0.00	0.00	0.00	0.00	0.00	0.00	0.00	0.00	0.00	-171.40	130.00	41.40	0.00	-82.90	68.10	14.80	0.00	-8.20	3.00	5.20	0.00	-8.20	3.00	5.20	0.00	1.00	0.00	0.00	0.00	0.00	0.00	0.00	0.00	0.00	0.00	0.00	0.00	0.00	0.00	0.00
0.00	0.00	0.00	0.00	0.00	0.00	0.00	0.00	0.00	0.00	0.00	0.00	0.00	0.00	0.00	0.00	0.00	0.00	0.00	-178.90	85.60	93.20	0.00	-88.40	47.30	41.00	0.00	-7.40	0.40	7.00	0.00	-7.40	0.40	7.00	0.00	1.00	0.00	0.00	0.00	0.00	0.00	0.00	0.00	0.00	0.00	0.00	0.00	0.00	0.00	0.00
0.00	0.00	0.00	0.00	0.00	0.00	0.00	0.00	0.00	0.00	0.00	0.00	0.00	0.00	0.00	0.00	0.00	0.00	0.00	-168.80	32.90	135.80	0.00	-85.20	21.90	63.20	0.00	-5.90	-2.10	8.10	0.00	-5.90	-2.10	8.10	0.00	1.00	0.00	0.00	0.00	0.00	0.00	0.00	0.00	0.00	0.00	0.00	0.00	0.00	0.00	0.00
0.00	0.00	0.00	0.00	0.00	0.00	0.00	0.00	0.00	0.00	0.00	0.00	0.00	0.00	0.00	0.00	0.00	0.00	0.00	-142.20	-23.00	165.20	0.00	-73.70	-5.60	79.30	0.00	-3.80	-4.50	8.30	0.00	-3.80	-4.50	8.30	0.00	1.00	0.00	0.00	0.00	0.00	0.00	0.00	0.00	0.00	0.00	0.00	0.00	0.00	0.00	0.00
0.00	0.00	0.00	0.00	0.00	0.00	0.00	0.00	0.00	0.00	0.00	0.00	0.00	0.00	0.00	0.00	0.00	0.00	0.00	-101.60	-76.70	178.40	0.00	-54.90	-32.60	87.60	0.00	-1.30	-6.50	7.80	0.00	-1.30	-6.50	7.80	0.00	1.00	0.00	0.00	0.00	0.00	0.00	0.00	0.00	0.00	0.00	0.00	0.00	0.00	0.00	0.00
0.00	0.00	0.00	0.00	0.00	0.00	0.00	0.00	0.00	0.00	0.00	0.00	0.00	0.00	0.00	0.00	0.00	0.00	0.00	-51.10	-122.90	174.10	0.00	-30.80	-56.40	87.30	0.00	1.30	-7.80	6.50	0.00	1.30	-7.80	6.50	0.00	1.00	0.00	0.00	0.00	0.00	0.00	0.00	0.00	0.00	0.00	0.00	0.00	0.00	0.00	0.00
0.00	0.00	0.00	0.00	0.00	0.00	0.00	0.00	0.00	0.00	0.00	0.00	0.00	0.00	0.00	0.00	0.00	0.00	0.00	4.30	-157.10	152.80	0.00	-3.60	-74.70	78.40	0.00	3.80	-8.30	4.50	0.00	3.80	-8.30	4.50	0.00	1.00	0.00	0.00	0.00	0.00	0.00	0.00	0.00	0.00	0.00	0.00	0.00	0.00	0.00	0.00
0.00	0.00	0.00	0.00	0.00	0.00	0.00	0.00	0.00	0.00	0.00	0.00	0.00	0.00	0.00	0.00	0.00	0.00	0.00	59.30	-175.90	116.50	0.00	23.80	-85.70	61.90	0.00	5.90	-8.10	2.10	0.00	5.90	-8.10	2.10	0.00	1.00	0.00	0.00	0.00	0.00	0.00	0.00	0.00	0.00	0.00	0.00	0.00	0.00	0.00	0.00
0.00	0.00	0.00	0.00	0.00	0.00	0.00	0.00	0.00	0.00	0.00	0.00	0.00	0.00	0.00	0.00	0.00	0.00	0.00	108.60	-177.50	68.90	0.00	49.00	-88.30	39.30	0.00	7.40	-7.00	-0.40	0.00	7.40	-7.00	-0.40	0.00	1.00	0.00	0.00	0.00	0.00	0.00	0.00	0.00	0.00	0.00	0.00	0.00	0.00	0.00	0.00
0.00	0.00	0.00	0.00	0.00	0.00	0.00	0.00	0.00	0.00	0.00	0.00	0.00	0.00	0.00	0.00	0.00	0.00	0.00	147.20	-161.70	14.40	0.00	69.30	-82.30	12.90	0.00	8.20	-5.20	-3.00	0.00	8.20	-5.20	-3.00	0.00	1.00	0.00	0.00	0.00	0.00	0.00	0.00	0.00	0.00	0.00	0.00	0.00	0.00	0.00	0.00
0.00	0.00	0.00	0.00	0.00	0.00	0.00	0.00	0.00	0.00	0.00	0.00	0.00	0.00	0.00	0.00	0.00	0.00	0.00	171.40	-130.10	-41.30	0.00	82.90	-68.20	-14.70	0.00	8.20	-3.00	-5.20	0.00	8.20	-3.00	-5.20	0.00	1.00	0.00	0.00	0.00	0.00	0.00	0.00	0.00	0.00	0.00	0.00	0.00	0.00	0.00	0.00
0.00	0.00	0.00	0.00	0.00	0.00	0.00	0.00	0.00	0.00	0.00	0.00	0.00	0.00	0.00	0.00	0.00	0.00	0.00	178.90	-85.70	-93.10	0.00	88.40	-47.40	-41.00	0.00	7.40	-0.40	-7.00	0.00	7.40	-0.40	-7.00	0.00	1.00	0.00	0.00	0.00	0.00	0.00	0.00	0.00	0.00	0.00	0.00	0.00	0.00	0.00	0.00
0.00	0.00	0.00	0.00	0.00	0.00	0.00	0.00	0.00	0.00	0.00	0.00	0.00	0.00	0.00	0.00	0.00	0.00	0.00	168.80	-33.00	-135.80	0.00	85.20	-22.00	-63.20	0.00	5.90	2.10	-8.10	0.00	5.90	2.10	-8.10	0.00	1.00	0.00	0.00	0.00	0.00	0.00	0.00	0.00	0.00	0.00	0.00	0.00	0.00	0.00	0.00
0.00	0.00	0.00	0.00	0.00	0.00	0.00	0.00	0.00	0.00	0.00	0.00	0.00	0.00	0.00	0.00	0.00	0.00	0.00	142.20	22.90	-165.10	0.00	73.70	5.50	-79.20	0.00	3.80	4.50	-8.30	0.00	3.80	4.50	-8.30	0.00	1.00	0.00	0.00	0.00	0.00	0.00	0.00	0.00	0.00	0.00	0.00	0.00	0.00	0.00	0.00
0.00	0.00	0.00	0.00	0.00	0.00	0.00	0.00	0.00	0.00	0.00	0.00	0.00	0.00	0.00	0.00	0.00	0.00	0.00	101.60	76.60	-178.30	0.00	54.90	32.50	-87.50	0.00	1.30	6.50	-7.80	0.00	1.30	6.50	-7.80	0.00	1.00	0.00	0.00	0.00	0.00	0.00	0.00	0.00	0.00	0.00	0.00	0.00	0.00	0.00	0.00
0.00	0.00	0.00	0.00	0.00	0.00	0.00	0.00	0.00	0.00	0.00	0.00	0.00	0.00	0.00	0.00	0.00	0.00	0.00	51.20	122.80	-174.00	0.00	30.80	56.40	-87.20	0.00	-1.30	7.80	-6.50	0.00	-1.30	7.80	-6.50	0.00	1.00	0.00	0.00	0.00	0.00	0.00	0.00	0.00	0.00	0.00	0.00	0.00	0.00	0.00	0.00
0.00	0.00	0.00	0.00	0.00	0.00	0.00	0.00	0.00	0.00	0.00	0.00	0.00	0.00	0.00	0.00	0.00	0.00	0.00	-4.20	157.00	-152.70	0.00	3.60	74.70	-78.40	0.00	-3.80	8.30	-4.50	0.00	-3.80	8.30	-4.50	0.00	1.00	0.00	0.00	0.00	0.00	0.00	0.00	0.00	0.00	0.00	0.00	0.00	0.00	0.00	0.00
0.00	0.00	0.00	0.00	0.00	0.00	0.00	0.00	0.00	0.00	0.00	0.00	0.00	0.00	0.00	0.00	0.00	0.00	0.00	-59.30	175.80	-116.40	0.00	-23.80	85.70	-61.80	0.00	-5.90	8.10	-2.10	0.00	-5.90	8.10	-2.10	0.00	1.00	0.00	0.00	0.00	0.00	0.00	0.00	0.00	0.00	0.00	0.00	0.00	0.00	0.00	0.00
0.00	0.00	0.00	0.00	0.00	0.00	0.00	0.00	0.00	0.00	0.00	0.00	0.00	0.00	0.00	0.00	0.00	0.00	0.00	-108.60	177.40	-68.70	0.00	-49.00	88.30	-39.30	0.00	-7.40	7.00	0.40	0.00	-7.40	7.00	0.40	0.00	1.00	0.00	0.00	0.00	0.00	0.00	0.00	0.00	0.00	0.00	0.00	0.00	0.00	0.00	0.00
0.00	0.00	0.00	0.00	0.00	0.00	0.00	0.00	0.00	0.00	0.00	0.00	0.00	0.00	0.00	0.00	0.00	0.00	0.00	-147.20	161.60	-14.30	0.00	-69.30	82.20	-12.80	0.00	-8.20	5.20	3.00	0.00	-8.20	5.20	3.00	0.00	1.00	0.00	0.00	0.00	0.00	0.00	0.00	0.00	0.00	0.00	0.00	0.00	0.00	0.00	0.00
0.00	0.00	0.00	0.00	0.00	0.00	0.00	0.00	0.00	0.00	0.00	0.00	0.00	0.00	0.00	0.00	0.00	0.00	0.00	-171.40	130.00	41.40	0.00	-82.90	68.10	14.80	0.00	-8.20	3.00	5.20	0.00	-8.20	3.00	5.20	0.00	1.00	0.00	0.00	0.00	0.00	0.00	0.00	0.00	0.00	0.00	0.00	0.00	0.00	0.00	0.00
0.00	0.00	0.00	0.00	0.00	0.00	0.00	0.00	0.00	0.00	0.00	0.00	0.00	0.00	0.00	0.00	0.00	0.00	0.00	-178.90	85.60	93.20	0.00	-88.40	47.30	41.00	0.00	-7.40	0.40	7.00	0.00	-7.40	0.40	7.00	0.00	1.00	0.00	0.00	0.00	0.00	0.00	0.00	0.00	0.00	0.00	0.00	0.00	0.00	0.00	0.00
0.00	0.00	0.00	0.00	0.00	0.00	0.00	0.00	0.00	0.00	0.00	0.00	0.00	0.00	0.00	0.00	0.00	0.00	0.00	-168.80	32.90	135.80	0.00	-85.20	21.90	63.20	0.00	-5.90	-2.10	8.10	0.00	-5.90	-2.10	8.10	0.00	1.00	0.00	0.00	0.00	0.00	0.00	0.00	0.00	0.00	0.00	0.00	0.00	0.00	0.00	0.00
0.00	0.00	0.00	0.00	0.00	0.00	0.00	0.00	0.00	0.00	0.00	0.00	0.00	0.00	0.00	0.00	0.00	0.00	0.00	-142.20	-23.00	165.20	0.00	-73.70	-5.60	79.30	0.00	-3.80	-4.50	8.30	0.00	-3.80	-4.50	8.30	0.00	1.00	0.00	0.00	0.00	0.00	0.00	0.00	0.00	0.00	0.00	0.00	0.00	0.00	0.00	0.00
0.00	0.00	0.00	0.00	0.00	0.00	0.00	0.00	0.00	0.00	0.00	0.00	0.00	0.00	0.00	0.00	0.00	0.00	0.00	-101.60	-76.70	178.40	0.00	-54.90	-32.60	87.60	0.00	-1.30	-6.50	7.80	0.00	-1.30	-6.50	7.80	0.00	1.00	0.00	0.00	0.00	0.00	0.00	0.00	0.00	0.00	0.00	0.00	0.00	0.00	0.00	0.00
0.00	0.00	0.00	0.00	0.00	0.00	0.00	0.00	0.00	0.00	0.00	0.00	0.00	0.00	0.00	0.00	0.00	0.00	0.00	-51.10	-122.90	174.10	0.00	-30.80	-56.40	87.30	0.00	1.30	-7.80	6.50	0.00	1.30	-7.80	6.50	0.00	1.00	0.00	0.00	0.00	0.00	0.00	0.00	0.00	0.00	0.00	0.00	0.00	0.00	0.00	0.00
0.00	0.00	0.00	0.00	0.00	0.00	0.00	0.00	0.00	0.00	0.00	0.00	0.00	0.00	0.00	0.00	0.00	0.00	0.00	4.30	-157.10	152.80	0.00	-3.60	-74.70	78.40	0.00	3.80	-8.30	4.50	0.00	3.80	-8.30	4.50	0.00	1.00	0.00	0.00	0.00	0.00	0.00	0.00	0.00	0.00	0.00	0.00	0.00	0.00	0.00	0.00
0.00	0.00	0.00	0.00	0.00	0.00	0.00	0.00	0.00	0.00	0.00	0.00	0.00	0.00	0.00	0.00	0.00	0.00	0.00	59.40	-175.90	116.50	0.00	23.80	-85.70	61.90	0.00	5.90	-8.10	2.10	0.00	5.90	-8.10	2.10	0.00	1.00	0.00	0.00	0.00	0.00	0.00	0.00	0.00	0.00	0.00	0.00	0.00	0.00	0.00	0.00
0.00	0.00	0.00	0.00	0.00	0.00	0.00	0.00	0.00	0.00	0.00	0.00	0.00	0.00	0.00	0.00	0.00	0.00	0.00	108.60	-177.50	68.80	0.00	49.00	-88.30	39.30	0.00	7.40	-7.00	-0.40	0.00	7.40	-7.00	-0.40	0.00	1.00	0.00	0.00	0.00	0.00	0.00	0.00	0.00	0.00	0.00	0.00	0.00	0.00	0.00	0.00
0.00	0.00	0.00	0.00	0.00	0.00	0.00	0.00	0.00	0.00	0.00	0.00	0.00	0.00	0.00	0.00	0.00	0.00	0.00	147.20	-161.70	14.40	0.00	69.40	-82.30	12.90	0.00	8.20	-5.20	-3.00	0.00	8.20	-5.20	-3.00	0.00	1.00	0.00	0.00	0.00	0.00	0.00	0.00	0.00	0.00	0.00	0.00	0.00	0.00	0.00	0.00
0.00	0.00	0.00	0.00	0.00	0.00	0.00	0.00	0.00	0.00	0.00	0.00	0.00	0.00	0.00	0.00	0.00	0.00	0.00	171.40	-130.10	-41.30	0.00	82.90	-68.20	-14.70	0.00	8.20	-3.00	-5.20	0.00	8.20	-3.00	-5.20	0.00	1.00	0.00	0.00	0.00	0.00	0.00	0.00	0.00	0.00	0.00	0.00	0.00	0.00	0.00	0.00
0.00	0.00	0.00	0.00	0.00	0.00	0.00	0.00	0.00	0.00	0.00	0.00	0.00	0.00	0.00	0.00	0.00	0.00	0.00	178.90	-85.70	-93.10	0.00	88.40	-47.40	-41.00	0.00	7.40	-0.40	-7.00	0.00	7.40	-0.40	-7.00	0.00	1.00	0.00	0.00	0.00	0.00	0.00	0.00	0.00	0.00	0.00	0.00	0.00	0.00	0.00	0.00
0.00	0.00	0.00	0.00	0.00	0.00	0.00	0.00	0.00	0.00	0.00	0.00	0.00	0.00	0.00	0.00	0.00	0.00	0.00	168.80	-33.00	-135.70	0.00	85.20	-22.00	-63.20	0.00	5.90	2.10	-8.10	0.00	5.90	2.10	-8.10	0.00	1.00	0.00	0.00	0.00	0.00	0.00	0.00	0.00	0.00	0.00	0.00	0.00	0.00	0.00	0.00
0.00	0.00	0.00	0.00	0.00	0.00	0.00	0.00	0.00	0.00	0.00	0.00	0.00	0.00	0.00	0.00	0.00	0.00	0.00	142.20	22.90	-165.10	0.00	73.70	5.50	-79.20	0.00	3.80	4.50	-8.30	0.00	3.80	4.50	-8.30	0.00	1.00	0.00	0.00	0.00	0.00	0.00	0.00	0.00	0.00	0.00	0.00	0.00	0.00	0.00	0.00
0.00	0.00	0.00	0.00	0.00	0.00	0.00	0.00	0.00	0.00	0.00	0.00	0.00	0.00	0.00	0.00	0.00	0.00	0.00	101.60	76.60	-178.30	0.00	54.90	32.50	-87.50	0.00	1.30	6.50	-7.80	0.00	1.30	6.50	-7.80	0.00	1.00	0.00	0.00	0.00	0.00	0.00	0.00	0.00	0.00	0.00	0.00	0.00	0.00	0.00	0.00
0.00	0.00	0.00	0.00	0.00	0.00	0.00	0.00	0.00	0.00	0.00	0.00	0.00	0.00	0.00	0.00	0.00	0.00	0.00	51.10	122.80	-174.00	0.00	30.80	56.40	-87.20	0.00	-1.30	7.80	-6.50	0.00	-1.30	7.80	-6.50	0.00	1.00	0.00	0.00	0.00	0.00	0.00	0.00	0.00	0.00	0.00	0.00	0.00	0.00	0.00	0.00
0.00	0.00	0.00	0.00	0.00	0.00	0.00	0.00	0.00	0.00	0.00	0.00	0.00	0.00	0.00	0.00	0.00	0.00	0.00	-4.30	157.00	-152.70	0.00	3.60	74.70	-78.40	0.00	-3.80	8.30	-4.50	0.00	-3.80	8.30	-4.50	0.00	1.00	0.00	0.00	0.00	0.00	0.00	0.00	0.00	0.00	0.00	0.00	0.00	0.00	0.00	0.00
0.00	0.00	0.00	0.00	0.00	0.00	0.00	0.00	0.00	0.00	0.00	0.00	0.00	0.00	0.00	0.00	0.00	0.00	0.00	-59.30	175.80	-116.40	0.00	-23.80	85.70	-61.80	0.00	-5.90	8.10	-2.10	0.00	-5.90	8.10	-2.10	0.00	1.00	0.00	0.00	0.00	0.00	0.00	0.00	0.00	0.00	0.00	0.00	0.00	0.00	0.00	0.00
0.00	0.00	0.00	0.00	0.00	0.00	0.00	0.00	0.00	0.00	0.00	0.00	0.00	0.00	0.00	0.00	0.00	0.00	0.00	-108.60	177.40	-68.70	0.00	-49.00	88.30	-39.30	0.00	-7.40	7.00	0.40	0.00	-7.40	7.00	0.40	0.00	1.00	0.00	0.00	0.00	0.00	0.00	0.00	0.00	0.00	0.00	0.00	0.00	0.00	0.00	0.00
0.00	0.00	0.00	0.00	0.00	0.00	0.00	0.00	0.00	0.00	0.00	0.00	0.00	0.00	0.00	0.00	0.00	0.00	0.00	-147.20	161.60	-14.30	0.00	-69.30	82.20	-12.80	0.00	-8.20	5.20	3.00	0.00	-8.20	5.20	3.00	0.00	1.00	0.00	0.00	0.00	0.00	0.00	0.00	0.00	0.00	0.00	0.00	0.00	0.00	0.00	0.00
0.00	0.00	0.00	0.00	0.00	0.00	0.00	0.00	0.00	0.00	0.00	0.00	0.00	0.00	0.00	0.00	0.00	0.00	0.00	-171.40	130.00	41.40	0.00	-82.90	68.10	14.80	0.00	-8.20	3.00	5.20	0.00	-8.20	3.00	5.20	0.00	1.00	0.00	0.00	0.00	0.00	0.00	0.00	0.00	0.00	0.00	0.00	0.00	0.00	0.00	0.00
0.00	0.00	0.00	0.00	0.00	0.00	0.00	0.00	0.00	0.00	0.00	0.00	0.00	0.00	0.00	0.00	0.00	0.00	0.00	-178.90	85.60	93.20	0.00	-88.40	47.30	41.00	0.00	-7.40	0.40	7.00	0.00	-7.40	0.40	7.00	0.00	1.00	0.00	0.00	0.00	0.00	0.00	0.00	0.00	0.00	0.00	0.00	0.00	0.00	0.00	0.00
0.00	0.00	0.00	0.00	0.00	0.00	0.00	0.00	0.00	0.00	0.00	0.00	0.00	0.00	0.00	0.00	0.00	0.00	0.00	-168.80	32.90	135.80	0.00	-85.20	21.90	63.20	0.00	-5.90	-2.10	8.10	0.00	-5.90	-2.10	8.10	0.00	1.00	0.00	0.00	0.00	0.00	0.00	0.00	0.00	0.00	0.00	0.00	0.00	0.00	0.00	0.00
0.00	0.00	0.00	0.00	0.00	0.00	0.00	0.00	0.00	0.00	0.00	0.00	0.00	0.00	0.00	0.00	0.00	0.00	0.00	-142.10	-23.00	165.20	0.00	-73.70	-5.60	79.30	0.00	-3.80	-4.50	8.30	0.00	-3.80	-4.50	8.30	0.00	1.00	0.00	0.00	0.00	0.00	0.00	0.00	0.00	0.00	0.00	0.00	0.00	0.00	0.00	0.00
0.00	0.00	0.00	0.00	0.00	0.00	0.00	0.00	0.00	0.00	0.00	0.00	0.00	0.00	0.00	0.00	0.00	0.00	0.00	-101.60	-76.70	178.40	0.00	-54.90	-32.60	87.60	0.00	-1.30	-6.50	7.80	0.00	-1.30	-6.50	7.80	0.00	1.00	0.00	0.00	0.00	0.00	0.00	0.00	0.00	0.00	0.00	0.00	0.00	0.00	0.00	0.00
0.00	0.00	0.00	0.00	0.00	0.00	0.00	0.00	0.00	0.00	0.00	0.00	0.00	0.00	0.00	0.00	0.00	0.00	0.00	-51.10	-122.90	174.10	0.00	-30.80	-56.40	87.30	0.00	1.30	-7.80	6.50	0.00	1.30	-7.80	6.50	0.00	1.00	0.00	0.00	0.00	0.00	0.00	0.00	0.00	0.00	0.00	0.00	0.00	0.00	0.00	0.00
0.00	0.00	0.00	0.00	0.00	0.00	0.00	0.00	0.00	0.00	0.00	0.00	0.00	0.00	0.00	0.00	0.00	0.00	0.00	4.30	-157.10	152.80	0.00	-3.60	-74.70	78.40	0.00	3.80	-8.30	4.50	0.00	3.80	-8.30	4.50	0.00	1.00	0.00	0.00	0.00	0.00	0.00	0.00	0.00	0.00	0.00	0.00	0.00	0.00	0.00	0.00
0.00	0.00	0.00	0.00	0.00	0.00	0.00	0.00	0.00	0.00	0.00	0.00	0.00	0.00	0.00	0.00	0.00	0.00	0.00	59.30	-175.90	116.50	0.00	23.80	-85.70	61.90	0.00	5.90	-8.10	2.10	0.00	5.90	-8.10	2.10	0.00	1.00	0.00	0.00	0.00	0.00	0.00	0.00	0.00	0.00	0.00	0.00	0.00	0.00	0.00	0.00
0.00	0.00	0.00	0.00	0.00	0.00	0.00	0.00	0.00	0.00	0.00	0.00	0.00	0.00	0.00	0.00	0.00	0.00	0.00	108.60	-177.50	68.80	0.00	49.00	-88.30	39.30	0.00	7.40	-7.00	-0.40	0.00	7.40	-7.00	-0.40	0.00	1.00	0.00	0.00	0.00	0.00	0.00	0.00	0.00	0.00	0.00	0.00	0.00	0.00	0.00	0.00
0.00	0.00	0.00	0.00	0.00	0.00	0.00	0.00	0.00	0.00	0.00	0.00	0.00	0.00	0.00	0.00	0.00	0.00	0.00	147.20	-161.70	14.40	0.00	69.30	-82.30	12.90	0.00	8.20	-5.20	-3.00	0.00	8.20	-5.20	-3.00	0.00	1.00	0.00	0.00	0.00	0.00	0.00	0.00	0.00	0.00	0.00	0.00	0.00	0.00	0.00	0.00
0.00	0.00	0.00	0.00	0.00	0.00	0.00	0.00	0.00	0.00	0.00	0.00	0.00	0.00	0.00	0.00	0.00	0.00	0.00	171.50	-130.10	-41.30	0.00	82.90	-68.20	-14.70	0.00	8.20	-3.00	-5.20	0.00	8.20	-3.00	-5.20	0.00	1.00	0.00	0.00	0.00	0.00	0.00	0.00	0.00	0.00	0.00	0.00	0.00	0.00	0.00	0.00
0.00	0.00	0.00	0.00	0.00	0.00	0.00	0.00	0.00	0.00	0.00	0.00	0.00	0.00	0.00	0.00	0.00	0.00	0.00	178.90	-85.70	-93.10	0.00	88.40	-47.40	-41.00	0.00	7.40	-0.40	-7.00	0.00	7.40	-0.40	-7.00	0.00	1.00	0.00	0.00	0.00	0.00	0.00	0.00	0.00	0.00	0.00	0.00	0.00	0.00	0.00	0.00
0.00	0.00	0.00	0.00	0.00	0.00	0.00	0.00	0.00	0.00	0.00	0.00	0.00	0.00	0.00	0.00	0.00	0.00	0.00	168.80	-33.00	-135.80	0.00	85.20	-22.00	-63.20	0.00	5.90	2.10	-8.10	0.00	5.90	2.10	-8.10	0.00	1.00	0.00	0.00	0.00	0.00	0.00	0.00	0.00	0.00	0.00	0.00	0.00	0.00	0.00	0.00
0.00	0.00	0.00	0.00	0.00	0.00	0.00	0.00	0.00	0.00	0.00	0.00	0.00	0.00	0.00	0.00	0.00	0.00	0.00	142.20	22.90	-165.10	0.00	73.70	5.50	-79.20	0.00	3.80	4.50	-8.30	0.00	3.80	4.50	-8.30	0.00	1.00	0.00	0.00	0.00	0.00	0.00	0.00	0.00	0.00	0.00	0.00	0.00	0.00	0.00	0.00
0.00	0.00	0.00	0.00	0.00	0.00	0.00	0.00	0.00	0.00	0.00	0.00	0.00	0.00	0.00	0.00	0.00	0.00	0.00	101.60	76.60	-178.30	0.00	54.90	32.50	-87.50	0.00	1.30	6.50	-7.80	0.00	1.30	6.50	-7.80	0.00	1.00	0.00	0.00	0.00	0.00	0.00	0.00	0.00	0.00	0.00	0.00	0.00	0.00	0.00	0.00
0.00	0.00	0.00	0.00	0.00	0.00	0.00	0.00	0.00	0.00	0.00	0.00	0.00	0.00	0.00	0.00	0.00	0.00	0.00	51.10	122.80	-174.00	0.00	30.80	56.40	-87.20	0.00	-1.30	7.80	-6.50	0.00	-1.30	7.80	-6.50	0.00	1.00	0.00	0.00	0.00	0.00	0.00	0.00	0.00	0.00	0.00	0.00	0.00	0.00	0.00	0.00
0.00	0.00	0.00	0.00	0.00	0.00	0.00	0.00	0.00	0.00	0.00	0.00	0.00	0.00	0.00	0.00	0.00	0.00	0.00	-4.30	157.00	-152.70	0.00	3.60	74.70	-78.40	0.00	-3.80	8.30	-4.50	0.00	-3.80	8.30	-4.50	0.00	1.00	0.00	0.00	0.00	0.00	0.00	0.00	0.00	0.00	0.00	0.00	0.00	0.00	0.00	0.00
0.00	0.00	0.00	0.00	0.00	0.00	0.00	0.00	0.00	0.00	0.00	0.00	0.00	0.00	0.00	0.00	0.00	0.00	0.00	-59.30	175.80	-116.40	0.00	-23.80	85.70	-61.80	0.00	-5.90	8.10	-2.10	0.00	-5.90	8.10	-2.10	0.00	1.00	0.00	0.00	0.00	0.00	0.00	0.00	0.00	0.00	0.00	0.00	0.00	0.00	0.00	0.00
0.00	0.00	0.00	0.00	0.00	0.00	0.00	0.00	0.00	0.00	0.00	0.00	0.00	0.00	0.00	0.00	0.00	0.00	0.00	-108.60	177.40	-68.80	0.00	-49.00	88.30	-39.30	0.00	-7.40	7.00	0.40	0.00	-7.40	7.00	0.40	0.00	1.00	0.00	0.00	0.00	0.00	0.00	0.00	0.00	0.00	0.00	0.00	0.00	0.00	0.00	0.00
0.00	0.00	0.00	0.00	0.00	0.00	0.00	0.00	0.00	0.00	0.00	0.00	0.00	0.00	0.00	0.00	0.00	0.00	0.00	-147.20	161.60	-14.30	0.00	-69.30	82.20	-12.80	0.00	-8.20	5.20	3.00	0.00	-8.20	5.20	3.00	0.00	1.00	0.00	0.00	0.00	0.00	0.00	0.00	0.00	0.00	0.00	0.00	0.00	0.00	0.00	0.00
0.00	0.00	0.00	0.00	0.00	0.00	0.00	0.00	0.00	0.00	0.00	0.00	0.00	0.00	0.00	0.00	0.00	0.00	0.00	-171.40	130.00	41.40	0.00	-82.90	68.10	14.80	0.00	-8.20	3.00	5.20	0.00	-8.20	3.00	5.20	0.00	1.00	0.00	0.00	0.00	0.00	0.00	0.00	0.00	0.00	0.00	0.00	0.00	0.00	0.00	0.00
0.00	0.00	0.00	0.00	0.00	0.00	0.00	0.00	0.00	0.00	0.00	0.00	0.00	0.00	0.00	0.00	0.00	0.00	0.00	-178.90	85.60	93.20	0.00	-88.40	47.30	41.00	0.00	-7.40	0.40	7.00	0.00	-7.40	0.40	7.00	0.00	1.00	0.00	0.00	0.00	0.00	0.00	0.00	0.00	0.00	0.00	0.00	0.00	0.00	0.00	0.00
0.00	0.00	0.00	0.00	0.00	0.00	0.00	0.00	0.00	0.00	0.00	0.00	0.00	0.00	0.00	0.00	0.00	0.00	0.00	-168.80	32.90	135.80	0.00	-85.20	21.90	63.20	0.00	-5.90	-2.10	8.10	0.00	-5.90	-2.10	8.10	0.00	1.00	0.00	0.00	0.00	0.00	0.00	0.00	0.00	0.00	0.00	0.00	0.00	0.00	0.00	0.00
0.00	0.00	0.00	0.00	0.00	0.00	0.00	0.00	0.00	0.00	0.00	0.00	0.00	0.00	0.00	0.00	0.00	0.00	0.00	-142.20	-23.00	165.20	0.00	-73.70	-5.60	79.30	0.00	-3.80	-4.50	8.30	0.00	-3.80	-4.50	8.30	0.00	1.00	0.00	0.00	0.00	0.00	0.00	0.00	0.00	0.00	0.00	0.00	0.00	0.00	0.00	0.00
0.00	0.00	0.00	0.00	0.00	0.00	0.00	0.00	0.00	0.00	0.00	0.00	0.00	0.00	0.00	0.00	0.00	0.00	0.00	-101.60	-76.70	178.40	0.00	-54.90	-32.60	87.60	0.00	-1.30	-6.50	7.80	0.00	-1.30	-6.50	7.80	0.00	1.00	0.00	0.00	0.00	0.00	0.00	0.00	0.00	0.00	0.00	0.00	0.00	0.00	0.00	0.00
0.00	0.00	0.00	0.00	0.00	0.00	0.00	0.00	0.00	0.00	0.00	0.00	0.00	0.00	0.00	0.00	0.00	0.00	0.00	-51.20	-122.90	174.10	0.00	-30.80	-56.40	87.30	0.00	1.30	-7.80	6.50	0.00	1.30	-7.80	6.50	0.00	1.00	0.00	0.00	0.00	0.00	0.00	0.00	0.00	0.00	0.00	0.00	0.00	0.00	0.00	0.00
0.00	0.00	0.00	0.00	0.00	0.00	0.00	0.00	0.00	0.00	0.00	0.00	0.00	0.00	0.00	0.00	0.00	0.00	0.00	4.20	-157.10	152.80	0.00	-3.60	-74.70	78.40	0.00	3.80	-8.30	4.50	0.00	3.80	-8.30	4.50	0.00	1.00	0.00	0.00	0.00	0.00	0.00	0.00	0.00	0.00	0.00	0.00	0.00	0.00	0.00	0.00
0.00	0.00	0.00	0.00	0.00	0.00	0.00	0.00	0.00	0.00	0.00	0.00	0.00	0.00	0.00	0.00	0.00	0.00	0.00	59.30	-175.90	116.50	0.00	23.80	-85.70	61.90	0.00	5.90	-8.10	2.10	0.00	5.90	-8.10	2.10	0.00	1.00	0.00	0.00	0.00	0.00	0.00	0.00	0.00	0.00	0.00	0.00	0.00	0.00	0.00	0.00
0.00	0.00	0.00	0.00	0.00	0.00	0.00	0.00	0.00	0.00	0.00	0.00	0.00	0.00	0.00	0.00	0.00	0.00	0.00	108.60	-177.50	68.80	0.00	49.00	-88.30	39.30	0.00	7.40	-7.00	-0.40	0.00	7.40	-7.00	-0.40	0.00	1.00	0.00	0.00	0.00	0.00	0.00	0.00	0.00	0.00	0.00	0.00	0.00	0.00	0.00	0.00
0.00	0.00	0.00	0.00	0.00	0.00	0.00	0.00	0.00	0.00	0.00	0.00	0.00	0.00	0.00	0.00	0.00	0.00	0.00	147.30	-161.70	14.40	0.00	69.30	-82.30	12.90	0.00	8.20	-5.20	-3.00	0.00	8.20	-5.20	-3.00	0.00	1.00	0.00	0.00	0.00	0.00	0.00	0.00	0.00	0.00	0.00	0.00	0.00	0.00	0.00	0.00
0.00	0.00	0.00	0.00	0.00	0.00	0.00	0.00	0.00	0.00	0.00	0.00	0.00	0.00	0.00	0.00	0.00	0.00	0.00	171.50	-130.10	-41.30	0.00	82.90	-68.20	-14.70	0.00	8.20	-3.00	-5.20	0.00	8.20	-3.00	-5.20	0.00	1.00	0.00	0.00	0.00	0.00	0.00	0.00	0.00	0.00	0.00	0.00	0.00	0.00	0.00	0.00
0.00	0.00	0.00	0.00	0.00	0.00	0.00	0.00	0.00	0.00	0.00	0.00	0.00	0.00	0.00	0.00	0.00	0.00	0.00	178.90	-85.70	-93.10	0.00	88.40	-47.40	-41.00	0.00	7.40	-0.40	-7.00	0.00	7.40	-0.40	-7.00	0.00	1.00	0.00	0.00	0.00	0.00	0.00	0.00	0.00	0.00	0.00	0.00	0.00	0.00	0.00	0.00
0.00	0.00	0.00	0.00	0.00	0.00	0.00	0.00	0.00	0.00	0.00	0.00	0.00	0.00	0.00	0.00	0.00	0.00	0.00	168.80	-33.00	-135.70	0.00	85.20	-22.00	-63.20	0.00	5.90	2.10	-8.10	0.00	5.90	2.10	-8.10	0.00	1.00	0.00	0.00	0.00	0.00	0.00	0.00	0.00	0.00	0.00	0.00	0.00	0.00	0.00	0.00
0.00	0.00	0.00	0.00	0.00	0.00	0.00	0.00	0.00	0.00	0.00	0.00	0.00	0.00	0.00	0.00	0.00	0.00	0.00	142.20	22.90	-165.10	0.00	73.70	5.50	-79.20	0.00	3.80	4.50	-8.30	0.00	3.80	4.50	-8.30	0.00	1.00	0.00	0.00	0.00	0.00	0.00	0.00	0.00	0.00	0.00	0.00	0.00	0.00	0.00	0.00
0.00	0.00	0.00	0.00	0.00	0.00	0.00	0.00	0.00	0.00	0.00	0.00	0.00	0.00	0.00	0.00	0.00	0.00	0.00	101.60	76.60	-178.30	0.00	54.90	32.50	-87.50	0.00	1.30	6.50	-7.80	0.00	1.30	6.50	-7.80	0.00	1.00	0.00	0.00	0.00	0.00	0.00	0.00	0.00	0.00	0.00	0.00	0.00	0.00	0.00	0.00
0.00	0.00	0.00	0.00	0.00	0.00	0.00	0.00	0.00	0.00	0.00	0.00	0.00	0.00	0.00	0.00	0.00	0.00	0.00	51.10	122.80	-174.00	0.00	30.80	56.40	-87.20	0.00	-1.30	7.80	-6.50	0.00	-1.30	7.80	-6.50	0.00	1.00	0.00	0.00	0.00	0.00	0.00	0.00	0.00	0.00	0.00	0.00	0.00	0.00	0.00	0.00
0.00	0.00	0.00	0.00	0.00	0.00	0.00	0.00	0.00	0.00	0.00	0.00	0.00	0.00	0.00	0.00	0.00	0.00	0.00	-4.30	157.00	-152.70	0.00	3.60	74.70	-78.40	0.00	-3.80	8.30	-4.50	0.00	-3.80	8.30	-4.50	0.00	1.00	0.00	0.00	0.00	0.00	0.00	0.00	0.00	0.00	0.00	0.00	0.00	0.00	0.00	0.00
0.00	0.00	0.00	0.00	0.00	0.00	0.00	0.00	0.00	0.00	0.00	0.00	0.00	0.00	0.00	0.00	0.00	0.00	0.00	-59.30	175.80	-116.40	0.00	-23.80	85.70	-61.80	0.00	-5.90	8.10	-2.10	0.00	-5.90	8.10	-2.10	0.00	1.00	0.00	0.00	0.00	0.00	0.00	0.00	0.00	0.00	0.00	0.00	0.00	0.00	0.00	0.00
0.00	0.00	0.00	0.00	0.00	0.00	0.00	0.00	0.00	0.00	0.00	0.00	0.00	0.00	0.00	0.00	0.00	0.00	0.00	-108.60	177.40	-68.70	0.00	-49.00	88.30	-39.30	0.00	-7.40	7.00	0.40	0.00	-7.40	7.00	0.40	0.00	1.00	0.00	0.00	0.00	0.00	0.00	0.00	0.00	0.00	0.00	0.00	0.00	0.00	0.00	0.00
0.00	0.00	0.00	0.00	0.00	0.00	0.00	0.00	0.00	0.00	0.00	0.00	0.00	0.00	0.00	0.00	0.00	0.00	0.00	-147.20	161.60	-14.30	0.00	-69.30	82.20	-12.80	0.00	-8.20	5.20	3.00	0.00	-8.20	5.20	3.00	0.00	1.00	0.00	0.00	0.00	0.00	0.00	0.00	0.00	0.00	0.00	0.00	0.00	0.00	0.00	0.00
0.00	0.00	0.00	0.00	0.00	0.00	0.00	0.00	0.00	0.00	0.00	0.00	0.00	0.00	0.00	0.00	0.00	0.00	0.00	-171.40	130.00	41.40	0.00	-82.90	68.10	14.80	0.00	-8.20	3.00	5.20	0.00	-8.20	3.00	5.20	0.00	1.00	0.00	0.00	0.00	0.00	0.00	0.00	0.00	0.00	0.00	0.00	0.00	0.00	0.00	0.00
0.00	0.00	0.00	0.00	0.00	0.00	0.00	0.00	0.00	0.00	0.00	0.00	0.00	0.00	0.00	0.00	0.00	0.00	0.00	-178.90	85.60	93.20	0.00	-88.40	47.30	41.00	0.00	-7.40	0.40	7.00	0.00	-7.40	0.40	7.00	0.00	1.00	0.00	0.00	0.00	0.00	0.00	0.00	0.00	0.00	0.00	0.00	0.00	0.00	0.00	0.00
0.00	0.00	0.00	0.00	0.00	0.00	0.00	0.00	0.00	0.00	0.00	0.00	0.00	0.00	0.00	0.00	0.00	0.00	0.00	-168.80	32.90	135.80	0.00	-85.20	21.90	63.20	0.00	-5.90	-2.10	8.10	0.00	-5.90	-2.10	8.10	0.00	1.00	0.00	0.00	0.00	0.00	0.00	0.00	0.00	0.00	0.00	0.00	0.00	0.00	0.00	0.00
0.00	0.00	0.00	0.00	0.00	0.00	0.00	0.00	0.00	0.00	0.00	0.00	0.00	0.00	0.00	0.00	0.00	0.00	0.00	-142.20	-23.00	165.20	0.00	-73.70	-5.60	79.30	0.00	-3.80	-4.50	8.30	0.00	-3.80	-4.50	8.30	0.00	1.00	0.00	0.00	0.00	0.00	0.00	0.00	0.00	0.00	0.00	0.00	0.00	0.00	0.00	0.00
0.00	0.00	0.00	0.00	0.00	0.00	0.00	0.00	0.00	0.00	0.00	0.00	0.00	0.00	0.00	0.00	0.00	0.00	0.00	-101.60	-76.70	178.40	0.00	-54.90	-32.60	87.60	0.00	-1.30	-6.50	7.80	0.00	-1.30	-6.50	7.80	0.00	1.00	0.00	0.00	0.00	0.00	0.00	0.00	0.00	0.00	0.00	0.00	0.00	0.00	0.00	0.00
0.00	0.00	0.00	0.00	0.00	0.00	0.00	0.00	0.00	0.00	0.00	0.00	0.00	0.00	0.00	0.00	0.00	0.00	0.00	-51.10	-122.90	174.10	0.00	-30.80	-56.40	87.30	0.00	1.30	-7.80	6.50	0.00	1.30	-7.80	6.50	0.00	1.00	0.00	0.00	0.00	0.00	0.00	0.00	0.00	0.00	0.00	0.00	0.00	0.00	0.00	0.00
0.00	0.00	0.00	0.00	0.00	0.00	0.00	0.00	0.00	0.00	0.00	0.00	0.00	0.00	0.00	0.00	0.00	0.00	0.00	4.30	-157.10	152.80	0.00	-3.60	-74.70	78.40	0.00	3.80	-8.30	4.50	0.00	3.80	-8.30	4.50	0.00	1.00	0.00	0.00	0.00	0.00	0.00	0.00	0.00	0.00	0.00	0.00	0.00	0.00	0.00	0.00
0.00	0.00	0.00	0.00	0.00	0.00	0.00	0.00	0.00	0.00	0.00	0.00	0.00	0.00	0.00	0.00	0.00	0.00	0.00	59.30	-175.90	116.50	0.00	23.80	-85.70	61.90	0.00	5.90	-8.10	2.10	0.00	5.90	-8.10	2.10	0.00	1.00	0.00	0.00	0.00	0.00	0.00	0.00	0.00	0.00	0.00	0.00	0.00	0.00	0.00	0.00
0.00	0.00	0.00	0.00	0.00	0.00	0.00	0.00	0.00	0.00	0.00	0.00	0.00	0.00	0.00	0.00	0.00	0.00	0.00	108.60	-177.50	68.80	0.00	49.00	-88.30	39.30	0.00	7.40	-7.00	-0.40	0.00	7.40	-7.00	-0.40	0.00	1.00	0.00	0.00	0.00	0.00	0.00	0.00	0.00	0.00	0.00	0.00	0.00	0.00	0.00	0.00
0.00	0.00	0.00	0.00	0.00	0.00	0.00	0.00	0.00	0.00	0.00	0.00	0.00	0.00	0.00	0.00	0.00	0.00	0.00	147.20	-161.70	14.40	0.00	69.30	-82.30	12.90	0.00	8.20	-5.20	-3.00	0.00	8.20	-5.20	-3.00	0.00	1.00	0.00	0.00	0.00	0.00	0.00	0.00	0.00	0.00	0.00	0.00	0.00	0.00	0.00	0.00
0.00	0.00	0.00	0.00	0.00	0.00	0.00	0.00	0.00	0.00	0.00	0.00	0.00	0.00	0.00	0.00	0.00	0.00	0.00	171.50	-130.10	-41.40	0.00	82.90	-68.20	-14.70	0.00	8.20	-3.00	-5.20	0.00	8.20	-3.00	-5.20	0.00	1.00	0.00	0.00	0.00	0.00	0.00	0.00	0.00	0.00	0.00	0.00	0.00	0.00	0.00	0.00
0.00	0.00	0.00	0.00	0.00	0.00	0.00	0.00	0.00	0.00	0.00	0.00	0.00	0.00	0.00	0.00	0.00	0.00	0.00	178.90	-85.70	-93.10	0.00	88.40	-47.40	-41.00	0.00	7.40	-0.40	-7.00	0.00	7.40	-0.40	-7.00	0.00	1.00	0.00	0.00	0.00	0.00	0.00	0.00	0.00	0.00	0.00	0.00	0.00	0.00	0.00	0.00
0.00	0.00	0.00	0.00	0.00	0.00	0.00	0.00	0.00	0.00	0.00	0.00	0.00	0.00	0.00	0.00	0.00	0.00	0.00	168.80	-33.00	-135.80	0.00	85.20	-22.00	-63.20	0.00	5.90	2.10	-8.10	0.00	5.90	2.10	-8.10	0.00	1.00	0.00	0.00	0.00	0.00	0.00	0.00	0.00	0.00	0.00	0.00	0.00	0.00	0.00	0.00
0.00	0.00	0.00	0.00	0.00	0.00	0.00	0.00	0.00	0.00	0.00	0.00	0.00	0.00	0.00	0.00	0.00	0.00	0.00	142.20	22.90	-165.10	0.00	73.70	5.50	-79.20	0.00	3.80	4.50	-8.30	0.00	3.80	4.50	-8.30	0.00	1.00	0.00	0.00	0.00	0.00	0.00	0.00	0.00	0.00	0.00	0.00	0.00	0.00	0.00	0.00
0.00	0.00	0.00	0.00	0.00	0.00	0.00	0.00	0.00	0.00	0.00	0.00	0.00	0.00	0.00	0.00	0.00	0.00	0.00	101.60	76.60	-178.30	0.00	54.90	32.50	-87.50	0.00	1.30	6.50	-7.80	0.00	1.30	6.50	-7.80	0.00	1.00	0.00	0.00	0.00	0.00	0.00	0.00	0.00	0.00	0.00	0.00	0.00	0.00	0.00	0.00
0.00	0.00	0.00	0.00	0.00	0.00	0.00	0.00	0.00	0.00	0.00	0.00	0.00	0.00	0.00	0.00	0.00	0.00	0.00	51.10	122.80	-174.00	0.00	30.80	56.40	-87.20	0.00	-1.30	7.80	-6.50	0.00	-1.30	7.80	-6.50	0.00	1.00	0.00	0.00	0.00	0.00	0.00	0.00	0.00	0.00	0.00	0.00	0.00	0.00	0.00	0.00
0.00	0.00	0.00	0.00	0.00	0.00	0.00	0.00	0.00	0.00	0.00	0.00	0.00	0.00	0.00	0.00	0.00	0.00	0.00	-4.30	157.00	-152.70	0.00	3.60	74.70	-78.40	0.00	-3.80	8.30	-4.50	0.00	-3.80	8.30	-4.50	0.00	1.00	0.00	0.00	0.00	0.00	0.00	0.00	0.00	0.00	0.00	0.00	0.00	0.00	0.00	0.00
0.00	0.00	0.00	0.00	0.00	0.00	0.00	0.00	0.00	0.00	0.00	0.00	0.00	0.00	0.00	0.00	0.00	0.00	0.00	-59.30	175.80	-116.40	0.00	-23.80	85.70	-61.80	0.00	-5.90	8.10	-2.10	0.00	-5.90	8.10	-2.10	0.00	1.00	0.00	0.00	0.00	0.00	0.00	0.00	0.00	0.00	0.00	0.00	0.00	0.00	0.00	0.00
0.00	0.00	0.00	0.00	0.00	0.00	0.00	0.00	0.00	0.00	0.00	0.00	0.00	0.00	0.00	0.00	0.00	0.00	0.00	-108.60	177.40	-68.70	0.00	-49.00	88.30	-39.30	0.00	-7.40	7.00	0.40	0.00	-7.40	7.00	0.40	0.00	1.00	0.00	0.00	0.00	0.00	0.00	0.00	0.00	0.00	0.00	0.00	0.00	0.00	0.00	0.00
0.00	0.00	0.00	0.00	0.00	0.00	0.00	0.00	0.00	0.00	0.00	0.00	0.00	0.00	0.00	0.00	0.00	0.00	0.00	-147.20	161.60	-14.30	0.00	-69.30	82.20	-12.80	0.00	-8.20	5.20	3.00	0.00	-8.20	5.20	3.00	0.00	1.00	0.00	0.00	0.00	0.00	0.00	0.00	0.00	0.00	0.00	0.00	0.00	0.00	0.00	0.00
0.00	0.00	0.00	0.00	0.00	0.00	0.00	0.00	0.00	0.00	0.00	0.00	0.00	0.00	0.00	0.00	0.00	0.00	0.00	-171.40	130.00	41.40	0.00	-82.90	68.10	14.80	0.00	-8.20	3.00	5.20	0.00	-8.20	3.00	5.20	0.00	1.00	0.00	0.00	0.00	0.00	0.00	0.00	0.00	0.00	0.00	0.00	0.00	0.00	0.00	0.00
0.00	0.00	0.00	0.00	0.00	0.00	0.00	0.00	0.00	0.00	0.00	0.00	0.00	0.00	0.00	0.00	0.00	0.00	0.00	-178.90	85.60	93.20	0.00	-88.40	47.30	41.00	0.00	-7.40	0.40	7.00	0.00	-7.40	0.40	7.00	0.00	1.00	0.00	0.00	0.00	0.00	0.00	0.00	0.00	0.00	0.00	0.00	0.00	0.00	0.00	0.00
0.00	0.00	0.00	0.00	0.00	0.00	0.00	0.00	0.00	0.00	0.00	0.00	0.00	0.00	0.00	0.00	0.00	0.00	0.00	-168.80	32.90	135.80	0.00	-85.20	21.90	63.20	0.00	-5.90	-2.10	8.10	0.00	-5.90	-2.10	8.10	0.00	1.00	0.00	0.00	0.00	0.00	0.00	0.00	0.00	0.00	0.00	0.00	0.00	0.00	0.00	0.00
0.00	0.00	0.00	0.00	0.00	0.00	0.00	0.00	0.00	0.00	0.00	0.00	0.00	0.00	0.00	0.00	0.00	0.00	0.00	-142.20	-23.00	165.20	0.00	-73.70	-5.60	79.30	0.00	-3.80	-4.50	8.30	0.00	-3.80	-4.50	8.30	0.00	1.00	0.00	0.00	0.00	0.00	0.00	0.00	0.00	0.00	0.00	0.00	0.00	0.00	0.00	0.00
0.00	0.00	0.00	0.00	0.00	0.00	0.00	0.00	0.00	0.00	0.00	0.00	0.00	0.00	0.00	0.00	0.00	0.00	0.00	-101.60	-76.70	178.40	0.00	-54.90	-32.60	87.60	0.00	-1.30	-6.50	7.80	0.00	-1.30	-6.50	7.80	0.00	1.00	0.00	0.00	0.00	0.00	0.00	0.00	0.00	0.00	0.00	0.00	0.00	0.00	0.00	0.00
0.00	0.00	0.00	0.00	0.00	0.00	0.00	0.00	0.00	0.00	0.00	0.00	0.00	0.00	0.00	0.00	0.00	0.00	0.00	-51.10	-122.90	174.10	0.00	-30.80	-56.40	87.30	0.00	1.30	-7.80	6.50	0.00	1.30	-7.80	6.50	0.00	1.00	0.00	0.00	0.00	0.00	0.00	0.00	0.00	0.00	0.00	0.00	0.00	0.00	0.00	0.00
0.00	0.00	0.00	0.00	0.00	0.00	0.00	0.00	0.00	0.00	0.00	0.00	0.00	0.00	0.00	0.00	0.00	0.00	0.00	4.30	-157.10	152.80	0.00	-3.60	-74.70	78.40	0.00	3.80	-8.30	4.50	0.00	3.80	-8.30	4.50	0.00	1.00	0.00	0.00	0.00	0.00	0.00	0.00	0.00	0.00	0.00	0.00	0.00	0.00	0.00	0.00
0.00	0.00	0.00	0.00	0.00	0.00	0.00	0.00	0.00	0.00	0.00	0.00	0.00	0.00	0.00	0.00	0.00	0.00	0.00	59.30	-175.90	116.50	0.00	23.80	-85.70	61.90	0.00	5.90	-8.10	2.10	0.00	5.90	-8.10	2.10	0.00	1.00	0.00	0.00	0.00	0.00	0.00	0.00	0.00	0.00	0.00	0.00	0.00	0.00	0.00	0.00
0.00	0.00	0.00	0.00	0.00	0.00	0.00	0.00	0.00	0.00	0.00	0.00	0.00	0.00	0.00	0.00	0.00	0.00	0.00	108.60	-177.50	68.80	0.00	49.00	-88.30	39.30	0.00	7.40	-7.00	-0.40	0.00	7.40	-7.00	-0.40	0.00	1.00	0.00	0.00	0.00	0.00	0.00	0.00	0.00	0.00	0.00	0.00	0.00	0.00	0.00	0.00
0.00	0.00	0.00	0.00	0.00	0.00	0.00	0.00	0.00	0.00	0.00	0.00	0.00	0.00	0.00	0.00	0.00	0.00	0.00	147.20	-161.70	14.40	0.00	69.40	-82.30	12.90	0.00	8.20	-5.20	-3.00	0.00	8.20	-5.20	-3.00	0.00	1.00	0.00	0.00	0.00	0.00	0.00	0.00	0.00	0.00	0.00	0.00	0.00	0.00	0.00	0.00
0.00	0.00	0.00	0.00	0.00	0.00	0.00	0.00	0.00	0.00	0.00	0.00	0.00	0.00	0.00	0.00	0.00	0.00	0.00	171.50	-130.10	-41.30	0.00	82.90	-68.20	-14.70	0.00	8.20	-3.00	-5.20	0.00	8.20	-3.00	-5.20	0.00	1.00	0.00	0.00	0.00	0.00	0.00	0.00	0.00	0.00	0.00	0.00	0.00	0.00	0.00	0.00
0.00	0.00	0.00	0.00	0.00	0.00	0.00	0.00	0.00	0.00	0.00	0.00	0.00	0.00	0.00	0.00	0.00	0.00	0.00	178.90	-85.70	-93.10	0.00	88.40	-47.40	-41.00	0.00	7.40	-0.40	-7.00	0.00	7.40	-0.40	-7.00	0.00	1.00	0.00	0.00	0.00	0.00	0.00	0.00	0.00	0.00	0.00	0.00	0.00	0.00	0.00	0.00
0.00	0.00	0.00	0.00	0.00	0.00	0.00	0.00	0.00	0.00	0.00	0.00	0.00	0.00	0.00	0.00	0.00	0.00	0.00	168.80	-33.00	-135.70	0.00	85.20	-22.00	-63.20	0.00	5.90	2.10	-8.10	0.00	5.90	2.10	-8.10	0.00	1.00	0.00	0.00	0.00	0.00	0.00	0.00	0.00	0.00	0.00	0.00	0.00	0.00	0.00	0.00
0.00	0.00	0.00	0.00	0.00	0.00	0.00	0.00	0.00	0.00	0.00	0.00	0.00	0.00	0.00	0.00	0.00	0.00	0.00	142.20	22.90	-165.10	0.00	73.70	5.50	-79.20	0.00	3.80	4.50	-8.30	0.00	3.80	4.50	-8.30	0.00	1.00	0.00	0.00	0.00	0.00	0.00	0.00	0.00	0.00	0.00	0.00	0.00	0.00	0.00	0.00
0.00	0.00	0.00	0.00	0.00	0.00	0.00	0.00	0.00	0.00	0.00	0.00	0.00	0.00	0.00	0.00	0.00	0.00	0.00	101.60	76.60	-178.30	0.00	54.90	32.50	-87.50	0.00	1.30	6.50	-7.80	0.00	1.30	6.50	-7.80	0.00	1.00	0.00	0.00	0.00	0.00	0.00	0.00	0.00	0.00	0.00	0.00	0.00	0.00	0.00	0.00
0.00	0.00	0.00	0.00	0.00	0.00	0.00	0.00	0.00	0.00	0.00	0.00	0.00	0.00	0.00	0.00	0.00	0.00	0.00	51.20	122.80	-174.00	0.00	30.80	56.40	-87.20	0.00	-1.30	7.80	-6.50	0.00	-1.30	7.80	-6.50	0.00	1.00	0.00	0.00	0.00	0.00	0.00	0.00	0.00	0.00	0.00	0.00	0.00	0.00	0.00	0.00
0.00	0.00	0.00	0.00	0.00	0.00	0.00	0.00	0.00	0.00	0.00	0.00	0.00	0.00	0.00	0.00	0.00	0.00	0.00	-4.20	157.00	-152.70	0.00	3.60	74.70	-78.40	0.00	-3.80	8.30	-4.50	0.00	-3.80	8.30	-4.50	0.00	1.00	0.00	0.00	0.00	0.00	0.00	0.00	0.00	0.00	0.00	0.00	0.00	0.00	0.00	0.00
0.00	0.00	0.00	0.00	0.00	0.00	0.00	0.00	0.00	0.00	0.00	0.00	0.00	0.00	0.00	0.00	0.00	0.00	0.00	-59.30	175.80	-116.40	0.00	-23.80	85.70	-61.80	0.00	-5.90	8.10	-2.10	0.00	-5.90	8.10	-2.10	0.00	1.00	0.00	0.00	0.00	0.00	0.00	0.00	0.00	0.00	0.00	0.00	0.00	0.00	0.00	0.00
0.00	0.00	0.00	0.00	0.00	0.00	0.00	0.00	0.00	0.00	0.00	0.00	0.00	0.00	0.00	0.00	0.00	0.00	0.00	-108.60	177.40	-68.70	0.00	-49.00	88.30	-39.30	0.00	-7.40	7.00	0.40	0.00	-7.40	7.00	0.40	0.00	1.00	0.00	0.00	0.00	0.00	0.00	0.00	0.00	0.00	0.00	0.00	0.00	0.00	0.00	0.00
0.00	0.00	0.00	0.00	0.00	0.00	0.00	0.00	0.00	0.00	0.00	0.00	0.00	0.00	0.00	0.00	0.00	0.00	0.00	-147.20	161.60	-14.30	0.00	-69.30	82.20	-12.80	0.00	-8.20	5.20	3.00	0.00	-8.20	5.20	3.00	0.00	1.00	0.00	0.00	0.00	0.00	0.00	0.00	0.00	0.00	0.00	0.00	0.00	0.00	0.00	0.00
0.00	0.00	0.00	0.00	0.00	0.00	0.00	0.00	0.00	0.00	0.00	0.00	0.00	0.00	0.00	0.00	0.00	0.00	0.00	-171.50	130.00	41.40	0.00	-82.90	68.10	14.80	0.00	-8.20	3.00	5.20	0.00	-8.20	3.00	5.20	0.00	1.00	0.00	0.00	0.00	0.00	0.00	0.00	0.00	0.00	0.00	0.00	0.00	0.00	0.00	0.00
0.00	0.00	0.00	0.00	0.00	0.00	0.00	0.00	0.00	0.00	0.00	0.00	0.00	0.00	0.00	0.00	0.00	0.00	0.00	-178.90	85.60	93.20	0.00	-88.40	47.30	41.00	0.00	-7.40	0.40	7.00	0.00	-7.40	0.40	7.00	0.00	1.00	0.00	0.00	0.00	0.00	0.00	0.00	0.00	0.00	0.00	0.00	0.00	0.00	0.00	0.00
0.00	0.00	0.00	0.00	0.00	0.00	0.00	0.00	0.00	0.00	0.00	0.00	0.00	0.00	0.00	0.00	0.00	0.00	0.00	-168.80	32.90	135.80	0.00	-85.20	21.90	63.20	0.00	-5.90	-2.10	8.10	0.00	-5.90	-2.10	8.10	0.00	1.00	0.00	0.00	0.00	0.00	0.00	0.00	0.00	0.00	0.00	0.00	0.00	0.00	0.00	0.00
0.00	0.00	0.00	0.00	0.00	0.00	0.00	0.00	0.00	0.00	0.00	0.00	0.00	0.00	0.00	0.00	0.00	0.00	0.00	-142.10	-23.00	165.20	0.00	-73.70	-5.60	79.30	0.00	-3.80	-4.50	8.30	0.00	-3.80	-4.50	8.30	0.00	1.00	0.00	0.00	0.00	0.00	0.00	0.00	0.00	0.00	0.00	0.00	0.00	0.00	0.00	0.00
0.00	0.00	0.00	0.00	0.00	0.00	0.00	0.00	0.00	0.00	0.00	0.00	0.00	0.00	0.00	0.00	0.00	0.00	0.00	-101.60	-76.70	178.40	0.00	-54.90	-32.60	87.60	0.00	-1.30	-6.50	7.80	0.00	-1.30	-6.50	7.80	0.00	1.00	0.00	0.00	0.00	0.00	0.00	0.00	0.00	0.00	0.00	0.00	0.00	0.00	0.00	0.00
0.00	0.00	0.00	0.00	0.00	0.00	0.00	0.00	0.00	0.00	0.00	0.00	0.00	0.00	0.00	0.00	0.00	0.00	0.00	-51.10	-122.90	174.10	0.00	-30.80	-56.40	87.30	0.00	1.30	-7.80	6.50	0.00	1.30	-7.80	6.50	0.00	1.00	0.00	0.00	0.00	0.00	0.00	0.00	0.00	0.00	0.00	0.00	0.00	0.00	0.00	0.00
0.00	0.00	0.00	0.00	0.00	0.00	0.00	0.00	0.00	0.00	0.00	0.00	0.00	0.00	0.00	0.00	0.00	0.00	0.00	4.30	-157.10	152.80	0.00	-3.60	-74.70	78.40	0.00	3.80	-8.30	4.50	0.00	3.80	-8.30	4.50	0.00	1.00	0.00	0.00	0.00	0.00	0.00	0.00	0.00	0.00	0.00	0.00	0.00	0.00	0.00	0.00
0.00	0.00	0.00	0.00	0.00	0.00	0.00	0.00	0.00	0.00	0.00	0.00	0.00	0.00	0.00	0.00	0.00	0.00	0.00	59.30	-175.90	116.50	0.00	23.80	-85.70	61.90	0.00	5.90	-8.10	2.10	0.00	5.90	-8.10	2.10	0.00	1.00	0.00	0.00	0.00	0.00	0.00	0.00	0.00	0.00	0.00	0.00	0.00	0.00	0.00	0.00
0.00	0.00	0.00	0.00	0.00	0.00	0.00	0.00	0.00	0.00	0.00	0.00	0.00	0.00	0.00	0.00	0.00	0.00	0.00	108.60	-177.50	68.90	0.00	49.00	-88.30	39.30	0.00	7.40	-7.00	-0.40	0.00	7.40	-7.00	-0.40	0.00	1.00	0.00	0.00	0.00	0.00	0.00	0.00	0.00	0.00	0.00	0.00	0.00	0.00	0.00	0.00
0.00	0.00	0.00	0.00	0.00	0.00	0.00	0.00	0.00	0.00	0.00	0.00	0.00	0.00	0.00	0.00	0.00	0.00	0.00	147.20	-161.70	14.40	0.00	69.30	-82.30	12.90	0.00	8.20	-5.20	-3.00	0.00	8.20	-5.20	-3.00	0.00	1.00	0.00	0.00	0.00	0.00	0.00	0.00	0.00	0.00	0.00	0.00	0.00	0.00	0.00	0.00
0.00	0.00	0.00	0.00	0.00	0.00	0.00	0.00	0.00	0.00	0.00	0.00	0.00	0.00	0.00	0.00	0.00	0.00	0.00	171.50	-130.10	-41.30	0.00	82.90	-68.20	-14.70	0.00	8.20	-3.00	-5.20	0.00	8.20	-3.00	-5.20	0.00	1.00	0.00	0.00	0.00	0.00	0.00	0.00	0.00	0.00	0.00	0.00	0.00	0.00	0.00	0.00
0.00	0.00	0.00	0.00	0.00	0.00	0.00	0.00	0.00	0.00	0.00	0.00	0.00	0.00	0.00	0.00	0.00	0.00	0.00	178.90	-85.70	-93.10	0.00	88.40	-47.40	-41.00	0.00	7.40	-0.40	-7.00	0.00	7.40	-0.40	-7.00	0.00	1.00	0.00	0.00	0.00	0.00	0.00	0.00	0.00	0.00	0.00	0.00	0.00	0.00	0.00	0.00
0.00	0.00	0.00	0.00	0.00	0.00	0.00	0.00	0.00	0.00	0.00	0.00	0.00	0.00	0.00	0.00	0.00	0.00	0.00	168.80	-33.00	-135.80	0.00	85.20	-22.00	-63.20	0.00	5.90	2.10	-8.10	0.00	5.90	2.10	-8.10	0.00	1.00	0.00	0.00	0.00	0.00	0.00	0.00	0.00	0.00	0.00	0.00	0.00	0.00	0.00	0.00
0.00	0.00	0.00	0.00	0.00	0.00	0.00	0.00	0.00	0.00	0.00	0.00	0.00	0.00	0.00	0.00	0.00	0.00	0.00	142.20	22.90	-165.10	0.00	73.70	5.50	-79.20	0.00	3.80	4.50	-8.30	0.00	3.80	4.50	-8.30	0.00	1.00	0.00	0.00	0.00	0.00	0.00	0.00	0.00	0.00	0.00	0.00	0.00	0.00	0.00	0.00
0.00	0.00	0.00	0.00	0.00	0.00	0.00	0.00	0.00	0.00	0.00	0.00	0.00	0.00	0.00	0.00	0.00	0.00	0.00	101.60	76.60	-178.30	0.00	54.90	32.50	-87.50	0.00	1.30	6.50	-7.80	0.00	1.30	6.50	-7.80	0.00	1.00	0.00	0.00	0.00	0.00	0.00	0.00	0.00	0.00	0.00	0.00	0.00	0.00	0.00	0.00
0.00	0.00	0.00	0.00	0.00	0.00	0.00	0.00	0.00	0.00	0.00	0.00	0.00	0.00	0.00	0.00	0.00	0.00	0.00	51.10	122.80	-174.00	0.00	30.80	56.40	-87.20	0.00	-1.30	7.80	-6.50	0.00	-1.30	7.80	-6.50	0.00	1.00	0.00	0.00	0.00	0.00	0.00	0.00	0.00	0.00	0.00	0.00	0.00	0.00	0.00	0.00
0.00	0.00	0.00	0.00	0.00	0.00	0.00	0.00	0.00	0.00	0.00	0.00	0.00	0.00	0.00	0.00	0.00	0.00	0.00	-4.30	157.00	-152.70	0.00	3.60	74.70	-78.40	0.00	-3.80	8.30	-4.50	0.00	-3.80	8.30	-4.50	0.00	1.00	0.00	0.00	0.00	0.00	0.00	0.00	0.00	0.00	0.00	0.00	0.00	0.00	0.00	0.00
0.00	0.00	0.00	0.00	0.00	0.00	0.00	0.00	0.00	0.00	0.00	0.00	0.00	0.00	0.00	0.00	0.00	0.00	0.00	-59.30	175.80	-116.40	0.00	-23.80	85.70	-61.80	0.00	-5.90	8.10	-2.10	0.00	-5.90	8.10	-2.10	0.00	1.00	0.00	0.00	0.00	0.00	0.00	0.00	0.00	0.00	0.00	0.00	0.00	0.00	0.00	0.00
0.00	0.00	0.00	0.00	0.00	0.00	0.00	0.00	0.00	0.00	0.00	0.00	0.00	0.00	0.00	0.00	0.00	0.00	0.00	-108.60	177.40	-68.70	0.00	-49.00	88.30	-39.30	0.00	-7.40	7.00	0.40	0.00	-7.40	7.00	0.40	0.00	1.00	0.00	0.00	0.00	0.00	0.00	0.00	0.00	0.00	0.00	0.00	0.00	0.00	0.00	0.00
0.00	0.00	0.00	0.00	0.00	0.00	0.00	0.00	0.00	0.00	0.00	0.00	0.00	0.00	0.00	0.00	0.00	0.00	0.00	-147.20	161.60	-14.30	0.00	-69.30	82.20	-12.80	0.00	-8.20	5.20	3.00	0.00	-8.20	5.20	3.00	0.00	1.00	0.00	0.00	0.00	0.00	0.00	0.00	0.00	0.00	0.00	0.00	0.00	0.00	0.00	0.00
0.00	0.00	0.00	0.00	0.00	0.00	0.00	0.00	0.00	0.00	0.00	0.00	0.00	0.00	0.00	0.00	0.00	0.00	0.00	-171.40	130.00	41.40	0.00	-82.90	68.10	14.80	0.00	-8.20	3.00	5.20	0.00	-8.20	3.00	5.20	0.00	1.00	0.00	0.00	0.00	0.00	0.00	0.00	0.00	0.00	0.00	0.00	0.00	0.00	0.00	0.00
0.00	0.00	0.00	0.00	0.00	0.00	0.00	0.00	0.00	0.00	0.00	0.00	0.00	0.00	0.00	0.00	0.00	0.00	0.00	-178.90	85.60	93.20	0.00	-88.40	47.30	41.00	0.00	-7.40	0.40	7.00	0.00	-7.40	0.40	7.00	0.00	1.00	0.00	0.00	0.00	0.00	0.00	0.00	0.00	0.00	0.00	0.00	0.00	0.00	0.00	0.00
0.00	0.00	0.00	0.00	0.00	0.00	0.00	0.00	0.00	0.00	0.00	0.00	0.00	0.00	0.00	0.00	0.00	0.00	0.00	-168.80	32.90	135.80	0.00	-85.20	21.90	63.20	0.00	-5.90	-2.10	8.10	0.00	-5.90	-2.10	8.10	0.00	1.00	0.00	0.00	0.00	0.00	0.00	0.00	0.00	0.00	0.00	0.00	0.00	0.00	0.00	0.00
0.00	0.00	0.00	0.00	0.00	0.00	0.00	0.00	0.00	0.00	0.00	0.00	0.00	0.00	0.00	0.00	0.00	0.00	0.00	-142.20	-23.00	165.20	0.00	-73.70	-5.60	79.30	0.00	-3.80	-4.50	8.30	0.00	-3.80	-4.50	8.30	0.00	1.00	0.00	0.00	0.00	0.00	0.00	0.00	0.00	0.00	0.00	0.00	0.00	0.00	0.00	0.00
0.00	0.00	0.00	0.00	0.00	0.00	0.00	0.00	0.00	0.00	0.00	0.00	0.00	0.00	0.00	0.00	0.00	0.00	0.00	-101.60	-76.70	178.40	0.00	-54.90	-32.60	87.60	0.00	-1.30	-6.50	7.80	0.00	-1.30	-6.50	7.80	0.00	1.00	0.00	0.00	0.00	0.00	0.00	0.00	0.00	0.00	0.00	0.00	0.00	0.00	0.00	0.00
0.00	0.00	0.00	0.00	0.00	0.00	0.00	0.00	0.00	0.00	0.00	0.00	0.00	0.00	0.00	0.00	0.00	0.00	0.00	-51.10	-122.90	174.10	0.00	-30.80	-56.40	87.30	0.00	1.30	-7.80	6.50	0.00	1.30	-7.80	6.50	0.00	1.00	0.00	0.00	0.00	0.00	0.00	0.00	0.00	0.00	0.00	0.00	0.00	0.00	0.00	0.00
0.00	0.00	0.00	0.00	0.00	0.00	0.00	0.00	0.00	0.00	0.00	0.00	0.00	0.00	0.00	0.00	0.00	0.00	0.00	4.30	-157.10	152.80	0.00	-3.60	-74.70	78.40	0.00	3.80	-8.30	4.50	0.00	3.80	-8.30	4.50	0.00	1.00	0.00	0.00	0.00	0.00	0.00	0.00	0.00	0.00	0.00	0.00	0.00	0.00	0.00	0.00
0.00	0.00	0.00	0.00	0.00	0.00	0.00	0.00	0.00	0.00	0.00	0.00	0.00	0.00	0.00	0.00	0.00	0.00	0.00	59.30	-175.90	116.50	0.00	23.80	-85.70	61.90	0.00	5.90	-8.10	2.10	0.00	5.90	-8.10	2.10	0.00	1.00	0.00	0.00	0.00	0.00	0.00	0.00	0.00	0.00	0.00	0.00	0.00	0.00	0.00	0.00
0.00	0.00	0.00	0.00	0.00	0.00	0.00	0.00	0.00	0.00	0.00	0.00	0.00	0.00	0.00	0.00	0.00	0.00	0.00	108.60	-177.50	68.80	0.00	49.00	-88.30	39.30	0.00	7.40	-7.00	-0.40	0.00	7.40	-7.00	-0.40	0.00	1.00	0.00	0.00	0.00	0.00	0.00	0.00	0.00	0.00	0.00	0.00	0.00	0.00	0.00	0.00
0.00	0.00	0.00	0.00	0.00	0.00	0.00	0.00	0.00	0.00	0.00	0.00	0.00	0.00	0.00	0.00	0.00	0.00	0.00	147.20	-161.70	14.40	0.00	69.40	-82.30	12.90	0.00	8.20	-5.20	-3.00	0.00	8.20	-5.20	-3.00	0.00	1.00	0.00	0.00	0.00	0.00	0.00	0.00	0.00	0.00	0.00	0.00	0.00	0.00	0.00	0.00
0.00	0.00	0.00	0.00	0.00	0.00	0.00	0.00	0.00	0.00	0.00	0.00	0.00	0.00	0.00	0.00	0.00	0.00	0.00	171.50	-130.10	-41.30	0.00	82.90	-68.20	-14.70	0.00	8.20	-3.00	-5.20	0.00	8.20	-3.00	-5.20	0.00	1.00	0.00	0.00	0.00	0.00	0.00	0.00	0.00	0.00	0.00	0.00	0.00	0.00	0.00	0.00
0.00	0.00	0.00	0.00	0.00	0.00	0.00	0.00	0.00	0.00	0.00	0.00	0.00	0.00	0.00	0.00	0.00	0.00	0.00	178.90	-85.70	-93.10	0.00	88.40	-47.40	-41.00	0.00	7.40	-0.40	-7.00	0.00	7.40	-0.40	-7.00	0.00	1.00	0.00	0.00	0.00	0.00	0.00	0.00	0.00	0.00	0.00	0.00	0.00	0.00	0.00	0.00
0.00	0.00	0.00	0.00	0.00	0.00	0.00	0.00	0.00	0.00	0.00	0.00	0.00	0.00	0.00	0.00	0.00	0.00	0.00	168.80	-33.00	-135.80	0.00	85.20	-22.00	-63.20	0.00	5.90	2.10	-8.10	0.00	5.90	2.10	-8.10	0.00	1.00	0.00	0.00	0.00	0.00	0.00	0.00	0.00	0.00	0.00	0.00	0.00	0.00	0.00	0.00
0.00	0.00	0.00	0.00	0.00	0.00	0.00	0.00	0.00	0.00	0.00	0.00	0.00	0.00	0.00	0.00	0.00	0.00	0.00	142.20	22.90	-165.10	0.00	73.70	5.50	-79.20	0.00	3.80	4.50	-8.30	0.00	3.80	4.50	-8.30	0.00	1.00	0.00	0.00	0.00	0.00	0.00	0.00	0.00	0.00	0.00	0.00	0.00	0.00	0.00	0.00
0.00	0.00	0.00	0.00	0.00	0.00	0.00	0.00	0.00	0.00	0.00	0.00	0.00	0.00	0.00	0.00	0.00	0.00	0.00	101.60	76.60	-178.30	0.00	54.90	32.50	-87.50	0.00	1.30	6.50	-7.80	0.00	1.30	6.50	-7.80	0.00	1.00	0.00	0.00	0.00	0.00	0.00	0.00	0.00	0.00	0.00	0.00	0.00	0.00	0.00	0.00
0.00	0.00	0.00	0.00	0.00	0.00	0.00	0.00	0.00	0.00	0.00	0.00	0.00	0.00	0.00	0.00	0.00	0.00	0.00	51.10	122.80	-174.00	0.00	30.80	56.40	-87.20	0.00	-1.30	7.80	-6.50	0.00	-1.30	7.80	-6.50	0.00	1.00	0.00	0.00	0.00	0.00	0.00	0.00	0.00	0.00	0.00	0.00	0.00	0.00	0.00	0.00
0.00	0.00	0.00	0.00	0.00	0.00	0.00	0.00	0.00	0.00	0.00	0.00	0.00	0.00	0.00	0.00	0.00	0.00	0.00	-4.30	157.00	-152.70	0.00	3.60	74.70	-78.40	0.00	-3.80	8.30	-4.50	0.00	-3.80	8.30	-4.50	0.00	1.00	0.00	0.00	0.00	0.00	0.00	0.00	0.00	0.00	0.00	0.00	0.00	0.00	0.00	0.00
0.00	0.00	0.00	0.00	0.00	0.00	0.00	0.00	0.00	0.00	0.00	0.00	0.00	0.00	0.00	0.00	0.00	0.00	0.00	-59.30	175.80	-116.40	0.00	-23.80	85.70	-61.80	0.00	-5.90	8.10	-2.10	0.00	-5.90	8.10	-2.10	0.00	1.00	0.00	0.00	0.00	0.00	0.00	0.00	0.00	0.00	0.00	0.00	0.00	0.00	0.00	0.00
0.00	0.00	0.00	0.00	0.00	0.00	0.00	0.00	0.00	0.00	0.00	0.00	0.00	0.00	0.00	0.00	0.00	0.00	0.00	-108.60	177.40	-68.70	0.00	-49.00	88.30	-39.30	0.00	-7.40	7.00	0.40	0.00	-7.40	7.00	0.40	0.00	1.00	0.00	0.00	0.00	0.00	0.00	0.00	0.00	0.00	0.00	0.00	0.00	0.00	0.00	0.00
0.00	0.00	0.00	0.00	0.00	0.00	0.00	0.00	0.00	0.00	0.00	0.00	0.00	0.00	0.00	0.00	0.00	0.00	0.00	-147.20	161.60	-14.30	0.00	-69.30	82.20	-12.80	0.00	-8.20	5.20	3.00	0.00	-8.20	5.20	3.00	0.00	1.00	0.00	0.00	0.00	0.00	0.00	0.00	0.00	0.00	0.00	0.00	0.00	0.00	0.00	0.00
0.00	0.00	0.00	0.00	0.00	0.00	0.00	0.00	0.00	0.00	0.00	0.00	0.00	0.00	0.00	0.00	0.00	0.00	0.00	-171.40	130.00	41.40	0.00	-82.90	68.10	14.80	0.00	-8.20	3.00	5.20	0.00	-8.20	3.00	5.20	0.00	1.00	0.00	0.00	0.00	0.00	0.00	0.00	0.00	0.00	0.00	0.00	0.00	0.00	0.00	0.00
0.00	0.00	0.00	0.00	0.00	0.00	0.00	0.00	0.00	0.00	0.00	0.00	0.00	0.00	0.00	0.00	0.00	0.00	0.00	-178.90	85.60	93.20	0.00	-88.40	47.30	41.00	0.00	-7.40	0.40	7.00	0.00	-7.40	0.40	7.00	0.00	1.00	0.00	0.00	0.00	0.00	0.00	0.00	0.00	0.00	0.00	0.00	0.00	0.00	0.00	0.00
0.00	0.00	0.00	0.00	0.00	0.00	0.00	0.00	0.00	0.00	0.00	0.00	0.00	0.00	0.00	0.00	0.00	0.00	0.00	-168.80	32.90	135.80	0.00	-85.20	21.90	63.20	0.00	-5.90	-2.10	8.10	0.00	-5.90	-2.10	8.10	0.00	1.00	0.00	0.00	0.00	0.00	0.00	0.00	0.00	0.00	0.00	0.00	0.00	0.00	0.00	0.00
0.00	0.00	0.00	0.00	0.00	0.00	0.00	0.00	0.00	0.00	0.00	0.00	0.00	0.00	0.00	0.00	0.00	0.00	0.00	-142.10	-23.00	165.20	0.00	-73.70	-5.60	79.30	0.00	-3.80	-4.50	8.30	0.00	-3.80	-4.50	8.30	0.00	1.00	0.00	0.00	0.00	0.00	0.00	0.00	0.00	0.00	0.00	0.00	0.00	0.00	0.00	0.00
0.00	0.00	0.00	0.00	0.00	0.00	0.00	0.00	0.00	0.00	0.00	0.00	0.00	0.00	0.00	0.00	0.00	0.00	0.00	-101.60	-76.70	178.40	0.00	-54.90	-32.60	87.60	0.00	-1.30	-6.50	7.80	0.00	-1.30	-6.50	7.80	0.00	1.00	0.00	0.00	0.00	0.00	0.00	0.00	0.00	0.00	0.00	0.00	0.00	0.00	0.00	0.00
0.00	0.00	0.00	0.00	0.00	0.00	0.00	0.00	0.00	0.00	0.00	0.00	0.00	0.00	0.00	0.00	0.00	0.00	0.00	-51.10	-122.90	174.10	0.00	-30.80	-56.40	87.30	0.00	1.30	-7.80	6.50	0.00	1.30	-7.80	6.50	0.00	1.00	0.00	0.00	0.00	0.00	0.00	0.00	0.00	0.00	0.00	0.00	0.00	0.00	0.00	0.00
0.00	0.00	0.00	0.00	0.00	0.00	0.00	0.00	0.00	0.00	0.00	0.00	0.00	0.00	0.00	0.00	0.00	0.00	0.00	4.30	-157.10	152.80	0.00	-3.60	-74.70	78.40	0.00	3.80	-8.30	4.50	0.00	3.80	-8.30	4.50	0.00	1.00	0.00	0.00	0.00	0.00	0.00	0.00	0.00	0.00	0.00	0.00	0.00	0.00	0.00	0.00
0.00	0.00	0.00	0.00	0.00	0.00	0.00	0.00	0.00	0.00	0.00	0.00	0.00	0.00	0.00	0.00	0.00	0.00	0.00	59.30	-175.90	116.50	0.00	23.80	-85.70	61.90	0.00	5.90	-8.10	2.10	0.00	5.90	-8.10	2.10	0.00	1.00	0.00	0.00	0.00	0.00	0.00	0.00	0.00	0.00	0.00	0.00	0.00	0.00	0.00	0.00
0.00	0.00	0.00	0.00	0.00	0.00	0.00	0.00	0.00	0.00	0.00	0.00	0.00	0.00	0.00	0.00	0.00	0.00	0.00	108.60	-177.50	68.80	0.00	49.00	-88.30	39.30	0.00	7.40	-7.00	-0.40	0.00	7.40	-7.00	-0.40	0.00	1.00	0.00	0.00	0.00	0.00	0.00	0.00	0.00	0.00	0.00	0.00	0.00	0.00	0.00	0.00
0.00	0.00	0.00	0.00	0.00	0.00	0.00	0.00	0.00	0.00	0.00	0.00	0.00	0.00	0.00	0.00	0.00	0.00	0.00	147.20	-161.70	14.40	0.00	69.40	-82.30	12.90	0.00	8.20	-5.20	-3.00	0.00	8.20	-5.20	-3.00	0.00	1.00	0.00	0.00	0.00	0.00	0.00	0.00	0.00	0.00	0.00	0.00	0.00	0.00	0.00	0.00
0.00	0.00	0.00	0.00	0.00	0.00	0.00	0.00	0.00	0.00	0.00	0.00	0.00	0.00	0.00	0.00	0.00	0.00	0.00	171.50	-130.10	-41.30	0.00	82.90	-68.20	-14.70	0.00	8.20	-3.00	-5.20	0.00	8.20	-3.00	-5.20	0.00	1.00	0.00	0.00	0.00	0.00	0.00	0.00	0.00	0.00	0.00	0.00	0.00	0.00	0.00	0.00
0.00	0.00	0.00	0.00	0.00	0.00	0.00	0.00	0.00	0.00	0.00	0.00	0.00	0.00	0.00	0.00	0.00	0.00	0.00	178.90	-85.70	-93.10	0.00	88.40	-47.40	-41.00	0.00	7.40	-0.40	-7.00	0.00	7.40	-0.40	-7.00	0.00	1.00	0.00	0.00	0.00	0.00	0.00	0.00	0.00	0.00	0.00	0.00	0.00	0.00	0.00	0.00
0.00	0.00	0.00	0.00	0.00	0.00	0.00	0.00	0.00	0.00	0.00	0.00	0.00	0.00	0.00	0.00	0.00	0.00	0.00	168.80	-33.00	-135.80	0.00	85.20	-22.00	-63.20	0.00	5.90	2.10	-8.10	0.00	5.90	2.10	-8.10	0.00	1.00	0.00	0.00	0.00	0.00	0.00	0.00	0.00	0.00	0.00	0.00	0.00	0.00	0.00	0.00
0.00	0.00	0.00	0.00	0.00	0.00	0.00	0.00	0.00	0.00	0.00	0.00	0.00	0.00	0.00	0.00	0.00	0.00	0.00	142.20	22.90	-165.10	0.00	73.70	5.50	-79.20	0.00	3.80	4.50	-8.30	0.00	3.80	4.50	-8.30	0.00	1.00	0.00	0.00	0.00	0.00	0.00	0.00	0.00	0.00	0.00	0.00	0.00	0.00	0.00	0.00
0.00	0.00	0.00	0.00	0.00	0.00	0.00	0.00	0.00	0.00	0.00	0.00	0.00	0.00	0.00	0.00	0.00	0.00	0.00	101.60	76.60	-178.30	0.00	54.90	32.50	-87.50	0.00	1.30	6.50	-7.80	0.00	1.30	6.50	-7.80	0.00	1.00	0.00	0.00	0.00	0.00	0.00	0.00	0.00	0.00	0.00	0.00	0.00	0.00	0.00	0.00
0.00	0.00	0.00	0.00	0.00	0.00	0.00	0.00	0.00	0.00	0.00	0.00	0.00	0.00	0.00	0.00	0.00	0.00	0.00	51.10	122.80	-174.00	0.00	30.80	56.40	-87.20	0.00	-1.30	7.80	-6.50	0.00	-1.30	7.80	-6.50	0.00	1.00	0.00	0.00	0.00	0.00	0.00	0.00	0.00	0.00	0.00	0.00	0.00	0.00	0.00	0.00
0.00	0.00	0.00	0.00	0.00	0.00	0.00	0.00	0.00	0.00	0.00	0.00	0.00	0.00	0.00	0.00	0.00	0.00	0.00	-4.30	157.00	-152.70	0.00	3.60	74.70	-78.40	0.00	-3.80	8.30	-4.50	0.00	-3.80	8.30	-4.50	0.00	1.00	0.00	0.00	0.00	0.00	0.00	0.00	0.00	0.00	0.00	0.00	0.00	0.00	0.00	0.00
0.00	0.00	0.00	0.00	0.00	0.00	0.00	0.00	0.00	0.00	0.00	0.00	0.00	0.00	0.00	0.00	0.00	0.00	0.00	-59.30	175.80	-116.40	0.00	-23.80	85.70	-61.80	0.00	-5.90	8.10	-2.10	0.00	-5.90	8.10	-2.10	0.00	1.00	0.00	0.00	0.00	0.00	0.00	0.00	0.00	0.00	0.00	0.00	0.00	0.00	0.00	0.00
0.00	0.00	0.00	0.00	0.00	0.00	0.00	0.00	0.00	0.00	0.00	0.00	0.00	0.00	0.00	0.00	0.00	0.00	0.00	-108.60	177.40	-68.70	0.00	-49.00	88.30	-39.30	0.00	-7.40	7.00	0.40	0.00	-7.40	7.00	0.40	0.00	1.00	0.00	0.00	0.00	0.00	0.00	0.00	0.00	0.00	0.00	0.00	0.00	0.00	0.00	0.00
0.00	0.00	0.00	0.00	0.00	0.00	0.00	0.00	0.00	0.00	0.00	0.00	0.00	0.00	0.00	0.00	0.00	0.00	0.00	-147.20	161.60	-14.30	0.00	-69.30	82.20	-12.80	0.00	-8.20	5.20	3.00	0.00	-8.20	5.20	3.00	0.00	1.00	0.00	0.00	0.00	0.00	0.00	0.00	0.00	0.00	0.00	0.00	0.00	0.00	0.00	0.00
0.00	0.00	0.00	0.00	0.00	0.00	0.00	0.00	0.00	0.00	0.00	0.00	0.00	0.00	0.00	0.00	0.00	0.00	0.00	-171.40	130.00	41.40	0.00	-82.90	68.10	14.80	0.00	-8.20	3.00	5.20	0.00	-8.20	3.00	5.20	0.00	1.00	0.00	0.00	0.00	0.00	0.00	0.00	0.00	0.00	0.00	0.00	0.00	0.00	0.00	0.00
0.00	0.00	0.00	0.00	0.00	0.00	0.00	0.00	0.00	0.00	0.00	0.00	0.00	0.00	0.00	0.00	0.00	0.00	0.00	-178.90	85.60	93.20	0.00	-88.40	47.30	41.00	0.00	-7.40	0.40	7.00	0.00	-7.40	0.40	7.00	0.00	1.00	0.00	0.00	0.00	0.00	0.00	0.00	0.00	0.00	0.00	0.00	0.00	0.00	0.00	0.00
0.00	0.00	0.00	0.00	0.00	0.00	0.00	0.00	0.00	0.00	0.00	0.00	0.00	0.00	0.00	0.00	0.00	0.00	0.00	-168.80	32.90	135.80	0.00	-85.20	21.90	63.20	0.00	-5.90	-2.10	8.10	0.00	-5.90	-2.10	8.10	0.00	1.00	0.00	0.00	0.00	0.00	0.00	0.00	0.00	0.00	0.00	0.00	0.00	0.00	0.00	0.00
0.00	0.00	0.00	0.00	0.00	0.00	0.00	0.00	0.00	0.00	0.00	0.00	0.00	0.00	0.00	0.00	0.00	0.00	0.00	-142.10	-23.00	165.20	0.00	-73.70	-5.60	79.30	0.00	-3.80	-4.50	8.30	0.00	-3.80	-4.50	8.30	0.00	1.00	0.00	0.00	0.00	0.00	0.00	0.00	0.00	0.00	0.00	0.00	0.00	0.00	0.00	0.00
0.00	0.00	0.00	0.00	0.00	0.00	0.00	0.00	0.00	0.00	0.00	0.00	0.00	0.00	0.00	0.00	0.00	0.00	0.00	-101.60	-76.70	178.40	0.00	-54.90	-32.60	87.60	0.00	-1.30	-6.50	7.80	0.00	-1.30	-6.50	7.80	0.00	1.00	0.00	0.00	0.00	0.00	0.00	0.00	0.00	0.00	0.00	0.00	0.00	0.00	0.00	0.00
0.00	0.00	0.00	0.00	0.00	0.00	0.00	0.00	0.00	0.00	0.00	0.00	0.00	0.00	0.00	0.00	0.00	0.00	0.00	-51.10	-122.90	174.10	0.00	-30.80	-56.40	87.30	0.00	1.30	-7.80	6.50	0.00	1.30	-7.80	6.50	0.00	1.00	0.00	0.00	0.00	0.00	0.00	0.00	0.00	0.00	0.00	0.00	0.00	0.00	0.00	0.00
0.00	0.00	0.00	0.00	0.00	0.00	0.00	0.00	0.00	0.00	0.00	0.00	0.00	0.00	0.00	0.00	0.00	0.00	0.00	4.30	-157.10	152.80	0.00	-3.60	-74.70	78.40	0.00	3.80	-8.30	4.50	0.00	3.80	-8.30	4.50	0.00	1.00	0.00	0.00	0.00	0.00	0.00	0.00	0.00	0.00	0.00	0.00	0.00	0.00	0.00	0.00
0.00	0.00	0.00	0.00	0.00	0.00	0.00	0.00	0.00	0.00	0.00	0.00	0.00	0.00	0.00	0.00	0.00	0.00	0.00	59.30	-175.90	116.50	0.00	23.80	-85.70	61.90	0.00	5.90	-8.10	2.10	0.00	5.90	-8.10	2.10	0.00	1.00	0.00	0.00	0.00	0.00	0.00	0.00	0.00	0.00	0.00	0.00	0.00	0.00	0.00	0.00
0.00	0.00	0.00	0.00	0.00	0.00	0.00	0.00	0.00	0.00	0.00	0.00	0.00	0.00	0.00	0.00	0.00	0.00	0.00	108.60	-177.50	68.80	0.00	49.00	-88.30	39.30	0.00	7.40	-7.00	-0.40	0.00	7.40	-7.00	-0.40	0.00	1.00	0.00	0.00	0.00	0.00	0.00	0.00	0.00	0.00	0.00	0.00	0.00	0.00	0.00	0.00
0.00	0.00	0.00	0.00	0.00	0.00	0.00	0.00	0.00	0.00	0.00	0.00	0.00	0.00	0.00	0.00	0.00	0.00	0.00	147.20	-161.70	14.40	0.00	69.30	-82.30	12.90	0.00	8.20	-5.20	-3.00	0.00	8.20	-5.20	-3.00	0.00	1.00	0.00	0.00	0.00	0.00	0.00	0.00	0.00	0.00	0.00	0.00	0.00	0.00	0.00	0.00
0.00	0.00	0.00	0.00	0.00	0.00	0.00	0.00	0.00	0.00	0.00	0.00	0.00	0.00	0.00	0.00	0.00	0.00	0.00	171.50	-130.10	-41.30	0.00	82.90	-68.20	-14.70	0.00	8.20	-3.00	-5.20	0.00	8.20	-3.00	-5.20	0.00	1.00	0.00	0.00	0.00	0.00	0.00	0.00	0.00	0.00	0.00	0.00	0.00	0.00	0.00	0.00
0.00	0.00	0.00	0.00	0.00	0.00	0.00	0.00	0.00	0.00	0.00	0.00	0.00	0.00	0.00	0.00	0.00	0.00	0.00	178.90	-85.70	-93.10	0.00	88.40	-47.40	-41.00	0.00	7.40	-0.40	-7.00	0.00	7.40	-0.40	-7.00	0.00	1.00	0.00	0.00	0.00	0.00	0.00	0.00	0.00	0.00	0.00	0.00	0.00	0.00	0.00	0.00
0.00	0.00	0.00	0.00	0.00	0.00	0.00	0.00	0.00	0.00	0.00	0.00	0.00	0.00	0.00	0.00	0.00	0.00	0.00	168.80	-33.00	-135.70	0.00	85.20	-22.00	-63.20	0.00	5.90	2.10	-8.10	0.00	5.90	2.10	-8.10	0.00	1.00	0.00	0.00	0.00	0.00	0.00	0.00	0.00	0.00	0.00	0.00	0.00	0.00	0.00	0.00
0.00	0.00	0.00	0.00	0.00	0.00	0.00	0.00	0.00	0.00	0.00	0.00	0.00	0.00	0.00	0.00	0.00	0.00	0.00	142.20	22.90	-165.10	0.00	73.70	5.50	-79.20	0.00	3.80	4.50	-8.30	0.00	3.80	4.50	-8.30	0.00	1.00	0.00	0.00	0.00	0.00	0.00	0.00	0.00	0.00	0.00	0.00	0.00	0.00	0.00	0.00
0.00	0.00	0.00	0.00	0.00	0.00	0.00	0.00	0.00	0.00	0.00	0.00	0.00	0.00	0.00	0.00	0.00	0.00	0.00	101.60	76.60	-178.30	0.00	54.90	32.50	-87.50	0.00	1.30	6.50	-7.80	0.00	1.30	6.50	-7.80	0.00	1.00	0.00	0.00	0.00	0.00	0.00	0.00	0.00	0.00	0.00	0.00	0.00	0.00	0.00	0.00
0.00	0.00	0.00	0.00	0.00	0.00	0.00	0.00	0.00	0.00	0.00	0.00	0.00	0.00	0.00	0.00	0.00	0.00	0.00	51.10	122.80	-174.00	0.00	30.80	56.40	-87.20	0.00	-1.30	7.80	-6.50	0.00	-1.30	7.80	-6.50	0.00	1.00	0.00	0.00	0.00	0.00	0.00	0.00	0.00	0.00	0.00	0.00	0.00	0.00	0.00	0.00
[truncated: 1,814 more rows]
[truncated: 77 more columns]
