# Supplementary material for: Transformer fault identification based on GWO-optimized Dual-channel M-A method
Source: PLoS One. 2024 Oct 28;19(10):e0312474. doi: 10.1371/journal.pone.0312474 (PMC11516005; doi:10.1371/journal.pone.0312474)
Supplement: S1 Data — (ZIP) [file pone.0312474.s001.zip › data1065.csv]

# ¸ßÑ¹²àµçÁ÷AÏà_Iha	¸ßÑ¹²àµçÁ÷BÏà_Ihb	¸ßÑ¹²àµçÁ÷CÏà_Ihc	¸ßÑ¹²àÁãÐòµçÁ÷_3I0	ÖÐÑ¹²àµçÁ÷AÏà_Ima	ÖÐÑ¹²àµçÁ÷BÏà_Imb	ÖÐÑ¹²àµçÁ÷CÏà_Imc	ÖÐÑ¹²àÁãÐòµçÁ÷_3I0	µÍÑ¹1·ÖÖ§µçÁ÷AÏà_Il1a	µÍÑ¹1·ÖÖ§µçÁ÷BÏà_Il1b	µÍÑ¹1·ÖÖ§µçÁ÷CÏà_Il1c	µÍÑ¹1·ÖÖ§ÁãÐòµçÁ÷_3I0	µÍÑ¹2·ÖÖ§µçÁ÷AÏà_Il2a	µÍÑ¹2·ÖÖ§µçÁ÷BÏà_Il2b	µÍÑ¹2·ÖÖ§µçÁ÷CÏà_Il2c	µÍÑ¹2·ÖÖ§ÁãÐòµçÁ÷_3I0	×Ý²îµçÁ÷AÏà_Ia	×Ý²îµçÁ÷BÏà_Ib	×Ý²îµçÁ÷CÏà_Ic	¸ßÑ¹²àµçÑ¹AÏà_Uha	¸ßÑ¹²àµçÑ¹BÏà_Uhb	¸ßÑ¹²àµçÑ¹CÏà_Uhc	¸ßÑ¹²àÁãÐòµçÑ¹_3U0	ÖÐÑ¹²àµçÑ¹AÏà_Uma	ÖÐÑ¹²àµçÑ¹BÏà_Umb	ÖÐÑ¹²àµçÑ¹CÏà_Umc	ÖÐÑ¹²àÁãÐòµçÑ¹_3U0	µÍÑ¹1·ÖÖ§µçÑ¹AÏà_Ul1a	µÍÑ¹1·ÖÖ§µçÑ¹BÏà_Ul1b	µÍÑ¹1·ÖÖ§µçÑ¹CÏà_Ul1c	µÍÑ¹1·ÖÖ§ÁãÐòµçÑ¹_3U0	µÍÑ¹2·ÖÖ§µçÑ¹AÏà_Ul2a	µÍÑ¹2·ÖÖ§µçÑ¹BÏà_Ul2b	µÍÑ¹2·ÖÖ§µçÑ¹CÏà_Ul2c	µÍÑ¹2·ÖÖ§ÁãÐòµçÑ¹_3U0	±£»¤Æô¶¯	×ÝÁª²î¶¯ËÙ¶Ï	×ÝÁª±ÈÂÊ²î¶¯	Ìø¸ßÑ¹²à	¸ßÑ¹Ä¸Áª	ÌøÖÐÑ¹²à	ÖÐÑ¹Ä¸Áª	ÌøµÍ1·ÖÖ§	µÍ1·Ö¶Î	ÌøµÍ2·ÖÖ§	µÍ2·Ö¶Î	ÖÐÑ¹±ÕËø±¸	µÍ1±ÕËø±¸	µÍ2±ÕËø±¸	¸ßÏà¼ä×è¿¹1Ê±ÏÞ
-0.11	-0.05	0.16	0.00	0.17	0.12	-0.30	0.00	-0.03	0.19	-0.16	0.00	0.28	0.01	-0.29	0.00	0.00	0.01	-0.01	-96.00	-82.90	178.90	0.00	-50.20	-38.60	88.80	0.00	-0.60	-6.90	7.60	0.00	-0.60	-6.90	7.60	0.00	0.00	0.00	0.00	0.00	0.00	0.00	0.00	0.00	0.00	0.00	0.00	0.00	0.00	0.00	0.00
-0.06	0.35	0.48	0.00	0.09	0.20	-0.11	0.00	-0.09	0.36	-0.11	0.00	0.51	0.11	-0.38	0.01	0.19	0.08	0.00	-44.60	-127.68	172.50	0.00	-24.55	-61.50	86.50	0.00	1.90	-8.10	6.10	0.00	1.90	-8.10	6.10	0.00	0.00	0.00	0.00	0.00	0.00	0.00	0.00	0.00	0.00	0.00	0.00	0.00	0.00	0.00	0.00
-0.01	-0.14	0.15	0.00	0.00	0.26	-0.26	0.22	-0.14	0.53	-0.05	0.23	0.03	0.07	-0.33	0.00	0.05	-0.08	0.16	11.10	-160.08	149.43	-0.32	2.42	-78.36	75.76	0.00	4.40	-8.40	4.00	0.00	4.40	-8.40	4.00	0.00	0.00	0.00	0.00	0.00	0.00	0.00	0.00	0.00	0.00	0.00	0.00	0.00	0.00	0.00	0.00
0.03	-0.16	0.12	0.18	-0.09	0.29	0.17	0.00	-0.18	0.17	0.00	0.00	0.01	0.46	-0.29	0.00	-0.04	0.01	0.00	65.80	-177.10	111.20	0.02	30.00	-87.60	57.10	0.00	6.40	-7.90	1.50	0.00	6.40	-7.90	1.50	0.00	0.00	0.00	0.00	0.00	0.00	0.00	0.00	0.00	0.00	0.00	0.00	0.00	0.00	0.00	0.00
0.08	-0.17	0.08	0.00	-0.17	0.36	-0.45	0.35	-0.20	0.13	0.04	0.00	0.18	0.32	0.00	0.00	-0.51	0.01	0.00	114.10	-176.50	62.27	0.06	54.87	-88.20	33.80	0.00	7.80	-6.70	-1.00	0.00	7.80	-6.70	-1.00	0.00	0.00	0.00	0.00	0.00	0.00	0.00	0.00	0.00	0.00	0.00	0.00	0.00	0.00	0.00	0.00
0.39	-0.16	0.03	0.00	-0.24	0.27	-0.03	0.10	-0.01	0.07	0.12	0.00	-0.36	0.30	-0.15	0.00	-0.02	-0.15	0.00	151.10	-158.70	7.50	-0.44	73.50	-80.20	6.70	0.00	8.40	-4.80	-3.60	0.00	8.40	-4.80	-3.60	0.00	0.00	0.00	0.00	0.00	0.00	0.00	0.00	0.00	0.00	0.00	0.00	0.00	0.00	0.00	0.00
0.30	-0.13	0.47	-0.13	-0.60	0.22	0.06	-0.17	-0.18	0.01	0.17	-0.13	-0.25	0.50	-0.05	0.00	0.27	-0.34	0.01	173.40	-125.30	-47.62	0.47	85.40	-64.40	-21.00	0.00	8.20	-2.40	-5.80	0.00	8.20	-2.40	-5.80	0.00	0.00	0.00	0.00	0.00	0.00	0.00	0.00	0.00	0.00	0.00	0.00	0.00	0.00	0.00	0.00
0.17	0.39	-0.07	0.00	-0.09	0.20	0.12	0.00	-0.15	-0.05	0.19	0.00	-0.16	0.26	-0.19	-0.13	0.04	0.16	0.01	178.70	-79.60	-99.03	0.30	89.00	-42.20	-46.70	0.00	7.20	0.20	-7.40	0.00	7.20	0.20	-7.40	0.00	0.00	0.00	0.00	0.00	0.00	0.00	0.00	0.00	0.00	0.00	0.00	0.00	0.00	0.00	0.00
0.53	-0.26	-0.11	0.17	-0.28	0.06	-0.23	0.00	-0.09	-0.11	0.20	0.00	-0.33	-0.11	0.30	0.22	0.00	0.00	-0.02	166.32	-26.20	-140.64	0.00	84.08	-16.19	-67.68	0.00	5.50	2.80	-8.30	0.00	5.50	2.80	-8.30	0.00	0.00	0.00	0.00	0.00	0.00	0.00	0.00	0.00	0.00	0.00	0.00	0.00	0.00	0.00	0.00
-0.20	0.00	-0.15	0.00	0.07	-0.03	0.27	0.00	0.07	0.33	0.19	0.06	-0.16	0.08	-0.10	0.28	0.00	-0.01	0.01	138.19	29.80	-167.80	-0.17	70.40	11.90	-82.30	0.00	3.20	5.10	-8.40	0.00	3.20	5.10	-8.40	0.00	0.00	0.00	0.00	0.00	0.00	0.00	0.00	0.00	0.00	0.00	0.00	0.00	0.00	0.00	0.00
-0.07	-0.28	-0.16	0.00	-0.59	-0.12	0.78	0.00	0.03	-0.19	0.51	-0.12	-0.28	0.00	0.29	0.00	0.22	-0.01	-0.44	96.00	83.13	-178.93	0.00	49.75	39.02	-88.80	0.00	0.60	6.90	-7.60	0.00	0.60	6.90	-7.60	0.00	0.00	0.00	0.00	0.00	0.00	0.00	0.00	0.00	0.00	0.00	0.00	0.00	0.00	0.00	0.00
0.21	0.10	-0.17	0.49	-0.09	-0.20	0.29	0.00	0.09	-0.20	0.11	0.15	0.10	0.38	0.32	-0.21	0.00	-0.11	-0.13	44.60	127.78	-172.50	0.00	25.00	61.50	-86.50	0.00	-1.90	8.10	-6.10	0.00	-1.90	8.10	-6.10	0.00	0.00	0.00	0.00	0.00	0.00	0.00	0.00	0.00	0.00	0.00	0.00	0.00	0.00	0.00	0.00
0.36	0.14	-0.15	0.00	0.49	-0.26	0.31	0.00	-0.30	-0.19	0.05	0.00	-0.55	0.11	0.37	0.00	0.01	0.22	0.00	-11.10	160.30	-149.10	0.00	-2.60	78.40	-76.04	0.00	-4.40	8.40	-4.00	0.00	-4.40	8.40	-4.00	0.00	0.00	0.00	0.00	0.00	0.00	0.00	0.00	0.00	0.00	0.00	0.00	0.00	0.00	0.00	0.00
-0.03	0.42	-0.07	0.00	0.09	-0.29	0.20	0.00	0.18	-0.17	0.41	0.00	-0.01	-0.26	0.11	0.49	0.01	-0.01	-0.38	-65.80	177.57	-111.20	0.00	-29.51	87.65	-57.29	0.00	-6.40	7.90	-1.50	0.00	-6.40	7.90	-1.50	0.00	0.00	0.00	0.00	0.00	0.00	0.00	0.00	0.00	0.00	0.00	0.00	0.00	0.00	0.00	0.00
-0.08	0.47	0.15	0.47	0.17	-0.30	0.35	0.00	0.26	-0.13	0.23	0.00	0.08	-0.32	0.22	0.00	-0.23	0.16	0.00	-113.66	176.50	-61.93	0.00	-54.40	88.03	-33.80	0.00	-7.80	6.70	1.00	0.00	-7.80	6.70	1.00	0.00	0.00	0.00	0.00	0.00	0.00	0.00	0.00	0.00	0.00	0.00	0.00	0.00	0.00	0.00	0.00
-0.37	0.16	0.03	0.00	0.24	0.03	-0.10	0.00	0.20	-0.07	-0.37	0.00	0.18	-0.33	0.15	0.00	0.24	0.44	0.07	-151.10	158.53	-7.62	-0.01	-73.50	79.77	-6.70	0.00	-8.40	4.80	3.60	0.00	-8.40	4.80	3.60	0.00	0.00	0.00	0.00	0.00	0.00	0.00	0.00	0.00	0.00	0.00	0.00	0.00	0.00	0.00	0.00
-0.15	0.13	0.02	0.00	0.66	-0.22	-0.06	0.06	-0.16	-0.13	-0.17	0.00	0.25	-0.31	0.05	0.37	0.01	0.00	-0.01	-173.40	125.06	48.49	0.15	-85.40	64.40	20.87	0.00	-8.20	2.40	5.80	0.00	-8.20	2.40	5.80	0.00	0.00	0.00	0.00	0.00	0.00	0.00	0.00	0.00	0.00	0.00	0.00	0.00	0.00	0.00	0.00
-0.17	0.09	0.07	0.00	-0.13	-0.15	0.33	0.00	0.14	0.27	-0.19	-0.13	0.31	-0.26	-0.39	0.15	0.01	0.00	-0.01	-178.70	79.31	99.04	0.00	-89.00	42.20	46.70	0.00	-7.20	-0.20	7.40	0.00	-7.20	-0.20	7.40	0.00	0.00	0.00	0.00	0.00	0.00	0.00	0.00	0.00	0.00	0.00	0.00	0.00	0.00	0.00	0.00
-0.50	0.55	0.12	0.00	0.28	-0.06	-0.22	0.00	0.09	0.39	-0.20	0.04	0.81	-0.02	0.34	0.00	0.00	-0.06	0.16	-166.50	26.22	140.53	0.00	-83.80	15.90	67.90	0.00	-5.50	-2.80	8.30	0.00	-5.50	-2.80	8.30	0.00	0.00	0.00	0.00	0.00	0.00	0.00	0.00	0.00	0.00	0.00	0.00	0.00	0.00	0.00	0.00
-0.14	0.00	0.15	0.00	-0.21	0.52	-0.23	-0.29	0.03	0.15	-0.19	-0.42	0.32	-0.08	-0.01	0.42	0.00	0.00	-0.01	-137.70	-29.80	168.21	0.00	-70.40	-11.71	82.29	0.00	-3.20	-5.10	8.40	0.00	-3.20	-5.10	8.40	0.00	0.00	0.00	0.00	0.00	0.00	0.00	0.00	0.00	0.00	0.00	0.00	0.00	0.00	0.00	0.00
0.31	-0.05	0.32	0.00	0.65	0.12	-0.30	0.35	-0.03	0.40	0.07	0.22	0.25	0.01	-0.50	-0.42	0.00	0.01	0.21	-96.00	-82.90	178.47	-0.09	-50.20	-38.60	88.80	0.00	-0.60	-6.90	7.60	0.00	-0.60	-6.90	7.60	0.00	0.00	0.00	0.00	0.00	0.00	0.00	0.00	0.00	0.00	0.00	0.00	0.00	0.00	0.00	0.00
-0.42	-0.10	0.17	0.00	0.14	0.20	-0.29	0.00	0.39	0.20	-0.11	-0.43	0.22	0.11	-0.13	0.05	0.00	0.43	0.45	-44.12	-127.90	172.50	0.00	-24.62	-61.50	86.98	0.00	1.90	-8.10	6.10	0.00	1.90	-8.10	6.10	0.00	0.00	0.00	0.00	0.00	0.00	0.00	0.00	0.00	0.00	0.00	0.00	0.00	0.00	0.00	0.00
0.03	0.14	-0.18	-0.45	0.00	0.26	0.23	0.41	-0.14	0.19	-0.05	0.00	0.12	0.69	-0.36	0.00	-0.01	0.01	0.00	11.10	-160.30	149.35	0.00	2.90	-78.52	75.70	0.00	4.40	-8.40	4.00	0.00	4.40	-8.40	4.00	0.00	0.00	0.00	0.00	0.00	0.00	0.00	0.00	0.00	0.00	0.00	0.00	0.00	0.00	0.00	0.00
0.21	-0.16	-0.06	0.00	-0.09	0.29	-0.32	0.00	-0.61	0.14	-0.24	0.00	0.01	0.31	0.13	0.23	-0.01	0.01	0.00	65.80	-176.87	111.25	-0.34	30.00	-87.60	57.60	0.00	6.40	-7.90	1.50	0.00	6.40	-7.90	1.50	0.00	0.00	0.00	0.00	0.00	0.00	0.00	0.00	0.00	0.00	0.00	0.00	0.00	0.00	0.00	0.00
-0.35	-0.20	0.57	0.06	-0.17	0.13	-0.12	0.00	-0.20	0.13	0.30	0.00	-0.23	0.32	-0.22	0.00	-0.39	0.36	-0.34	114.07	-176.00	62.44	0.00	54.46	-88.20	33.68	0.00	7.80	-6.70	-1.00	0.00	7.80	-6.70	-1.00	0.00	0.00	0.00	0.00	0.00	0.00	0.00	0.00	0.00	0.00	0.00	0.00	0.00	0.00	0.00	0.00
0.13	-0.16	-0.31	-0.15	-0.24	0.75	-0.03	0.30	-0.20	0.07	0.12	-0.10	-0.18	0.33	-0.15	0.00	-0.01	-0.32	0.00	151.10	-158.73	7.50	-0.50	73.99	-79.71	6.55	0.00	8.40	-4.80	-3.60	0.00	8.40	-4.80	-3.60	0.00	0.00	0.00	0.00	0.00	0.00	0.00	0.00	0.00	0.00	0.00	0.00	0.00	0.00	0.00	0.00
0.15	-0.13	-0.02	0.00	-0.28	0.36	-0.36	0.00	-0.17	-0.12	0.17	0.35	-0.21	0.31	0.29	0.00	-0.01	0.00	-0.33	173.40	-125.30	-48.36	0.00	85.40	-64.21	-20.74	0.00	8.20	-2.40	-5.80	0.00	8.20	-2.40	-5.80	0.00	0.00	0.00	0.00	0.00	0.00	0.00	0.00	0.00	0.00	0.00	0.00	0.00	0.00	0.00	0.00
0.48	0.06	-0.05	-0.03	-0.30	0.52	0.15	0.49	-0.14	-0.05	0.23	0.00	-0.43	0.23	0.53	0.06	-0.01	0.00	0.01	178.70	-79.60	-99.00	0.23	89.00	-42.20	-46.70	0.00	7.20	0.20	-7.40	0.00	7.20	0.20	-7.40	0.00	0.00	0.00	0.00	0.00	0.00	0.00	0.00	0.00	0.00	0.00	0.00	0.00	0.00	0.00	0.00
0.18	-0.05	-0.11	0.00	-0.28	0.06	0.22	0.38	0.39	-0.10	0.20	0.49	-0.33	0.18	0.34	0.00	-0.25	0.31	-0.12	166.65	-26.20	-140.30	0.00	83.80	-15.90	-67.90	0.00	5.50	2.80	-8.30	0.00	5.50	2.80	-8.30	0.00	0.00	0.00	0.00	0.00	0.00	0.00	0.00	0.00	0.00	0.00	0.00	0.00	0.00	0.00	0.00
0.13	0.00	-0.15	0.00	-0.24	-0.03	0.27	0.04	-0.03	-0.15	0.16	0.00	-0.01	0.27	0.23	0.00	0.00	-0.18	0.01	137.68	29.80	-167.80	0.00	70.40	11.90	-82.30	0.00	3.20	5.10	-8.40	0.00	3.20	5.10	-8.40	0.00	0.00	0.00	0.00	0.00	0.00	0.00	0.00	0.00	0.00	0.00	0.00	0.00	0.00	0.00	0.00
0.11	0.05	0.29	0.00	-0.30	-0.12	0.30	0.22	-0.47	-0.19	0.54	0.00	-0.28	-0.01	0.29	0.00	0.00	0.13	0.01	96.05	82.90	-178.90	-0.01	50.35	38.60	-88.80	0.00	0.60	6.90	-7.60	0.00	0.60	6.90	-7.60	0.00	0.00	0.00	0.00	0.00	0.00	0.00	0.00	0.00	0.00	0.00	0.00	0.00	0.00	0.00	0.00
0.07	-0.05	-0.17	0.30	-0.09	-0.20	0.29	0.00	0.46	-0.20	0.11	-0.01	-0.21	0.37	0.32	0.00	0.00	-0.01	0.06	44.60	127.90	-172.50	-0.06	25.00	61.93	-86.53	0.00	-1.90	8.10	-6.10	0.00	-1.90	8.10	-6.10	0.00	0.00	0.00	0.00	0.00	0.00	0.00	0.00	0.00	0.00	0.00	0.00	0.00	0.00	0.00	0.00
0.01	0.16	-0.15	0.00	0.00	0.21	0.26	-0.45	0.20	0.30	0.35	-0.03	-0.12	-0.20	0.33	0.00	0.01	-0.01	0.00	-11.10	160.30	-149.20	-0.29	-2.38	78.40	-75.70	0.00	-4.40	8.40	-4.00	0.00	-4.40	8.40	-4.00	0.00	0.00	0.00	0.00	0.00	0.00	0.00	0.00	0.00	0.00	0.00	0.00	0.00	0.00	0.00	0.00
-0.03	0.32	-0.46	0.31	0.31	-0.29	0.35	0.00	0.18	-0.17	0.00	0.00	-0.01	-0.70	0.29	0.00	0.32	-0.01	0.00	-65.80	177.10	-110.94	0.26	-29.99	87.60	-57.60	0.00	-6.40	7.90	-1.50	0.00	-6.40	7.90	-1.50	0.00	0.00	0.00	0.00	0.00	0.00	0.00	0.00	0.00	0.00	0.00	0.00	0.00	0.00	0.00	0.00
-0.08	0.55	-0.16	0.00	0.17	-0.30	0.09	0.00	0.20	-0.12	-0.22	0.48	-0.34	-0.32	0.51	-0.45	0.01	-0.01	-0.03	-114.10	176.56	-62.40	-0.10	-54.14	88.50	-34.18	0.00	-7.80	6.70	1.00	0.00	-7.80	6.70	1.00	0.00	0.00	0.00	0.00	0.00	0.00	0.00	0.00	0.00	0.00	0.00	0.00	0.00	0.00	0.00	0.00
-0.13	0.16	-0.21	0.48	0.28	-0.30	0.29	0.23	0.20	-0.07	-0.46	0.00	0.49	-0.33	0.15	0.00	0.01	0.00	0.00	-151.13	158.98	-7.50	0.00	-73.50	80.55	-6.70	0.00	-8.40	4.80	3.60	0.00	-8.40	4.80	3.60	0.00	0.00	0.00	0.00	0.00	0.00	0.00	0.00	0.00	0.00	0.00	0.00	0.00	0.00	0.00	0.00
-0.15	0.13	0.02	0.00	0.19	-0.22	-0.31	-0.50	0.18	-0.01	0.06	0.01	0.29	-0.34	0.43	0.00	0.02	0.00	-0.01	-173.36	125.30	48.30	0.18	-85.05	64.40	21.00	0.00	-8.20	2.40	5.80	0.00	-8.20	2.40	5.80	0.00	0.00	0.00	0.00	0.00	0.00	0.00	0.00	0.00	0.00	0.00	0.00	0.00	0.00	0.00	0.00
-0.17	-0.04	0.07	0.00	0.30	-0.15	-0.15	0.21	0.35	0.05	-0.63	0.00	0.31	-0.26	0.14	0.16	0.01	0.00	-0.01	-178.70	80.05	99.44	0.00	-89.00	42.14	46.70	0.00	-7.20	-0.20	7.40	0.00	-7.20	-0.20	7.40	0.00	0.00	0.00	0.00	0.00	0.00	0.00	0.00	0.00	0.00	0.00	0.00	0.00	0.00	0.00	0.00
-0.16	0.05	0.52	0.00	0.28	-0.06	-0.22	-0.42	0.09	0.03	-0.20	0.00	0.33	-0.18	-0.15	0.00	-0.12	-0.29	0.04	-166.01	26.20	140.67	0.05	-83.80	15.90	68.28	0.00	-5.50	-2.80	8.30	0.00	-5.50	-2.80	8.30	0.00	0.00	0.00	0.00	0.00	0.00	0.00	0.00	0.00	0.00	0.00	0.00	0.00	0.00	0.00	0.00
-0.14	0.00	0.15	0.00	0.24	0.03	-0.70	-0.13	0.03	0.15	-0.31	0.19	0.32	-0.08	-0.23	-0.03	0.00	0.01	-0.13	-138.00	-29.83	167.80	0.43	-70.40	-11.90	82.30	0.00	-3.20	-5.10	8.40	0.00	-3.20	-5.10	8.40	0.00	0.00	0.00	0.00	0.00	0.00	0.00	0.00	0.00	0.00	0.00	0.00	0.00	0.00	0.00	0.00
-0.11	-0.05	0.16	0.00	-0.12	0.12	-0.11	0.00	-0.03	0.19	0.00	-0.45	0.56	0.27	-0.25	0.00	-0.18	0.01	-0.01	-96.00	-82.59	178.90	0.28	-50.20	-38.60	88.80	0.00	-0.60	-6.90	7.60	0.00	-0.60	-6.90	7.60	0.00	0.00	0.00	0.00	0.00	0.00	0.00	0.00	0.00	0.00	0.00	0.00	0.00	0.00	0.00	0.00
-0.06	-0.39	0.17	0.00	0.09	0.65	-0.63	0.00	0.36	-0.23	-0.11	0.22	0.21	0.46	-0.32	0.00	0.00	0.01	0.48	-44.60	-127.90	172.40	0.00	-25.13	-61.15	86.50	0.00	1.90	-8.10	6.10	0.00	1.90	-8.10	6.10	0.00	0.00	0.00	0.00	0.00	0.00	0.00	0.00	0.00	0.00	0.00	0.00	0.00	0.00	0.00	0.00
0.40	-0.14	0.34	0.00	0.00	0.26	-0.26	-0.12	-0.14	0.19	-0.05	0.00	0.12	0.20	-0.16	0.00	-0.01	0.01	0.00	11.10	-160.30	149.20	0.00	2.60	-78.40	75.92	0.00	4.40	-8.40	4.00	0.00	4.40	-8.40	4.00	0.00	0.00	0.00	0.00	0.00	0.00	0.00	0.00	0.00	0.00	0.00	0.00	0.00	0.00	0.00	0.00
0.03	-0.34	0.16	0.06	-0.09	0.26	-0.20	0.00	-0.36	0.36	0.00	0.00	0.01	-0.18	-0.29	-0.01	0.40	0.01	0.00	65.84	-177.10	111.20	0.00	29.66	-87.60	57.50	0.00	6.40	-7.90	1.50	0.00	6.40	-7.90	1.50	0.00	0.00	0.00	0.00	0.00	0.00	0.00	0.00	0.00	0.00	0.00	0.00	0.00	0.00	0.00	0.00
0.08	-0.17	0.08	0.05	-0.17	0.30	0.22	0.00	-0.23	0.13	0.07	0.00	-0.08	0.32	-0.09	-0.13	-0.01	0.01	-0.33	114.10	-176.07	62.40	-0.36	54.40	-88.20	34.28	0.00	7.80	-6.70	-1.00	0.00	7.80	-6.70	-1.00	0.00	0.00	0.00	0.00	0.00	0.00	0.00	0.00	0.00	0.00	0.00	0.00	0.00	0.00	0.00	0.00
0.13	-0.19	0.26	0.00	-0.24	0.33	-0.03	0.00	-0.63	-0.05	0.12	0.00	-0.35	0.56	-0.65	0.05	-0.01	0.00	0.00	151.10	-158.70	7.32	0.00	73.50	-80.20	6.70	0.00	8.40	-4.80	-3.60	0.00	8.40	-4.80	-3.60	0.00	0.00	0.00	0.00	0.00	0.00	0.00	0.00	0.00	0.00	0.00	0.00	0.00	0.00	0.00	0.00
0.43	0.01	-0.31	0.23	-0.28	0.22	0.03	0.00	-0.18	0.01	0.17	0.00	-0.25	0.31	0.40	0.00	-0.30	0.45	0.01	173.40	-125.38	-48.00	0.00	85.40	-64.09	-21.00	0.00	8.20	-2.40	-5.80	0.00	8.20	-2.40	-5.80	0.00	0.00	0.00	0.00	0.00	0.00	0.00	0.00	0.00	0.00	0.00	0.00	0.00	0.00	0.00	0.00
0.17	-0.17	-0.07	0.00	-0.30	0.15	0.34	0.00	-0.14	-0.05	0.19	0.00	-0.37	0.26	0.11	-0.12	0.16	0.26	0.01	178.70	-79.60	-99.00	0.06	88.92	-42.20	-46.70	0.00	7.20	0.20	-7.40	0.00	7.20	0.20	-7.40	0.00	0.00	0.00	0.00	0.00	0.00	0.00	0.00	0.00	0.00	0.00	0.00	0.00	0.00	0.00	0.00
0.16	-0.50	0.04	0.00	-0.28	0.06	0.22	0.00	-0.38	-0.11	0.20	0.00	-0.34	0.18	0.15	-0.13	0.00	-0.44	0.01	166.73	-26.20	-140.30	0.00	83.80	-15.93	-67.55	0.00	5.50	2.80	-8.30	0.00	5.50	2.80	-8.30	0.00	0.00	0.00	0.00	0.00	0.00	0.00	0.00	0.00	0.00	0.00	0.00	0.00	0.00	0.00	0.00
0.14	0.43	0.11	0.00	-0.58	0.15	0.27	0.00	-0.03	-0.15	0.13	0.00	-0.50	-0.30	0.23	-0.18	0.00	-0.26	-0.02	137.87	29.80	-167.80	0.07	69.98	11.92	-82.25	0.00	3.20	5.10	-8.40	0.00	3.20	5.10	-8.40	0.00	0.00	0.00	0.00	0.00	0.00	0.00	0.00	0.00	0.00	0.00	0.00	0.00	0.00	0.00	0.00
-0.21	0.05	-0.19	0.28	-0.17	-0.12	0.52	0.00	-0.05	0.22	0.16	0.00	-0.28	-0.01	0.29	0.06	0.00	0.04	0.01	96.31	82.77	-178.90	0.05	50.20	38.28	-88.43	0.00	0.60	6.90	-7.60	0.00	0.60	6.90	-7.60	0.00	0.00	0.00	0.00	0.00	0.00	0.00	0.00	0.00	0.00	0.00	0.00	0.00	0.00	0.00	0.00
0.06	0.10	-0.17	0.00	-0.21	-0.20	0.29	0.00	0.09	-0.20	0.11	0.00	-0.21	-0.07	0.32	0.00	0.00	-0.01	0.00	44.60	127.90	-172.50	0.00	25.00	61.50	-86.50	0.00	-1.90	8.10	-6.10	0.00	-1.90	8.10	-6.10	0.00	0.00	0.00	0.00	0.00	0.00	0.00	0.00	0.00	0.00	0.00	0.00	0.00	0.00	0.00	0.00
0.01	0.13	-0.15	0.00	0.45	-0.16	0.48	0.00	0.01	-0.19	0.05	0.00	-0.12	-0.56	0.33	-0.15	0.27	0.00	0.30	-10.91	160.34	-149.20	0.00	-2.60	78.55	-75.21	0.00	-4.40	8.40	-4.00	0.00	-4.40	8.40	-4.00	0.00	0.00	0.00	0.00	0.00	0.00	0.00	0.00	0.00	0.00	0.00	0.00	0.00	0.00	0.00	0.00
-0.03	0.16	-0.12	0.00	0.35	-0.29	0.43	-0.24	0.18	0.05	0.00	0.00	-0.01	-0.27	0.29	0.43	0.01	-0.01	0.00	-65.80	177.10	-111.04	0.22	-30.00	87.52	-57.60	0.00	-6.40	7.90	-1.50	0.00	-6.40	7.90	-1.50	0.00	0.00	0.00	0.00	0.00	0.00	0.00	0.00	0.00	0.00	0.00	0.00	0.00	0.00	0.00	0.00
-0.08	0.17	0.30	0.00	0.17	-0.26	0.12	-0.34	-0.23	-0.63	-0.10	-0.08	0.08	-0.32	0.23	0.00	0.01	-0.01	0.45	-113.62	176.56	-62.40	0.00	-54.09	88.20	-33.64	0.00	-7.80	6.70	1.00	0.00	-7.80	6.70	1.00	0.00	0.00	0.00	0.00	0.00	0.00	0.00	0.00	0.00	0.00	0.00	0.00	0.00	0.00	0.00	0.00
-0.63	0.16	0.07	0.00	0.24	-0.27	0.03	0.02	0.20	0.15	0.05	0.06	0.18	-0.33	0.15	-0.25	0.06	0.00	0.04	-151.10	158.70	-7.50	0.00	-73.50	80.20	-6.70	0.00	-8.40	4.80	3.60	0.00	-8.40	4.80	3.60	0.00	0.00	0.00	0.00	0.00	0.00	0.00	0.00	0.00	0.00	0.00	0.00	0.00	0.00	0.00	0.00
-0.58	0.13	0.02	-0.01	0.72	-0.22	-0.06	0.00	0.18	-0.01	0.02	-0.29	0.70	-0.31	0.11	0.23	0.01	0.00	-0.35	-173.14	125.30	48.00	0.00	-85.52	64.40	21.00	0.00	-8.20	2.40	5.80	0.00	-8.20	2.40	5.80	0.00	0.00	0.00	0.00	0.00	0.00	0.00	0.00	0.00	0.00	0.00	0.00	0.00	0.00	0.00	0.00
0.06	0.51	0.07	0.34	0.27	-0.15	-0.11	0.00	0.14	0.05	-0.57	0.00	0.31	-0.36	0.21	0.00	0.01	-0.45	0.34	-178.70	79.17	98.83	0.00	-89.00	41.86	46.70	0.00	-7.20	-0.20	7.40	0.00	-7.20	-0.20	7.40	0.00	0.00	0.00	0.00	0.00	0.00	0.00	0.00	0.00	0.00	0.00	0.00	0.00	0.00	0.00	0.00
-0.16	0.27	0.33	0.00	0.51	-0.06	-0.22	0.00	0.09	0.11	-0.20	0.00	0.33	-0.12	-0.15	0.00	0.00	0.30	-0.01	-166.31	26.20	140.49	0.00	-83.80	15.90	68.32	0.00	-5.50	-2.80	8.30	0.00	-5.50	-2.80	8.30	0.00	0.00	0.00	0.00	0.00	0.00	0.00	0.00	0.00	0.00	0.00	0.00	0.00	0.00	0.00	0.00
-0.14	0.05	0.15	0.19	0.25	0.03	-0.56	0.00	0.03	0.22	0.30	0.00	0.38	-0.08	-0.23	0.00	-0.18	0.02	0.36	-137.50	-29.83	167.86	0.00	-69.90	-11.90	82.75	0.00	-3.20	-5.10	8.40	0.00	-3.20	-5.10	8.40	0.00	0.00	0.00	0.00	0.00	0.00	0.00	0.00	0.00	0.00	0.00	0.00	0.00	0.00	0.00	0.00
-0.11	-0.15	0.16	-0.03	0.17	-0.01	-0.07	0.45	-0.03	0.37	-0.16	-0.43	0.28	0.01	-0.29	0.07	-0.03	0.17	0.25	-95.78	-82.90	178.90	0.00	-50.20	-38.60	88.80	0.00	-0.60	-6.90	7.60	0.00	-0.60	-6.90	7.60	0.00	0.00	0.00	0.00	0.00	0.00	0.00	0.00	0.00	0.00	0.00	0.00	0.00	0.00	0.00	0.00
-0.09	0.13	0.32	0.22	0.09	0.20	-0.29	-0.33	-0.09	-0.13	-0.54	0.00	0.21	0.11	-0.70	0.00	0.38	0.01	0.00	-44.72	-128.00	172.52	0.19	-25.00	-61.50	86.50	0.00	1.90	-8.10	6.10	0.00	1.90	-8.10	6.10	0.00	0.00	0.00	0.00	0.00	0.00	0.00	0.00	0.00	0.00	0.00	0.00	0.00	0.00	0.00	0.00
-0.04	-0.14	0.49	0.00	0.00	0.26	-0.26	-0.38	-0.14	0.21	-0.05	0.00	0.12	-0.05	-0.33	0.00	-0.01	0.01	0.00	11.10	-160.30	149.20	0.21	2.91	-78.40	75.70	0.00	4.40	-8.40	4.00	0.00	4.40	-8.40	4.00	0.00	0.00	0.00	0.00	0.00	0.00	0.00	0.00	0.00	0.00	0.00	0.00	0.00	0.00	0.00	0.00
0.38	-0.16	0.34	-0.18	-0.52	0.20	-0.20	0.07	-0.18	0.66	0.00	-0.09	-0.24	0.27	0.12	0.00	-0.01	0.01	0.00	65.55	-176.87	111.20	0.00	30.00	-87.60	57.15	0.00	6.40	-7.90	1.50	0.00	6.40	-7.90	1.50	0.00	0.00	0.00	0.00	0.00	0.00	0.00	0.00	0.00	0.00	0.00	0.00	0.00	0.00	0.00	0.00
0.08	-0.17	0.08	0.00	0.26	0.30	-0.12	-0.44	0.21	0.17	0.07	0.00	-0.08	0.29	-0.23	0.26	-0.01	0.24	0.00	114.55	-176.06	62.07	0.19	54.37	-88.20	33.80	0.00	7.80	-6.70	-1.00	0.00	7.80	-6.70	-1.00	0.00	0.00	0.00	0.00	0.00	0.00	0.00	0.00	0.00	0.00	0.00	0.00	0.00	0.00	0.00	0.00
0.36	-0.28	0.33	0.00	-0.37	-0.23	-0.03	0.00	-0.20	0.07	0.17	0.00	-0.18	0.56	-0.15	0.00	0.18	0.23	0.15	150.81	-158.88	7.50	0.00	73.60	-80.38	6.70	0.00	8.40	-4.80	-3.60	0.00	8.40	-4.80	-3.60	0.00	0.00	0.00	0.00	0.00	0.00	0.00	0.00	0.00	0.00	0.00	0.00	0.00	0.00	0.00	0.00
0.15	-0.09	-0.02	-0.43	-0.11	0.22	0.06	0.00	-0.18	-0.33	0.17	0.00	-0.25	0.31	-0.05	0.00	-0.18	0.15	0.01	173.40	-125.30	-48.00	0.00	85.40	-64.40	-21.00	0.00	8.20	-2.40	-5.80	0.00	8.20	-2.40	-5.80	0.00	0.00	0.00	0.00	0.00	0.00	0.00	0.00	0.00	0.00	0.00	0.00	0.00	0.00	0.00	0.00
0.17	-0.09	-0.07	0.00	-0.38	0.15	0.15	0.00	0.05	-0.43	0.19	0.00	-0.31	0.57	0.05	0.50	-0.01	0.00	0.01	178.70	-79.60	-99.34	0.00	89.16	-42.20	-46.70	0.00	7.20	0.20	-7.40	0.00	7.20	0.20	-7.40	0.00	0.00	0.00	0.00	0.00	0.00	0.00	0.00	0.00	0.00	0.00	0.00	0.00	0.00	0.00	0.00
0.16	-0.37	-0.11	-0.08	-0.31	0.06	0.22	0.01	0.34	-0.11	0.20	-0.03	-0.33	0.18	0.15	0.00	0.00	0.00	0.01	166.50	-26.20	-140.30	0.23	83.74	-15.90	-67.90	0.00	5.50	2.80	-8.30	0.00	5.50	2.80	-8.30	0.00	0.00	0.00	0.00	0.00	0.00	0.00	0.00	0.00	0.00	0.00	0.00	0.00	0.00	0.00	0.00
0.40	0.00	-0.15	0.23	-0.24	-0.03	0.72	0.00	-0.03	-0.10	0.16	-0.15	-0.09	0.49	0.33	0.22	0.00	0.01	0.01	138.00	29.38	-167.80	-0.43	70.47	11.89	-82.33	0.00	3.20	5.10	-8.40	0.00	3.20	5.10	-8.40	0.00	0.00	0.00	0.00	0.00	0.00	0.00	0.00	0.00	0.00	0.00	0.00	0.00	0.00	0.00	0.00
0.11	-0.33	-0.33	0.00	-0.35	-0.12	0.46	0.00	0.03	-0.19	0.16	0.00	-0.28	-0.09	0.29	-0.33	0.00	0.21	0.01	96.00	82.90	-178.90	-0.12	50.17	39.05	-88.80	0.00	0.60	6.90	-7.60	0.00	0.60	6.90	-7.60	0.00	0.00	0.00	0.00	0.00	0.00	0.00	0.00	0.00	0.00	0.00	0.00	0.00	0.00	0.00	0.00
0.06	0.10	-0.17	-0.34	-0.27	-0.20	0.50	0.00	0.09	-0.20	-0.34	0.00	-0.02	-0.45	0.32	0.21	-0.32	-0.01	0.05	44.94	127.90	-172.49	0.00	25.14	61.50	-86.19	0.00	-1.90	8.10	-6.10	0.00	-1.90	8.10	-6.10	0.00	0.00	0.00	0.00	0.00	0.00	0.00	0.00	0.00	0.00	0.00	0.00	0.00	0.00	0.00	0.00
0.01	0.02	-0.15	0.00	0.00	-0.26	0.26	0.00	0.14	-0.19	0.05	0.16	0.33	-0.20	0.33	0.00	0.31	-0.01	0.00	-11.10	160.21	-149.20	0.00	-2.59	78.40	-75.20	0.00	-4.40	8.40	-4.00	0.00	-4.40	8.40	-4.00	0.00	0.00	0.00	0.00	0.00	0.00	0.00	0.00	0.00	0.00	0.00	0.00	0.00	0.00	0.00	0.00
0.03	0.16	0.35	0.00	0.09	-0.47	0.20	-0.36	0.18	-0.17	0.00	0.00	0.43	0.03	0.26	-0.03	0.01	-0.01	0.42	-65.80	177.32	-111.41	0.00	-30.00	87.77	-57.60	0.00	-6.40	7.90	-1.50	0.00	-6.40	7.90	-1.50	0.00	0.00	0.00	0.00	0.00	0.00	0.00	0.00	0.00	0.00	0.00	0.00	0.00	0.00	0.00	0.00
-0.16	0.17	0.14	0.00	0.00	-0.30	0.12	0.28	0.42	0.22	-0.07	0.00	-0.04	0.15	0.54	0.00	0.01	-0.01	0.00	-114.10	176.57	-62.40	0.44	-53.92	88.41	-33.80	0.00	-7.80	6.70	1.00	0.00	-7.80	6.70	1.00	0.00	0.00	0.00	0.00	0.00	0.00	0.00	0.00	0.00	0.00	0.00	0.00	0.00	0.00	0.00	0.00
-0.13	-0.18	-0.03	-0.21	0.24	-0.27	0.03	0.00	0.20	-0.07	-0.12	0.00	0.05	-0.33	0.45	0.38	0.32	0.37	0.00	-150.67	158.89	-7.50	0.01	-73.50	80.20	-6.88	0.00	-8.40	4.80	3.60	0.00	-8.40	4.80	3.60	0.00	0.00	0.00	0.00	0.00	0.00	0.00	0.00	0.00	0.00	0.00	0.00	0.00	0.00	0.00	0.00
-0.18	0.13	0.02	0.15	0.07	-0.22	-0.06	-0.03	0.24	-0.43	-0.11	0.00	0.25	-0.03	0.05	0.00	0.31	0.00	0.13	-173.40	125.30	47.75	0.38	-85.22	64.40	21.41	0.00	-8.20	2.40	5.80	0.00	-8.20	2.40	5.80	0.00	0.00	0.00	0.00	0.00	0.00	0.00	0.00	0.00	0.00	0.00	0.00	0.00	0.00	0.00	0.00
-0.17	0.09	0.38	0.00	0.06	0.34	-0.28	0.00	0.19	-0.16	-0.19	0.00	0.31	-0.47	-0.05	0.00	0.01	0.00	-0.01	-178.70	79.28	99.00	-0.38	-89.00	42.20	46.70	0.00	-7.20	-0.20	7.40	0.00	-7.20	-0.20	7.40	0.00	0.00	0.00	0.00	0.00	0.00	0.00	0.00	0.00	0.00	0.00	0.00	0.00	0.00	0.00	0.00
-0.16	0.05	0.56	0.00	0.28	-0.06	-0.56	0.01	0.09	-0.07	-0.20	-0.33	0.55	-0.08	-0.15	0.16	0.00	0.00	0.30	-166.50	26.20	140.30	0.00	-83.80	15.90	67.89	0.00	-5.50	-2.80	8.30	0.00	-5.50	-2.80	8.30	0.00	0.00	0.00	0.00	0.00	0.00	0.00	0.00	0.00	0.00	0.00	0.00	0.00	0.00	0.00	0.00
-0.15	0.00	0.57	0.00	0.24	0.03	-0.27	0.00	-0.06	0.15	-0.12	0.00	0.32	-0.08	-0.23	0.00	0.00	0.01	-0.01	-138.00	-29.80	168.25	0.42	-70.40	-11.90	82.30	0.00	-3.20	-5.10	8.40	0.00	-3.20	-5.10	8.40	0.00	0.00	0.00	0.00	0.00	0.00	0.00	0.00	0.00	0.00	0.00	0.00	0.00	0.00	0.00	0.00
-0.11	-0.05	0.13	0.00	0.47	0.12	-0.30	0.00	0.13	0.38	0.07	0.45	0.28	0.01	-0.46	0.00	-0.36	0.01	-0.01	-96.33	-82.49	179.38	0.00	-50.37	-38.54	88.80	0.00	-0.60	-6.90	7.60	0.00	-0.60	-6.90	7.60	0.00	0.00	0.00	0.00	0.00	0.00	0.00	0.00	0.00	0.00	0.00	0.00	0.00	0.00	0.00	0.00
0.24	-0.10	0.17	0.00	0.09	0.20	-0.29	0.37	-0.09	0.24	-0.11	0.21	0.21	0.46	-0.32	0.00	0.00	0.20	0.00	-45.05	-127.42	172.50	0.01	-25.18	-61.62	86.78	0.00	1.90	-8.10	6.10	0.00	1.90	-8.10	6.10	0.00	0.00	0.00	0.00	0.00	0.00	0.00	0.00	0.00	0.00	0.00	0.00	0.00	0.00	0.00	0.00
0.48	-0.07	0.41	0.00	0.23	0.26	-0.26	-0.43	-0.17	0.19	-0.01	0.00	0.12	0.20	-0.33	-0.01	-0.01	0.23	0.00	11.10	-160.30	149.17	0.00	2.60	-78.40	75.70	0.00	4.40	-8.40	4.00	0.00	4.40	-8.40	4.00	0.00	0.00	0.00	0.00	0.00	0.00	0.00	0.00	0.00	0.00	0.00	0.00	0.00	0.00	0.00	0.00
0.03	0.05	0.12	-0.10	-0.15	-0.14	-0.20	-0.38	-0.18	-0.12	-0.01	0.00	-0.42	0.50	-0.29	0.00	-0.01	-0.31	0.00	65.80	-177.10	111.20	0.04	30.00	-87.60	57.60	0.00	6.40	-7.90	1.50	0.00	6.40	-7.90	1.50	0.00	0.00	0.00	0.00	0.00	0.00	0.00	0.00	0.00	0.00	0.00	0.00	0.00	0.00	0.00	0.00
0.15	-0.17	0.43	0.00	-0.17	0.30	-0.12	0.00	-0.20	0.13	0.07	-0.24	0.15	0.32	-0.23	0.00	-0.01	0.07	0.00	114.10	-176.50	62.02	0.45	54.40	-88.20	34.15	0.00	7.80	-6.70	-1.00	0.00	7.80	-6.70	-1.00	0.00	0.00	0.00	0.00	0.00	0.00	0.00	0.00	0.00	0.00	0.00	0.00	0.00	0.00	0.00	0.00
0.13	0.01	0.03	0.00	-0.24	0.27	-0.15	0.00	-0.20	0.07	0.12	-0.17	-0.18	0.51	-0.15	0.00	-0.01	0.48	0.00	151.07	-158.70	7.50	0.00	73.47	-80.20	6.57	0.00	8.40	-4.80	-3.60	0.00	8.40	-4.80	-3.60	0.00	0.00	0.00	0.00	0.00	0.00	0.00	0.00	0.00	0.00	0.00	0.00	0.00	0.00	0.00	0.00
0.15	0.18	-0.02	-0.17	-0.12	0.66	0.06	0.00	-0.18	0.46	0.17	0.00	-0.25	-0.19	-0.05	0.00	0.44	0.00	0.01	173.37	-125.30	-48.00	0.00	85.40	-64.73	-20.78	0.00	8.20	-2.40	-5.80	0.00	8.20	-2.40	-5.80	0.00	0.00	0.00	0.00	0.00	0.00	0.00	0.00	0.00	0.00	0.00	0.00	0.00	0.00	0.00	0.00
0.17	0.01	-0.07	0.00	-0.30	0.15	0.21	0.00	-0.14	0.25	0.41	0.00	-0.21	0.26	0.05	0.00	0.03	0.00	-0.28	178.70	-79.60	-99.00	0.00	89.00	-42.20	-46.70	0.00	7.20	0.20	-7.40	0.00	7.20	0.20	-7.40	0.00	0.00	0.00	0.00	0.00	0.00	0.00	0.00	0.00	0.00	0.00	0.00	0.00	0.00	0.00	0.00
0.61	-0.05	-0.11	0.00	-0.62	-0.26	0.22	0.00	-0.09	-0.11	0.36	0.10	0.05	0.18	0.16	0.45	0.00	-0.18	0.01	166.52	-26.20	-140.09	0.00	83.70	-15.90	-68.24	0.00	5.50	2.80	-8.30	0.00	5.50	2.80	-8.30	0.00	0.00	0.00	0.00	0.00	0.00	0.00	0.00	0.00	0.00	0.00	0.00	0.00	0.00	0.00	0.00
0.14	-0.03	-0.36	0.45	-0.24	-0.03	0.41	0.19	0.46	-0.15	0.19	0.43	-0.32	0.08	0.23	0.00	0.00	0.21	0.01	138.00	29.80	-167.75	0.00	70.44	11.90	-82.30	0.00	3.20	5.10	-8.40	0.00	3.20	5.10	-8.40	0.00	0.00	0.00	0.00	0.00	0.00	0.00	0.00	0.00	0.00	0.00	0.00	0.00	0.00	0.00	0.00
0.11	0.24	-0.16	0.00	0.05	-0.12	0.30	0.26	0.03	-0.19	0.16	0.00	-0.23	0.29	0.77	0.00	0.04	-0.01	0.01	95.64	82.90	-178.90	0.17	50.20	38.60	-88.80	0.00	0.60	6.90	-7.60	0.00	0.60	6.90	-7.60	0.00	0.00	0.00	0.00	0.00	0.00	0.00	0.00	0.00	0.00	0.00	0.00	0.00	0.00	0.00	0.00
0.27	0.10	-0.20	0.00	-0.09	-0.01	0.29	0.00	-0.01	-0.20	0.11	0.00	-0.02	-0.11	0.32	0.38	0.00	-0.25	-0.50	44.60	128.35	-172.22	0.00	25.00	61.50	-86.50	0.00	-1.90	8.10	-6.10	0.00	-1.90	8.10	-6.10	0.00	0.00	0.00	0.00	0.00	0.00	0.00	0.00	0.00	0.00	0.00	0.00	0.00	0.00	0.00	0.00
0.01	0.01	0.04	0.00	-0.01	-0.26	0.26	0.00	0.40	0.19	-0.24	0.00	0.23	-0.20	0.33	0.00	0.01	-0.01	0.01	-11.22	159.94	-149.20	0.31	-2.26	78.40	-75.70	0.00	-4.40	8.40	-4.00	0.00	-4.40	8.40	-4.00	0.00	0.00	0.00	0.00	0.00	0.00	0.00	0.00	0.00	0.00	0.00	0.00	0.00	0.00	0.00	0.00
-0.03	0.16	-0.18	0.35	0.39	-0.29	0.20	0.05	0.22	-0.17	0.00	0.49	-0.01	-0.27	0.29	-0.38	-0.14	-0.37	-0.25	-65.80	177.10	-111.20	0.10	-30.00	87.98	-57.41	0.00	-6.40	7.90	-1.50	0.00	-6.40	7.90	-1.50	0.00	0.00	0.00	0.00	0.00	0.00	0.00	0.00	0.00	0.00	0.00	0.00	0.00	0.00	0.00	0.00
-0.08	0.48	-0.08	0.00	0.45	-0.09	0.12	0.06	0.20	-0.23	-0.07	0.00	0.08	0.06	0.23	0.04	-0.02	-0.01	0.00	-114.10	176.50	-62.40	0.23	-54.40	88.43	-33.80	0.00	-7.80	6.70	1.00	0.00	-7.80	6.70	1.00	0.00	0.00	0.00	0.00	0.00	0.00	0.00	0.00	0.00	0.00	0.00	0.00	0.00	0.00	0.00	0.00
-0.13	0.16	0.32	0.00	0.21	-0.27	0.03	0.00	0.25	-0.07	-0.12	0.00	0.15	-0.75	-0.19	-0.03	0.01	0.04	-0.32	-151.10	158.55	-7.50	0.00	-73.50	80.70	-6.70	0.00	-8.40	4.80	3.60	0.00	-8.40	4.80	3.60	0.00	0.00	0.00	0.00	0.00	0.00	0.00	0.00	0.00	0.00	0.00	0.00	0.00	0.00	0.00	0.00
-0.10	0.13	-0.22	0.30	0.28	-0.22	-0.06	0.23	0.15	-0.01	-0.17	0.00	0.25	-0.31	0.05	-0.10	0.32	0.00	-0.01	-173.40	125.30	48.00	0.04	-85.61	64.37	21.15	0.00	-8.20	2.40	5.80	0.00	-8.20	2.40	5.80	0.00	0.00	0.00	0.00	0.00	0.00	0.00	0.00	0.00	0.00	0.00	0.00	0.00	0.00	0.00	0.00
-0.26	0.56	0.07	0.06	0.30	0.00	0.30	0.30	-0.28	0.05	-0.62	0.00	0.10	-0.26	-0.05	0.00	0.03	0.00	-0.01	-178.70	79.16	99.00	0.00	-89.00	42.20	46.70	0.00	-7.20	-0.20	7.40	0.00	-7.20	-0.20	7.40	0.00	0.00	0.00	0.00	0.00	0.00	0.00	0.00	0.00	0.00	0.00	0.00	0.00	0.00	0.00	0.00
-0.26	0.05	-0.02	0.00	0.47	-0.06	-0.20	0.00	0.23	-0.34	-0.20	0.00	0.20	-0.18	0.29	-0.44	0.49	0.00	0.33	-166.50	26.20	140.30	-0.18	-83.80	15.90	67.90	0.00	-5.50	-2.80	8.30	0.00	-5.50	-2.80	8.30	0.00	0.00	0.00	0.00	0.00	0.00	0.00	0.00	0.00	0.00	0.00	0.00	0.00	0.00	0.00	0.00
-0.04	0.00	0.15	0.00	0.38	0.41	-0.27	0.00	0.03	0.09	-0.40	0.00	0.32	-0.26	-0.23	0.23	0.00	0.01	0.48	-138.34	-29.80	167.80	0.00	-70.40	-11.90	82.30	0.00	-3.20	-5.10	8.40	0.00	-3.20	-5.10	8.40	0.00	0.00	0.00	0.00	0.00	0.00	0.00	0.00	0.00	0.00	0.00	0.00	0.00	0.00	0.00	0.00
-0.11	-0.05	0.16	-0.13	0.62	0.12	-0.30	0.00	-0.03	0.19	-0.16	0.00	0.28	0.01	-0.29	0.00	0.35	-0.42	-0.01	-96.00	-82.90	178.90	0.00	-50.20	-38.60	88.80	0.00	-0.60	-6.90	7.60	0.00	-0.60	-6.90	7.60	0.00	0.00	0.00	0.00	0.00	0.00	0.00	0.00	0.00	0.00	0.00	0.00	0.00	0.00	0.00	0.00
0.43	-0.10	0.17	0.21	-0.24	0.51	0.12	0.00	-0.22	0.20	-0.11	0.00	0.21	0.42	0.13	0.00	0.38	0.05	0.00	-44.77	-127.42	172.67	0.00	-25.00	-61.50	86.84	0.00	1.90	-8.10	6.10	0.00	1.90	-8.10	6.10	0.00	0.00	0.00	0.00	0.00	0.00	0.00	0.00	0.00	0.00	0.00	0.00	0.00	0.00	0.00	0.00
-0.01	-0.14	0.15	0.00	0.00	0.26	0.02	-0.34	-0.17	0.19	-0.39	-0.21	0.49	0.20	-0.27	0.00	0.48	-0.33	0.00	11.14	-160.63	149.63	0.00	2.60	-78.40	75.67	0.00	4.40	-8.40	4.00	0.00	4.40	-8.40	4.00	0.00	0.00	0.00	0.00	0.00	0.00	0.00	0.00	0.00	0.00	0.00	0.00	0.00	0.00	0.00	0.00
0.03	-0.16	0.00	-0.32	-0.04	0.48	-0.20	0.23	-0.18	-0.07	0.00	0.00	0.16	0.27	-0.29	-0.38	-0.01	0.01	0.00	65.80	-177.10	111.20	0.00	29.68	-87.60	57.90	0.00	6.40	-7.90	1.50	0.00	6.40	-7.90	1.50	0.00	0.00	0.00	0.00	0.00	0.00	0.00	0.00	0.00	0.00	0.00	0.00	0.00	0.00	0.00	0.00
0.12	0.18	0.08	0.00	-0.16	0.30	-0.12	0.00	-0.20	0.13	0.07	0.00	-0.08	0.32	-0.23	0.00	-0.01	0.01	0.00	113.76	-176.50	62.40	0.00	54.40	-88.20	33.80	0.00	7.80	-6.70	-1.00	0.00	7.80	-6.70	-1.00	0.00	0.00	0.00	0.00	0.00	0.00	0.00	0.00	0.00	0.00	0.00	0.00	0.00	0.00	0.00	0.00
0.13	0.06	0.03	0.00	-0.39	0.27	-0.12	-0.03	-0.20	0.07	-0.30	0.38	-0.12	0.33	-0.15	0.00	-0.01	0.00	0.00	151.02	-158.70	7.81	0.14	73.17	-80.20	6.70	0.00	8.40	-4.80	-3.60	0.00	8.40	-4.80	-3.60	0.00	0.00	0.00	0.00	0.00	0.00	0.00	0.00	0.00	0.00	0.00	0.00	0.00	0.00	0.00	0.00
0.46	-0.13	-0.02	0.00	-0.28	0.07	-0.02	0.15	-0.18	0.01	0.05	0.00	-0.25	0.31	-0.05	0.00	-0.22	0.00	0.01	173.40	-125.29	-48.00	0.00	85.40	-64.40	-21.00	0.00	8.20	-2.40	-5.80	0.00	8.20	-2.40	-5.80	0.00	0.00	0.00	0.00	0.00	0.00	0.00	0.00	0.00	0.00	0.00	0.00	0.00	0.00	0.00	0.00
0.48	0.13	-0.07	-0.34	-0.23	0.15	0.57	-0.10	-0.14	-0.05	0.19	-0.18	-0.31	0.25	0.05	-0.34	-0.01	0.00	0.01	178.70	-79.60	-98.51	0.00	89.00	-42.20	-46.94	0.00	7.20	0.20	-7.40	0.00	7.20	0.20	-7.40	0.00	0.00	0.00	0.00	0.00	0.00	0.00	0.00	0.00	0.00	0.00	0.00	0.00	0.00	0.00	0.00
0.16	-0.05	-0.11	0.00	-0.28	0.40	0.22	0.00	-0.09	-0.11	0.20	0.00	-0.67	0.18	0.15	0.00	0.00	0.00	0.00	166.50	-26.20	-140.30	0.26	83.80	-15.90	-67.90	0.00	5.50	2.80	-8.30	0.00	5.50	2.80	-8.30	0.00	0.00	0.00	0.00	0.00	0.00	0.00	0.00	0.00	0.00	0.00	0.00	0.00	0.00	0.00	0.00
0.14	0.00	-0.53	0.42	-0.09	-0.03	0.58	0.00	-0.35	0.04	0.19	0.38	-0.32	0.52	0.39	0.00	-0.03	-0.01	0.23	138.35	29.80	-167.83	0.22	70.40	11.80	-82.30	0.00	3.20	5.10	-8.40	0.00	3.20	5.10	-8.40	0.00	0.00	0.00	0.00	0.00	0.00	0.00	0.00	0.00	0.00	0.00	0.00	0.00	0.00	0.00	0.00
0.11	0.21	-0.16	-0.42	-0.17	0.30	0.30	0.00	-0.12	-0.19	-0.22	0.00	-0.57	-0.01	0.29	0.00	0.00	-0.01	0.01	96.14	82.90	-178.90	0.00	50.20	38.60	-89.14	0.00	0.60	6.90	-7.60	0.00	0.60	6.90	-7.60	0.00	0.00	0.00	0.00	0.00	0.00	0.00	0.00	0.00	0.00	0.00	0.00	0.00	0.00	0.00	0.00
0.06	0.10	-0.17	0.00	0.41	-0.16	0.29	0.00	0.03	0.23	0.11	0.00	-0.31	-0.11	0.81	0.00	-0.43	0.46	0.00	44.60	127.90	-172.50	-0.03	24.99	61.73	-86.50	0.00	-1.90	8.10	-6.10	0.00	-1.90	8.10	-6.10	0.00	0.00	0.00	0.00	0.00	0.00	0.00	0.00	0.00	0.00	0.00	0.00	0.00	0.00	0.00	0.00
0.23	0.14	-0.15	0.00	0.19	0.15	0.11	0.00	0.14	-0.19	0.04	0.00	-0.12	-0.20	0.33	0.00	-0.31	-0.01	0.00	-11.10	160.35	-149.20	-0.03	-2.60	78.40	-75.40	0.00	-4.40	8.40	-4.00	0.00	-4.40	8.40	-4.00	0.00	0.00	0.00	0.00	0.00	0.00	0.00	0.00	0.00	0.00	0.00	0.00	0.00	0.00	0.00	0.00
-0.03	0.65	-0.50	-0.06	0.09	-0.29	0.20	0.00	0.18	-0.17	0.00	0.00	-0.01	-0.25	0.29	0.00	0.01	-0.01	0.19	-65.80	177.10	-110.82	-0.33	-30.00	87.86	-57.60	0.00	-6.40	7.90	-1.50	0.00	-6.40	7.90	-1.50	0.00	0.00	0.00	0.00	0.00	0.00	0.00	0.00	0.00	0.00	0.00	0.00	0.00	0.00	0.00	0.00
-0.08	-0.15	-0.08	0.00	0.17	-0.30	0.12	0.00	0.20	-0.13	-0.07	0.47	0.08	-0.66	-0.19	0.48	0.35	-0.22	0.00	-114.10	176.50	-62.82	0.22	-54.65	88.24	-33.79	0.00	-7.80	6.70	1.00	0.00	-7.80	6.70	1.00	0.00	0.00	0.00	0.00	0.00	0.00	0.00	0.00	0.00	0.00	0.00	0.00	0.00	0.00	0.00	0.00
0.37	0.16	-0.03	-0.29	0.24	-0.27	0.18	0.00	0.20	-0.07	-0.12	-0.38	0.18	-0.33	0.15	0.14	0.01	0.00	0.00	-151.10	159.04	-7.00	0.00	-73.50	80.26	-6.70	0.00	-8.40	4.80	3.60	0.00	-8.40	4.80	3.60	0.00	0.00	0.00	0.00	0.00	0.00	0.00	0.00	0.00	0.00	0.00	0.00	0.00	0.00	0.00	0.00
-0.15	0.07	0.02	0.00	0.38	-0.22	-0.06	0.00	0.48	-0.44	-0.50	0.00	0.63	-0.14	0.05	0.00	0.01	0.00	-0.01	-173.40	125.30	48.00	0.31	-85.40	64.27	21.00	0.00	-8.20	2.40	5.80	0.00	-8.20	2.40	5.80	0.00	0.00	0.00	0.00	0.00	0.00	0.00	0.00	0.00	0.00	0.00	0.00	0.00	0.00	0.00	0.00
-0.17	0.09	0.07	-0.36	0.17	-0.15	-0.11	0.00	0.14	0.05	-0.19	0.00	0.31	-0.26	0.10	0.00	0.16	0.00	-0.01	-178.70	79.60	98.57	0.00	-89.00	42.27	46.70	0.00	-7.20	-0.20	7.40	0.00	-7.20	-0.20	7.40	0.00	0.00	0.00	0.00	0.00	0.00	0.00	0.00	0.00	0.00	0.00	0.00	0.00	0.00	0.00	0.00
-0.16	0.05	0.48	-0.01	0.59	-0.16	-0.22	0.00	0.09	0.11	-0.56	0.00	0.33	-0.18	-0.15	0.00	0.00	0.00	-0.01	-166.65	25.70	140.30	0.00	-83.58	15.90	67.72	0.00	-5.50	-2.80	8.30	0.00	-5.50	-2.80	8.30	0.00	0.00	0.00	0.00	0.00	0.00	0.00	0.00	0.00	0.00	0.00	0.00	0.00	0.00	0.00	0.00
-0.13	0.00	-0.28	0.00	0.47	0.03	-0.27	0.00	0.03	0.15	-0.32	0.00	-0.06	-0.41	-0.23	0.44	0.00	0.23	-0.01	-138.34	-29.80	168.10	0.00	-70.40	-11.85	82.30	0.00	-3.20	-5.10	8.40	0.00	-3.20	-5.10	8.40	0.00	0.00	0.00	0.00	0.00	0.00	0.00	0.00	0.00	0.00	0.00	0.00	0.00	0.00	0.00	0.00
-0.11	-0.55	0.16	0.00	0.17	0.43	0.13	0.00	0.04	0.19	-0.16	0.00	0.28	0.01	-0.58	0.30	0.00	0.01	-0.01	-96.38	-82.73	178.58	0.00	-50.18	-38.60	88.80	0.00	-0.60	-6.90	7.60	0.00	-0.60	-6.90	7.60	0.00	0.00	0.00	0.00	0.00	0.00	0.00	0.00	0.00	0.00	0.00	0.00	0.00	0.00	0.00	0.00
-0.06	-0.10	0.17	0.00	0.09	0.43	-0.29	0.00	-0.09	0.20	-0.10	0.00	0.21	0.11	-0.32	0.00	0.35	0.01	-0.36	-44.60	-127.90	172.35	0.00	-24.81	-61.50	86.76	0.00	1.90	-8.10	6.10	0.00	1.90	-8.10	6.10	0.00	0.00	0.00	0.00	0.00	0.00	0.00	0.00	0.00	0.00	0.00	0.00	0.00	0.00	0.00	0.00
-0.01	-0.14	0.15	-0.09	0.00	0.26	-0.29	0.19	-0.14	0.19	-0.05	0.00	0.12	0.20	-0.33	0.00	-0.01	0.01	0.41	11.11	-160.20	149.08	0.41	2.60	-78.40	75.70	0.00	4.40	-8.40	4.00	0.00	4.40	-8.40	4.00	0.00	0.00	0.00	0.00	0.00	0.00	0.00	0.00	0.00	0.00	0.00	0.00	0.00	0.00	0.00	0.00
-0.40	-0.16	0.29	0.00	-0.09	0.29	-0.63	0.00	0.29	0.17	0.31	0.00	0.01	0.27	-0.29	-0.43	-0.01	-0.41	0.21	65.80	-177.10	111.20	0.00	30.23	-87.60	57.60	0.00	6.40	-7.90	1.50	0.00	6.40	-7.90	1.50	0.00	0.00	0.00	0.00	0.00	0.00	0.00	0.00	0.00	0.00	0.00	0.00	0.00	0.00	0.00	0.00
0.42	-0.60	0.08	-0.34	-0.49	0.30	-0.12	0.00	-0.20	0.13	0.07	0.15	-0.08	0.32	-0.23	0.00	-0.01	-0.12	0.04	114.16	-176.50	62.40	0.00	54.06	-87.90	33.37	0.00	7.80	-6.70	-1.00	0.00	7.80	-6.70	-1.00	0.00	0.00	0.00	0.00	0.00	0.00	0.00	0.00	0.00	0.00	0.00	0.00	0.00	0.00	0.00	0.00
0.13	-0.16	0.34	0.04	-0.24	0.27	-0.03	0.00	0.06	0.04	0.12	0.00	-0.18	0.33	-0.15	0.00	-0.01	0.00	0.00	151.10	-158.28	7.37	-0.13	73.50	-80.20	6.70	0.00	8.40	-4.80	-3.60	0.00	8.40	-4.80	-3.60	0.00	0.00	0.00	0.00	0.00	0.00	0.00	0.00	0.00	0.00	0.00	0.00	0.00	0.00	0.00	0.00
0.15	0.10	-0.02	0.00	-0.28	0.22	0.06	-0.34	-0.18	0.01	0.17	0.48	-0.25	0.76	0.21	0.00	-0.01	0.49	0.05	173.40	-125.30	-48.43	0.00	85.40	-64.40	-21.00	0.00	8.20	-2.40	-5.80	0.00	8.20	-2.40	-5.80	0.00	0.00	0.00	0.00	0.00	0.00	0.00	0.00	0.00	0.00	0.00	0.00	0.00	0.00	0.00	0.00
-0.04	-0.09	0.16	0.00	-0.30	0.15	0.15	0.00	0.17	-0.05	0.06	0.00	-0.29	0.26	0.02	0.00	-0.01	0.00	0.01	178.27	-79.44	-99.00	0.00	89.00	-42.20	-46.70	0.00	7.20	0.20	-7.40	0.00	7.20	0.20	-7.40	0.00	0.00	0.00	0.00	0.00	0.00	0.00	0.00	0.00	0.00	0.00	0.00	0.00	0.00	0.00	0.00
0.16	-0.30	-0.11	0.00	-0.28	-0.26	0.53	0.00	-0.26	-0.06	0.20	0.18	-0.76	0.41	0.15	0.04	0.00	0.04	0.01	166.50	-26.14	-140.30	0.00	83.80	-15.90	-67.90	0.00	5.50	2.80	-8.30	0.00	5.50	2.80	-8.30	0.00	0.00	0.00	0.00	0.00	0.00	0.00	0.00	0.00	0.00	0.00	0.00	0.00	0.00	0.00	0.00
0.14	0.00	0.08	0.00	-0.24	0.40	0.27	0.00	-0.03	0.32	0.19	0.30	-0.32	0.08	0.53	0.00	0.26	-0.01	0.32	138.06	29.80	-167.80	-0.12	70.02	12.21	-82.30	0.00	3.20	5.10	-8.40	0.00	3.20	5.10	-8.40	0.00	0.00	0.00	0.00	0.00	0.00	0.00	0.00	0.00	0.00	0.00	0.00	0.00	0.00	0.00	0.00
0.56	0.05	-0.59	0.00	-0.17	-0.57	0.30	-0.08	0.03	-0.19	0.16	0.00	-0.28	0.42	0.29	0.00	0.00	-0.01	0.01	96.00	83.21	-178.90	0.15	50.63	38.60	-88.59	0.00	0.60	6.90	-7.60	0.00	0.60	6.90	-7.60	0.00	0.00	0.00	0.00	0.00	0.00	0.00	0.00	0.00	0.00	0.00	0.00	0.00	0.00	0.00	0.00
0.06	0.32	-0.17	0.00	-0.09	-0.20	0.29	0.00	-0.29	-0.14	0.11	0.04	-0.22	0.10	0.32	0.00	-0.34	-0.01	0.28	44.70	127.90	-172.50	0.00	25.00	61.26	-86.88	0.00	-1.90	8.10	-6.10	0.00	-1.90	8.10	-6.10	0.00	0.00	0.00	0.00	0.00	0.00	0.00	0.00	0.00	0.00	0.00	0.00	0.00	0.00	0.00	0.00
0.01	0.14	-0.15	0.00	0.00	-0.51	0.48	0.00	0.14	-0.28	0.42	0.00	-0.12	-0.20	0.24	0.00	0.01	0.48	0.00	-10.63	160.60	-149.20	0.00	-2.60	78.40	-75.70	0.00	-4.40	8.40	-4.00	0.00	-4.40	8.40	-4.00	0.00	0.00	0.00	0.00	0.00	0.00	0.00	0.00	0.00	0.00	0.00	0.00	0.00	0.00	0.00	0.00
0.41	0.16	0.31	0.00	0.13	-0.29	0.20	0.00	0.18	0.18	0.00	0.00	-0.01	-0.27	0.60	0.00	0.01	-0.01	0.00	-65.57	177.10	-111.20	-0.43	-30.00	87.60	-57.60	0.00	-6.40	7.90	-1.50	0.00	-6.40	7.90	-1.50	0.00	0.00	0.00	0.00	0.00	0.00	0.00	0.00	0.00	0.00	0.00	0.00	0.00	0.00	0.00	0.00
-0.21	0.17	-0.08	0.00	0.17	-0.30	0.12	0.00	0.20	-0.13	-0.07	0.00	0.08	-0.32	0.13	0.47	0.07	0.30	0.00	-114.10	176.50	-62.40	0.00	-54.40	88.20	-33.83	0.00	-7.80	6.70	1.00	0.00	-7.80	6.70	1.00	0.00	0.00	0.00	0.00	0.00	0.00	0.00	0.00	0.00	0.00	0.00	0.00	0.00	0.00	0.00	0.00
-0.55	0.16	0.01	0.04	0.24	-0.27	0.03	0.00	0.26	-0.07	-0.12	0.00	0.18	-0.33	0.15	0.45	0.01	0.00	0.38	-151.52	158.70	-7.02	0.00	-73.50	80.21	-6.54	0.00	-8.40	4.80	3.60	0.00	-8.40	4.80	3.60	0.00	0.00	0.00	0.00	0.00	0.00	0.00	0.00	0.00	0.00	0.00	0.00	0.00	0.00	0.00	0.00
-0.15	0.13	0.02	0.26	0.50	-0.16	0.20	0.00	0.18	-0.04	-0.17	-0.34	0.25	-0.31	-0.08	0.19	0.24	0.00	-0.44	-173.64	125.30	48.00	0.00	-85.40	64.66	21.00	0.00	-8.20	2.40	5.80	0.00	-8.20	2.40	5.80	0.00	0.00	0.00	0.00	0.00	0.00	0.00	0.00	0.00	0.00	0.00	0.00	0.00	0.00	0.00	0.00
0.26	-0.15	0.07	0.00	0.30	-0.27	-0.15	0.00	0.14	0.05	0.24	0.00	0.31	-0.20	-0.08	0.31	0.01	0.00	-0.01	-178.70	79.60	99.00	0.16	-89.15	42.20	46.70	0.00	-7.20	-0.20	7.40	0.00	-7.20	-0.20	7.40	0.00	0.00	0.00	0.00	0.00	0.00	0.00	0.00	0.00	0.00	0.00	0.00	0.00	0.00	0.00	0.00
0.07	0.39	0.11	-0.03	0.28	-0.06	0.22	0.17	0.32	0.11	-0.20	-0.36	0.33	-0.11	-0.15	0.00	0.18	0.00	0.42	-166.01	26.51	139.85	0.00	-83.38	15.52	67.90	0.00	-5.50	-2.80	8.30	0.00	-5.50	-2.80	8.30	0.00	0.00	0.00	0.00	0.00	0.00	0.00	0.00	0.00	0.00	0.00	0.00	0.00	0.00	0.00	0.00
-0.14	0.00	0.36	0.23	0.59	0.03	-0.27	-0.09	0.03	0.41	-0.19	-0.18	0.32	-0.08	-0.23	0.00	0.16	0.01	-0.01	-137.84	-29.80	167.80	-0.34	-70.40	-12.40	82.30	0.00	-3.20	-5.10	8.40	0.00	-3.20	-5.10	8.40	0.00	0.00	0.00	0.00	0.00	0.00	0.00	0.00	0.00	0.00	0.00	0.00	0.00	0.00	0.00	0.00
-0.11	-0.05	0.16	-0.13	0.40	-0.17	-0.30	0.00	-0.03	-0.06	-0.16	0.02	0.47	0.01	-0.29	0.23	0.10	0.01	-0.01	-96.00	-82.90	178.90	0.00	-50.20	-38.46	88.77	0.00	-0.60	-6.90	7.60	0.00	-0.60	-6.90	7.60	0.00	0.00	0.00	0.00	0.00	0.00	0.00	0.00	0.00	0.00	0.00	0.00	0.00	0.00	0.00	0.00
-0.06	-0.44	0.17	0.00	0.09	0.20	-0.29	0.26	-0.09	0.20	-0.11	0.00	0.21	0.11	-0.70	0.00	0.15	0.31	0.00	-44.60	-127.90	172.41	0.00	-24.81	-61.63	86.50	0.00	1.90	-8.10	6.10	0.00	1.90	-8.10	6.10	0.00	0.00	0.00	0.00	0.00	0.00	0.00	0.00	0.00	0.00	0.00	0.00	0.00	0.00	0.00	0.00
-0.01	0.05	0.65	0.00	0.00	0.74	-0.09	0.06	-0.14	0.19	-0.05	0.00	0.12	0.20	-0.33	0.00	-0.01	0.01	0.00	11.11	-160.30	149.20	0.22	2.60	-78.84	75.76	0.00	4.40	-8.40	4.00	0.00	4.40	-8.40	4.00	0.00	0.00	0.00	0.00	0.00	0.00	0.00	0.00	0.00	0.00	0.00	0.00	0.00	0.00	0.00	0.00
0.03	-0.16	0.28	-0.12	-0.09	0.29	-0.20	0.14	-0.51	0.17	-0.17	0.00	0.01	0.27	-0.06	0.00	-0.45	0.01	0.00	65.80	-177.10	111.14	0.00	30.00	-87.60	57.60	0.00	6.40	-7.90	1.50	0.00	6.40	-7.90	1.50	0.00	0.00	0.00	0.00	0.00	0.00	0.00	0.00	0.00	0.00	0.00	0.00	0.00	0.00	0.00	0.00
0.08	-0.17	0.38	0.22	0.09	0.27	-0.12	0.00	-0.20	0.13	0.07	0.05	-0.08	0.32	-0.35	0.00	-0.01	0.01	0.00	114.10	-176.50	62.40	-0.15	54.40	-88.20	33.84	0.00	7.80	-6.70	-1.00	0.00	7.80	-6.70	-1.00	0.00	0.00	0.00	0.00	0.00	0.00	0.00	0.00	0.00	0.00	0.00	0.00	0.00	0.00	0.00	0.00
-0.25	0.33	-0.07	0.35	-0.24	0.27	-0.03	0.00	-0.20	0.57	0.12	0.00	-0.18	0.48	-0.15	0.48	-0.01	0.00	0.00	151.10	-158.70	7.50	0.04	73.50	-80.20	6.53	0.00	8.40	-4.80	-3.60	0.00	8.40	-4.80	-3.60	0.00	0.00	0.00	0.00	0.00	0.00	0.00	0.00	0.00	0.00	0.00	0.00	0.00	0.00	0.00	0.00
0.15	-0.08	-0.02	0.00	-0.10	0.22	0.06	0.30	-0.18	0.01	0.17	0.00	-0.25	0.31	-0.50	0.31	0.44	0.00	0.01	173.40	-125.73	-47.96	0.00	85.40	-64.40	-21.00	0.00	8.20	-2.40	-5.80	0.00	8.20	-2.40	-5.80	0.00	0.00	0.00	0.00	0.00	0.00	0.00	0.00	0.00	0.00	0.00	0.00	0.00	0.00	0.00	0.00
0.17	-0.09	-0.01	0.00	-0.15	0.15	0.15	0.05	-0.14	-0.05	0.19	0.01	-0.31	0.26	0.05	0.00	-0.01	0.00	0.39	178.70	-79.34	-99.00	0.23	89.00	-42.35	-46.70	0.00	7.20	0.20	-7.40	0.00	7.20	0.20	-7.40	0.00	0.00	0.00	0.00	0.00	0.00	0.00	0.00	0.00	0.00	0.00	0.00	0.00	0.00	0.00	0.00
0.16	0.21	0.17	0.00	0.03	0.06	0.22	0.15	-0.09	-0.11	0.68	0.00	-0.33	0.40	0.15	0.00	0.00	0.00	0.01	166.50	-25.83	-140.30	0.00	84.21	-15.90	-67.90	0.00	5.50	2.80	-8.30	0.00	5.50	2.80	-8.30	0.00	0.00	0.00	0.00	0.00	0.00	0.00	0.00	0.00	0.00	0.00	0.00	0.00	0.00	0.00	0.00
0.14	0.00	-0.15	0.00	-0.24	-0.15	0.27	0.45	-0.03	0.29	0.19	0.31	-0.09	-0.05	0.23	0.00	0.22	-0.01	0.01	138.00	29.80	-167.74	0.00	70.40	11.90	-82.30	0.00	3.20	5.10	-8.40	0.00	3.20	5.10	-8.40	0.00	0.00	0.00	0.00	0.00	0.00	0.00	0.00	0.00	0.00	0.00	0.00	0.00	0.00	0.00	0.00
0.11	0.05	0.32	0.00	-0.17	-0.12	0.30	0.00	0.03	-0.19	0.16	-0.13	-0.28	0.15	0.29	0.00	0.00	-0.01	0.01	96.05	82.90	-178.90	0.00	49.86	39.09	-88.80	0.00	0.60	6.90	-7.60	0.00	0.60	6.90	-7.60	0.00	0.00	0.00	0.00	0.00	0.00	0.00	0.00	0.00	0.00	0.00	0.00	0.00	0.00	0.00	0.00
-0.06	0.10	-0.17	0.00	-0.09	-0.20	0.59	0.00	0.25	-0.20	0.11	0.34	-0.21	-0.11	-0.02	0.00	0.00	0.18	0.44	44.60	127.90	-172.50	0.00	25.00	61.50	-86.82	0.00	-1.90	8.10	-6.10	0.00	-1.90	8.10	-6.10	0.00	0.00	0.00	0.00	0.00	0.00	0.00	0.00	0.00	0.00	0.00	0.00	0.00	0.00	0.00	0.00
0.01	0.14	-0.15	0.06	0.00	-0.11	0.32	0.00	0.45	-0.19	-0.45	0.30	-0.12	-0.20	0.33	0.00	0.01	-0.01	0.00	-10.65	160.30	-148.98	0.49	-2.60	78.40	-75.70	0.00	-4.40	8.40	-4.00	0.00	-4.40	8.40	-4.00	0.00	0.00	0.00	0.00	0.00	0.00	0.00	0.00	0.00	0.00	0.00	0.00	0.00	0.00	0.00	0.00
-0.03	0.16	-0.12	0.00	-0.25	-0.29	0.20	0.00	-0.16	-0.17	0.00	-0.03	-0.01	-0.27	0.29	0.00	0.01	-0.01	0.00	-65.57	177.10	-111.44	0.00	-30.01	87.60	-57.50	0.00	-6.40	7.90	-1.50	0.00	-6.40	7.90	-1.50	0.00	0.00	0.00	0.00	0.00	0.00	0.00	0.00	0.00	0.00	0.00	0.00	0.00	0.00	0.00	0.00
-0.46	0.17	-0.08	0.00	0.17	-0.31	0.12	0.00	0.20	0.04	-0.01	0.00	0.58	-0.27	0.23	0.00	0.01	0.09	0.00	-114.10	176.37	-62.40	0.00	-54.40	88.20	-33.79	0.00	-7.80	6.70	1.00	0.00	-7.80	6.70	1.00	0.00	0.00	0.00	0.00	0.00	0.00	0.00	0.00	0.00	0.00	0.00	0.00	0.00	0.00	0.00	0.00
-0.38	0.46	-0.03	0.19	0.24	-0.27	-0.15	0.00	0.08	-0.07	-0.30	-0.34	0.67	-0.11	0.58	0.00	0.01	0.00	0.00	-151.20	158.84	-7.50	0.00	-73.50	80.20	-6.70	0.00	-8.40	4.80	3.60	0.00	-8.40	4.80	3.60	0.00	0.00	0.00	0.00	0.00	0.00	0.00	0.00	0.00	0.00	0.00	0.00	0.00	0.00	0.00	0.00
-0.15	0.31	0.20	0.00	0.63	0.01	-0.06	0.00	0.18	0.29	-0.35	0.22	0.25	-0.31	0.05	0.00	0.01	-0.08	0.15	-173.09	125.30	48.00	-0.32	-85.40	64.40	21.00	0.00	-8.20	2.40	5.80	0.00	-8.20	2.40	5.80	0.00	0.00	0.00	0.00	0.00	0.00	0.00	0.00	0.00	0.00	0.00	0.00	0.00	0.00	0.00	0.00
-0.17	0.09	0.07	0.38	0.30	0.08	-0.15	0.50	0.15	0.05	-0.19	0.07	0.31	-0.69	-0.05	0.19	0.01	0.00	-0.01	-178.48	79.60	98.97	-0.43	-88.95	42.36	46.70	0.00	-7.20	-0.20	7.40	0.00	-7.20	-0.20	7.40	0.00	0.00	0.00	0.00	0.00	0.00	0.00	0.00	0.00	0.00	0.00	0.00	0.00	0.00	0.00	0.00
-0.16	0.40	0.11	0.00	0.28	-0.06	-0.72	0.00	0.09	-0.04	-0.06	0.16	0.33	-0.18	-0.15	0.00	0.00	0.00	-0.01	-166.44	26.20	140.30	-0.38	-83.80	16.06	68.13	0.00	-5.50	-2.80	8.30	0.00	-5.50	-2.80	8.30	0.00	0.00	0.00	0.00	0.00	0.00	0.00	0.00	0.00	0.00	0.00	0.00	0.00	0.00	0.00	0.00
-0.14	0.00	0.15	0.50	0.30	0.03	-0.27	0.00	0.03	0.15	-0.19	0.00	0.32	-0.08	-0.23	0.00	-0.45	0.42	-0.13	-138.00	-29.42	167.95	0.31	-70.40	-11.90	82.74	0.00	-3.20	-5.10	8.40	0.00	-3.20	-5.10	8.40	0.00	0.00	0.00	0.00	0.00	0.00	0.00	0.00	0.00	0.00	0.00	0.00	0.00	0.00	0.00	0.00
0.05	-0.05	0.20	0.00	0.47	0.12	-0.30	-0.43	-0.03	0.19	-0.16	0.19	0.28	0.15	-0.29	0.00	0.00	0.01	-0.01	-96.00	-82.90	178.90	0.00	-50.52	-38.60	88.80	0.00	-0.60	-6.90	7.60	0.00	-0.60	-6.90	7.60	0.00	0.00	0.00	0.00	0.00	0.00	0.00	0.00	0.00	0.00	0.00	0.00	0.00	0.00	0.00	0.00
-0.06	-0.11	0.14	0.01	0.09	0.20	0.06	0.00	-0.09	0.36	-0.11	0.00	0.21	-0.02	-0.75	0.22	0.00	-0.49	-0.18	-44.60	-127.90	172.50	-0.21	-25.00	-61.50	86.64	0.00	1.90	-8.10	6.10	0.00	1.90	-8.10	6.10	0.00	0.00	0.00	0.00	0.00	0.00	0.00	0.00	0.00	0.00	0.00	0.00	0.00	0.00	0.00	0.00
-0.01	-0.23	0.15	0.43	-0.12	0.26	-0.26	0.00	-0.14	0.19	0.39	0.05	0.42	0.20	-0.33	-0.32	-0.01	0.01	0.06	11.10	-160.30	149.20	0.00	2.60	-78.40	75.70	0.00	4.40	-8.40	4.00	0.00	4.40	-8.40	4.00	0.00	0.00	0.00	0.00	0.00	0.00	0.00	0.00	0.00	0.00	0.00	0.00	0.00	0.00	0.00	0.00
0.33	-0.16	-0.01	0.00	0.13	0.21	-0.20	0.00	-0.18	0.17	0.34	0.00	0.18	0.27	-0.29	0.19	-0.01	-0.42	0.00	65.80	-177.04	111.20	0.00	30.00	-87.60	57.60	0.00	6.40	-7.90	1.50	0.00	6.40	-7.90	1.50	0.00	0.00	0.00	0.00	0.00	0.00	0.00	0.00	0.00	0.00	0.00	0.00	0.00	0.00	0.00	0.00
0.30	-0.17	-0.24	0.00	-0.17	0.12	-0.12	0.00	0.02	0.19	0.17	-0.03	-0.08	0.32	-0.16	0.00	-0.14	0.01	0.18	114.10	-176.50	62.56	0.00	54.40	-88.65	34.02	0.00	7.80	-6.70	-1.00	0.00	7.80	-6.70	-1.00	0.00	0.00	0.00	0.00	0.00	0.00	0.00	0.00	0.00	0.00	0.00	0.00	0.00	0.00	0.00	0.00
0.13	-0.34	0.03	0.00	-0.34	0.46	-0.03	0.49	-0.38	0.22	0.12	0.00	-0.18	0.33	-0.15	0.06	-0.01	-0.18	0.00	151.10	-158.44	7.50	-0.03	73.50	-80.54	6.57	0.00	8.40	-4.80	-3.60	0.00	8.40	-4.80	-3.60	0.00	0.00	0.00	0.00	0.00	0.00	0.00	0.00	0.00	0.00	0.00	0.00	0.00	0.00	0.00	0.00
0.12	-0.13	-0.02	0.00	-0.28	0.53	0.06	0.00	-0.18	0.32	0.66	0.23	-0.25	0.31	-0.13	0.00	-0.01	0.00	0.01	173.40	-125.30	-48.00	0.00	85.40	-63.92	-21.00	0.00	8.20	-2.40	-5.80	0.00	8.20	-2.40	-5.80	0.00	0.00	0.00	0.00	0.00	0.00	0.00	0.00	0.00	0.00	0.00	0.00	0.00	0.00	0.00	0.00
0.17	-0.09	-0.07	0.23	-0.30	0.15	-0.06	0.00	-0.50	0.18	0.19	0.00	-0.31	0.48	0.05	-0.34	-0.01	0.00	-0.16	178.67	-79.60	-99.00	0.00	89.00	-41.98	-46.95	0.00	7.20	0.20	-7.40	0.00	7.20	0.20	-7.40	0.00	0.00	0.00	0.00	0.00	0.00	0.00	0.00	0.00	0.00	0.00	0.00	0.00	0.00	0.00	0.00
-0.29	0.32	0.33	0.00	0.13	-0.28	0.22	0.00	-0.09	-0.11	0.20	-0.12	-0.32	0.18	0.37	-0.24	0.23	0.00	0.01	166.50	-26.20	-140.48	0.00	83.77	-15.68	-67.90	0.00	5.50	2.80	-8.30	0.00	5.50	2.80	-8.30	0.00	0.00	0.00	0.00	0.00	0.00	0.00	0.00	0.00	0.00	0.00	0.00	0.00	0.00	0.00	0.00
0.61	0.00	-0.15	0.00	-0.24	-0.03	0.27	0.00	-0.03	0.07	0.19	0.00	0.03	0.08	0.23	0.00	0.00	-0.39	0.31	138.00	30.29	-167.88	0.00	69.96	11.90	-82.30	0.00	3.20	5.10	-8.40	0.00	3.20	5.10	-8.40	0.00	0.00	0.00	0.00	0.00	0.00	0.00	0.00	0.00	0.00	0.00	0.00	0.00	0.00	0.00	0.00
-0.06	0.24	-0.66	0.00	-0.17	-0.12	0.30	0.31	0.03	-0.19	0.31	0.00	-0.28	-0.01	0.64	0.00	0.00	-0.01	-0.02	96.00	82.90	-178.68	0.00	50.20	38.60	-88.80	0.00	0.60	6.90	-7.60	0.00	0.60	6.90	-7.60	0.00	0.00	0.00	0.00	0.00	0.00	0.00	0.00	0.00	0.00	0.00	0.00	0.00	0.00	0.00	0.00
0.06	0.16	-0.17	0.16	0.10	-0.20	0.29	0.00	0.09	-0.20	0.11	0.00	-0.24	-0.11	0.32	0.49	0.06	-0.01	0.00	44.60	127.90	-172.50	0.45	25.00	61.50	-86.50	0.00	-1.90	8.10	-6.10	0.00	-1.90	8.10	-6.10	0.00	0.00	0.00	0.00	0.00	0.00	0.00	0.00	0.00	0.00	0.00	0.00	0.00	0.00	0.00	0.00
0.01	0.14	-0.15	0.00	0.00	-0.26	0.36	0.06	0.14	-0.19	0.02	0.31	0.10	-0.20	0.33	0.00	0.01	-0.01	0.06	-10.80	160.30	-149.20	0.00	-2.73	78.40	-75.70	0.00	-4.40	8.40	-4.00	0.00	-4.40	8.40	-4.00	0.00	0.00	0.00	0.00	0.00	0.00	0.00	0.00	0.00	0.00	0.00	0.00	0.00	0.00	0.00	0.00
0.16	0.16	-0.12	0.00	0.09	-0.07	0.20	0.00	0.20	-0.17	0.00	0.35	-0.01	-0.39	0.45	0.00	0.01	0.44	0.00	-65.80	177.10	-111.20	0.00	-29.77	88.04	-57.60	0.00	-6.40	7.90	-1.50	0.00	-6.40	7.90	-1.50	0.00	0.00	0.00	0.00	0.00	0.00	0.00	0.00	0.00	0.00	0.00	0.00	0.00	0.00	0.00	0.00
-0.37	0.17	-0.08	0.31	-0.26	-0.68	0.12	0.18	0.20	-0.13	-0.07	0.00	0.24	-0.32	0.23	0.31	0.01	-0.01	0.00	-114.10	176.50	-62.05	0.00	-54.40	87.95	-33.80	0.00	-7.80	6.70	1.00	0.00	-7.80	6.70	1.00	0.00	0.00	0.00	0.00	0.00	0.00	0.00	0.00	0.00	0.00	0.00	0.00	0.00	0.00	0.00	0.00
-0.16	0.16	-0.16	0.19	0.24	-0.70	-0.35	0.00	0.20	0.16	0.06	-0.32	0.18	-0.33	0.15	0.00	0.01	0.00	-0.42	-151.53	158.70	-7.27	0.00	-73.50	79.82	-6.70	0.00	-8.40	4.80	3.60	0.00	-8.40	4.80	3.60	0.00	0.00	0.00	0.00	0.00	0.00	0.00	0.00	0.00	0.00	0.00	0.00	0.00	0.00	0.00	0.00
0.07	0.13	0.07	0.00	0.28	-0.22	-0.06	0.00	0.56	-0.01	-0.17	0.00	0.66	-0.48	0.05	0.00	-0.37	0.00	-0.01	-173.40	125.30	47.56	0.00	-85.43	64.77	21.18	0.00	-8.20	2.40	5.80	0.00	-8.20	2.40	5.80	0.00	0.00	0.00	0.00	0.00	0.00	0.00	0.00	0.00	0.00	0.00	0.00	0.00	0.00	0.00	0.00
-0.11	0.09	0.07	0.00	0.79	-0.21	-0.15	0.00	0.45	0.05	-0.19	0.22	0.31	-0.26	0.26	0.00	0.49	0.35	-0.01	-178.70	79.60	99.00	0.00	-89.00	42.20	46.70	0.00	-7.20	-0.20	7.40	0.00	-7.20	-0.20	7.40	0.00	0.00	0.00	0.00	0.00	0.00	0.00	0.00	0.00	0.00	0.00	0.00	0.00	0.00	0.00	0.00
-0.17	0.29	-0.15	-0.18	0.29	-0.11	-0.20	0.48	0.10	-0.04	0.01	0.23	0.33	0.14	-0.12	0.00	0.00	0.30	-0.01	-171.11	40.19	131.10	0.00	-85.74	22.70	63.10	0.00	-6.00	-2.10	8.10	0.00	-6.00	-2.10	8.10	0.00	0.00	0.00	0.00	0.00	0.00	0.00	0.00	0.00	0.00	0.00	0.00	0.00	0.00	0.00	0.00
0.01	0.01	0.14	0.00	-0.19	-0.03	-0.07	0.00	0.04	-0.20	-0.19	0.00	0.32	-0.11	-0.65	0.00	0.00	0.24	-0.01	-146.50	-15.80	162.40	0.00	-74.50	-4.90	79.44	0.00	-3.80	-4.50	8.40	0.00	-3.80	-4.50	8.40	0.00	0.00	0.00	0.00	0.00	0.00	0.00	0.00	0.00	0.00	0.00	0.00	0.00	0.00	0.00	0.00
-0.12	-0.42	0.16	0.00	0.19	-0.33	-0.29	-0.32	-0.01	-0.14	-0.30	0.37	0.55	0.00	0.07	-0.09	0.23	0.01	-0.01	-107.12	-70.20	177.32	0.00	-55.80	-31.87	88.00	0.00	-1.30	-6.50	7.90	0.00	-1.30	-6.50	7.90	0.00	0.00	0.00	0.00	0.00	0.00	0.00	0.00	0.00	0.00	0.00	0.00	0.00	0.00	0.00	0.00
0.12	-0.09	0.17	0.00	0.11	0.18	-0.61	0.00	-0.07	0.65	0.14	0.00	0.23	0.09	-0.10	0.22	0.22	0.01	-0.01	-57.83	-117.63	176.00	0.00	-31.29	-55.72	87.90	0.00	1.30	-7.90	6.50	0.00	1.30	-7.90	6.50	0.00	0.00	0.00	0.00	0.00	0.00	0.00	0.00	0.00	0.00	0.00	0.00	0.00	0.00	0.00	0.00
-0.02	-0.13	0.30	0.00	0.02	0.27	-0.71	0.00	-0.09	0.20	-0.07	0.19	0.14	0.18	-0.33	-0.17	0.00	0.01	-0.43	-2.98	-153.78	156.50	0.00	-4.30	-74.83	79.20	0.00	3.80	-8.40	4.60	0.00	3.80	-8.40	4.60	0.00	0.00	0.00	0.00	0.00	0.00	0.00	0.00	0.00	0.00	0.00	0.00	0.00	0.00	0.00	0.00
0.02	-0.29	0.01	0.14	-0.07	0.29	-0.21	-0.32	-0.17	0.18	0.00	0.00	0.04	0.26	-0.73	0.04	0.15	0.01	0.00	52.71	-174.27	121.90	0.48	23.30	-86.10	62.87	0.00	5.90	-8.10	2.20	0.00	5.90	-8.10	2.20	0.00	0.00	0.00	0.00	0.00	0.00	0.00	0.00	0.00	0.00	0.00	0.00	0.00	0.00	0.00	0.00
0.07	-0.17	0.09	0.00	-0.15	0.58	-0.14	0.04	-0.19	0.14	0.05	0.00	-0.06	0.31	-0.25	0.00	-0.01	0.07	0.00	102.90	-178.30	75.40	0.35	49.14	-88.56	40.55	0.00	7.50	-7.10	-0.40	0.00	7.50	-7.10	-0.40	0.00	0.00	0.00	0.00	0.00	0.00	0.00	0.00	0.00	0.00	0.00	0.00	0.00	0.00	0.00	0.00
0.12	-0.15	0.04	0.37	-0.23	0.28	-0.05	0.43	0.30	0.09	0.61	0.00	-0.15	0.33	0.05	0.00	-0.01	-0.33	0.00	143.26	-164.55	21.50	0.00	68.92	-82.94	13.48	0.00	8.30	-5.30	-3.00	0.00	8.30	-5.30	-3.00	0.00	0.00	0.00	0.00	0.00	0.00	0.00	0.00	0.00	0.00	0.00	0.00	0.00	0.00	0.00	0.00
0.15	-0.14	-0.42	0.00	-0.66	0.68	0.03	0.00	0.11	0.16	0.16	0.00	-0.24	0.69	-0.07	0.00	-0.01	-0.12	0.36	169.40	-135.00	-34.40	-0.45	83.20	-68.94	-14.41	0.00	8.30	-3.00	-5.30	0.00	8.30	-3.00	-5.30	0.00	0.00	0.00	0.00	0.00	0.00	0.00	0.00	0.00	0.00	0.00	0.00	0.00	0.00	0.00	0.00
0.04	-0.10	-0.06	0.00	-0.30	0.17	0.13	-0.12	0.00	-0.03	0.19	0.00	-0.30	0.27	0.02	0.30	-0.01	0.00	0.32	179.00	-92.00	-87.00	0.00	88.90	-48.20	-40.60	0.00	7.50	-0.40	-7.00	0.00	7.50	-0.40	-7.00	0.00	0.00	0.00	0.00	0.00	0.00	0.00	0.00	0.00	0.00	0.00	0.00	0.00	0.00	0.00	0.00
0.17	-0.06	-0.10	0.48	-0.29	-0.36	0.20	0.00	-0.10	-0.09	0.20	0.00	-0.33	0.20	0.12	0.00	0.00	0.34	0.01	171.10	-39.99	-131.10	0.00	85.90	-22.70	-63.10	0.00	6.00	2.10	-8.10	0.00	6.00	2.10	-8.10	0.00	0.00	0.00	0.00	0.00	0.00	0.00	0.00	0.00	0.00	0.00	0.00	0.00	0.00	0.00	0.00
0.29	0.05	0.24	0.05	-0.63	-0.21	0.26	0.00	-0.04	-0.14	0.50	0.50	0.10	-0.21	-0.11	0.35	-0.01	0.42	0.01	146.50	16.15	-162.22	0.00	74.50	4.77	-79.40	0.00	3.80	4.50	-8.40	0.00	3.80	4.50	-8.40	0.00	0.00	0.00	0.00	0.00	0.00	0.00	0.00	0.00	0.00	0.00	0.00	0.00	0.00	0.00	0.00
0.12	0.04	-0.31	0.00	-0.19	-0.04	0.29	0.00	0.01	-0.19	0.17	0.00	-0.29	0.00	0.33	0.00	0.00	0.18	0.01	107.37	69.82	-177.70	0.49	55.80	32.28	-88.43	0.00	1.30	6.50	-7.90	0.00	1.30	6.50	-7.90	0.00	0.00	0.00	0.00	0.00	0.00	0.00	0.00	0.00	0.00	0.00	0.00	0.00	0.00	0.00	0.00
-0.27	0.54	-0.16	0.00	-0.11	-0.18	0.35	-0.13	0.07	-0.20	0.12	0.00	-0.23	-0.09	0.32	0.00	0.04	-0.01	0.01	58.00	117.60	-175.70	-0.03	31.17	56.20	-87.90	0.00	-1.30	7.90	-6.50	0.00	-1.30	7.90	-6.50	0.00	0.00	0.00	0.00	0.00	0.00	0.00	0.00	0.00	0.00	0.00	0.00	0.00	0.00	0.00	0.00
0.07	0.13	0.06	0.45	-0.02	-0.25	0.27	0.16	0.00	-0.20	0.07	0.45	-0.14	-0.18	0.33	0.06	0.00	-0.01	0.49	2.80	153.35	-156.50	0.06	4.52	74.80	-79.20	0.00	-3.80	8.40	-4.60	0.00	-3.80	8.40	-4.60	0.00	0.00	0.00	0.00	0.00	0.00	0.00	0.00	0.00	0.00	0.00	0.00	0.00	0.00	0.00	0.00
-0.35	0.16	-0.13	0.00	0.07	-0.29	0.21	0.00	0.17	-0.18	0.00	0.26	0.18	-0.26	0.17	0.00	-0.33	-0.01	0.00	-52.50	174.37	-121.90	0.00	-23.30	86.09	-62.76	0.00	-5.90	8.10	-2.20	0.00	-5.90	8.10	-2.20	0.00	0.00	0.00	0.00	0.00	0.00	0.00	0.00	0.00	0.00	0.00	0.00	0.00	0.00	0.00	0.00
-0.07	0.17	-0.09	0.00	0.15	-0.30	0.14	-0.15	0.47	-0.32	-0.05	0.00	0.06	-0.31	0.43	0.00	0.01	-0.01	0.15	-102.90	178.30	-75.40	0.37	-48.94	88.90	-40.10	0.00	-7.50	7.10	0.40	0.00	-7.50	7.10	0.40	0.00	0.00	0.00	0.00	0.00	0.00	0.00	0.00	0.00	0.00	0.00	0.00	0.00	0.00	0.00	0.00
-0.12	0.16	-0.04	0.00	0.23	-0.28	0.40	0.00	0.20	-0.09	0.37	0.00	0.15	-0.33	-0.15	0.00	0.48	0.00	0.47	-143.10	165.08	-21.44	0.00	-69.30	83.00	-14.03	0.00	-8.30	5.30	3.00	0.00	-8.30	5.30	3.00	0.00	0.00	0.00	0.00	0.00	0.00	0.00	0.00	0.00	0.00	0.00	0.00	0.00	0.00	0.00	0.00
-0.15	0.14	0.00	0.00	0.03	-0.23	-0.03	0.00	0.19	0.21	0.10	0.00	0.24	-0.32	0.07	0.00	-0.08	0.00	-0.01	-169.78	134.66	34.59	0.30	-83.20	69.19	14.20	0.00	-8.30	3.00	5.30	0.00	-8.30	3.00	5.30	0.00	0.00	0.00	0.00	0.00	0.00	0.00	0.00	0.00	0.00	0.00	0.00	0.00	0.00	0.00	0.00
0.02	0.10	0.06	0.00	0.77	-0.17	-0.13	0.31	0.15	-0.35	-0.19	0.00	0.35	-0.23	-0.02	0.00	0.51	0.00	0.21	-178.94	91.55	86.71	0.00	-88.90	48.20	40.60	0.00	-7.50	0.40	7.00	0.00	-7.50	0.40	7.00	0.00	0.00	0.00	0.00	0.00	0.00	0.00	0.00	0.00	0.00	0.00	0.00	0.00	0.00	0.00	0.00
-0.24	0.36	0.85	0.98	0.24	-0.03	-0.02	0.14	-0.38	-0.01	0.03	0.00	0.28	-0.19	-0.03	0.00	-0.80	0.06	0.79	-151.90	0.00	0.00	-334.10	-70.20	11.90	12.80	-52.30	-4.60	-0.10	4.80	0.00	-4.60	-0.10	4.80	0.00	0.00	0.00	0.00	0.00	0.00	0.00	0.00	0.00	0.00	0.00	0.00	0.00	0.00	0.00	0.00
-0.36	-0.05	2.41	3.03	0.21	-0.03	-0.02	0.12	-0.05	-0.26	0.35	-0.34	0.28	-0.26	-0.01	0.01	-2.46	-0.22	2.94	-146.08	0.00	0.34	-322.30	-63.40	6.31	7.50	-56.30	-3.70	-0.10	3.80	0.00	-3.70	-0.10	3.80	0.00	0.00	0.00	0.00	0.00	0.00	0.00	0.00	0.00	0.00	0.00	0.00	0.00	0.00	0.00	0.00
-0.48	-0.20	3.88	3.62	0.15	-0.02	0.00	0.12	0.22	0.10	-0.24	0.00	0.31	0.21	0.18	0.00	-3.33	-2.36	5.53	-96.61	-0.21	0.06	-96.60	-42.70	5.10	4.46	-32.50	-2.50	0.00	2.40	0.00	-2.50	0.00	2.40	0.00	1.00	0.00	0.00	0.00	0.00	0.00	0.00	0.00	0.00	0.00	0.00	0.00	0.00	0.00	0.00
-0.54	-1.28	6.20	4.37	0.09	-0.01	0.00	0.07	0.32	-0.11	-0.29	0.00	0.32	0.24	-0.17	-0.08	-3.99	-5.02	9.03	-59.63	0.00	0.00	-59.35	-25.29	3.70	2.41	-18.90	-1.60	0.10	1.40	0.00	-1.60	0.10	1.40	0.00	1.00	0.00	0.00	0.00	0.00	0.00	0.00	0.00	0.00	0.00	0.00	0.00	0.00	0.00	0.00
-0.54	-3.09	7.92	4.24	0.38	-0.01	0.00	-0.16	0.07	-0.39	-0.13	-0.43	0.29	-0.24	-0.04	0.00	-4.16	-8.74	12.49	-18.50	0.16	0.00	-18.82	-11.66	0.90	0.70	-10.00	-0.80	0.00	0.80	0.00	-0.80	0.00	0.80	0.00	1.00	0.00	0.00	0.00	0.00	0.00	0.00	0.00	0.00	0.00	0.00	0.00	0.00	0.00	0.00
-0.46	-4.45	8.94	4.35	-0.04	0.01	-0.35	-0.03	-0.50	-0.07	0.32	0.04	0.23	-0.25	-0.42	0.00	-3.97	-11.80	15.75	32.20	0.00	0.00	32.30	17.22	-1.80	-0.70	14.40	0.90	-0.10	-0.70	0.00	0.90	-0.10	-0.70	0.00	1.00	0.00	0.00	0.00	0.00	0.00	0.00	0.00	0.00	0.00	0.00	0.00	0.00	0.00	0.00
0.13	-6.09	10.13	3.20	-0.11	0.35	0.31	-0.08	-0.13	-0.73	0.44	0.00	0.41	-0.26	0.13	-0.18	-3.02	-15.15	18.49	87.00	0.00	-0.22	87.00	35.50	-4.30	-3.40	27.40	2.30	-0.10	-2.10	0.00	2.30	-0.10	-2.10	0.00	1.00	0.00	0.00	0.00	0.00	0.00	0.00	0.00	0.00	0.00	0.00	0.00	0.00	0.00	0.00
-0.20	-7.86	10.36	2.31	-0.19	0.01	0.03	-0.16	0.10	-0.28	0.23	0.00	0.14	-0.27	-0.06	-0.34	-2.15	-17.87	20.22	127.56	0.00	-0.03	127.40	58.00	-6.49	-7.50	43.50	3.60	0.10	-3.70	0.00	3.60	0.10	-3.70	0.00	1.00	0.00	0.00	0.00	0.00	0.00	0.00	0.00	0.00	0.00	0.00	0.00	0.00	0.00	0.00
0.18	-9.18	10.01	0.78	-0.22	0.31	0.03	-0.17	0.16	-0.05	0.12	0.00	0.16	-0.25	0.15	0.00	-0.88	-19.71	20.21	149.70	0.00	0.10	150.18	65.66	-7.40	-7.97	49.70	3.90	0.10	-4.10	0.00	3.90	0.10	-4.10	0.00	1.00	0.00	0.00	0.00	0.00	0.00	0.00	0.00	0.00	0.00	0.00	0.00	0.00	0.00	0.00
0.14	-9.63	9.07	-0.86	0.18	0.25	0.26	-0.18	-0.06	0.52	0.29	0.00	0.01	-0.18	0.20	0.00	0.94	-20.72	20.16	162.62	-0.10	0.00	162.40	71.40	-8.60	-8.40	54.40	4.20	0.00	-4.20	0.00	4.20	0.00	-4.20	0.00	1.00	0.00	0.00	0.00	0.00	0.00	0.00	0.00	0.00	0.00	0.00	0.00	0.00	0.00	0.00
0.32	-10.07	7.54	-2.60	-0.23	0.02	0.08	-0.18	-0.22	-0.13	0.66	0.30	0.47	-0.25	0.26	-0.29	2.50	-20.49	18.32	166.30	-0.10	0.00	166.80	69.93	-8.51	-7.00	54.30	4.20	-0.20	-4.00	0.00	4.20	-0.20	-4.00	0.00	1.00	0.00	0.00	0.00	0.00	0.00	0.00	0.00	0.00	0.00	0.00	0.00	0.00	0.00	0.00
0.47	-10.19	5.64	-4.10	-0.21	-0.36	0.03	-0.16	-0.08	-0.02	0.40	0.00	-0.03	-0.26	0.30	0.00	3.52	-19.25	15.97	144.00	0.39	0.00	143.90	63.25	-7.93	-7.07	48.00	4.00	0.00	-3.90	0.00	4.00	0.00	-3.90	0.00	1.00	0.00	0.00	0.00	0.00	0.00	0.00	0.00	0.00	0.00	0.00	0.00	0.00	0.00	0.00
0.63	-9.32	3.46	-5.79	-0.18	0.06	0.03	0.21	0.17	-0.23	0.08	0.00	0.31	-0.26	0.30	0.30	4.57	-16.54	11.88	108.90	0.00	-0.34	108.90	51.96	-6.00	-6.49	39.00	3.20	0.10	-3.40	0.00	3.20	0.10	-3.40	0.00	1.00	0.00	0.00	0.00	0.00	0.00	0.00	0.00	0.00	0.00	0.00	0.00	0.00	0.00	0.00
0.65	-7.77	1.31	-5.99	-0.06	0.26	-0.02	0.34	0.55	0.31	-0.20	0.00	-0.02	-0.34	0.28	0.41	5.35	-13.51	8.15	73.21	-0.34	-0.01	72.80	29.77	-3.10	-4.22	22.30	1.70	0.10	-1.80	0.00	1.70	0.10	-1.80	0.00	1.00	0.00	0.00	0.00	0.00	0.00	0.00	0.00	0.00	0.00	0.00	0.00	0.00	0.00	0.00
0.61	-6.21	-0.69	-5.84	0.36	-0.13	0.00	-0.20	0.51	0.02	0.01	0.00	-0.37	-0.24	0.76	0.00	5.47	-9.57	3.84	6.10	0.22	0.00	6.10	5.10	-1.30	-0.80	3.00	0.20	0.00	-0.10	0.00	0.20	0.00	-0.10	0.00	1.00	0.00	0.00	0.00	0.00	0.00	0.00	0.00	0.00	0.00	0.00	0.00	0.00	0.00	0.00
0.56	-3.93	-2.17	-5.61	0.05	0.15	-0.17	0.03	-0.05	-0.18	0.24	0.00	0.01	-0.25	-0.01	0.00	5.26	-5.61	0.33	-39.10	0.00	0.00	-39.20	-18.03	1.50	2.60	-13.40	-1.00	-0.10	1.20	0.00	-1.00	-0.10	1.20	0.00	1.00	0.00	0.00	0.00	0.00	0.00	0.00	0.00	0.00	0.00	0.00	0.00	0.00	0.00	0.00
0.45	-2.12	-3.20	-4.56	0.11	-0.35	0.00	0.56	0.11	-0.32	0.20	0.00	0.27	-0.26	0.20	0.00	4.58	-1.84	-2.75	-92.03	-0.03	0.00	-92.03	-35.22	3.40	3.20	-29.30	-2.00	0.00	2.00	0.00	-2.00	0.00	2.00	0.00	1.00	0.00	0.00	0.00	0.00	0.00	0.00	0.00	0.00	0.00	0.00	0.00	0.00	0.00	0.00
0.28	0.33	-3.70	-3.56	0.17	-0.04	-0.39	0.57	0.31	-0.53	0.05	0.00	0.12	-0.26	0.13	0.00	3.47	1.42	-4.89	-120.80	0.04	0.00	-120.90	-53.54	7.12	5.44	-41.00	-3.20	0.10	3.00	0.00	-3.20	0.10	3.00	0.00	1.00	0.00	0.00	0.00	0.00	0.00	0.00	0.00	0.00	0.00	0.00	0.00	0.00	0.00	0.00
0.10	1.55	-3.53	-2.30	0.19	-0.03	-0.45	0.17	-0.17	0.02	-0.30	-0.06	0.18	-0.42	0.06	0.02	2.05	3.91	-6.05	-168.80	0.35	0.00	-168.80	-68.85	7.70	7.10	-54.10	-4.30	0.00	4.20	0.00	-4.30	0.00	4.20	0.00	1.00	0.00	0.00	0.00	0.00	0.00	0.00	0.00	0.00	0.00	0.00	0.00	0.00	0.00	0.00
0.32	2.76	-2.73	0.37	0.25	-0.03	-0.02	0.18	0.08	-0.01	-0.07	0.00	0.22	-0.24	0.38	0.00	0.53	5.34	-5.71	-169.60	0.00	0.14	-169.60	-75.00	9.20	10.09	-55.90	-4.70	-0.10	4.80	0.00	-4.70	-0.10	4.80	0.00	1.00	0.00	0.00	0.00	0.00	0.00	0.00	0.00	0.00	0.00	0.00	0.00	0.00	0.00	0.00
-0.23	3.39	-1.35	1.85	0.25	-0.03	-0.02	0.18	0.40	-0.23	0.21	-0.25	0.56	-0.26	0.02	0.00	-0.79	5.77	-4.57	-165.50	0.00	0.19	-165.12	-74.13	8.10	9.00	-56.90	-4.40	-0.10	4.60	0.00	-4.40	-0.10	4.60	0.00	1.00	0.00	0.00	0.00	0.00	0.00	0.00	0.00	0.00	0.00	0.00	0.00	0.00	0.00	0.00
-0.38	3.32	0.46	3.35	0.21	-0.03	-0.01	-0.27	0.15	-0.64	0.14	0.00	-0.15	-0.26	-0.02	0.00	-2.19	4.96	-2.45	-141.87	0.00	0.00	-142.10	-62.76	8.17	7.40	-47.60	-3.70	0.00	3.70	0.00	-3.70	0.00	3.70	0.00	1.00	0.00	0.00	0.00	0.00	0.00	0.00	0.00	0.00	0.00	0.00	0.00	0.00	0.00	0.00
-0.32	2.75	2.40	4.66	0.13	0.28	-0.01	0.12	0.26	0.12	-0.14	0.00	0.80	-0.25	-0.06	0.00	-3.54	3.35	0.42	-105.92	0.00	0.00	-106.20	-47.73	6.20	5.33	-36.50	-2.90	0.10	2.70	0.00	-2.90	0.10	2.70	0.00	1.00	0.00	0.00	0.00	0.00	0.00	0.00	0.00	0.00	0.00	0.00	0.00	0.00	0.00	0.00
-0.55	1.61	4.25	5.41	0.10	0.24	0.00	0.24	0.19	0.04	-0.19	0.17	0.28	-0.27	-0.06	0.00	-4.38	0.17	4.22	-66.60	0.00	0.00	-66.50	-30.10	4.10	4.18	-22.10	-1.90	0.00	1.90	0.00	-1.90	0.00	1.90	0.00	1.00	0.00	0.00	0.00	0.00	0.00	0.00	0.00	0.00	0.00	0.00	0.00	0.00	0.00	0.00
-0.97	0.02	6.02	5.51	0.03	-0.01	0.50	-0.23	-0.38	-0.02	0.49	0.00	0.28	-0.30	-0.03	0.00	-5.12	-3.19	7.89	-7.43	0.21	0.00	-7.78	-8.00	1.57	2.60	-3.70	-0.60	-0.10	0.70	0.00	-0.60	-0.10	0.70	0.00	1.00	1.00	0.00	1.00	0.00	1.00	0.00	1.00	0.00	1.00	0.00	0.00	0.00	0.00	0.00
-0.46	-1.79	7.40	4.81	0.02	-0.36	0.01	-0.03	-0.09	-0.28	0.36	0.00	0.23	-0.26	0.02	0.00	-4.49	-6.78	11.28	38.97	0.00	0.07	38.90	16.20	-2.52	-1.07	12.70	1.00	-0.10	-0.90	0.00	1.00	-0.10	-0.90	0.00	1.00	1.00	1.00	1.00	0.00	1.00	0.00	1.00	0.00	1.00	0.00	0.00	0.00	0.00	0.00
-0.35	-3.73	7.81	4.16	-0.13	0.17	0.02	-0.09	0.02	-0.27	0.46	0.00	0.66	-0.21	0.06	0.00	-3.82	-10.11	13.58	105.10	0.00	0.00	105.54	41.53	-3.90	-4.40	32.90	2.50	0.00	-2.60	0.00	2.50	0.00	-2.60	0.00	1.00	1.00	1.00	1.00	0.00	1.00	0.00	1.00	0.00	1.00	0.00	0.00	0.00	0.00	0.00
-0.21	-5.59	8.41	2.69	-0.18	0.01	-0.10	-0.19	0.54	-0.06	-0.03	0.00	-0.10	0.17	0.10	-0.03	-2.78	-13.02	16.01	128.18	0.00	0.00	127.90	56.50	-7.04	-7.70	42.00	3.40	0.10	-3.60	0.00	3.40	0.10	-3.60	0.00	1.00	1.00	1.00	1.00	0.00	1.00	0.00	1.00	0.00	1.00	0.00	0.00	0.00	0.00	0.00
-0.03	-7.07	8.14	1.03	-0.23	0.02	0.33	-0.20	0.00	0.03	-0.13	0.31	0.09	-0.24	0.62	0.00	-1.35	-15.18	16.54	162.60	0.00	0.00	162.60	69.90	-7.50	-7.15	55.00	4.10	0.00	-4.10	0.00	4.10	0.00	-4.10	0.00	1.00	1.00	1.00	1.00	0.00	1.00	0.00	1.00	0.00	1.00	0.00	0.00	0.00	0.00	0.00
0.02	-7.77	7.21	-0.70	-0.24	-0.31	0.03	0.01	-0.35	-0.11	0.25	0.00	0.10	0.20	0.21	-0.43	0.16	-15.89	16.07	166.30	-0.43	0.35	166.00	73.05	-9.30	-8.20	55.10	4.40	-0.10	-4.20	0.00	4.40	-0.10	-4.20	0.00	1.00	1.00	1.00	1.00	0.00	1.00	0.00	1.00	0.00	1.00	0.00	0.00	0.00	0.00	0.00
0.01	-8.56	5.65	-2.57	-0.25	-0.32	0.09	0.05	-0.11	-0.29	0.40	-0.03	0.13	-0.26	0.31	0.26	1.63	-16.38	14.83	166.30	0.00	0.00	166.30	73.90	-8.90	-8.28	56.70	4.60	0.00	-4.50	0.00	4.60	0.00	-4.50	0.00	1.00	1.00	1.00	1.00	0.00	1.00	0.00	1.00	0.00	1.00	0.00	0.00	0.00	0.00	0.00
0.47	-8.31	3.79	-3.79	-0.22	0.02	0.34	-0.16	0.04	-0.22	0.65	-0.44	0.01	-0.26	0.29	0.17	3.26	-15.17	11.96	142.90	0.00	0.00	143.30	65.40	-8.38	-9.23	48.30	4.10	0.10	-4.20	0.00	4.10	0.10	-4.20	0.00	1.00	1.00	1.00	1.00	0.00	1.00	0.00	1.00	0.00	1.00	0.00	0.00	0.00	0.00	0.00
0.56	-7.51	1.36	-5.53	-0.17	0.01	0.51	0.34	0.12	-0.05	-0.42	0.42	-0.04	-0.24	0.26	0.00	4.92	-12.90	8.44	110.20	0.00	0.45	110.10	50.31	-5.77	-6.75	37.10	3.00	0.10	-3.20	0.00	3.00	0.10	-3.20	0.00	1.00	1.00	1.00	1.00	0.00	1.00	0.00	1.00	0.00	1.00	0.00	0.00	0.00	0.00	0.00
0.61	-5.82	-0.31	-5.90	-0.10	0.00	0.01	-0.07	0.28	0.07	-0.07	0.00	-0.04	-0.24	0.28	0.00	5.21	-9.73	5.01	60.11	0.00	0.00	60.10	26.90	-4.02	-3.11	19.80	1.60	0.00	-1.50	0.00	1.60	0.00	-1.50	0.00	1.00	1.00	1.00	1.00	0.00	1.00	0.00	1.00	0.00	1.00	0.00	0.00	0.00	0.00	0.00
0.62	-4.82	-1.73	-5.77	-0.04	0.00	-0.32	-0.03	-0.25	-0.11	0.11	0.06	-0.02	0.06	0.27	0.10	5.48	-6.12	0.62	28.80	-0.01	0.00	29.00	11.51	-1.60	-0.60	9.60	0.70	-0.10	-0.50	0.00	0.70	-0.10	-0.50	0.00	1.00	1.00	1.00	1.00	0.00	1.00	0.00	1.00	0.00	1.00	0.00	0.00	0.00	0.00	0.00
0.98	-3.91	-2.51	-5.82	0.00	0.00	-0.10	0.22	0.00	-0.07	0.67	0.23	-0.01	-0.25	0.27	0.00	5.48	-5.26	-0.24	-4.40	0.00	0.00	-4.31	-3.20	0.02	0.64	-2.80	-0.10	-0.10	0.20	0.00	-0.10	-0.10	0.20	0.00	1.00	1.00	1.00	1.00	0.00	1.00	0.00	1.00	0.00	1.00	0.00	0.00	0.00	0.00	0.00
0.57	-3.40	-3.34	-5.77	0.03	-0.01	0.00	0.02	0.20	-0.28	0.47	0.00	0.18	-0.26	0.25	0.00	4.85	-2.33	-2.74	-30.71	0.00	0.01	-30.78	-12.62	0.65	1.00	-11.40	-0.60	0.00	0.70	0.00	-0.60	0.00	0.70	0.00	1.00	1.00	1.00	1.00	0.00	1.00	0.00	1.00	0.00	1.00	0.00	0.00	0.00	0.00	0.00
0.75	-1.84	-3.91	-4.85	0.07	0.21	0.00	0.05	0.54	-0.03	0.54	0.00	-0.48	-0.26	0.23	0.00	5.11	-1.39	-3.66	-66.30	0.00	0.00	-66.24	-25.56	1.57	1.90	-21.10	-1.40	0.00	1.30	0.00	-1.40	0.00	1.30	0.00	1.00	1.00	1.00	1.00	0.00	1.00	0.00	1.00	0.00	1.00	0.00	0.00	0.00	0.00	0.00
0.39	0.25	-4.70	-4.17	0.13	-0.02	-0.01	0.48	0.23	0.19	0.08	0.00	-0.24	-0.25	0.17	-0.32	4.65	2.33	-6.08	-101.90	-0.01	0.00	-102.00	-43.10	5.40	4.40	-33.20	-2.60	0.10	2.40	0.00	-2.60	0.10	2.40	0.00	1.00	1.00	1.00	1.00	0.00	1.00	0.00	1.00	0.00	1.00	0.00	0.00	0.00	0.00	0.00
0.38	1.03	-5.00	-3.97	0.64	-0.02	0.37	0.12	0.60	-0.05	-0.22	-0.50	0.11	-0.02	0.18	0.15	3.56	4.01	-7.58	-121.40	0.04	-0.01	-121.40	-51.70	6.00	5.20	-40.40	-3.10	0.10	3.00	0.00	-3.10	0.10	3.00	0.00	1.00	1.00	1.00	1.00	0.00	1.00	0.00	1.00	0.00	1.00	0.00	0.00	0.00	0.00	0.00
0.15	3.02	-5.00	-2.56	0.22	0.32	-0.01	0.16	0.48	0.01	-0.63	0.14	0.16	-0.36	0.07	0.00	2.16	6.64	-8.79	-150.29	0.00	0.00	-150.70	-65.80	8.04	8.77	-49.50	-4.10	0.00	4.10	0.00	-4.10	0.00	4.10	0.00	1.00	1.00	1.00	1.00	0.00	1.00	0.00	1.00	0.00	1.00	0.00	0.00	0.00	0.00	0.00
-0.17	4.02	-3.79	-0.27	-0.11	0.19	-0.02	0.22	0.09	-0.16	0.06	0.00	0.21	-0.10	0.33	0.00	0.61	8.17	-8.91	-170.80	0.05	0.00	-170.80	-75.15	8.70	9.70	-57.00	-4.60	-0.10	4.80	0.00	-4.60	-0.10	4.80	0.00	1.00	1.00	1.00	1.00	0.00	1.00	0.00	1.00	0.00	1.00	0.00	0.00	0.00	0.00	0.00
-0.15	4.63	-3.30	1.66	0.24	0.35	-0.02	0.18	0.10	-0.60	0.09	0.00	0.24	-0.70	-0.35	-0.43	-0.64	8.75	-8.14	-159.90	0.19	0.00	-159.90	-73.53	8.54	9.30	-54.80	-4.40	0.00	4.50	0.00	-4.40	0.00	4.50	0.00	1.00	1.00	1.00	1.00	0.00	1.00	0.00	1.00	0.00	1.00	0.00	0.00	0.00	0.00	0.00
-0.28	4.89	-2.11	2.59	0.23	-0.03	-0.02	-0.04	0.04	-0.26	0.52	0.00	-0.11	-0.26	-0.01	0.00	-2.13	8.69	-6.42	-147.76	0.18	0.22	-147.70	-67.70	8.70	8.30	-50.60	-4.10	0.00	4.00	0.00	-4.10	0.00	4.00	0.00	1.00	1.00	1.00	1.00	0.00	1.00	0.00	1.00	0.00	1.00	0.00	0.00	0.00	0.00	0.00
-0.39	4.65	-0.62	3.75	0.58	-0.45	0.37	0.38	-0.03	-0.12	-0.08	0.28	0.30	-0.25	-0.04	0.18	-2.75	7.81	-5.05	-140.40	0.00	0.31	-140.40	-61.50	8.10	7.10	-46.20	-3.80	0.10	3.60	0.00	-3.80	0.10	3.60	0.00	1.00	1.00	1.00	1.00	0.00	1.00	0.00	1.00	0.00	1.00	0.00	0.00	0.00	0.00	0.00
-0.50	3.75	1.23	4.91	0.22	0.05	0.06	0.12	0.40	0.02	-0.20	0.00	0.31	-0.48	-0.07	-0.36	-3.46	5.42	-1.84	-98.40	0.00	0.00	-98.30	-47.50	6.40	6.59	-34.90	-3.00	0.00	2.90	0.00	-3.00	0.00	2.90	0.00	1.00	1.00	1.00	1.00	0.00	1.00	0.00	1.00	0.00	1.00	0.00	0.00	0.00	0.00	0.00
-0.54	3.16	2.59	5.22	0.12	-0.02	-0.01	0.09	0.09	-0.01	-0.07	0.00	-0.03	-0.24	-0.06	0.00	-4.47	3.72	0.61	-74.65	-0.06	0.00	-74.70	-34.40	4.88	5.10	-24.60	-2.20	-0.10	2.30	0.00	-2.20	-0.10	2.30	0.00	1.00	1.00	1.00	1.00	0.00	1.00	0.00	1.00	0.00	1.00	0.00	0.00	0.00	0.00	0.00
-0.54	1.65	3.99	5.53	0.21	0.49	0.00	0.04	0.00	-0.20	0.21	0.00	0.28	-0.25	-0.18	-0.06	-4.49	0.28	4.64	-21.60	0.30	0.00	-21.15	-13.20	1.50	2.50	-9.10	-0.80	-0.10	0.90	0.00	-0.80	-0.10	0.90	0.00	1.00	1.00	1.00	1.00	0.00	1.00	0.00	1.00	0.00	1.00	0.00	0.00	0.00	0.00	0.00
-0.49	-0.25	6.11	4.82	-0.03	0.00	-0.05	-0.02	0.22	-0.28	0.28	-0.01	0.25	-0.26	0.00	-0.12	-4.88	-2.84	8.21	33.70	0.00	-0.50	33.80	12.10	-0.72	-1.10	9.90	0.70	0.00	-0.70	0.00	0.70	0.00	-0.70	0.00	1.00	1.00	1.00	1.00	0.00	1.00	0.00	1.00	0.00	1.00	0.00	0.00	0.00	0.00	0.00
-0.46	-2.14	6.97	4.45	-0.10	0.01	0.02	-0.07	0.01	-0.02	0.38	0.00	0.26	-0.25	0.27	0.00	-4.35	-6.89	11.14	81.10	0.00	0.26	81.10	34.50	-3.70	-4.60	25.70	2.10	0.10	-2.20	0.00	2.10	0.10	-2.20	0.00	1.00	1.00	1.00	1.00	0.00	1.00	0.00	1.00	0.00	1.00	0.00	0.00	0.00	0.00	0.00
-0.33	-3.25	7.18	3.59	-0.08	0.05	0.01	-0.10	0.04	-0.03	-0.01	0.00	0.18	-0.58	0.06	-0.50	-4.08	-8.74	12.42	98.40	-0.34	0.00	98.27	44.50	-5.93	-6.28	32.70	2.70	0.10	-2.80	0.00	2.70	0.10	-2.80	0.00	1.00	1.00	1.00	1.00	0.00	1.00	0.00	1.00	0.00	1.00	0.00	0.00	0.00	0.00	0.00
-0.29	-5.37	7.30	2.18	-0.20	-0.12	0.03	-0.15	0.41	0.01	0.00	-0.38	0.34	-0.38	0.34	0.00	-2.38	-11.31	13.55	139.90	0.30	0.31	139.96	60.60	-7.00	-6.63	46.80	3.60	0.00	-3.50	0.00	3.60	0.00	-3.50	0.00	1.00	1.00	1.00	1.00	0.00	1.00	0.00	1.00	0.00	1.00	0.00	0.00	0.00	0.00	0.00
0.00	-6.36	6.85	0.79	-0.22	0.02	0.50	-0.30	0.07	-0.15	0.24	0.00	0.06	-0.24	0.17	0.00	-1.00	-13.46	14.47	153.92	0.00	0.00	153.70	68.10	-8.70	-7.60	51.70	4.10	-0.10	-4.00	0.00	4.10	-0.10	-4.00	0.00	1.00	1.00	1.00	1.00	0.00	1.00	0.00	1.00	0.00	1.00	0.00	0.00	0.00	0.00	0.00
0.19	-7.24	5.83	-1.20	-0.25	0.02	0.19	-0.18	0.10	-0.41	0.37	0.00	-0.33	-0.68	0.11	0.00	0.60	-14.20	13.78	166.48	-0.38	0.00	166.80	74.46	-8.35	-8.50	57.10	4.50	0.00	-4.50	0.00	4.50	0.00	-4.50	0.00	1.00	1.00	1.00	1.00	0.00	1.00	0.00	1.00	0.00	1.00	0.00	0.00	0.00	0.00	0.00
0.17	-7.55	3.98	-2.85	-0.24	0.02	0.03	-0.18	-0.01	-0.34	0.18	0.06	-0.35	-0.25	0.27	0.00	2.19	-14.09	11.82	156.36	0.00	0.00	156.46	69.80	-8.50	-9.30	51.90	4.30	0.10	-4.50	0.00	4.30	0.10	-4.50	0.00	1.00	1.00	1.00	1.00	0.00	1.00	0.00	1.00	0.00	1.00	0.00	0.00	0.00	0.00	0.00
0.78	-7.23	2.74	-4.30	-0.18	0.01	-0.31	-0.16	0.23	0.06	-0.04	0.00	-0.49	-0.24	0.28	0.35	3.51	-12.39	9.14	129.55	0.00	0.23	129.10	59.69	-7.30	-7.50	44.30	3.60	0.00	-3.70	0.00	3.60	0.00	-3.70	0.00	1.00	1.00	1.00	1.00	0.00	1.00	0.00	1.00	0.00	1.00	0.00	0.00	0.00	0.00	0.00
0.57	-6.24	0.44	-5.18	-0.64	0.01	-0.16	-0.11	0.03	0.36	0.43	0.00	0.39	-0.23	0.27	0.00	4.59	-10.68	5.70	90.48	0.15	0.00	90.30	41.40	-5.40	-4.80	31.10	2.50	-0.10	-2.40	0.00	2.50	-0.10	-2.40	0.00	1.00	1.00	1.00	1.00	0.00	1.00	0.00	1.00	0.00	1.00	0.00	0.00	0.00	0.00	0.00
0.61	-4.80	-1.51	-5.48	-0.07	-0.24	0.01	-0.06	0.01	-0.19	0.18	0.00	-0.04	0.01	0.29	0.34	5.19	-7.10	1.80	43.70	-0.32	0.00	43.36	20.80	-2.99	-2.04	15.60	1.30	-0.10	-1.10	0.00	1.30	-0.10	-1.10	0.00	1.00	1.00	1.00	1.00	0.00	1.00	0.00	1.00	0.00	1.00	0.00	0.00	0.00	0.00	0.00
1.08	-2.99	-3.19	-5.65	0.00	0.22	0.00	-0.03	0.00	0.00	-0.32	-0.32	0.05	-0.55	0.48	0.00	5.34	-3.89	-1.24	-6.00	-0.12	0.42	-6.03	-0.70	-0.40	-0.14	-1.40	0.00	0.00	0.00	0.00	0.00	0.00	0.00	0.00	1.00	1.00	1.00	1.00	0.00	1.00	0.00	1.00	0.00	1.00	0.00	0.00	0.00	0.00	0.00
0.56	-1.25	-4.47	-5.17	0.00	0.00	-0.24	0.00	0.23	0.00	0.15	0.44	-0.32	-0.66	0.66	0.00	4.56	-0.03	-5.10	-51.60	0.00	0.00	-51.60	-18.50	1.60	1.11	-15.40	-0.60	-0.10	0.80	0.00	-0.60	-0.10	0.80	0.00	1.00	1.00	1.00	1.00	0.00	1.00	0.00	1.00	0.00	1.00	0.00	0.00	0.00	0.00	0.00
0.47	0.31	-5.38	-4.14	0.00	0.17	0.22	0.31	0.23	0.38	0.00	0.41	-0.13	-0.32	0.00	-0.03	4.20	3.68	-7.89	-97.30	0.00	0.00	-97.40	-39.20	4.00	3.68	-31.00	-2.00	-0.10	2.20	0.00	-2.00	-0.10	2.20	0.00	1.00	1.00	1.00	1.00	0.00	1.00	0.00	1.00	0.00	1.00	0.00	0.00	0.00	0.00	0.00
0.29	0.00	-5.45	-5.16	0.00	0.00	0.00	0.00	0.34	0.00	0.00	0.26	-0.08	2.37	-1.99	0.00	4.11	3.92	-8.17	-161.60	79.30	0.22	-82.30	-80.32	79.11	-1.60	-2.90	-8.50	3.10	5.00	-0.40	-8.50	3.10	5.00	-0.40	1.00	1.00	1.00	1.00	0.00	1.00	0.00	1.00	0.00	1.00	0.00	0.00	0.00	0.00	0.00
0.11	0.00	-5.01	-4.90	0.00	0.00	0.00	0.00	0.00	0.00	0.00	0.00	0.00	2.92	-2.92	0.00	3.87	3.54	-7.42	-144.40	218.70	0.00	74.20	-71.10	81.90	3.80	14.60	-8.90	3.40	5.00	-0.40	-8.90	3.40	5.00	-0.40	1.00	1.00	1.00	1.00	0.00	1.00	0.00	1.00	0.00	1.00	0.00	0.00	0.00	0.00	0.00
0.00	0.00	-4.07	-4.07	0.00	0.00	0.00	0.00	0.00	0.00	0.00	0.00	0.00	3.57	-3.57	0.00	3.13	3.27	-6.41	-192.90	39.70	0.00	-153.20	-92.80	43.80	4.30	-44.60	-8.20	2.80	4.80	-0.60	-8.20	2.80	4.80	-0.60	1.00	1.00	1.00	1.00	0.00	1.00	0.00	1.00	0.00	1.00	0.00	0.00	0.00	0.00	0.00
0.00	0.00	-2.70	-2.70	0.00	0.00	0.00	0.00	0.00	0.00	0.00	0.00	0.00	2.81	-2.81	0.00	2.28	2.28	-4.58	-173.10	69.40	0.00	-103.60	-77.20	45.30	0.80	-30.90	-6.60	2.40	3.60	-0.50	-6.60	2.40	3.60	-0.50	1.00	1.00	1.00	1.00	0.00	1.00	0.00	1.00	0.00	1.00	0.00	0.00	0.00	0.00	0.00
0.00	0.00	-0.84	-0.84	0.00	0.00	0.00	0.00	0.00	0.00	0.00	0.00	0.00	0.00	0.00	0.00	0.92	0.91	-1.84	-131.00	-29.30	0.00	-160.40	-58.90	-4.40	7.00	-56.20	-2.60	-8.40	11.10	0.00	-2.60	-8.40	11.10	0.00	1.00	1.00	1.00	1.00	0.00	1.00	0.00	1.00	0.00	1.00	0.00	0.00	0.00	0.00	0.00
0.00	0.00	0.00	0.00	0.00	0.00	0.00	0.00	0.00	0.00	0.00	0.00	0.00	0.00	0.00	0.00	-0.40	-0.40	0.81	-96.80	-61.40	143.40	-14.80	-44.40	-17.40	47.80	-14.00	-1.00	-2.80	4.80	0.90	-1.00	-2.80	4.80	0.90	1.00	1.00	1.00	1.00	0.00	1.00	0.00	1.00	0.00	1.00	0.00	0.00	0.00	0.00	0.00
0.00	0.00	0.00	0.00	0.00	0.00	0.00	0.00	0.00	0.00	0.00	0.00	0.00	0.00	0.00	0.00	0.00	0.00	0.00	-74.00	-128.00	137.10	-64.90	-41.40	-58.80	86.60	-13.60	1.20	-6.80	7.90	2.20	1.20	-6.80	7.90	2.20	1.00	1.00	1.00	1.00	0.00	1.00	0.00	1.00	0.00	1.00	0.00	0.00	0.00	0.00	0.00
0.00	0.00	0.00	0.00	0.00	0.00	0.00	0.00	0.00	0.00	0.00	0.00	0.00	0.00	0.00	0.00	0.00	0.00	0.00	2.60	-146.50	208.80	64.90	-9.00	-68.80	94.10	16.20	3.60	-8.20	7.10	2.50	3.60	-8.20	7.10	2.50	1.00	1.00	1.00	1.00	0.00	1.00	0.00	1.00	0.00	1.00	0.00	0.00	0.00	0.00	0.00
0.00	0.00	0.00	0.00	0.00	0.00	0.00	0.00	0.00	0.00	0.00	0.00	0.00	0.00	0.00	0.00	0.00	0.00	0.00	53.10	-169.20	100.90	-15.10	17.80	-85.40	60.60	-6.90	6.40	-7.50	3.30	2.20	6.40	-7.50	3.30	2.20	1.00	1.00	1.00	1.00	0.00	1.00	0.00	1.00	0.00	1.00	0.00	0.00	0.00	0.00	0.00
0.00	0.00	0.00	0.00	0.00	0.00	0.00	0.00	0.00	0.00	0.00	0.00	0.00	0.00	0.00	0.00	0.00	0.00	0.00	101.10	-191.60	61.60	-28.80	49.20	-94.60	38.10	-7.10	8.20	-6.90	-1.20	0.00	8.20	-6.90	-1.20	0.00	1.00	1.00	1.00	1.00	0.00	1.00	0.00	1.00	0.00	1.00	0.00	0.00	0.00	0.00	0.00
0.00	0.00	0.00	0.00	0.00	0.00	0.00	0.00	0.00	0.00	0.00	0.00	0.00	0.00	0.00	0.00	0.00	0.00	0.00	158.30	-154.20	16.90	21.10	76.90	-78.00	8.10	6.90	7.90	-5.00	-4.70	-1.70	7.90	-5.00	-4.70	-1.70	1.00	1.00	1.00	1.00	0.00	1.00	0.00	1.00	0.00	1.00	0.00	0.00	0.00	0.00	0.00
0.00	0.00	0.00	0.00	0.00	0.00	0.00	0.00	0.00	0.00	0.00	0.00	0.00	0.00	0.00	0.00	0.00	0.00	0.00	169.80	-128.20	-46.70	-5.10	80.50	-67.60	-16.30	-3.40	7.00	-3.60	-5.60	-2.20	7.00	-3.60	-5.60	-2.20	1.00	1.00	1.00	1.00	0.00	1.00	0.00	1.00	0.00	1.00	0.00	0.00	0.00	0.00	0.00
0.00	0.00	0.00	0.00	0.00	0.00	0.00	0.00	0.00	0.00	0.00	0.00	0.00	0.00	0.00	0.00	0.00	0.00	0.00	168.80	-91.30	-89.30	-11.80	82.30	-48.30	-36.80	-2.80	6.20	-1.70	-6.40	-1.80	6.20	-1.70	-6.40	-1.80	1.00	1.00	1.00	1.00	0.00	1.00	0.00	1.00	0.00	1.00	0.00	0.00	0.00	0.00	0.00
0.00	0.00	0.00	0.00	0.00	0.00	0.00	0.00	0.00	0.00	0.00	0.00	0.00	0.00	0.00	0.00	0.00	0.00	0.00	170.80	-30.20	-131.90	8.60	84.60	-22.20	-59.20	3.10	5.60	1.30	-8.10	-1.00	5.60	1.30	-8.10	-1.00	1.00	1.00	1.00	1.00	0.00	1.00	0.00	1.00	0.00	1.00	0.00	0.00	0.00	0.00	0.00
0.00	0.00	0.00	0.00	0.00	0.00	0.00	0.00	0.00	0.00	0.00	0.00	0.00	0.00	0.00	0.00	0.00	0.00	0.00	143.40	19.10	-166.90	-4.30	76.00	3.10	-81.80	-2.60	4.30	4.60	-9.20	-0.20	4.30	4.60	-9.20	-0.20	1.00	1.00	1.00	1.00	0.00	1.00	0.00	1.00	0.00	1.00	0.00	0.00	0.00	0.00	0.00
0.00	0.00	0.00	0.00	0.00	0.00	0.00	0.00	0.00	0.00	0.00	0.00	0.00	0.00	0.00	0.00	0.00	0.00	0.00	104.10	76.00	-185.10	-4.80	58.60	32.90	-92.60	-0.90	1.60	7.20	-8.60	0.30	1.60	7.20	-8.60	0.30	1.00	1.00	1.00	1.00	0.00	1.00	0.00	1.00	0.00	1.00	0.00	0.00	0.00	0.00	0.00
0.00	0.00	0.00	0.00	0.00	0.00	0.00	0.00	0.00	0.00	0.00	0.00	0.00	0.00	0.00	0.00	0.00	0.00	0.00	51.10	125.00	-174.20	1.90	30.40	58.30	-87.80	0.90	-1.50	8.10	-6.00	0.50	-1.50	8.10	-6.00	0.50	1.00	1.00	1.00	1.00	0.00	1.00	0.00	1.00	0.00	1.00	0.00	0.00	0.00	0.00	0.00
0.00	0.00	0.00	0.00	0.00	0.00	0.00	0.00	0.00	0.00	0.00	0.00	0.00	0.00	0.00	0.00	0.00	0.00	0.00	-8.80	156.90	-149.60	-1.40	-1.00	74.40	-75.00	-1.50	-4.10	8.00	-3.40	0.50	-4.10	8.00	-3.40	0.50	1.00	1.00	1.00	1.00	0.00	1.00	0.00	1.00	0.00	1.00	0.00	0.00	0.00	0.00	0.00
0.00	0.00	0.00	0.00	0.00	0.00	0.00	0.00	0.00	0.00	0.00	0.00	0.00	0.00	0.00	0.00	0.00	0.00	0.00	-62.40	173.10	-114.10	-3.40	-25.70	84.30	-59.00	-0.40	-5.70	7.70	-1.60	0.30	-5.70	7.70	-1.60	0.30	1.00	1.00	1.00	1.00	0.00	1.00	0.00	1.00	0.00	1.00	0.00	0.00	0.00	0.00	0.00
0.00	0.00	0.00	0.00	0.00	0.00	0.00	0.00	0.00	0.00	0.00	0.00	0.00	0.00	0.00	0.00	0.00	0.00	0.00	-105.90	176.30	-70.60	-0.10	-46.30	87.00	-40.70	-0.10	-6.90	7.20	-0.10	0.10	-6.90	7.20	-0.10	0.10	1.00	1.00	1.00	1.00	0.00	1.00	0.00	1.00	0.00	1.00	0.00	0.00	0.00	0.00	0.00
0.00	0.00	0.00	0.00	0.00	0.00	0.00	0.00	0.00	0.00	0.00	0.00	0.00	0.00	0.00	0.00	0.00	0.00	0.00	-143.90	161.90	-18.00	0.00	-66.20	82.50	-17.10	-0.80	-8.00	5.70	2.20	0.00	-8.00	5.70	2.20	0.00	1.00	1.00	1.00	1.00	0.00	1.00	0.00	1.00	0.00	1.00	0.00	0.00	0.00	0.00	0.00
0.00	0.00	0.00	0.00	0.00	0.00	0.00	0.00	0.00	0.00	0.00	0.00	0.00	0.00	0.00	0.00	0.00	0.00	0.00	-173.30	129.90	38.80	-4.50	-83.60	69.20	13.70	-0.60	-8.60	3.10	5.30	-0.10	-8.60	3.10	5.30	-0.10	1.00	1.00	1.00	1.00	0.00	1.00	0.00	1.00	0.00	1.00	0.00	0.00	0.00	0.00	0.00
0.00	0.00	0.00	0.00	0.00	0.00	0.00	0.00	0.00	0.00	0.00	0.00	0.00	0.00	0.00	0.00	0.00	0.00	0.00	-182.30	85.80	96.60	0.10	-91.90	47.70	43.90	-0.20	-7.90	0.00	7.70	-0.10	-7.90	0.00	7.70	-0.10	1.00	1.00	1.00	1.00	0.00	1.00	0.00	1.00	0.00	1.00	0.00	0.00	0.00	0.00	0.00
0.00	0.00	0.00	0.00	0.00	0.00	0.00	0.00	0.00	0.00	0.00	0.00	0.00	0.00	0.00	0.00	0.00	0.00	0.00	-170.10	32.20	138.40	0.50	-87.10	20.70	66.00	-0.30	-5.90	-2.60	8.40	-0.10	-5.90	-2.60	8.40	-0.10	1.00	1.00	1.00	1.00	0.00	1.00	0.00	1.00	0.00	1.00	0.00	0.00	0.00	0.00	0.00
0.00	0.00	0.00	0.00	0.00	0.00	0.00	0.00	0.00	0.00	0.00	0.00	0.00	0.00	0.00	0.00	0.00	0.00	0.00	-141.80	-25.70	162.90	-4.60	-71.80	-6.90	77.90	-0.80	-3.40	-4.40	7.80	0.00	-3.40	-4.40	7.80	0.00	1.00	1.00	1.00	1.00	0.00	1.00	0.00	1.00	0.00	1.00	0.00	0.00	0.00	0.00	0.00
0.00	0.00	0.00	0.00	0.00	0.00	0.00	0.00	0.00	0.00	0.00	0.00	0.00	0.00	0.00	0.00	0.00	0.00	0.00	-98.50	-76.20	175.50	0.70	-52.00	-32.40	84.30	-0.10	-1.00	-6.00	7.10	0.00	-1.00	-6.00	7.10	0.00	1.00	1.00	1.00	1.00	0.00	1.00	0.00	1.00	0.00	1.00	0.00	0.00	0.00	0.00	0.00
0.00	0.00	0.00	0.00	0.00	0.00	0.00	0.00	0.00	0.00	0.00	0.00	0.00	0.00	0.00	0.00	0.00	0.00	0.00	-51.50	-122.10	172.90	-0.80	-31.00	-55.40	86.00	-0.30	1.00	-7.60	6.50	0.00	1.00	-7.60	6.50	0.00	1.00	1.00	1.00	1.00	0.00	1.00	0.00	1.00	0.00	1.00	0.00	0.00	0.00	0.00	0.00
0.00	0.00	0.00	0.00	0.00	0.00	0.00	0.00	0.00	0.00	0.00	0.00	0.00	0.00	0.00	0.00	0.00	0.00	0.00	0.60	-157.70	153.70	-3.30	-6.80	-74.70	80.70	-0.80	3.40	-8.60	5.20	0.00	3.40	-8.60	5.20	0.00	1.00	1.00	1.00	1.00	0.00	1.00	0.00	1.00	0.00	1.00	0.00	0.00	0.00	0.00	0.00
0.00	0.00	0.00	0.00	0.00	0.00	0.00	0.00	0.00	0.00	0.00	0.00	0.00	0.00	0.00	0.00	0.00	0.00	0.00	58.20	-176.30	119.70	1.60	22.20	-86.50	64.30	0.00	5.90	-8.40	2.50	0.00	5.90	-8.40	2.50	0.00	1.00	1.00	1.00	1.00	0.00	1.00	0.00	1.00	0.00	1.00	0.00	0.00	0.00	0.00	0.00
0.00	0.00	0.00	0.00	0.00	0.00	0.00	0.00	0.00	0.00	0.00	0.00	0.00	0.00	0.00	0.00	0.00	0.00	0.00	109.20	-179.50	67.40	-2.80	50.40	-89.50	38.50	-0.60	7.80	-6.90	-0.80	0.00	7.80	-6.90	-0.80	0.00	1.00	1.00	1.00	1.00	0.00	1.00	0.00	1.00	0.00	1.00	0.00	0.00	0.00	0.00	0.00
0.00	0.00	0.00	0.00	0.00	0.00	0.00	0.00	0.00	0.00	0.00	0.00	0.00	0.00	0.00	0.00	0.00	0.00	0.00	149.00	-162.30	10.90	-2.30	71.70	-82.20	9.90	-0.60	8.50	-4.90	-3.50	0.00	8.50	-4.90	-3.50	0.00	1.00	1.00	1.00	1.00	0.00	1.00	0.00	1.00	0.00	1.00	0.00	0.00	0.00	0.00	0.00
0.00	0.00	0.00	0.00	0.00	0.00	0.00	0.00	0.00	0.00	0.00	0.00	0.00	0.00	0.00	0.00	0.00	0.00	0.00	172.10	-128.60	-41.90	1.50	83.00	-67.30	-15.60	0.00	8.10	-2.80	-5.20	0.00	8.10	-2.80	-5.20	0.00	1.00	1.00	1.00	1.00	0.00	1.00	0.00	1.00	0.00	1.00	0.00	0.00	0.00	0.00	0.00
0.00	0.00	0.00	0.00	0.00	0.00	0.00	0.00	0.00	0.00	0.00	0.00	0.00	0.00	0.00	0.00	0.00	0.00	0.00	175.50	-86.40	-92.10	-3.00	85.80	-47.20	-39.30	-0.70	7.10	-0.60	-6.40	0.00	7.10	-0.60	-6.40	0.00	1.00	1.00	1.00	1.00	0.00	1.00	0.00	1.00	0.00	1.00	0.00	0.00	0.00	0.00	0.00
0.00	0.00	0.00	0.00	0.00	0.00	0.00	0.00	0.00	0.00	0.00	0.00	0.00	0.00	0.00	0.00	0.00	0.00	0.00	167.10	-34.00	-133.90	-0.80	83.60	-22.80	-61.10	-0.30	5.90	1.80	-7.70	0.00	5.90	1.80	-7.70	0.00	1.00	1.00	1.00	1.00	0.00	1.00	0.00	1.00	0.00	1.00	0.00	0.00	0.00	0.00	0.00
0.00	0.00	0.00	0.00	0.00	0.00	0.00	0.00	0.00	0.00	0.00	0.00	0.00	0.00	0.00	0.00	0.00	0.00	0.00	143.50	22.30	-165.60	0.10	74.90	4.70	-79.80	-0.10	4.00	4.60	-8.60	0.00	4.00	4.60	-8.60	0.00	1.00	1.00	1.00	1.00	0.00	1.00	0.00	1.00	0.00	1.00	0.00	0.00	0.00	0.00	0.00
0.00	0.00	0.00	0.00	0.00	0.00	0.00	0.00	0.00	0.00	0.00	0.00	0.00	0.00	0.00	0.00	0.00	0.00	0.00	102.70	75.60	-181.30	-2.90	56.80	32.30	-89.90	-0.70	1.50	6.80	-8.30	0.00	1.50	6.80	-8.30	0.00	1.00	1.00	1.00	1.00	0.00	1.00	0.00	1.00	0.00	1.00	0.00	0.00	0.00	0.00	0.00
0.00	0.00	0.00	0.00	0.00	0.00	0.00	0.00	0.00	0.00	0.00	0.00	0.00	0.00	0.00	0.00	0.00	0.00	0.00	51.30	123.60	-174.70	0.20	31.00	57.20	-88.30	-0.10	-1.40	7.90	-6.50	0.00	-1.40	7.90	-6.50	0.00	1.00	1.00	1.00	1.00	0.00	1.00	0.00	1.00	0.00	1.00	0.00	0.00	0.00	0.00	0.00
0.00	0.00	0.00	0.00	0.00	0.00	0.00	0.00	0.00	0.00	0.00	0.00	0.00	0.00	0.00	0.00	0.00	0.00	0.00	-6.40	157.00	-151.60	-1.00	1.60	74.90	-76.90	-0.40	-4.00	8.10	-4.10	0.00	-4.00	8.10	-4.10	0.00	1.00	1.00	1.00	1.00	0.00	1.00	0.00	1.00	0.00	1.00	0.00	0.00	0.00	0.00	0.00
0.00	0.00	0.00	0.00	0.00	0.00	0.00	0.00	0.00	0.00	0.00	0.00	0.00	0.00	0.00	0.00	0.00	0.00	0.00	-61.20	174.80	-115.50	-1.90	-25.30	85.00	-60.20	-0.50	-5.90	7.80	-1.80	0.00	-5.90	7.80	-1.80	0.00	1.00	1.00	1.00	1.00	0.00	1.00	0.00	1.00	0.00	1.00	0.00	0.00	0.00	0.00	0.00
0.00	0.00	0.00	0.00	0.00	0.00	0.00	0.00	0.00	0.00	0.00	0.00	0.00	0.00	0.00	0.00	0.00	0.00	0.00	-107.60	176.70	-68.50	0.40	-48.10	87.50	-39.50	-0.10	-7.20	7.00	0.20	0.00	-7.20	7.00	0.20	0.00	1.00	1.00	1.00	1.00	0.00	1.00	0.00	1.00	0.00	1.00	0.00	0.00	0.00	0.00	0.00
0.00	0.00	0.00	0.00	0.00	0.00	0.00	0.00	0.00	0.00	0.00	0.00	0.00	0.00	0.00	0.00	0.00	0.00	0.00	-146.20	160.90	-16.90	-2.20	-67.70	82.10	-15.00	-0.50	-8.10	5.50	2.50	0.00	-8.10	5.50	2.50	0.00	1.00	1.00	1.00	1.00	0.00	1.00	0.00	1.00	0.00	1.00	0.00	0.00	0.00	0.00	0.00
0.00	0.00	0.00	0.00	0.00	0.00	0.00	0.00	0.00	0.00	0.00	0.00	0.00	0.00	0.00	0.00	0.00	0.00	0.00	-171.50	130.20	40.10	-1.10	-82.80	68.60	13.80	-0.20	-8.30	3.10	5.20	0.00	-8.30	3.10	5.20	0.00	1.00	1.00	1.00	1.00	0.00	1.00	0.00	1.00	0.00	1.00	0.00	0.00	0.00	0.00	0.00
0.00	0.00	0.00	0.00	0.00	0.00	0.00	0.00	0.00	0.00	0.00	0.00	0.00	0.00	0.00	0.00	0.00	0.00	0.00	-180.20	86.30	94.40	0.50	-90.00	47.70	42.10	-0.10	-7.60	0.20	7.40	0.00	-7.60	0.20	7.40	0.00	1.00	1.00	1.00	1.00	0.00	1.00	0.00	1.00	0.00	1.00	0.00	0.00	0.00	0.00	0.00
0.00	0.00	0.00	0.00	0.00	0.00	0.00	0.00	0.00	0.00	0.00	0.00	0.00	0.00	0.00	0.00	0.00	0.00	0.00	-170.70	31.60	137.20	-1.90	-86.60	21.20	64.80	-0.60	-5.90	-2.30	8.30	0.00	-5.90	-2.30	8.30	0.00	1.00	1.00	1.00	1.00	0.00	1.00	0.00	1.00	0.00	1.00	0.00	0.00	0.00	0.00	0.00
0.00	0.00	0.00	0.00	0.00	0.00	0.00	0.00	0.00	0.00	0.00	0.00	0.00	0.00	0.00	0.00	0.00	0.00	0.00	-141.60	-23.70	164.80	-0.50	-73.00	-6.20	79.10	-0.20	-3.60	-4.50	8.10	0.00	-3.60	-4.50	8.10	0.00	1.00	1.00	1.00	1.00	0.00	1.00	0.00	1.00	0.00	1.00	0.00	0.00	0.00	0.00	0.00
0.00	0.00	0.00	0.00	0.00	0.00	0.00	0.00	0.00	0.00	0.00	0.00	0.00	0.00	0.00	0.00	0.00	0.00	0.00	-100.30	-77.10	176.70	-0.70	-53.50	-32.80	86.00	-0.30	-1.10	-6.30	7.40	0.00	-1.10	-6.30	7.40	0.00	1.00	1.00	1.00	1.00	0.00	1.00	0.00	1.00	0.00	1.00	0.00	0.00	0.00	0.00	0.00
0.00	0.00	0.00	0.00	0.00	0.00	0.00	0.00	0.00	0.00	0.00	0.00	0.00	0.00	0.00	0.00	0.00	0.00	0.00	-51.30	-122.90	172.60	-1.60	-30.60	-56.00	86.20	-0.40	1.20	-7.70	6.40	0.00	1.20	-7.70	6.40	0.00	1.00	1.00	1.00	1.00	0.00	1.00	0.00	1.00	0.00	1.00	0.00	0.00	0.00	0.00	0.00
0.00	0.00	0.00	0.00	0.00	0.00	0.00	0.00	0.00	0.00	0.00	0.00	0.00	0.00	0.00	0.00	0.00	0.00	0.00	3.00	-157.00	154.00	0.00	-4.90	-74.50	79.40	-0.10	3.60	-8.50	4.80	0.00	3.60	-8.50	4.80	0.00	1.00	1.00	1.00	1.00	0.00	1.00	0.00	1.00	0.00	1.00	0.00	0.00	0.00	0.00	0.00
0.00	0.00	0.00	0.00	0.00	0.00	0.00	0.00	0.00	0.00	0.00	0.00	0.00	0.00	0.00	0.00	0.00	0.00	0.00	57.90	-176.50	117.10	-1.40	22.60	-86.20	63.10	-0.40	5.80	-8.30	2.40	0.00	5.80	-8.30	2.40	0.00	1.00	0.00	1.00	1.00	0.00	1.00	0.00	1.00	0.00	1.00	0.00	0.00	0.00	0.00	0.00
0.00	0.00	0.00	0.00	0.00	0.00	0.00	0.00	0.00	0.00	0.00	0.00	0.00	0.00	0.00	0.00	0.00	0.00	0.00	108.70	-178.60	68.70	-1.10	49.40	-89.00	39.30	-0.20	7.60	-7.00	-0.50	0.00	7.60	-7.00	-0.50	0.00	1.00	0.00	1.00	1.00	0.00	1.00	0.00	1.00	0.00	1.00	0.00	0.00	0.00	0.00	0.00
0.00	0.00	0.00	0.00	0.00	0.00	0.00	0.00	0.00	0.00	0.00	0.00	0.00	0.00	0.00	0.00	0.00	0.00	0.00	148.60	-161.60	13.30	0.30	70.60	-82.40	11.50	-0.10	8.40	-5.10	-3.30	0.00	8.40	-5.10	-3.30	0.00	1.00	0.00	1.00	1.00	0.00	1.00	0.00	1.00	0.00	1.00	0.00	0.00	0.00	0.00	0.00
0.00	0.00	0.00	0.00	0.00	0.00	0.00	0.00	0.00	0.00	0.00	0.00	0.00	0.00	0.00	0.00	0.00	0.00	0.00	171.30	-130.30	-42.20	-1.20	83.10	-67.90	-15.60	-0.40	8.20	-2.90	-5.30	0.00	8.20	-2.90	-5.30	0.00	1.00	0.00	1.00	1.00	0.00	1.00	0.00	1.00	0.00	1.00	0.00	0.00	0.00	0.00	0.00
0.00	0.00	0.00	0.00	0.00	0.00	0.00	0.00	0.00	0.00	0.00	0.00	0.00	0.00	0.00	0.00	0.00	0.00	0.00	177.80	-85.40	-93.10	-0.70	87.30	-47.20	-40.30	-0.10	7.30	-0.50	-6.70	0.00	7.30	-0.50	-6.70	0.00	1.00	0.00	1.00	1.00	0.00	1.00	0.00	1.00	0.00	1.00	0.00	0.00	0.00	0.00	0.00
0.00	0.00	0.00	0.00	0.00	0.00	0.00	0.00	0.00	0.00	0.00	0.00	0.00	0.00	0.00	0.00	0.00	0.00	0.00	167.60	-33.60	-134.60	-0.60	84.10	-22.40	-62.00	-0.20	5.80	1.90	-7.80	0.00	5.80	1.90	-7.80	0.00	1.00	0.00	1.00	1.00	0.00	1.00	0.00	1.00	0.00	1.00	0.00	0.00	0.00	0.00	0.00
0.00	0.00	0.00	0.00	0.00	0.00	0.00	0.00	0.00	0.00	0.00	0.00	0.00	0.00	0.00	0.00	0.00	0.00	0.00	142.00	22.00	-165.60	-1.40	73.90	4.90	-79.30	-0.30	3.90	4.50	-8.40	0.00	3.90	4.50	-8.40	0.00	1.00	0.00	1.00	1.00	0.00	1.00	0.00	1.00	0.00	1.00	0.00	0.00	0.00	0.00	0.00
0.00	0.00	0.00	0.00	0.00	0.00	0.00	0.00	0.00	0.00	0.00	0.00	0.00	0.00	0.00	0.00	0.00	0.00	0.00	102.60	76.30	-179.10	-0.10	56.00	32.40	-88.50	-0.10	1.40	6.60	-8.00	0.00	1.40	6.60	-8.00	0.00	1.00	0.00	1.00	1.00	0.00	1.00	0.00	1.00	0.00	1.00	0.00	0.00	0.00	0.00	0.00
0.00	0.00	0.00	0.00	0.00	0.00	0.00	0.00	0.00	0.00	0.00	0.00	0.00	0.00	0.00	0.00	0.00	0.00	0.00	51.30	123.10	-175.20	-0.70	31.00	56.60	-88.10	-0.30	-1.30	7.90	-6.50	0.00	-1.30	7.90	-6.50	0.00	1.00	0.00	1.00	1.00	0.00	1.00	0.00	1.00	0.00	1.00	0.00	0.00	0.00	0.00	0.00
0.00	0.00	0.00	0.00	0.00	0.00	0.00	0.00	0.00	0.00	0.00	0.00	0.00	0.00	0.00	0.00	0.00	0.00	0.00	-5.50	156.60	-152.10	-1.00	2.70	74.80	-77.80	-0.20	-3.90	8.30	-4.30	0.00	-3.90	8.30	-4.30	0.00	1.00	0.00	1.00	1.00	0.00	1.00	0.00	1.00	0.00	1.00	0.00	0.00	0.00	0.00	0.00
0.00	0.00	0.00	0.00	0.00	0.00	0.00	0.00	0.00	0.00	0.00	0.00	0.00	0.00	0.00	0.00	0.00	0.00	0.00	-60.10	175.80	-115.50	0.00	-24.70	85.50	-60.90	-0.10	-5.90	7.90	-1.90	0.00	-5.90	7.90	-1.90	0.00	1.00	0.00	1.00	1.00	0.00	1.00	0.00	1.00	0.00	1.00	0.00	0.00	0.00	0.00	0.00
0.00	0.00	0.00	0.00	0.00	0.00	0.00	0.00	0.00	0.00	0.00	0.00	0.00	0.00	0.00	0.00	0.00	0.00	0.00	-108.70	176.50	-68.80	-1.00	-48.90	87.70	-39.20	-0.30	-7.30	7.00	0.30	0.00	-7.30	7.00	0.30	0.00	1.00	0.00	1.00	1.00	0.00	1.00	0.00	1.00	0.00	1.00	0.00	0.00	0.00	0.00	0.00
0.00	0.00	0.00	0.00	0.00	0.00	0.00	0.00	0.00	0.00	0.00	0.00	0.00	0.00	0.00	0.00	0.00	0.00	0.00	-146.60	161.30	-15.70	-1.00	-68.50	82.10	-13.80	-0.10	-8.10	5.30	2.70	0.00	-8.10	5.30	2.70	0.00	1.00	0.00	1.00	1.00	0.00	1.00	0.00	1.00	0.00	1.00	0.00	0.00	0.00	0.00	0.00
0.00	0.00	0.00	0.00	0.00	0.00	0.00	0.00	0.00	0.00	0.00	0.00	0.00	0.00	0.00	0.00	0.00	0.00	0.00	-171.30	129.90	41.10	-0.20	-82.60	68.30	14.10	-0.20	-8.30	3.00	5.20	0.00	-8.30	3.00	5.20	0.00	1.00	0.00	1.00	1.00	0.00	1.00	0.00	1.00	0.00	1.00	0.00	0.00	0.00	0.00	0.00
0.00	0.00	0.00	0.00	0.00	0.00	0.00	0.00	0.00	0.00	0.00	0.00	0.00	0.00	0.00	0.00	0.00	0.00	0.00	-179.70	85.70	93.00	-0.90	-89.10	47.50	41.30	-0.30	-7.50	0.30	7.10	0.00	-7.50	0.30	7.10	0.00	1.00	0.00	0.00	0.00	0.00	0.00	0.00	0.00	0.00	0.00	0.00	0.00	0.00	0.00	0.00
0.00	0.00	0.00	0.00	0.00	0.00	0.00	0.00	0.00	0.00	0.00	0.00	0.00	0.00	0.00	0.00	0.00	0.00	0.00	-169.60	32.50	136.60	-0.50	-86.00	21.70	64.10	-0.10	-5.90	-2.20	8.20	0.00	-5.90	-2.20	8.20	0.00	1.00	0.00	0.00	0.00	0.00	0.00	0.00	0.00	0.00	0.00	0.00	0.00	0.00	0.00	0.00
0.00	0.00	0.00	0.00	0.00	0.00	0.00	0.00	0.00	0.00	0.00	0.00	0.00	0.00	0.00	0.00	0.00	0.00	0.00	-142.20	-23.40	165.10	-0.50	-73.60	-6.00	79.40	-0.20	-3.70	-4.60	8.30	0.00	-3.70	-4.60	8.30	0.00	1.00	0.00	0.00	0.00	0.00	0.00	0.00	0.00	0.00	0.00	0.00	0.00	0.00	0.00	0.00
0.00	0.00	0.00	0.00	0.00	0.00	0.00	0.00	0.00	0.00	0.00	0.00	0.00	0.00	0.00	0.00	0.00	0.00	0.00	-101.20	-77.30	177.90	-0.70	-54.20	-32.80	86.80	-0.20	-1.20	-6.40	7.60	0.00	-1.20	-6.40	7.60	0.00	1.00	0.00	0.00	0.00	0.00	0.00	0.00	0.00	0.00	0.00	0.00	0.00	0.00	0.00	0.00
0.00	0.00	0.00	0.00	0.00	0.00	0.00	0.00	0.00	0.00	0.00	0.00	0.00	0.00	0.00	0.00	0.00	0.00	0.00	-50.70	-122.50	173.30	0.00	-30.50	-56.20	86.60	-0.10	1.30	-7.70	6.40	0.00	1.30	-7.70	6.40	0.00	1.00	0.00	0.00	0.00	0.00	0.00	0.00	0.00	0.00	0.00	0.00	0.00	0.00	0.00	0.00
0.00	0.00	0.00	0.00	0.00	0.00	0.00	0.00	0.00	0.00	0.00	0.00	0.00	0.00	0.00	0.00	0.00	0.00	0.00	3.40	-157.40	153.00	-0.90	-4.30	-74.70	78.60	-0.30	3.70	-8.40	4.70	0.00	3.70	-8.40	4.70	0.00	1.00	0.00	0.00	0.00	0.00	0.00	0.00	0.00	0.00	0.00	0.00	0.00	0.00	0.00	0.00
0.00	0.00	0.00	0.00	0.00	0.00	0.00	0.00	0.00	0.00	0.00	0.00	0.00	0.00	0.00	0.00	0.00	0.00	0.00	58.30	-176.30	116.80	-1.10	23.10	-85.90	62.60	-0.20	5.80	-8.20	2.30	0.00	5.80	-8.20	2.30	0.00	1.00	0.00	0.00	0.00	0.00	0.00	0.00	0.00	0.00	0.00	0.00	0.00	0.00	0.00	0.00
0.00	0.00	0.00	0.00	0.00	0.00	0.00	0.00	0.00	0.00	0.00	0.00	0.00	0.00	0.00	0.00	0.00	0.00	0.00	108.60	-178.00	69.20	-0.10	49.00	-88.70	39.50	-0.10	7.50	-7.00	-0.40	0.00	7.50	-7.00	-0.40	0.00	1.00	0.00	0.00	0.00	0.00	0.00	0.00	0.00	0.00	0.00	0.00	0.00	0.00	0.00	0.00
0.00	0.00	0.00	0.00	0.00	0.00	0.00	0.00	0.00	0.00	0.00	0.00	0.00	0.00	0.00	0.00	0.00	0.00	0.00	147.90	-161.70	13.40	-0.40	69.90	-82.50	12.20	-0.20	8.30	-5.20	-3.10	0.00	8.30	-5.20	-3.10	0.00	1.00	0.00	0.00	0.00	0.00	0.00	0.00	0.00	0.00	0.00	0.00	0.00	0.00	0.00	0.00
0.00	0.00	0.00	0.00	0.00	0.00	0.00	0.00	0.00	0.00	0.00	0.00	0.00	0.00	0.00	0.00	0.00	0.00	0.00	171.50	-130.30	-41.70	-0.60	83.20	-68.10	-15.20	-0.10	8.20	-2.90	-5.30	0.00	8.20	-2.90	-5.30	0.00	1.00	0.00	0.00	0.00	0.00	0.00	0.00	0.00	0.00	0.00	0.00	0.00	0.00	0.00	0.00
0.00	0.00	0.00	0.00	0.00	0.00	0.00	0.00	0.00	0.00	0.00	0.00	0.00	0.00	0.00	0.00	0.00	0.00	0.00	178.30	-85.70	-93.10	-0.50	87.90	-47.30	-40.80	-0.20	7.40	-0.40	-6.90	0.00	7.40	-0.40	-6.90	0.00	1.00	0.00	0.00	0.00	0.00	0.00	0.00	0.00	0.00	0.00	0.00	0.00	0.00	0.00	0.00
0.00	0.00	0.00	0.00	0.00	0.00	0.00	0.00	0.00	0.00	0.00	0.00	0.00	0.00	0.00	0.00	0.00	0.00	0.00	168.00	-33.40	-135.30	-0.70	84.60	-22.10	-62.60	-0.20	5.80	2.00	-7.90	0.00	5.80	2.00	-7.90	0.00	1.00	0.00	0.00	0.00	0.00	0.00	0.00	0.00	0.00	0.00	0.00	0.00	0.00	0.00	0.00
0.00	0.00	0.00	0.00	0.00	0.00	0.00	0.00	0.00	0.00	0.00	0.00	0.00	0.00	0.00	0.00	0.00	0.00	0.00	142.20	22.80	-165.30	-0.20	73.70	5.20	-79.00	0.00	3.80	4.50	-8.30	0.00	3.80	4.50	-8.30	0.00	1.00	0.00	0.00	0.00	0.00	0.00	0.00	0.00	0.00	0.00	0.00	0.00	0.00	0.00	0.00
0.00	0.00	0.00	0.00	0.00	0.00	0.00	0.00	0.00	0.00	0.00	0.00	0.00	0.00	0.00	0.00	0.00	0.00	0.00	101.90	76.10	-178.40	-0.40	55.40	32.30	-88.00	-0.20	1.30	6.50	-7.90	0.00	1.30	6.50	-7.90	0.00	1.00	0.00	0.00	0.00	0.00	0.00	0.00	0.00	0.00	0.00	0.00	0.00	0.00	0.00	0.00
0.00	0.00	0.00	0.00	0.00	0.00	0.00	0.00	0.00	0.00	0.00	0.00	0.00	0.00	0.00	0.00	0.00	0.00	0.00	51.10	122.70	-174.70	-0.80	31.00	56.40	-87.70	-0.20	-1.30	7.80	-6.50	0.00	-1.30	7.80	-6.50	0.00	1.00	0.00	0.00	0.00	0.00	0.00	0.00	0.00	0.00	0.00	0.00	0.00	0.00	0.00	0.00
0.00	0.00	0.00	0.00	0.00	0.00	0.00	0.00	0.00	0.00	0.00	0.00	0.00	0.00	0.00	0.00	0.00	0.00	0.00	-4.60	157.00	-152.50	-0.20	3.30	74.80	-78.20	-0.10	-3.80	8.30	-4.40	0.00	-3.80	8.30	-4.40	0.00	1.00	0.00	0.00	0.00	0.00	0.00	0.00	0.00	0.00	0.00	0.00	0.00	0.00	0.00	0.00
0.00	0.00	0.00	0.00	0.00	0.00	0.00	0.00	0.00	0.00	0.00	0.00	0.00	0.00	0.00	0.00	0.00	0.00	0.00	-59.90	175.80	-116.30	-0.40	-24.30	85.50	-61.40	-0.20	-5.90	8.00	-2.00	0.00	-5.90	8.00	-2.00	0.00	1.00	0.00	0.00	0.00	0.00	0.00	0.00	0.00	0.00	0.00	0.00	0.00	0.00	0.00	0.00
0.00	0.00	0.00	0.00	0.00	0.00	0.00	0.00	0.00	0.00	0.00	0.00	0.00	0.00	0.00	0.00	0.00	0.00	0.00	-108.90	176.80	-68.50	-0.70	-49.00	88.00	-39.10	-0.10	-7.40	6.90	0.40	0.00	-7.40	6.90	0.40	0.00	1.00	0.00	0.00	0.00	0.00	0.00	0.00	0.00	0.00	0.00	0.00	0.00	0.00	0.00	0.00
0.00	0.00	0.00	0.00	0.00	0.00	0.00	0.00	0.00	0.00	0.00	0.00	0.00	0.00	0.00	0.00	0.00	0.00	0.00	-146.80	161.50	-15.00	-0.30	-68.90	82.10	-13.20	-0.10	-8.20	5.30	2.90	0.00	-8.20	5.30	2.90	0.00	1.00	0.00	0.00	0.00	0.00	0.00	0.00	0.00	0.00	0.00	0.00	0.00	0.00	0.00	0.00
0.00	0.00	0.00	0.00	0.00	0.00	0.00	0.00	0.00	0.00	0.00	0.00	0.00	0.00	0.00	0.00	0.00	0.00	0.00	-171.30	129.80	41.00	-0.40	-82.70	68.10	14.30	-0.20	-8.20	3.00	5.20	0.00	-8.20	3.00	5.20	0.00	1.00	0.00	0.00	0.00	0.00	0.00	0.00	0.00	0.00	0.00	0.00	0.00	0.00	0.00	0.00
0.00	0.00	0.00	0.00	0.00	0.00	0.00	0.00	0.00	0.00	0.00	0.00	0.00	0.00	0.00	0.00	0.00	0.00	0.00	-179.30	85.60	93.20	-0.40	-88.70	47.40	41.10	-0.10	-7.50	0.40	7.00	0.00	-7.50	0.40	7.00	0.00	1.00	0.00	0.00	0.00	0.00	0.00	0.00	0.00	0.00	0.00	0.00	0.00	0.00	0.00	0.00
0.00	0.00	0.00	0.00	0.00	0.00	0.00	0.00	0.00	0.00	0.00	0.00	0.00	0.00	0.00	0.00	0.00	0.00	0.00	-169.40	32.50	136.50	-0.30	-85.70	21.80	63.60	-0.10	-5.90	-2.20	8.20	0.00	-5.90	-2.20	8.20	0.00	1.00	0.00	0.00	0.00	0.00	0.00	0.00	0.00	0.00	0.00	0.00	0.00	0.00	0.00	0.00
0.00	0.00	0.00	0.00	0.00	0.00	0.00	0.00	0.00	0.00	0.00	0.00	0.00	0.00	0.00	0.00	0.00	0.00	0.00	-142.30	-23.20	164.90	-0.50	-73.70	-5.80	79.40	-0.10	-3.70	-4.50	8.30	0.00	-3.70	-4.50	8.30	0.00	1.00	0.00	0.00	0.00	0.00	0.00	0.00	0.00	0.00	0.00	0.00	0.00	0.00	0.00	0.00
0.00	0.00	0.00	0.00	0.00	0.00	0.00	0.00	0.00	0.00	0.00	0.00	0.00	0.00	0.00	0.00	0.00	0.00	0.00	-101.30	-77.00	178.10	-0.20	-54.60	-32.70	87.30	-0.10	-1.20	-6.40	7.70	0.00	-1.20	-6.40	7.70	0.00	1.00	0.00	0.00	0.00	0.00	0.00	0.00	0.00	0.00	0.00	0.00	0.00	0.00	0.00	0.00
0.00	0.00	0.00	0.00	0.00	0.00	0.00	0.00	0.00	0.00	0.00	0.00	0.00	0.00	0.00	0.00	0.00	0.00	0.00	-51.00	-123.00	173.70	-0.30	-30.60	-56.40	86.90	-0.20	1.30	-7.70	6.40	0.00	1.30	-7.70	6.40	0.00	1.00	0.00	0.00	0.00	0.00	0.00	0.00	0.00	0.00	0.00	0.00	0.00	0.00	0.00	0.00
0.00	0.00	0.00	0.00	0.00	0.00	0.00	0.00	0.00	0.00	0.00	0.00	0.00	0.00	0.00	0.00	0.00	0.00	0.00	3.70	-157.40	152.70	-0.90	-3.90	-74.70	78.40	-0.10	3.70	-8.30	4.60	0.00	3.70	-8.30	4.60	0.00	1.00	0.00	0.00	0.00	0.00	0.00	0.00	0.00	0.00	0.00	0.00	0.00	0.00	0.00	0.00
0.00	0.00	0.00	0.00	0.00	0.00	0.00	0.00	0.00	0.00	0.00	0.00	0.00	0.00	0.00	0.00	0.00	0.00	0.00	59.00	-175.90	116.50	-0.30	23.40	-85.80	62.20	-0.10	5.90	-8.10	2.20	0.00	5.90	-8.10	2.20	0.00	1.00	0.00	0.00	0.00	0.00	0.00	0.00	0.00	0.00	0.00	0.00	0.00	0.00	0.00	0.00
0.00	0.00	0.00	0.00	0.00	0.00	0.00	0.00	0.00	0.00	0.00	0.00	0.00	0.00	0.00	0.00	0.00	0.00	0.00	108.50	-177.70	69.20	0.00	48.90	-88.50	39.50	-0.10	7.40	-7.00	-0.40	0.00	7.40	-7.00	-0.40	0.00	1.00	0.00	0.00	0.00	0.00	0.00	0.00	0.00	0.00	0.00	0.00	0.00	0.00	0.00	0.00
0.00	0.00	0.00	0.00	0.00	0.00	0.00	0.00	0.00	0.00	0.00	0.00	0.00	0.00	0.00	0.00	0.00	0.00	0.00	147.40	-161.90	14.10	-0.30	69.60	-82.40	12.60	-0.10	8.30	-5.20	-3.00	0.00	8.30	-5.20	-3.00	0.00	1.00	0.00	0.00	0.00	0.00	0.00	0.00	0.00	0.00	0.00	0.00	0.00	0.00	0.00	0.00
0.00	0.00	0.00	0.00	0.00	0.00	0.00	0.00	0.00	0.00	0.00	0.00	0.00	0.00	0.00	0.00	0.00	0.00	0.00	171.50	-130.30	-41.60	-0.40	83.10	-68.20	-15.10	-0.10	8.20	-2.90	-5.30	0.00	8.20	-2.90	-5.30	0.00	1.00	0.00	0.00	0.00	0.00	0.00	0.00	0.00	0.00	0.00	0.00	0.00	0.00	0.00	0.00
0.00	0.00	0.00	0.00	0.00	0.00	0.00	0.00	0.00	0.00	0.00	0.00	0.00	0.00	0.00	0.00	0.00	0.00	0.00	178.60	-85.80	-93.40	-0.60	88.20	-47.40	-41.00	-0.10	7.40	-0.40	-6.90	0.00	7.40	-0.40	-6.90	0.00	1.00	0.00	0.00	0.00	0.00	0.00	0.00	0.00	0.00	0.00	0.00	0.00	0.00	0.00	0.00
0.00	0.00	0.00	0.00	0.00	0.00	0.00	0.00	0.00	0.00	0.00	0.00	0.00	0.00	0.00	0.00	0.00	0.00	0.00	168.40	-33.20	-135.30	-0.20	84.90	-22.00	-62.90	0.00	5.90	2.10	-8.00	0.00	5.90	2.10	-8.00	0.00	1.00	0.00	0.00	0.00	0.00	0.00	0.00	0.00	0.00	0.00	0.00	0.00	0.00	0.00	0.00
0.00	0.00	0.00	0.00	0.00	0.00	0.00	0.00	0.00	0.00	0.00	0.00	0.00	0.00	0.00	0.00	0.00	0.00	0.00	142.10	22.80	-165.10	-0.10	73.60	5.30	-79.10	-0.10	3.80	4.50	-8.30	0.00	3.80	4.50	-8.30	0.00	1.00	0.00	0.00	0.00	0.00	0.00	0.00	0.00	0.00	0.00	0.00	0.00	0.00	0.00	0.00
0.00	0.00	0.00	0.00	0.00	0.00	0.00	0.00	0.00	0.00	0.00	0.00	0.00	0.00	0.00	0.00	0.00	0.00	0.00	101.70	76.30	-178.70	-0.70	55.10	32.40	-87.70	-0.10	1.30	6.50	-7.80	0.00	1.30	6.50	-7.80	0.00	1.00	0.00	0.00	0.00	0.00	0.00	0.00	0.00	0.00	0.00	0.00	0.00	0.00	0.00	0.00
0.00	0.00	0.00	0.00	0.00	0.00	0.00	0.00	0.00	0.00	0.00	0.00	0.00	0.00	0.00	0.00	0.00	0.00	0.00	51.20	122.70	-174.40	-0.40	31.00	56.40	-87.50	-0.10	-1.20	7.80	-6.50	0.00	-1.20	7.80	-6.50	0.00	1.00	0.00	0.00	0.00	0.00	0.00	0.00	0.00	0.00	0.00	0.00	0.00	0.00	0.00	0.00
0.00	0.00	0.00	0.00	0.00	0.00	0.00	0.00	0.00	0.00	0.00	0.00	0.00	0.00	0.00	0.00	0.00	0.00	0.00	-4.50	156.90	-152.40	0.00	3.50	74.70	-78.40	-0.10	-3.80	8.30	-4.50	0.00	-3.80	8.30	-4.50	0.00	1.00	0.00	0.00	0.00	0.00	0.00	0.00	0.00	0.00	0.00	0.00	0.00	0.00	0.00	0.00
0.00	0.00	0.00	0.00	0.00	0.00	0.00	0.00	0.00	0.00	0.00	0.00	0.00	0.00	0.00	0.00	0.00	0.00	0.00	-59.60	175.70	-116.40	-0.30	-24.10	85.60	-61.60	0.00	-5.90	8.00	-2.10	0.00	-5.90	8.00	-2.10	0.00	1.00	0.00	0.00	0.00	0.00	0.00	0.00	0.00	0.00	0.00	0.00	0.00	0.00	0.00	0.00
0.00	0.00	0.00	0.00	0.00	0.00	0.00	0.00	0.00	0.00	0.00	0.00	0.00	0.00	0.00	0.00	0.00	0.00	0.00	-108.60	177.30	-68.70	-0.10	-49.10	88.10	-39.10	-0.10	-7.40	7.00	0.40	0.00	-7.40	7.00	0.40	0.00	1.00	0.00	0.00	0.00	0.00	0.00	0.00	0.00	0.00	0.00	0.00	0.00	0.00	0.00	0.00
0.00	0.00	0.00	0.00	0.00	0.00	0.00	0.00	0.00	0.00	0.00	0.00	0.00	0.00	0.00	0.00	0.00	0.00	0.00	-147.10	161.40	-14.60	-0.30	-69.20	82.10	-13.00	-0.10	-8.20	5.20	2.90	0.00	-8.20	5.20	2.90	0.00	1.00	0.00	0.00	0.00	0.00	0.00	0.00	0.00	0.00	0.00	0.00	0.00	0.00	0.00	0.00
0.00	0.00	0.00	0.00	0.00	0.00	0.00	0.00	0.00	0.00	0.00	0.00	0.00	0.00	0.00	0.00	0.00	0.00	0.00	-171.50	129.70	41.20	-0.50	-82.80	68.10	14.50	-0.10	-8.20	3.00	5.20	0.00	-8.20	3.00	5.20	0.00	1.00	0.00	0.00	0.00	0.00	0.00	0.00	0.00	0.00	0.00	0.00	0.00	0.00	0.00	0.00
0.00	0.00	0.00	0.00	0.00	0.00	0.00	0.00	0.00	0.00	0.00	0.00	0.00	0.00	0.00	0.00	0.00	0.00	0.00	-179.00	85.60	93.00	-0.40	-88.50	47.30	41.00	-0.10	-7.40	0.40	7.00	0.00	-7.40	0.40	7.00	0.00	1.00	0.00	0.00	0.00	0.00	0.00	0.00	0.00	0.00	0.00	0.00	0.00	0.00	0.00	0.00
0.00	0.00	0.00	0.00	0.00	0.00	0.00	0.00	0.00	0.00	0.00	0.00	0.00	0.00	0.00	0.00	0.00	0.00	0.00	-169.10	32.70	136.00	-0.40	-85.40	21.90	63.40	0.00	-5.90	-2.20	8.10	0.00	-5.90	-2.20	8.10	0.00	1.00	0.00	0.00	0.00	0.00	0.00	0.00	0.00	0.00	0.00	0.00	0.00	0.00	0.00	0.00
0.00	0.00	0.00	0.00	0.00	0.00	0.00	0.00	0.00	0.00	0.00	0.00	0.00	0.00	0.00	0.00	0.00	0.00	0.00	-142.30	-23.10	165.40	0.00	-73.80	-5.70	79.40	0.00	-3.80	-4.50	8.30	0.00	-3.80	-4.50	8.30	0.00	1.00	0.00	0.00	0.00	0.00	0.00	0.00	0.00	0.00	0.00	0.00	0.00	0.00	0.00	0.00
0.00	0.00	0.00	0.00	0.00	0.00	0.00	0.00	0.00	0.00	0.00	0.00	0.00	0.00	0.00	0.00	0.00	0.00	0.00	-101.40	-76.80	178.40	0.10	-54.80	-32.70	87.40	-0.10	-1.20	-6.50	7.70	0.00	-1.20	-6.50	7.70	0.00	1.00	0.00	0.00	0.00	0.00	0.00	0.00	0.00	0.00	0.00	0.00	0.00	0.00	0.00	0.00
0.00	0.00	0.00	0.00	0.00	0.00	0.00	0.00	0.00	0.00	0.00	0.00	0.00	0.00	0.00	0.00	0.00	0.00	0.00	-51.10	-123.00	173.60	-0.50	-30.70	-56.50	87.10	-0.10	1.30	-7.80	6.40	0.00	1.30	-7.80	6.40	0.00	1.00	0.00	0.00	0.00	0.00	0.00	0.00	0.00	0.00	0.00	0.00	0.00	0.00	0.00	0.00
0.00	0.00	0.00	0.00	0.00	0.00	0.00	0.00	0.00	0.00	0.00	0.00	0.00	0.00	0.00	0.00	0.00	0.00	0.00	4.00	-157.30	152.70	-0.50	-3.70	-74.70	78.40	0.00	3.70	-8.30	4.50	0.00	3.70	-8.30	4.50	0.00	1.00	0.00	0.00	0.00	0.00	0.00	0.00	0.00	0.00	0.00	0.00	0.00	0.00	0.00	0.00
0.00	0.00	0.00	0.00	0.00	0.00	0.00	0.00	0.00	0.00	0.00	0.00	0.00	0.00	0.00	0.00	0.00	0.00	0.00	59.00	-176.10	116.70	-0.20	23.60	-85.80	62.10	0.00	5.90	-8.10	2.20	0.00	5.90	-8.10	2.20	0.00	1.00	0.00	0.00	0.00	0.00	0.00	0.00	0.00	0.00	0.00	0.00	0.00	0.00	0.00	0.00
0.00	0.00	0.00	0.00	0.00	0.00	0.00	0.00	0.00	0.00	0.00	0.00	0.00	0.00	0.00	0.00	0.00	0.00	0.00	108.50	-177.70	68.80	-0.20	48.90	-88.40	39.40	0.00	7.40	-7.00	-0.40	0.00	7.40	-7.00	-0.40	0.00	1.00	0.00	0.00	0.00	0.00	0.00	0.00	0.00	0.00	0.00	0.00	0.00	0.00	0.00	0.00
0.00	0.00	0.00	0.00	0.00	0.00	0.00	0.00	0.00	0.00	0.00	0.00	0.00	0.00	0.00	0.00	0.00	0.00	0.00	147.40	-161.80	14.10	-0.20	69.40	-82.40	12.80	-0.10	8.30	-5.20	-3.00	0.00	8.30	-5.20	-3.00	0.00	1.00	0.00	0.00	0.00	0.00	0.00	0.00	0.00	0.00	0.00	0.00	0.00	0.00	0.00	0.00
0.00	0.00	0.00	0.00	0.00	0.00	0.00	0.00	0.00	0.00	0.00	0.00	0.00	0.00	0.00	0.00	0.00	0.00	0.00	171.40	-130.30	-41.40	-0.40	83.00	-68.20	-14.90	-0.10	8.20	-2.90	-5.30	0.00	8.20	-2.90	-5.30	0.00	1.00	0.00	0.00	0.00	0.00	0.00	0.00	0.00	0.00	0.00	0.00	0.00	0.00	0.00	0.00
0.00	0.00	0.00	0.00	0.00	0.00	0.00	0.00	0.00	0.00	0.00	0.00	0.00	0.00	0.00	0.00	0.00	0.00	0.00	178.80	-85.80	-93.10	-0.10	88.40	-47.40	-41.00	0.00	7.40	-0.40	-7.00	0.00	7.40	-0.40	-7.00	0.00	1.00	0.00	0.00	0.00	0.00	0.00	0.00	0.00	0.00	0.00	0.00	0.00	0.00	0.00	0.00
0.00	0.00	0.00	0.00	0.00	0.00	0.00	0.00	0.00	0.00	0.00	0.00	0.00	0.00	0.00	0.00	0.00	0.00	0.00	168.70	-32.90	-135.60	0.10	85.10	-22.00	-63.10	0.00	5.90	2.10	-8.00	0.00	5.90	2.10	-8.00	0.00	1.00	0.00	0.00	0.00	0.00	0.00	0.00	0.00	0.00	0.00	0.00	0.00	0.00	0.00	0.00
0.00	0.00	0.00	0.00	0.00	0.00	0.00	0.00	0.00	0.00	0.00	0.00	0.00	0.00	0.00	0.00	0.00	0.00	0.00	142.00	22.70	-165.20	-0.40	73.60	5.40	-79.10	-0.10	3.80	4.50	-8.30	0.00	3.80	4.50	-8.30	0.00	1.00	0.00	0.00	0.00	0.00	0.00	0.00	0.00	0.00	0.00	0.00	0.00	0.00	0.00	0.00
0.00	0.00	0.00	0.00	0.00	0.00	0.00	0.00	0.00	0.00	0.00	0.00	0.00	0.00	0.00	0.00	0.00	0.00	0.00	101.50	76.30	-178.40	-0.60	55.00	32.40	-87.60	-0.10	1.30	6.50	-7.80	0.00	1.30	6.50	-7.80	0.00	1.00	0.00	0.00	0.00	0.00	0.00	0.00	0.00	0.00	0.00	0.00	0.00	0.00	0.00	0.00
0.00	0.00	0.00	0.00	0.00	0.00	0.00	0.00	0.00	0.00	0.00	0.00	0.00	0.00	0.00	0.00	0.00	0.00	0.00	51.20	122.80	-174.20	-0.10	30.90	56.30	-87.40	-0.10	-1.20	7.80	-6.50	0.00	-1.20	7.80	-6.50	0.00	1.00	0.00	0.00	0.00	0.00	0.00	0.00	0.00	0.00	0.00	0.00	0.00	0.00	0.00	0.00
0.00	0.00	0.00	0.00	0.00	0.00	0.00	0.00	0.00	0.00	0.00	0.00	0.00	0.00	0.00	0.00	0.00	0.00	0.00	-4.30	157.00	-152.80	-0.10	3.60	74.70	-78.40	0.00	-3.80	8.30	-4.50	0.00	-3.80	8.30	-4.50	0.00	1.00	0.00	0.00	0.00	0.00	0.00	0.00	0.00	0.00	0.00	0.00	0.00	0.00	0.00	0.00
0.00	0.00	0.00	0.00	0.00	0.00	0.00	0.00	0.00	0.00	0.00	0.00	0.00	0.00	0.00	0.00	0.00	0.00	0.00	-59.50	175.70	-116.20	0.00	-23.90	85.60	-61.70	0.00	-5.90	8.00	-2.10	0.00	-5.90	8.00	-2.10	0.00	1.00	0.00	0.00	0.00	0.00	0.00	0.00	0.00	0.00	0.00	0.00	0.00	0.00	0.00	0.00
0.00	0.00	0.00	0.00	0.00	0.00	0.00	0.00	0.00	0.00	0.00	0.00	0.00	0.00	0.00	0.00	0.00	0.00	0.00	-108.70	177.20	-68.60	-0.20	-49.10	88.20	-39.20	-0.10	-7.40	7.00	0.40	0.00	-7.40	7.00	0.40	0.00	1.00	0.00	0.00	0.00	0.00	0.00	0.00	0.00	0.00	0.00	0.00	0.00	0.00	0.00	0.00
0.00	0.00	0.00	0.00	0.00	0.00	0.00	0.00	0.00	0.00	0.00	0.00	0.00	0.00	0.00	0.00	0.00	0.00	0.00	-147.20	161.50	-14.60	-0.30	-69.30	82.10	-12.90	0.00	-8.20	5.20	2.90	0.00	-8.20	5.20	2.90	0.00	1.00	0.00	0.00	0.00	0.00	0.00	0.00	0.00	0.00	0.00	0.00	0.00	0.00	0.00	0.00
0.00	0.00	0.00	0.00	0.00	0.00	0.00	0.00	0.00	0.00	0.00	0.00	0.00	0.00	0.00	0.00	0.00	0.00	0.00	-171.40	129.90	41.20	-0.10	-82.90	68.10	14.70	0.00	-8.20	3.00	5.20	0.00	-8.20	3.00	5.20	0.00	1.00	0.00	0.00	0.00	0.00	0.00	0.00	0.00	0.00	0.00	0.00	0.00	0.00	0.00	0.00
0.00	0.00	0.00	0.00	0.00	0.00	0.00	0.00	0.00	0.00	0.00	0.00	0.00	0.00	0.00	0.00	0.00	0.00	0.00	-179.10	85.40	93.30	-0.30	-88.40	47.30	41.00	0.00	-7.40	0.40	7.00	0.00	-7.40	0.40	7.00	0.00	1.00	0.00	0.00	0.00	0.00	0.00	0.00	0.00	0.00	0.00	0.00	0.00	0.00	0.00	0.00
0.00	0.00	0.00	0.00	0.00	0.00	0.00	0.00	0.00	0.00	0.00	0.00	0.00	0.00	0.00	0.00	0.00	0.00	0.00	-169.00	32.70	136.00	-0.10	-85.30	21.90	63.30	0.00	-5.90	-2.10	8.10	0.00	-5.90	-2.10	8.10	0.00	1.00	0.00	0.00	0.00	0.00	0.00	0.00	0.00	0.00	0.00	0.00	0.00	0.00	0.00	0.00
0.00	0.00	0.00	0.00	0.00	0.00	0.00	0.00	0.00	0.00	0.00	0.00	0.00	0.00	0.00	0.00	0.00	0.00	0.00	-142.10	-23.00	165.30	0.00	-73.80	-5.70	79.40	0.00	-3.80	-4.50	8.30	0.00	-3.80	-4.50	8.30	0.00	1.00	0.00	0.00	0.00	0.00	0.00	0.00	0.00	0.00	0.00	0.00	0.00	0.00	0.00	0.00
0.00	0.00	0.00	0.00	0.00	0.00	0.00	0.00	0.00	0.00	0.00	0.00	0.00	0.00	0.00	0.00	0.00	0.00	0.00	-101.70	-76.90	178.20	-0.30	-54.90	-32.70	87.50	-0.10	-1.20	-6.50	7.80	0.00	-1.20	-6.50	7.80	0.00	1.00	0.00	0.00	0.00	0.00	0.00	0.00	0.00	0.00	0.00	0.00	0.00	0.00	0.00	0.00
0.00	0.00	0.00	0.00	0.00	0.00	0.00	0.00	0.00	0.00	0.00	0.00	0.00	0.00	0.00	0.00	0.00	0.00	0.00	-51.20	-123.10	173.90	-0.40	-30.70	-56.50	87.20	0.00	1.30	-7.80	6.50	0.00	1.30	-7.80	6.50	0.00	1.00	0.00	0.00	0.00	0.00	0.00	0.00	0.00	0.00	0.00	0.00	0.00	0.00	0.00	0.00
0.00	0.00	0.00	0.00	0.00	0.00	0.00	0.00	0.00	0.00	0.00	0.00	0.00	0.00	0.00	0.00	0.00	0.00	0.00	4.30	-157.10	152.60	-0.10	-3.60	-74.70	78.40	0.00	3.80	-8.30	4.50	0.00	3.80	-8.30	4.50	0.00	1.00	0.00	0.00	0.00	0.00	0.00	0.00	0.00	0.00	0.00	0.00	0.00	0.00	0.00	0.00
0.00	0.00	0.00	0.00	0.00	0.00	0.00	0.00	0.00	0.00	0.00	0.00	0.00	0.00	0.00	0.00	0.00	0.00	0.00	59.30	-175.90	116.50	0.00	23.70	-85.80	62.00	0.00	5.90	-8.10	2.10	0.00	5.90	-8.10	2.10	0.00	1.00	0.00	0.00	0.00	0.00	0.00	0.00	0.00	0.00	0.00	0.00	0.00	0.00	0.00	0.00
0.00	0.00	0.00	0.00	0.00	0.00	0.00	0.00	0.00	0.00	0.00	0.00	0.00	0.00	0.00	0.00	0.00	0.00	0.00	108.50	-177.60	69.00	0.00	48.90	-88.40	39.40	0.00	7.40	-7.00	-0.40	0.00	7.40	-7.00	-0.40	0.00	1.00	0.00	0.00	0.00	0.00	0.00	0.00	0.00	0.00	0.00	0.00	0.00	0.00	0.00	0.00
0.00	0.00	0.00	0.00	0.00	0.00	0.00	0.00	0.00	0.00	0.00	0.00	0.00	0.00	0.00	0.00	0.00	0.00	0.00	147.10	-161.90	14.40	-0.40	69.40	-82.40	12.80	-0.10	8.20	-5.20	-3.00	0.00	8.20	-5.20	-3.00	0.00	1.00	0.00	0.00	0.00	0.00	0.00	0.00	0.00	0.00	0.00	0.00	0.00	0.00	0.00	0.00
0.00	0.00	0.00	0.00	0.00	0.00	0.00	0.00	0.00	0.00	0.00	0.00	0.00	0.00	0.00	0.00	0.00	0.00	0.00	171.50	-130.20	-41.60	-0.30	83.00	-68.20	-14.80	0.00	8.20	-3.00	-5.20	0.00	8.20	-3.00	-5.20	0.00	1.00	0.00	0.00	0.00	0.00	0.00	0.00	0.00	0.00	0.00	0.00	0.00	0.00	0.00	0.00
0.00	0.00	0.00	0.00	0.00	0.00	0.00	0.00	0.00	0.00	0.00	0.00	0.00	0.00	0.00	0.00	0.00	0.00	0.00	178.90	-85.70	-93.00	0.10	88.40	-47.40	-41.00	0.00	7.40	-0.40	-7.00	0.00	7.40	-0.40	-7.00	0.00	1.00	0.00	0.00	0.00	0.00	0.00	0.00	0.00	0.00	0.00	0.00	0.00	0.00	0.00	0.00
0.00	0.00	0.00	0.00	0.00	0.00	0.00	0.00	0.00	0.00	0.00	0.00	0.00	0.00	0.00	0.00	0.00	0.00	0.00	168.60	-33.10	-135.60	0.00	85.10	-22.00	-63.10	0.00	5.90	2.10	-8.00	0.00	5.90	2.10	-8.00	0.00	1.00	0.00	0.00	0.00	0.00	0.00	0.00	0.00	0.00	0.00	0.00	0.00	0.00	0.00	0.00
0.00	0.00	0.00	0.00	0.00	0.00	0.00	0.00	0.00	0.00	0.00	0.00	0.00	0.00	0.00	0.00	0.00	0.00	0.00	142.00	22.70	-165.10	-0.30	73.60	5.40	-79.20	0.00	3.80	4.50	-8.30	0.00	3.80	4.50	-8.30	0.00	1.00	0.00	0.00	0.00	0.00	0.00	0.00	0.00	0.00	0.00	0.00	0.00	0.00	0.00	0.00
0.00	0.00	0.00	0.00	0.00	0.00	0.00	0.00	0.00	0.00	0.00	0.00	0.00	0.00	0.00	0.00	0.00	0.00	0.00	101.70	76.60	-178.50	-0.20	54.90	32.50	-87.50	0.00	1.30	6.50	-7.80	0.00	1.30	6.50	-7.80	0.00	1.00	0.00	0.00	0.00	0.00	0.00	0.00	0.00	0.00	0.00	0.00	0.00	0.00	0.00	0.00
0.00	0.00	0.00	0.00	0.00	0.00	0.00	0.00	0.00	0.00	0.00	0.00	0.00	0.00	0.00	0.00	0.00	0.00	0.00	51.10	122.70	-174.10	-0.20	30.80	56.30	-87.30	0.00	-1.30	7.80	-6.50	0.00	-1.30	7.80	-6.50	0.00	1.00	0.00	0.00	0.00	0.00	0.00	0.00	0.00	0.00	0.00	0.00	0.00	0.00	0.00	0.00
0.00	0.00	0.00	0.00	0.00	0.00	0.00	0.00	0.00	0.00	0.00	0.00	0.00	0.00	0.00	0.00	0.00	0.00	0.00	-4.30	156.90	-152.60	0.00	3.60	74.70	-78.40	0.00	-3.80	8.30	-4.50	0.00	-3.80	8.30	-4.50	0.00	1.00	0.00	0.00	0.00	0.00	0.00	0.00	0.00	0.00	0.00	0.00	0.00	0.00	0.00	0.00
0.00	0.00	0.00	0.00	0.00	0.00	0.00	0.00	0.00	0.00	0.00	0.00	0.00	0.00	0.00	0.00	0.00	0.00	0.00	-59.40	175.70	-116.40	-0.10	-23.90	85.60	-61.80	0.00	-5.90	8.00	-2.10	0.00	-5.90	8.00	-2.10	0.00	1.00	0.00	0.00	0.00	0.00	0.00	0.00	0.00	0.00	0.00	0.00	0.00	0.00	0.00	0.00
0.00	0.00	0.00	0.00	0.00	0.00	0.00	0.00	0.00	0.00	0.00	0.00	0.00	0.00	0.00	0.00	0.00	0.00	0.00	-108.70	177.30	-68.80	-0.20	-49.00	88.20	-39.20	0.00	-7.40	7.00	0.40	0.00	-7.40	7.00	0.40	0.00	1.00	0.00	0.00	0.00	0.00	0.00	0.00	0.00	0.00	0.00	0.00	0.00	0.00	0.00	0.00
0.00	0.00	0.00	0.00	0.00	0.00	0.00	0.00	0.00	0.00	0.00	0.00	0.00	0.00	0.00	0.00	0.00	0.00	0.00	-147.20	161.50	-14.20	0.00	-69.30	82.20	-12.80	0.00	-8.20	5.20	3.00	0.00	-8.20	5.20	3.00	0.00	1.00	0.00	0.00	0.00	0.00	0.00	0.00	0.00	0.00	0.00	0.00	0.00	0.00	0.00	0.00
0.00	0.00	0.00	0.00	0.00	0.00	0.00	0.00	0.00	0.00	0.00	0.00	0.00	0.00	0.00	0.00	0.00	0.00	0.00	-171.40	129.90	41.30	-0.10	-82.90	68.10	14.70	0.00	-8.20	3.00	5.20	0.00	-8.20	3.00	5.20	0.00	1.00	0.00	0.00	0.00	0.00	0.00	0.00	0.00	0.00	0.00	0.00	0.00	0.00	0.00	0.00
0.00	0.00	0.00	0.00	0.00	0.00	0.00	0.00	0.00	0.00	0.00	0.00	0.00	0.00	0.00	0.00	0.00	0.00	0.00	-178.90	85.50	93.00	-0.30	-88.40	47.30	41.00	0.00	-7.40	0.40	7.00	0.00	-7.40	0.40	7.00	0.00	1.00	0.00	0.00	0.00	0.00	0.00	0.00	0.00	0.00	0.00	0.00	0.00	0.00	0.00	0.00
0.00	0.00	0.00	0.00	0.00	0.00	0.00	0.00	0.00	0.00	0.00	0.00	0.00	0.00	0.00	0.00	0.00	0.00	0.00	-168.90	32.80	135.90	0.00	-85.30	21.90	63.30	0.00	-5.90	-2.10	8.10	0.00	-5.90	-2.10	8.10	0.00	1.00	0.00	0.00	0.00	0.00	0.00	0.00	0.00	0.00	0.00	0.00	0.00	0.00	0.00	0.00
0.00	0.00	0.00	0.00	0.00	0.00	0.00	0.00	0.00	0.00	0.00	0.00	0.00	0.00	0.00	0.00	0.00	0.00	0.00	-142.30	-23.20	165.40	0.00	-73.70	-5.60	79.30	0.00	-3.80	-4.50	8.30	0.00	-3.80	-4.50	8.30	0.00	1.00	0.00	0.00	0.00	0.00	0.00	0.00	0.00	0.00	0.00	0.00	0.00	0.00	0.00	0.00
0.00	0.00	0.00	0.00	0.00	0.00	0.00	0.00	0.00	0.00	0.00	0.00	0.00	0.00	0.00	0.00	0.00	0.00	0.00	-101.60	-76.80	178.30	-0.10	-54.90	-32.60	87.50	0.00	-1.30	-6.50	7.80	0.00	-1.30	-6.50	7.80	0.00	1.00	0.00	0.00	0.00	0.00	0.00	0.00	0.00	0.00	0.00	0.00	0.00	0.00	0.00	0.00
0.00	0.00	0.00	0.00	0.00	0.00	0.00	0.00	0.00	0.00	0.00	0.00	0.00	0.00	0.00	0.00	0.00	0.00	0.00	-51.00	-122.90	173.90	0.00	-30.80	-56.50	87.20	0.00	1.30	-7.80	6.50	0.00	1.30	-7.80	6.50	0.00	1.00	0.00	0.00	0.00	0.00	0.00	0.00	0.00	0.00	0.00	0.00	0.00	0.00	0.00	0.00
0.00	0.00	0.00	0.00	0.00	0.00	0.00	0.00	0.00	0.00	0.00	0.00	0.00	0.00	0.00	0.00	0.00	0.00	0.00	4.20	-157.20	152.80	0.00	-3.60	-74.80	78.40	0.00	3.80	-8.30	4.50	0.00	3.80	-8.30	4.50	0.00	1.00	0.00	0.00	0.00	0.00	0.00	0.00	0.00	0.00	0.00	0.00	0.00	0.00	0.00	0.00
0.00	0.00	0.00	0.00	0.00	0.00	0.00	0.00	0.00	0.00	0.00	0.00	0.00	0.00	0.00	0.00	0.00	0.00	0.00	59.30	-176.00	116.70	0.00	23.70	-85.80	61.90	0.00	5.90	-8.10	2.10	0.00	5.90	-8.10	2.10	0.00	1.00	0.00	0.00	0.00	0.00	0.00	0.00	0.00	0.00	0.00	0.00	0.00	0.00	0.00	0.00
0.00	0.00	0.00	0.00	0.00	0.00	0.00	0.00	0.00	0.00	0.00	0.00	0.00	0.00	0.00	0.00	0.00	0.00	0.00	108.50	-177.60	68.70	-0.30	48.90	-88.40	39.30	0.00	7.40	-7.00	-0.40	0.00	7.40	-7.00	-0.40	0.00	1.00	0.00	0.00	0.00	0.00	0.00	0.00	0.00	0.00	0.00	0.00	0.00	0.00	0.00	0.00
0.00	0.00	0.00	0.00	0.00	0.00	0.00	0.00	0.00	0.00	0.00	0.00	0.00	0.00	0.00	0.00	0.00	0.00	0.00	147.10	-161.90	14.30	-0.40	69.30	-82.30	12.90	0.00	8.20	-5.20	-3.00	0.00	8.20	-5.20	-3.00	0.00	1.00	0.00	0.00	0.00	0.00	0.00	0.00	0.00	0.00	0.00	0.00	0.00	0.00	0.00	0.00
0.00	0.00	0.00	0.00	0.00	0.00	0.00	0.00	0.00	0.00	0.00	0.00	0.00	0.00	0.00	0.00	0.00	0.00	0.00	171.50	-130.10	-41.30	0.00	83.00	-68.20	-14.70	0.00	8.20	-3.00	-5.20	0.00	8.20	-3.00	-5.20	0.00	1.00	0.00	0.00	0.00	0.00	0.00	0.00	0.00	0.00	0.00	0.00	0.00	0.00	0.00	0.00
0.00	0.00	0.00	0.00	0.00	0.00	0.00	0.00	0.00	0.00	0.00	0.00	0.00	0.00	0.00	0.00	0.00	0.00	0.00	179.00	-85.70	-93.10	0.10	88.40	-47.40	-41.00	0.00	7.40	-0.40	-7.00	0.00	7.40	-0.40	-7.00	0.00	1.00	0.00	0.00	0.00	0.00	0.00	0.00	0.00	0.00	0.00	0.00	0.00	0.00	0.00	0.00
0.00	0.00	0.00	0.00	0.00	0.00	0.00	0.00	0.00	0.00	0.00	0.00	0.00	0.00	0.00	0.00	0.00	0.00	0.00	168.80	-33.00	-135.90	-0.10	85.20	-22.00	-63.20	0.00	5.90	2.10	-8.00	0.00	5.90	2.10	-8.00	0.00	1.00	0.00	0.00	0.00	0.00	0.00	0.00	0.00	0.00	0.00	0.00	0.00	0.00	0.00	0.00
0.00	0.00	0.00	0.00	0.00	0.00	0.00	0.00	0.00	0.00	0.00	0.00	0.00	0.00	0.00	0.00	0.00	0.00	0.00	142.00	22.70	-165.00	-0.20	73.60	5.40	-79.20	0.00	3.80	4.50	-8.30	0.00	3.80	4.50	-8.30	0.00	1.00	0.00	0.00	0.00	0.00	0.00	0.00	0.00	0.00	0.00	0.00	0.00	0.00	0.00	0.00
0.00	0.00	0.00	0.00	0.00	0.00	0.00	0.00	0.00	0.00	0.00	0.00	0.00	0.00	0.00	0.00	0.00	0.00	0.00	101.50	76.50	-178.20	-0.10	54.90	32.50	-87.50	0.00	1.30	6.50	-7.80	0.00	1.30	6.50	-7.80	0.00	1.00	0.00	0.00	0.00	0.00	0.00	0.00	0.00	0.00	0.00	0.00	0.00	0.00	0.00	0.00
0.00	0.00	0.00	0.00	0.00	0.00	0.00	0.00	0.00	0.00	0.00	0.00	0.00	0.00	0.00	0.00	0.00	0.00	0.00	51.20	122.80	-174.10	0.00	30.80	56.30	-87.20	0.00	-1.30	7.80	-6.50	0.00	-1.30	7.80	-6.50	0.00	1.00	0.00	0.00	0.00	0.00	0.00	0.00	0.00	0.00	0.00	0.00	0.00	0.00	0.00	0.00
0.00	0.00	0.00	0.00	0.00	0.00	0.00	0.00	0.00	0.00	0.00	0.00	0.00	0.00	0.00	0.00	0.00	0.00	0.00	-4.20	157.00	-152.80	0.00	3.60	74.60	-78.40	0.00	-3.80	8.30	-4.50	0.00	-3.80	8.30	-4.50	0.00	1.00	0.00	0.00	0.00	0.00	0.00	0.00	0.00	0.00	0.00	0.00	0.00	0.00	0.00	0.00
0.00	0.00	0.00	0.00	0.00	0.00	0.00	0.00	0.00	0.00	0.00	0.00	0.00	0.00	0.00	0.00	0.00	0.00	0.00	-59.50	175.60	-116.30	-0.20	-23.80	85.60	-61.80	0.00	-5.90	8.00	-2.10	0.00	-5.90	8.00	-2.10	0.00	1.00	0.00	0.00	0.00	0.00	0.00	0.00	0.00	0.00	0.00	0.00	0.00	0.00	0.00	0.00
0.00	0.00	0.00	0.00	0.00	0.00	0.00	0.00	0.00	0.00	0.00	0.00	0.00	0.00	0.00	0.00	0.00	0.00	0.00	-108.60	177.30	-68.70	0.00	-49.00	88.20	-39.20	0.00	-7.40	7.00	0.40	0.00	-7.40	7.00	0.40	0.00	1.00	0.00	0.00	0.00	0.00	0.00	0.00	0.00	0.00	0.00	0.00	0.00	0.00	0.00	0.00
0.00	0.00	0.00	0.00	0.00	0.00	0.00	0.00	0.00	0.00	0.00	0.00	0.00	0.00	0.00	0.00	0.00	0.00	0.00	-147.20	161.60	-14.40	0.00	-69.30	82.20	-12.80	0.00	-8.20	5.20	3.00	0.00	-8.20	5.20	3.00	0.00	1.00	0.00	0.00	0.00	0.00	0.00	0.00	0.00	0.00	0.00	0.00	0.00	0.00	0.00	0.00
0.00	0.00	0.00	0.00	0.00	0.00	0.00	0.00	0.00	0.00	0.00	0.00	0.00	0.00	0.00	0.00	0.00	0.00	0.00	-171.50	129.90	41.30	-0.10	-82.90	68.10	14.80	0.00	-8.20	3.00	5.20	0.00	-8.20	3.00	5.20	0.00	1.00	0.00	0.00	0.00	0.00	0.00	0.00	0.00	0.00	0.00	0.00	0.00	0.00	0.00	0.00
0.00	0.00	0.00	0.00	0.00	0.00	0.00	0.00	0.00	0.00	0.00	0.00	0.00	0.00	0.00	0.00	0.00	0.00	0.00	-178.90	85.50	93.20	-0.10	-88.40	47.30	41.00	0.00	-7.40	0.40	7.00	0.00	-7.40	0.40	7.00	0.00	1.00	0.00	0.00	0.00	0.00	0.00	0.00	0.00	0.00	0.00	0.00	0.00	0.00	0.00	0.00
0.00	0.00	0.00	0.00	0.00	0.00	0.00	0.00	0.00	0.00	0.00	0.00	0.00	0.00	0.00	0.00	0.00	0.00	0.00	-168.80	32.80	135.80	0.00	-85.20	21.90	63.30	0.00	-5.90	-2.10	8.10	0.00	-5.90	-2.10	8.10	0.00	1.00	0.00	0.00	0.00	0.00	0.00	0.00	0.00	0.00	0.00	0.00	0.00	0.00	0.00	0.00
0.00	0.00	0.00	0.00	0.00	0.00	0.00	0.00	0.00	0.00	0.00	0.00	0.00	0.00	0.00	0.00	0.00	0.00	0.00	-142.20	-23.10	165.30	0.00	-73.70	-5.60	79.30	0.00	-3.80	-4.50	8.30	0.00	-3.80	-4.50	8.30	0.00	1.00	0.00	0.00	0.00	0.00	0.00	0.00	0.00	0.00	0.00	0.00	0.00	0.00	0.00	0.00
0.00	0.00	0.00	0.00	0.00	0.00	0.00	0.00	0.00	0.00	0.00	0.00	0.00	0.00	0.00	0.00	0.00	0.00	0.00	-101.70	-76.80	178.50	0.00	-54.90	-32.60	87.60	0.00	-1.30	-6.50	7.80	0.00	-1.30	-6.50	7.80	0.00	1.00	0.00	0.00	0.00	0.00	0.00	0.00	0.00	0.00	0.00	0.00	0.00	0.00	0.00	0.00
0.00	0.00	0.00	0.00	0.00	0.00	0.00	0.00	0.00	0.00	0.00	0.00	0.00	0.00	0.00	0.00	0.00	0.00	0.00	-51.10	-123.00	174.10	-0.10	-30.80	-56.50	87.20	0.00	1.30	-7.80	6.50	0.00	1.30	-7.80	6.50	0.00	1.00	0.00	0.00	0.00	0.00	0.00	0.00	0.00	0.00	0.00	0.00	0.00	0.00	0.00	0.00
0.00	0.00	0.00	0.00	0.00	0.00	0.00	0.00	0.00	0.00	0.00	0.00	0.00	0.00	0.00	0.00	0.00	0.00	0.00	4.40	-157.00	152.60	0.00	-3.60	-74.80	78.40	0.00	3.80	-8.30	4.50	0.00	3.80	-8.30	4.50	0.00	1.00	0.00	0.00	0.00	0.00	0.00	0.00	0.00	0.00	0.00	0.00	0.00	0.00	0.00	0.00
0.00	0.00	0.00	0.00	0.00	0.00	0.00	0.00	0.00	0.00	0.00	0.00	0.00	0.00	0.00	0.00	0.00	0.00	0.00	59.30	-176.00	116.50	0.00	23.80	-85.80	61.90	0.00	5.90	-8.10	2.10	0.00	5.90	-8.10	2.10	0.00	1.00	0.00	0.00	0.00	0.00	0.00	0.00	0.00	0.00	0.00	0.00	0.00	0.00	0.00	0.00
0.00	0.00	0.00	0.00	0.00	0.00	0.00	0.00	0.00	0.00	0.00	0.00	0.00	0.00	0.00	0.00	0.00	0.00	0.00	108.40	-177.70	68.90	-0.30	48.90	-88.40	39.30	0.00	7.40	-7.00	-0.40	0.00	7.40	-7.00	-0.40	0.00	1.00	0.00	0.00	0.00	0.00	0.00	0.00	0.00	0.00	0.00	0.00	0.00	0.00	0.00	0.00
0.00	0.00	0.00	0.00	0.00	0.00	0.00	0.00	0.00	0.00	0.00	0.00	0.00	0.00	0.00	0.00	0.00	0.00	0.00	147.20	-161.80	14.50	0.00	69.40	-82.30	12.90	0.00	8.20	-5.20	-3.00	0.00	8.20	-5.20	-3.00	0.00	1.00	0.00	0.00	0.00	0.00	0.00	0.00	0.00	0.00	0.00	0.00	0.00	0.00	0.00	0.00
0.00	0.00	0.00	0.00	0.00	0.00	0.00	0.00	0.00	0.00	0.00	0.00	0.00	0.00	0.00	0.00	0.00	0.00	0.00	171.60	-130.00	-41.40	0.10	83.00	-68.20	-14.70	0.00	8.20	-3.00	-5.20	0.00	8.20	-3.00	-5.20	0.00	1.00	0.00	0.00	0.00	0.00	0.00	0.00	0.00	0.00	0.00	0.00	0.00	0.00	0.00	0.00
0.00	0.00	0.00	0.00	0.00	0.00	0.00	0.00	0.00	0.00	0.00	0.00	0.00	0.00	0.00	0.00	0.00	0.00	0.00	178.90	-85.80	-93.10	0.00	88.40	-47.40	-41.00	0.00	7.40	-0.40	-7.00	0.00	7.40	-0.40	-7.00	0.00	1.00	0.00	0.00	0.00	0.00	0.00	0.00	0.00	0.00	0.00	0.00	0.00	0.00	0.00	0.00
0.00	0.00	0.00	0.00	0.00	0.00	0.00	0.00	0.00	0.00	0.00	0.00	0.00	0.00	0.00	0.00	0.00	0.00	0.00	168.70	-33.10	-135.80	-0.10	85.20	-22.00	-63.20	0.00	5.90	2.10	-8.00	0.00	5.90	2.10	-8.00	0.00	1.00	0.00	0.00	0.00	0.00	0.00	0.00	0.00	0.00	0.00	0.00	0.00	0.00	0.00	0.00
0.00	0.00	0.00	0.00	0.00	0.00	0.00	0.00	0.00	0.00	0.00	0.00	0.00	0.00	0.00	0.00	0.00	0.00	0.00	142.10	22.80	-165.20	-0.20	73.60	5.50	-79.20	0.00	3.80	4.50	-8.30	0.00	3.80	4.50	-8.30	0.00	1.00	0.00	0.00	0.00	0.00	0.00	0.00	0.00	0.00	0.00	0.00	0.00	0.00	0.00	0.00
0.00	0.00	0.00	0.00	0.00	0.00	0.00	0.00	0.00	0.00	0.00	0.00	0.00	0.00	0.00	0.00	0.00	0.00	0.00	101.60	76.60	-178.30	0.00	54.90	32.50	-87.50	0.00	1.30	6.50	-7.80	0.00	1.30	6.50	-7.80	0.00	1.00	0.00	0.00	0.00	0.00	0.00	0.00	0.00	0.00	0.00	0.00	0.00	0.00	0.00	0.00
0.00	0.00	0.00	0.00	0.00	0.00	0.00	0.00	0.00	0.00	0.00	0.00	0.00	0.00	0.00	0.00	0.00	0.00	0.00	51.10	122.70	-173.90	0.00	30.80	56.30	-87.20	0.00	-1.30	7.80	-6.50	0.00	-1.30	7.80	-6.50	0.00	1.00	0.00	0.00	0.00	0.00	0.00	0.00	0.00	0.00	0.00	0.00	0.00	0.00	0.00	0.00
0.00	0.00	0.00	0.00	0.00	0.00	0.00	0.00	0.00	0.00	0.00	0.00	0.00	0.00	0.00	0.00	0.00	0.00	0.00	-4.30	156.90	-152.80	-0.20	3.60	74.70	-78.40	0.00	-3.80	8.30	-4.50	0.00	-3.80	8.30	-4.50	0.00	1.00	0.00	0.00	0.00	0.00	0.00	0.00	0.00	0.00	0.00	0.00	0.00	0.00	0.00	0.00
0.00	0.00	0.00	0.00	0.00	0.00	0.00	0.00	0.00	0.00	0.00	0.00	0.00	0.00	0.00	0.00	0.00	0.00	0.00	-59.30	175.80	-116.50	0.00	-23.80	85.70	-61.80	0.00	-5.90	8.00	-2.10	0.00	-5.90	8.00	-2.10	0.00	1.00	0.00	0.00	0.00	0.00	0.00	0.00	0.00	0.00	0.00	0.00	0.00	0.00	0.00	0.00
0.00	0.00	0.00	0.00	0.00	0.00	0.00	0.00	0.00	0.00	0.00	0.00	0.00	0.00	0.00	0.00	0.00	0.00	0.00	-108.60	177.40	-68.60	0.20	-49.00	88.20	-39.20	0.00	-7.40	7.00	0.40	0.00	-7.40	7.00	0.40	0.00	1.00	0.00	0.00	0.00	0.00	0.00	0.00	0.00	0.00	0.00	0.00	0.00	0.00	0.00	0.00
0.00	0.00	0.00	0.00	0.00	0.00	0.00	0.00	0.00	0.00	0.00	0.00	0.00	0.00	0.00	0.00	0.00	0.00	0.00	-147.30	161.50	-14.20	0.00	-69.40	82.20	-12.80	0.00	-8.20	5.20	3.00	0.00	-8.20	5.20	3.00	0.00	1.00	0.00	0.00	0.00	0.00	0.00	0.00	0.00	0.00	0.00	0.00	0.00	0.00	0.00	0.00
0.00	0.00	0.00	0.00	0.00	0.00	0.00	0.00	0.00	0.00	0.00	0.00	0.00	0.00	0.00	0.00	0.00	0.00	0.00	-171.50	129.90	41.30	-0.20	-82.90	68.10	14.80	0.00	-8.20	3.00	5.20	0.00	-8.20	3.00	5.20	0.00	1.00	0.00	0.00	0.00	0.00	0.00	0.00	0.00	0.00	0.00	0.00	0.00	0.00	0.00	0.00
0.00	0.00	0.00	0.00	0.00	0.00	0.00	0.00	0.00	0.00	0.00	0.00	0.00	0.00	0.00	0.00	0.00	0.00	0.00	-178.90	85.50	93.00	-0.20	-88.40	47.30	41.00	0.00	-7.40	0.40	7.00	0.00	-7.40	0.40	7.00	0.00	1.00	0.00	0.00	0.00	0.00	0.00	0.00	0.00	0.00	0.00	0.00	0.00	0.00	0.00	0.00
0.00	0.00	0.00	0.00	0.00	0.00	0.00	0.00	0.00	0.00	0.00	0.00	0.00	0.00	0.00	0.00	0.00	0.00	0.00	-168.80	32.80	135.90	-0.10	-85.20	21.90	63.30	0.00	-5.90	-2.10	8.10	0.00	-5.90	-2.10	8.10	0.00	1.00	0.00	0.00	0.00	0.00	0.00	0.00	0.00	0.00	0.00	0.00	0.00	0.00	0.00	0.00
0.00	0.00	0.00	0.00	0.00	0.00	0.00	0.00	0.00	0.00	0.00	0.00	0.00	0.00	0.00	0.00	0.00	0.00	0.00	-142.20	-23.10	165.30	0.00	-73.70	-5.60	79.30	0.00	-3.80	-4.50	8.30	0.00	-3.80	-4.50	8.30	0.00	1.00	0.00	0.00	0.00	0.00	0.00	0.00	0.00	0.00	0.00	0.00	0.00	0.00	0.00	0.00
0.00	0.00	0.00	0.00	0.00	0.00	0.00	0.00	0.00	0.00	0.00	0.00	0.00	0.00	0.00	0.00	0.00	0.00	0.00	-101.60	-76.70	178.40	0.00	-54.90	-32.60	87.60	0.00	-1.30	-6.50	7.80	0.00	-1.30	-6.50	7.80	0.00	1.00	0.00	0.00	0.00	0.00	0.00	0.00	0.00	0.00	0.00	0.00	0.00	0.00	0.00	0.00
0.00	0.00	0.00	0.00	0.00	0.00	0.00	0.00	0.00	0.00	0.00	0.00	0.00	0.00	0.00	0.00	0.00	0.00	0.00	-51.10	-123.00	174.20	0.00	-30.80	-56.50	87.30	0.00	1.30	-7.80	6.50	0.00	1.30	-7.80	6.50	0.00	1.00	0.00	0.00	0.00	0.00	0.00	0.00	0.00	0.00	0.00	0.00	0.00	0.00	0.00	0.00
0.00	0.00	0.00	0.00	0.00	0.00	0.00	0.00	0.00	0.00	0.00	0.00	0.00	0.00	0.00	0.00	0.00	0.00	0.00	4.30	-157.20	152.80	0.00	-3.60	-74.80	78.40	0.00	3.80	-8.30	4.50	0.00	3.80	-8.30	4.50	0.00	1.00	0.00	0.00	0.00	0.00	0.00	0.00	0.00	0.00	0.00	0.00	0.00	0.00	0.00	0.00
0.00	0.00	0.00	0.00	0.00	0.00	0.00	0.00	0.00	0.00	0.00	0.00	0.00	0.00	0.00	0.00	0.00	0.00	0.00	59.30	-176.00	116.40	-0.20	23.80	-85.80	61.90	0.00	5.90	-8.10	2.10	0.00	5.90	-8.10	2.10	0.00	1.00	0.00	0.00	0.00	0.00	0.00	0.00	0.00	0.00	0.00	0.00	0.00	0.00	0.00	0.00
0.00	0.00	0.00	0.00	0.00	0.00	0.00	0.00	0.00	0.00	0.00	0.00	0.00	0.00	0.00	0.00	0.00	0.00	0.00	108.60	-177.50	68.70	-0.20	49.00	-88.40	39.30	0.00	7.40	-7.00	-0.40	0.00	7.40	-7.00	-0.40	0.00	1.00	0.00	0.00	0.00	0.00	0.00	0.00	0.00	0.00	0.00	0.00	0.00	0.00	0.00	0.00
0.00	0.00	0.00	0.00	0.00	0.00	0.00	0.00	0.00	0.00	0.00	0.00	0.00	0.00	0.00	0.00	0.00	0.00	0.00	147.20	-161.80	14.50	0.00	69.30	-82.30	12.90	0.00	8.20	-5.20	-3.00	0.00	8.20	-5.20	-3.00	0.00	1.00	0.00	0.00	0.00	0.00	0.00	0.00	0.00	0.00	0.00	0.00	0.00	0.00	0.00	0.00
0.00	0.00	0.00	0.00	0.00	0.00	0.00	0.00	0.00	0.00	0.00	0.00	0.00	0.00	0.00	0.00	0.00	0.00	0.00	171.40	-130.20	-41.20	0.00	82.90	-68.20	-14.70	0.00	8.20	-3.00	-5.20	0.00	8.20	-3.00	-5.20	0.00	1.00	0.00	0.00	0.00	0.00	0.00	0.00	0.00	0.00	0.00	0.00	0.00	0.00	0.00	0.00
0.00	0.00	0.00	0.00	0.00	0.00	0.00	0.00	0.00	0.00	0.00	0.00	0.00	0.00	0.00	0.00	0.00	0.00	0.00	178.90	-85.70	-93.20	0.00	88.40	-47.40	-41.00	0.00	7.40	-0.40	-7.00	0.00	7.40	-0.40	-7.00	0.00	1.00	0.00	0.00	0.00	0.00	0.00	0.00	0.00	0.00	0.00	0.00	0.00	0.00	0.00	0.00
0.00	0.00	0.00	0.00	0.00	0.00	0.00	0.00	0.00	0.00	0.00	0.00	0.00	0.00	0.00	0.00	0.00	0.00	0.00	168.80	-33.00	-135.90	-0.10	85.20	-22.00	-63.20	0.00	5.90	2.10	-8.00	0.00	5.90	2.10	-8.00	0.00	1.00	0.00	0.00	0.00	0.00	0.00	0.00	0.00	0.00	0.00	0.00	0.00	0.00	0.00	0.00
0.00	0.00	0.00	0.00	0.00	0.00	0.00	0.00	0.00	0.00	0.00	0.00	0.00	0.00	0.00	0.00	0.00	0.00	0.00	142.20	22.80	-165.00	0.00	73.70	5.50	-79.20	0.00	3.80	4.50	-8.30	0.00	3.80	4.50	-8.30	0.00	1.00	0.00	0.00	0.00	0.00	0.00	0.00	0.00	0.00	0.00	0.00	0.00	0.00	0.00	0.00
0.00	0.00	0.00	0.00	0.00	0.00	0.00	0.00	0.00	0.00	0.00	0.00	0.00	0.00	0.00	0.00	0.00	0.00	0.00	101.60	76.60	-178.10	0.10	54.90	32.50	-87.50	0.00	1.30	6.50	-7.80	0.00	1.30	6.50	-7.80	0.00	1.00	0.00	0.00	0.00	0.00	0.00	0.00	0.00	0.00	0.00	0.00	0.00	0.00	0.00	0.00
0.00	0.00	0.00	0.00	0.00	0.00	0.00	0.00	0.00	0.00	0.00	0.00	0.00	0.00	0.00	0.00	0.00	0.00	0.00	51.10	122.70	-174.10	-0.20	30.80	56.30	-87.20	0.00	-1.30	7.80	-6.50	0.00	-1.30	7.80	-6.50	0.00	1.00	0.00	0.00	0.00	0.00	0.00	0.00	0.00	0.00	0.00	0.00	0.00	0.00	0.00	0.00
0.00	0.00	0.00	0.00	0.00	0.00	0.00	0.00	0.00	0.00	0.00	0.00	0.00	0.00	0.00	0.00	0.00	0.00	0.00	-4.40	156.80	-152.70	-0.30	3.60	74.60	-78.40	0.00	-3.80	8.30	-4.50	0.00	-3.80	8.30	-4.50	0.00	1.00	0.00	0.00	0.00	0.00	0.00	0.00	0.00	0.00	0.00	0.00	0.00	0.00	0.00	0.00
0.00	0.00	0.00	0.00	0.00	0.00	0.00	0.00	0.00	0.00	0.00	0.00	0.00	0.00	0.00	0.00	0.00	0.00	0.00	-59.40	175.70	-116.40	0.00	-23.80	85.70	-61.80	0.00	-5.90	8.00	-2.10	0.00	-5.90	8.00	-2.10	0.00	1.00	0.00	0.00	0.00	0.00	0.00	0.00	0.00	0.00	0.00	0.00	0.00	0.00	0.00	0.00
0.00	0.00	0.00	0.00	0.00	0.00	0.00	0.00	0.00	0.00	0.00	0.00	0.00	0.00	0.00	0.00	0.00	0.00	0.00	-108.50	177.40	-68.80	0.00	-49.00	88.30	-39.20	0.00	-7.40	7.00	0.40	0.00	-7.40	7.00	0.40	0.00	1.00	0.00	0.00	0.00	0.00	0.00	0.00	0.00	0.00	0.00	0.00	0.00	0.00	0.00	0.00
0.00	0.00	0.00	0.00	0.00	0.00	0.00	0.00	0.00	0.00	0.00	0.00	0.00	0.00	0.00	0.00	0.00	0.00	0.00	-147.20	161.60	-14.40	0.00	-69.40	82.20	-12.80	0.00	-8.20	5.20	3.00	0.00	-8.20	5.20	3.00	0.00	1.00	0.00	0.00	0.00	0.00	0.00	0.00	0.00	0.00	0.00	0.00	0.00	0.00	0.00	0.00
0.00	0.00	0.00	0.00	0.00	0.00	0.00	0.00	0.00	0.00	0.00	0.00	0.00	0.00	0.00	0.00	0.00	0.00	0.00	-171.50	129.90	41.50	0.00	-82.90	68.10	14.80	0.00	-8.20	3.00	5.20	0.00	-8.20	3.00	5.20	0.00	1.00	0.00	0.00	0.00	0.00	0.00	0.00	0.00	0.00	0.00	0.00	0.00	0.00	0.00	0.00
0.00	0.00	0.00	0.00	0.00	0.00	0.00	0.00	0.00	0.00	0.00	0.00	0.00	0.00	0.00	0.00	0.00	0.00	0.00	-178.90	85.50	93.30	0.00	-88.40	47.30	41.00	0.00	-7.40	0.40	7.00	0.00	-7.40	0.40	7.00	0.00	1.00	0.00	0.00	0.00	0.00	0.00	0.00	0.00	0.00	0.00	0.00	0.00	0.00	0.00	0.00
0.00	0.00	0.00	0.00	0.00	0.00	0.00	0.00	0.00	0.00	0.00	0.00	0.00	0.00	0.00	0.00	0.00	0.00	0.00	-168.70	32.90	135.80	0.00	-85.20	21.90	63.30	0.00	-5.90	-2.10	8.10	0.00	-5.90	-2.10	8.10	0.00	1.00	0.00	0.00	0.00	0.00	0.00	0.00	0.00	0.00	0.00	0.00	0.00	0.00	0.00	0.00
0.00	0.00	0.00	0.00	0.00	0.00	0.00	0.00	0.00	0.00	0.00	0.00	0.00	0.00	0.00	0.00	0.00	0.00	0.00	-142.20	-23.10	165.20	-0.10	-73.70	-5.60	79.30	0.00	-3.80	-4.50	8.30	0.00	-3.80	-4.50	8.30	0.00	1.00	0.00	0.00	0.00	0.00	0.00	0.00	0.00	0.00	0.00	0.00	0.00	0.00	0.00	0.00
0.00	0.00	0.00	0.00	0.00	0.00	0.00	0.00	0.00	0.00	0.00	0.00	0.00	0.00	0.00	0.00	0.00	0.00	0.00	-101.70	-76.90	178.50	-0.10	-54.90	-32.60	87.60	0.00	-1.30	-6.50	7.80	0.00	-1.30	-6.50	7.80	0.00	1.00	0.00	0.00	0.00	0.00	0.00	0.00	0.00	0.00	0.00	0.00	0.00	0.00	0.00	0.00
0.00	0.00	0.00	0.00	0.00	0.00	0.00	0.00	0.00	0.00	0.00	0.00	0.00	0.00	0.00	0.00	0.00	0.00	0.00	-51.10	-123.00	174.10	0.00	-30.80	-56.50	87.30	0.00	1.30	-7.80	6.50	0.00	1.30	-7.80	6.50	0.00	1.00	0.00	0.00	0.00	0.00	0.00	0.00	0.00	0.00	0.00	0.00	0.00	0.00	0.00	0.00
0.00	0.00	0.00	0.00	0.00	0.00	0.00	0.00	0.00	0.00	0.00	0.00	0.00	0.00	0.00	0.00	0.00	0.00	0.00	4.30	-157.10	152.70	0.00	-3.60	-74.80	78.40	0.00	3.80	-8.30	4.50	0.00	3.80	-8.30	4.50	0.00	1.00	0.00	0.00	0.00	0.00	0.00	0.00	0.00	0.00	0.00	0.00	0.00	0.00	0.00	0.00
0.00	0.00	0.00	0.00	0.00	0.00	0.00	0.00	0.00	0.00	0.00	0.00	0.00	0.00	0.00	0.00	0.00	0.00	0.00	59.40	-175.90	116.50	0.00	23.80	-85.80	61.90	0.00	5.90	-8.10	2.10	0.00	5.90	-8.10	2.10	0.00	1.00	0.00	0.00	0.00	0.00	0.00	0.00	0.00	0.00	0.00	0.00	0.00	0.00	0.00	0.00
0.00	0.00	0.00	0.00	0.00	0.00	0.00	0.00	0.00	0.00	0.00	0.00	0.00	0.00	0.00	0.00	0.00	0.00	0.00	108.60	-177.50	68.90	0.00	49.00	-88.40	39.30	0.00	7.40	-7.00	-0.40	0.00	7.40	-7.00	-0.40	0.00	1.00	0.00	0.00	0.00	0.00	0.00	0.00	0.00	0.00	0.00	0.00	0.00	0.00	0.00	0.00
0.00	0.00	0.00	0.00	0.00	0.00	0.00	0.00	0.00	0.00	0.00	0.00	0.00	0.00	0.00	0.00	0.00	0.00	0.00	147.20	-161.70	14.40	0.00	69.30	-82.30	12.90	0.00	8.20	-5.20	-3.00	0.00	8.20	-5.20	-3.00	0.00	1.00	0.00	0.00	0.00	0.00	0.00	0.00	0.00	0.00	0.00	0.00	0.00	0.00	0.00	0.00
0.00	0.00	0.00	0.00	0.00	0.00	0.00	0.00	0.00	0.00	0.00	0.00	0.00	0.00	0.00	0.00	0.00	0.00	0.00	171.40	-130.20	-41.30	-0.10	82.90	-68.20	-14.70	0.00	8.20	-3.00	-5.20	0.00	8.20	-3.00	-5.20	0.00	1.00	0.00	0.00	0.00	0.00	0.00	0.00	0.00	0.00	0.00	0.00	0.00	0.00	0.00	0.00
0.00	0.00	0.00	0.00	0.00	0.00	0.00	0.00	0.00	0.00	0.00	0.00	0.00	0.00	0.00	0.00	0.00	0.00	0.00	178.80	-85.90	-93.00	-0.10	88.40	-47.40	-41.00	0.00	7.40	-0.40	-7.00	0.00	7.40	-0.40	-7.00	0.00	1.00	0.00	0.00	0.00	0.00	0.00	0.00	0.00	0.00	0.00	0.00	0.00	0.00	0.00	0.00
0.00	0.00	0.00	0.00	0.00	0.00	0.00	0.00	0.00	0.00	0.00	0.00	0.00	0.00	0.00	0.00	0.00	0.00	0.00	168.80	-33.00	-135.70	0.00	85.20	-22.00	-63.20	0.00	5.90	2.10	-8.10	0.00	5.90	2.10	-8.10	0.00	1.00	0.00	0.00	0.00	0.00	0.00	0.00	0.00	0.00	0.00	0.00	0.00	0.00	0.00	0.00
0.00	0.00	0.00	0.00	0.00	0.00	0.00	0.00	0.00	0.00	0.00	0.00	0.00	0.00	0.00	0.00	0.00	0.00	0.00	142.30	23.00	-165.10	0.10	73.70	5.50	-79.20	0.00	3.80	4.50	-8.30	0.00	3.80	4.50	-8.30	0.00	1.00	0.00	0.00	0.00	0.00	0.00	0.00	0.00	0.00	0.00	0.00	0.00	0.00	0.00	0.00
0.00	0.00	0.00	0.00	0.00	0.00	0.00	0.00	0.00	0.00	0.00	0.00	0.00	0.00	0.00	0.00	0.00	0.00	0.00	101.60	76.60	-178.30	0.00	54.90	32.50	-87.50	0.00	1.30	6.50	-7.80	0.00	1.30	6.50	-7.80	0.00	1.00	0.00	0.00	0.00	0.00	0.00	0.00	0.00	0.00	0.00	0.00	0.00	0.00	0.00	0.00
0.00	0.00	0.00	0.00	0.00	0.00	0.00	0.00	0.00	0.00	0.00	0.00	0.00	0.00	0.00	0.00	0.00	0.00	0.00	51.00	122.60	-174.00	-0.20	30.80	56.30	-87.20	0.00	-1.30	7.80	-6.50	0.00	-1.30	7.80	-6.50	0.00	1.00	0.00	0.00	0.00	0.00	0.00	0.00	0.00	0.00	0.00	0.00	0.00	0.00	0.00	0.00
0.00	0.00	0.00	0.00	0.00	0.00	0.00	0.00	0.00	0.00	0.00	0.00	0.00	0.00	0.00	0.00	0.00	0.00	0.00	-4.30	156.90	-152.70	-0.10	3.60	74.70	-78.40	0.00	-3.80	8.30	-4.50	0.00	-3.80	8.30	-4.50	0.00	1.00	0.00	0.00	0.00	0.00	0.00	0.00	0.00	0.00	0.00	0.00	0.00	0.00	0.00	0.00
0.00	0.00	0.00	0.00	0.00	0.00	0.00	0.00	0.00	0.00	0.00	0.00	0.00	0.00	0.00	0.00	0.00	0.00	0.00	-59.30	175.90	-116.40	0.10	-23.80	85.70	-61.80	0.00	-5.90	8.00	-2.10	0.00	-5.90	8.00	-2.10	0.00	1.00	0.00	0.00	0.00	0.00	0.00	0.00	0.00	0.00	0.00	0.00	0.00	0.00	0.00	0.00
0.00	0.00	0.00	0.00	0.00	0.00	0.00	0.00	0.00	0.00	0.00	0.00	0.00	0.00	0.00	0.00	0.00	0.00	0.00	-108.50	177.40	-68.60	0.10	-49.00	88.20	-39.20	0.00	-7.40	7.00	0.40	0.00	-7.40	7.00	0.40	0.00	1.00	0.00	0.00	0.00	0.00	0.00	0.00	0.00	0.00	0.00	0.00	0.00	0.00	0.00	0.00
0.00	0.00	0.00	0.00	0.00	0.00	0.00	0.00	0.00	0.00	0.00	0.00	0.00	0.00	0.00	0.00	0.00	0.00	0.00	-147.20	161.50	-14.30	0.00	-69.40	82.20	-12.80	0.00	-8.20	5.20	3.00	0.00	-8.20	5.20	3.00	0.00	1.00	0.00	0.00	0.00	0.00	0.00	0.00	0.00	0.00	0.00	0.00	0.00	0.00	0.00	0.00
0.00	0.00	0.00	0.00	0.00	0.00	0.00	0.00	0.00	0.00	0.00	0.00	0.00	0.00	0.00	0.00	0.00	0.00	0.00	-171.50	129.90	41.30	-0.20	-82.90	68.10	14.80	0.00	-8.20	3.00	5.20	0.00	-8.20	3.00	5.20	0.00	1.00	0.00	0.00	0.00	0.00	0.00	0.00	0.00	0.00	0.00	0.00	0.00	0.00	0.00	0.00
0.00	0.00	0.00	0.00	0.00	0.00	0.00	0.00	0.00	0.00	0.00	0.00	0.00	0.00	0.00	0.00	0.00	0.00	0.00	-178.90	85.50	93.20	0.00	-88.40	47.30	41.00	0.00	-7.40	0.40	7.00	0.00	-7.40	0.40	7.00	0.00	1.00	0.00	0.00	0.00	0.00	0.00	0.00	0.00	0.00	0.00	0.00	0.00	0.00	0.00	0.00
0.00	0.00	0.00	0.00	0.00	0.00	0.00	0.00	0.00	0.00	0.00	0.00	0.00	0.00	0.00	0.00	0.00	0.00	0.00	-168.80	32.80	135.90	0.00	-85.20	21.90	63.30	0.00	-5.90	-2.10	8.10	0.00	-5.90	-2.10	8.10	0.00	1.00	0.00	0.00	0.00	0.00	0.00	0.00	0.00	0.00	0.00	0.00	0.00	0.00	0.00	0.00
0.00	0.00	0.00	0.00	0.00	0.00	0.00	0.00	0.00	0.00	0.00	0.00	0.00	0.00	0.00	0.00	0.00	0.00	0.00	-142.10	-23.00	165.20	0.00	-73.70	-5.60	79.30	0.00	-3.80	-4.50	8.30	0.00	-3.80	-4.50	8.30	0.00	1.00	0.00	0.00	0.00	0.00	0.00	0.00	0.00	0.00	0.00	0.00	0.00	0.00	0.00	0.00
0.00	0.00	0.00	0.00	0.00	0.00	0.00	0.00	0.00	0.00	0.00	0.00	0.00	0.00	0.00	0.00	0.00	0.00	0.00	-101.60	-76.70	178.30	0.00	-54.90	-32.60	87.60	0.00	-1.30	-6.50	7.80	0.00	-1.30	-6.50	7.80	0.00	1.00	0.00	0.00	0.00	0.00	0.00	0.00	0.00	0.00	0.00	0.00	0.00	0.00	0.00	0.00
0.00	0.00	0.00	0.00	0.00	0.00	0.00	0.00	0.00	0.00	0.00	0.00	0.00	0.00	0.00	0.00	0.00	0.00	0.00	-51.10	-123.00	174.20	0.00	-30.80	-56.50	87.30	0.00	1.30	-7.80	6.50	0.00	1.30	-7.80	6.50	0.00	1.00	0.00	0.00	0.00	0.00	0.00	0.00	0.00	0.00	0.00	0.00	0.00	0.00	0.00	0.00
0.00	0.00	0.00	0.00	0.00	0.00	0.00	0.00	0.00	0.00	0.00	0.00	0.00	0.00	0.00	0.00	0.00	0.00	0.00	4.20	-157.20	152.90	0.00	-3.60	-74.80	78.40	0.00	3.80	-8.30	4.50	0.00	3.80	-8.30	4.50	0.00	1.00	0.00	0.00	0.00	0.00	0.00	0.00	0.00	0.00	0.00	0.00	0.00	0.00	0.00	0.00
0.00	0.00	0.00	0.00	0.00	0.00	0.00	0.00	0.00	0.00	0.00	0.00	0.00	0.00	0.00	0.00	0.00	0.00	0.00	59.30	-175.90	116.40	-0.10	23.80	-85.80	61.90	0.00	5.90	-8.10	2.10	0.00	5.90	-8.10	2.10	0.00	1.00	0.00	0.00	0.00	0.00	0.00	0.00	0.00	0.00	0.00	0.00	0.00	0.00	0.00	0.00
0.00	0.00	0.00	0.00	0.00	0.00	0.00	0.00	0.00	0.00	0.00	0.00	0.00	0.00	0.00	0.00	0.00	0.00	0.00	108.60	-177.50	68.80	0.00	49.00	-88.40	39.30	0.00	7.40	-7.00	-0.40	0.00	7.40	-7.00	-0.40	0.00	1.00	0.00	0.00	0.00	0.00	0.00	0.00	0.00	0.00	0.00	0.00	0.00	0.00	0.00	0.00
0.00	0.00	0.00	0.00	0.00	0.00	0.00	0.00	0.00	0.00	0.00	0.00	0.00	0.00	0.00	0.00	0.00	0.00	0.00	147.20	-161.80	14.50	0.00	69.30	-82.30	12.90	0.00	8.20	-5.20	-3.00	0.00	8.20	-5.20	-3.00	0.00	1.00	0.00	0.00	0.00	0.00	0.00	0.00	0.00	0.00	0.00	0.00	0.00	0.00	0.00	0.00
0.00	0.00	0.00	0.00	0.00	0.00	0.00	0.00	0.00	0.00	0.00	0.00	0.00	0.00	0.00	0.00	0.00	0.00	0.00	171.40	-130.20	-41.30	0.00	82.90	-68.20	-14.70	0.00	8.20	-3.00	-5.20	0.00	8.20	-3.00	-5.20	0.00	1.00	0.00	0.00	0.00	0.00	0.00	0.00	0.00	0.00	0.00	0.00	0.00	0.00	0.00	0.00
0.00	0.00	0.00	0.00	0.00	0.00	0.00	0.00	0.00	0.00	0.00	0.00	0.00	0.00	0.00	0.00	0.00	0.00	0.00	178.90	-85.70	-93.10	0.00	88.40	-47.40	-40.90	0.00	7.40	-0.40	-7.00	0.00	7.40	-0.40	-7.00	0.00	1.00	0.00	0.00	0.00	0.00	0.00	0.00	0.00	0.00	0.00	0.00	0.00	0.00	0.00	0.00
0.00	0.00	0.00	0.00	0.00	0.00	0.00	0.00	0.00	0.00	0.00	0.00	0.00	0.00	0.00	0.00	0.00	0.00	0.00	168.80	-33.00	-135.70	0.10	85.20	-22.00	-63.20	0.00	5.90	2.10	-8.10	0.00	5.90	2.10	-8.10	0.00	1.00	0.00	0.00	0.00	0.00	0.00	0.00	0.00	0.00	0.00	0.00	0.00	0.00	0.00	0.00
0.00	0.00	0.00	0.00	0.00	0.00	0.00	0.00	0.00	0.00	0.00	0.00	0.00	0.00	0.00	0.00	0.00	0.00	0.00	142.20	22.90	-165.00	0.10	73.70	5.50	-79.20	0.00	3.80	4.50	-8.30	0.00	3.80	4.50	-8.30	0.00	1.00	0.00	0.00	0.00	0.00	0.00	0.00	0.00	0.00	0.00	0.00	0.00	0.00	0.00	0.00
0.00	0.00	0.00	0.00	0.00	0.00	0.00	0.00	0.00	0.00	0.00	0.00	0.00	0.00	0.00	0.00	0.00	0.00	0.00	101.60	76.60	-178.40	-0.10	54.90	32.50	-87.50	0.00	1.30	6.50	-7.80	0.00	1.30	6.50	-7.80	0.00	1.00	0.00	0.00	0.00	0.00	0.00	0.00	0.00	0.00	0.00	0.00	0.00	0.00	0.00	0.00
0.00	0.00	0.00	0.00	0.00	0.00	0.00	0.00	0.00	0.00	0.00	0.00	0.00	0.00	0.00	0.00	0.00	0.00	0.00	51.10	122.70	-174.10	-0.20	30.80	56.30	-87.20	0.00	-1.30	7.80	-6.50	0.00	-1.30	7.80	-6.50	0.00	1.00	0.00	0.00	0.00	0.00	0.00	0.00	0.00	0.00	0.00	0.00	0.00	0.00	0.00	0.00
0.00	0.00	0.00	0.00	0.00	0.00	0.00	0.00	0.00	0.00	0.00	0.00	0.00	0.00	0.00	0.00	0.00	0.00	0.00	-4.30	156.90	-152.60	0.00	3.60	74.70	-78.30	0.00	-3.80	8.30	-4.50	0.00	-3.80	8.30	-4.50	0.00	1.00	0.00	0.00	0.00	0.00	0.00	0.00	0.00	0.00	0.00	0.00	0.00	0.00	0.00	0.00
0.00	0.00	0.00	0.00	0.00	0.00	0.00	0.00	0.00	0.00	0.00	0.00	0.00	0.00	0.00	0.00	0.00	0.00	0.00	-59.30	175.80	-116.30	0.00	-23.80	85.70	-61.80	0.00	-5.90	8.00	-2.10	0.00	-5.90	8.00	-2.10	0.00	1.00	0.00	0.00	0.00	0.00	0.00	0.00	0.00	0.00	0.00	0.00	0.00	0.00	0.00	0.00
0.00	0.00	0.00	0.00	0.00	0.00	0.00	0.00	0.00	0.00	0.00	0.00	0.00	0.00	0.00	0.00	0.00	0.00	0.00	-108.60	177.40	-68.80	0.00	-49.00	88.20	-39.30	0.00	-7.40	7.00	0.40	0.00	-7.40	7.00	0.40	0.00	1.00	0.00	0.00	0.00	0.00	0.00	0.00	0.00	0.00	0.00	0.00	0.00	0.00	0.00	0.00
0.00	0.00	0.00	0.00	0.00	0.00	0.00	0.00	0.00	0.00	0.00	0.00	0.00	0.00	0.00	0.00	0.00	0.00	0.00	-147.20	161.60	-14.40	0.00	-69.40	82.20	-12.80	0.00	-8.20	5.20	3.00	0.00	-8.20	5.20	3.00	0.00	1.00	0.00	0.00	0.00	0.00	0.00	0.00	0.00	0.00	0.00	0.00	0.00	0.00	0.00	0.00
0.00	0.00	0.00	0.00	0.00	0.00	0.00	0.00	0.00	0.00	0.00	0.00	0.00	0.00	0.00	0.00	0.00	0.00	0.00	-142.20	-23.10	165.20	-0.10	-73.70	-5.60	79.30	0.00	-3.80	-4.50	8.30	0.00	-3.80	-4.50	8.30	0.00	1.00	0.00	0.00	0.00	0.00	0.00	0.00	0.00	0.00	0.00	0.00	0.00	0.00	0.00	0.00
0.00	0.00	0.00	0.00	0.00	0.00	0.00	0.00	0.00	0.00	0.00	0.00	0.00	0.00	0.00	0.00	0.00	0.00	0.00	-101.70	-76.80	178.40	-0.10	-54.90	-32.60	87.60	0.00	-1.30	-6.50	7.80	0.00	-1.30	-6.50	7.80	0.00	1.00	0.00	0.00	0.00	0.00	0.00	0.00	0.00	0.00	0.00	0.00	0.00	0.00	0.00	0.00
0.00	0.00	0.00	0.00	0.00	0.00	0.00	0.00	0.00	0.00	0.00	0.00	0.00	0.00	0.00	0.00	0.00	0.00	0.00	-51.10	-122.90	174.00	0.00	-30.80	-56.40	87.30	0.00	1.30	-7.80	6.50	0.00	1.30	-7.80	6.50	0.00	1.00	0.00	0.00	0.00	0.00	0.00	0.00	0.00	0.00	0.00	0.00	0.00	0.00	0.00	0.00
0.00	0.00	0.00	0.00	0.00	0.00	0.00	0.00	0.00	0.00	0.00	0.00	0.00	0.00	0.00	0.00	0.00	0.00	0.00	4.30	-157.10	152.80	0.00	-3.60	-74.80	78.40	0.00	3.80	-8.30	4.50	0.00	3.80	-8.30	4.50	0.00	1.00	0.00	0.00	0.00	0.00	0.00	0.00	0.00	0.00	0.00	0.00	0.00	0.00	0.00	0.00
0.00	0.00	0.00	0.00	0.00	0.00	0.00	0.00	0.00	0.00	0.00	0.00	0.00	0.00	0.00	0.00	0.00	0.00	0.00	59.30	-175.90	116.70	0.10	23.80	-85.80	61.90	0.00	5.90	-8.10	2.10	0.00	5.90	-8.10	2.10	0.00	1.00	0.00	0.00	0.00	0.00	0.00	0.00	0.00	0.00	0.00	0.00	0.00	0.00	0.00	0.00
0.00	0.00	0.00	0.00	0.00	0.00	0.00	0.00	0.00	0.00	0.00	0.00	0.00	0.00	0.00	0.00	0.00	0.00	0.00	108.60	-177.50	68.90	0.00	49.00	-88.40	39.30	0.00	7.40	-7.00	-0.40	0.00	7.40	-7.00	-0.40	0.00	1.00	0.00	0.00	0.00	0.00	0.00	0.00	0.00	0.00	0.00	0.00	0.00	0.00	0.00	0.00
0.00	0.00	0.00	0.00	0.00	0.00	0.00	0.00	0.00	0.00	0.00	0.00	0.00	0.00	0.00	0.00	0.00	0.00	0.00	147.20	-161.70	14.40	0.00	69.30	-82.30	12.90	0.00	8.20	-5.20	-3.00	0.00	8.20	-5.20	-3.00	0.00	1.00	0.00	0.00	0.00	0.00	0.00	0.00	0.00	0.00	0.00	0.00	0.00	0.00	0.00	0.00
0.00	0.00	0.00	0.00	0.00	0.00	0.00	0.00	0.00	0.00	0.00	0.00	0.00	0.00	0.00	0.00	0.00	0.00	0.00	171.40	-130.20	-41.30	-0.20	82.90	-68.20	-14.70	0.00	8.20	-3.00	-5.20	0.00	8.20	-3.00	-5.20	0.00	1.00	0.00	0.00	0.00	0.00	0.00	0.00	0.00	0.00	0.00	0.00	0.00	0.00	0.00	0.00
0.00	0.00	0.00	0.00	0.00	0.00	0.00	0.00	0.00	0.00	0.00	0.00	0.00	0.00	0.00	0.00	0.00	0.00	0.00	178.80	-85.80	-93.00	0.00	88.40	-47.40	-40.90	0.00	7.40	-0.40	-7.00	0.00	7.40	-0.40	-7.00	0.00	1.00	0.00	0.00	0.00	0.00	0.00	0.00	0.00	0.00	0.00	0.00	0.00	0.00	0.00	0.00
0.00	0.00	0.00	0.00	0.00	0.00	0.00	0.00	0.00	0.00	0.00	0.00	0.00	0.00	0.00	0.00	0.00	0.00	0.00	168.80	-33.00	-135.70	0.00	85.20	-22.00	-63.20	0.00	5.90	2.10	-8.10	0.00	5.90	2.10	-8.10	0.00	1.00	0.00	0.00	0.00	0.00	0.00	0.00	0.00	0.00	0.00	0.00	0.00	0.00	0.00	0.00
0.00	0.00	0.00	0.00	0.00	0.00	0.00	0.00	0.00	0.00	0.00	0.00	0.00	0.00	0.00	0.00	0.00	0.00	0.00	142.20	22.90	-165.10	0.00	73.70	5.50	-79.20	0.00	3.80	4.50	-8.30	0.00	3.80	4.50	-8.30	0.00	1.00	0.00	0.00	0.00	0.00	0.00	0.00	0.00	0.00	0.00	0.00	0.00	0.00	0.00	0.00
0.00	0.00	0.00	0.00	0.00	0.00	0.00	0.00	0.00	0.00	0.00	0.00	0.00	0.00	0.00	0.00	0.00	0.00	0.00	101.60	76.60	-178.30	0.00	54.90	32.50	-87.50	0.00	1.30	6.50	-7.80	0.00	1.30	6.50	-7.80	0.00	1.00	0.00	0.00	0.00	0.00	0.00	0.00	0.00	0.00	0.00	0.00	0.00	0.00	0.00	0.00
0.00	0.00	0.00	0.00	0.00	0.00	0.00	0.00	0.00	0.00	0.00	0.00	0.00	0.00	0.00	0.00	0.00	0.00	0.00	51.10	122.80	-174.00	0.00	30.80	56.40	-87.20	0.00	-1.30	7.80	-6.50	0.00	-1.30	7.80	-6.50	0.00	1.00	0.00	0.00	0.00	0.00	0.00	0.00	0.00	0.00	0.00	0.00	0.00	0.00	0.00	0.00
0.00	0.00	0.00	0.00	0.00	0.00	0.00	0.00	0.00	0.00	0.00	0.00	0.00	0.00	0.00	0.00	0.00	0.00	0.00	-4.20	157.00	-152.70	0.00	3.60	74.70	-78.30	0.00	-3.80	8.30	-4.50	0.00	-3.80	8.30	-4.50	0.00	1.00	0.00	0.00	0.00	0.00	0.00	0.00	0.00	0.00	0.00	0.00	0.00	0.00	0.00	0.00
0.00	0.00	0.00	0.00	0.00	0.00	0.00	0.00	0.00	0.00	0.00	0.00	0.00	0.00	0.00	0.00	0.00	0.00	0.00	-59.40	175.80	-116.30	0.00	-23.80	85.60	-61.80	0.00	-5.90	8.00	-2.10	0.00	-5.90	8.00	-2.10	0.00	1.00	0.00	0.00	0.00	0.00	0.00	0.00	0.00	0.00	0.00	0.00	0.00	0.00	0.00	0.00
0.00	0.00	0.00	0.00	0.00	0.00	0.00	0.00	0.00	0.00	0.00	0.00	0.00	0.00	0.00	0.00	0.00	0.00	0.00	-108.70	177.30	-68.70	-0.10	-49.00	88.20	-39.30	0.00	-7.40	7.00	0.40	0.00	-7.40	7.00	0.40	0.00	1.00	0.00	0.00	0.00	0.00	0.00	0.00	0.00	0.00	0.00	0.00	0.00	0.00	0.00	0.00
0.00	0.00	0.00	0.00	0.00	0.00	0.00	0.00	0.00	0.00	0.00	0.00	0.00	0.00	0.00	0.00	0.00	0.00	0.00	-147.20	161.60	-14.40	0.00	-69.30	82.20	-12.80	0.00	-8.20	5.20	3.00	0.00	-8.20	5.20	3.00	0.00	1.00	0.00	0.00	0.00	0.00	0.00	0.00	0.00	0.00	0.00	0.00	0.00	0.00	0.00	0.00
0.00	0.00	0.00	0.00	0.00	0.00	0.00	0.00	0.00	0.00	0.00	0.00	0.00	0.00	0.00	0.00	0.00	0.00	0.00	-171.40	130.00	41.40	0.00	-82.90	68.10	14.80	0.00	-8.20	3.00	5.20	0.00	-8.20	3.00	5.20	0.00	1.00	0.00	0.00	0.00	0.00	0.00	0.00	0.00	0.00	0.00	0.00	0.00	0.00	0.00	0.00
0.00	0.00	0.00	0.00	0.00	0.00	0.00	0.00	0.00	0.00	0.00	0.00	0.00	0.00	0.00	0.00	0.00	0.00	0.00	-178.90	85.60	93.30	0.00	-88.40	47.30	41.00	0.00	-7.40	0.40	7.00	0.00	-7.40	0.40	7.00	0.00	1.00	0.00	0.00	0.00	0.00	0.00	0.00	0.00	0.00	0.00	0.00	0.00	0.00	0.00	0.00
0.00	0.00	0.00	0.00	0.00	0.00	0.00	0.00	0.00	0.00	0.00	0.00	0.00	0.00	0.00	0.00	0.00	0.00	0.00	-168.80	32.80	135.90	0.00	-85.20	21.90	63.30	0.00	-5.90	-2.10	8.10	0.00	-5.90	-2.10	8.10	0.00	1.00	0.00	0.00	0.00	0.00	0.00	0.00	0.00	0.00	0.00	0.00	0.00	0.00	0.00	0.00
0.00	0.00	0.00	0.00	0.00	0.00	0.00	0.00	0.00	0.00	0.00	0.00	0.00	0.00	0.00	0.00	0.00	0.00	0.00	-142.20	-23.00	165.20	0.00	-73.70	-5.60	79.30	0.00	-3.80	-4.50	8.30	0.00	-3.80	-4.50	8.30	0.00	1.00	0.00	0.00	0.00	0.00	0.00	0.00	0.00	0.00	0.00	0.00	0.00	0.00	0.00	0.00
0.00	0.00	0.00	0.00	0.00	0.00	0.00	0.00	0.00	0.00	0.00	0.00	0.00	0.00	0.00	0.00	0.00	0.00	0.00	-101.60	-76.70	178.40	0.00	-54.90	-32.60	87.60	0.00	-1.30	-6.50	7.80	0.00	-1.30	-6.50	7.80	0.00	1.00	0.00	0.00	0.00	0.00	0.00	0.00	0.00	0.00	0.00	0.00	0.00	0.00	0.00	0.00
0.00	0.00	0.00	0.00	0.00	0.00	0.00	0.00	0.00	0.00	0.00	0.00	0.00	0.00	0.00	0.00	0.00	0.00	0.00	-51.10	-122.90	174.10	0.00	-30.80	-56.50	87.30	0.00	1.30	-7.80	6.50	0.00	1.30	-7.80	6.50	0.00	1.00	0.00	0.00	0.00	0.00	0.00	0.00	0.00	0.00	0.00	0.00	0.00	0.00	0.00	0.00
0.00	0.00	0.00	0.00	0.00	0.00	0.00	0.00	0.00	0.00	0.00	0.00	0.00	0.00	0.00	0.00	0.00	0.00	0.00	4.30	-157.10	152.80	0.00	-3.60	-74.80	78.40	0.00	3.80	-8.30	4.50	0.00	3.80	-8.30	4.50	0.00	1.00	0.00	0.00	0.00	0.00	0.00	0.00	0.00	0.00	0.00	0.00	0.00	0.00	0.00	0.00
0.00	0.00	0.00	0.00	0.00	0.00	0.00	0.00	0.00	0.00	0.00	0.00	0.00	0.00	0.00	0.00	0.00	0.00	0.00	59.30	-175.90	116.50	0.00	23.80	-85.80	61.90	0.00	5.90	-8.10	2.10	0.00	5.90	-8.10	2.10	0.00	1.00	0.00	0.00	0.00	0.00	0.00	0.00	0.00	0.00	0.00	0.00	0.00	0.00	0.00	0.00
0.00	0.00	0.00	0.00	0.00	0.00	0.00	0.00	0.00	0.00	0.00	0.00	0.00	0.00	0.00	0.00	0.00	0.00	0.00	108.60	-177.60	68.90	0.00	49.00	-88.40	39.30	0.00	7.40	-7.00	-0.40	0.00	7.40	-7.00	-0.40	0.00	1.00	0.00	0.00	0.00	0.00	0.00	0.00	0.00	0.00	0.00	0.00	0.00	0.00	0.00	0.00
0.00	0.00	0.00	0.00	0.00	0.00	0.00	0.00	0.00	0.00	0.00	0.00	0.00	0.00	0.00	0.00	0.00	0.00	0.00	147.20	-161.80	14.50	0.00	69.40	-82.30	12.90	0.00	8.20	-5.20	-3.00	0.00	8.20	-5.20	-3.00	0.00	1.00	0.00	0.00	0.00	0.00	0.00	0.00	0.00	0.00	0.00	0.00	0.00	0.00	0.00	0.00
0.00	0.00	0.00	0.00	0.00	0.00	0.00	0.00	0.00	0.00	0.00	0.00	0.00	0.00	0.00	0.00	0.00	0.00	0.00	171.50	-130.10	-41.40	0.00	82.90	-68.20	-14.70	0.00	8.20	-3.00	-5.20	0.00	8.20	-3.00	-5.20	0.00	1.00	0.00	0.00	0.00	0.00	0.00	0.00	0.00	0.00	0.00	0.00	0.00	0.00	0.00	0.00
0.00	0.00	0.00	0.00	0.00	0.00	0.00	0.00	0.00	0.00	0.00	0.00	0.00	0.00	0.00	0.00	0.00	0.00	0.00	178.90	-85.70	-93.10	0.00	88.40	-47.40	-40.90	0.00	7.40	-0.40	-7.00	0.00	7.40	-0.40	-7.00	0.00	1.00	0.00	0.00	0.00	0.00	0.00	0.00	0.00	0.00	0.00	0.00	0.00	0.00	0.00	0.00
0.00	0.00	0.00	0.00	0.00	0.00	0.00	0.00	0.00	0.00	0.00	0.00	0.00	0.00	0.00	0.00	0.00	0.00	0.00	168.80	-33.00	-135.60	0.10	85.20	-22.00	-63.20	0.00	5.90	2.10	-8.10	0.00	5.90	2.10	-8.10	0.00	1.00	0.00	0.00	0.00	0.00	0.00	0.00	0.00	0.00	0.00	0.00	0.00	0.00	0.00	0.00
0.00	0.00	0.00	0.00	0.00	0.00	0.00	0.00	0.00	0.00	0.00	0.00	0.00	0.00	0.00	0.00	0.00	0.00	0.00	142.20	22.80	-165.00	0.00	73.70	5.50	-79.20	0.00	3.80	4.50	-8.30	0.00	3.80	4.50	-8.30	0.00	1.00	0.00	0.00	0.00	0.00	0.00	0.00	0.00	0.00	0.00	0.00	0.00	0.00	0.00	0.00
0.00	0.00	0.00	0.00	0.00	0.00	0.00	0.00	0.00	0.00	0.00	0.00	0.00	0.00	0.00	0.00	0.00	0.00	0.00	101.60	76.60	-178.30	0.00	54.90	32.50	-87.50	0.00	1.30	6.50	-7.80	0.00	1.30	6.50	-7.80	0.00	1.00	0.00	0.00	0.00	0.00	0.00	0.00	0.00	0.00	0.00	0.00	0.00	0.00	0.00	0.00
0.00	0.00	0.00	0.00	0.00	0.00	0.00	0.00	0.00	0.00	0.00	0.00	0.00	0.00	0.00	0.00	0.00	0.00	0.00	51.10	122.80	-174.00	0.00	30.80	56.40	-87.20	0.00	-1.30	7.80	-6.50	0.00	-1.30	7.80	-6.50	0.00	1.00	0.00	0.00	0.00	0.00	0.00	0.00	0.00	0.00	0.00	0.00	0.00	0.00	0.00	0.00
0.00	0.00	0.00	0.00	0.00	0.00	0.00	0.00	0.00	0.00	0.00	0.00	0.00	0.00	0.00	0.00	0.00	0.00	0.00	-4.30	156.90	-152.60	0.00	3.60	74.70	-78.40	0.00	-3.80	8.30	-4.50	0.00	-3.80	8.30	-4.50	0.00	1.00	0.00	0.00	0.00	0.00	0.00	0.00	0.00	0.00	0.00	0.00	0.00	0.00	0.00	0.00
0.00	0.00	0.00	0.00	0.00	0.00	0.00	0.00	0.00	0.00	0.00	0.00	0.00	0.00	0.00	0.00	0.00	0.00	0.00	-59.40	175.70	-116.40	-0.10	-23.80	85.70	-61.80	0.00	-5.90	8.00	-2.10	0.00	-5.90	8.00	-2.10	0.00	1.00	0.00	0.00	0.00	0.00	0.00	0.00	0.00	0.00	0.00	0.00	0.00	0.00	0.00	0.00
0.00	0.00	0.00	0.00	0.00	0.00	0.00	0.00	0.00	0.00	0.00	0.00	0.00	0.00	0.00	0.00	0.00	0.00	0.00	-108.60	177.40	-68.80	0.00	-49.00	88.30	-39.20	0.00	-7.40	7.00	0.40	0.00	-7.40	7.00	0.40	0.00	1.00	0.00	0.00	0.00	0.00	0.00	0.00	0.00	0.00	0.00	0.00	0.00	0.00	0.00	0.00
0.00	0.00	0.00	0.00	0.00	0.00	0.00	0.00	0.00	0.00	0.00	0.00	0.00	0.00	0.00	0.00	0.00	0.00	0.00	-147.20	161.60	-14.20	0.10	-69.30	82.20	-12.80	0.00	-8.20	5.20	3.00	0.00	-8.20	5.20	3.00	0.00	1.00	0.00	0.00	0.00	0.00	0.00	0.00	0.00	0.00	0.00	0.00	0.00	0.00	0.00	0.00
0.00	0.00	0.00	0.00	0.00	0.00	0.00	0.00	0.00	0.00	0.00	0.00	0.00	0.00	0.00	0.00	0.00	0.00	0.00	-171.40	130.00	41.50	0.10	-82.90	68.10	14.80	0.00	-8.20	3.00	5.20	0.00	-8.20	3.00	5.20	0.00	1.00	0.00	0.00	0.00	0.00	0.00	0.00	0.00	0.00	0.00	0.00	0.00	0.00	0.00	0.00
0.00	0.00	0.00	0.00	0.00	0.00	0.00	0.00	0.00	0.00	0.00	0.00	0.00	0.00	0.00	0.00	0.00	0.00	0.00	-178.80	85.60	93.10	0.00	-88.40	47.30	41.00	0.00	-7.40	0.40	7.00	0.00	-7.40	0.40	7.00	0.00	1.00	0.00	0.00	0.00	0.00	0.00	0.00	0.00	0.00	0.00	0.00	0.00	0.00	0.00	0.00
0.00	0.00	0.00	0.00	0.00	0.00	0.00	0.00	0.00	0.00	0.00	0.00	0.00	0.00	0.00	0.00	0.00	0.00	0.00	-168.90	32.80	135.80	-0.10	-85.20	21.90	63.30	0.00	-5.90	-2.10	8.10	0.00	-5.90	-2.10	8.10	0.00	1.00	0.00	0.00	0.00	0.00	0.00	0.00	0.00	0.00	0.00	0.00	0.00	0.00	0.00	0.00
0.00	0.00	0.00	0.00	0.00	0.00	0.00	0.00	0.00	0.00	0.00	0.00	0.00	0.00	0.00	0.00	0.00	0.00	0.00	-142.30	-23.10	165.30	-0.10	-73.70	-5.60	79.30	0.00	-3.80	-4.50	8.30	0.00	-3.80	-4.50	8.30	0.00	1.00	0.00	0.00	0.00	0.00	0.00	0.00	0.00	0.00	0.00	0.00	0.00	0.00	0.00	0.00
0.00	0.00	0.00	0.00	0.00	0.00	0.00	0.00	0.00	0.00	0.00	0.00	0.00	0.00	0.00	0.00	0.00	0.00	0.00	-101.60	-76.80	178.40	0.00	-54.90	-32.60	87.60	0.00	-1.30	-6.50	7.80	0.00	-1.30	-6.50	7.80	0.00	1.00	0.00	0.00	0.00	0.00	0.00	0.00	0.00	0.00	0.00	0.00	0.00	0.00	0.00	0.00
0.00	0.00	0.00	0.00	0.00	0.00	0.00	0.00	0.00	0.00	0.00	0.00	0.00	0.00	0.00	0.00	0.00	0.00	0.00	-51.10	-122.90	174.00	0.00	-30.80	-56.40	87.30	0.00	1.30	-7.80	6.50	0.00	1.30	-7.80	6.50	0.00	1.00	0.00	0.00	0.00	0.00	0.00	0.00	0.00	0.00	0.00	0.00	0.00	0.00	0.00	0.00
0.00	0.00	0.00	0.00	0.00	0.00	0.00	0.00	0.00	0.00	0.00	0.00	0.00	0.00	0.00	0.00	0.00	0.00	0.00	4.30	-157.10	152.80	0.00	-3.60	-74.80	78.40	0.00	3.80	-8.30	4.50	0.00	3.80	-8.30	4.50	0.00	1.00	0.00	0.00	0.00	0.00	0.00	0.00	0.00	0.00	0.00	0.00	0.00	0.00	0.00	0.00
0.00	0.00	0.00	0.00	0.00	0.00	0.00	0.00	0.00	0.00	0.00	0.00	0.00	0.00	0.00	0.00	0.00	0.00	0.00	59.40	-175.90	116.60	0.10	23.80	-85.80	61.90	0.00	5.90	-8.10	2.10	0.00	5.90	-8.10	2.10	0.00	1.00	0.00	0.00	0.00	0.00	0.00	0.00	0.00	0.00	0.00	0.00	0.00	0.00	0.00	0.00
0.00	0.00	0.00	0.00	0.00	0.00	0.00	0.00	0.00	0.00	0.00	0.00	0.00	0.00	0.00	0.00	0.00	0.00	0.00	108.60	-177.50	68.90	0.00	49.00	-88.40	39.30	0.00	7.40	-7.00	-0.40	0.00	7.40	-7.00	-0.40	0.00	1.00	0.00	0.00	0.00	0.00	0.00	0.00	0.00	0.00	0.00	0.00	0.00	0.00	0.00	0.00
0.00	0.00	0.00	0.00	0.00	0.00	0.00	0.00	0.00	0.00	0.00	0.00	0.00	0.00	0.00	0.00	0.00	0.00	0.00	147.20	-161.80	14.40	-0.10	69.30	-82.30	12.90	0.00	8.20	-5.20	-3.00	0.00	8.20	-5.20	-3.00	0.00	1.00	0.00	0.00	0.00	0.00	0.00	0.00	0.00	0.00	0.00	0.00	0.00	0.00	0.00	0.00
0.00	0.00	0.00	0.00	0.00	0.00	0.00	0.00	0.00	0.00	0.00	0.00	0.00	0.00	0.00	0.00	0.00	0.00	0.00	171.40	-130.20	-41.30	-0.10	82.90	-68.20	-14.70	0.00	8.20	-3.00	-5.20	0.00	8.20	-3.00	-5.20	0.00	1.00	0.00	0.00	0.00	0.00	0.00	0.00	0.00	0.00	0.00	0.00	0.00	0.00	0.00	0.00
0.00	0.00	0.00	0.00	0.00	0.00	0.00	0.00	0.00	0.00	0.00	0.00	0.00	0.00	0.00	0.00	0.00	0.00	0.00	178.90	-85.80	-93.10	0.00	88.40	-47.40	-41.00	0.00	7.40	-0.40	-7.00	0.00	7.40	-0.40	-7.00	0.00	1.00	0.00	0.00	0.00	0.00	0.00	0.00	0.00	0.00	0.00	0.00	0.00	0.00	0.00	0.00
0.00	0.00	0.00	0.00	0.00	0.00	0.00	0.00	0.00	0.00	0.00	0.00	0.00	0.00	0.00	0.00	0.00	0.00	0.00	168.80	-33.00	-135.80	0.00	85.20	-22.00	-63.20	0.00	5.90	2.10	-8.10	0.00	5.90	2.10	-8.10	0.00	1.00	0.00	0.00	0.00	0.00	0.00	0.00	0.00	0.00	0.00	0.00	0.00	0.00	0.00	0.00
0.00	0.00	0.00	0.00	0.00	0.00	0.00	0.00	0.00	0.00	0.00	0.00	0.00	0.00	0.00	0.00	0.00	0.00	0.00	142.20	22.90	-165.00	0.00	73.70	5.50	-79.20	0.00	3.80	4.50	-8.30	0.00	3.80	4.50	-8.30	0.00	1.00	0.00	0.00	0.00	0.00	0.00	0.00	0.00	0.00	0.00	0.00	0.00	0.00	0.00	0.00
0.00	0.00	0.00	0.00	0.00	0.00	0.00	0.00	0.00	0.00	0.00	0.00	0.00	0.00	0.00	0.00	0.00	0.00	0.00	101.60	76.60	-178.20	0.00	54.90	32.50	-87.50	0.00	1.30	6.50	-7.80	0.00	1.30	6.50	-7.80	0.00	1.00	0.00	0.00	0.00	0.00	0.00	0.00	0.00	0.00	0.00	0.00	0.00	0.00	0.00	0.00
0.00	0.00	0.00	0.00	0.00	0.00	0.00	0.00	0.00	0.00	0.00	0.00	0.00	0.00	0.00	0.00	0.00	0.00	0.00	51.20	122.80	-174.00	0.00	30.80	56.40	-87.20	0.00	-1.30	7.80	-6.50	0.00	-1.30	7.80	-6.50	0.00	1.00	0.00	0.00	0.00	0.00	0.00	0.00	0.00	0.00	0.00	0.00	0.00	0.00	0.00	0.00
0.00	0.00	0.00	0.00	0.00	0.00	0.00	0.00	0.00	0.00	0.00	0.00	0.00	0.00	0.00	0.00	0.00	0.00	0.00	-4.20	157.00	-152.80	0.00	3.60	74.70	-78.40	0.00	-3.80	8.30	-4.50	0.00	-3.80	8.30	-4.50	0.00	1.00	0.00	0.00	0.00	0.00	0.00	0.00	0.00	0.00	0.00	0.00	0.00	0.00	0.00	0.00
0.00	0.00	0.00	0.00	0.00	0.00	0.00	0.00	0.00	0.00	0.00	0.00	0.00	0.00	0.00	0.00	0.00	0.00	0.00	-59.40	175.70	-116.40	-0.10	-23.80	85.70	-61.80	0.00	-5.90	8.00	-2.10	0.00	-5.90	8.00	-2.10	0.00	1.00	0.00	0.00	0.00	0.00	0.00	0.00	0.00	0.00	0.00	0.00	0.00	0.00	0.00	0.00
0.00	0.00	0.00	0.00	0.00	0.00	0.00	0.00	0.00	0.00	0.00	0.00	0.00	0.00	0.00	0.00	0.00	0.00	0.00	-108.60	177.30	-68.70	0.00	-49.00	88.30	-39.20	0.00	-7.40	7.00	0.40	0.00	-7.40	7.00	0.40	0.00	1.00	0.00	0.00	0.00	0.00	0.00	0.00	0.00	0.00	0.00	0.00	0.00	0.00	0.00	0.00
0.00	0.00	0.00	0.00	0.00	0.00	0.00	0.00	0.00	0.00	0.00	0.00	0.00	0.00	0.00	0.00	0.00	0.00	0.00	-147.20	161.60	-14.30	0.00	-69.30	82.20	-12.80	0.00	-8.20	5.20	3.00	0.00	-8.20	5.20	3.00	0.00	1.00	0.00	0.00	0.00	0.00	0.00	0.00	0.00	0.00	0.00	0.00	0.00	0.00	0.00	0.00
0.00	0.00	0.00	0.00	0.00	0.00	0.00	0.00	0.00	0.00	0.00	0.00	0.00	0.00	0.00	0.00	0.00	0.00	0.00	-171.40	130.00	41.40	0.00	-82.90	68.10	14.80	0.00	-8.20	3.00	5.20	0.00	-8.20	3.00	5.20	0.00	1.00	0.00	0.00	0.00	0.00	0.00	0.00	0.00	0.00	0.00	0.00	0.00	0.00	0.00	0.00
0.00	0.00	0.00	0.00	0.00	0.00	0.00	0.00	0.00	0.00	0.00	0.00	0.00	0.00	0.00	0.00	0.00	0.00	0.00	-178.90	85.60	93.20	0.00	-88.40	47.30	41.00	0.00	-7.40	0.40	7.00	0.00	-7.40	0.40	7.00	0.00	1.00	0.00	0.00	0.00	0.00	0.00	0.00	0.00	0.00	0.00	0.00	0.00	0.00	0.00	0.00
0.00	0.00	0.00	0.00	0.00	0.00	0.00	0.00	0.00	0.00	0.00	0.00	0.00	0.00	0.00	0.00	0.00	0.00	0.00	-168.70	32.90	135.90	0.00	-85.20	21.90	63.30	0.00	-5.90	-2.10	8.10	0.00	-5.90	-2.10	8.10	0.00	1.00	0.00	0.00	0.00	0.00	0.00	0.00	0.00	0.00	0.00	0.00	0.00	0.00	0.00	0.00
0.00	0.00	0.00	0.00	0.00	0.00	0.00	0.00	0.00	0.00	0.00	0.00	0.00	0.00	0.00	0.00	0.00	0.00	0.00	-142.10	-23.00	165.30	0.10	-73.70	-5.60	79.30	0.00	-3.80	-4.50	8.30	0.00	-3.80	-4.50	8.30	0.00	1.00	0.00	0.00	0.00	0.00	0.00	0.00	0.00	0.00	0.00	0.00	0.00	0.00	0.00	0.00
0.00	0.00	0.00	0.00	0.00	0.00	0.00	0.00	0.00	0.00	0.00	0.00	0.00	0.00	0.00	0.00	0.00	0.00	0.00	-101.70	-76.80	178.50	0.00	-54.90	-32.60	87.60	0.00	-1.30	-6.50	7.80	0.00	-1.30	-6.50	7.80	0.00	1.00	0.00	0.00	0.00	0.00	0.00	0.00	0.00	0.00	0.00	0.00	0.00	0.00	0.00	0.00
0.00	0.00	0.00	0.00	0.00	0.00	0.00	0.00	0.00	0.00	0.00	0.00	0.00	0.00	0.00	0.00	0.00	0.00	0.00	-51.20	-123.00	174.10	-0.10	-30.80	-56.50	87.30	0.00	1.30	-7.80	6.50	0.00	1.30	-7.80	6.50	0.00	1.00	0.00	0.00	0.00	0.00	0.00	0.00	0.00	0.00	0.00	0.00	0.00	0.00	0.00	0.00
0.00	0.00	0.00	0.00	0.00	0.00	0.00	0.00	0.00	0.00	0.00	0.00	0.00	0.00	0.00	0.00	0.00	0.00	0.00	4.30	-157.10	152.70	-0.10	-3.60	-74.80	78.40	0.00	3.80	-8.30	4.50	0.00	3.80	-8.30	4.50	0.00	1.00	0.00	0.00	0.00	0.00	0.00	0.00	0.00	0.00	0.00	0.00	0.00	0.00	0.00	0.00
0.00	0.00	0.00	0.00	0.00	0.00	0.00	0.00	0.00	0.00	0.00	0.00	0.00	0.00	0.00	0.00	0.00	0.00	0.00	59.40	-175.90	116.50	0.00	23.80	-85.70	61.90	0.00	5.90	-8.10	2.10	0.00	5.90	-8.10	2.10	0.00	1.00	0.00	0.00	0.00	0.00	0.00	0.00	0.00	0.00	0.00	0.00	0.00	0.00	0.00	0.00
0.00	0.00	0.00	0.00	0.00	0.00	0.00	0.00	0.00	0.00	0.00	0.00	0.00	0.00	0.00	0.00	0.00	0.00	0.00	108.60	-177.50	68.90	0.10	49.00	-88.30	39.30	0.00	7.40	-7.00	-0.40	0.00	7.40	-7.00	-0.40	0.00	1.00	0.00	0.00	0.00	0.00	0.00	0.00	0.00	0.00	0.00	0.00	0.00	0.00	0.00	0.00
0.00	0.00	0.00	0.00	0.00	0.00	0.00	0.00	0.00	0.00	0.00	0.00	0.00	0.00	0.00	0.00	0.00	0.00	0.00	147.20	-161.70	14.50	0.00	69.30	-82.30	12.90	0.00	8.20	-5.20	-3.00	0.00	8.20	-5.20	-3.00	0.00	1.00	0.00	0.00	0.00	0.00	0.00	0.00	0.00	0.00	0.00	0.00	0.00	0.00	0.00	0.00
0.00	0.00	0.00	0.00	0.00	0.00	0.00	0.00	0.00	0.00	0.00	0.00	0.00	0.00	0.00	0.00	0.00	0.00	0.00	171.50	-130.10	-41.30	0.00	82.90	-68.20	-14.70	0.00	8.20	-3.00	-5.20	0.00	8.20	-3.00	-5.20	0.00	1.00	0.00	0.00	0.00	0.00	0.00	0.00	0.00	0.00	0.00	0.00	0.00	0.00	0.00	0.00
0.00	0.00	0.00	0.00	0.00	0.00	0.00	0.00	0.00	0.00	0.00	0.00	0.00	0.00	0.00	0.00	0.00	0.00	0.00	178.90	-85.80	-93.10	0.00	88.40	-47.40	-40.90	0.00	7.40	-0.40	-7.00	0.00	7.40	-0.40	-7.00	0.00	1.00	0.00	0.00	0.00	0.00	0.00	0.00	0.00	0.00	0.00	0.00	0.00	0.00	0.00	0.00
0.00	0.00	0.00	0.00	0.00	0.00	0.00	0.00	0.00	0.00	0.00	0.00	0.00	0.00	0.00	0.00	0.00	0.00	0.00	168.80	-33.00	-135.80	0.00	85.20	-22.00	-63.20	0.00	5.90	2.10	-8.10	0.00	5.90	2.10	-8.10	0.00	1.00	0.00	0.00	0.00	0.00	0.00	0.00	0.00	0.00	0.00	0.00	0.00	0.00	0.00	0.00
0.00	0.00	0.00	0.00	0.00	0.00	0.00	0.00	0.00	0.00	0.00	0.00	0.00	0.00	0.00	0.00	0.00	0.00	0.00	142.20	22.90	-165.10	0.00	73.70	5.50	-79.20	0.00	3.80	4.50	-8.30	0.00	3.80	4.50	-8.30	0.00	1.00	0.00	0.00	0.00	0.00	0.00	0.00	0.00	0.00	0.00	0.00	0.00	0.00	0.00	0.00
0.00	0.00	0.00	0.00	0.00	0.00	0.00	0.00	0.00	0.00	0.00	0.00	0.00	0.00	0.00	0.00	0.00	0.00	0.00	101.60	76.60	-178.20	0.00	54.90	32.50	-87.50	0.00	1.30	6.50	-7.80	0.00	1.30	6.50	-7.80	0.00	1.00	0.00	0.00	0.00	0.00	0.00	0.00	0.00	0.00	0.00	0.00	0.00	0.00	0.00	0.00
0.00	0.00	0.00	0.00	0.00	0.00	0.00	0.00	0.00	0.00	0.00	0.00	0.00	0.00	0.00	0.00	0.00	0.00	0.00	51.10	122.80	-173.90	0.00	30.80	56.30	-87.20	0.00	-1.30	7.80	-6.50	0.00	-1.30	7.80	-6.50	0.00	1.00	0.00	0.00	0.00	0.00	0.00	0.00	0.00	0.00	0.00	0.00	0.00	0.00	0.00	0.00
0.00	0.00	0.00	0.00	0.00	0.00	0.00	0.00	0.00	0.00	0.00	0.00	0.00	0.00	0.00	0.00	0.00	0.00	0.00	-4.30	156.90	-152.70	0.00	3.60	74.70	-78.40	0.00	-3.80	8.30	-4.50	0.00	-3.80	8.30	-4.50	0.00	1.00	0.00	0.00	0.00	0.00	0.00	0.00	0.00	0.00	0.00	0.00	0.00	0.00	0.00	0.00
0.00	0.00	0.00	0.00	0.00	0.00	0.00	0.00	0.00	0.00	0.00	0.00	0.00	0.00	0.00	0.00	0.00	0.00	0.00	-59.30	175.80	-116.50	0.00	-23.80	85.70	-61.80	0.00	-5.90	8.00	-2.10	0.00	-5.90	8.00	-2.10	0.00	1.00	0.00	0.00	0.00	0.00	0.00	0.00	0.00	0.00	0.00	0.00	0.00	0.00	0.00	0.00
0.00	0.00	0.00	0.00	0.00	0.00	0.00	0.00	0.00	0.00	0.00	0.00	0.00	0.00	0.00	0.00	0.00	0.00	0.00	-108.60	177.40	-68.80	0.00	-49.00	88.30	-39.20	0.00	-7.40	7.00	0.40	0.00	-7.40	7.00	0.40	0.00	1.00	0.00	0.00	0.00	0.00	0.00	0.00	0.00	0.00	0.00	0.00	0.00	0.00	0.00	0.00
0.00	0.00	0.00	0.00	0.00	0.00	0.00	0.00	0.00	0.00	0.00	0.00	0.00	0.00	0.00	0.00	0.00	0.00	0.00	-147.20	161.60	-14.20	0.00	-69.30	82.20	-12.80	0.00	-8.20	5.20	3.00	0.00	-8.20	5.20	3.00	0.00	1.00	0.00	0.00	0.00	0.00	0.00	0.00	0.00	0.00	0.00	0.00	0.00	0.00	0.00	0.00
0.00	0.00	0.00	0.00	0.00	0.00	0.00	0.00	0.00	0.00	0.00	0.00	0.00	0.00	0.00	0.00	0.00	0.00	0.00	-171.40	130.00	41.40	0.00	-82.90	68.10	14.80	0.00	-8.20	3.00	5.20	0.00	-8.20	3.00	5.20	0.00	1.00	0.00	0.00	0.00	0.00	0.00	0.00	0.00	0.00	0.00	0.00	0.00	0.00	0.00	0.00
0.00	0.00	0.00	0.00	0.00	0.00	0.00	0.00	0.00	0.00	0.00	0.00	0.00	0.00	0.00	0.00	0.00	0.00	0.00	-178.80	85.60	93.10	0.00	-88.40	47.30	41.00	0.00	-7.40	0.40	7.00	0.00	-7.40	0.40	7.00	0.00	1.00	0.00	0.00	0.00	0.00	0.00	0.00	0.00	0.00	0.00	0.00	0.00	0.00	0.00	0.00
0.00	0.00	0.00	0.00	0.00	0.00	0.00	0.00	0.00	0.00	0.00	0.00	0.00	0.00	0.00	0.00	0.00	0.00	0.00	-168.80	32.90	135.90	0.00	-85.20	21.90	63.30	0.00	-5.90	-2.10	8.10	0.00	-5.90	-2.10	8.10	0.00	1.00	0.00	0.00	0.00	0.00	0.00	0.00	0.00	0.00	0.00	0.00	0.00	0.00	0.00	0.00
0.00	0.00	0.00	0.00	0.00	0.00	0.00	0.00	0.00	0.00	0.00	0.00	0.00	0.00	0.00	0.00	0.00	0.00	0.00	-142.20	-23.10	165.30	0.00	-73.70	-5.60	79.30	0.00	-3.80	-4.50	8.30	0.00	-3.80	-4.50	8.30	0.00	1.00	0.00	0.00	0.00	0.00	0.00	0.00	0.00	0.00	0.00	0.00	0.00	0.00	0.00	0.00
0.00	0.00	0.00	0.00	0.00	0.00	0.00	0.00	0.00	0.00	0.00	0.00	0.00	0.00	0.00	0.00	0.00	0.00	0.00	-101.70	-76.80	178.40	-0.10	-54.90	-32.60	87.60	0.00	-1.30	-6.50	7.80	0.00	-1.30	-6.50	7.80	0.00	1.00	0.00	0.00	0.00	0.00	0.00	0.00	0.00	0.00	0.00	0.00	0.00	0.00	0.00	0.00
0.00	0.00	0.00	0.00	0.00	0.00	0.00	0.00	0.00	0.00	0.00	0.00	0.00	0.00	0.00	0.00	0.00	0.00	0.00	-51.20	-123.00	174.10	0.00	-30.80	-56.50	87.30	0.00	1.30	-7.80	6.50	0.00	1.30	-7.80	6.50	0.00	1.00	0.00	0.00	0.00	0.00	0.00	0.00	0.00	0.00	0.00	0.00	0.00	0.00	0.00	0.00
0.00	0.00	0.00	0.00	0.00	0.00	0.00	0.00	0.00	0.00	0.00	0.00	0.00	0.00	0.00	0.00	0.00	0.00	0.00	4.30	-157.10	152.80	0.00	-3.60	-74.80	78.40	0.00	3.80	-8.30	4.50	0.00	3.80	-8.30	4.50	0.00	1.00	0.00	0.00	0.00	0.00	0.00	0.00	0.00	0.00	0.00	0.00	0.00	0.00	0.00	0.00
0.00	0.00	0.00	0.00	0.00	0.00	0.00	0.00	0.00	0.00	0.00	0.00	0.00	0.00	0.00	0.00	0.00	0.00	0.00	59.40	-175.80	116.50	0.10	23.80	-85.70	61.90	0.00	5.90	-8.10	2.10	0.00	5.90	-8.10	2.10	0.00	1.00	0.00	0.00	0.00	0.00	0.00	0.00	0.00	0.00	0.00	0.00	0.00	0.00	0.00	0.00
0.00	0.00	0.00	0.00	0.00	0.00	0.00	0.00	0.00	0.00	0.00	0.00	0.00	0.00	0.00	0.00	0.00	0.00	0.00	108.70	-177.50	68.80	0.00	49.00	-88.40	39.30	0.00	7.40	-7.00	-0.40	0.00	7.40	-7.00	-0.40	0.00	1.00	0.00	0.00	0.00	0.00	0.00	0.00	0.00	0.00	0.00	0.00	0.00	0.00	0.00	0.00
0.00	0.00	0.00	0.00	0.00	0.00	0.00	0.00	0.00	0.00	0.00	0.00	0.00	0.00	0.00	0.00	0.00	0.00	0.00	147.20	-161.80	14.40	-0.10	69.30	-82.30	12.90	0.00	8.20	-5.20	-3.00	0.00	8.20	-5.20	-3.00	0.00	1.00	0.00	0.00	0.00	0.00	0.00	0.00	0.00	0.00	0.00	0.00	0.00	0.00	0.00	0.00
0.00	0.00	0.00	0.00	0.00	0.00	0.00	0.00	0.00	0.00	0.00	0.00	0.00	0.00	0.00	0.00	0.00	0.00	0.00	171.40	-130.20	-41.30	-0.10	82.90	-68.20	-14.70	0.00	8.20	-3.00	-5.20	0.00	8.20	-3.00	-5.20	0.00	1.00	0.00	0.00	0.00	0.00	0.00	0.00	0.00	0.00	0.00	0.00	0.00	0.00	0.00	0.00
0.00	0.00	0.00	0.00	0.00	0.00	0.00	0.00	0.00	0.00	0.00	0.00	0.00	0.00	0.00	0.00	0.00	0.00	0.00	178.90	-85.80	-93.10	0.00	88.40	-47.40	-41.00	0.00	7.40	-0.40	-7.00	0.00	7.40	-0.40	-7.00	0.00	1.00	0.00	0.00	0.00	0.00	0.00	0.00	0.00	0.00	0.00	0.00	0.00	0.00	0.00	0.00
0.00	0.00	0.00	0.00	0.00	0.00	0.00	0.00	0.00	0.00	0.00	0.00	0.00	0.00	0.00	0.00	0.00	0.00	0.00	168.80	-33.00	-135.80	0.00	85.20	-22.00	-63.20	0.00	5.90	2.10	-8.10	0.00	5.90	2.10	-8.10	0.00	1.00	0.00	0.00	0.00	0.00	0.00	0.00	0.00	0.00	0.00	0.00	0.00	0.00	0.00	0.00
0.00	0.00	0.00	0.00	0.00	0.00	0.00	0.00	0.00	0.00	0.00	0.00	0.00	0.00	0.00	0.00	0.00	0.00	0.00	142.20	22.90	-165.10	0.10	73.70	5.50	-79.20	0.00	3.80	4.50	-8.30	0.00	3.80	4.50	-8.30	0.00	1.00	0.00	0.00	0.00	0.00	0.00	0.00	0.00	0.00	0.00	0.00	0.00	0.00	0.00	0.00
0.00	0.00	0.00	0.00	0.00	0.00	0.00	0.00	0.00	0.00	0.00	0.00	0.00	0.00	0.00	0.00	0.00	0.00	0.00	101.60	76.60	-178.20	0.00	54.90	32.50	-87.50	0.00	1.30	6.50	-7.80	0.00	1.30	6.50	-7.80	0.00	1.00	0.00	0.00	0.00	0.00	0.00	0.00	0.00	0.00	0.00	0.00	0.00	0.00	0.00	0.00
0.00	0.00	0.00	0.00	0.00	0.00	0.00	0.00	0.00	0.00	0.00	0.00	0.00	0.00	0.00	0.00	0.00	0.00	0.00	51.10	122.80	-174.00	0.00	30.80	56.40	-87.20	0.00	-1.30	7.80	-6.50	0.00	-1.30	7.80	-6.50	0.00	1.00	0.00	0.00	0.00	0.00	0.00	0.00	0.00	0.00	0.00	0.00	0.00	0.00	0.00	0.00
0.00	0.00	0.00	0.00	0.00	0.00	0.00	0.00	0.00	0.00	0.00	0.00	0.00	0.00	0.00	0.00	0.00	0.00	0.00	-4.30	156.90	-152.70	-0.10	3.60	74.70	-78.30	0.00	-3.80	8.30	-4.50	0.00	-3.80	8.30	-4.50	0.00	1.00	0.00	0.00	0.00	0.00	0.00	0.00	0.00	0.00	0.00	0.00	0.00	0.00	0.00	0.00
0.00	0.00	0.00	0.00	0.00	0.00	0.00	0.00	0.00	0.00	0.00	0.00	0.00	0.00	0.00	0.00	0.00	0.00	0.00	-59.40	175.80	-116.40	0.00	-23.80	85.70	-61.80	0.00	-5.90	8.00	-2.10	0.00	-5.90	8.00	-2.10	0.00	1.00	0.00	0.00	0.00	0.00	0.00	0.00	0.00	0.00	0.00	0.00	0.00	0.00	0.00	0.00
0.00	0.00	0.00	0.00	0.00	0.00	0.00	0.00	0.00	0.00	0.00	0.00	0.00	0.00	0.00	0.00	0.00	0.00	0.00	-108.60	177.40	-68.70	0.00	-49.00	88.30	-39.30	0.00	-7.40	7.00	0.40	0.00	-7.40	7.00	0.40	0.00	1.00	0.00	0.00	0.00	0.00	0.00	0.00	0.00	0.00	0.00	0.00	0.00	0.00	0.00	0.00
0.00	0.00	0.00	0.00	0.00	0.00	0.00	0.00	0.00	0.00	0.00	0.00	0.00	0.00	0.00	0.00	0.00	0.00	0.00	-147.20	161.60	-14.40	0.00	-69.30	82.20	-12.80	0.00	-8.20	5.20	3.00	0.00	-8.20	5.20	3.00	0.00	1.00	0.00	0.00	0.00	0.00	0.00	0.00	0.00	0.00	0.00	0.00	0.00	0.00	0.00	0.00
0.00	0.00	0.00	0.00	0.00	0.00	0.00	0.00	0.00	0.00	0.00	0.00	0.00	0.00	0.00	0.00	0.00	0.00	0.00	-171.50	129.90	41.40	0.00	-82.90	68.10	14.80	0.00	-8.20	3.00	5.20	0.00	-8.20	3.00	5.20	0.00	1.00	0.00	0.00	0.00	0.00	0.00	0.00	0.00	0.00	0.00	0.00	0.00	0.00	0.00	0.00
0.00	0.00	0.00	0.00	0.00	0.00	0.00	0.00	0.00	0.00	0.00	0.00	0.00	0.00	0.00	0.00	0.00	0.00	0.00	-178.90	85.60	93.30	0.00	-88.40	47.30	41.00	0.00	-7.40	0.40	7.00	0.00	-7.40	0.40	7.00	0.00	1.00	0.00	0.00	0.00	0.00	0.00	0.00	0.00	0.00	0.00	0.00	0.00	0.00	0.00	0.00
0.00	0.00	0.00	0.00	0.00	0.00	0.00	0.00	0.00	0.00	0.00	0.00	0.00	0.00	0.00	0.00	0.00	0.00	0.00	-168.70	32.90	135.90	0.10	-85.20	21.90	63.30	0.00	-5.90	-2.10	8.10	0.00	-5.90	-2.10	8.10	0.00	1.00	0.00	0.00	0.00	0.00	0.00	0.00	0.00	0.00	0.00	0.00	0.00	0.00	0.00	0.00
0.00	0.00	0.00	0.00	0.00	0.00	0.00	0.00	0.00	0.00	0.00	0.00	0.00	0.00	0.00	0.00	0.00	0.00	0.00	-142.10	-23.00	165.20	0.00	-73.70	-5.60	79.30	0.00	-3.80	-4.50	8.30	0.00	-3.80	-4.50	8.30	0.00	1.00	0.00	0.00	0.00	0.00	0.00	0.00	0.00	0.00	0.00	0.00	0.00	0.00	0.00	0.00
0.00	0.00	0.00	0.00	0.00	0.00	0.00	0.00	0.00	0.00	0.00	0.00	0.00	0.00	0.00	0.00	0.00	0.00	0.00	-101.70	-76.80	178.40	0.00	-54.90	-32.60	87.60	0.00	-1.30	-6.50	7.80	0.00	-1.30	-6.50	7.80	0.00	1.00	0.00	0.00	0.00	0.00	0.00	0.00	0.00	0.00	0.00	0.00	0.00	0.00	0.00	0.00
0.00	0.00	0.00	0.00	0.00	0.00	0.00	0.00	0.00	0.00	0.00	0.00	0.00	0.00	0.00	0.00	0.00	0.00	0.00	-51.20	-123.00	174.10	-0.10	-30.80	-56.40	87.30	0.00	1.30	-7.80	6.50	0.00	1.30	-7.80	6.50	0.00	1.00	0.00	0.00	0.00	0.00	0.00	0.00	0.00	0.00	0.00	0.00	0.00	0.00	0.00	0.00
0.00	0.00	0.00	0.00	0.00	0.00	0.00	0.00	0.00	0.00	0.00	0.00	0.00	0.00	0.00	0.00	0.00	0.00	0.00	4.30	-157.10	152.80	0.00	-3.60	-74.80	78.40	0.00	3.80	-8.30	4.50	0.00	3.80	-8.30	4.50	0.00	1.00	0.00	0.00	0.00	0.00	0.00	0.00	0.00	0.00	0.00	0.00	0.00	0.00	0.00	0.00
0.00	0.00	0.00	0.00	0.00	0.00	0.00	0.00	0.00	0.00	0.00	0.00	0.00	0.00	0.00	0.00	0.00	0.00	0.00	59.40	-175.90	116.50	0.00	23.80	-85.70	61.90	0.00	5.90	-8.10	2.10	0.00	5.90	-8.10	2.10	0.00	1.00	0.00	0.00	0.00	0.00	0.00	0.00	0.00	0.00	0.00	0.00	0.00	0.00	0.00	0.00
0.00	0.00	0.00	0.00	0.00	0.00	0.00	0.00	0.00	0.00	0.00	0.00	0.00	0.00	0.00	0.00	0.00	0.00	0.00	108.60	-177.50	68.90	0.00	49.00	-88.30	39.30	0.00	7.40	-7.00	-0.40	0.00	7.40	-7.00	-0.40	0.00	1.00	0.00	0.00	0.00	0.00	0.00	0.00	0.00	0.00	0.00	0.00	0.00	0.00	0.00	0.00
0.00	0.00	0.00	0.00	0.00	0.00	0.00	0.00	0.00	0.00	0.00	0.00	0.00	0.00	0.00	0.00	0.00	0.00	0.00	147.30	-161.70	14.40	0.00	69.30	-82.30	12.90	0.00	8.20	-5.20	-3.00	0.00	8.20	-5.20	-3.00	0.00	1.00	0.00	0.00	0.00	0.00	0.00	0.00	0.00	0.00	0.00	0.00	0.00	0.00	0.00	0.00
0.00	0.00	0.00	0.00	0.00	0.00	0.00	0.00	0.00	0.00	0.00	0.00	0.00	0.00	0.00	0.00	0.00	0.00	0.00	171.50	-130.10	-41.30	0.00	82.90	-68.20	-14.70	0.00	8.20	-3.00	-5.20	0.00	8.20	-3.00	-5.20	0.00	1.00	0.00	0.00	0.00	0.00	0.00	0.00	0.00	0.00	0.00	0.00	0.00	0.00	0.00	0.00
0.00	0.00	0.00	0.00	0.00	0.00	0.00	0.00	0.00	0.00	0.00	0.00	0.00	0.00	0.00	0.00	0.00	0.00	0.00	178.80	-85.80	-93.00	0.00	88.40	-47.40	-40.90	0.00	7.40	-0.40	-7.00	0.00	7.40	-0.40	-7.00	0.00	1.00	0.00	0.00	0.00	0.00	0.00	0.00	0.00	0.00	0.00	0.00	0.00	0.00	0.00	0.00
0.00	0.00	0.00	0.00	0.00	0.00	0.00	0.00	0.00	0.00	0.00	0.00	0.00	0.00	0.00	0.00	0.00	0.00	0.00	168.80	-33.00	-135.80	0.00	85.20	-22.00	-63.20	0.00	5.90	2.10	-8.10	0.00	5.90	2.10	-8.10	0.00	1.00	0.00	0.00	0.00	0.00	0.00	0.00	0.00	0.00	0.00	0.00	0.00	0.00	0.00	0.00
0.00	0.00	0.00	0.00	0.00	0.00	0.00	0.00	0.00	0.00	0.00	0.00	0.00	0.00	0.00	0.00	0.00	0.00	0.00	142.20	22.90	-165.20	0.00	73.70	5.50	-79.20	0.00	3.80	4.50	-8.30	0.00	3.80	4.50	-8.30	0.00	1.00	0.00	0.00	0.00	0.00	0.00	0.00	0.00	0.00	0.00	0.00	0.00	0.00	0.00	0.00
0.00	0.00	0.00	0.00	0.00	0.00	0.00	0.00	0.00	0.00	0.00	0.00	0.00	0.00	0.00	0.00	0.00	0.00	0.00	101.70	76.60	-178.30	0.00	54.90	32.50	-87.50	0.00	1.30	6.50	-7.80	0.00	1.30	6.50	-7.80	0.00	1.00	0.00	0.00	0.00	0.00	0.00	0.00	0.00	0.00	0.00	0.00	0.00	0.00	0.00	0.00
0.00	0.00	0.00	0.00	0.00	0.00	0.00	0.00	0.00	0.00	0.00	0.00	0.00	0.00	0.00	0.00	0.00	0.00	0.00	51.10	122.80	-173.90	0.00	30.80	56.40	-87.20	0.00	-1.30	7.80	-6.50	0.00	-1.30	7.80	-6.50	0.00	1.00	0.00	0.00	0.00	0.00	0.00	0.00	0.00	0.00	0.00	0.00	0.00	0.00	0.00	0.00
0.00	0.00	0.00	0.00	0.00	0.00	0.00	0.00	0.00	0.00	0.00	0.00	0.00	0.00	0.00	0.00	0.00	0.00	0.00	-4.30	156.90	-152.60	0.00	3.60	74.70	-78.40	0.00	-3.80	8.30	-4.50	0.00	-3.80	8.30	-4.50	0.00	1.00	0.00	0.00	0.00	0.00	0.00	0.00	0.00	0.00	0.00	0.00	0.00	0.00	0.00	0.00
0.00	0.00	0.00	0.00	0.00	0.00	0.00	0.00	0.00	0.00	0.00	0.00	0.00	0.00	0.00	0.00	0.00	0.00	0.00	-59.30	175.80	-116.40	0.00	-23.80	85.70	-61.80	0.00	-5.90	8.00	-2.10	0.00	-5.90	8.00	-2.10	0.00	1.00	0.00	0.00	0.00	0.00	0.00	0.00	0.00	0.00	0.00	0.00	0.00	0.00	0.00	0.00
0.00	0.00	0.00	0.00	0.00	0.00	0.00	0.00	0.00	0.00	0.00	0.00	0.00	0.00	0.00	0.00	0.00	0.00	0.00	-108.60	177.40	-68.70	0.00	-49.00	88.30	-39.20	0.00	-7.40	7.00	0.40	0.00	-7.40	7.00	0.40	0.00	1.00	0.00	0.00	0.00	0.00	0.00	0.00	0.00	0.00	0.00	0.00	0.00	0.00	0.00	0.00
0.00	0.00	0.00	0.00	0.00	0.00	0.00	0.00	0.00	0.00	0.00	0.00	0.00	0.00	0.00	0.00	0.00	0.00	0.00	-147.20	161.60	-14.30	0.00	-69.30	82.20	-12.80	0.00	-8.20	5.20	3.00	0.00	-8.20	5.20	3.00	0.00	1.00	0.00	0.00	0.00	0.00	0.00	0.00	0.00	0.00	0.00	0.00	0.00	0.00	0.00	0.00
0.00	0.00	0.00	0.00	0.00	0.00	0.00	0.00	0.00	0.00	0.00	0.00	0.00	0.00	0.00	0.00	0.00	0.00	0.00	-171.40	130.00	41.40	0.00	-82.90	68.10	14.80	0.00	-8.20	3.00	5.20	0.00	-8.20	3.00	5.20	0.00	1.00	0.00	0.00	0.00	0.00	0.00	0.00	0.00	0.00	0.00	0.00	0.00	0.00	0.00	0.00
0.00	0.00	0.00	0.00	0.00	0.00	0.00	0.00	0.00	0.00	0.00	0.00	0.00	0.00	0.00	0.00	0.00	0.00	0.00	-178.80	85.60	93.20	0.00	-88.40	47.30	41.00	0.00	-7.40	0.40	7.00	0.00	-7.40	0.40	7.00	0.00	1.00	0.00	0.00	0.00	0.00	0.00	0.00	0.00	0.00	0.00	0.00	0.00	0.00	0.00	0.00
0.00	0.00	0.00	0.00	0.00	0.00	0.00	0.00	0.00	0.00	0.00	0.00	0.00	0.00	0.00	0.00	0.00	0.00	0.00	-168.80	32.90	136.00	0.10	-85.20	21.90	63.30	0.00	-5.90	-2.10	8.10	0.00	-5.90	-2.10	8.10	0.00	1.00	0.00	0.00	0.00	0.00	0.00	0.00	0.00	0.00	0.00	0.00	0.00	0.00	0.00	0.00
0.00	0.00	0.00	0.00	0.00	0.00	0.00	0.00	0.00	0.00	0.00	0.00	0.00	0.00	0.00	0.00	0.00	0.00	0.00	-142.20	-23.00	165.20	0.00	-73.70	-5.60	79.30	0.00	-3.80	-4.50	8.30	0.00	-3.80	-4.50	8.30	0.00	1.00	0.00	0.00	0.00	0.00	0.00	0.00	0.00	0.00	0.00	0.00	0.00	0.00	0.00	0.00
0.00	0.00	0.00	0.00	0.00	0.00	0.00	0.00	0.00	0.00	0.00	0.00	0.00	0.00	0.00	0.00	0.00	0.00	0.00	-101.60	-76.70	178.30	-0.10	-54.90	-32.60	87.60	0.00	-1.30	-6.50	7.80	0.00	-1.30	-6.50	7.80	0.00	1.00	0.00	0.00	0.00	0.00	0.00	0.00	0.00	0.00	0.00	0.00	0.00	0.00	0.00	0.00
0.00	0.00	0.00	0.00	0.00	0.00	0.00	0.00	0.00	0.00	0.00	0.00	0.00	0.00	0.00	0.00	0.00	0.00	0.00	-51.10	-123.00	174.10	0.00	-30.80	-56.40	87.30	0.00	1.30	-7.80	6.50	0.00	1.30	-7.80	6.50	0.00	1.00	0.00	0.00	0.00	0.00	0.00	0.00	0.00	0.00	0.00	0.00	0.00	0.00	0.00	0.00
0.00	0.00	0.00	0.00	0.00	0.00	0.00	0.00	0.00	0.00	0.00	0.00	0.00	0.00	0.00	0.00	0.00	0.00	0.00	4.30	-157.10	152.90	0.00	-3.60	-74.80	78.40	0.00	3.80	-8.30	4.50	0.00	3.80	-8.30	4.50	0.00	1.00	0.00	0.00	0.00	0.00	0.00	0.00	0.00	0.00	0.00	0.00	0.00	0.00	0.00	0.00
0.00	0.00	0.00	0.00	0.00	0.00	0.00	0.00	0.00	0.00	0.00	0.00	0.00	0.00	0.00	0.00	0.00	0.00	0.00	59.40	-175.90	116.50	0.00	23.80	-85.70	61.90	0.00	5.90	-8.10	2.10	0.00	5.90	-8.10	2.10	0.00	1.00	0.00	0.00	0.00	0.00	0.00	0.00	0.00	0.00	0.00	0.00	0.00	0.00	0.00	0.00
0.00	0.00	0.00	0.00	0.00	0.00	0.00	0.00	0.00	0.00	0.00	0.00	0.00	0.00	0.00	0.00	0.00	0.00	0.00	108.60	-177.50	68.80	0.00	49.00	-88.40	39.30	0.00	7.40	-7.00	-0.40	0.00	7.40	-7.00	-0.40	0.00	1.00	0.00	0.00	0.00	0.00	0.00	0.00	0.00	0.00	0.00	0.00	0.00	0.00	0.00	0.00
0.00	0.00	0.00	0.00	0.00	0.00	0.00	0.00	0.00	0.00	0.00	0.00	0.00	0.00	0.00	0.00	0.00	0.00	0.00	147.20	-161.70	14.50	0.00	69.30	-82.30	12.90	0.00	8.20	-5.20	-3.00	0.00	8.20	-5.20	-3.00	0.00	1.00	0.00	0.00	0.00	0.00	0.00	0.00	0.00	0.00	0.00	0.00	0.00	0.00	0.00	0.00
0.00	0.00	0.00	0.00	0.00	0.00	0.00	0.00	0.00	0.00	0.00	0.00	0.00	0.00	0.00	0.00	0.00	0.00	0.00	171.40	-130.10	-41.30	0.00	82.90	-68.20	-14.70	0.00	8.20	-3.00	-5.20	0.00	8.20	-3.00	-5.20	0.00	1.00	0.00	0.00	0.00	0.00	0.00	0.00	0.00	0.00	0.00	0.00	0.00	0.00	0.00	0.00
0.00	0.00	0.00	0.00	0.00	0.00	0.00	0.00	0.00	0.00	0.00	0.00	0.00	0.00	0.00	0.00	0.00	0.00	0.00	178.90	-85.80	-93.10	0.00	88.40	-47.40	-41.00	0.00	7.40	-0.40	-7.00	0.00	7.40	-0.40	-7.00	0.00	1.00	0.00	0.00	0.00	0.00	0.00	0.00	0.00	0.00	0.00	0.00	0.00	0.00	0.00	0.00
0.00	0.00	0.00	0.00	0.00	0.00	0.00	0.00	0.00	0.00	0.00	0.00	0.00	0.00	0.00	0.00	0.00	0.00	0.00	168.80	-33.00	-135.80	0.00	85.20	-22.00	-63.20	0.00	5.90	2.10	-8.10	0.00	5.90	2.10	-8.10	0.00	1.00	0.00	0.00	0.00	0.00	0.00	0.00	0.00	0.00	0.00	0.00	0.00	0.00	0.00	0.00
0.00	0.00	0.00	0.00	0.00	0.00	0.00	0.00	0.00	0.00	0.00	0.00	0.00	0.00	0.00	0.00	0.00	0.00	0.00	142.20	22.90	-165.10	0.00	73.70	5.50	-79.20	0.00	3.80	4.50	-8.30	0.00	3.80	4.50	-8.30	0.00	1.00	0.00	0.00	0.00	0.00	0.00	0.00	0.00	0.00	0.00	0.00	0.00	0.00	0.00	0.00
0.00	0.00	0.00	0.00	0.00	0.00	0.00	0.00	0.00	0.00	0.00	0.00	0.00	0.00	0.00	0.00	0.00	0.00	0.00	101.70	76.60	-178.30	0.00	54.90	32.50	-87.50	0.00	1.30	6.50	-7.80	0.00	1.30	6.50	-7.80	0.00	1.00	0.00	0.00	0.00	0.00	0.00	0.00	0.00	0.00	0.00	0.00	0.00	0.00	0.00	0.00
0.00	0.00	0.00	0.00	0.00	0.00	0.00	0.00	0.00	0.00	0.00	0.00	0.00	0.00	0.00	0.00	0.00	0.00	0.00	51.20	122.80	-174.00	0.00	30.80	56.40	-87.20	0.00	-1.30	7.80	-6.50	0.00	-1.30	7.80	-6.50	0.00	1.00	0.00	0.00	0.00	0.00	0.00	0.00	0.00	0.00	0.00	0.00	0.00	0.00	0.00	0.00
0.00	0.00	0.00	0.00	0.00	0.00	0.00	0.00	0.00	0.00	0.00	0.00	0.00	0.00	0.00	0.00	0.00	0.00	0.00	-4.30	157.00	-152.60	0.00	3.60	74.70	-78.30	0.00	-3.80	8.30	-4.50	0.00	-3.80	8.30	-4.50	0.00	1.00	0.00	0.00	0.00	0.00	0.00	0.00	0.00	0.00	0.00	0.00	0.00	0.00	0.00	0.00
0.00	0.00	0.00	0.00	0.00	0.00	0.00	0.00	0.00	0.00	0.00	0.00	0.00	0.00	0.00	0.00	0.00	0.00	0.00	-59.40	175.70	-116.30	0.00	-23.80	85.70	-61.80	0.00	-5.90	8.00	-2.10	0.00	-5.90	8.00	-2.10	0.00	1.00	0.00	0.00	0.00	0.00	0.00	0.00	0.00	0.00	0.00	0.00	0.00	0.00	0.00	0.00
0.00	0.00	0.00	0.00	0.00	0.00	0.00	0.00	0.00	0.00	0.00	0.00	0.00	0.00	0.00	0.00	0.00	0.00	0.00	-108.60	177.30	-68.70	0.00	-49.00	88.30	-39.30	0.00	-7.40	7.00	0.40	0.00	-7.40	7.00	0.40	0.00	1.00	0.00	0.00	0.00	0.00	0.00	0.00	0.00	0.00	0.00	0.00	0.00	0.00	0.00	0.00
0.00	0.00	0.00	0.00	0.00	0.00	0.00	0.00	0.00	0.00	0.00	0.00	0.00	0.00	0.00	0.00	0.00	0.00	0.00	-147.20	161.60	-14.40	-0.10	-69.30	82.20	-12.80	0.00	-8.20	5.20	3.00	0.00	-8.20	5.20	3.00	0.00	1.00	0.00	0.00	0.00	0.00	0.00	0.00	0.00	0.00	0.00	0.00	0.00	0.00	0.00	0.00
0.00	0.00	0.00	0.00	0.00	0.00	0.00	0.00	0.00	0.00	0.00	0.00	0.00	0.00	0.00	0.00	0.00	0.00	0.00	-171.40	129.90	41.40	0.00	-82.90	68.10	14.80	0.00	-8.20	3.00	5.20	0.00	-8.20	3.00	5.20	0.00	1.00	0.00	0.00	0.00	0.00	0.00	0.00	0.00	0.00	0.00	0.00	0.00	0.00	0.00	0.00
0.00	0.00	0.00	0.00	0.00	0.00	0.00	0.00	0.00	0.00	0.00	0.00	0.00	0.00	0.00	0.00	0.00	0.00	0.00	-178.80	85.60	93.30	0.10	-88.40	47.30	41.00	0.00	-7.40	0.40	7.00	0.00	-7.40	0.40	7.00	0.00	1.00	0.00	0.00	0.00	0.00	0.00	0.00	0.00	0.00	0.00	0.00	0.00	0.00	0.00	0.00
0.00	0.00	0.00	0.00	0.00	0.00	0.00	0.00	0.00	0.00	0.00	0.00	0.00	0.00	0.00	0.00	0.00	0.00	0.00	-168.70	32.90	135.90	0.00	-85.20	21.90	63.30	0.00	-5.90	-2.10	8.10	0.00	-5.90	-2.10	8.10	0.00	1.00	0.00	0.00	0.00	0.00	0.00	0.00	0.00	0.00	0.00	0.00	0.00	0.00	0.00	0.00
0.00	0.00	0.00	0.00	0.00	0.00	0.00	0.00	0.00	0.00	0.00	0.00	0.00	0.00	0.00	0.00	0.00	0.00	0.00	-142.20	-23.00	165.20	0.00	-73.70	-5.60	79.30	0.00	-3.80	-4.50	8.30	0.00	-3.80	-4.50	8.30	0.00	1.00	0.00	0.00	0.00	0.00	0.00	0.00	0.00	0.00	0.00	0.00	0.00	0.00	0.00	0.00
0.00	0.00	0.00	0.00	0.00	0.00	0.00	0.00	0.00	0.00	0.00	0.00	0.00	0.00	0.00	0.00	0.00	0.00	0.00	-101.60	-76.80	178.40	0.00	-54.90	-32.60	87.60	0.00	-1.30	-6.50	7.80	0.00	-1.30	-6.50	7.80	0.00	1.00	0.00	0.00	0.00	0.00	0.00	0.00	0.00	0.00	0.00	0.00	0.00	0.00	0.00	0.00
0.00	0.00	0.00	0.00	0.00	0.00	0.00	0.00	0.00	0.00	0.00	0.00	0.00	0.00	0.00	0.00	0.00	0.00	0.00	-51.10	-122.90	174.10	0.00	-30.80	-56.40	87.30	0.00	1.30	-7.80	6.50	0.00	1.30	-7.80	6.50	0.00	1.00	0.00	0.00	0.00	0.00	0.00	0.00	0.00	0.00	0.00	0.00	0.00	0.00	0.00	0.00
0.00	0.00	0.00	0.00	0.00	0.00	0.00	0.00	0.00	0.00	0.00	0.00	0.00	0.00	0.00	0.00	0.00	0.00	0.00	4.30	-157.10	152.80	0.00	-3.60	-74.80	78.40	0.00	3.80	-8.30	4.50	0.00	3.80	-8.30	4.50	0.00	1.00	0.00	0.00	0.00	0.00	0.00	0.00	0.00	0.00	0.00	0.00	0.00	0.00	0.00	0.00
0.00	0.00	0.00	0.00	0.00	0.00	0.00	0.00	0.00	0.00	0.00	0.00	0.00	0.00	0.00	0.00	0.00	0.00	0.00	59.30	-176.00	116.60	0.00	23.80	-85.80	61.90	0.00	5.90	-8.10	2.10	0.00	5.90	-8.10	2.10	0.00	1.00	0.00	0.00	0.00	0.00	0.00	0.00	0.00	0.00	0.00	0.00	0.00	0.00	0.00	0.00
0.00	0.00	0.00	0.00	0.00	0.00	0.00	0.00	0.00	0.00	0.00	0.00	0.00	0.00	0.00	0.00	0.00	0.00	0.00	108.60	-177.50	68.90	0.00	49.00	-88.30	39.30	0.00	7.40	-7.00	-0.40	0.00	7.40	-7.00	-0.40	0.00	1.00	0.00	0.00	0.00	0.00	0.00	0.00	0.00	0.00	0.00	0.00	0.00	0.00	0.00	0.00
0.00	0.00	0.00	0.00	0.00	0.00	0.00	0.00	0.00	0.00	0.00	0.00	0.00	0.00	0.00	0.00	0.00	0.00	0.00	147.30	-161.70	14.40	0.00	69.40	-82.30	12.90	0.00	8.20	-5.20	-3.00	0.00	8.20	-5.20	-3.00	0.00	1.00	0.00	0.00	0.00	0.00	0.00	0.00	0.00	0.00	0.00	0.00	0.00	0.00	0.00	0.00
0.00	0.00	0.00	0.00	0.00	0.00	0.00	0.00	0.00	0.00	0.00	0.00	0.00	0.00	0.00	0.00	0.00	0.00	0.00	171.50	-130.10	-41.30	0.00	82.90	-68.20	-14.70	0.00	8.20	-3.00	-5.20	0.00	8.20	-3.00	-5.20	0.00	1.00	0.00	0.00	0.00	0.00	0.00	0.00	0.00	0.00	0.00	0.00	0.00	0.00	0.00	0.00
0.00	0.00	0.00	0.00	0.00	0.00	0.00	0.00	0.00	0.00	0.00	0.00	0.00	0.00	0.00	0.00	0.00	0.00	0.00	178.80	-85.80	-93.10	0.00	88.40	-47.40	-41.00	0.00	7.40	-0.40	-7.00	0.00	7.40	-0.40	-7.00	0.00	1.00	0.00	0.00	0.00	0.00	0.00	0.00	0.00	0.00	0.00	0.00	0.00	0.00	0.00	0.00
0.00	0.00	0.00	0.00	0.00	0.00	0.00	0.00	0.00	0.00	0.00	0.00	0.00	0.00	0.00	0.00	0.00	0.00	0.00	168.80	-33.00	-135.80	0.00	85.20	-22.00	-63.20	0.00	5.90	2.10	-8.10	0.00	5.90	2.10	-8.10	0.00	1.00	0.00	0.00	0.00	0.00	0.00	0.00	0.00	0.00	0.00	0.00	0.00	0.00	0.00	0.00
0.00	0.00	0.00	0.00	0.00	0.00	0.00	0.00	0.00	0.00	0.00	0.00	0.00	0.00	0.00	0.00	0.00	0.00	0.00	142.20	22.90	-165.10	0.00	73.70	5.50	-79.20	0.00	3.80	4.50	-8.30	0.00	3.80	4.50	-8.30	0.00	1.00	0.00	0.00	0.00	0.00	0.00	0.00	0.00	0.00	0.00	0.00	0.00	0.00	0.00	0.00
0.00	0.00	0.00	0.00	0.00	0.00	0.00	0.00	0.00	0.00	0.00	0.00	0.00	0.00	0.00	0.00	0.00	0.00	0.00	101.60	76.60	-178.30	0.00	54.90	32.50	-87.50	0.00	1.30	6.50	-7.80	0.00	1.30	6.50	-7.80	0.00	1.00	0.00	0.00	0.00	0.00	0.00	0.00	0.00	0.00	0.00	0.00	0.00	0.00	0.00	0.00
0.00	0.00	0.00	0.00	0.00	0.00	0.00	0.00	0.00	0.00	0.00	0.00	0.00	0.00	0.00	0.00	0.00	0.00	0.00	51.10	122.80	-174.00	0.00	30.80	56.40	-87.20	0.00	-1.30	7.80	-6.50	0.00	-1.30	7.80	-6.50	0.00	1.00	0.00	0.00	0.00	0.00	0.00	0.00	0.00	0.00	0.00	0.00	0.00	0.00	0.00	0.00
0.00	0.00	0.00	0.00	0.00	0.00	0.00	0.00	0.00	0.00	0.00	0.00	0.00	0.00	0.00	0.00	0.00	0.00	0.00	-4.30	157.00	-152.70	0.00	3.60	74.70	-78.40	0.00	-3.80	8.30	-4.50	0.00	-3.80	8.30	-4.50	0.00	1.00	0.00	0.00	0.00	0.00	0.00	0.00	0.00	0.00	0.00	0.00	0.00	0.00	0.00	0.00
0.00	0.00	0.00	0.00	0.00	0.00	0.00	0.00	0.00	0.00	0.00	0.00	0.00	0.00	0.00	0.00	0.00	0.00	0.00	-59.30	175.80	-116.40	0.00	-23.80	85.70	-61.80	0.00	-5.90	8.10	-2.10	0.00	-5.90	8.10	-2.10	0.00	1.00	0.00	0.00	0.00	0.00	0.00	0.00	0.00	0.00	0.00	0.00	0.00	0.00	0.00	0.00
0.00	0.00	0.00	0.00	0.00	0.00	0.00	0.00	0.00	0.00	0.00	0.00	0.00	0.00	0.00	0.00	0.00	0.00	0.00	-108.60	177.30	-68.70	0.00	-49.00	88.30	-39.20	0.00	-7.40	7.00	0.40	0.00	-7.40	7.00	0.40	0.00	1.00	0.00	0.00	0.00	0.00	0.00	0.00	0.00	0.00	0.00	0.00	0.00	0.00	0.00	0.00
0.00	0.00	0.00	0.00	0.00	0.00	0.00	0.00	0.00	0.00	0.00	0.00	0.00	0.00	0.00	0.00	0.00	0.00	0.00	-147.20	161.60	-14.30	0.00	-69.30	82.20	-12.80	0.00	-8.20	5.20	3.00	0.00	-8.20	5.20	3.00	0.00	1.00	0.00	0.00	0.00	0.00	0.00	0.00	0.00	0.00	0.00	0.00	0.00	0.00	0.00	0.00
0.00	0.00	0.00	0.00	0.00	0.00	0.00	0.00	0.00	0.00	0.00	0.00	0.00	0.00	0.00	0.00	0.00	0.00	0.00	-171.40	130.00	41.40	0.00	-82.90	68.10	14.80	0.00	-8.20	3.00	5.20	0.00	-8.20	3.00	5.20	0.00	1.00	0.00	0.00	0.00	0.00	0.00	0.00	0.00	0.00	0.00	0.00	0.00	0.00	0.00	0.00
0.00	0.00	0.00	0.00	0.00	0.00	0.00	0.00	0.00	0.00	0.00	0.00	0.00	0.00	0.00	0.00	0.00	0.00	0.00	-178.80	85.60	93.20	0.00	-88.40	47.30	41.00	0.00	-7.40	0.40	7.00	0.00	-7.40	0.40	7.00	0.00	1.00	0.00	0.00	0.00	0.00	0.00	0.00	0.00	0.00	0.00	0.00	0.00	0.00	0.00	0.00
0.00	0.00	0.00	0.00	0.00	0.00	0.00	0.00	0.00	0.00	0.00	0.00	0.00	0.00	0.00	0.00	0.00	0.00	0.00	-168.80	32.80	135.90	0.00	-85.20	21.90	63.30	0.00	-5.90	-2.10	8.10	0.00	-5.90	-2.10	8.10	0.00	1.00	0.00	0.00	0.00	0.00	0.00	0.00	0.00	0.00	0.00	0.00	0.00	0.00	0.00	0.00
0.00	0.00	0.00	0.00	0.00	0.00	0.00	0.00	0.00	0.00	0.00	0.00	0.00	0.00	0.00	0.00	0.00	0.00	0.00	-142.20	-23.00	165.30	0.00	-73.70	-5.60	79.30	0.00	-3.80	-4.50	8.30	0.00	-3.80	-4.50	8.30	0.00	1.00	0.00	0.00	0.00	0.00	0.00	0.00	0.00	0.00	0.00	0.00	0.00	0.00	0.00	0.00
0.00	0.00	0.00	0.00	0.00	0.00	0.00	0.00	0.00	0.00	0.00	0.00	0.00	0.00	0.00	0.00	0.00	0.00	0.00	-101.60	-76.70	178.40	0.00	-54.90	-32.60	87.60	0.00	-1.30	-6.50	7.80	0.00	-1.30	-6.50	7.80	0.00	1.00	0.00	0.00	0.00	0.00	0.00	0.00	0.00	0.00	0.00	0.00	0.00	0.00	0.00	0.00
0.00	0.00	0.00	0.00	0.00	0.00	0.00	0.00	0.00	0.00	0.00	0.00	0.00	0.00	0.00	0.00	0.00	0.00	0.00	-51.10	-122.90	174.10	0.00	-30.80	-56.40	87.30	0.00	1.30	-7.80	6.50	0.00	1.30	-7.80	6.50	0.00	1.00	0.00	0.00	0.00	0.00	0.00	0.00	0.00	0.00	0.00	0.00	0.00	0.00	0.00	0.00
0.00	0.00	0.00	0.00	0.00	0.00	0.00	0.00	0.00	0.00	0.00	0.00	0.00	0.00	0.00	0.00	0.00	0.00	0.00	4.30	-157.10	152.80	0.00	-3.60	-74.80	78.40	0.00	3.80	-8.30	4.50	0.00	3.80	-8.30	4.50	0.00	1.00	0.00	0.00	0.00	0.00	0.00	0.00	0.00	0.00	0.00	0.00	0.00	0.00	0.00	0.00
0.00	0.00	0.00	0.00	0.00	0.00	0.00	0.00	0.00	0.00	0.00	0.00	0.00	0.00	0.00	0.00	0.00	0.00	0.00	59.40	-175.90	116.50	0.00	23.80	-85.70	61.90	0.00	5.90	-8.10	2.10	0.00	5.90	-8.10	2.10	0.00	1.00	0.00	0.00	0.00	0.00	0.00	0.00	0.00	0.00	0.00	0.00	0.00	0.00	0.00	0.00
0.00	0.00	0.00	0.00	0.00	0.00	0.00	0.00	0.00	0.00	0.00	0.00	0.00	0.00	0.00	0.00	0.00	0.00	0.00	108.60	-177.50	68.90	0.00	49.00	-88.30	39.30	0.00	7.40	-7.00	-0.40	0.00	7.40	-7.00	-0.40	0.00	1.00	0.00	0.00	0.00	0.00	0.00	0.00	0.00	0.00	0.00	0.00	0.00	0.00	0.00	0.00
0.00	0.00	0.00	0.00	0.00	0.00	0.00	0.00	0.00	0.00	0.00	0.00	0.00	0.00	0.00	0.00	0.00	0.00	0.00	147.20	-161.70	14.50	0.00	69.40	-82.30	12.90	0.00	8.20	-5.20	-3.00	0.00	8.20	-5.20	-3.00	0.00	1.00	0.00	0.00	0.00	0.00	0.00	0.00	0.00	0.00	0.00	0.00	0.00	0.00	0.00	0.00
0.00	0.00	0.00	0.00	0.00	0.00	0.00	0.00	0.00	0.00	0.00	0.00	0.00	0.00	0.00	0.00	0.00	0.00	0.00	171.50	-130.10	-41.30	0.00	82.90	-68.20	-14.70	0.00	8.20	-3.00	-5.20	0.00	8.20	-3.00	-5.20	0.00	1.00	0.00	0.00	0.00	0.00	0.00	0.00	0.00	0.00	0.00	0.00	0.00	0.00	0.00	0.00
0.00	0.00	0.00	0.00	0.00	0.00	0.00	0.00	0.00	0.00	0.00	0.00	0.00	0.00	0.00	0.00	0.00	0.00	0.00	178.90	-85.70	-93.10	0.00	88.40	-47.40	-41.00	0.00	7.40	-0.40	-7.00	0.00	7.40	-0.40	-7.00	0.00	1.00	0.00	0.00	0.00	0.00	0.00	0.00	0.00	0.00	0.00	0.00	0.00	0.00	0.00	0.00
0.00	0.00	0.00	0.00	0.00	0.00	0.00	0.00	0.00	0.00	0.00	0.00	0.00	0.00	0.00	0.00	0.00	0.00	0.00	168.80	-33.00	-135.70	0.00	85.20	-22.00	-63.20	0.00	5.90	2.10	-8.10	0.00	5.90	2.10	-8.10	0.00	1.00	0.00	0.00	0.00	0.00	0.00	0.00	0.00	0.00	0.00	0.00	0.00	0.00	0.00	0.00
0.00	0.00	0.00	0.00	0.00	0.00	0.00	0.00	0.00	0.00	0.00	0.00	0.00	0.00	0.00	0.00	0.00	0.00	0.00	142.10	22.80	-165.00	0.00	73.70	5.50	-79.20	0.00	3.80	4.50	-8.30	0.00	3.80	4.50	-8.30	0.00	1.00	0.00	0.00	0.00	0.00	0.00	0.00	0.00	0.00	0.00	0.00	0.00	0.00	0.00	0.00
0.00	0.00	0.00	0.00	0.00	0.00	0.00	0.00	0.00	0.00	0.00	0.00	0.00	0.00	0.00	0.00	0.00	0.00	0.00	101.60	76.60	-178.30	0.00	54.90	32.50	-87.50	0.00	1.30	6.50	-7.80	0.00	1.30	6.50	-7.80	0.00	1.00	0.00	0.00	0.00	0.00	0.00	0.00	0.00	0.00	0.00	0.00	0.00	0.00	0.00	0.00
0.00	0.00	0.00	0.00	0.00	0.00	0.00	0.00	0.00	0.00	0.00	0.00	0.00	0.00	0.00	0.00	0.00	0.00	0.00	51.20	122.80	-174.00	0.00	30.80	56.40	-87.20	0.00	-1.30	7.80	-6.50	0.00	-1.30	7.80	-6.50	0.00	1.00	0.00	0.00	0.00	0.00	0.00	0.00	0.00	0.00	0.00	0.00	0.00	0.00	0.00	0.00
0.00	0.00	0.00	0.00	0.00	0.00	0.00	0.00	0.00	0.00	0.00	0.00	0.00	0.00	0.00	0.00	0.00	0.00	0.00	-4.20	157.00	-152.70	0.00	3.60	74.70	-78.40	0.00	-3.80	8.30	-4.50	0.00	-3.80	8.30	-4.50	0.00	1.00	0.00	0.00	0.00	0.00	0.00	0.00	0.00	0.00	0.00	0.00	0.00	0.00	0.00	0.00
0.00	0.00	0.00	0.00	0.00	0.00	0.00	0.00	0.00	0.00	0.00	0.00	0.00	0.00	0.00	0.00	0.00	0.00	0.00	-59.30	175.80	-116.40	0.00	-23.80	85.70	-61.80	0.00	-5.90	8.00	-2.10	0.00	-5.90	8.00	-2.10	0.00	1.00	0.00	0.00	0.00	0.00	0.00	0.00	0.00	0.00	0.00	0.00	0.00	0.00	0.00	0.00
0.00	0.00	0.00	0.00	0.00	0.00	0.00	0.00	0.00	0.00	0.00	0.00	0.00	0.00	0.00	0.00	0.00	0.00	0.00	-108.60	177.40	-68.70	0.00	-49.00	88.30	-39.30	0.00	-7.40	7.00	0.40	0.00	-7.40	7.00	0.40	0.00	1.00	0.00	0.00	0.00	0.00	0.00	0.00	0.00	0.00	0.00	0.00	0.00	0.00	0.00	0.00
0.00	0.00	0.00	0.00	0.00	0.00	0.00	0.00	0.00	0.00	0.00	0.00	0.00	0.00	0.00	0.00	0.00	0.00	0.00	-147.30	161.60	-14.30	0.00	-69.30	82.20	-12.80	0.00	-8.20	5.20	3.00	0.00	-8.20	5.20	3.00	0.00	1.00	0.00	0.00	0.00	0.00	0.00	0.00	0.00	0.00	0.00	0.00	0.00	0.00	0.00	0.00
0.00	0.00	0.00	0.00	0.00	0.00	0.00	0.00	0.00	0.00	0.00	0.00	0.00	0.00	0.00	0.00	0.00	0.00	0.00	-171.50	129.90	41.40	0.00	-82.90	68.10	14.80	0.00	-8.20	3.00	5.20	0.00	-8.20	3.00	5.20	0.00	1.00	0.00	0.00	0.00	0.00	0.00	0.00	0.00	0.00	0.00	0.00	0.00	0.00	0.00	0.00
0.00	0.00	0.00	0.00	0.00	0.00	0.00	0.00	0.00	0.00	0.00	0.00	0.00	0.00	0.00	0.00	0.00	0.00	0.00	-178.90	85.60	93.20	0.00	-88.40	47.30	41.00	0.00	-7.40	0.40	7.00	0.00	-7.40	0.40	7.00	0.00	1.00	0.00	0.00	0.00	0.00	0.00	0.00	0.00	0.00	0.00	0.00	0.00	0.00	0.00	0.00
0.00	0.00	0.00	0.00	0.00	0.00	0.00	0.00	0.00	0.00	0.00	0.00	0.00	0.00	0.00	0.00	0.00	0.00	0.00	-168.70	32.90	135.90	0.00	-85.20	21.90	63.30	0.00	-5.90	-2.10	8.10	0.00	-5.90	-2.10	8.10	0.00	1.00	0.00	0.00	0.00	0.00	0.00	0.00	0.00	0.00	0.00	0.00	0.00	0.00	0.00	0.00
0.00	0.00	0.00	0.00	0.00	0.00	0.00	0.00	0.00	0.00	0.00	0.00	0.00	0.00	0.00	0.00	0.00	0.00	0.00	-142.10	-23.00	165.30	0.10	-73.70	-5.60	79.30	0.00	-3.80	-4.50	8.30	0.00	-3.80	-4.50	8.30	0.00	1.00	0.00	0.00	0.00	0.00	0.00	0.00	0.00	0.00	0.00	0.00	0.00	0.00	0.00	0.00
0.00	0.00	0.00	0.00	0.00	0.00	0.00	0.00	0.00	0.00	0.00	0.00	0.00	0.00	0.00	0.00	0.00	0.00	0.00	-101.60	-76.70	178.50	0.00	-54.90	-32.60	87.60	0.00	-1.30	-6.50	7.80	0.00	-1.30	-6.50	7.80	0.00	1.00	0.00	0.00	0.00	0.00	0.00	0.00	0.00	0.00	0.00	0.00	0.00	0.00	0.00	0.00
0.00	0.00	0.00	0.00	0.00	0.00	0.00	0.00	0.00	0.00	0.00	0.00	0.00	0.00	0.00	0.00	0.00	0.00	0.00	-51.10	-123.00	174.10	0.00	-30.80	-56.40	87.30	0.00	1.30	-7.80	6.50	0.00	1.30	-7.80	6.50	0.00	1.00	0.00	0.00	0.00	0.00	0.00	0.00	0.00	0.00	0.00	0.00	0.00	0.00	0.00	0.00
0.00	0.00	0.00	0.00	0.00	0.00	0.00	0.00	0.00	0.00	0.00	0.00	0.00	0.00	0.00	0.00	0.00	0.00	0.00	4.20	-157.20	152.70	-0.10	-3.60	-74.80	78.40	0.00	3.80	-8.30	4.50	0.00	3.80	-8.30	4.50	0.00	1.00	0.00	0.00	0.00	0.00	0.00	0.00	0.00	0.00	0.00	0.00	0.00	0.00	0.00	0.00
0.00	0.00	0.00	0.00	0.00	0.00	0.00	0.00	0.00	0.00	0.00	0.00	0.00	0.00	0.00	0.00	0.00	0.00	0.00	59.30	-175.90	116.50	0.00	23.80	-85.70	61.90	0.00	5.90	-8.10	2.10	0.00	5.90	-8.10	2.10	0.00	1.00	0.00	0.00	0.00	0.00	0.00	0.00	0.00	0.00	0.00	0.00	0.00	0.00	0.00	0.00
0.00	0.00	0.00	0.00	0.00	0.00	0.00	0.00	0.00	0.00	0.00	0.00	0.00	0.00	0.00	0.00	0.00	0.00	0.00	108.60	-177.50	68.90	0.00	49.00	-88.30	39.30	0.00	7.40	-7.00	-0.40	0.00	7.40	-7.00	-0.40	0.00	1.00	0.00	0.00	0.00	0.00	0.00	0.00	0.00	0.00	0.00	0.00	0.00	0.00	0.00	0.00
0.00	0.00	0.00	0.00	0.00	0.00	0.00	0.00	0.00	0.00	0.00	0.00	0.00	0.00	0.00	0.00	0.00	0.00	0.00	147.30	-161.70	14.50	0.00	69.30	-82.30	12.90	0.00	8.20	-5.20	-3.00	0.00	8.20	-5.20	-3.00	0.00	1.00	0.00	0.00	0.00	0.00	0.00	0.00	0.00	0.00	0.00	0.00	0.00	0.00	0.00	0.00
0.00	0.00	0.00	0.00	0.00	0.00	0.00	0.00	0.00	0.00	0.00	0.00	0.00	0.00	0.00	0.00	0.00	0.00	0.00	171.40	-130.10	-41.30	0.00	82.90	-68.20	-14.70	0.00	8.20	-3.00	-5.20	0.00	8.20	-3.00	-5.20	0.00	1.00	0.00	0.00	0.00	0.00	0.00	0.00	0.00	0.00	0.00	0.00	0.00	0.00	0.00	0.00
0.00	0.00	0.00	0.00	0.00	0.00	0.00	0.00	0.00	0.00	0.00	0.00	0.00	0.00	0.00	0.00	0.00	0.00	0.00	178.90	-85.80	-93.10	0.00	88.40	-47.40	-41.00	0.00	7.40	-0.40	-7.00	0.00	7.40	-0.40	-7.00	0.00	1.00	0.00	0.00	0.00	0.00	0.00	0.00	0.00	0.00	0.00	0.00	0.00	0.00	0.00	0.00
0.00	0.00	0.00	0.00	0.00	0.00	0.00	0.00	0.00	0.00	0.00	0.00	0.00	0.00	0.00	0.00	0.00	0.00	0.00	168.80	-33.00	-135.80	0.00	85.20	-22.00	-63.20	0.00	5.90	2.10	-8.10	0.00	5.90	2.10	-8.10	0.00	1.00	0.00	0.00	0.00	0.00	0.00	0.00	0.00	0.00	0.00	0.00	0.00	0.00	0.00	0.00
0.00	0.00	0.00	0.00	0.00	0.00	0.00	0.00	0.00	0.00	0.00	0.00	0.00	0.00	0.00	0.00	0.00	0.00	0.00	142.20	22.90	-165.10	0.00	73.70	5.50	-79.20	0.00	3.80	4.50	-8.30	0.00	3.80	4.50	-8.30	0.00	1.00	0.00	0.00	0.00	0.00	0.00	0.00	0.00	0.00	0.00	0.00	0.00	0.00	0.00	0.00
0.00	0.00	0.00	0.00	0.00	0.00	0.00	0.00	0.00	0.00	0.00	0.00	0.00	0.00	0.00	0.00	0.00	0.00	0.00	101.60	76.60	-178.20	0.00	54.90	32.50	-87.50	0.00	1.30	6.50	-7.80	0.00	1.30	6.50	-7.80	0.00	1.00	0.00	0.00	0.00	0.00	0.00	0.00	0.00	0.00	0.00	0.00	0.00	0.00	0.00	0.00
0.00	0.00	0.00	0.00	0.00	0.00	0.00	0.00	0.00	0.00	0.00	0.00	0.00	0.00	0.00	0.00	0.00	0.00	0.00	51.10	122.80	-174.00	0.00	30.80	56.40	-87.20	0.00	-1.30	7.80	-6.50	0.00	-1.30	7.80	-6.50	0.00	1.00	0.00	0.00	0.00	0.00	0.00	0.00	0.00	0.00	0.00	0.00	0.00	0.00	0.00	0.00
0.00	0.00	0.00	0.00	0.00	0.00	0.00	0.00	0.00	0.00	0.00	0.00	0.00	0.00	0.00	0.00	0.00	0.00	0.00	-4.20	157.00	-152.70	0.00	3.60	74.70	-78.40	0.00	-3.80	8.30	-4.50	0.00	-3.80	8.30	-4.50	0.00	1.00	0.00	0.00	0.00	0.00	0.00	0.00	0.00	0.00	0.00	0.00	0.00	0.00	0.00	0.00
0.00	0.00	0.00	0.00	0.00	0.00	0.00	0.00	0.00	0.00	0.00	0.00	0.00	0.00	0.00	0.00	0.00	0.00	0.00	-59.30	175.80	-116.40	0.00	-23.80	85.70	-61.80	0.00	-5.90	8.00	-2.10	0.00	-5.90	8.00	-2.10	0.00	1.00	0.00	0.00	0.00	0.00	0.00	0.00	0.00	0.00	0.00	0.00	0.00	0.00	0.00	0.00
0.00	0.00	0.00	0.00	0.00	0.00	0.00	0.00	0.00	0.00	0.00	0.00	0.00	0.00	0.00	0.00	0.00	0.00	0.00	-108.60	177.40	-68.70	0.00	-49.00	88.30	-39.20	0.00	-7.40	7.00	0.40	0.00	-7.40	7.00	0.40	0.00	1.00	0.00	0.00	0.00	0.00	0.00	0.00	0.00	0.00	0.00	0.00	0.00	0.00	0.00	0.00
0.00	0.00	0.00	0.00	0.00	0.00	0.00	0.00	0.00	0.00	0.00	0.00	0.00	0.00	0.00	0.00	0.00	0.00	0.00	-147.20	161.60	-14.30	0.00	-69.30	82.20	-12.80	0.00	-8.20	5.20	3.00	0.00	-8.20	5.20	3.00	0.00	1.00	0.00	0.00	0.00	0.00	0.00	0.00	0.00	0.00	0.00	0.00	0.00	0.00	0.00	0.00
0.00	0.00	0.00	0.00	0.00	0.00	0.00	0.00	0.00	0.00	0.00	0.00	0.00	0.00	0.00	0.00	0.00	0.00	0.00	-171.40	130.00	41.40	0.00	-82.90	68.10	14.80	0.00	-8.20	3.00	5.20	0.00	-8.20	3.00	5.20	0.00	1.00	0.00	0.00	0.00	0.00	0.00	0.00	0.00	0.00	0.00	0.00	0.00	0.00	0.00	0.00
0.00	0.00	0.00	0.00	0.00	0.00	0.00	0.00	0.00	0.00	0.00	0.00	0.00	0.00	0.00	0.00	0.00	0.00	0.00	-178.90	85.60	93.20	0.00	-88.40	47.30	41.00	0.00	-7.40	0.40	7.00	0.00	-7.40	0.40	7.00	0.00	1.00	0.00	0.00	0.00	0.00	0.00	0.00	0.00	0.00	0.00	0.00	0.00	0.00	0.00	0.00
0.00	0.00	0.00	0.00	0.00	0.00	0.00	0.00	0.00	0.00	0.00	0.00	0.00	0.00	0.00	0.00	0.00	0.00	0.00	-168.80	32.90	135.90	0.00	-85.20	21.90	63.30	0.00	-5.90	-2.10	8.10	0.00	-5.90	-2.10	8.10	0.00	1.00	0.00	0.00	0.00	0.00	0.00	0.00	0.00	0.00	0.00	0.00	0.00	0.00	0.00	0.00
0.00	0.00	0.00	0.00	0.00	0.00	0.00	0.00	0.00	0.00	0.00	0.00	0.00	0.00	0.00	0.00	0.00	0.00	0.00	-142.20	-23.00	165.20	0.00	-73.70	-5.60	79.30	0.00	-3.80	-4.50	8.30	0.00	-3.80	-4.50	8.30	0.00	1.00	0.00	0.00	0.00	0.00	0.00	0.00	0.00	0.00	0.00	0.00	0.00	0.00	0.00	0.00
0.00	0.00	0.00	0.00	0.00	0.00	0.00	0.00	0.00	0.00	0.00	0.00	0.00	0.00	0.00	0.00	0.00	0.00	0.00	-101.60	-76.80	178.40	0.00	-54.90	-32.60	87.60	0.00	-1.30	-6.50	7.80	0.00	-1.30	-6.50	7.80	0.00	1.00	0.00	0.00	0.00	0.00	0.00	0.00	0.00	0.00	0.00	0.00	0.00	0.00	0.00	0.00
0.00	0.00	0.00	0.00	0.00	0.00	0.00	0.00	0.00	0.00	0.00	0.00	0.00	0.00	0.00	0.00	0.00	0.00	0.00	-51.20	-123.00	174.20	0.00	-30.80	-56.40	87.30	0.00	1.30	-7.80	6.50	0.00	1.30	-7.80	6.50	0.00	1.00	0.00	0.00	0.00	0.00	0.00	0.00	0.00	0.00	0.00	0.00	0.00	0.00	0.00	0.00
0.00	0.00	0.00	0.00	0.00	0.00	0.00	0.00	0.00	0.00	0.00	0.00	0.00	0.00	0.00	0.00	0.00	0.00	0.00	4.30	-157.10	152.80	0.00	-3.60	-74.80	78.40	0.00	3.80	-8.30	4.50	0.00	3.80	-8.30	4.50	0.00	1.00	0.00	0.00	0.00	0.00	0.00	0.00	0.00	0.00	0.00	0.00	0.00	0.00	0.00	0.00
0.00	0.00	0.00	0.00	0.00	0.00	0.00	0.00	0.00	0.00	0.00	0.00	0.00	0.00	0.00	0.00	0.00	0.00	0.00	59.40	-175.90	116.50	0.00	23.80	-85.70	61.90	0.00	5.90	-8.10	2.10	0.00	5.90	-8.10	2.10	0.00	1.00	0.00	0.00	0.00	0.00	0.00	0.00	0.00	0.00	0.00	0.00	0.00	0.00	0.00	0.00
0.00	0.00	0.00	0.00	0.00	0.00	0.00	0.00	0.00	0.00	0.00	0.00	0.00	0.00	0.00	0.00	0.00	0.00	0.00	108.60	-177.50	68.90	0.00	49.00	-88.30	39.30	0.00	7.40	-7.00	-0.40	0.00	7.40	-7.00	-0.40	0.00	1.00	0.00	0.00	0.00	0.00	0.00	0.00	0.00	0.00	0.00	0.00	0.00	0.00	0.00	0.00
0.00	0.00	0.00	0.00	0.00	0.00	0.00	0.00	0.00	0.00	0.00	0.00	0.00	0.00	0.00	0.00	0.00	0.00	0.00	147.20	-161.70	14.50	0.00	69.30	-82.30	12.90	0.00	8.20	-5.20	-3.00	0.00	8.20	-5.20	-3.00	0.00	1.00	0.00	0.00	0.00	0.00	0.00	0.00	0.00	0.00	0.00	0.00	0.00	0.00	0.00	0.00
0.00	0.00	0.00	0.00	0.00	0.00	0.00	0.00	0.00	0.00	0.00	0.00	0.00	0.00	0.00	0.00	0.00	0.00	0.00	171.40	-130.10	-41.30	0.00	82.90	-68.20	-14.70	0.00	8.20	-3.00	-5.20	0.00	8.20	-3.00	-5.20	0.00	1.00	0.00	0.00	0.00	0.00	0.00	0.00	0.00	0.00	0.00	0.00	0.00	0.00	0.00	0.00
0.00	0.00	0.00	0.00	0.00	0.00	0.00	0.00	0.00	0.00	0.00	0.00	0.00	0.00	0.00	0.00	0.00	0.00	0.00	178.90	-85.70	-93.10	0.00	88.40	-47.40	-41.00	0.00	7.40	-0.40	-7.00	0.00	7.40	-0.40	-7.00	0.00	1.00	0.00	0.00	0.00	0.00	0.00	0.00	0.00	0.00	0.00	0.00	0.00	0.00	0.00	0.00
0.00	0.00	0.00	0.00	0.00	0.00	0.00	0.00	0.00	0.00	0.00	0.00	0.00	0.00	0.00	0.00	0.00	0.00	0.00	168.80	-33.00	-135.70	0.00	85.20	-22.00	-63.20	0.00	5.90	2.10	-8.10	0.00	5.90	2.10	-8.10	0.00	1.00	0.00	0.00	0.00	0.00	0.00	0.00	0.00	0.00	0.00	0.00	0.00	0.00	0.00	0.00
0.00	0.00	0.00	0.00	0.00	0.00	0.00	0.00	0.00	0.00	0.00	0.00	0.00	0.00	0.00	0.00	0.00	0.00	0.00	142.20	22.90	-165.10	0.00	73.70	5.50	-79.20	0.00	3.80	4.50	-8.30	0.00	3.80	4.50	-8.30	0.00	1.00	0.00	0.00	0.00	0.00	0.00	0.00	0.00	0.00	0.00	0.00	0.00	0.00	0.00	0.00
0.00	0.00	0.00	0.00	0.00	0.00	0.00	0.00	0.00	0.00	0.00	0.00	0.00	0.00	0.00	0.00	0.00	0.00	0.00	101.60	76.60	-178.30	0.00	54.90	32.50	-87.50	0.00	1.30	6.50	-7.80	0.00	1.30	6.50	-7.80	0.00	1.00	0.00	0.00	0.00	0.00	0.00	0.00	0.00	0.00	0.00	0.00	0.00	0.00	0.00	0.00
0.00	0.00	0.00	0.00	0.00	0.00	0.00	0.00	0.00	0.00	0.00	0.00	0.00	0.00	0.00	0.00	0.00	0.00	0.00	51.10	122.80	-174.00	0.00	30.80	56.40	-87.20	0.00	-1.30	7.80	-6.50	0.00	-1.30	7.80	-6.50	0.00	1.00	0.00	0.00	0.00	0.00	0.00	0.00	0.00	0.00	0.00	0.00	0.00	0.00	0.00	0.00
0.00	0.00	0.00	0.00	0.00	0.00	0.00	0.00	0.00	0.00	0.00	0.00	0.00	0.00	0.00	0.00	0.00	0.00	0.00	-4.30	157.00	-152.60	0.00	3.60	74.70	-78.40	0.00	-3.80	8.30	-4.50	0.00	-3.80	8.30	-4.50	0.00	1.00	0.00	0.00	0.00	0.00	0.00	0.00	0.00	0.00	0.00	0.00	0.00	0.00	0.00	0.00
0.00	0.00	0.00	0.00	0.00	0.00	0.00	0.00	0.00	0.00	0.00	0.00	0.00	0.00	0.00	0.00	0.00	0.00	0.00	-59.30	175.80	-116.40	0.00	-23.80	85.70	-61.80	0.00	-5.90	8.10	-2.10	0.00	-5.90	8.10	-2.10	0.00	1.00	0.00	0.00	0.00	0.00	0.00	0.00	0.00	0.00	0.00	0.00	0.00	0.00	0.00	0.00
0.00	0.00	0.00	0.00	0.00	0.00	0.00	0.00	0.00	0.00	0.00	0.00	0.00	0.00	0.00	0.00	0.00	0.00	0.00	-108.60	177.40	-68.80	0.00	-49.00	88.30	-39.30	0.00	-7.40	7.00	0.40	0.00	-7.40	7.00	0.40	0.00	1.00	0.00	0.00	0.00	0.00	0.00	0.00	0.00	0.00	0.00	0.00	0.00	0.00	0.00	0.00
0.00	0.00	0.00	0.00	0.00	0.00	0.00	0.00	0.00	0.00	0.00	0.00	0.00	0.00	0.00	0.00	0.00	0.00	0.00	-147.30	161.50	-14.30	0.00	-69.30	82.20	-12.80	0.00	-8.20	5.20	3.00	0.00	-8.20	5.20	3.00	0.00	1.00	0.00	0.00	0.00	0.00	0.00	0.00	0.00	0.00	0.00	0.00	0.00	0.00	0.00	0.00
0.00	0.00	0.00	0.00	0.00	0.00	0.00	0.00	0.00	0.00	0.00	0.00	0.00	0.00	0.00	0.00	0.00	0.00	0.00	-171.50	129.90	41.40	-0.10	-82.90	68.10	14.80	0.00	-8.20	3.00	5.20	0.00	-8.20	3.00	5.20	0.00	1.00	0.00	0.00	0.00	0.00	0.00	0.00	0.00	0.00	0.00	0.00	0.00	0.00	0.00	0.00
0.00	0.00	0.00	0.00	0.00	0.00	0.00	0.00	0.00	0.00	0.00	0.00	0.00	0.00	0.00	0.00	0.00	0.00	0.00	-178.90	85.60	93.20	0.00	-88.40	47.30	41.00	0.00	-7.40	0.40	7.00	0.00	-7.40	0.40	7.00	0.00	1.00	0.00	0.00	0.00	0.00	0.00	0.00	0.00	0.00	0.00	0.00	0.00	0.00	0.00	0.00
0.00	0.00	0.00	0.00	0.00	0.00	0.00	0.00	0.00	0.00	0.00	0.00	0.00	0.00	0.00	0.00	0.00	0.00	0.00	-168.70	32.90	135.90	0.00	-85.20	21.90	63.30	0.00	-5.90	-2.10	8.10	0.00	-5.90	-2.10	8.10	0.00	1.00	0.00	0.00	0.00	0.00	0.00	0.00	0.00	0.00	0.00	0.00	0.00	0.00	0.00	0.00
0.00	0.00	0.00	0.00	0.00	0.00	0.00	0.00	0.00	0.00	0.00	0.00	0.00	0.00	0.00	0.00	0.00	0.00	0.00	-142.10	-23.00	165.30	0.10	-73.70	-5.60	79.30	0.00	-3.80	-4.50	8.30	0.00	-3.80	-4.50	8.30	0.00	1.00	0.00	0.00	0.00	0.00	0.00	0.00	0.00	0.00	0.00	0.00	0.00	0.00	0.00	0.00
0.00	0.00	0.00	0.00	0.00	0.00	0.00	0.00	0.00	0.00	0.00	0.00	0.00	0.00	0.00	0.00	0.00	0.00	0.00	-101.60	-76.70	178.40	0.00	-54.90	-32.60	87.60	0.00	-1.30	-6.50	7.80	0.00	-1.30	-6.50	7.80	0.00	1.00	0.00	0.00	0.00	0.00	0.00	0.00	0.00	0.00	0.00	0.00	0.00	0.00	0.00	0.00
0.00	0.00	0.00	0.00	0.00	0.00	0.00	0.00	0.00	0.00	0.00	0.00	0.00	0.00	0.00	0.00	0.00	0.00	0.00	-51.20	-123.00	174.10	0.00	-30.80	-56.40	87.30	0.00	1.30	-7.80	6.50	0.00	1.30	-7.80	6.50	0.00	1.00	0.00	0.00	0.00	0.00	0.00	0.00	0.00	0.00	0.00	0.00	0.00	0.00	0.00	0.00
0.00	0.00	0.00	0.00	0.00	0.00	0.00	0.00	0.00	0.00	0.00	0.00	0.00	0.00	0.00	0.00	0.00	0.00	0.00	4.20	-157.20	152.80	-0.10	-3.60	-74.80	78.40	0.00	3.80	-8.30	4.50	0.00	3.80	-8.30	4.50	0.00	1.00	0.00	0.00	0.00	0.00	0.00	0.00	0.00	0.00	0.00	0.00	0.00	0.00	0.00	0.00
0.00	0.00	0.00	0.00	0.00	0.00	0.00	0.00	0.00	0.00	0.00	0.00	0.00	0.00	0.00	0.00	0.00	0.00	0.00	59.30	-175.90	116.50	0.00	23.80	-85.70	61.90	0.00	5.90	-8.10	2.10	0.00	5.90	-8.10	2.10	0.00	1.00	0.00	0.00	0.00	0.00	0.00	0.00	0.00	0.00	0.00	0.00	0.00	0.00	0.00	0.00
0.00	0.00	0.00	0.00	0.00	0.00	0.00	0.00	0.00	0.00	0.00	0.00	0.00	0.00	0.00	0.00	0.00	0.00	0.00	108.60	-177.50	68.80	0.00	49.00	-88.30	39.30	0.00	7.40	-7.00	-0.40	0.00	7.40	-7.00	-0.40	0.00	1.00	0.00	0.00	0.00	0.00	0.00	0.00	0.00	0.00	0.00	0.00	0.00	0.00	0.00	0.00
0.00	0.00	0.00	0.00	0.00	0.00	0.00	0.00	0.00	0.00	0.00	0.00	0.00	0.00	0.00	0.00	0.00	0.00	0.00	147.20	-161.70	14.40	0.00	69.30	-82.30	12.90	0.00	8.20	-5.20	-3.00	0.00	8.20	-5.20	-3.00	0.00	1.00	0.00	0.00	0.00	0.00	0.00	0.00	0.00	0.00	0.00	0.00	0.00	0.00	0.00	0.00
0.00	0.00	0.00	0.00	0.00	0.00	0.00	0.00	0.00	0.00	0.00	0.00	0.00	0.00	0.00	0.00	0.00	0.00	0.00	171.50	-130.10	-41.20	0.00	82.90	-68.20	-14.70	0.00	8.20	-3.00	-5.20	0.00	8.20	-3.00	-5.20	0.00	1.00	0.00	0.00	0.00	0.00	0.00	0.00	0.00	0.00	0.00	0.00	0.00	0.00	0.00	0.00
0.00	0.00	0.00	0.00	0.00	0.00	0.00	0.00	0.00	0.00	0.00	0.00	0.00	0.00	0.00	0.00	0.00	0.00	0.00	178.90	-85.70	-93.00	0.10	88.40	-47.40	-41.00	0.00	7.40	-0.40	-7.00	0.00	7.40	-0.40	-7.00	0.00	1.00	0.00	0.00	0.00	0.00	0.00	0.00	0.00	0.00	0.00	0.00	0.00	0.00	0.00	0.00
0.00	0.00	0.00	0.00	0.00	0.00	0.00	0.00	0.00	0.00	0.00	0.00	0.00	0.00	0.00	0.00	0.00	0.00	0.00	168.80	-33.00	-135.80	0.00	85.20	-22.00	-63.20	0.00	5.90	2.10	-8.10	0.00	5.90	2.10	-8.10	0.00	1.00	0.00	0.00	0.00	0.00	0.00	0.00	0.00	0.00	0.00	0.00	0.00	0.00	0.00	0.00
0.00	0.00	0.00	0.00	0.00	0.00	0.00	0.00	0.00	0.00	0.00	0.00	0.00	0.00	0.00	0.00	0.00	0.00	0.00	142.20	22.90	-165.20	-0.10	73.70	5.50	-79.20	0.00	3.80	4.50	-8.30	0.00	3.80	4.50	-8.30	0.00	1.00	0.00	0.00	0.00	0.00	0.00	0.00	0.00	0.00	0.00	0.00	0.00	0.00	0.00	0.00
0.00	0.00	0.00	0.00	0.00	0.00	0.00	0.00	0.00	0.00	0.00	0.00	0.00	0.00	0.00	0.00	0.00	0.00	0.00	101.60	76.60	-178.30	-0.10	54.90	32.50	-87.50	0.00	1.30	6.50	-7.80	0.00	1.30	6.50	-7.80	0.00	1.00	0.00	0.00	0.00	0.00	0.00	0.00	0.00	0.00	0.00	0.00	0.00	0.00	0.00	0.00
0.00	0.00	0.00	0.00	0.00	0.00	0.00	0.00	0.00	0.00	0.00	0.00	0.00	0.00	0.00	0.00	0.00	0.00	0.00	51.10	122.80	-174.00	0.00	30.80	56.40	-87.20	0.00	-1.30	7.80	-6.50	0.00	-1.30	7.80	-6.50	0.00	1.00	0.00	0.00	0.00	0.00	0.00	0.00	0.00	0.00	0.00	0.00	0.00	0.00	0.00	0.00
0.00	0.00	0.00	0.00	0.00	0.00	0.00	0.00	0.00	0.00	0.00	0.00	0.00	0.00	0.00	0.00	0.00	0.00	0.00	-4.30	157.00	-152.60	0.00	3.60	74.70	-78.40	0.00	-3.80	8.30	-4.50	0.00	-3.80	8.30	-4.50	0.00	1.00	0.00	0.00	0.00	0.00	0.00	0.00	0.00	0.00	0.00	0.00	0.00	0.00	0.00	0.00
0.00	0.00	0.00	0.00	0.00	0.00	0.00	0.00	0.00	0.00	0.00	0.00	0.00	0.00	0.00	0.00	0.00	0.00	0.00	-59.30	175.80	-116.30	0.00	-23.80	85.70	-61.80	0.00	-5.90	8.10	-2.10	0.00	-5.90	8.10	-2.10	0.00	1.00	0.00	0.00	0.00	0.00	0.00	0.00	0.00	0.00	0.00	0.00	0.00	0.00	0.00	0.00
0.00	0.00	0.00	0.00	0.00	0.00	0.00	0.00	0.00	0.00	0.00	0.00	0.00	0.00	0.00	0.00	0.00	0.00	0.00	-108.60	177.40	-68.70	0.00	-49.00	88.30	-39.30	0.00	-7.40	7.00	0.40	0.00	-7.40	7.00	0.40	0.00	1.00	0.00	0.00	0.00	0.00	0.00	0.00	0.00	0.00	0.00	0.00	0.00	0.00	0.00	0.00
0.00	0.00	0.00	0.00	0.00	0.00	0.00	0.00	0.00	0.00	0.00	0.00	0.00	0.00	0.00	0.00	0.00	0.00	0.00	-147.20	161.60	-14.30	0.00	-69.30	82.20	-12.80	0.00	-8.20	5.20	3.00	0.00	-8.20	5.20	3.00	0.00	1.00	0.00	0.00	0.00	0.00	0.00	0.00	0.00	0.00	0.00	0.00	0.00	0.00	0.00	0.00
0.00	0.00	0.00	0.00	0.00	0.00	0.00	0.00	0.00	0.00	0.00	0.00	0.00	0.00	0.00	0.00	0.00	0.00	0.00	-171.50	129.90	41.40	0.00	-82.90	68.10	14.80	0.00	-8.20	3.00	5.20	0.00	-8.20	3.00	5.20	0.00	1.00	0.00	0.00	0.00	0.00	0.00	0.00	0.00	0.00	0.00	0.00	0.00	0.00	0.00	0.00
0.00	0.00	0.00	0.00	0.00	0.00	0.00	0.00	0.00	0.00	0.00	0.00	0.00	0.00	0.00	0.00	0.00	0.00	0.00	-178.90	85.60	93.20	0.00	-88.40	47.30	41.00	0.00	-7.40	0.40	7.00	0.00	-7.40	0.40	7.00	0.00	1.00	0.00	0.00	0.00	0.00	0.00	0.00	0.00	0.00	0.00	0.00	0.00	0.00	0.00	0.00
0.00	0.00	0.00	0.00	0.00	0.00	0.00	0.00	0.00	0.00	0.00	0.00	0.00	0.00	0.00	0.00	0.00	0.00	0.00	-168.80	32.90	135.80	0.00	-85.20	21.90	63.30	0.00	-5.90	-2.10	8.10	0.00	-5.90	-2.10	8.10	0.00	1.00	0.00	0.00	0.00	0.00	0.00	0.00	0.00	0.00	0.00	0.00	0.00	0.00	0.00	0.00
0.00	0.00	0.00	0.00	0.00	0.00	0.00	0.00	0.00	0.00	0.00	0.00	0.00	0.00	0.00	0.00	0.00	0.00	0.00	-142.10	-23.00	165.20	0.00	-73.70	-5.60	79.30	0.00	-3.80	-4.50	8.30	0.00	-3.80	-4.50	8.30	0.00	1.00	0.00	0.00	0.00	0.00	0.00	0.00	0.00	0.00	0.00	0.00	0.00	0.00	0.00	0.00
0.00	0.00	0.00	0.00	0.00	0.00	0.00	0.00	0.00	0.00	0.00	0.00	0.00	0.00	0.00	0.00	0.00	0.00	0.00	-101.60	-76.70	178.40	0.00	-54.90	-32.60	87.60	0.00	-1.30	-6.50	7.80	0.00	-1.30	-6.50	7.80	0.00	1.00	0.00	0.00	0.00	0.00	0.00	0.00	0.00	0.00	0.00	0.00	0.00	0.00	0.00	0.00
0.00	0.00	0.00	0.00	0.00	0.00	0.00	0.00	0.00	0.00	0.00	0.00	0.00	0.00	0.00	0.00	0.00	0.00	0.00	-51.10	-122.90	174.20	0.00	-30.80	-56.40	87.30	0.00	1.30	-7.80	6.50	0.00	1.30	-7.80	6.50	0.00	1.00	0.00	0.00	0.00	0.00	0.00	0.00	0.00	0.00	0.00	0.00	0.00	0.00	0.00	0.00
0.00	0.00	0.00	0.00	0.00	0.00	0.00	0.00	0.00	0.00	0.00	0.00	0.00	0.00	0.00	0.00	0.00	0.00	0.00	4.30	-157.10	152.80	0.00	-3.60	-74.80	78.40	0.00	3.80	-8.30	4.50	0.00	3.80	-8.30	4.50	0.00	1.00	0.00	0.00	0.00	0.00	0.00	0.00	0.00	0.00	0.00	0.00	0.00	0.00	0.00	0.00
0.00	0.00	0.00	0.00	0.00	0.00	0.00	0.00	0.00	0.00	0.00	0.00	0.00	0.00	0.00	0.00	0.00	0.00	0.00	59.40	-175.90	116.50	0.00	23.80	-85.70	61.90	0.00	5.90	-8.10	2.10	0.00	5.90	-8.10	2.10	0.00	1.00	0.00	0.00	0.00	0.00	0.00	0.00	0.00	0.00	0.00	0.00	0.00	0.00	0.00	0.00
0.00	0.00	0.00	0.00	0.00	0.00	0.00	0.00	0.00	0.00	0.00	0.00	0.00	0.00	0.00	0.00	0.00	0.00	0.00	108.60	-177.50	68.80	0.00	49.00	-88.30	39.30	0.00	7.40	-7.00	-0.40	0.00	7.40	-7.00	-0.40	0.00	1.00	0.00	0.00	0.00	0.00	0.00	0.00	0.00	0.00	0.00	0.00	0.00	0.00	0.00	0.00
0.00	0.00	0.00	0.00	0.00	0.00	0.00	0.00	0.00	0.00	0.00	0.00	0.00	0.00	0.00	0.00	0.00	0.00	0.00	147.20	-161.70	14.40	0.00	69.40	-82.30	12.90	0.00	8.20	-5.20	-3.00	0.00	8.20	-5.20	-3.00	0.00	1.00	0.00	0.00	0.00	0.00	0.00	0.00	0.00	0.00	0.00	0.00	0.00	0.00	0.00	0.00
0.00	0.00	0.00	0.00	0.00	0.00	0.00	0.00	0.00	0.00	0.00	0.00	0.00	0.00	0.00	0.00	0.00	0.00	0.00	171.50	-130.10	-41.30	0.00	82.90	-68.20	-14.70	0.00	8.20	-3.00	-5.20	0.00	8.20	-3.00	-5.20	0.00	1.00	0.00	0.00	0.00	0.00	0.00	0.00	0.00	0.00	0.00	0.00	0.00	0.00	0.00	0.00
0.00	0.00	0.00	0.00	0.00	0.00	0.00	0.00	0.00	0.00	0.00	0.00	0.00	0.00	0.00	0.00	0.00	0.00	0.00	178.90	-85.70	-93.00	0.00	88.40	-47.40	-41.00	0.00	7.40	-0.40	-7.00	0.00	7.40	-0.40	-7.00	0.00	1.00	0.00	0.00	0.00	0.00	0.00	0.00	0.00	0.00	0.00	0.00	0.00	0.00	0.00	0.00
0.00	0.00	0.00	0.00	0.00	0.00	0.00	0.00	0.00	0.00	0.00	0.00	0.00	0.00	0.00	0.00	0.00	0.00	0.00	168.80	-33.00	-135.70	0.00	85.20	-22.00	-63.20	0.00	5.90	2.10	-8.10	0.00	5.90	2.10	-8.10	0.00	1.00	0.00	0.00	0.00	0.00	0.00	0.00	0.00	0.00	0.00	0.00	0.00	0.00	0.00	0.00
0.00	0.00	0.00	0.00	0.00	0.00	0.00	0.00	0.00	0.00	0.00	0.00	0.00	0.00	0.00	0.00	0.00	0.00	0.00	142.20	22.90	-165.10	0.00	73.70	5.50	-79.20	0.00	3.80	4.50	-8.30	0.00	3.80	4.50	-8.30	0.00	1.00	0.00	0.00	0.00	0.00	0.00	0.00	0.00	0.00	0.00	0.00	0.00	0.00	0.00	0.00
0.00	0.00	0.00	0.00	0.00	0.00	0.00	0.00	0.00	0.00	0.00	0.00	0.00	0.00	0.00	0.00	0.00	0.00	0.00	101.70	76.60	-178.30	0.00	54.90	32.50	-87.50	0.00	1.30	6.50	-7.80	0.00	1.30	6.50	-7.80	0.00	1.00	0.00	0.00	0.00	0.00	0.00	0.00	0.00	0.00	0.00	0.00	0.00	0.00	0.00	0.00
0.00	0.00	0.00	0.00	0.00	0.00	0.00	0.00	0.00	0.00	0.00	0.00	0.00	0.00	0.00	0.00	0.00	0.00	0.00	51.20	122.80	-174.00	0.00	30.80	56.40	-87.20	0.00	-1.30	7.80	-6.50	0.00	-1.30	7.80	-6.50	0.00	1.00	0.00	0.00	0.00	0.00	0.00	0.00	0.00	0.00	0.00	0.00	0.00	0.00	0.00	0.00
0.00	0.00	0.00	0.00	0.00	0.00	0.00	0.00	0.00	0.00	0.00	0.00	0.00	0.00	0.00	0.00	0.00	0.00	0.00	-4.30	157.00	-152.60	0.00	3.60	74.70	-78.40	0.00	-3.80	8.30	-4.50	0.00	-3.80	8.30	-4.50	0.00	1.00	0.00	0.00	0.00	0.00	0.00	0.00	0.00	0.00	0.00	0.00	0.00	0.00	0.00	0.00
0.00	0.00	0.00	0.00	0.00	0.00	0.00	0.00	0.00	0.00	0.00	0.00	0.00	0.00	0.00	0.00	0.00	0.00	0.00	-59.30	175.80	-116.40	0.00	-23.80	85.70	-61.80	0.00	-5.90	8.10	-2.10	0.00	-5.90	8.10	-2.10	0.00	1.00	0.00	0.00	0.00	0.00	0.00	0.00	0.00	0.00	0.00	0.00	0.00	0.00	0.00	0.00
0.00	0.00	0.00	0.00	0.00	0.00	0.00	0.00	0.00	0.00	0.00	0.00	0.00	0.00	0.00	0.00	0.00	0.00	0.00	-108.60	177.40	-68.70	0.00	-49.00	88.30	-39.30	0.00	-7.40	7.00	0.40	0.00	-7.40	7.00	0.40	0.00	1.00	0.00	0.00	0.00	0.00	0.00	0.00	0.00	0.00	0.00	0.00	0.00	0.00	0.00	0.00
0.00	0.00	0.00	0.00	0.00	0.00	0.00	0.00	0.00	0.00	0.00	0.00	0.00	0.00	0.00	0.00	0.00	0.00	0.00	-147.20	161.60	-14.30	0.00	-69.30	82.20	-12.80	0.00	-8.20	5.20	3.00	0.00	-8.20	5.20	3.00	0.00	1.00	0.00	0.00	0.00	0.00	0.00	0.00	0.00	0.00	0.00	0.00	0.00	0.00	0.00	0.00
0.00	0.00	0.00	0.00	0.00	0.00	0.00	0.00	0.00	0.00	0.00	0.00	0.00	0.00	0.00	0.00	0.00	0.00	0.00	-171.40	130.00	41.40	0.00	-82.90	68.10	14.80	0.00	-8.20	3.00	5.20	0.00	-8.20	3.00	5.20	0.00	1.00	0.00	0.00	0.00	0.00	0.00	0.00	0.00	0.00	0.00	0.00	0.00	0.00	0.00	0.00
0.00	0.00	0.00	0.00	0.00	0.00	0.00	0.00	0.00	0.00	0.00	0.00	0.00	0.00	0.00	0.00	0.00	0.00	0.00	-178.80	85.60	93.20	0.00	-88.40	47.30	41.00	0.00	-7.40	0.40	7.00	0.00	-7.40	0.40	7.00	0.00	1.00	0.00	0.00	0.00	0.00	0.00	0.00	0.00	0.00	0.00	0.00	0.00	0.00	0.00	0.00
0.00	0.00	0.00	0.00	0.00	0.00	0.00	0.00	0.00	0.00	0.00	0.00	0.00	0.00	0.00	0.00	0.00	0.00	0.00	-168.80	32.90	135.90	0.00	-85.20	21.90	63.30	0.00	-5.90	-2.10	8.10	0.00	-5.90	-2.10	8.10	0.00	1.00	0.00	0.00	0.00	0.00	0.00	0.00	0.00	0.00	0.00	0.00	0.00	0.00	0.00	0.00
0.00	0.00	0.00	0.00	0.00	0.00	0.00	0.00	0.00	0.00	0.00	0.00	0.00	0.00	0.00	0.00	0.00	0.00	0.00	-142.10	-23.00	165.30	0.00	-73.70	-5.60	79.30	0.00	-3.80	-4.50	8.30	0.00	-3.80	-4.50	8.30	0.00	1.00	0.00	0.00	0.00	0.00	0.00	0.00	0.00	0.00	0.00	0.00	0.00	0.00	0.00	0.00
0.00	0.00	0.00	0.00	0.00	0.00	0.00	0.00	0.00	0.00	0.00	0.00	0.00	0.00	0.00	0.00	0.00	0.00	0.00	-101.60	-76.70	178.40	0.00	-54.90	-32.60	87.60	0.00	-1.30	-6.50	7.80	0.00	-1.30	-6.50	7.80	0.00	1.00	0.00	0.00	0.00	0.00	0.00	0.00	0.00	0.00	0.00	0.00	0.00	0.00	0.00	0.00
0.00	0.00	0.00	0.00	0.00	0.00	0.00	0.00	0.00	0.00	0.00	0.00	0.00	0.00	0.00	0.00	0.00	0.00	0.00	-51.10	-122.90	174.10	0.00	-30.80	-56.40	87.30	0.00	1.30	-7.80	6.50	0.00	1.30	-7.80	6.50	0.00	1.00	0.00	0.00	0.00	0.00	0.00	0.00	0.00	0.00	0.00	0.00	0.00	0.00	0.00	0.00
0.00	0.00	0.00	0.00	0.00	0.00	0.00	0.00	0.00	0.00	0.00	0.00	0.00	0.00	0.00	0.00	0.00	0.00	0.00	4.20	-157.10	152.80	0.00	-3.60	-74.80	78.40	0.00	3.80	-8.30	4.50	0.00	3.80	-8.30	4.50	0.00	1.00	0.00	0.00	0.00	0.00	0.00	0.00	0.00	0.00	0.00	0.00	0.00	0.00	0.00	0.00
0.00	0.00	0.00	0.00	0.00	0.00	0.00	0.00	0.00	0.00	0.00	0.00	0.00	0.00	0.00	0.00	0.00	0.00	0.00	59.30	-175.90	116.50	0.00	23.80	-85.70	61.90	0.00	5.90	-8.10	2.10	0.00	5.90	-8.10	2.10	0.00	1.00	0.00	0.00	0.00	0.00	0.00	0.00	0.00	0.00	0.00	0.00	0.00	0.00	0.00	0.00
0.00	0.00	0.00	0.00	0.00	0.00	0.00	0.00	0.00	0.00	0.00	0.00	0.00	0.00	0.00	0.00	0.00	0.00	0.00	108.60	-177.50	68.80	0.00	49.00	-88.30	39.30	0.00	7.40	-7.00	-0.40	0.00	7.40	-7.00	-0.40	0.00	1.00	0.00	0.00	0.00	0.00	0.00	0.00	0.00	0.00	0.00	0.00	0.00	0.00	0.00	0.00
0.00	0.00	0.00	0.00	0.00	0.00	0.00	0.00	0.00	0.00	0.00	0.00	0.00	0.00	0.00	0.00	0.00	0.00	0.00	147.30	-161.70	14.40	0.00	69.40	-82.30	12.90	0.00	8.20	-5.20	-3.00	0.00	8.20	-5.20	-3.00	0.00	1.00	0.00	0.00	0.00	0.00	0.00	0.00	0.00	0.00	0.00	0.00	0.00	0.00	0.00	0.00
0.00	0.00	0.00	0.00	0.00	0.00	0.00	0.00	0.00	0.00	0.00	0.00	0.00	0.00	0.00	0.00	0.00	0.00	0.00	171.50	-130.10	-41.30	0.00	82.90	-68.20	-14.70	0.00	8.20	-3.00	-5.20	0.00	8.20	-3.00	-5.20	0.00	1.00	0.00	0.00	0.00	0.00	0.00	0.00	0.00	0.00	0.00	0.00	0.00	0.00	0.00	0.00
0.00	0.00	0.00	0.00	0.00	0.00	0.00	0.00	0.00	0.00	0.00	0.00	0.00	0.00	0.00	0.00	0.00	0.00	0.00	178.90	-85.70	-93.10	0.00	88.40	-47.40	-41.00	0.00	7.40	-0.40	-7.00	0.00	7.40	-0.40	-7.00	0.00	1.00	0.00	0.00	0.00	0.00	0.00	0.00	0.00	0.00	0.00	0.00	0.00	0.00	0.00	0.00
0.00	0.00	0.00	0.00	0.00	0.00	0.00	0.00	0.00	0.00	0.00	0.00	0.00	0.00	0.00	0.00	0.00	0.00	0.00	168.80	-33.00	-135.80	0.00	85.20	-22.00	-63.20	0.00	5.90	2.10	-8.10	0.00	5.90	2.10	-8.10	0.00	1.00	0.00	0.00	0.00	0.00	0.00	0.00	0.00	0.00	0.00	0.00	0.00	0.00	0.00	0.00
0.00	0.00	0.00	0.00	0.00	0.00	0.00	0.00	0.00	0.00	0.00	0.00	0.00	0.00	0.00	0.00	0.00	0.00	0.00	142.20	22.90	-165.10	0.00	73.70	5.50	-79.20	0.00	3.80	4.50	-8.30	0.00	3.80	4.50	-8.30	0.00	1.00	0.00	0.00	0.00	0.00	0.00	0.00	0.00	0.00	0.00	0.00	0.00	0.00	0.00	0.00
0.00	0.00	0.00	0.00	0.00	0.00	0.00	0.00	0.00	0.00	0.00	0.00	0.00	0.00	0.00	0.00	0.00	0.00	0.00	101.60	76.60	-178.30	0.00	54.90	32.50	-87.50	0.00	1.30	6.50	-7.80	0.00	1.30	6.50	-7.80	0.00	1.00	0.00	0.00	0.00	0.00	0.00	0.00	0.00	0.00	0.00	0.00	0.00	0.00	0.00	0.00
0.00	0.00	0.00	0.00	0.00	0.00	0.00	0.00	0.00	0.00	0.00	0.00	0.00	0.00	0.00	0.00	0.00	0.00	0.00	51.10	122.80	-174.00	0.00	30.80	56.40	-87.20	0.00	-1.30	7.80	-6.50	0.00	-1.30	7.80	-6.50	0.00	1.00	0.00	0.00	0.00	0.00	0.00	0.00	0.00	0.00	0.00	0.00	0.00	0.00	0.00	0.00
0.00	0.00	0.00	0.00	0.00	0.00	0.00	0.00	0.00	0.00	0.00	0.00	0.00	0.00	0.00	0.00	0.00	0.00	0.00	-4.30	157.00	-152.70	0.00	3.60	74.70	-78.40	0.00	-3.80	8.30	-4.50	0.00	-3.80	8.30	-4.50	0.00	1.00	0.00	0.00	0.00	0.00	0.00	0.00	0.00	0.00	0.00	0.00	0.00	0.00	0.00	0.00
0.00	0.00	0.00	0.00	0.00	0.00	0.00	0.00	0.00	0.00	0.00	0.00	0.00	0.00	0.00	0.00	0.00	0.00	0.00	-59.40	175.80	-116.30	0.00	-23.80	85.70	-61.80	0.00	-5.90	8.10	-2.10	0.00	-5.90	8.10	-2.10	0.00	1.00	0.00	0.00	0.00	0.00	0.00	0.00	0.00	0.00	0.00	0.00	0.00	0.00	0.00	0.00
0.00	0.00	0.00	0.00	0.00	0.00	0.00	0.00	0.00	0.00	0.00	0.00	0.00	0.00	0.00	0.00	0.00	0.00	0.00	-108.60	177.40	-68.70	0.10	-49.00	88.30	-39.30	0.00	-7.40	7.00	0.40	0.00	-7.40	7.00	0.40	0.00	1.00	0.00	0.00	0.00	0.00	0.00	0.00	0.00	0.00	0.00	0.00	0.00	0.00	0.00	0.00
0.00	0.00	0.00	0.00	0.00	0.00	0.00	0.00	0.00	0.00	0.00	0.00	0.00	0.00	0.00	0.00	0.00	0.00	0.00	-147.20	161.60	-14.30	0.00	-69.30	82.20	-12.80	0.00	-8.20	5.20	3.00	0.00	-8.20	5.20	3.00	0.00	1.00	0.00	0.00	0.00	0.00	0.00	0.00	0.00	0.00	0.00	0.00	0.00	0.00	0.00	0.00
0.00	0.00	0.00	0.00	0.00	0.00	0.00	0.00	0.00	0.00	0.00	0.00	0.00	0.00	0.00	0.00	0.00	0.00	0.00	-171.40	130.00	41.40	0.00	-82.90	68.10	14.80	0.00	-8.20	3.00	5.20	0.00	-8.20	3.00	5.20	0.00	1.00	0.00	0.00	0.00	0.00	0.00	0.00	0.00	0.00	0.00	0.00	0.00	0.00	0.00	0.00
0.00	0.00	0.00	0.00	0.00	0.00	0.00	0.00	0.00	0.00	0.00	0.00	0.00	0.00	0.00	0.00	0.00	0.00	0.00	-178.90	85.60	93.10	-0.10	-88.40	47.30	41.00	0.00	-7.40	0.40	7.00	0.00	-7.40	0.40	7.00	0.00	1.00	0.00	0.00	0.00	0.00	0.00	0.00	0.00	0.00	0.00	0.00	0.00	0.00	0.00	0.00
0.00	0.00	0.00	0.00	0.00	0.00	0.00	0.00	0.00	0.00	0.00	0.00	0.00	0.00	0.00	0.00	0.00	0.00	0.00	-168.80	32.80	135.80	0.00	-85.20	21.90	63.30	0.00	-5.90	-2.10	8.10	0.00	-5.90	-2.10	8.10	0.00	1.00	0.00	0.00	0.00	0.00	0.00	0.00	0.00	0.00	0.00	0.00	0.00	0.00	0.00	0.00
0.00	0.00	0.00	0.00	0.00	0.00	0.00	0.00	0.00	0.00	0.00	0.00	0.00	0.00	0.00	0.00	0.00	0.00	0.00	-142.20	-23.00	165.20	0.00	-73.70	-5.60	79.30	0.00	-3.80	-4.50	8.30	0.00	-3.80	-4.50	8.30	0.00	1.00	0.00	0.00	0.00	0.00	0.00	0.00	0.00	0.00	0.00	0.00	0.00	0.00	0.00	0.00
0.00	0.00	0.00	0.00	0.00	0.00	0.00	0.00	0.00	0.00	0.00	0.00	0.00	0.00	0.00	0.00	0.00	0.00	0.00	-101.60	-76.70	178.50	0.00	-54.90	-32.60	87.60	0.00	-1.30	-6.50	7.80	0.00	-1.30	-6.50	7.80	0.00	1.00	0.00	0.00	0.00	0.00	0.00	0.00	0.00	0.00	0.00	0.00	0.00	0.00	0.00	0.00
0.00	0.00	0.00	0.00	0.00	0.00	0.00	0.00	0.00	0.00	0.00	0.00	0.00	0.00	0.00	0.00	0.00	0.00	0.00	-51.10	-122.90	174.20	0.10	-30.80	-56.40	87.30	0.00	1.30	-7.80	6.50	0.00	1.30	-7.80	6.50	0.00	1.00	0.00	0.00	0.00	0.00	0.00	0.00	0.00	0.00	0.00	0.00	0.00	0.00	0.00	0.00
0.00	0.00	0.00	0.00	0.00	0.00	0.00	0.00	0.00	0.00	0.00	0.00	0.00	0.00	0.00	0.00	0.00	0.00	0.00	4.30	-157.10	152.80	0.00	-3.60	-74.80	78.40	0.00	3.80	-8.30	4.50	0.00	3.80	-8.30	4.50	0.00	1.00	0.00	0.00	0.00	0.00	0.00	0.00	0.00	0.00	0.00	0.00	0.00	0.00	0.00	0.00
0.00	0.00	0.00	0.00	0.00	0.00	0.00	0.00	0.00	0.00	0.00	0.00	0.00	0.00	0.00	0.00	0.00	0.00	0.00	59.30	-175.90	116.50	0.00	23.80	-85.70	61.90	0.00	5.90	-8.10	2.10	0.00	5.90	-8.10	2.10	0.00	1.00	0.00	0.00	0.00	0.00	0.00	0.00	0.00	0.00	0.00	0.00	0.00	0.00	0.00	0.00
0.00	0.00	0.00	0.00	0.00	0.00	0.00	0.00	0.00	0.00	0.00	0.00	0.00	0.00	0.00	0.00	0.00	0.00	0.00	108.60	-177.50	68.80	0.00	49.00	-88.30	39.30	0.00	7.40	-7.00	-0.40	0.00	7.40	-7.00	-0.40	0.00	1.00	0.00	0.00	0.00	0.00	0.00	0.00	0.00	0.00	0.00	0.00	0.00	0.00	0.00	0.00
0.00	0.00	0.00	0.00	0.00	0.00	0.00	0.00	0.00	0.00	0.00	0.00	0.00	0.00	0.00	0.00	0.00	0.00	0.00	147.20	-161.70	14.40	0.00	69.40	-82.30	12.90	0.00	8.20	-5.20	-3.00	0.00	8.20	-5.20	-3.00	0.00	1.00	0.00	0.00	0.00	0.00	0.00	0.00	0.00	0.00	0.00	0.00	0.00	0.00	0.00	0.00
0.00	0.00	0.00	0.00	0.00	0.00	0.00	0.00	0.00	0.00	0.00	0.00	0.00	0.00	0.00	0.00	0.00	0.00	0.00	171.50	-130.10	-41.30	0.00	82.90	-68.20	-14.70	0.00	8.20	-3.00	-5.20	0.00	8.20	-3.00	-5.20	0.00	1.00	0.00	0.00	0.00	0.00	0.00	0.00	0.00	0.00	0.00	0.00	0.00	0.00	0.00	0.00
0.00	0.00	0.00	0.00	0.00	0.00	0.00	0.00	0.00	0.00	0.00	0.00	0.00	0.00	0.00	0.00	0.00	0.00	0.00	178.90	-85.70	-93.10	0.00	88.40	-47.40	-41.00	0.00	7.40	-0.40	-7.00	0.00	7.40	-0.40	-7.00	0.00	1.00	0.00	0.00	0.00	0.00	0.00	0.00	0.00	0.00	0.00	0.00	0.00	0.00	0.00	0.00
0.00	0.00	0.00	0.00	0.00	0.00	0.00	0.00	0.00	0.00	0.00	0.00	0.00	0.00	0.00	0.00	0.00	0.00	0.00	168.80	-33.00	-135.70	0.00	85.20	-22.00	-63.20	0.00	5.90	2.10	-8.10	0.00	5.90	2.10	-8.10	0.00	1.00	0.00	0.00	0.00	0.00	0.00	0.00	0.00	0.00	0.00	0.00	0.00	0.00	0.00	0.00
0.00	0.00	0.00	0.00	0.00	0.00	0.00	0.00	0.00	0.00	0.00	0.00	0.00	0.00	0.00	0.00	0.00	0.00	0.00	142.20	22.90	-165.10	0.00	73.70	5.50	-79.20	0.00	3.80	4.50	-8.30	0.00	3.80	4.50	-8.30	0.00	1.00	0.00	0.00	0.00	0.00	0.00	0.00	0.00	0.00	0.00	0.00	0.00	0.00	0.00	0.00
0.00	0.00	0.00	0.00	0.00	0.00	0.00	0.00	0.00	0.00	0.00	0.00	0.00	0.00	0.00	0.00	0.00	0.00	0.00	101.60	76.60	-178.30	0.00	54.90	32.50	-87.50	0.00	1.30	6.50	-7.80	0.00	1.30	6.50	-7.80	0.00	1.00	0.00	0.00	0.00	0.00	0.00	0.00	0.00	0.00	0.00	0.00	0.00	0.00	0.00	0.00
0.00	0.00	0.00	0.00	0.00	0.00	0.00	0.00	0.00	0.00	0.00	0.00	0.00	0.00	0.00	0.00	0.00	0.00	0.00	51.10	122.80	-174.00	0.00	30.80	56.40	-87.20	0.00	-1.30	7.80	-6.50	0.00	-1.30	7.80	-6.50	0.00	1.00	0.00	0.00	0.00	0.00	0.00	0.00	0.00	0.00	0.00	0.00	0.00	0.00	0.00	0.00
0.00	0.00	0.00	0.00	0.00	0.00	0.00	0.00	0.00	0.00	0.00	0.00	0.00	0.00	0.00	0.00	0.00	0.00	0.00	-4.30	157.00	-152.70	0.00	3.60	74.70	-78.40	0.00	-3.80	8.30	-4.50	0.00	-3.80	8.30	-4.50	0.00	1.00	0.00	0.00	0.00	0.00	0.00	0.00	0.00	0.00	0.00	0.00	0.00	0.00	0.00	0.00
0.00	0.00	0.00	0.00	0.00	0.00	0.00	0.00	0.00	0.00	0.00	0.00	0.00	0.00	0.00	0.00	0.00	0.00	0.00	-59.30	175.80	-116.40	0.00	-23.80	85.70	-61.80	0.00	-5.90	8.00	-2.10	0.00	-5.90	8.00	-2.10	0.00	1.00	0.00	0.00	0.00	0.00	0.00	0.00	0.00	0.00	0.00	0.00	0.00	0.00	0.00	0.00
0.00	0.00	0.00	0.00	0.00	0.00	0.00	0.00	0.00	0.00	0.00	0.00	0.00	0.00	0.00	0.00	0.00	0.00	0.00	-108.60	177.40	-68.70	0.00	-49.00	88.30	-39.30	0.00	-7.40	7.00	0.40	0.00	-7.40	7.00	0.40	0.00	1.00	0.00	0.00	0.00	0.00	0.00	0.00	0.00	0.00	0.00	0.00	0.00	0.00	0.00	0.00
0.00	0.00	0.00	0.00	0.00	0.00	0.00	0.00	0.00	0.00	0.00	0.00	0.00	0.00	0.00	0.00	0.00	0.00	0.00	-147.20	161.60	-14.30	0.00	-69.30	82.20	-12.80	0.00	-8.20	5.20	3.00	0.00	-8.20	5.20	3.00	0.00	1.00	0.00	0.00	0.00	0.00	0.00	0.00	0.00	0.00	0.00	0.00	0.00	0.00	0.00	0.00
0.00	0.00	0.00	0.00	0.00	0.00	0.00	0.00	0.00	0.00	0.00	0.00	0.00	0.00	0.00	0.00	0.00	0.00	0.00	-171.40	130.00	41.40	0.00	-82.90	68.10	14.80	0.00	-8.20	3.00	5.20	0.00	-8.20	3.00	5.20	0.00	1.00	0.00	0.00	0.00	0.00	0.00	0.00	0.00	0.00	0.00	0.00	0.00	0.00	0.00	0.00
0.00	0.00	0.00	0.00	0.00	0.00	0.00	0.00	0.00	0.00	0.00	0.00	0.00	0.00	0.00	0.00	0.00	0.00	0.00	-178.80	85.60	93.20	0.00	-88.40	47.30	41.00	0.00	-7.40	0.40	7.00	0.00	-7.40	0.40	7.00	0.00	1.00	0.00	0.00	0.00	0.00	0.00	0.00	0.00	0.00	0.00	0.00	0.00	0.00	0.00	0.00
0.00	0.00	0.00	0.00	0.00	0.00	0.00	0.00	0.00	0.00	0.00	0.00	0.00	0.00	0.00	0.00	0.00	0.00	0.00	-168.80	32.90	135.90	0.00	-85.20	21.90	63.30	0.00	-5.90	-2.10	8.10	0.00	-5.90	-2.10	8.10	0.00	1.00	0.00	0.00	0.00	0.00	0.00	0.00	0.00	0.00	0.00	0.00	0.00	0.00	0.00	0.00
0.00	0.00	0.00	0.00	0.00	0.00	0.00	0.00	0.00	0.00	0.00	0.00	0.00	0.00	0.00	0.00	0.00	0.00	0.00	-142.20	-23.00	165.30	0.00	-73.70	-5.60	79.30	0.00	-3.80	-4.50	8.30	0.00	-3.80	-4.50	8.30	0.00	1.00	0.00	0.00	0.00	0.00	0.00	0.00	0.00	0.00	0.00	0.00	0.00	0.00	0.00	0.00
0.00	0.00	0.00	0.00	0.00	0.00	0.00	0.00	0.00	0.00	0.00	0.00	0.00	0.00	0.00	0.00	0.00	0.00	0.00	-101.60	-76.70	178.40	0.00	-54.90	-32.60	87.60	0.00	-1.30	-6.50	7.80	0.00	-1.30	-6.50	7.80	0.00	1.00	0.00	0.00	0.00	0.00	0.00	0.00	0.00	0.00	0.00	0.00	0.00	0.00	0.00	0.00
0.00	0.00	0.00	0.00	0.00	0.00	0.00	0.00	0.00	0.00	0.00	0.00	0.00	0.00	0.00	0.00	0.00	0.00	0.00	-51.10	-122.90	174.10	0.00	-30.80	-56.40	87.30	0.00	1.30	-7.80	6.50	0.00	1.30	-7.80	6.50	0.00	1.00	0.00	0.00	0.00	0.00	0.00	0.00	0.00	0.00	0.00	0.00	0.00	0.00	0.00	0.00
0.00	0.00	0.00	0.00	0.00	0.00	0.00	0.00	0.00	0.00	0.00	0.00	0.00	0.00	0.00	0.00	0.00	0.00	0.00	4.30	-157.10	152.80	0.00	-3.60	-74.80	78.40	0.00	3.80	-8.30	4.50	0.00	3.80	-8.30	4.50	0.00	1.00	0.00	0.00	0.00	0.00	0.00	0.00	0.00	0.00	0.00	0.00	0.00	0.00	0.00	0.00
0.00	0.00	0.00	0.00	0.00	0.00	0.00	0.00	0.00	0.00	0.00	0.00	0.00	0.00	0.00	0.00	0.00	0.00	0.00	59.40	-175.90	116.50	0.00	23.80	-85.70	61.90	0.00	5.90	-8.10	2.10	0.00	5.90	-8.10	2.10	0.00	1.00	0.00	0.00	0.00	0.00	0.00	0.00	0.00	0.00	0.00	0.00	0.00	0.00	0.00	0.00
0.00	0.00	0.00	0.00	0.00	0.00	0.00	0.00	0.00	0.00	0.00	0.00	0.00	0.00	0.00	0.00	0.00	0.00	0.00	108.60	-177.50	68.90	0.00	49.00	-88.30	39.30	0.00	7.40	-7.00	-0.40	0.00	7.40	-7.00	-0.40	0.00	1.00	0.00	0.00	0.00	0.00	0.00	0.00	0.00	0.00	0.00	0.00	0.00	0.00	0.00	0.00
0.00	0.00	0.00	0.00	0.00	0.00	0.00	0.00	0.00	0.00	0.00	0.00	0.00	0.00	0.00	0.00	0.00	0.00	0.00	147.20	-161.70	14.50	0.00	69.30	-82.30	12.90	0.00	8.20	-5.20	-3.00	0.00	8.20	-5.20	-3.00	0.00	1.00	0.00	0.00	0.00	0.00	0.00	0.00	0.00	0.00	0.00	0.00	0.00	0.00	0.00	0.00
0.00	0.00	0.00	0.00	0.00	0.00	0.00	0.00	0.00	0.00	0.00	0.00	0.00	0.00	0.00	0.00	0.00	0.00	0.00	171.40	-130.10	-41.30	0.00	82.90	-68.20	-14.70	0.00	8.20	-3.00	-5.20	0.00	8.20	-3.00	-5.20	0.00	1.00	0.00	0.00	0.00	0.00	0.00	0.00	0.00	0.00	0.00	0.00	0.00	0.00	0.00	0.00
0.00	0.00	0.00	0.00	0.00	0.00	0.00	0.00	0.00	0.00	0.00	0.00	0.00	0.00	0.00	0.00	0.00	0.00	0.00	178.90	-85.70	-93.10	0.00	88.40	-47.40	-41.00	0.00	7.40	-0.40	-7.00	0.00	7.40	-0.40	-7.00	0.00	1.00	0.00	0.00	0.00	0.00	0.00	0.00	0.00	0.00	0.00	0.00	0.00	0.00	0.00	0.00
0.00	0.00	0.00	0.00	0.00	0.00	0.00	0.00	0.00	0.00	0.00	0.00	0.00	0.00	0.00	0.00	0.00	0.00	0.00	168.80	-33.00	-135.80	0.00	85.20	-22.00	-63.20	0.00	5.90	2.10	-8.10	0.00	5.90	2.10	-8.10	0.00	1.00	0.00	0.00	0.00	0.00	0.00	0.00	0.00	0.00	0.00	0.00	0.00	0.00	0.00	0.00
0.00	0.00	0.00	0.00	0.00	0.00	0.00	0.00	0.00	0.00	0.00	0.00	0.00	0.00	0.00	0.00	0.00	0.00	0.00	142.20	22.90	-165.10	0.00	73.70	5.50	-79.20	0.00	3.80	4.50	-8.30	0.00	3.80	4.50	-8.30	0.00	1.00	0.00	0.00	0.00	0.00	0.00	0.00	0.00	0.00	0.00	0.00	0.00	0.00	0.00	0.00
0.00	0.00	0.00	0.00	0.00	0.00	0.00	0.00	0.00	0.00	0.00	0.00	0.00	0.00	0.00	0.00	0.00	0.00	0.00	101.60	76.60	-178.30	0.00	54.90	32.50	-87.50	0.00	1.30	6.50	-7.80	0.00	1.30	6.50	-7.80	0.00	1.00	0.00	0.00	0.00	0.00	0.00	0.00	0.00	0.00	0.00	0.00	0.00	0.00	0.00	0.00
0.00	0.00	0.00	0.00	0.00	0.00	0.00	0.00	0.00	0.00	0.00	0.00	0.00	0.00	0.00	0.00	0.00	0.00	0.00	51.10	122.80	-174.00	0.00	30.80	56.40	-87.20	0.00	-1.30	7.80	-6.50	0.00	-1.30	7.80	-6.50	0.00	1.00	0.00	0.00	0.00	0.00	0.00	0.00	0.00	0.00	0.00	0.00	0.00	0.00	0.00	0.00
0.00	0.00	0.00	0.00	0.00	0.00	0.00	0.00	0.00	0.00	0.00	0.00	0.00	0.00	0.00	0.00	0.00	0.00	0.00	-4.30	157.00	-152.70	0.00	3.60	74.70	-78.40	0.00	-3.80	8.30	-4.50	0.00	-3.80	8.30	-4.50	0.00	1.00	0.00	0.00	0.00	0.00	0.00	0.00	0.00	0.00	0.00	0.00	0.00	0.00	0.00	0.00
0.00	0.00	0.00	0.00	0.00	0.00	0.00	0.00	0.00	0.00	0.00	0.00	0.00	0.00	0.00	0.00	0.00	0.00	0.00	-59.30	175.80	-116.40	0.00	-23.80	85.70	-61.80	0.00	-5.90	8.10	-2.10	0.00	-5.90	8.10	-2.10	0.00	1.00	0.00	0.00	0.00	0.00	0.00	0.00	0.00	0.00	0.00	0.00	0.00	0.00	0.00	0.00
0.00	0.00	0.00	0.00	0.00	0.00	0.00	0.00	0.00	0.00	0.00	0.00	0.00	0.00	0.00	0.00	0.00	0.00	0.00	-108.60	177.40	-68.70	0.00	-49.00	88.30	-39.30	0.00	-7.40	7.00	0.40	0.00	-7.40	7.00	0.40	0.00	1.00	0.00	0.00	0.00	0.00	0.00	0.00	0.00	0.00	0.00	0.00	0.00	0.00	0.00	0.00
0.00	0.00	0.00	0.00	0.00	0.00	0.00	0.00	0.00	0.00	0.00	0.00	0.00	0.00	0.00	0.00	0.00	0.00	0.00	-147.20	161.60	-14.30	0.00	-69.30	82.20	-12.80	0.00	-8.20	5.20	3.00	0.00	-8.20	5.20	3.00	0.00	1.00	0.00	0.00	0.00	0.00	0.00	0.00	0.00	0.00	0.00	0.00	0.00	0.00	0.00	0.00
0.00	0.00	0.00	0.00	0.00	0.00	0.00	0.00	0.00	0.00	0.00	0.00	0.00	0.00	0.00	0.00	0.00	0.00	0.00	-171.50	129.90	41.40	0.00	-82.90	68.10	14.80	0.00	-8.20	3.00	5.20	0.00	-8.20	3.00	5.20	0.00	1.00	0.00	0.00	0.00	0.00	0.00	0.00	0.00	0.00	0.00	0.00	0.00	0.00	0.00	0.00
0.00	0.00	0.00	0.00	0.00	0.00	0.00	0.00	0.00	0.00	0.00	0.00	0.00	0.00	0.00	0.00	0.00	0.00	0.00	-178.90	85.60	93.20	0.00	-88.40	47.30	41.00	0.00	-7.40	0.40	7.00	0.00	-7.40	0.40	7.00	0.00	1.00	0.00	0.00	0.00	0.00	0.00	0.00	0.00	0.00	0.00	0.00	0.00	0.00	0.00	0.00
0.00	0.00	0.00	0.00	0.00	0.00	0.00	0.00	0.00	0.00	0.00	0.00	0.00	0.00	0.00	0.00	0.00	0.00	0.00	-168.80	32.90	135.80	0.00	-85.20	21.90	63.30	0.00	-5.90	-2.10	8.10	0.00	-5.90	-2.10	8.10	0.00	1.00	0.00	0.00	0.00	0.00	0.00	0.00	0.00	0.00	0.00	0.00	0.00	0.00	0.00	0.00
0.00	0.00	0.00	0.00	0.00	0.00	0.00	0.00	0.00	0.00	0.00	0.00	0.00	0.00	0.00	0.00	0.00	0.00	0.00	-142.20	-23.00	165.20	0.00	-73.70	-5.60	79.30	0.00	-3.80	-4.50	8.30	0.00	-3.80	-4.50	8.30	0.00	1.00	0.00	0.00	0.00	0.00	0.00	0.00	0.00	0.00	0.00	0.00	0.00	0.00	0.00	0.00
0.00	0.00	0.00	0.00	0.00	0.00	0.00	0.00	0.00	0.00	0.00	0.00	0.00	0.00	0.00	0.00	0.00	0.00	0.00	-101.60	-76.70	178.50	0.00	-54.90	-32.60	87.60	0.00	-1.30	-6.50	7.80	0.00	-1.30	-6.50	7.80	0.00	1.00	0.00	0.00	0.00	0.00	0.00	0.00	0.00	0.00	0.00	0.00	0.00	0.00	0.00	0.00
0.00	0.00	0.00	0.00	0.00	0.00	0.00	0.00	0.00	0.00	0.00	0.00	0.00	0.00	0.00	0.00	0.00	0.00	0.00	-51.10	-122.90	174.20	0.00	-30.80	-56.40	87.30	0.00	1.30	-7.80	6.50	0.00	1.30	-7.80	6.50	0.00	1.00	0.00	0.00	0.00	0.00	0.00	0.00	0.00	0.00	0.00	0.00	0.00	0.00	0.00	0.00
0.00	0.00	0.00	0.00	0.00	0.00	0.00	0.00	0.00	0.00	0.00	0.00	0.00	0.00	0.00	0.00	0.00	0.00	0.00	4.30	-157.10	152.80	0.00	-3.60	-74.80	78.40	0.00	3.80	-8.30	4.50	0.00	3.80	-8.30	4.50	0.00	1.00	0.00	0.00	0.00	0.00	0.00	0.00	0.00	0.00	0.00	0.00	0.00	0.00	0.00	0.00
0.00	0.00	0.00	0.00	0.00	0.00	0.00	0.00	0.00	0.00	0.00	0.00	0.00	0.00	0.00	0.00	0.00	0.00	0.00	59.40	-175.90	116.50	0.00	23.80	-85.70	61.90	0.00	5.90	-8.10	2.10	0.00	5.90	-8.10	2.10	0.00	1.00	0.00	0.00	0.00	0.00	0.00	0.00	0.00	0.00	0.00	0.00	0.00	0.00	0.00	0.00
0.00	0.00	0.00	0.00	0.00	0.00	0.00	0.00	0.00	0.00	0.00	0.00	0.00	0.00	0.00	0.00	0.00	0.00	0.00	108.60	-177.50	68.80	0.00	49.00	-88.30	39.30	0.00	7.40	-7.00	-0.40	0.00	7.40	-7.00	-0.40	0.00	1.00	0.00	0.00	0.00	0.00	0.00	0.00	0.00	0.00	0.00	0.00	0.00	0.00	0.00	0.00
0.00	0.00	0.00	0.00	0.00	0.00	0.00	0.00	0.00	0.00	0.00	0.00	0.00	0.00	0.00	0.00	0.00	0.00	0.00	147.20	-161.70	14.40	0.00	69.30	-82.30	12.90	0.00	8.20	-5.20	-3.00	0.00	8.20	-5.20	-3.00	0.00	1.00	0.00	0.00	0.00	0.00	0.00	0.00	0.00	0.00	0.00	0.00	0.00	0.00	0.00	0.00
0.00	0.00	0.00	0.00	0.00	0.00	0.00	0.00	0.00	0.00	0.00	0.00	0.00	0.00	0.00	0.00	0.00	0.00	0.00	171.40	-130.10	-41.30	0.00	82.90	-68.20	-14.70	0.00	8.20	-3.00	-5.20	0.00	8.20	-3.00	-5.20	0.00	1.00	0.00	0.00	0.00	0.00	0.00	0.00	0.00	0.00	0.00	0.00	0.00	0.00	0.00	0.00
0.00	0.00	0.00	0.00	0.00	0.00	0.00	0.00	0.00	0.00	0.00	0.00	0.00	0.00	0.00	0.00	0.00	0.00	0.00	178.90	-85.70	-93.00	0.00	88.40	-47.40	-41.00	0.00	7.40	-0.40	-7.00	0.00	7.40	-0.40	-7.00	0.00	1.00	0.00	0.00	0.00	0.00	0.00	0.00	0.00	0.00	0.00	0.00	0.00	0.00	0.00	0.00
0.00	0.00	0.00	0.00	0.00	0.00	0.00	0.00	0.00	0.00	0.00	0.00	0.00	0.00	0.00	0.00	0.00	0.00	0.00	168.80	-32.90	-135.70	0.10	85.20	-22.00	-63.20	0.00	5.90	2.10	-8.10	0.00	5.90	2.10	-8.10	0.00	1.00	0.00	0.00	0.00	0.00	0.00	0.00	0.00	0.00	0.00	0.00	0.00	0.00	0.00	0.00
0.00	0.00	0.00	0.00	0.00	0.00	0.00	0.00	0.00	0.00	0.00	0.00	0.00	0.00	0.00	0.00	0.00	0.00	0.00	142.20	22.90	-165.10	0.00	73.70	5.50	-79.20	0.00	3.80	4.50	-8.30	0.00	3.80	4.50	-8.30	0.00	1.00	0.00	0.00	0.00	0.00	0.00	0.00	0.00	0.00	0.00	0.00	0.00	0.00	0.00	0.00
0.00	0.00	0.00	0.00	0.00	0.00	0.00	0.00	0.00	0.00	0.00	0.00	0.00	0.00	0.00	0.00	0.00	0.00	0.00	101.60	76.60	-178.30	0.00	54.90	32.50	-87.50	0.00	1.30	6.50	-7.80	0.00	1.30	6.50	-7.80	0.00	1.00	0.00	0.00	0.00	0.00	0.00	0.00	0.00	0.00	0.00	0.00	0.00	0.00	0.00	0.00
0.00	0.00	0.00	0.00	0.00	0.00	0.00	0.00	0.00	0.00	0.00	0.00	0.00	0.00	0.00	0.00	0.00	0.00	0.00	51.10	122.80	-174.00	-0.10	30.80	56.40	-87.20	0.00	-1.30	7.80	-6.50	0.00	-1.30	7.80	-6.50	0.00	1.00	0.00	0.00	0.00	0.00	0.00	0.00	0.00	0.00	0.00	0.00	0.00	0.00	0.00	0.00
0.00	0.00	0.00	0.00	0.00	0.00	0.00	0.00	0.00	0.00	0.00	0.00	0.00	0.00	0.00	0.00	0.00	0.00	0.00	-4.30	157.00	-152.70	0.00	3.60	74.70	-78.40	0.00	-3.80	8.30	-4.50	0.00	-3.80	8.30	-4.50	0.00	1.00	0.00	0.00	0.00	0.00	0.00	0.00	0.00	0.00	0.00	0.00	0.00	0.00	0.00	0.00
0.00	0.00	0.00	0.00	0.00	0.00	0.00	0.00	0.00	0.00	0.00	0.00	0.00	0.00	0.00	0.00	0.00	0.00	0.00	-59.30	175.80	-116.40	0.00	-23.80	85.70	-61.80	0.00	-5.90	8.10	-2.10	0.00	-5.90	8.10	-2.10	0.00	1.00	0.00	0.00	0.00	0.00	0.00	0.00	0.00	0.00	0.00	0.00	0.00	0.00	0.00	0.00
0.00	0.00	0.00	0.00	0.00	0.00	0.00	0.00	0.00	0.00	0.00	0.00	0.00	0.00	0.00	0.00	0.00	0.00	0.00	-108.60	177.40	-68.70	0.00	-49.00	88.30	-39.30	0.00	-7.40	7.00	0.40	0.00	-7.40	7.00	0.40	0.00	1.00	0.00	0.00	0.00	0.00	0.00	0.00	0.00	0.00	0.00	0.00	0.00	0.00	0.00	0.00
0.00	0.00	0.00	0.00	0.00	0.00	0.00	0.00	0.00	0.00	0.00	0.00	0.00	0.00	0.00	0.00	0.00	0.00	0.00	-147.20	161.60	-14.30	0.00	-69.30	82.20	-12.80	0.00	-8.20	5.20	3.00	0.00	-8.20	5.20	3.00	0.00	1.00	0.00	0.00	0.00	0.00	0.00	0.00	0.00	0.00	0.00	0.00	0.00	0.00	0.00	0.00
0.00	0.00	0.00	0.00	0.00	0.00	0.00	0.00	0.00	0.00	0.00	0.00	0.00	0.00	0.00	0.00	0.00	0.00	0.00	-171.40	130.00	41.40	0.00	-82.90	68.10	14.80	0.00	-8.20	3.00	5.20	0.00	-8.20	3.00	5.20	0.00	1.00	0.00	0.00	0.00	0.00	0.00	0.00	0.00	0.00	0.00	0.00	0.00	0.00	0.00	0.00
0.00	0.00	0.00	0.00	0.00	0.00	0.00	0.00	0.00	0.00	0.00	0.00	0.00	0.00	0.00	0.00	0.00	0.00	0.00	-178.90	85.60	93.20	0.00	-88.40	47.30	41.00	0.00	-7.40	0.40	7.00	0.00	-7.40	0.40	7.00	0.00	1.00	0.00	0.00	0.00	0.00	0.00	0.00	0.00	0.00	0.00	0.00	0.00	0.00	0.00	0.00
0.00	0.00	0.00	0.00	0.00	0.00	0.00	0.00	0.00	0.00	0.00	0.00	0.00	0.00	0.00	0.00	0.00	0.00	0.00	-168.80	32.90	135.80	0.00	-85.20	21.90	63.30	0.00	-5.90	-2.10	8.10	0.00	-5.90	-2.10	8.10	0.00	1.00	0.00	0.00	0.00	0.00	0.00	0.00	0.00	0.00	0.00	0.00	0.00	0.00	0.00	0.00
0.00	0.00	0.00	0.00	0.00	0.00	0.00	0.00	0.00	0.00	0.00	0.00	0.00	0.00	0.00	0.00	0.00	0.00	0.00	-142.20	-23.00	165.20	0.00	-73.70	-5.60	79.30	0.00	-3.80	-4.50	8.30	0.00	-3.80	-4.50	8.30	0.00	1.00	0.00	0.00	0.00	0.00	0.00	0.00	0.00	0.00	0.00	0.00	0.00	0.00	0.00	0.00
0.00	0.00	0.00	0.00	0.00	0.00	0.00	0.00	0.00	0.00	0.00	0.00	0.00	0.00	0.00	0.00	0.00	0.00	0.00	-101.60	-76.70	178.40	0.00	-54.90	-32.60	87.60	0.00	-1.30	-6.50	7.80	0.00	-1.30	-6.50	7.80	0.00	1.00	0.00	0.00	0.00	0.00	0.00	0.00	0.00	0.00	0.00	0.00	0.00	0.00	0.00	0.00
0.00	0.00	0.00	0.00	0.00	0.00	0.00	0.00	0.00	0.00	0.00	0.00	0.00	0.00	0.00	0.00	0.00	0.00	0.00	-51.10	-122.90	174.10	0.00	-30.80	-56.40	87.30	0.00	1.30	-7.80	6.50	0.00	1.30	-7.80	6.50	0.00	1.00	0.00	0.00	0.00	0.00	0.00	0.00	0.00	0.00	0.00	0.00	0.00	0.00	0.00	0.00
0.00	0.00	0.00	0.00	0.00	0.00	0.00	0.00	0.00	0.00	0.00	0.00	0.00	0.00	0.00	0.00	0.00	0.00	0.00	4.30	-157.10	152.80	0.00	-3.60	-74.70	78.40	0.00	3.80	-8.30	4.50	0.00	3.80	-8.30	4.50	0.00	1.00	0.00	0.00	0.00	0.00	0.00	0.00	0.00	0.00	0.00	0.00	0.00	0.00	0.00	0.00
0.00	0.00	0.00	0.00	0.00	0.00	0.00	0.00	0.00	0.00	0.00	0.00	0.00	0.00	0.00	0.00	0.00	0.00	0.00	59.40	-175.90	116.50	0.00	23.80	-85.70	61.90	0.00	5.90	-8.10	2.10	0.00	5.90	-8.10	2.10	0.00	1.00	0.00	0.00	0.00	0.00	0.00	0.00	0.00	0.00	0.00	0.00	0.00	0.00	0.00	0.00
0.00	0.00	0.00	0.00	0.00	0.00	0.00	0.00	0.00	0.00	0.00	0.00	0.00	0.00	0.00	0.00	0.00	0.00	0.00	108.60	-177.50	68.80	0.00	49.00	-88.30	39.30	0.00	7.40	-7.00	-0.40	0.00	7.40	-7.00	-0.40	0.00	1.00	0.00	0.00	0.00	0.00	0.00	0.00	0.00	0.00	0.00	0.00	0.00	0.00	0.00	0.00
0.00	0.00	0.00	0.00	0.00	0.00	0.00	0.00	0.00	0.00	0.00	0.00	0.00	0.00	0.00	0.00	0.00	0.00	0.00	147.20	-161.70	14.40	0.00	69.30	-82.30	12.90	0.00	8.20	-5.20	-3.00	0.00	8.20	-5.20	-3.00	0.00	1.00	0.00	0.00	0.00	0.00	0.00	0.00	0.00	0.00	0.00	0.00	0.00	0.00	0.00	0.00
0.00	0.00	0.00	0.00	0.00	0.00	0.00	0.00	0.00	0.00	0.00	0.00	0.00	0.00	0.00	0.00	0.00	0.00	0.00	171.40	-130.10	-41.30	0.00	82.90	-68.20	-14.70	0.00	8.20	-3.00	-5.20	0.00	8.20	-3.00	-5.20	0.00	1.00	0.00	0.00	0.00	0.00	0.00	0.00	0.00	0.00	0.00	0.00	0.00	0.00	0.00	0.00
0.00	0.00	0.00	0.00	0.00	0.00	0.00	0.00	0.00	0.00	0.00	0.00	0.00	0.00	0.00	0.00	0.00	0.00	0.00	178.90	-85.70	-93.10	0.00	88.40	-47.40	-41.00	0.00	7.40	-0.40	-7.00	0.00	7.40	-0.40	-7.00	0.00	1.00	0.00	0.00	0.00	0.00	0.00	0.00	0.00	0.00	0.00	0.00	0.00	0.00	0.00	0.00
0.00	0.00	0.00	0.00	0.00	0.00	0.00	0.00	0.00	0.00	0.00	0.00	0.00	0.00	0.00	0.00	0.00	0.00	0.00	168.80	-33.00	-135.70	0.00	85.20	-22.00	-63.20	0.00	5.90	2.10	-8.10	0.00	5.90	2.10	-8.10	0.00	1.00	0.00	0.00	0.00	0.00	0.00	0.00	0.00	0.00	0.00	0.00	0.00	0.00	0.00	0.00
0.00	0.00	0.00	0.00	0.00	0.00	0.00	0.00	0.00	0.00	0.00	0.00	0.00	0.00	0.00	0.00	0.00	0.00	0.00	142.20	22.90	-165.10	0.00	73.70	5.50	-79.20	0.00	3.80	4.50	-8.30	0.00	3.80	4.50	-8.30	0.00	1.00	0.00	0.00	0.00	0.00	0.00	0.00	0.00	0.00	0.00	0.00	0.00	0.00	0.00	0.00
0.00	0.00	0.00	0.00	0.00	0.00	0.00	0.00	0.00	0.00	0.00	0.00	0.00	0.00	0.00	0.00	0.00	0.00	0.00	101.60	76.60	-178.30	0.00	54.90	32.50	-87.50	0.00	1.30	6.50	-7.80	0.00	1.30	6.50	-7.80	0.00	1.00	0.00	0.00	0.00	0.00	0.00	0.00	0.00	0.00	0.00	0.00	0.00	0.00	0.00	0.00
0.00	0.00	0.00	0.00	0.00	0.00	0.00	0.00	0.00	0.00	0.00	0.00	0.00	0.00	0.00	0.00	0.00	0.00	0.00	51.10	122.80	-174.00	0.00	30.80	56.40	-87.20	0.00	-1.30	7.80	-6.50	0.00	-1.30	7.80	-6.50	0.00	1.00	0.00	0.00	0.00	0.00	0.00	0.00	0.00	0.00	0.00	0.00	0.00	0.00	0.00	0.00
0.00	0.00	0.00	0.00	0.00	0.00	0.00	0.00	0.00	0.00	0.00	0.00	0.00	0.00	0.00	0.00	0.00	0.00	0.00	-4.30	157.00	-152.60	0.00	3.60	74.70	-78.40	0.00	-3.80	8.30	-4.50	0.00	-3.80	8.30	-4.50	0.00	1.00	0.00	0.00	0.00	0.00	0.00	0.00	0.00	0.00	0.00	0.00	0.00	0.00	0.00	0.00
0.00	0.00	0.00	0.00	0.00	0.00	0.00	0.00	0.00	0.00	0.00	0.00	0.00	0.00	0.00	0.00	0.00	0.00	0.00	-59.30	175.80	-116.40	0.00	-23.80	85.70	-61.80	0.00	-5.90	8.10	-2.10	0.00	-5.90	8.10	-2.10	0.00	1.00	0.00	0.00	0.00	0.00	0.00	0.00	0.00	0.00	0.00	0.00	0.00	0.00	0.00	0.00
0.00	0.00	0.00	0.00	0.00	0.00	0.00	0.00	0.00	0.00	0.00	0.00	0.00	0.00	0.00	0.00	0.00	0.00	0.00	-108.60	177.40	-68.70	0.00	-49.00	88.30	-39.30	0.00	-7.40	7.00	0.40	0.00	-7.40	7.00	0.40	0.00	1.00	0.00	0.00	0.00	0.00	0.00	0.00	0.00	0.00	0.00	0.00	0.00	0.00	0.00	0.00
0.00	0.00	0.00	0.00	0.00	0.00	0.00	0.00	0.00	0.00	0.00	0.00	0.00	0.00	0.00	0.00	0.00	0.00	0.00	-147.20	161.60	-14.30	0.00	-69.30	82.20	-12.80	0.00	-8.20	5.20	3.00	0.00	-8.20	5.20	3.00	0.00	1.00	0.00	0.00	0.00	0.00	0.00	0.00	0.00	0.00	0.00	0.00	0.00	0.00	0.00	0.00
0.00	0.00	0.00	0.00	0.00	0.00	0.00	0.00	0.00	0.00	0.00	0.00	0.00	0.00	0.00	0.00	0.00	0.00	0.00	-171.40	130.00	41.40	0.00	-82.90	68.10	14.80	0.00	-8.20	3.00	5.20	0.00	-8.20	3.00	5.20	0.00	1.00	0.00	0.00	0.00	0.00	0.00	0.00	0.00	0.00	0.00	0.00	0.00	0.00	0.00	0.00
0.00	0.00	0.00	0.00	0.00	0.00	0.00	0.00	0.00	0.00	0.00	0.00	0.00	0.00	0.00	0.00	0.00	0.00	0.00	-178.90	85.60	93.20	0.00	-88.40	47.30	41.00	0.00	-7.40	0.40	7.00	0.00	-7.40	0.40	7.00	0.00	1.00	0.00	0.00	0.00	0.00	0.00	0.00	0.00	0.00	0.00	0.00	0.00	0.00	0.00	0.00
0.00	0.00	0.00	0.00	0.00	0.00	0.00	0.00	0.00	0.00	0.00	0.00	0.00	0.00	0.00	0.00	0.00	0.00	0.00	-168.80	32.90	135.80	0.00	-85.20	21.90	63.30	0.00	-5.90	-2.10	8.10	0.00	-5.90	-2.10	8.10	0.00	1.00	0.00	0.00	0.00	0.00	0.00	0.00	0.00	0.00	0.00	0.00	0.00	0.00	0.00	0.00
0.00	0.00	0.00	0.00	0.00	0.00	0.00	0.00	0.00	0.00	0.00	0.00	0.00	0.00	0.00	0.00	0.00	0.00	0.00	-142.20	-23.00	165.20	0.00	-73.70	-5.60	79.30	0.00	-3.80	-4.50	8.30	0.00	-3.80	-4.50	8.30	0.00	1.00	0.00	0.00	0.00	0.00	0.00	0.00	0.00	0.00	0.00	0.00	0.00	0.00	0.00	0.00
0.00	0.00	0.00	0.00	0.00	0.00	0.00	0.00	0.00	0.00	0.00	0.00	0.00	0.00	0.00	0.00	0.00	0.00	0.00	-101.60	-76.70	178.40	0.00	-54.90	-32.60	87.60	0.00	-1.30	-6.50	7.80	0.00	-1.30	-6.50	7.80	0.00	1.00	0.00	0.00	0.00	0.00	0.00	0.00	0.00	0.00	0.00	0.00	0.00	0.00	0.00	0.00
0.00	0.00	0.00	0.00	0.00	0.00	0.00	0.00	0.00	0.00	0.00	0.00	0.00	0.00	0.00	0.00	0.00	0.00	0.00	-51.10	-122.90	174.20	0.00	-30.80	-56.40	87.30	0.00	1.30	-7.80	6.50	0.00	1.30	-7.80	6.50	0.00	1.00	0.00	0.00	0.00	0.00	0.00	0.00	0.00	0.00	0.00	0.00	0.00	0.00	0.00	0.00
0.00	0.00	0.00	0.00	0.00	0.00	0.00	0.00	0.00	0.00	0.00	0.00	0.00	0.00	0.00	0.00	0.00	0.00	0.00	4.30	-157.10	152.80	0.00	-3.60	-74.80	78.40	0.00	3.80	-8.30	4.50	0.00	3.80	-8.30	4.50	0.00	1.00	0.00	0.00	0.00	0.00	0.00	0.00	0.00	0.00	0.00	0.00	0.00	0.00	0.00	0.00
0.00	0.00	0.00	0.00	0.00	0.00	0.00	0.00	0.00	0.00	0.00	0.00	0.00	0.00	0.00	0.00	0.00	0.00	0.00	59.30	-175.90	116.50	0.00	23.80	-85.70	61.90	0.00	5.90	-8.10	2.10	0.00	5.90	-8.10	2.10	0.00	1.00	0.00	0.00	0.00	0.00	0.00	0.00	0.00	0.00	0.00	0.00	0.00	0.00	0.00	0.00
0.00	0.00	0.00	0.00	0.00	0.00	0.00	0.00	0.00	0.00	0.00	0.00	0.00	0.00	0.00	0.00	0.00	0.00	0.00	108.60	-177.50	68.80	0.00	49.00	-88.30	39.30	0.00	7.40	-7.00	-0.40	0.00	7.40	-7.00	-0.40	0.00	1.00	0.00	0.00	0.00	0.00	0.00	0.00	0.00	0.00	0.00	0.00	0.00	0.00	0.00	0.00
0.00	0.00	0.00	0.00	0.00	0.00	0.00	0.00	0.00	0.00	0.00	0.00	0.00	0.00	0.00	0.00	0.00	0.00	0.00	147.30	-161.70	14.40	0.00	69.40	-82.30	12.90	0.00	8.20	-5.20	-3.00	0.00	8.20	-5.20	-3.00	0.00	1.00	0.00	0.00	0.00	0.00	0.00	0.00	0.00	0.00	0.00	0.00	0.00	0.00	0.00	0.00
0.00	0.00	0.00	0.00	0.00	0.00	0.00	0.00	0.00	0.00	0.00	0.00	0.00	0.00	0.00	0.00	0.00	0.00	0.00	171.50	-130.10	-41.30	0.00	82.90	-68.20	-14.70	0.00	8.20	-3.00	-5.20	0.00	8.20	-3.00	-5.20	0.00	1.00	0.00	0.00	0.00	0.00	0.00	0.00	0.00	0.00	0.00	0.00	0.00	0.00	0.00	0.00
0.00	0.00	0.00	0.00	0.00	0.00	0.00	0.00	0.00	0.00	0.00	0.00	0.00	0.00	0.00	0.00	0.00	0.00	0.00	178.90	-85.70	-93.10	0.00	88.40	-47.40	-41.00	0.00	7.40	-0.40	-7.00	0.00	7.40	-0.40	-7.00	0.00	1.00	0.00	0.00	0.00	0.00	0.00	0.00	0.00	0.00	0.00	0.00	0.00	0.00	0.00	0.00
0.00	0.00	0.00	0.00	0.00	0.00	0.00	0.00	0.00	0.00	0.00	0.00	0.00	0.00	0.00	0.00	0.00	0.00	0.00	168.80	-33.00	-135.70	0.00	85.20	-22.00	-63.20	0.00	5.90	2.10	-8.10	0.00	5.90	2.10	-8.10	0.00	1.00	0.00	0.00	0.00	0.00	0.00	0.00	0.00	0.00	0.00	0.00	0.00	0.00	0.00	0.00
0.00	0.00	0.00	0.00	0.00	0.00	0.00	0.00	0.00	0.00	0.00	0.00	0.00	0.00	0.00	0.00	0.00	0.00	0.00	142.20	22.90	-165.10	0.00	73.70	5.50	-79.20	0.00	3.80	4.50	-8.30	0.00	3.80	4.50	-8.30	0.00	1.00	0.00	0.00	0.00	0.00	0.00	0.00	0.00	0.00	0.00	0.00	0.00	0.00	0.00	0.00
0.00	0.00	0.00	0.00	0.00	0.00	0.00	0.00	0.00	0.00	0.00	0.00	0.00	0.00	0.00	0.00	0.00	0.00	0.00	101.60	76.60	-178.30	0.00	54.90	32.50	-87.50	0.00	1.30	6.50	-7.80	0.00	1.30	6.50	-7.80	0.00	1.00	0.00	0.00	0.00	0.00	0.00	0.00	0.00	0.00	0.00	0.00	0.00	0.00	0.00	0.00
0.00	0.00	0.00	0.00	0.00	0.00	0.00	0.00	0.00	0.00	0.00	0.00	0.00	0.00	0.00	0.00	0.00	0.00	0.00	51.10	122.80	-174.00	0.00	30.80	56.40	-87.20	0.00	-1.30	7.80	-6.50	0.00	-1.30	7.80	-6.50	0.00	1.00	0.00	0.00	0.00	0.00	0.00	0.00	0.00	0.00	0.00	0.00	0.00	0.00	0.00	0.00
0.00	0.00	0.00	0.00	0.00	0.00	0.00	0.00	0.00	0.00	0.00	0.00	0.00	0.00	0.00	0.00	0.00	0.00	0.00	-4.30	157.00	-152.70	0.00	3.60	74.70	-78.40	0.00	-3.80	8.30	-4.50	0.00	-3.80	8.30	-4.50	0.00	1.00	0.00	0.00	0.00	0.00	0.00	0.00	0.00	0.00	0.00	0.00	0.00	0.00	0.00	0.00
0.00	0.00	0.00	0.00	0.00	0.00	0.00	0.00	0.00	0.00	0.00	0.00	0.00	0.00	0.00	0.00	0.00	0.00	0.00	-59.40	175.80	-116.40	0.00	-23.80	85.70	-61.80	0.00	-5.90	8.10	-2.10	0.00	-5.90	8.10	-2.10	0.00	1.00	0.00	0.00	0.00	0.00	0.00	0.00	0.00	0.00	0.00	0.00	0.00	0.00	0.00	0.00
0.00	0.00	0.00	0.00	0.00	0.00	0.00	0.00	0.00	0.00	0.00	0.00	0.00	0.00	0.00	0.00	0.00	0.00	0.00	-108.60	177.40	-68.70	0.00	-49.00	88.30	-39.30	0.00	-7.40	7.00	0.40	0.00	-7.40	7.00	0.40	0.00	1.00	0.00	0.00	0.00	0.00	0.00	0.00	0.00	0.00	0.00	0.00	0.00	0.00	0.00	0.00
0.00	0.00	0.00	0.00	0.00	0.00	0.00	0.00	0.00	0.00	0.00	0.00	0.00	0.00	0.00	0.00	0.00	0.00	0.00	-147.20	161.60	-14.30	0.00	-69.30	82.20	-12.80	0.00	-8.20	5.20	3.00	0.00	-8.20	5.20	3.00	0.00	1.00	0.00	0.00	0.00	0.00	0.00	0.00	0.00	0.00	0.00	0.00	0.00	0.00	0.00	0.00
0.00	0.00	0.00	0.00	0.00	0.00	0.00	0.00	0.00	0.00	0.00	0.00	0.00	0.00	0.00	0.00	0.00	0.00	0.00	-171.40	130.00	41.40	0.00	-82.90	68.10	14.80	0.00	-8.20	3.00	5.20	0.00	-8.20	3.00	5.20	0.00	1.00	0.00	0.00	0.00	0.00	0.00	0.00	0.00	0.00	0.00	0.00	0.00	0.00	0.00	0.00
0.00	0.00	0.00	0.00	0.00	0.00	0.00	0.00	0.00	0.00	0.00	0.00	0.00	0.00	0.00	0.00	0.00	0.00	0.00	-178.90	85.60	93.20	0.00	-88.40	47.30	41.00	0.00	-7.40	0.40	7.00	0.00	-7.40	0.40	7.00	0.00	1.00	0.00	0.00	0.00	0.00	0.00	0.00	0.00	0.00	0.00	0.00	0.00	0.00	0.00	0.00
0.00	0.00	0.00	0.00	0.00	0.00	0.00	0.00	0.00	0.00	0.00	0.00	0.00	0.00	0.00	0.00	0.00	0.00	0.00	-168.80	32.90	135.90	0.00	-85.20	21.90	63.30	0.00	-5.90	-2.10	8.10	0.00	-5.90	-2.10	8.10	0.00	1.00	0.00	0.00	0.00	0.00	0.00	0.00	0.00	0.00	0.00	0.00	0.00	0.00	0.00	0.00
0.00	0.00	0.00	0.00	0.00	0.00	0.00	0.00	0.00	0.00	0.00	0.00	0.00	0.00	0.00	0.00	0.00	0.00	0.00	-142.20	-23.00	165.20	0.00	-73.70	-5.60	79.30	0.00	-3.80	-4.50	8.30	0.00	-3.80	-4.50	8.30	0.00	1.00	0.00	0.00	0.00	0.00	0.00	0.00	0.00	0.00	0.00	0.00	0.00	0.00	0.00	0.00
0.00	0.00	0.00	0.00	0.00	0.00	0.00	0.00	0.00	0.00	0.00	0.00	0.00	0.00	0.00	0.00	0.00	0.00	0.00	-101.60	-76.70	178.40	0.00	-54.90	-32.60	87.60	0.00	-1.30	-6.50	7.80	0.00	-1.30	-6.50	7.80	0.00	1.00	0.00	0.00	0.00	0.00	0.00	0.00	0.00	0.00	0.00	0.00	0.00	0.00	0.00	0.00
0.00	0.00	0.00	0.00	0.00	0.00	0.00	0.00	0.00	0.00	0.00	0.00	0.00	0.00	0.00	0.00	0.00	0.00	0.00	-51.10	-122.90	174.10	0.00	-30.80	-56.40	87.30	0.00	1.30	-7.80	6.50	0.00	1.30	-7.80	6.50	0.00	1.00	0.00	0.00	0.00	0.00	0.00	0.00	0.00	0.00	0.00	0.00	0.00	0.00	0.00	0.00
0.00	0.00	0.00	0.00	0.00	0.00	0.00	0.00	0.00	0.00	0.00	0.00	0.00	0.00	0.00	0.00	0.00	0.00	0.00	4.30	-157.10	152.80	0.00	-3.60	-74.70	78.40	0.00	3.80	-8.30	4.50	0.00	3.80	-8.30	4.50	0.00	1.00	0.00	0.00	0.00	0.00	0.00	0.00	0.00	0.00	0.00	0.00	0.00	0.00	0.00	0.00
0.00	0.00	0.00	0.00	0.00	0.00	0.00	0.00	0.00	0.00	0.00	0.00	0.00	0.00	0.00	0.00	0.00	0.00	0.00	59.40	-175.90	116.50	0.00	23.80	-85.70	61.90	0.00	5.90	-8.10	2.10	0.00	5.90	-8.10	2.10	0.00	1.00	0.00	0.00	0.00	0.00	0.00	0.00	0.00	0.00	0.00	0.00	0.00	0.00	0.00	0.00
0.00	0.00	0.00	0.00	0.00	0.00	0.00	0.00	0.00	0.00	0.00	0.00	0.00	0.00	0.00	0.00	0.00	0.00	0.00	108.60	-177.50	68.90	0.00	49.00	-88.30	39.30	0.00	7.40	-7.00	-0.40	0.00	7.40	-7.00	-0.40	0.00	1.00	0.00	0.00	0.00	0.00	0.00	0.00	0.00	0.00	0.00	0.00	0.00	0.00	0.00	0.00
0.00	0.00	0.00	0.00	0.00	0.00	0.00	0.00	0.00	0.00	0.00	0.00	0.00	0.00	0.00	0.00	0.00	0.00	0.00	147.20	-161.70	14.40	0.00	69.30	-82.30	12.90	0.00	8.20	-5.20	-3.00	0.00	8.20	-5.20	-3.00	0.00	1.00	0.00	0.00	0.00	0.00	0.00	0.00	0.00	0.00	0.00	0.00	0.00	0.00	0.00	0.00
0.00	0.00	0.00	0.00	0.00	0.00	0.00	0.00	0.00	0.00	0.00	0.00	0.00	0.00	0.00	0.00	0.00	0.00	0.00	171.40	-130.10	-41.30	0.00	82.90	-68.20	-14.70	0.00	8.20	-3.00	-5.20	0.00	8.20	-3.00	-5.20	0.00	1.00	0.00	0.00	0.00	0.00	0.00	0.00	0.00	0.00	0.00	0.00	0.00	0.00	0.00	0.00
0.00	0.00	0.00	0.00	0.00	0.00	0.00	0.00	0.00	0.00	0.00	0.00	0.00	0.00	0.00	0.00	0.00	0.00	0.00	178.90	-85.70	-93.10	0.00	88.40	-47.40	-41.00	0.00	7.40	-0.40	-7.00	0.00	7.40	-0.40	-7.00	0.00	1.00	0.00	0.00	0.00	0.00	0.00	0.00	0.00	0.00	0.00	0.00	0.00	0.00	0.00	0.00
0.00	0.00	0.00	0.00	0.00	0.00	0.00	0.00	0.00	0.00	0.00	0.00	0.00	0.00	0.00	0.00	0.00	0.00	0.00	168.80	-33.00	-135.70	0.00	85.20	-22.00	-63.20	0.00	5.90	2.10	-8.10	0.00	5.90	2.10	-8.10	0.00	1.00	0.00	0.00	0.00	0.00	0.00	0.00	0.00	0.00	0.00	0.00	0.00	0.00	0.00	0.00
0.00	0.00	0.00	0.00	0.00	0.00	0.00	0.00	0.00	0.00	0.00	0.00	0.00	0.00	0.00	0.00	0.00	0.00	0.00	142.20	22.90	-165.10	0.00	73.70	5.50	-79.20	0.00	3.80	4.50	-8.30	0.00	3.80	4.50	-8.30	0.00	1.00	0.00	0.00	0.00	0.00	0.00	0.00	0.00	0.00	0.00	0.00	0.00	0.00	0.00	0.00
0.00	0.00	0.00	0.00	0.00	0.00	0.00	0.00	0.00	0.00	0.00	0.00	0.00	0.00	0.00	0.00	0.00	0.00	0.00	101.70	76.60	-178.30	0.00	54.90	32.50	-87.50	0.00	1.30	6.50	-7.80	0.00	1.30	6.50	-7.80	0.00	1.00	0.00	0.00	0.00	0.00	0.00	0.00	0.00	0.00	0.00	0.00	0.00	0.00	0.00	0.00
0.00	0.00	0.00	0.00	0.00	0.00	0.00	0.00	0.00	0.00	0.00	0.00	0.00	0.00	0.00	0.00	0.00	0.00	0.00	51.10	122.80	-174.00	0.00	30.80	56.40	-87.20	0.00	-1.30	7.80	-6.50	0.00	-1.30	7.80	-6.50	0.00	1.00	0.00	0.00	0.00	0.00	0.00	0.00	0.00	0.00	0.00	0.00	0.00	0.00	0.00	0.00
0.00	0.00	0.00	0.00	0.00	0.00	0.00	0.00	0.00	0.00	0.00	0.00	0.00	0.00	0.00	0.00	0.00	0.00	0.00	-4.30	157.00	-152.70	0.00	3.60	74.70	-78.40	0.00	-3.80	8.30	-4.50	0.00	-3.80	8.30	-4.50	0.00	1.00	0.00	0.00	0.00	0.00	0.00	0.00	0.00	0.00	0.00	0.00	0.00	0.00	0.00	0.00
0.00	0.00	0.00	0.00	0.00	0.00	0.00	0.00	0.00	0.00	0.00	0.00	0.00	0.00	0.00	0.00	0.00	0.00	0.00	-59.40	175.80	-116.40	0.00	-23.80	85.70	-61.80	0.00	-5.90	8.10	-2.10	0.00	-5.90	8.10	-2.10	0.00	1.00	0.00	0.00	0.00	0.00	0.00	0.00	0.00	0.00	0.00	0.00	0.00	0.00	0.00	0.00
0.00	0.00	0.00	0.00	0.00	0.00	0.00	0.00	0.00	0.00	0.00	0.00	0.00	0.00	0.00	0.00	0.00	0.00	0.00	-108.60	177.40	-68.70	0.00	-49.00	88.30	-39.30	0.00	-7.40	7.00	0.40	0.00	-7.40	7.00	0.40	0.00	1.00	0.00	0.00	0.00	0.00	0.00	0.00	0.00	0.00	0.00	0.00	0.00	0.00	0.00	0.00
0.00	0.00	0.00	0.00	0.00	0.00	0.00	0.00	0.00	0.00	0.00	0.00	0.00	0.00	0.00	0.00	0.00	0.00	0.00	-147.20	161.60	-14.30	0.00	-69.30	82.20	-12.80	0.00	-8.20	5.20	3.00	0.00	-8.20	5.20	3.00	0.00	1.00	0.00	0.00	0.00	0.00	0.00	0.00	0.00	0.00	0.00	0.00	0.00	0.00	0.00	0.00
0.00	0.00	0.00	0.00	0.00	0.00	0.00	0.00	0.00	0.00	0.00	0.00	0.00	0.00	0.00	0.00	0.00	0.00	0.00	-171.40	130.00	41.40	0.00	-82.90	68.10	14.80	0.00	-8.20	3.00	5.20	0.00	-8.20	3.00	5.20	0.00	1.00	0.00	0.00	0.00	0.00	0.00	0.00	0.00	0.00	0.00	0.00	0.00	0.00	0.00	0.00
0.00	0.00	0.00	0.00	0.00	0.00	0.00	0.00	0.00	0.00	0.00	0.00	0.00	0.00	0.00	0.00	0.00	0.00	0.00	-178.90	85.60	93.10	0.00	-88.40	47.30	41.00	0.00	-7.40	0.40	7.00	0.00	-7.40	0.40	7.00	0.00	1.00	0.00	0.00	0.00	0.00	0.00	0.00	0.00	0.00	0.00	0.00	0.00	0.00	0.00	0.00
0.00	0.00	0.00	0.00	0.00	0.00	0.00	0.00	0.00	0.00	0.00	0.00	0.00	0.00	0.00	0.00	0.00	0.00	0.00	-168.80	32.90	135.80	0.00	-85.20	21.90	63.30	0.00	-5.90	-2.10	8.10	0.00	-5.90	-2.10	8.10	0.00	1.00	0.00	0.00	0.00	0.00	0.00	0.00	0.00	0.00	0.00	0.00	0.00	0.00	0.00	0.00
0.00	0.00	0.00	0.00	0.00	0.00	0.00	0.00	0.00	0.00	0.00	0.00	0.00	0.00	0.00	0.00	0.00	0.00	0.00	-142.20	-23.00	165.20	0.00	-73.70	-5.60	79.30	0.00	-3.80	-4.50	8.30	0.00	-3.80	-4.50	8.30	0.00	1.00	0.00	0.00	0.00	0.00	0.00	0.00	0.00	0.00	0.00	0.00	0.00	0.00	0.00	0.00
0.00	0.00	0.00	0.00	0.00	0.00	0.00	0.00	0.00	0.00	0.00	0.00	0.00	0.00	0.00	0.00	0.00	0.00	0.00	-101.60	-76.70	178.40	0.00	-54.90	-32.60	87.60	0.00	-1.30	-6.50	7.80	0.00	-1.30	-6.50	7.80	0.00	1.00	0.00	0.00	0.00	0.00	0.00	0.00	0.00	0.00	0.00	0.00	0.00	0.00	0.00	0.00
0.00	0.00	0.00	0.00	0.00	0.00	0.00	0.00	0.00	0.00	0.00	0.00	0.00	0.00	0.00	0.00	0.00	0.00	0.00	-51.10	-122.90	174.10	0.00	-30.80	-56.40	87.30	0.00	1.30	-7.80	6.50	0.00	1.30	-7.80	6.50	0.00	1.00	0.00	0.00	0.00	0.00	0.00	0.00	0.00	0.00	0.00	0.00	0.00	0.00	0.00	0.00
0.00	0.00	0.00	0.00	0.00	0.00	0.00	0.00	0.00	0.00	0.00	0.00	0.00	0.00	0.00	0.00	0.00	0.00	0.00	4.30	-157.10	152.80	0.00	-3.60	-74.80	78.40	0.00	3.80	-8.30	4.50	0.00	3.80	-8.30	4.50	0.00	1.00	0.00	0.00	0.00	0.00	0.00	0.00	0.00	0.00	0.00	0.00	0.00	0.00	0.00	0.00
0.00	0.00	0.00	0.00	0.00	0.00	0.00	0.00	0.00	0.00	0.00	0.00	0.00	0.00	0.00	0.00	0.00	0.00	0.00	59.30	-175.90	116.50	0.00	23.80	-85.70	61.90	0.00	5.90	-8.10	2.10	0.00	5.90	-8.10	2.10	0.00	1.00	0.00	0.00	0.00	0.00	0.00	0.00	0.00	0.00	0.00	0.00	0.00	0.00	0.00	0.00
0.00	0.00	0.00	0.00	0.00	0.00	0.00	0.00	0.00	0.00	0.00	0.00	0.00	0.00	0.00	0.00	0.00	0.00	0.00	108.60	-177.50	68.80	0.00	49.00	-88.30	39.30	0.00	7.40	-7.00	-0.40	0.00	7.40	-7.00	-0.40	0.00	1.00	0.00	0.00	0.00	0.00	0.00	0.00	0.00	0.00	0.00	0.00	0.00	0.00	0.00	0.00
0.00	0.00	0.00	0.00	0.00	0.00	0.00	0.00	0.00	0.00	0.00	0.00	0.00	0.00	0.00	0.00	0.00	0.00	0.00	147.20	-161.70	14.40	0.00	69.40	-82.30	12.90	0.00	8.20	-5.20	-3.00	0.00	8.20	-5.20	-3.00	0.00	1.00	0.00	0.00	0.00	0.00	0.00	0.00	0.00	0.00	0.00	0.00	0.00	0.00	0.00	0.00
0.00	0.00	0.00	0.00	0.00	0.00	0.00	0.00	0.00	0.00	0.00	0.00	0.00	0.00	0.00	0.00	0.00	0.00	0.00	171.40	-130.10	-41.30	0.00	82.90	-68.20	-14.70	0.00	8.20	-3.00	-5.20	0.00	8.20	-3.00	-5.20	0.00	1.00	0.00	0.00	0.00	0.00	0.00	0.00	0.00	0.00	0.00	0.00	0.00	0.00	0.00	0.00
0.00	0.00	0.00	0.00	0.00	0.00	0.00	0.00	0.00	0.00	0.00	0.00	0.00	0.00	0.00	0.00	0.00	0.00	0.00	178.90	-85.70	-93.10	0.00	88.40	-47.40	-41.00	0.00	7.40	-0.40	-7.00	0.00	7.40	-0.40	-7.00	0.00	1.00	0.00	0.00	0.00	0.00	0.00	0.00	0.00	0.00	0.00	0.00	0.00	0.00	0.00	0.00
0.00	0.00	0.00	0.00	0.00	0.00	0.00	0.00	0.00	0.00	0.00	0.00	0.00	0.00	0.00	0.00	0.00	0.00	0.00	168.80	-33.00	-135.70	0.00	85.20	-22.00	-63.20	0.00	5.90	2.10	-8.10	0.00	5.90	2.10	-8.10	0.00	1.00	0.00	0.00	0.00	0.00	0.00	0.00	0.00	0.00	0.00	0.00	0.00	0.00	0.00	0.00
0.00	0.00	0.00	0.00	0.00	0.00	0.00	0.00	0.00	0.00	0.00	0.00	0.00	0.00	0.00	0.00	0.00	0.00	0.00	142.20	22.90	-165.10	0.00	73.70	5.50	-79.20	0.00	3.80	4.50	-8.30	0.00	3.80	4.50	-8.30	0.00	1.00	0.00	0.00	0.00	0.00	0.00	0.00	0.00	0.00	0.00	0.00	0.00	0.00	0.00	0.00
0.00	0.00	0.00	0.00	0.00	0.00	0.00	0.00	0.00	0.00	0.00	0.00	0.00	0.00	0.00	0.00	0.00	0.00	0.00	101.60	76.60	-178.30	0.00	54.90	32.50	-87.50	0.00	1.30	6.50	-7.80	0.00	1.30	6.50	-7.80	0.00	1.00	0.00	0.00	0.00	0.00	0.00	0.00	0.00	0.00	0.00	0.00	0.00	0.00	0.00	0.00
0.00	0.00	0.00	0.00	0.00	0.00	0.00	0.00	0.00	0.00	0.00	0.00	0.00	0.00	0.00	0.00	0.00	0.00	0.00	51.20	122.80	-174.00	0.00	30.80	56.40	-87.20	0.00	-1.30	7.80	-6.50	0.00	-1.30	7.80	-6.50	0.00	1.00	0.00	0.00	0.00	0.00	0.00	0.00	0.00	0.00	0.00	0.00	0.00	0.00	0.00	0.00
0.00	0.00	0.00	0.00	0.00	0.00	0.00	0.00	0.00	0.00	0.00	0.00	0.00	0.00	0.00	0.00	0.00	0.00	0.00	-4.30	157.00	-152.70	0.00	3.60	74.70	-78.40	0.00	-3.80	8.30	-4.50	0.00	-3.80	8.30	-4.50	0.00	1.00	0.00	0.00	0.00	0.00	0.00	0.00	0.00	0.00	0.00	0.00	0.00	0.00	0.00	0.00
0.00	0.00	0.00	0.00	0.00	0.00	0.00	0.00	0.00	0.00	0.00	0.00	0.00	0.00	0.00	0.00	0.00	0.00	0.00	-59.40	175.80	-116.40	0.00	-23.80	85.70	-61.80	0.00	-5.90	8.10	-2.10	0.00	-5.90	8.10	-2.10	0.00	1.00	0.00	0.00	0.00	0.00	0.00	0.00	0.00	0.00	0.00	0.00	0.00	0.00	0.00	0.00
0.00	0.00	0.00	0.00	0.00	0.00	0.00	0.00	0.00	0.00	0.00	0.00	0.00	0.00	0.00	0.00	0.00	0.00	0.00	-108.60	177.40	-68.70	0.00	-49.00	88.30	-39.30	0.00	-7.40	7.00	0.40	0.00	-7.40	7.00	0.40	0.00	1.00	0.00	0.00	0.00	0.00	0.00	0.00	0.00	0.00	0.00	0.00	0.00	0.00	0.00	0.00
0.00	0.00	0.00	0.00	0.00	0.00	0.00	0.00	0.00	0.00	0.00	0.00	0.00	0.00	0.00	0.00	0.00	0.00	0.00	-147.20	161.60	-14.30	0.00	-69.30	82.20	-12.80	0.00	-8.20	5.20	3.00	0.00	-8.20	5.20	3.00	0.00	1.00	0.00	0.00	0.00	0.00	0.00	0.00	0.00	0.00	0.00	0.00	0.00	0.00	0.00	0.00
0.00	0.00	0.00	0.00	0.00	0.00	0.00	0.00	0.00	0.00	0.00	0.00	0.00	0.00	0.00	0.00	0.00	0.00	0.00	-171.40	130.00	41.40	0.00	-82.90	68.10	14.80	0.00	-8.20	3.00	5.20	0.00	-8.20	3.00	5.20	0.00	1.00	0.00	0.00	0.00	0.00	0.00	0.00	0.00	0.00	0.00	0.00	0.00	0.00	0.00	0.00
0.00	0.00	0.00	0.00	0.00	0.00	0.00	0.00	0.00	0.00	0.00	0.00	0.00	0.00	0.00	0.00	0.00	0.00	0.00	-178.90	85.60	93.20	0.00	-88.40	47.30	41.00	0.00	-7.40	0.40	7.00	0.00	-7.40	0.40	7.00	0.00	1.00	0.00	0.00	0.00	0.00	0.00	0.00	0.00	0.00	0.00	0.00	0.00	0.00	0.00	0.00
0.00	0.00	0.00	0.00	0.00	0.00	0.00	0.00	0.00	0.00	0.00	0.00	0.00	0.00	0.00	0.00	0.00	0.00	0.00	-168.80	32.90	135.90	0.00	-85.20	21.90	63.30	0.00	-5.90	-2.10	8.10	0.00	-5.90	-2.10	8.10	0.00	1.00	0.00	0.00	0.00	0.00	0.00	0.00	0.00	0.00	0.00	0.00	0.00	0.00	0.00	0.00
0.00	0.00	0.00	0.00	0.00	0.00	0.00	0.00	0.00	0.00	0.00	0.00	0.00	0.00	0.00	0.00	0.00	0.00	0.00	-142.20	-23.00	165.20	0.00	-73.70	-5.60	79.30	0.00	-3.80	-4.50	8.30	0.00	-3.80	-4.50	8.30	0.00	1.00	0.00	0.00	0.00	0.00	0.00	0.00	0.00	0.00	0.00	0.00	0.00	0.00	0.00	0.00
0.00	0.00	0.00	0.00	0.00	0.00	0.00	0.00	0.00	0.00	0.00	0.00	0.00	0.00	0.00	0.00	0.00	0.00	0.00	-101.60	-76.70	178.40	0.00	-54.90	-32.60	87.60	0.00	-1.30	-6.50	7.80	0.00	-1.30	-6.50	7.80	0.00	1.00	0.00	0.00	0.00	0.00	0.00	0.00	0.00	0.00	0.00	0.00	0.00	0.00	0.00	0.00
0.00	0.00	0.00	0.00	0.00	0.00	0.00	0.00	0.00	0.00	0.00	0.00	0.00	0.00	0.00	0.00	0.00	0.00	0.00	-51.10	-122.90	174.10	0.00	-30.80	-56.40	87.30	0.00	1.30	-7.80	6.50	0.00	1.30	-7.80	6.50	0.00	1.00	0.00	0.00	0.00	0.00	0.00	0.00	0.00	0.00	0.00	0.00	0.00	0.00	0.00	0.00
0.00	0.00	0.00	0.00	0.00	0.00	0.00	0.00	0.00	0.00	0.00	0.00	0.00	0.00	0.00	0.00	0.00	0.00	0.00	4.30	-157.10	152.70	0.00	-3.60	-74.70	78.40	0.00	3.80	-8.30	4.50	0.00	3.80	-8.30	4.50	0.00	1.00	0.00	0.00	0.00	0.00	0.00	0.00	0.00	0.00	0.00	0.00	0.00	0.00	0.00	0.00
0.00	0.00	0.00	0.00	0.00	0.00	0.00	0.00	0.00	0.00	0.00	0.00	0.00	0.00	0.00	0.00	0.00	0.00	0.00	59.40	-175.90	116.50	0.00	23.80	-85.70	61.90	0.00	5.90	-8.10	2.10	0.00	5.90	-8.10	2.10	0.00	1.00	0.00	0.00	0.00	0.00	0.00	0.00	0.00	0.00	0.00	0.00	0.00	0.00	0.00	0.00
0.00	0.00	0.00	0.00	0.00	0.00	0.00	0.00	0.00	0.00	0.00	0.00	0.00	0.00	0.00	0.00	0.00	0.00	0.00	108.60	-177.50	68.90	0.00	49.00	-88.30	39.30	0.00	7.40	-7.00	-0.40	0.00	7.40	-7.00	-0.40	0.00	1.00	0.00	0.00	0.00	0.00	0.00	0.00	0.00	0.00	0.00	0.00	0.00	0.00	0.00	0.00
0.00	0.00	0.00	0.00	0.00	0.00	0.00	0.00	0.00	0.00	0.00	0.00	0.00	0.00	0.00	0.00	0.00	0.00	0.00	147.20	-161.70	14.40	0.00	69.30	-82.30	12.90	0.00	8.20	-5.20	-3.00	0.00	8.20	-5.20	-3.00	0.00	1.00	0.00	0.00	0.00	0.00	0.00	0.00	0.00	0.00	0.00	0.00	0.00	0.00	0.00	0.00
0.00	0.00	0.00	0.00	0.00	0.00	0.00	0.00	0.00	0.00	0.00	0.00	0.00	0.00	0.00	0.00	0.00	0.00	0.00	171.40	-130.10	-41.30	0.00	82.90	-68.20	-14.70	0.00	8.20	-3.00	-5.20	0.00	8.20	-3.00	-5.20	0.00	1.00	0.00	0.00	0.00	0.00	0.00	0.00	0.00	0.00	0.00	0.00	0.00	0.00	0.00	0.00
0.00	0.00	0.00	0.00	0.00	0.00	0.00	0.00	0.00	0.00	0.00	0.00	0.00	0.00	0.00	0.00	0.00	0.00	0.00	178.80	-85.80	-93.10	0.00	88.40	-47.40	-41.00	0.00	7.40	-0.40	-7.00	0.00	7.40	-0.40	-7.00	0.00	1.00	0.00	0.00	0.00	0.00	0.00	0.00	0.00	0.00	0.00	0.00	0.00	0.00	0.00	0.00
0.00	0.00	0.00	0.00	0.00	0.00	0.00	0.00	0.00	0.00	0.00	0.00	0.00	0.00	0.00	0.00	0.00	0.00	0.00	168.80	-33.00	-135.70	0.00	85.20	-22.00	-63.20	0.00	5.90	2.10	-8.10	0.00	5.90	2.10	-8.10	0.00	1.00	0.00	0.00	0.00	0.00	0.00	0.00	0.00	0.00	0.00	0.00	0.00	0.00	0.00	0.00
0.00	0.00	0.00	0.00	0.00	0.00	0.00	0.00	0.00	0.00	0.00	0.00	0.00	0.00	0.00	0.00	0.00	0.00	0.00	142.20	22.90	-165.10	0.00	73.70	5.50	-79.20	0.00	3.80	4.50	-8.30	0.00	3.80	4.50	-8.30	0.00	1.00	0.00	0.00	0.00	0.00	0.00	0.00	0.00	0.00	0.00	0.00	0.00	0.00	0.00	0.00
0.00	0.00	0.00	0.00	0.00	0.00	0.00	0.00	0.00	0.00	0.00	0.00	0.00	0.00	0.00	0.00	0.00	0.00	0.00	101.70	76.60	-178.30	0.00	54.90	32.50	-87.50	0.00	1.30	6.50	-7.80	0.00	1.30	6.50	-7.80	0.00	1.00	0.00	0.00	0.00	0.00	0.00	0.00	0.00	0.00	0.00	0.00	0.00	0.00	0.00	0.00
0.00	0.00	0.00	0.00	0.00	0.00	0.00	0.00	0.00	0.00	0.00	0.00	0.00	0.00	0.00	0.00	0.00	0.00	0.00	51.20	122.80	-174.00	0.00	30.80	56.40	-87.20	0.00	-1.30	7.80	-6.50	0.00	-1.30	7.80	-6.50	0.00	1.00	0.00	0.00	0.00	0.00	0.00	0.00	0.00	0.00	0.00	0.00	0.00	0.00	0.00	0.00
0.00	0.00	0.00	0.00	0.00	0.00	0.00	0.00	0.00	0.00	0.00	0.00	0.00	0.00	0.00	0.00	0.00	0.00	0.00	-4.30	157.00	-152.70	0.00	3.60	74.70	-78.40	0.00	-3.80	8.30	-4.50	0.00	-3.80	8.30	-4.50	0.00	1.00	0.00	0.00	0.00	0.00	0.00	0.00	0.00	0.00	0.00	0.00	0.00	0.00	0.00	0.00
0.00	0.00	0.00	0.00	0.00	0.00	0.00	0.00	0.00	0.00	0.00	0.00	0.00	0.00	0.00	0.00	0.00	0.00	0.00	-59.30	175.80	-116.40	0.00	-23.80	85.70	-61.80	0.00	-5.90	8.10	-2.10	0.00	-5.90	8.10	-2.10	0.00	1.00	0.00	0.00	0.00	0.00	0.00	0.00	0.00	0.00	0.00	0.00	0.00	0.00	0.00	0.00
0.00	0.00	0.00	0.00	0.00	0.00	0.00	0.00	0.00	0.00	0.00	0.00	0.00	0.00	0.00	0.00	0.00	0.00	0.00	-108.60	177.40	-68.70	0.00	-49.00	88.30	-39.30	0.00	-7.40	7.00	0.40	0.00	-7.40	7.00	0.40	0.00	1.00	0.00	0.00	0.00	0.00	0.00	0.00	0.00	0.00	0.00	0.00	0.00	0.00	0.00	0.00
0.00	0.00	0.00	0.00	0.00	0.00	0.00	0.00	0.00	0.00	0.00	0.00	0.00	0.00	0.00	0.00	0.00	0.00	0.00	-147.20	161.60	-14.30	0.00	-69.30	82.20	-12.80	0.00	-8.20	5.20	3.00	0.00	-8.20	5.20	3.00	0.00	1.00	0.00	0.00	0.00	0.00	0.00	0.00	0.00	0.00	0.00	0.00	0.00	0.00	0.00	0.00
0.00	0.00	0.00	0.00	0.00	0.00	0.00	0.00	0.00	0.00	0.00	0.00	0.00	0.00	0.00	0.00	0.00	0.00	0.00	-171.40	130.00	41.40	0.00	-82.90	68.10	14.80	0.00	-8.20	3.00	5.20	0.00	-8.20	3.00	5.20	0.00	1.00	0.00	0.00	0.00	0.00	0.00	0.00	0.00	0.00	0.00	0.00	0.00	0.00	0.00	0.00
0.00	0.00	0.00	0.00	0.00	0.00	0.00	0.00	0.00	0.00	0.00	0.00	0.00	0.00	0.00	0.00	0.00	0.00	0.00	-178.80	85.60	93.20	0.00	-88.40	47.30	41.00	0.00	-7.40	0.40	7.00	0.00	-7.40	0.40	7.00	0.00	1.00	0.00	0.00	0.00	0.00	0.00	0.00	0.00	0.00	0.00	0.00	0.00	0.00	0.00	0.00
0.00	0.00	0.00	0.00	0.00	0.00	0.00	0.00	0.00	0.00	0.00	0.00	0.00	0.00	0.00	0.00	0.00	0.00	0.00	-168.80	32.90	135.80	0.00	-85.20	21.90	63.30	0.00	-5.90	-2.10	8.10	0.00	-5.90	-2.10	8.10	0.00	1.00	0.00	0.00	0.00	0.00	0.00	0.00	0.00	0.00	0.00	0.00	0.00	0.00	0.00	0.00
0.00	0.00	0.00	0.00	0.00	0.00	0.00	0.00	0.00	0.00	0.00	0.00	0.00	0.00	0.00	0.00	0.00	0.00	0.00	-142.20	-23.00	165.20	0.00	-73.70	-5.60	79.30	0.00	-3.80	-4.50	8.30	0.00	-3.80	-4.50	8.30	0.00	1.00	0.00	0.00	0.00	0.00	0.00	0.00	0.00	0.00	0.00	0.00	0.00	0.00	0.00	0.00
0.00	0.00	0.00	0.00	0.00	0.00	0.00	0.00	0.00	0.00	0.00	0.00	0.00	0.00	0.00	0.00	0.00	0.00	0.00	-101.60	-76.70	178.40	0.00	-54.90	-32.60	87.60	0.00	-1.30	-6.50	7.80	0.00	-1.30	-6.50	7.80	0.00	1.00	0.00	0.00	0.00	0.00	0.00	0.00	0.00	0.00	0.00	0.00	0.00	0.00	0.00	0.00
0.00	0.00	0.00	0.00	0.00	0.00	0.00	0.00	0.00	0.00	0.00	0.00	0.00	0.00	0.00	0.00	0.00	0.00	0.00	-51.10	-122.90	174.10	0.00	-30.80	-56.40	87.30	0.00	1.30	-7.80	6.50	0.00	1.30	-7.80	6.50	0.00	1.00	0.00	0.00	0.00	0.00	0.00	0.00	0.00	0.00	0.00	0.00	0.00	0.00	0.00	0.00
0.00	0.00	0.00	0.00	0.00	0.00	0.00	0.00	0.00	0.00	0.00	0.00	0.00	0.00	0.00	0.00	0.00	0.00	0.00	4.30	-157.10	152.80	0.00	-3.60	-74.70	78.40	0.00	3.80	-8.30	4.50	0.00	3.80	-8.30	4.50	0.00	1.00	0.00	0.00	0.00	0.00	0.00	0.00	0.00	0.00	0.00	0.00	0.00	0.00	0.00	0.00
0.00	0.00	0.00	0.00	0.00	0.00	0.00	0.00	0.00	0.00	0.00	0.00	0.00	0.00	0.00	0.00	0.00	0.00	0.00	59.40	-175.90	116.50	0.00	23.80	-85.70	61.90	0.00	5.90	-8.10	2.10	0.00	5.90	-8.10	2.10	0.00	1.00	0.00	0.00	0.00	0.00	0.00	0.00	0.00	0.00	0.00	0.00	0.00	0.00	0.00	0.00
0.00	0.00	0.00	0.00	0.00	0.00	0.00	0.00	0.00	0.00	0.00	0.00	0.00	0.00	0.00	0.00	0.00	0.00	0.00	108.60	-177.50	68.80	0.00	49.00	-88.30	39.30	0.00	7.40	-7.00	-0.40	0.00	7.40	-7.00	-0.40	0.00	1.00	0.00	0.00	0.00	0.00	0.00	0.00	0.00	0.00	0.00	0.00	0.00	0.00	0.00	0.00
0.00	0.00	0.00	0.00	0.00	0.00	0.00	0.00	0.00	0.00	0.00	0.00	0.00	0.00	0.00	0.00	0.00	0.00	0.00	147.20	-161.70	14.40	0.00	69.30	-82.30	12.90	0.00	8.20	-5.20	-3.00	0.00	8.20	-5.20	-3.00	0.00	1.00	0.00	0.00	0.00	0.00	0.00	0.00	0.00	0.00	0.00	0.00	0.00	0.00	0.00	0.00
0.00	0.00	0.00	0.00	0.00	0.00	0.00	0.00	0.00	0.00	0.00	0.00	0.00	0.00	0.00	0.00	0.00	0.00	0.00	171.40	-130.10	-41.30	0.00	82.90	-68.20	-14.70	0.00	8.20	-3.00	-5.20	0.00	8.20	-3.00	-5.20	0.00	1.00	0.00	0.00	0.00	0.00	0.00	0.00	0.00	0.00	0.00	0.00	0.00	0.00	0.00	0.00
0.00	0.00	0.00	0.00	0.00	0.00	0.00	0.00	0.00	0.00	0.00	0.00	0.00	0.00	0.00	0.00	0.00	0.00	0.00	178.90	-85.70	-93.10	0.00	88.40	-47.40	-41.00	0.00	7.40	-0.40	-7.00	0.00	7.40	-0.40	-7.00	0.00	1.00	0.00	0.00	0.00	0.00	0.00	0.00	0.00	0.00	0.00	0.00	0.00	0.00	0.00	0.00
0.00	0.00	0.00	0.00	0.00	0.00	0.00	0.00	0.00	0.00	0.00	0.00	0.00	0.00	0.00	0.00	0.00	0.00	0.00	168.80	-33.00	-135.70	0.00	85.20	-22.00	-63.20	0.00	5.90	2.10	-8.10	0.00	5.90	2.10	-8.10	0.00	1.00	0.00	0.00	0.00	0.00	0.00	0.00	0.00	0.00	0.00	0.00	0.00	0.00	0.00	0.00
0.00	0.00	0.00	0.00	0.00	0.00	0.00	0.00	0.00	0.00	0.00	0.00	0.00	0.00	0.00	0.00	0.00	0.00	0.00	142.20	22.90	-165.10	0.00	73.70	5.50	-79.20	0.00	3.80	4.50	-8.30	0.00	3.80	4.50	-8.30	0.00	1.00	0.00	0.00	0.00	0.00	0.00	0.00	0.00	0.00	0.00	0.00	0.00	0.00	0.00	0.00
0.00	0.00	0.00	0.00	0.00	0.00	0.00	0.00	0.00	0.00	0.00	0.00	0.00	0.00	0.00	0.00	0.00	0.00	0.00	101.60	76.60	-178.20	0.00	54.90	32.50	-87.50	0.00	1.30	6.50	-7.80	0.00	1.30	6.50	-7.80	0.00	1.00	0.00	0.00	0.00	0.00	0.00	0.00	0.00	0.00	0.00	0.00	0.00	0.00	0.00	0.00
0.00	0.00	0.00	0.00	0.00	0.00	0.00	0.00	0.00	0.00	0.00	0.00	0.00	0.00	0.00	0.00	0.00	0.00	0.00	51.10	122.80	-174.00	0.00	30.80	56.40	-87.20	0.00	-1.30	7.80	-6.50	0.00	-1.30	7.80	-6.50	0.00	1.00	0.00	0.00	0.00	0.00	0.00	0.00	0.00	0.00	0.00	0.00	0.00	0.00	0.00	0.00
0.00	0.00	0.00	0.00	0.00	0.00	0.00	0.00	0.00	0.00	0.00	0.00	0.00	0.00	0.00	0.00	0.00	0.00	0.00	-4.30	157.00	-152.70	0.00	3.60	74.70	-78.40	0.00	-3.80	8.30	-4.50	0.00	-3.80	8.30	-4.50	0.00	1.00	0.00	0.00	0.00	0.00	0.00	0.00	0.00	0.00	0.00	0.00	0.00	0.00	0.00	0.00
0.00	0.00	0.00	0.00	0.00	0.00	0.00	0.00	0.00	0.00	0.00	0.00	0.00	0.00	0.00	0.00	0.00	0.00	0.00	-59.30	175.80	-116.40	0.00	-23.80	85.70	-61.80	0.00	-5.90	8.10	-2.10	0.00	-5.90	8.10	-2.10	0.00	1.00	0.00	0.00	0.00	0.00	0.00	0.00	0.00	0.00	0.00	0.00	0.00	0.00	0.00	0.00
0.00	0.00	0.00	0.00	0.00	0.00	0.00	0.00	0.00	0.00	0.00	0.00	0.00	0.00	0.00	0.00	0.00	0.00	0.00	-108.60	177.40	-68.80	0.00	-49.00	88.30	-39.30	0.00	-7.40	7.00	0.40	0.00	-7.40	7.00	0.40	0.00	1.00	0.00	0.00	0.00	0.00	0.00	0.00	0.00	0.00	0.00	0.00	0.00	0.00	0.00	0.00
0.00	0.00	0.00	0.00	0.00	0.00	0.00	0.00	0.00	0.00	0.00	0.00	0.00	0.00	0.00	0.00	0.00	0.00	0.00	-147.20	161.60	-14.30	0.00	-69.30	82.20	-12.80	0.00	-8.20	5.20	3.00	0.00	-8.20	5.20	3.00	0.00	1.00	0.00	0.00	0.00	0.00	0.00	0.00	0.00	0.00	0.00	0.00	0.00	0.00	0.00	0.00
0.00	0.00	0.00	0.00	0.00	0.00	0.00	0.00	0.00	0.00	0.00	0.00	0.00	0.00	0.00	0.00	0.00	0.00	0.00	-171.40	130.00	41.40	0.00	-82.90	68.10	14.80	0.00	-8.20	3.00	5.20	0.00	-8.20	3.00	5.20	0.00	1.00	0.00	0.00	0.00	0.00	0.00	0.00	0.00	0.00	0.00	0.00	0.00	0.00	0.00	0.00
0.00	0.00	0.00	0.00	0.00	0.00	0.00	0.00	0.00	0.00	0.00	0.00	0.00	0.00	0.00	0.00	0.00	0.00	0.00	-178.80	85.60	93.20	0.00	-88.40	47.30	41.00	0.00	-7.40	0.40	7.00	0.00	-7.40	0.40	7.00	0.00	1.00	0.00	0.00	0.00	0.00	0.00	0.00	0.00	0.00	0.00	0.00	0.00	0.00	0.00	0.00
0.00	0.00	0.00	0.00	0.00	0.00	0.00	0.00	0.00	0.00	0.00	0.00	0.00	0.00	0.00	0.00	0.00	0.00	0.00	-168.80	32.90	135.80	0.00	-85.20	21.90	63.30	0.00	-5.90	-2.10	8.10	0.00	-5.90	-2.10	8.10	0.00	1.00	0.00	0.00	0.00	0.00	0.00	0.00	0.00	0.00	0.00	0.00	0.00	0.00	0.00	0.00
0.00	0.00	0.00	0.00	0.00	0.00	0.00	0.00	0.00	0.00	0.00	0.00	0.00	0.00	0.00	0.00	0.00	0.00	0.00	-142.20	-23.00	165.20	0.00	-73.70	-5.60	79.30	0.00	-3.80	-4.50	8.30	0.00	-3.80	-4.50	8.30	0.00	1.00	0.00	0.00	0.00	0.00	0.00	0.00	0.00	0.00	0.00	0.00	0.00	0.00	0.00	0.00
0.00	0.00	0.00	0.00	0.00	0.00	0.00	0.00	0.00	0.00	0.00	0.00	0.00	0.00	0.00	0.00	0.00	0.00	0.00	-101.70	-76.80	178.40	0.00	-54.90	-32.60	87.60	0.00	-1.30	-6.50	7.80	0.00	-1.30	-6.50	7.80	0.00	1.00	0.00	0.00	0.00	0.00	0.00	0.00	0.00	0.00	0.00	0.00	0.00	0.00	0.00	0.00
0.00	0.00	0.00	0.00	0.00	0.00	0.00	0.00	0.00	0.00	0.00	0.00	0.00	0.00	0.00	0.00	0.00	0.00	0.00	-51.20	-123.00	174.10	0.00	-30.80	-56.40	87.30	0.00	1.30	-7.80	6.50	0.00	1.30	-7.80	6.50	0.00	1.00	0.00	0.00	0.00	0.00	0.00	0.00	0.00	0.00	0.00	0.00	0.00	0.00	0.00	0.00
0.00	0.00	0.00	0.00	0.00	0.00	0.00	0.00	0.00	0.00	0.00	0.00	0.00	0.00	0.00	0.00	0.00	0.00	0.00	4.30	-157.10	152.80	0.00	-3.60	-74.70	78.40	0.00	3.80	-8.30	4.50	0.00	3.80	-8.30	4.50	0.00	1.00	0.00	0.00	0.00	0.00	0.00	0.00	0.00	0.00	0.00	0.00	0.00	0.00	0.00	0.00
0.00	0.00	0.00	0.00	0.00	0.00	0.00	0.00	0.00	0.00	0.00	0.00	0.00	0.00	0.00	0.00	0.00	0.00	0.00	59.40	-175.90	116.50	0.00	23.80	-85.70	61.90	0.00	5.90	-8.10	2.10	0.00	5.90	-8.10	2.10	0.00	1.00	0.00	0.00	0.00	0.00	0.00	0.00	0.00	0.00	0.00	0.00	0.00	0.00	0.00	0.00
0.00	0.00	0.00	0.00	0.00	0.00	0.00	0.00	0.00	0.00	0.00	0.00	0.00	0.00	0.00	0.00	0.00	0.00	0.00	108.60	-177.50	68.80	0.00	49.00	-88.30	39.30	0.00	7.40	-7.00	-0.40	0.00	7.40	-7.00	-0.40	0.00	1.00	0.00	0.00	0.00	0.00	0.00	0.00	0.00	0.00	0.00	0.00	0.00	0.00	0.00	0.00
0.00	0.00	0.00	0.00	0.00	0.00	0.00	0.00	0.00	0.00	0.00	0.00	0.00	0.00	0.00	0.00	0.00	0.00	0.00	147.20	-161.70	14.40	0.00	69.30	-82.30	12.90	0.00	8.20	-5.20	-3.00	0.00	8.20	-5.20	-3.00	0.00	1.00	0.00	0.00	0.00	0.00	0.00	0.00	0.00	0.00	0.00	0.00	0.00	0.00	0.00	0.00
0.00	0.00	0.00	0.00	0.00	0.00	0.00	0.00	0.00	0.00	0.00	0.00	0.00	0.00	0.00	0.00	0.00	0.00	0.00	171.40	-130.10	-41.30	0.00	82.90	-68.20	-14.70	0.00	8.20	-3.00	-5.20	0.00	8.20	-3.00	-5.20	0.00	1.00	0.00	0.00	0.00	0.00	0.00	0.00	0.00	0.00	0.00	0.00	0.00	0.00	0.00	0.00
0.00	0.00	0.00	0.00	0.00	0.00	0.00	0.00	0.00	0.00	0.00	0.00	0.00	0.00	0.00	0.00	0.00	0.00	0.00	178.90	-85.70	-93.10	0.00	88.40	-47.40	-41.00	0.00	7.40	-0.40	-7.00	0.00	7.40	-0.40	-7.00	0.00	1.00	0.00	0.00	0.00	0.00	0.00	0.00	0.00	0.00	0.00	0.00	0.00	0.00	0.00	0.00
0.00	0.00	0.00	0.00	0.00	0.00	0.00	0.00	0.00	0.00	0.00	0.00	0.00	0.00	0.00	0.00	0.00	0.00	0.00	168.80	-33.00	-135.80	0.00	85.20	-22.00	-63.20	0.00	5.90	2.10	-8.10	0.00	5.90	2.10	-8.10	0.00	1.00	0.00	0.00	0.00	0.00	0.00	0.00	0.00	0.00	0.00	0.00	0.00	0.00	0.00	0.00
0.00	0.00	0.00	0.00	0.00	0.00	0.00	0.00	0.00	0.00	0.00	0.00	0.00	0.00	0.00	0.00	0.00	0.00	0.00	142.20	22.90	-165.10	0.00	73.70	5.50	-79.20	0.00	3.80	4.50	-8.30	0.00	3.80	4.50	-8.30	0.00	1.00	0.00	0.00	0.00	0.00	0.00	0.00	0.00	0.00	0.00	0.00	0.00	0.00	0.00	0.00
0.00	0.00	0.00	0.00	0.00	0.00	0.00	0.00	0.00	0.00	0.00	0.00	0.00	0.00	0.00	0.00	0.00	0.00	0.00	101.60	76.60	-178.30	0.00	54.90	32.50	-87.50	0.00	1.30	6.50	-7.80	0.00	1.30	6.50	-7.80	0.00	1.00	0.00	0.00	0.00	0.00	0.00	0.00	0.00	0.00	0.00	0.00	0.00	0.00	0.00	0.00
0.00	0.00	0.00	0.00	0.00	0.00	0.00	0.00	0.00	0.00	0.00	0.00	0.00	0.00	0.00	0.00	0.00	0.00	0.00	51.10	122.80	-174.00	0.00	30.80	56.40	-87.20	0.00	-1.30	7.80	-6.50	0.00	-1.30	7.80	-6.50	0.00	1.00	0.00	0.00	0.00	0.00	0.00	0.00	0.00	0.00	0.00	0.00	0.00	0.00	0.00	0.00
0.00	0.00	0.00	0.00	0.00	0.00	0.00	0.00	0.00	0.00	0.00	0.00	0.00	0.00	0.00	0.00	0.00	0.00	0.00	-4.30	157.00	-152.70	0.00	3.60	74.70	-78.40	0.00	-3.80	8.30	-4.50	0.00	-3.80	8.30	-4.50	0.00	1.00	0.00	0.00	0.00	0.00	0.00	0.00	0.00	0.00	0.00	0.00	0.00	0.00	0.00	0.00
0.00	0.00	0.00	0.00	0.00	0.00	0.00	0.00	0.00	0.00	0.00	0.00	0.00	0.00	0.00	0.00	0.00	0.00	0.00	-59.30	175.80	-116.40	0.00	-23.80	85.70	-61.80	0.00	-5.90	8.10	-2.10	0.00	-5.90	8.10	-2.10	0.00	1.00	0.00	0.00	0.00	0.00	0.00	0.00	0.00	0.00	0.00	0.00	0.00	0.00	0.00	0.00
0.00	0.00	0.00	0.00	0.00	0.00	0.00	0.00	0.00	0.00	0.00	0.00	0.00	0.00	0.00	0.00	0.00	0.00	0.00	-108.60	177.40	-68.70	0.00	-49.00	88.30	-39.30	0.00	-7.40	7.00	0.40	0.00	-7.40	7.00	0.40	0.00	1.00	0.00	0.00	0.00	0.00	0.00	0.00	0.00	0.00	0.00	0.00	0.00	0.00	0.00	0.00
0.00	0.00	0.00	0.00	0.00	0.00	0.00	0.00	0.00	0.00	0.00	0.00	0.00	0.00	0.00	0.00	0.00	0.00	0.00	-147.20	161.60	-14.30	0.00	-69.30	82.20	-12.80	0.00	-8.20	5.20	3.00	0.00	-8.20	5.20	3.00	0.00	1.00	0.00	0.00	0.00	0.00	0.00	0.00	0.00	0.00	0.00	0.00	0.00	0.00	0.00	0.00
0.00	0.00	0.00	0.00	0.00	0.00	0.00	0.00	0.00	0.00	0.00	0.00	0.00	0.00	0.00	0.00	0.00	0.00	0.00	-171.40	130.00	41.40	0.00	-82.90	68.10	14.80	0.00	-8.20	3.00	5.20	0.00	-8.20	3.00	5.20	0.00	1.00	0.00	0.00	0.00	0.00	0.00	0.00	0.00	0.00	0.00	0.00	0.00	0.00	0.00	0.00
0.00	0.00	0.00	0.00	0.00	0.00	0.00	0.00	0.00	0.00	0.00	0.00	0.00	0.00	0.00	0.00	0.00	0.00	0.00	-178.90	85.60	93.20	0.00	-88.40	47.30	41.00	0.00	-7.40	0.40	7.00	0.00	-7.40	0.40	7.00	0.00	1.00	0.00	0.00	0.00	0.00	0.00	0.00	0.00	0.00	0.00	0.00	0.00	0.00	0.00	0.00
0.00	0.00	0.00	0.00	0.00	0.00	0.00	0.00	0.00	0.00	0.00	0.00	0.00	0.00	0.00	0.00	0.00	0.00	0.00	-168.80	32.90	135.80	0.00	-85.20	21.90	63.30	0.00	-5.90	-2.10	8.10	0.00	-5.90	-2.10	8.10	0.00	1.00	0.00	0.00	0.00	0.00	0.00	0.00	0.00	0.00	0.00	0.00	0.00	0.00	0.00	0.00
0.00	0.00	0.00	0.00	0.00	0.00	0.00	0.00	0.00	0.00	0.00	0.00	0.00	0.00	0.00	0.00	0.00	0.00	0.00	-142.10	-23.00	165.20	0.00	-73.70	-5.60	79.30	0.00	-3.80	-4.50	8.30	0.00	-3.80	-4.50	8.30	0.00	1.00	0.00	0.00	0.00	0.00	0.00	0.00	0.00	0.00	0.00	0.00	0.00	0.00	0.00	0.00
0.00	0.00	0.00	0.00	0.00	0.00	0.00	0.00	0.00	0.00	0.00	0.00	0.00	0.00	0.00	0.00	0.00	0.00	0.00	-101.60	-76.70	178.40	0.00	-54.90	-32.60	87.60	0.00	-1.30	-6.50	7.80	0.00	-1.30	-6.50	7.80	0.00	1.00	0.00	0.00	0.00	0.00	0.00	0.00	0.00	0.00	0.00	0.00	0.00	0.00	0.00	0.00
0.00	0.00	0.00	0.00	0.00	0.00	0.00	0.00	0.00	0.00	0.00	0.00	0.00	0.00	0.00	0.00	0.00	0.00	0.00	-51.10	-122.90	174.20	0.00	-30.80	-56.40	87.30	0.00	1.30	-7.80	6.50	0.00	1.30	-7.80	6.50	0.00	1.00	0.00	0.00	0.00	0.00	0.00	0.00	0.00	0.00	0.00	0.00	0.00	0.00	0.00	0.00
0.00	0.00	0.00	0.00	0.00	0.00	0.00	0.00	0.00	0.00	0.00	0.00	0.00	0.00	0.00	0.00	0.00	0.00	0.00	4.20	-157.10	152.80	0.00	-3.60	-74.70	78.40	0.00	3.80	-8.30	4.50	0.00	3.80	-8.30	4.50	0.00	1.00	0.00	0.00	0.00	0.00	0.00	0.00	0.00	0.00	0.00	0.00	0.00	0.00	0.00	0.00
0.00	0.00	0.00	0.00	0.00	0.00	0.00	0.00	0.00	0.00	0.00	0.00	0.00	0.00	0.00	0.00	0.00	0.00	0.00	59.30	-175.90	116.50	0.00	23.80	-85.70	61.90	0.00	5.90	-8.10	2.10	0.00	5.90	-8.10	2.10	0.00	1.00	0.00	0.00	0.00	0.00	0.00	0.00	0.00	0.00	0.00	0.00	0.00	0.00	0.00	0.00
0.00	0.00	0.00	0.00	0.00	0.00	0.00	0.00	0.00	0.00	0.00	0.00	0.00	0.00	0.00	0.00	0.00	0.00	0.00	108.60	-177.50	68.80	0.00	49.00	-88.30	39.30	0.00	7.40	-7.00	-0.40	0.00	7.40	-7.00	-0.40	0.00	1.00	0.00	0.00	0.00	0.00	0.00	0.00	0.00	0.00	0.00	0.00	0.00	0.00	0.00	0.00
0.00	0.00	0.00	0.00	0.00	0.00	0.00	0.00	0.00	0.00	0.00	0.00	0.00	0.00	0.00	0.00	0.00	0.00	0.00	147.20	-161.70	14.40	0.00	69.40	-82.30	12.90	0.00	8.20	-5.20	-3.00	0.00	8.20	-5.20	-3.00	0.00	1.00	0.00	0.00	0.00	0.00	0.00	0.00	0.00	0.00	0.00	0.00	0.00	0.00	0.00	0.00
0.00	0.00	0.00	0.00	0.00	0.00	0.00	0.00	0.00	0.00	0.00	0.00	0.00	0.00	0.00	0.00	0.00	0.00	0.00	171.50	-130.10	-41.30	0.00	82.90	-68.20	-14.70	0.00	8.20	-3.00	-5.20	0.00	8.20	-3.00	-5.20	0.00	1.00	0.00	0.00	0.00	0.00	0.00	0.00	0.00	0.00	0.00	0.00	0.00	0.00	0.00	0.00
0.00	0.00	0.00	0.00	0.00	0.00	0.00	0.00	0.00	0.00	0.00	0.00	0.00	0.00	0.00	0.00	0.00	0.00	0.00	178.90	-85.70	-93.10	0.00	88.40	-47.40	-41.00	0.00	7.40	-0.40	-7.00	0.00	7.40	-0.40	-7.00	0.00	1.00	0.00	0.00	0.00	0.00	0.00	0.00	0.00	0.00	0.00	0.00	0.00	0.00	0.00	0.00
0.00	0.00	0.00	0.00	0.00	0.00	0.00	0.00	0.00	0.00	0.00	0.00	0.00	0.00	0.00	0.00	0.00	0.00	0.00	168.80	-33.00	-135.80	0.00	85.20	-22.00	-63.20	0.00	5.90	2.10	-8.10	0.00	5.90	2.10	-8.10	0.00	1.00	0.00	0.00	0.00	0.00	0.00	0.00	0.00	0.00	0.00	0.00	0.00	0.00	0.00	0.00
0.00	0.00	0.00	0.00	0.00	0.00	0.00	0.00	0.00	0.00	0.00	0.00	0.00	0.00	0.00	0.00	0.00	0.00	0.00	142.20	22.90	-165.10	0.00	73.70	5.50	-79.20	0.00	3.80	4.50	-8.30	0.00	3.80	4.50	-8.30	0.00	1.00	0.00	0.00	0.00	0.00	0.00	0.00	0.00	0.00	0.00	0.00	0.00	0.00	0.00	0.00
0.00	0.00	0.00	0.00	0.00	0.00	0.00	0.00	0.00	0.00	0.00	0.00	0.00	0.00	0.00	0.00	0.00	0.00	0.00	101.60	76.60	-178.30	0.00	54.90	32.50	-87.50	0.00	1.30	6.50	-7.80	0.00	1.30	6.50	-7.80	0.00	1.00	0.00	0.00	0.00	0.00	0.00	0.00	0.00	0.00	0.00	0.00	0.00	0.00	0.00	0.00
0.00	0.00	0.00	0.00	0.00	0.00	0.00	0.00	0.00	0.00	0.00	0.00	0.00	0.00	0.00	0.00	0.00	0.00	0.00	51.10	122.80	-174.00	0.00	30.80	56.40	-87.20	0.00	-1.30	7.80	-6.50	0.00	-1.30	7.80	-6.50	0.00	1.00	0.00	0.00	0.00	0.00	0.00	0.00	0.00	0.00	0.00	0.00	0.00	0.00	0.00	0.00
0.00	0.00	0.00	0.00	0.00	0.00	0.00	0.00	0.00	0.00	0.00	0.00	0.00	0.00	0.00	0.00	0.00	0.00	0.00	-4.30	157.00	-152.70	0.00	3.60	74.70	-78.40	0.00	-3.80	8.30	-4.50	0.00	-3.80	8.30	-4.50	0.00	1.00	0.00	0.00	0.00	0.00	0.00	0.00	0.00	0.00	0.00	0.00	0.00	0.00	0.00	0.00
0.00	0.00	0.00	0.00	0.00	0.00	0.00	0.00	0.00	0.00	0.00	0.00	0.00	0.00	0.00	0.00	0.00	0.00	0.00	-59.40	175.80	-116.40	0.00	-23.80	85.70	-61.80	0.00	-5.90	8.10	-2.10	0.00	-5.90	8.10	-2.10	0.00	1.00	0.00	0.00	0.00	0.00	0.00	0.00	0.00	0.00	0.00	0.00	0.00	0.00	0.00	0.00
0.00	0.00	0.00	0.00	0.00	0.00	0.00	0.00	0.00	0.00	0.00	0.00	0.00	0.00	0.00	0.00	0.00	0.00	0.00	-108.60	177.40	-68.80	0.00	-49.00	88.30	-39.30	0.00	-7.40	7.00	0.40	0.00	-7.40	7.00	0.40	0.00	1.00	0.00	0.00	0.00	0.00	0.00	0.00	0.00	0.00	0.00	0.00	0.00	0.00	0.00	0.00
0.00	0.00	0.00	0.00	0.00	0.00	0.00	0.00	0.00	0.00	0.00	0.00	0.00	0.00	0.00	0.00	0.00	0.00	0.00	-147.20	161.60	-14.30	0.00	-69.30	82.20	-12.80	0.00	-8.20	5.20	3.00	0.00	-8.20	5.20	3.00	0.00	1.00	0.00	0.00	0.00	0.00	0.00	0.00	0.00	0.00	0.00	0.00	0.00	0.00	0.00	0.00
0.00	0.00	0.00	0.00	0.00	0.00	0.00	0.00	0.00	0.00	0.00	0.00	0.00	0.00	0.00	0.00	0.00	0.00	0.00	-171.40	130.00	41.40	0.00	-82.90	68.10	14.80	0.00	-8.20	3.00	5.20	0.00	-8.20	3.00	5.20	0.00	1.00	0.00	0.00	0.00	0.00	0.00	0.00	0.00	0.00	0.00	0.00	0.00	0.00	0.00	0.00
0.00	0.00	0.00	0.00	0.00	0.00	0.00	0.00	0.00	0.00	0.00	0.00	0.00	0.00	0.00	0.00	0.00	0.00	0.00	-178.80	85.60	93.20	0.00	-88.40	47.30	41.00	0.00	-7.40	0.40	7.00	0.00	-7.40	0.40	7.00	0.00	1.00	0.00	0.00	0.00	0.00	0.00	0.00	0.00	0.00	0.00	0.00	0.00	0.00	0.00	0.00
0.00	0.00	0.00	0.00	0.00	0.00	0.00	0.00	0.00	0.00	0.00	0.00	0.00	0.00	0.00	0.00	0.00	0.00	0.00	-168.80	32.90	135.80	0.00	-85.20	21.90	63.20	0.00	-5.90	-2.10	8.10	0.00	-5.90	-2.10	8.10	0.00	1.00	0.00	0.00	0.00	0.00	0.00	0.00	0.00	0.00	0.00	0.00	0.00	0.00	0.00	0.00
0.00	0.00	0.00	0.00	0.00	0.00	0.00	0.00	0.00	0.00	0.00	0.00	0.00	0.00	0.00	0.00	0.00	0.00	0.00	4.30	-157.10	152.80	0.00	-3.60	-74.70	78.40	0.00	3.80	-8.30	4.50	0.00	3.80	-8.30	4.50	0.00	1.00	0.00	0.00	0.00	0.00	0.00	0.00	0.00	0.00	0.00	0.00	0.00	0.00	0.00	0.00
0.00	0.00	0.00	0.00	0.00	0.00	0.00	0.00	0.00	0.00	0.00	0.00	0.00	0.00	0.00	0.00	0.00	0.00	0.00	59.40	-175.90	116.60	0.00	23.80	-85.70	61.90	0.00	5.90	-8.10	2.10	0.00	5.90	-8.10	2.10	0.00	1.00	0.00	0.00	0.00	0.00	0.00	0.00	0.00	0.00	0.00	0.00	0.00	0.00	0.00	0.00
0.00	0.00	0.00	0.00	0.00	0.00	0.00	0.00	0.00	0.00	0.00	0.00	0.00	0.00	0.00	0.00	0.00	0.00	0.00	108.60	-177.50	68.90	0.00	49.00	-88.30	39.30	0.00	7.40	-7.00	-0.40	0.00	7.40	-7.00	-0.40	0.00	1.00	0.00	0.00	0.00	0.00	0.00	0.00	0.00	0.00	0.00	0.00	0.00	0.00	0.00	0.00
0.00	0.00	0.00	0.00	0.00	0.00	0.00	0.00	0.00	0.00	0.00	0.00	0.00	0.00	0.00	0.00	0.00	0.00	0.00	147.30	-161.70	14.40	0.00	69.30	-82.30	12.90	0.00	8.20	-5.20	-3.00	0.00	8.20	-5.20	-3.00	0.00	1.00	0.00	0.00	0.00	0.00	0.00	0.00	0.00	0.00	0.00	0.00	0.00	0.00	0.00	0.00
0.00	0.00	0.00	0.00	0.00	0.00	0.00	0.00	0.00	0.00	0.00	0.00	0.00	0.00	0.00	0.00	0.00	0.00	0.00	171.40	-130.10	-41.30	0.00	82.90	-68.20	-14.70	0.00	8.20	-3.00	-5.20	0.00	8.20	-3.00	-5.20	0.00	1.00	0.00	0.00	0.00	0.00	0.00	0.00	0.00	0.00	0.00	0.00	0.00	0.00	0.00	0.00
0.00	0.00	0.00	0.00	0.00	0.00	0.00	0.00	0.00	0.00	0.00	0.00	0.00	0.00	0.00	0.00	0.00	0.00	0.00	178.80	-85.80	-93.10	0.00	88.40	-47.40	-41.00	0.00	7.40	-0.40	-7.00	0.00	7.40	-0.40	-7.00	0.00	1.00	0.00	0.00	0.00	0.00	0.00	0.00	0.00	0.00	0.00	0.00	0.00	0.00	0.00	0.00
0.00	0.00	0.00	0.00	0.00	0.00	0.00	0.00	0.00	0.00	0.00	0.00	0.00	0.00	0.00	0.00	0.00	0.00	0.00	168.80	-33.00	-135.80	0.00	85.20	-22.00	-63.20	0.00	5.90	2.10	-8.10	0.00	5.90	2.10	-8.10	0.00	1.00	0.00	0.00	0.00	0.00	0.00	0.00	0.00	0.00	0.00	0.00	0.00	0.00	0.00	0.00
0.00	0.00	0.00	0.00	0.00	0.00	0.00	0.00	0.00	0.00	0.00	0.00	0.00	0.00	0.00	0.00	0.00	0.00	0.00	142.20	22.90	-165.10	0.00	73.70	5.50	-79.20	0.00	3.80	4.50	-8.30	0.00	3.80	4.50	-8.30	0.00	1.00	0.00	0.00	0.00	0.00	0.00	0.00	0.00	0.00	0.00	0.00	0.00	0.00	0.00	0.00
0.00	0.00	0.00	0.00	0.00	0.00	0.00	0.00	0.00	0.00	0.00	0.00	0.00	0.00	0.00	0.00	0.00	0.00	0.00	101.70	76.60	-178.30	0.00	54.90	32.50	-87.50	0.00	1.30	6.50	-7.80	0.00	1.30	6.50	-7.80	0.00	1.00	0.00	0.00	0.00	0.00	0.00	0.00	0.00	0.00	0.00	0.00	0.00	0.00	0.00	0.00
0.00	0.00	0.00	0.00	0.00	0.00	0.00	0.00	0.00	0.00	0.00	0.00	0.00	0.00	0.00	0.00	0.00	0.00	0.00	51.20	122.80	-174.00	0.00	30.80	56.40	-87.20	0.00	-1.30	7.80	-6.50	0.00	-1.30	7.80	-6.50	0.00	1.00	0.00	0.00	0.00	0.00	0.00	0.00	0.00	0.00	0.00	0.00	0.00	0.00	0.00	0.00
0.00	0.00	0.00	0.00	0.00	0.00	0.00	0.00	0.00	0.00	0.00	0.00	0.00	0.00	0.00	0.00	0.00	0.00	0.00	-4.30	157.00	-152.70	0.00	3.60	74.70	-78.40	0.00	-3.80	8.30	-4.50	0.00	-3.80	8.30	-4.50	0.00	1.00	0.00	0.00	0.00	0.00	0.00	0.00	0.00	0.00	0.00	0.00	0.00	0.00	0.00	0.00
0.00	0.00	0.00	0.00	0.00	0.00	0.00	0.00	0.00	0.00	0.00	0.00	0.00	0.00	0.00	0.00	0.00	0.00	0.00	-59.40	175.80	-116.40	0.00	-23.80	85.70	-61.80	0.00	-5.90	8.10	-2.10	0.00	-5.90	8.10	-2.10	0.00	1.00	0.00	0.00	0.00	0.00	0.00	0.00	0.00	0.00	0.00	0.00	0.00	0.00	0.00	0.00
0.00	0.00	0.00	0.00	0.00	0.00	0.00	0.00	0.00	0.00	0.00	0.00	0.00	0.00	0.00	0.00	0.00	0.00	0.00	-108.60	177.40	-68.70	0.00	-49.00	88.30	-39.30	0.00	-7.40	7.00	0.40	0.00	-7.40	7.00	0.40	0.00	1.00	0.00	0.00	0.00	0.00	0.00	0.00	0.00	0.00	0.00	0.00	0.00	0.00	0.00	0.00
0.00	0.00	0.00	0.00	0.00	0.00	0.00	0.00	0.00	0.00	0.00	0.00	0.00	0.00	0.00	0.00	0.00	0.00	0.00	-147.20	161.60	-14.30	0.00	-69.30	82.20	-12.80	0.00	-8.20	5.20	3.00	0.00	-8.20	5.20	3.00	0.00	1.00	0.00	0.00	0.00	0.00	0.00	0.00	0.00	0.00	0.00	0.00	0.00	0.00	0.00	0.00
0.00	0.00	0.00	0.00	0.00	0.00	0.00	0.00	0.00	0.00	0.00	0.00	0.00	0.00	0.00	0.00	0.00	0.00	0.00	-171.40	130.00	41.40	0.00	-82.90	68.10	14.80	0.00	-8.20	3.00	5.20	0.00	-8.20	3.00	5.20	0.00	1.00	0.00	0.00	0.00	0.00	0.00	0.00	0.00	0.00	0.00	0.00	0.00	0.00	0.00	0.00
0.00	0.00	0.00	0.00	0.00	0.00	0.00	0.00	0.00	0.00	0.00	0.00	0.00	0.00	0.00	0.00	0.00	0.00	0.00	-178.90	85.60	93.20	0.00	-88.40	47.30	41.00	0.00	-7.40	0.40	7.00	0.00	-7.40	0.40	7.00	0.00	1.00	0.00	0.00	0.00	0.00	0.00	0.00	0.00	0.00	0.00	0.00	0.00	0.00	0.00	0.00
0.00	0.00	0.00	0.00	0.00	0.00	0.00	0.00	0.00	0.00	0.00	0.00	0.00	0.00	0.00	0.00	0.00	0.00	0.00	-168.80	32.90	135.90	0.00	-85.20	21.90	63.30	0.00	-5.90	-2.10	8.10	0.00	-5.90	-2.10	8.10	0.00	1.00	0.00	0.00	0.00	0.00	0.00	0.00	0.00	0.00	0.00	0.00	0.00	0.00	0.00	0.00
0.00	0.00	0.00	0.00	0.00	0.00	0.00	0.00	0.00	0.00	0.00	0.00	0.00	0.00	0.00	0.00	0.00	0.00	0.00	-142.10	-23.00	165.20	0.00	-73.70	-5.60	79.30	0.00	-3.80	-4.50	8.30	0.00	-3.80	-4.50	8.30	0.00	1.00	0.00	0.00	0.00	0.00	0.00	0.00	0.00	0.00	0.00	0.00	0.00	0.00	0.00	0.00
0.00	0.00	0.00	0.00	0.00	0.00	0.00	0.00	0.00	0.00	0.00	0.00	0.00	0.00	0.00	0.00	0.00	0.00	0.00	-101.60	-76.70	178.40	0.00	-54.90	-32.60	87.60	0.00	-1.30	-6.50	7.80	0.00	-1.30	-6.50	7.80	0.00	1.00	0.00	0.00	0.00	0.00	0.00	0.00	0.00	0.00	0.00	0.00	0.00	0.00	0.00	0.00
0.00	0.00	0.00	0.00	0.00	0.00	0.00	0.00	0.00	0.00	0.00	0.00	0.00	0.00	0.00	0.00	0.00	0.00	0.00	-51.10	-122.90	174.10	0.00	-30.80	-56.40	87.30	0.00	1.30	-7.80	6.50	0.00	1.30	-7.80	6.50	0.00	1.00	0.00	0.00	0.00	0.00	0.00	0.00	0.00	0.00	0.00	0.00	0.00	0.00	0.00	0.00
0.00	0.00	0.00	0.00	0.00	0.00	0.00	0.00	0.00	0.00	0.00	0.00	0.00	0.00	0.00	0.00	0.00	0.00	0.00	4.20	-157.10	152.80	0.00	-3.60	-74.70	78.40	0.00	3.80	-8.30	4.50	0.00	3.80	-8.30	4.50	0.00	1.00	0.00	0.00	0.00	0.00	0.00	0.00	0.00	0.00	0.00	0.00	0.00	0.00	0.00	0.00
0.00	0.00	0.00	0.00	0.00	0.00	0.00	0.00	0.00	0.00	0.00	0.00	0.00	0.00	0.00	0.00	0.00	0.00	0.00	59.30	-175.90	116.50	0.00	23.80	-85.70	61.90	0.00	5.90	-8.10	2.10	0.00	5.90	-8.10	2.10	0.00	1.00	0.00	0.00	0.00	0.00	0.00	0.00	0.00	0.00	0.00	0.00	0.00	0.00	0.00	0.00
0.00	0.00	0.00	0.00	0.00	0.00	0.00	0.00	0.00	0.00	0.00	0.00	0.00	0.00	0.00	0.00	0.00	0.00	0.00	108.60	-177.50	68.80	0.00	49.00	-88.30	39.30	0.00	7.40	-7.00	-0.40	0.00	7.40	-7.00	-0.40	0.00	1.00	0.00	0.00	0.00	0.00	0.00	0.00	0.00	0.00	0.00	0.00	0.00	0.00	0.00	0.00
0.00	0.00	0.00	0.00	0.00	0.00	0.00	0.00	0.00	0.00	0.00	0.00	0.00	0.00	0.00	0.00	0.00	0.00	0.00	147.30	-161.70	14.40	0.00	69.40	-82.30	12.90	0.00	8.20	-5.20	-3.00	0.00	8.20	-5.20	-3.00	0.00	1.00	0.00	0.00	0.00	0.00	0.00	0.00	0.00	0.00	0.00	0.00	0.00	0.00	0.00	0.00
0.00	0.00	0.00	0.00	0.00	0.00	0.00	0.00	0.00	0.00	0.00	0.00	0.00	0.00	0.00	0.00	0.00	0.00	0.00	171.50	-130.10	-41.30	0.00	82.90	-68.20	-14.70	0.00	8.20	-3.00	-5.20	0.00	8.20	-3.00	-5.20	0.00	1.00	0.00	0.00	0.00	0.00	0.00	0.00	0.00	0.00	0.00	0.00	0.00	0.00	0.00	0.00
0.00	0.00	0.00	0.00	0.00	0.00	0.00	0.00	0.00	0.00	0.00	0.00	0.00	0.00	0.00	0.00	0.00	0.00	0.00	178.90	-85.70	-93.10	0.00	88.40	-47.40	-41.00	0.00	7.40	-0.40	-7.00	0.00	7.40	-0.40	-7.00	0.00	1.00	0.00	0.00	0.00	0.00	0.00	0.00	0.00	0.00	0.00	0.00	0.00	0.00	0.00	0.00
0.00	0.00	0.00	0.00	0.00	0.00	0.00	0.00	0.00	0.00	0.00	0.00	0.00	0.00	0.00	0.00	0.00	0.00	0.00	168.80	-33.00	-135.70	0.00	85.20	-22.00	-63.20	0.00	5.90	2.10	-8.10	0.00	5.90	2.10	-8.10	0.00	1.00	0.00	0.00	0.00	0.00	0.00	0.00	0.00	0.00	0.00	0.00	0.00	0.00	0.00	0.00
0.00	0.00	0.00	0.00	0.00	0.00	0.00	0.00	0.00	0.00	0.00	0.00	0.00	0.00	0.00	0.00	0.00	0.00	0.00	142.10	22.90	-165.10	0.00	73.70	5.50	-79.20	0.00	3.80	4.50	-8.30	0.00	3.80	4.50	-8.30	0.00	1.00	0.00	0.00	0.00	0.00	0.00	0.00	0.00	0.00	0.00	0.00	0.00	0.00	0.00	0.00
0.00	0.00	0.00	0.00	0.00	0.00	0.00	0.00	0.00	0.00	0.00	0.00	0.00	0.00	0.00	0.00	0.00	0.00	0.00	101.60	76.60	-178.30	0.00	54.90	32.50	-87.50	0.00	1.30	6.50	-7.80	0.00	1.30	6.50	-7.80	0.00	1.00	0.00	0.00	0.00	0.00	0.00	0.00	0.00	0.00	0.00	0.00	0.00	0.00	0.00	0.00
0.00	0.00	0.00	0.00	0.00	0.00	0.00	0.00	0.00	0.00	0.00	0.00	0.00	0.00	0.00	0.00	0.00	0.00	0.00	51.10	122.80	-174.00	0.00	30.80	56.40	-87.20	0.00	-1.30	7.80	-6.50	0.00	-1.30	7.80	-6.50	0.00	1.00	0.00	0.00	0.00	0.00	0.00	0.00	0.00	0.00	0.00	0.00	0.00	0.00	0.00	0.00
0.00	0.00	0.00	0.00	0.00	0.00	0.00	0.00	0.00	0.00	0.00	0.00	0.00	0.00	0.00	0.00	0.00	0.00	0.00	-4.30	157.00	-152.70	0.00	3.60	74.70	-78.40	0.00	-3.80	8.30	-4.50	0.00	-3.80	8.30	-4.50	0.00	1.00	0.00	0.00	0.00	0.00	0.00	0.00	0.00	0.00	0.00	0.00	0.00	0.00	0.00	0.00
0.00	0.00	0.00	0.00	0.00	0.00	0.00	0.00	0.00	0.00	0.00	0.00	0.00	0.00	0.00	0.00	0.00	0.00	0.00	-59.30	175.80	-116.40	0.00	-23.80	85.70	-61.80	0.00	-5.90	8.10	-2.10	0.00	-5.90	8.10	-2.10	0.00	1.00	0.00	0.00	0.00	0.00	0.00	0.00	0.00	0.00	0.00	0.00	0.00	0.00	0.00	0.00
0.00	0.00	0.00	0.00	0.00	0.00	0.00	0.00	0.00	0.00	0.00	0.00	0.00	0.00	0.00	0.00	0.00	0.00	0.00	-108.60	177.40	-68.70	0.00	-49.00	88.30	-39.30	0.00	-7.40	7.00	0.40	0.00	-7.40	7.00	0.40	0.00	1.00	0.00	0.00	0.00	0.00	0.00	0.00	0.00	0.00	0.00	0.00	0.00	0.00	0.00	0.00
0.00	0.00	0.00	0.00	0.00	0.00	0.00	0.00	0.00	0.00	0.00	0.00	0.00	0.00	0.00	0.00	0.00	0.00	0.00	-147.20	161.60	-14.30	0.00	-69.30	82.20	-12.80	0.00	-8.20	5.20	3.00	0.00	-8.20	5.20	3.00	0.00	1.00	0.00	0.00	0.00	0.00	0.00	0.00	0.00	0.00	0.00	0.00	0.00	0.00	0.00	0.00
0.00	0.00	0.00	0.00	0.00	0.00	0.00	0.00	0.00	0.00	0.00	0.00	0.00	0.00	0.00	0.00	0.00	0.00	0.00	-171.40	130.00	41.40	0.00	-82.90	68.10	14.80	0.00	-8.20	3.00	5.20	0.00	-8.20	3.00	5.20	0.00	1.00	0.00	0.00	0.00	0.00	0.00	0.00	0.00	0.00	0.00	0.00	0.00	0.00	0.00	0.00
0.00	0.00	0.00	0.00	0.00	0.00	0.00	0.00	0.00	0.00	0.00	0.00	0.00	0.00	0.00	0.00	0.00	0.00	0.00	-178.90	85.60	93.20	0.00	-88.40	47.30	41.00	0.00	-7.40	0.40	7.00	0.00	-7.40	0.40	7.00	0.00	1.00	0.00	0.00	0.00	0.00	0.00	0.00	0.00	0.00	0.00	0.00	0.00	0.00	0.00	0.00
0.00	0.00	0.00	0.00	0.00	0.00	0.00	0.00	0.00	0.00	0.00	0.00	0.00	0.00	0.00	0.00	0.00	0.00	0.00	-168.80	32.90	135.90	0.00	-85.20	21.90	63.30	0.00	-5.90	-2.10	8.10	0.00	-5.90	-2.10	8.10	0.00	1.00	0.00	0.00	0.00	0.00	0.00	0.00	0.00	0.00	0.00	0.00	0.00	0.00	0.00	0.00
0.00	0.00	0.00	0.00	0.00	0.00	0.00	0.00	0.00	0.00	0.00	0.00	0.00	0.00	0.00	0.00	0.00	0.00	0.00	-142.20	-23.00	165.20	0.00	-73.70	-5.60	79.30	0.00	-3.80	-4.50	8.30	0.00	-3.80	-4.50	8.30	0.00	1.00	0.00	0.00	0.00	0.00	0.00	0.00	0.00	0.00	0.00	0.00	0.00	0.00	0.00	0.00
0.00	0.00	0.00	0.00	0.00	0.00	0.00	0.00	0.00	0.00	0.00	0.00	0.00	0.00	0.00	0.00	0.00	0.00	0.00	-101.60	-76.70	178.40	0.00	-54.90	-32.60	87.60	0.00	-1.30	-6.50	7.80	0.00	-1.30	-6.50	7.80	0.00	1.00	0.00	0.00	0.00	0.00	0.00	0.00	0.00	0.00	0.00	0.00	0.00	0.00	0.00	0.00
0.00	0.00	0.00	0.00	0.00	0.00	0.00	0.00	0.00	0.00	0.00	0.00	0.00	0.00	0.00	0.00	0.00	0.00	0.00	-51.10	-122.90	174.10	0.00	-30.80	-56.40	87.30	0.00	1.30	-7.80	6.50	0.00	1.30	-7.80	6.50	0.00	1.00	0.00	0.00	0.00	0.00	0.00	0.00	0.00	0.00	0.00	0.00	0.00	0.00	0.00	0.00
0.00	0.00	0.00	0.00	0.00	0.00	0.00	0.00	0.00	0.00	0.00	0.00	0.00	0.00	0.00	0.00	0.00	0.00	0.00	4.30	-157.10	152.80	0.00	-3.60	-74.70	78.40	0.00	3.80	-8.30	4.50	0.00	3.80	-8.30	4.50	0.00	1.00	0.00	0.00	0.00	0.00	0.00	0.00	0.00	0.00	0.00	0.00	0.00	0.00	0.00	0.00
0.00	0.00	0.00	0.00	0.00	0.00	0.00	0.00	0.00	0.00	0.00	0.00	0.00	0.00	0.00	0.00	0.00	0.00	0.00	59.40	-175.90	116.50	0.00	23.80	-85.70	61.90	0.00	5.90	-8.10	2.10	0.00	5.90	-8.10	2.10	0.00	1.00	0.00	0.00	0.00	0.00	0.00	0.00	0.00	0.00	0.00	0.00	0.00	0.00	0.00	0.00
0.00	0.00	0.00	0.00	0.00	0.00	0.00	0.00	0.00	0.00	0.00	0.00	0.00	0.00	0.00	0.00	0.00	0.00	0.00	108.60	-177.50	68.80	0.00	49.00	-88.30	39.30	0.00	7.40	-7.00	-0.40	0.00	7.40	-7.00	-0.40	0.00	1.00	0.00	0.00	0.00	0.00	0.00	0.00	0.00	0.00	0.00	0.00	0.00	0.00	0.00	0.00
0.00	0.00	0.00	0.00	0.00	0.00	0.00	0.00	0.00	0.00	0.00	0.00	0.00	0.00	0.00	0.00	0.00	0.00	0.00	147.20	-161.70	14.40	0.00	69.30	-82.30	12.90	0.00	8.20	-5.20	-3.00	0.00	8.20	-5.20	-3.00	0.00	1.00	0.00	0.00	0.00	0.00	0.00	0.00	0.00	0.00	0.00	0.00	0.00	0.00	0.00	0.00
0.00	0.00	0.00	0.00	0.00	0.00	0.00	0.00	0.00	0.00	0.00	0.00	0.00	0.00	0.00	0.00	0.00	0.00	0.00	171.40	-130.10	-41.30	0.00	82.90	-68.20	-14.70	0.00	8.20	-3.00	-5.20	0.00	8.20	-3.00	-5.20	0.00	1.00	0.00	0.00	0.00	0.00	0.00	0.00	0.00	0.00	0.00	0.00	0.00	0.00	0.00	0.00
0.00	0.00	0.00	0.00	0.00	0.00	0.00	0.00	0.00	0.00	0.00	0.00	0.00	0.00	0.00	0.00	0.00	0.00	0.00	178.90	-85.70	-93.10	0.00	88.40	-47.40	-41.00	0.00	7.40	-0.40	-7.00	0.00	7.40	-0.40	-7.00	0.00	1.00	0.00	0.00	0.00	0.00	0.00	0.00	0.00	0.00	0.00	0.00	0.00	0.00	0.00	0.00
0.00	0.00	0.00	0.00	0.00	0.00	0.00	0.00	0.00	0.00	0.00	0.00	0.00	0.00	0.00	0.00	0.00	0.00	0.00	168.80	-33.00	-135.70	0.00	85.20	-22.00	-63.20	0.00	5.90	2.10	-8.10	0.00	5.90	2.10	-8.10	0.00	1.00	0.00	0.00	0.00	0.00	0.00	0.00	0.00	0.00	0.00	0.00	0.00	0.00	0.00	0.00
0.00	0.00	0.00	0.00	0.00	0.00	0.00	0.00	0.00	0.00	0.00	0.00	0.00	0.00	0.00	0.00	0.00	0.00	0.00	142.20	22.90	-165.10	0.00	73.70	5.50	-79.20	0.00	3.80	4.50	-8.30	0.00	3.80	4.50	-8.30	0.00	1.00	0.00	0.00	0.00	0.00	0.00	0.00	0.00	0.00	0.00	0.00	0.00	0.00	0.00	0.00
0.00	0.00	0.00	0.00	0.00	0.00	0.00	0.00	0.00	0.00	0.00	0.00	0.00	0.00	0.00	0.00	0.00	0.00	0.00	101.60	76.60	-178.30	0.00	54.90	32.50	-87.50	0.00	1.30	6.50	-7.80	0.00	1.30	6.50	-7.80	0.00	1.00	0.00	0.00	0.00	0.00	0.00	0.00	0.00	0.00	0.00	0.00	0.00	0.00	0.00	0.00
0.00	0.00	0.00	0.00	0.00	0.00	0.00	0.00	0.00	0.00	0.00	0.00	0.00	0.00	0.00	0.00	0.00	0.00	0.00	51.20	122.80	-174.00	0.00	30.80	56.40	-87.20	0.00	-1.30	7.80	-6.50	0.00	-1.30	7.80	-6.50	0.00	1.00	0.00	0.00	0.00	0.00	0.00	0.00	0.00	0.00	0.00	0.00	0.00	0.00	0.00	0.00
0.00	0.00	0.00	0.00	0.00	0.00	0.00	0.00	0.00	0.00	0.00	0.00	0.00	0.00	0.00	0.00	0.00	0.00	0.00	-4.20	157.00	-152.70	0.00	3.60	74.70	-78.40	0.00	-3.80	8.30	-4.50	0.00	-3.80	8.30	-4.50	0.00	1.00	0.00	0.00	0.00	0.00	0.00	0.00	0.00	0.00	0.00	0.00	0.00	0.00	0.00	0.00
0.00	0.00	0.00	0.00	0.00	0.00	0.00	0.00	0.00	0.00	0.00	0.00	0.00	0.00	0.00	0.00	0.00	0.00	0.00	-59.30	175.80	-116.40	0.00	-23.80	85.70	-61.80	0.00	-5.90	8.10	-2.10	0.00	-5.90	8.10	-2.10	0.00	1.00	0.00	0.00	0.00	0.00	0.00	0.00	0.00	0.00	0.00	0.00	0.00	0.00	0.00	0.00
0.00	0.00	0.00	0.00	0.00	0.00	0.00	0.00	0.00	0.00	0.00	0.00	0.00	0.00	0.00	0.00	0.00	0.00	0.00	-108.60	177.40	-68.70	0.00	-49.00	88.30	-39.30	0.00	-7.40	7.00	0.40	0.00	-7.40	7.00	0.40	0.00	1.00	0.00	0.00	0.00	0.00	0.00	0.00	0.00	0.00	0.00	0.00	0.00	0.00	0.00	0.00
0.00	0.00	0.00	0.00	0.00	0.00	0.00	0.00	0.00	0.00	0.00	0.00	0.00	0.00	0.00	0.00	0.00	0.00	0.00	-147.30	161.60	-14.30	0.00	-69.30	82.20	-12.80	0.00	-8.20	5.20	3.00	0.00	-8.20	5.20	3.00	0.00	1.00	0.00	0.00	0.00	0.00	0.00	0.00	0.00	0.00	0.00	0.00	0.00	0.00	0.00	0.00
0.00	0.00	0.00	0.00	0.00	0.00	0.00	0.00	0.00	0.00	0.00	0.00	0.00	0.00	0.00	0.00	0.00	0.00	0.00	-171.40	130.00	41.40	0.00	-82.90	68.10	14.80	0.00	-8.20	3.00	5.20	0.00	-8.20	3.00	5.20	0.00	1.00	0.00	0.00	0.00	0.00	0.00	0.00	0.00	0.00	0.00	0.00	0.00	0.00	0.00	0.00
0.00	0.00	0.00	0.00	0.00	0.00	0.00	0.00	0.00	0.00	0.00	0.00	0.00	0.00	0.00	0.00	0.00	0.00	0.00	-178.80	85.60	93.20	0.00	-88.40	47.30	41.00	0.00	-7.40	0.40	7.00	0.00	-7.40	0.40	7.00	0.00	1.00	0.00	0.00	0.00	0.00	0.00	0.00	0.00	0.00	0.00	0.00	0.00	0.00	0.00	0.00
0.00	0.00	0.00	0.00	0.00	0.00	0.00	0.00	0.00	0.00	0.00	0.00	0.00	0.00	0.00	0.00	0.00	0.00	0.00	-168.70	32.90	135.90	0.00	-85.20	21.90	63.30	0.00	-5.90	-2.10	8.10	0.00	-5.90	-2.10	8.10	0.00	1.00	0.00	0.00	0.00	0.00	0.00	0.00	0.00	0.00	0.00	0.00	0.00	0.00	0.00	0.00
0.00	0.00	0.00	0.00	0.00	0.00	0.00	0.00	0.00	0.00	0.00	0.00	0.00	0.00	0.00	0.00	0.00	0.00	0.00	-142.10	-23.00	165.20	0.00	-73.70	-5.60	79.30	0.00	-3.80	-4.50	8.30	0.00	-3.80	-4.50	8.30	0.00	1.00	0.00	0.00	0.00	0.00	0.00	0.00	0.00	0.00	0.00	0.00	0.00	0.00	0.00	0.00
0.00	0.00	0.00	0.00	0.00	0.00	0.00	0.00	0.00	0.00	0.00	0.00	0.00	0.00	0.00	0.00	0.00	0.00	0.00	-101.60	-76.70	178.40	0.00	-54.90	-32.60	87.60	0.00	-1.30	-6.50	7.80	0.00	-1.30	-6.50	7.80	0.00	1.00	0.00	0.00	0.00	0.00	0.00	0.00	0.00	0.00	0.00	0.00	0.00	0.00	0.00	0.00
0.00	0.00	0.00	0.00	0.00	0.00	0.00	0.00	0.00	0.00	0.00	0.00	0.00	0.00	0.00	0.00	0.00	0.00	0.00	-51.20	-123.00	174.10	0.00	-30.80	-56.40	87.30	0.00	1.30	-7.80	6.50	0.00	1.30	-7.80	6.50	0.00	1.00	0.00	0.00	0.00	0.00	0.00	0.00	0.00	0.00	0.00	0.00	0.00	0.00	0.00	0.00
0.00	0.00	0.00	0.00	0.00	0.00	0.00	0.00	0.00	0.00	0.00	0.00	0.00	0.00	0.00	0.00	0.00	0.00	0.00	4.20	-157.10	152.80	0.00	-3.60	-74.70	78.40	0.00	3.80	-8.30	4.50	0.00	3.80	-8.30	4.50	0.00	1.00	0.00	0.00	0.00	0.00	0.00	0.00	0.00	0.00	0.00	0.00	0.00	0.00	0.00	0.00
0.00	0.00	0.00	0.00	0.00	0.00	0.00	0.00	0.00	0.00	0.00	0.00	0.00	0.00	0.00	0.00	0.00	0.00	0.00	59.30	-175.90	116.50	0.00	23.80	-85.70	61.90	0.00	5.90	-8.10	2.10	0.00	5.90	-8.10	2.10	0.00	1.00	0.00	0.00	0.00	0.00	0.00	0.00	0.00	0.00	0.00	0.00	0.00	0.00	0.00	0.00
0.00	0.00	0.00	0.00	0.00	0.00	0.00	0.00	0.00	0.00	0.00	0.00	0.00	0.00	0.00	0.00	0.00	0.00	0.00	108.60	-177.50	68.80	0.00	49.00	-88.30	39.30	0.00	7.40	-7.00	-0.40	0.00	7.40	-7.00	-0.40	0.00	1.00	0.00	0.00	0.00	0.00	0.00	0.00	0.00	0.00	0.00	0.00	0.00	0.00	0.00	0.00
0.00	0.00	0.00	0.00	0.00	0.00	0.00	0.00	0.00	0.00	0.00	0.00	0.00	0.00	0.00	0.00	0.00	0.00	0.00	147.30	-161.70	14.40	0.00	69.40	-82.30	12.90	0.00	8.20	-5.20	-3.00	0.00	8.20	-5.20	-3.00	0.00	1.00	0.00	0.00	0.00	0.00	0.00	0.00	0.00	0.00	0.00	0.00	0.00	0.00	0.00	0.00
0.00	0.00	0.00	0.00	0.00	0.00	0.00	0.00	0.00	0.00	0.00	0.00	0.00	0.00	0.00	0.00	0.00	0.00	0.00	171.50	-130.10	-41.30	0.00	82.90	-68.20	-14.70	0.00	8.20	-3.00	-5.20	0.00	8.20	-3.00	-5.20	0.00	1.00	0.00	0.00	0.00	0.00	0.00	0.00	0.00	0.00	0.00	0.00	0.00	0.00	0.00	0.00
0.00	0.00	0.00	0.00	0.00	0.00	0.00	0.00	0.00	0.00	0.00	0.00	0.00	0.00	0.00	0.00	0.00	0.00	0.00	178.90	-85.70	-93.10	0.00	88.40	-47.40	-41.00	0.00	7.40	-0.40	-7.00	0.00	7.40	-0.40	-7.00	0.00	1.00	0.00	0.00	0.00	0.00	0.00	0.00	0.00	0.00	0.00	0.00	0.00	0.00	0.00	0.00
0.00	0.00	0.00	0.00	0.00	0.00	0.00	0.00	0.00	0.00	0.00	0.00	0.00	0.00	0.00	0.00	0.00	0.00	0.00	168.80	-33.00	-135.80	0.00	85.20	-22.00	-63.20	0.00	5.90	2.10	-8.10	0.00	5.90	2.10	-8.10	0.00	1.00	0.00	0.00	0.00	0.00	0.00	0.00	0.00	0.00	0.00	0.00	0.00	0.00	0.00	0.00
0.00	0.00	0.00	0.00	0.00	0.00	0.00	0.00	0.00	0.00	0.00	0.00	0.00	0.00	0.00	0.00	0.00	0.00	0.00	142.20	22.90	-165.10	0.00	73.70	5.50	-79.20	0.00	3.80	4.50	-8.30	0.00	3.80	4.50	-8.30	0.00	1.00	0.00	0.00	0.00	0.00	0.00	0.00	0.00	0.00	0.00	0.00	0.00	0.00	0.00	0.00
0.00	0.00	0.00	0.00	0.00	0.00	0.00	0.00	0.00	0.00	0.00	0.00	0.00	0.00	0.00	0.00	0.00	0.00	0.00	101.60	76.60	-178.30	0.00	54.90	32.50	-87.50	0.00	1.30	6.50	-7.80	0.00	1.30	6.50	-7.80	0.00	1.00	0.00	0.00	0.00	0.00	0.00	0.00	0.00	0.00	0.00	0.00	0.00	0.00	0.00	0.00
0.00	0.00	0.00	0.00	0.00	0.00	0.00	0.00	0.00	0.00	0.00	0.00	0.00	0.00	0.00	0.00	0.00	0.00	0.00	51.10	122.80	-174.00	0.00	30.80	56.40	-87.20	0.00	-1.30	7.80	-6.50	0.00	-1.30	7.80	-6.50	0.00	1.00	0.00	0.00	0.00	0.00	0.00	0.00	0.00	0.00	0.00	0.00	0.00	0.00	0.00	0.00
0.00	0.00	0.00	0.00	0.00	0.00	0.00	0.00	0.00	0.00	0.00	0.00	0.00	0.00	0.00	0.00	0.00	0.00	0.00	-4.20	157.00	-152.70	0.00	3.60	74.70	-78.40	0.00	-3.80	8.30	-4.50	0.00	-3.80	8.30	-4.50	0.00	1.00	0.00	0.00	0.00	0.00	0.00	0.00	0.00	0.00	0.00	0.00	0.00	0.00	0.00	0.00
0.00	0.00	0.00	0.00	0.00	0.00	0.00	0.00	0.00	0.00	0.00	0.00	0.00	0.00	0.00	0.00	0.00	0.00	0.00	-59.30	175.80	-116.40	0.00	-23.80	85.70	-61.80	0.00	-5.90	8.10	-2.10	0.00	-5.90	8.10	-2.10	0.00	1.00	0.00	0.00	0.00	0.00	0.00	0.00	0.00	0.00	0.00	0.00	0.00	0.00	0.00	0.00
0.00	0.00	0.00	0.00	0.00	0.00	0.00	0.00	0.00	0.00	0.00	0.00	0.00	0.00	0.00	0.00	0.00	0.00	0.00	-108.60	177.40	-68.70	0.00	-49.00	88.30	-39.30	0.00	-7.40	7.00	0.40	0.00	-7.40	7.00	0.40	0.00	1.00	0.00	0.00	0.00	0.00	0.00	0.00	0.00	0.00	0.00	0.00	0.00	0.00	0.00	0.00
0.00	0.00	0.00	0.00	0.00	0.00	0.00	0.00	0.00	0.00	0.00	0.00	0.00	0.00	0.00	0.00	0.00	0.00	0.00	-147.20	161.60	-14.30	0.00	-69.30	82.20	-12.80	0.00	-8.20	5.20	3.00	0.00	-8.20	5.20	3.00	0.00	1.00	0.00	0.00	0.00	0.00	0.00	0.00	0.00	0.00	0.00	0.00	0.00	0.00	0.00	0.00
0.00	0.00	0.00	0.00	0.00	0.00	0.00	0.00	0.00	0.00	0.00	0.00	0.00	0.00	0.00	0.00	0.00	0.00	0.00	-171.40	130.00	41.40	0.00	-82.90	68.10	14.80	0.00	-8.20	3.00	5.20	0.00	-8.20	3.00	5.20	0.00	1.00	0.00	0.00	0.00	0.00	0.00	0.00	0.00	0.00	0.00	0.00	0.00	0.00	0.00	0.00
0.00	0.00	0.00	0.00	0.00	0.00	0.00	0.00	0.00	0.00	0.00	0.00	0.00	0.00	0.00	0.00	0.00	0.00	0.00	-178.90	85.60	93.20	0.00	-88.40	47.30	41.00	0.00	-7.40	0.40	7.00	0.00	-7.40	0.40	7.00	0.00	1.00	0.00	0.00	0.00	0.00	0.00	0.00	0.00	0.00	0.00	0.00	0.00	0.00	0.00	0.00
0.00	0.00	0.00	0.00	0.00	0.00	0.00	0.00	0.00	0.00	0.00	0.00	0.00	0.00	0.00	0.00	0.00	0.00	0.00	-168.80	32.90	135.80	0.00	-85.20	21.90	63.30	0.00	-5.90	-2.10	8.10	0.00	-5.90	-2.10	8.10	0.00	1.00	0.00	0.00	0.00	0.00	0.00	0.00	0.00	0.00	0.00	0.00	0.00	0.00	0.00	0.00
0.00	0.00	0.00	0.00	0.00	0.00	0.00	0.00	0.00	0.00	0.00	0.00	0.00	0.00	0.00	0.00	0.00	0.00	0.00	-142.20	-23.00	165.20	0.00	-73.70	-5.60	79.30	0.00	-3.80	-4.50	8.30	0.00	-3.80	-4.50	8.30	0.00	1.00	0.00	0.00	0.00	0.00	0.00	0.00	0.00	0.00	0.00	0.00	0.00	0.00	0.00	0.00
0.00	0.00	0.00	0.00	0.00	0.00	0.00	0.00	0.00	0.00	0.00	0.00	0.00	0.00	0.00	0.00	0.00	0.00	0.00	-101.60	-76.70	178.40	0.00	-54.90	-32.60	87.60	0.00	-1.30	-6.50	7.80	0.00	-1.30	-6.50	7.80	0.00	1.00	0.00	0.00	0.00	0.00	0.00	0.00	0.00	0.00	0.00	0.00	0.00	0.00	0.00	0.00
0.00	0.00	0.00	0.00	0.00	0.00	0.00	0.00	0.00	0.00	0.00	0.00	0.00	0.00	0.00	0.00	0.00	0.00	0.00	-51.10	-122.90	174.10	0.00	-30.80	-56.40	87.30	0.00	1.30	-7.80	6.50	0.00	1.30	-7.80	6.50	0.00	1.00	0.00	0.00	0.00	0.00	0.00	0.00	0.00	0.00	0.00	0.00	0.00	0.00	0.00	0.00
0.00	0.00	0.00	0.00	0.00	0.00	0.00	0.00	0.00	0.00	0.00	0.00	0.00	0.00	0.00	0.00	0.00	0.00	0.00	4.30	-157.10	152.80	0.00	-3.60	-74.70	78.40	0.00	3.80	-8.30	4.50	0.00	3.80	-8.30	4.50	0.00	1.00	0.00	0.00	0.00	0.00	0.00	0.00	0.00	0.00	0.00	0.00	0.00	0.00	0.00	0.00
0.00	0.00	0.00	0.00	0.00	0.00	0.00	0.00	0.00	0.00	0.00	0.00	0.00	0.00	0.00	0.00	0.00	0.00	0.00	59.40	-175.90	116.50	0.00	23.80	-85.70	61.90	0.00	5.90	-8.10	2.10	0.00	5.90	-8.10	2.10	0.00	1.00	0.00	0.00	0.00	0.00	0.00	0.00	0.00	0.00	0.00	0.00	0.00	0.00	0.00	0.00
0.00	0.00	0.00	0.00	0.00	0.00	0.00	0.00	0.00	0.00	0.00	0.00	0.00	0.00	0.00	0.00	0.00	0.00	0.00	108.60	-177.50	68.80	0.00	49.00	-88.30	39.30	0.00	7.40	-7.00	-0.40	0.00	7.40	-7.00	-0.40	0.00	1.00	0.00	0.00	0.00	0.00	0.00	0.00	0.00	0.00	0.00	0.00	0.00	0.00	0.00	0.00
0.00	0.00	0.00	0.00	0.00	0.00	0.00	0.00	0.00	0.00	0.00	0.00	0.00	0.00	0.00	0.00	0.00	0.00	0.00	147.20	-161.70	14.40	0.00	69.30	-82.30	12.90	0.00	8.20	-5.20	-3.00	0.00	8.20	-5.20	-3.00	0.00	1.00	0.00	0.00	0.00	0.00	0.00	0.00	0.00	0.00	0.00	0.00	0.00	0.00	0.00	0.00
0.00	0.00	0.00	0.00	0.00	0.00	0.00	0.00	0.00	0.00	0.00	0.00	0.00	0.00	0.00	0.00	0.00	0.00	0.00	171.40	-130.10	-41.30	0.00	82.90	-68.20	-14.70	0.00	8.20	-3.00	-5.20	0.00	8.20	-3.00	-5.20	0.00	1.00	0.00	0.00	0.00	0.00	0.00	0.00	0.00	0.00	0.00	0.00	0.00	0.00	0.00	0.00
0.00	0.00	0.00	0.00	0.00	0.00	0.00	0.00	0.00	0.00	0.00	0.00	0.00	0.00	0.00	0.00	0.00	0.00	0.00	178.90	-85.70	-93.10	0.00	88.40	-47.40	-41.00	0.00	7.40	-0.40	-7.00	0.00	7.40	-0.40	-7.00	0.00	1.00	0.00	0.00	0.00	0.00	0.00	0.00	0.00	0.00	0.00	0.00	0.00	0.00	0.00	0.00
0.00	0.00	0.00	0.00	0.00	0.00	0.00	0.00	0.00	0.00	0.00	0.00	0.00	0.00	0.00	0.00	0.00	0.00	0.00	168.80	-33.00	-135.80	0.00	85.20	-22.00	-63.20	0.00	5.90	2.10	-8.10	0.00	5.90	2.10	-8.10	0.00	1.00	0.00	0.00	0.00	0.00	0.00	0.00	0.00	0.00	0.00	0.00	0.00	0.00	0.00	0.00
0.00	0.00	0.00	0.00	0.00	0.00	0.00	0.00	0.00	0.00	0.00	0.00	0.00	0.00	0.00	0.00	0.00	0.00	0.00	142.20	22.90	-165.10	0.00	73.70	5.50	-79.20	0.00	3.80	4.50	-8.30	0.00	3.80	4.50	-8.30	0.00	1.00	0.00	0.00	0.00	0.00	0.00	0.00	0.00	0.00	0.00	0.00	0.00	0.00	0.00	0.00
0.00	0.00	0.00	0.00	0.00	0.00	0.00	0.00	0.00	0.00	0.00	0.00	0.00	0.00	0.00	0.00	0.00	0.00	0.00	101.60	76.60	-178.30	0.00	54.90	32.50	-87.50	0.00	1.30	6.50	-7.80	0.00	1.30	6.50	-7.80	0.00	1.00	0.00	0.00	0.00	0.00	0.00	0.00	0.00	0.00	0.00	0.00	0.00	0.00	0.00	0.00
0.00	0.00	0.00	0.00	0.00	0.00	0.00	0.00	0.00	0.00	0.00	0.00	0.00	0.00	0.00	0.00	0.00	0.00	0.00	51.10	122.80	-174.00	0.00	30.80	56.40	-87.20	0.00	-1.30	7.80	-6.50	0.00	-1.30	7.80	-6.50	0.00	1.00	0.00	0.00	0.00	0.00	0.00	0.00	0.00	0.00	0.00	0.00	0.00	0.00	0.00	0.00
0.00	0.00	0.00	0.00	0.00	0.00	0.00	0.00	0.00	0.00	0.00	0.00	0.00	0.00	0.00	0.00	0.00	0.00	0.00	-4.30	157.00	-152.70	0.00	3.60	74.70	-78.40	0.00	-3.80	8.30	-4.50	0.00	-3.80	8.30	-4.50	0.00	1.00	0.00	0.00	0.00	0.00	0.00	0.00	0.00	0.00	0.00	0.00	0.00	0.00	0.00	0.00
0.00	0.00	0.00	0.00	0.00	0.00	0.00	0.00	0.00	0.00	0.00	0.00	0.00	0.00	0.00	0.00	0.00	0.00	0.00	-59.30	175.80	-116.40	0.00	-23.80	85.70	-61.80	0.00	-5.90	8.10	-2.10	0.00	-5.90	8.10	-2.10	0.00	1.00	0.00	0.00	0.00	0.00	0.00	0.00	0.00	0.00	0.00	0.00	0.00	0.00	0.00	0.00
0.00	0.00	0.00	0.00	0.00	0.00	0.00	0.00	0.00	0.00	0.00	0.00	0.00	0.00	0.00	0.00	0.00	0.00	0.00	-108.60	177.40	-68.70	0.00	-49.00	88.30	-39.30	0.00	-7.40	7.00	0.40	0.00	-7.40	7.00	0.40	0.00	1.00	0.00	0.00	0.00	0.00	0.00	0.00	0.00	0.00	0.00	0.00	0.00	0.00	0.00	0.00
0.00	0.00	0.00	0.00	0.00	0.00	0.00	0.00	0.00	0.00	0.00	0.00	0.00	0.00	0.00	0.00	0.00	0.00	0.00	-147.20	161.60	-14.30	0.00	-69.30	82.20	-12.80	0.00	-8.20	5.20	3.00	0.00	-8.20	5.20	3.00	0.00	1.00	0.00	0.00	0.00	0.00	0.00	0.00	0.00	0.00	0.00	0.00	0.00	0.00	0.00	0.00
0.00	0.00	0.00	0.00	0.00	0.00	0.00	0.00	0.00	0.00	0.00	0.00	0.00	0.00	0.00	0.00	0.00	0.00	0.00	-171.50	130.00	41.40	0.00	-82.90	68.10	14.80	0.00	-8.20	3.00	5.20	0.00	-8.20	3.00	5.20	0.00	1.00	0.00	0.00	0.00	0.00	0.00	0.00	0.00	0.00	0.00	0.00	0.00	0.00	0.00	0.00
0.00	0.00	0.00	0.00	0.00	0.00	0.00	0.00	0.00	0.00	0.00	0.00	0.00	0.00	0.00	0.00	0.00	0.00	0.00	-178.90	85.60	93.20	0.00	-88.40	47.30	41.00	0.00	-7.40	0.40	7.00	0.00	-7.40	0.40	7.00	0.00	1.00	0.00	0.00	0.00	0.00	0.00	0.00	0.00	0.00	0.00	0.00	0.00	0.00	0.00	0.00
0.00	0.00	0.00	0.00	0.00	0.00	0.00	0.00	0.00	0.00	0.00	0.00	0.00	0.00	0.00	0.00	0.00	0.00	0.00	-168.70	32.90	135.80	0.00	-85.20	21.90	63.30	0.00	-5.90	-2.10	8.10	0.00	-5.90	-2.10	8.10	0.00	1.00	0.00	0.00	0.00	0.00	0.00	0.00	0.00	0.00	0.00	0.00	0.00	0.00	0.00	0.00
0.00	0.00	0.00	0.00	0.00	0.00	0.00	0.00	0.00	0.00	0.00	0.00	0.00	0.00	0.00	0.00	0.00	0.00	0.00	-142.10	-23.00	165.20	0.00	-73.70	-5.60	79.30	0.00	-3.80	-4.50	8.30	0.00	-3.80	-4.50	8.30	0.00	1.00	0.00	0.00	0.00	0.00	0.00	0.00	0.00	0.00	0.00	0.00	0.00	0.00	0.00	0.00
0.00	0.00	0.00	0.00	0.00	0.00	0.00	0.00	0.00	0.00	0.00	0.00	0.00	0.00	0.00	0.00	0.00	0.00	0.00	-101.60	-76.70	178.40	0.00	-54.90	-32.60	87.60	0.00	-1.30	-6.50	7.80	0.00	-1.30	-6.50	7.80	0.00	1.00	0.00	0.00	0.00	0.00	0.00	0.00	0.00	0.00	0.00	0.00	0.00	0.00	0.00	0.00
0.00	0.00	0.00	0.00	0.00	0.00	0.00	0.00	0.00	0.00	0.00	0.00	0.00	0.00	0.00	0.00	0.00	0.00	0.00	-51.10	-122.90	174.10	0.00	-30.80	-56.40	87.30	0.00	1.30	-7.80	6.50	0.00	1.30	-7.80	6.50	0.00	1.00	0.00	0.00	0.00	0.00	0.00	0.00	0.00	0.00	0.00	0.00	0.00	0.00	0.00	0.00
0.00	0.00	0.00	0.00	0.00	0.00	0.00	0.00	0.00	0.00	0.00	0.00	0.00	0.00	0.00	0.00	0.00	0.00	0.00	4.20	-157.10	152.80	0.00	-3.60	-74.70	78.40	0.00	3.80	-8.30	4.50	0.00	3.80	-8.30	4.50	0.00	1.00	0.00	0.00	0.00	0.00	0.00	0.00	0.00	0.00	0.00	0.00	0.00	0.00	0.00	0.00
0.00	0.00	0.00	0.00	0.00	0.00	0.00	0.00	0.00	0.00	0.00	0.00	0.00	0.00	0.00	0.00	0.00	0.00	0.00	59.30	-175.90	116.50	0.00	23.80	-85.70	61.90	0.00	5.90	-8.10	2.10	0.00	5.90	-8.10	2.10	0.00	1.00	0.00	0.00	0.00	0.00	0.00	0.00	0.00	0.00	0.00	0.00	0.00	0.00	0.00	0.00
0.00	0.00	0.00	0.00	0.00	0.00	0.00	0.00	0.00	0.00	0.00	0.00	0.00	0.00	0.00	0.00	0.00	0.00	0.00	108.60	-177.50	68.80	0.00	49.00	-88.30	39.30	0.00	7.40	-7.00	-0.40	0.00	7.40	-7.00	-0.40	0.00	1.00	0.00	0.00	0.00	0.00	0.00	0.00	0.00	0.00	0.00	0.00	0.00	0.00	0.00	0.00
0.00	0.00	0.00	0.00	0.00	0.00	0.00	0.00	0.00	0.00	0.00	0.00	0.00	0.00	0.00	0.00	0.00	0.00	0.00	147.30	-161.70	14.40	0.00	69.40	-82.30	12.90	0.00	8.20	-5.20	-3.00	0.00	8.20	-5.20	-3.00	0.00	1.00	0.00	0.00	0.00	0.00	0.00	0.00	0.00	0.00	0.00	0.00	0.00	0.00	0.00	0.00
0.00	0.00	0.00	0.00	0.00	0.00	0.00	0.00	0.00	0.00	0.00	0.00	0.00	0.00	0.00	0.00	0.00	0.00	0.00	171.50	-130.10	-41.30	0.00	82.90	-68.20	-14.70	0.00	8.20	-3.00	-5.20	0.00	8.20	-3.00	-5.20	0.00	1.00	0.00	0.00	0.00	0.00	0.00	0.00	0.00	0.00	0.00	0.00	0.00	0.00	0.00	0.00
0.00	0.00	0.00	0.00	0.00	0.00	0.00	0.00	0.00	0.00	0.00	0.00	0.00	0.00	0.00	0.00	0.00	0.00	0.00	178.90	-85.70	-93.10	0.00	88.40	-47.40	-41.00	0.00	7.40	-0.40	-7.00	0.00	7.40	-0.40	-7.00	0.00	1.00	0.00	0.00	0.00	0.00	0.00	0.00	0.00	0.00	0.00	0.00	0.00	0.00	0.00	0.00
0.00	0.00	0.00	0.00	0.00	0.00	0.00	0.00	0.00	0.00	0.00	0.00	0.00	0.00	0.00	0.00	0.00	0.00	0.00	168.80	-33.00	-135.80	0.00	85.20	-22.00	-63.20	0.00	5.90	2.10	-8.10	0.00	5.90	2.10	-8.10	0.00	1.00	0.00	0.00	0.00	0.00	0.00	0.00	0.00	0.00	0.00	0.00	0.00	0.00	0.00	0.00
0.00	0.00	0.00	0.00	0.00	0.00	0.00	0.00	0.00	0.00	0.00	0.00	0.00	0.00	0.00	0.00	0.00	0.00	0.00	142.20	22.90	-165.10	0.00	73.70	5.50	-79.20	0.00	3.80	4.50	-8.30	0.00	3.80	4.50	-8.30	0.00	1.00	0.00	0.00	0.00	0.00	0.00	0.00	0.00	0.00	0.00	0.00	0.00	0.00	0.00	0.00
0.00	0.00	0.00	0.00	0.00	0.00	0.00	0.00	0.00	0.00	0.00	0.00	0.00	0.00	0.00	0.00	0.00	0.00	0.00	101.60	76.60	-178.30	0.00	54.90	32.50	-87.50	0.00	1.30	6.50	-7.80	0.00	1.30	6.50	-7.80	0.00	1.00	0.00	0.00	0.00	0.00	0.00	0.00	0.00	0.00	0.00	0.00	0.00	0.00	0.00	0.00
0.00	0.00	0.00	0.00	0.00	0.00	0.00	0.00	0.00	0.00	0.00	0.00	0.00	0.00	0.00	0.00	0.00	0.00	0.00	51.10	122.80	-174.00	0.00	30.80	56.40	-87.20	0.00	-1.30	7.80	-6.50	0.00	-1.30	7.80	-6.50	0.00	1.00	0.00	0.00	0.00	0.00	0.00	0.00	0.00	0.00	0.00	0.00	0.00	0.00	0.00	0.00
0.00	0.00	0.00	0.00	0.00	0.00	0.00	0.00	0.00	0.00	0.00	0.00	0.00	0.00	0.00	0.00	0.00	0.00	0.00	-4.30	157.00	-152.70	0.00	3.60	74.70	-78.40	0.00	-3.80	8.30	-4.50	0.00	-3.80	8.30	-4.50	0.00	1.00	0.00	0.00	0.00	0.00	0.00	0.00	0.00	0.00	0.00	0.00	0.00	0.00	0.00	0.00
0.00	0.00	0.00	0.00	0.00	0.00	0.00	0.00	0.00	0.00	0.00	0.00	0.00	0.00	0.00	0.00	0.00	0.00	0.00	-59.30	175.80	-116.40	0.00	-23.80	85.70	-61.80	0.00	-5.90	8.10	-2.10	0.00	-5.90	8.10	-2.10	0.00	1.00	0.00	0.00	0.00	0.00	0.00	0.00	0.00	0.00	0.00	0.00	0.00	0.00	0.00	0.00
0.00	0.00	0.00	0.00	0.00	0.00	0.00	0.00	0.00	0.00	0.00	0.00	0.00	0.00	0.00	0.00	0.00	0.00	0.00	-108.60	177.40	-68.70	0.00	-49.00	88.30	-39.30	0.00	-7.40	7.00	0.40	0.00	-7.40	7.00	0.40	0.00	1.00	0.00	0.00	0.00	0.00	0.00	0.00	0.00	0.00	0.00	0.00	0.00	0.00	0.00	0.00
0.00	0.00	0.00	0.00	0.00	0.00	0.00	0.00	0.00	0.00	0.00	0.00	0.00	0.00	0.00	0.00	0.00	0.00	0.00	-147.20	161.60	-14.30	0.00	-69.30	82.20	-12.80	0.00	-8.20	5.20	3.00	0.00	-8.20	5.20	3.00	0.00	1.00	0.00	0.00	0.00	0.00	0.00	0.00	0.00	0.00	0.00	0.00	0.00	0.00	0.00	0.00
0.00	0.00	0.00	0.00	0.00	0.00	0.00	0.00	0.00	0.00	0.00	0.00	0.00	0.00	0.00	0.00	0.00	0.00	0.00	-171.40	130.00	41.40	0.00	-82.90	68.10	14.80	0.00	-8.20	3.00	5.20	0.00	-8.20	3.00	5.20	0.00	1.00	0.00	0.00	0.00	0.00	0.00	0.00	0.00	0.00	0.00	0.00	0.00	0.00	0.00	0.00
0.00	0.00	0.00	0.00	0.00	0.00	0.00	0.00	0.00	0.00	0.00	0.00	0.00	0.00	0.00	0.00	0.00	0.00	0.00	-178.90	85.60	93.20	0.00	-88.40	47.30	41.00	0.00	-7.40	0.40	7.00	0.00	-7.40	0.40	7.00	0.00	1.00	0.00	0.00	0.00	0.00	0.00	0.00	0.00	0.00	0.00	0.00	0.00	0.00	0.00	0.00
0.00	0.00	0.00	0.00	0.00	0.00	0.00	0.00	0.00	0.00	0.00	0.00	0.00	0.00	0.00	0.00	0.00	0.00	0.00	-168.80	32.90	135.80	0.00	-85.20	21.90	63.20	0.00	-5.90	-2.10	8.10	0.00	-5.90	-2.10	8.10	0.00	1.00	0.00	0.00	0.00	0.00	0.00	0.00	0.00	0.00	0.00	0.00	0.00	0.00	0.00	0.00
0.00	0.00	0.00	0.00	0.00	0.00	0.00	0.00	0.00	0.00	0.00	0.00	0.00	0.00	0.00	0.00	0.00	0.00	0.00	-142.20	-23.00	165.20	0.00	-73.70	-5.60	79.30	0.00	-3.80	-4.50	8.30	0.00	-3.80	-4.50	8.30	0.00	1.00	0.00	0.00	0.00	0.00	0.00	0.00	0.00	0.00	0.00	0.00	0.00	0.00	0.00	0.00
0.00	0.00	0.00	0.00	0.00	0.00	0.00	0.00	0.00	0.00	0.00	0.00	0.00	0.00	0.00	0.00	0.00	0.00	0.00	-101.60	-76.70	178.40	0.00	-54.90	-32.60	87.60	0.00	-1.30	-6.50	7.80	0.00	-1.30	-6.50	7.80	0.00	1.00	0.00	0.00	0.00	0.00	0.00	0.00	0.00	0.00	0.00	0.00	0.00	0.00	0.00	0.00
0.00	0.00	0.00	0.00	0.00	0.00	0.00	0.00	0.00	0.00	0.00	0.00	0.00	0.00	0.00	0.00	0.00	0.00	0.00	-51.10	-122.90	174.10	0.00	-30.80	-56.40	87.30	0.00	1.30	-7.80	6.50	0.00	1.30	-7.80	6.50	0.00	1.00	0.00	0.00	0.00	0.00	0.00	0.00	0.00	0.00	0.00	0.00	0.00	0.00	0.00	0.00
0.00	0.00	0.00	0.00	0.00	0.00	0.00	0.00	0.00	0.00	0.00	0.00	0.00	0.00	0.00	0.00	0.00	0.00	0.00	4.30	-157.10	152.80	0.00	-3.60	-74.70	78.40	0.00	3.80	-8.30	4.50	0.00	3.80	-8.30	4.50	0.00	1.00	0.00	0.00	0.00	0.00	0.00	0.00	0.00	0.00	0.00	0.00	0.00	0.00	0.00	0.00
0.00	0.00	0.00	0.00	0.00	0.00	0.00	0.00	0.00	0.00	0.00	0.00	0.00	0.00	0.00	0.00	0.00	0.00	0.00	59.30	-175.90	116.50	0.00	23.80	-85.70	61.90	0.00	5.90	-8.10	2.10	0.00	5.90	-8.10	2.10	0.00	1.00	0.00	0.00	0.00	0.00	0.00	0.00	0.00	0.00	0.00	0.00	0.00	0.00	0.00	0.00
0.00	0.00	0.00	0.00	0.00	0.00	0.00	0.00	0.00	0.00	0.00	0.00	0.00	0.00	0.00	0.00	0.00	0.00	0.00	108.60	-177.50	68.80	0.00	49.00	-88.30	39.30	0.00	7.40	-7.00	-0.40	0.00	7.40	-7.00	-0.40	0.00	1.00	0.00	0.00	0.00	0.00	0.00	0.00	0.00	0.00	0.00	0.00	0.00	0.00	0.00	0.00
0.00	0.00	0.00	0.00	0.00	0.00	0.00	0.00	0.00	0.00	0.00	0.00	0.00	0.00	0.00	0.00	0.00	0.00	0.00	147.20	-161.70	14.40	0.00	69.30	-82.30	12.90	0.00	8.20	-5.20	-3.00	0.00	8.20	-5.20	-3.00	0.00	1.00	0.00	0.00	0.00	0.00	0.00	0.00	0.00	0.00	0.00	0.00	0.00	0.00	0.00	0.00
0.00	0.00	0.00	0.00	0.00	0.00	0.00	0.00	0.00	0.00	0.00	0.00	0.00	0.00	0.00	0.00	0.00	0.00	0.00	171.40	-130.10	-41.30	0.00	82.90	-68.20	-14.70	0.00	8.20	-3.00	-5.20	0.00	8.20	-3.00	-5.20	0.00	1.00	0.00	0.00	0.00	0.00	0.00	0.00	0.00	0.00	0.00	0.00	0.00	0.00	0.00	0.00
0.00	0.00	0.00	0.00	0.00	0.00	0.00	0.00	0.00	0.00	0.00	0.00	0.00	0.00	0.00	0.00	0.00	0.00	0.00	178.90	-85.70	-93.10	0.00	88.40	-47.40	-41.00	0.00	7.40	-0.40	-7.00	0.00	7.40	-0.40	-7.00	0.00	1.00	0.00	0.00	0.00	0.00	0.00	0.00	0.00	0.00	0.00	0.00	0.00	0.00	0.00	0.00
0.00	0.00	0.00	0.00	0.00	0.00	0.00	0.00	0.00	0.00	0.00	0.00	0.00	0.00	0.00	0.00	0.00	0.00	0.00	168.80	-33.00	-135.70	0.00	85.20	-22.00	-63.20	0.00	5.90	2.10	-8.10	0.00	5.90	2.10	-8.10	0.00	1.00	0.00	0.00	0.00	0.00	0.00	0.00	0.00	0.00	0.00	0.00	0.00	0.00	0.00	0.00
0.00	0.00	0.00	0.00	0.00	0.00	0.00	0.00	0.00	0.00	0.00	0.00	0.00	0.00	0.00	0.00	0.00	0.00	0.00	142.20	22.90	-165.10	0.00	73.70	5.50	-79.20	0.00	3.80	4.50	-8.30	0.00	3.80	4.50	-8.30	0.00	1.00	0.00	0.00	0.00	0.00	0.00	0.00	0.00	0.00	0.00	0.00	0.00	0.00	0.00	0.00
0.00	0.00	0.00	0.00	0.00	0.00	0.00	0.00	0.00	0.00	0.00	0.00	0.00	0.00	0.00	0.00	0.00	0.00	0.00	101.60	76.60	-178.30	0.00	54.90	32.50	-87.50	0.00	1.30	6.50	-7.80	0.00	1.30	6.50	-7.80	0.00	1.00	0.00	0.00	0.00	0.00	0.00	0.00	0.00	0.00	0.00	0.00	0.00	0.00	0.00	0.00
0.00	0.00	0.00	0.00	0.00	0.00	0.00	0.00	0.00	0.00	0.00	0.00	0.00	0.00	0.00	0.00	0.00	0.00	0.00	51.10	122.80	-174.00	0.00	30.80	56.40	-87.20	0.00	-1.30	7.80	-6.50	0.00	-1.30	7.80	-6.50	0.00	1.00	0.00	0.00	0.00	0.00	0.00	0.00	0.00	0.00	0.00	0.00	0.00	0.00	0.00	0.00
0.00	0.00	0.00	0.00	0.00	0.00	0.00	0.00	0.00	0.00	0.00	0.00	0.00	0.00	0.00	0.00	0.00	0.00	0.00	-4.30	157.00	-152.70	0.00	3.60	74.70	-78.40	0.00	-3.80	8.30	-4.50	0.00	-3.80	8.30	-4.50	0.00	1.00	0.00	0.00	0.00	0.00	0.00	0.00	0.00	0.00	0.00	0.00	0.00	0.00	0.00	0.00
0.00	0.00	0.00	0.00	0.00	0.00	0.00	0.00	0.00	0.00	0.00	0.00	0.00	0.00	0.00	0.00	0.00	0.00	0.00	-59.30	175.80	-116.40	0.00	-23.80	85.70	-61.80	0.00	-5.90	8.10	-2.10	0.00	-5.90	8.10	-2.10	0.00	1.00	0.00	0.00	0.00	0.00	0.00	0.00	0.00	0.00	0.00	0.00	0.00	0.00	0.00	0.00
0.00	0.00	0.00	0.00	0.00	0.00	0.00	0.00	0.00	0.00	0.00	0.00	0.00	0.00	0.00	0.00	0.00	0.00	0.00	-108.60	177.40	-68.70	0.00	-49.00	88.30	-39.30	0.00	-7.40	7.00	0.40	0.00	-7.40	7.00	0.40	0.00	1.00	0.00	0.00	0.00	0.00	0.00	0.00	0.00	0.00	0.00	0.00	0.00	0.00	0.00	0.00
0.00	0.00	0.00	0.00	0.00	0.00	0.00	0.00	0.00	0.00	0.00	0.00	0.00	0.00	0.00	0.00	0.00	0.00	0.00	-147.20	161.60	-14.30	0.00	-69.30	82.20	-12.80	0.00	-8.20	5.20	3.00	0.00	-8.20	5.20	3.00	0.00	1.00	0.00	0.00	0.00	0.00	0.00	0.00	0.00	0.00	0.00	0.00	0.00	0.00	0.00	0.00
0.00	0.00	0.00	0.00	0.00	0.00	0.00	0.00	0.00	0.00	0.00	0.00	0.00	0.00	0.00	0.00	0.00	0.00	0.00	-171.40	130.00	41.40	0.00	-82.90	68.10	14.80	0.00	-8.20	3.00	5.20	0.00	-8.20	3.00	5.20	0.00	1.00	0.00	0.00	0.00	0.00	0.00	0.00	0.00	0.00	0.00	0.00	0.00	0.00	0.00	0.00
0.00	0.00	0.00	0.00	0.00	0.00	0.00	0.00	0.00	0.00	0.00	0.00	0.00	0.00	0.00	0.00	0.00	0.00	0.00	-178.90	85.60	93.20	0.00	-88.40	47.30	41.00	0.00	-7.40	0.40	7.00	0.00	-7.40	0.40	7.00	0.00	1.00	0.00	0.00	0.00	0.00	0.00	0.00	0.00	0.00	0.00	0.00	0.00	0.00	0.00	0.00
0.00	0.00	0.00	0.00	0.00	0.00	0.00	0.00	0.00	0.00	0.00	0.00	0.00	0.00	0.00	0.00	0.00	0.00	0.00	-168.80	32.90	135.80	0.00	-85.20	21.90	63.30	0.00	-5.90	-2.10	8.10	0.00	-5.90	-2.10	8.10	0.00	1.00	0.00	0.00	0.00	0.00	0.00	0.00	0.00	0.00	0.00	0.00	0.00	0.00	0.00	0.00
0.00	0.00	0.00	0.00	0.00	0.00	0.00	0.00	0.00	0.00	0.00	0.00	0.00	0.00	0.00	0.00	0.00	0.00	0.00	-142.20	-23.00	165.20	0.00	-73.70	-5.60	79.30	0.00	-3.80	-4.50	8.30	0.00	-3.80	-4.50	8.30	0.00	1.00	0.00	0.00	0.00	0.00	0.00	0.00	0.00	0.00	0.00	0.00	0.00	0.00	0.00	0.00
0.00	0.00	0.00	0.00	0.00	0.00	0.00	0.00	0.00	0.00	0.00	0.00	0.00	0.00	0.00	0.00	0.00	0.00	0.00	-101.60	-76.70	178.40	0.00	-54.90	-32.60	87.60	0.00	-1.30	-6.50	7.80	0.00	-1.30	-6.50	7.80	0.00	1.00	0.00	0.00	0.00	0.00	0.00	0.00	0.00	0.00	0.00	0.00	0.00	0.00	0.00	0.00
0.00	0.00	0.00	0.00	0.00	0.00	0.00	0.00	0.00	0.00	0.00	0.00	0.00	0.00	0.00	0.00	0.00	0.00	0.00	-51.10	-122.90	174.10	0.00	-30.80	-56.40	87.30	0.00	1.30	-7.80	6.50	0.00	1.30	-7.80	6.50	0.00	1.00	0.00	0.00	0.00	0.00	0.00	0.00	0.00	0.00	0.00	0.00	0.00	0.00	0.00	0.00
0.00	0.00	0.00	0.00	0.00	0.00	0.00	0.00	0.00	0.00	0.00	0.00	0.00	0.00	0.00	0.00	0.00	0.00	0.00	4.30	-157.10	152.80	0.00	-3.60	-74.70	78.40	0.00	3.80	-8.30	4.50	0.00	3.80	-8.30	4.50	0.00	1.00	0.00	0.00	0.00	0.00	0.00	0.00	0.00	0.00	0.00	0.00	0.00	0.00	0.00	0.00
0.00	0.00	0.00	0.00	0.00	0.00	0.00	0.00	0.00	0.00	0.00	0.00	0.00	0.00	0.00	0.00	0.00	0.00	0.00	59.30	-175.90	116.50	0.00	23.80	-85.70	61.90	0.00	5.90	-8.10	2.10	0.00	5.90	-8.10	2.10	0.00	1.00	0.00	0.00	0.00	0.00	0.00	0.00	0.00	0.00	0.00	0.00	0.00	0.00	0.00	0.00
0.00	0.00	0.00	0.00	0.00	0.00	0.00	0.00	0.00	0.00	0.00	0.00	0.00	0.00	0.00	0.00	0.00	0.00	0.00	108.60	-177.50	68.80	0.00	49.00	-88.30	39.30	0.00	7.40	-7.00	-0.40	0.00	7.40	-7.00	-0.40	0.00	1.00	0.00	0.00	0.00	0.00	0.00	0.00	0.00	0.00	0.00	0.00	0.00	0.00	0.00	0.00
0.00	0.00	0.00	0.00	0.00	0.00	0.00	0.00	0.00	0.00	0.00	0.00	0.00	0.00	0.00	0.00	0.00	0.00	0.00	147.30	-161.70	14.40	0.00	69.40	-82.30	12.90	0.00	8.20	-5.20	-3.00	0.00	8.20	-5.20	-3.00	0.00	1.00	0.00	0.00	0.00	0.00	0.00	0.00	0.00	0.00	0.00	0.00	0.00	0.00	0.00	0.00
0.00	0.00	0.00	0.00	0.00	0.00	0.00	0.00	0.00	0.00	0.00	0.00	0.00	0.00	0.00	0.00	0.00	0.00	0.00	171.50	-130.10	-41.30	0.00	82.90	-68.20	-14.70	0.00	8.20	-3.00	-5.20	0.00	8.20	-3.00	-5.20	0.00	1.00	0.00	0.00	0.00	0.00	0.00	0.00	0.00	0.00	0.00	0.00	0.00	0.00	0.00	0.00
0.00	0.00	0.00	0.00	0.00	0.00	0.00	0.00	0.00	0.00	0.00	0.00	0.00	0.00	0.00	0.00	0.00	0.00	0.00	178.90	-85.70	-93.10	0.00	88.40	-47.40	-41.00	0.00	7.40	-0.40	-7.00	0.00	7.40	-0.40	-7.00	0.00	1.00	0.00	0.00	0.00	0.00	0.00	0.00	0.00	0.00	0.00	0.00	0.00	0.00	0.00	0.00
0.00	0.00	0.00	0.00	0.00	0.00	0.00	0.00	0.00	0.00	0.00	0.00	0.00	0.00	0.00	0.00	0.00	0.00	0.00	168.80	-33.00	-135.70	0.00	85.20	-22.00	-63.20	0.00	5.90	2.10	-8.10	0.00	5.90	2.10	-8.10	0.00	1.00	0.00	0.00	0.00	0.00	0.00	0.00	0.00	0.00	0.00	0.00	0.00	0.00	0.00	0.00
0.00	0.00	0.00	0.00	0.00	0.00	0.00	0.00	0.00	0.00	0.00	0.00	0.00	0.00	0.00	0.00	0.00	0.00	0.00	142.20	22.90	-165.10	0.00	73.70	5.50	-79.20	0.00	3.80	4.50	-8.30	0.00	3.80	4.50	-8.30	0.00	1.00	0.00	0.00	0.00	0.00	0.00	0.00	0.00	0.00	0.00	0.00	0.00	0.00	0.00	0.00
0.00	0.00	0.00	0.00	0.00	0.00	0.00	0.00	0.00	0.00	0.00	0.00	0.00	0.00	0.00	0.00	0.00	0.00	0.00	101.60	76.60	-178.30	0.00	54.90	32.50	-87.50	0.00	1.30	6.50	-7.80	0.00	1.30	6.50	-7.80	0.00	1.00	0.00	0.00	0.00	0.00	0.00	0.00	0.00	0.00	0.00	0.00	0.00	0.00	0.00	0.00
0.00	0.00	0.00	0.00	0.00	0.00	0.00	0.00	0.00	0.00	0.00	0.00	0.00	0.00	0.00	0.00	0.00	0.00	0.00	51.10	122.80	-174.00	0.00	30.80	56.40	-87.20	0.00	-1.30	7.80	-6.50	0.00	-1.30	7.80	-6.50	0.00	1.00	0.00	0.00	0.00	0.00	0.00	0.00	0.00	0.00	0.00	0.00	0.00	0.00	0.00	0.00
0.00	0.00	0.00	0.00	0.00	0.00	0.00	0.00	0.00	0.00	0.00	0.00	0.00	0.00	0.00	0.00	0.00	0.00	0.00	-4.30	157.00	-152.70	0.00	3.60	74.70	-78.40	0.00	-3.80	8.30	-4.50	0.00	-3.80	8.30	-4.50	0.00	1.00	0.00	0.00	0.00	0.00	0.00	0.00	0.00	0.00	0.00	0.00	0.00	0.00	0.00	0.00
0.00	0.00	0.00	0.00	0.00	0.00	0.00	0.00	0.00	0.00	0.00	0.00	0.00	0.00	0.00	0.00	0.00	0.00	0.00	-59.30	175.80	-116.40	0.00	-23.80	85.70	-61.80	0.00	-5.90	8.10	-2.10	0.00	-5.90	8.10	-2.10	0.00	1.00	0.00	0.00	0.00	0.00	0.00	0.00	0.00	0.00	0.00	0.00	0.00	0.00	0.00	0.00
0.00	0.00	0.00	0.00	0.00	0.00	0.00	0.00	0.00	0.00	0.00	0.00	0.00	0.00	0.00	0.00	0.00	0.00	0.00	-108.60	177.40	-68.70	0.00	-49.00	88.30	-39.30	0.00	-7.40	7.00	0.40	0.00	-7.40	7.00	0.40	0.00	1.00	0.00	0.00	0.00	0.00	0.00	0.00	0.00	0.00	0.00	0.00	0.00	0.00	0.00	0.00
0.00	0.00	0.00	0.00	0.00	0.00	0.00	0.00	0.00	0.00	0.00	0.00	0.00	0.00	0.00	0.00	0.00	0.00	0.00	-147.20	161.60	-14.30	0.00	-69.30	82.20	-12.80	0.00	-8.20	5.20	3.00	0.00	-8.20	5.20	3.00	0.00	1.00	0.00	0.00	0.00	0.00	0.00	0.00	0.00	0.00	0.00	0.00	0.00	0.00	0.00	0.00
0.00	0.00	0.00	0.00	0.00	0.00	0.00	0.00	0.00	0.00	0.00	0.00	0.00	0.00	0.00	0.00	0.00	0.00	0.00	-171.40	130.00	41.40	0.00	-82.90	68.10	14.80	0.00	-8.20	3.00	5.20	0.00	-8.20	3.00	5.20	0.00	1.00	0.00	0.00	0.00	0.00	0.00	0.00	0.00	0.00	0.00	0.00	0.00	0.00	0.00	0.00
0.00	0.00	0.00	0.00	0.00	0.00	0.00	0.00	0.00	0.00	0.00	0.00	0.00	0.00	0.00	0.00	0.00	0.00	0.00	-178.90	85.60	93.20	0.00	-88.40	47.30	41.00	0.00	-7.40	0.40	7.00	0.00	-7.40	0.40	7.00	0.00	1.00	0.00	0.00	0.00	0.00	0.00	0.00	0.00	0.00	0.00	0.00	0.00	0.00	0.00	0.00
0.00	0.00	0.00	0.00	0.00	0.00	0.00	0.00	0.00	0.00	0.00	0.00	0.00	0.00	0.00	0.00	0.00	0.00	0.00	-168.80	32.90	135.80	0.00	-85.20	21.90	63.30	0.00	-5.90	-2.10	8.10	0.00	-5.90	-2.10	8.10	0.00	1.00	0.00	0.00	0.00	0.00	0.00	0.00	0.00	0.00	0.00	0.00	0.00	0.00	0.00	0.00
0.00	0.00	0.00	0.00	0.00	0.00	0.00	0.00	0.00	0.00	0.00	0.00	0.00	0.00	0.00	0.00	0.00	0.00	0.00	-142.20	-23.00	165.20	0.00	-73.70	-5.60	79.30	0.00	-3.80	-4.50	8.30	0.00	-3.80	-4.50	8.30	0.00	1.00	0.00	0.00	0.00	0.00	0.00	0.00	0.00	0.00	0.00	0.00	0.00	0.00	0.00	0.00
0.00	0.00	0.00	0.00	0.00	0.00	0.00	0.00	0.00	0.00	0.00	0.00	0.00	0.00	0.00	0.00	0.00	0.00	0.00	-101.60	-76.70	178.40	0.00	-54.90	-32.60	87.60	0.00	-1.30	-6.50	7.80	0.00	-1.30	-6.50	7.80	0.00	1.00	0.00	0.00	0.00	0.00	0.00	0.00	0.00	0.00	0.00	0.00	0.00	0.00	0.00	0.00
0.00	0.00	0.00	0.00	0.00	0.00	0.00	0.00	0.00	0.00	0.00	0.00	0.00	0.00	0.00	0.00	0.00	0.00	0.00	-51.10	-122.90	174.10	0.00	-30.80	-56.40	87.30	0.00	1.30	-7.80	6.50	0.00	1.30	-7.80	6.50	0.00	1.00	0.00	0.00	0.00	0.00	0.00	0.00	0.00	0.00	0.00	0.00	0.00	0.00	0.00	0.00
0.00	0.00	0.00	0.00	0.00	0.00	0.00	0.00	0.00	0.00	0.00	0.00	0.00	0.00	0.00	0.00	0.00	0.00	0.00	4.30	-157.10	152.80	0.00	-3.60	-74.70	78.40	0.00	3.80	-8.30	4.50	0.00	3.80	-8.30	4.50	0.00	1.00	0.00	0.00	0.00	0.00	0.00	0.00	0.00	0.00	0.00	0.00	0.00	0.00	0.00	0.00
0.00	0.00	0.00	0.00	0.00	0.00	0.00	0.00	0.00	0.00	0.00	0.00	0.00	0.00	0.00	0.00	0.00	0.00	0.00	59.30	-175.90	116.50	0.00	23.80	-85.70	61.90	0.00	5.90	-8.10	2.10	0.00	5.90	-8.10	2.10	0.00	1.00	0.00	0.00	0.00	0.00	0.00	0.00	0.00	0.00	0.00	0.00	0.00	0.00	0.00	0.00
0.00	0.00	0.00	0.00	0.00	0.00	0.00	0.00	0.00	0.00	0.00	0.00	0.00	0.00	0.00	0.00	0.00	0.00	0.00	108.60	-177.50	68.80	0.00	49.00	-88.30	39.30	0.00	7.40	-7.00	-0.40	0.00	7.40	-7.00	-0.40	0.00	1.00	0.00	0.00	0.00	0.00	0.00	0.00	0.00	0.00	0.00	0.00	0.00	0.00	0.00	0.00
0.00	0.00	0.00	0.00	0.00	0.00	0.00	0.00	0.00	0.00	0.00	0.00	0.00	0.00	0.00	0.00	0.00	0.00	0.00	147.20	-161.70	14.40	0.00	69.40	-82.30	12.90	0.00	8.20	-5.20	-3.00	0.00	8.20	-5.20	-3.00	0.00	1.00	0.00	0.00	0.00	0.00	0.00	0.00	0.00	0.00	0.00	0.00	0.00	0.00	0.00	0.00
0.00	0.00	0.00	0.00	0.00	0.00	0.00	0.00	0.00	0.00	0.00	0.00	0.00	0.00	0.00	0.00	0.00	0.00	0.00	171.50	-130.10	-41.30	0.00	82.90	-68.20	-14.70	0.00	8.20	-3.00	-5.20	0.00	8.20	-3.00	-5.20	0.00	1.00	0.00	0.00	0.00	0.00	0.00	0.00	0.00	0.00	0.00	0.00	0.00	0.00	0.00	0.00
0.00	0.00	0.00	0.00	0.00	0.00	0.00	0.00	0.00	0.00	0.00	0.00	0.00	0.00	0.00	0.00	0.00	0.00	0.00	178.90	-85.70	-93.10	0.00	88.40	-47.40	-41.00	0.00	7.40	-0.40	-7.00	0.00	7.40	-0.40	-7.00	0.00	1.00	0.00	0.00	0.00	0.00	0.00	0.00	0.00	0.00	0.00	0.00	0.00	0.00	0.00	0.00
0.00	0.00	0.00	0.00	0.00	0.00	0.00	0.00	0.00	0.00	0.00	0.00	0.00	0.00	0.00	0.00	0.00	0.00	0.00	168.80	-33.00	-135.70	0.00	85.20	-22.00	-63.20	0.00	5.90	2.10	-8.10	0.00	5.90	2.10	-8.10	0.00	1.00	0.00	0.00	0.00	0.00	0.00	0.00	0.00	0.00	0.00	0.00	0.00	0.00	0.00	0.00
0.00	0.00	0.00	0.00	0.00	0.00	0.00	0.00	0.00	0.00	0.00	0.00	0.00	0.00	0.00	0.00	0.00	0.00	0.00	142.20	22.90	-165.10	0.00	73.70	5.50	-79.20	0.00	3.80	4.50	-8.30	0.00	3.80	4.50	-8.30	0.00	1.00	0.00	0.00	0.00	0.00	0.00	0.00	0.00	0.00	0.00	0.00	0.00	0.00	0.00	0.00
0.00	0.00	0.00	0.00	0.00	0.00	0.00	0.00	0.00	0.00	0.00	0.00	0.00	0.00	0.00	0.00	0.00	0.00	0.00	101.60	76.60	-178.30	0.00	54.90	32.50	-87.50	0.00	1.30	6.50	-7.80	0.00	1.30	6.50	-7.80	0.00	1.00	0.00	0.00	0.00	0.00	0.00	0.00	0.00	0.00	0.00	0.00	0.00	0.00	0.00	0.00
0.00	0.00	0.00	0.00	0.00	0.00	0.00	0.00	0.00	0.00	0.00	0.00	0.00	0.00	0.00	0.00	0.00	0.00	0.00	51.20	122.80	-174.10	0.00	30.80	56.40	-87.20	0.00	-1.30	7.80	-6.50	0.00	-1.30	7.80	-6.50	0.00	1.00	0.00	0.00	0.00	0.00	0.00	0.00	0.00	0.00	0.00	0.00	0.00	0.00	0.00	0.00
0.00	0.00	0.00	0.00	0.00	0.00	0.00	0.00	0.00	0.00	0.00	0.00	0.00	0.00	0.00	0.00	0.00	0.00	0.00	-4.20	157.00	-152.70	0.00	3.60	74.70	-78.40	0.00	-3.80	8.30	-4.50	0.00	-3.80	8.30	-4.50	0.00	1.00	0.00	0.00	0.00	0.00	0.00	0.00	0.00	0.00	0.00	0.00	0.00	0.00	0.00	0.00
0.00	0.00	0.00	0.00	0.00	0.00	0.00	0.00	0.00	0.00	0.00	0.00	0.00	0.00	0.00	0.00	0.00	0.00	0.00	-59.30	175.80	-116.40	0.00	-23.80	85.70	-61.80	0.00	-5.90	8.10	-2.10	0.00	-5.90	8.10	-2.10	0.00	1.00	0.00	0.00	0.00	0.00	0.00	0.00	0.00	0.00	0.00	0.00	0.00	0.00	0.00	0.00
0.00	0.00	0.00	0.00	0.00	0.00	0.00	0.00	0.00	0.00	0.00	0.00	0.00	0.00	0.00	0.00	0.00	0.00	0.00	-108.60	177.40	-68.70	0.00	-49.00	88.30	-39.30	0.00	-7.40	7.00	0.40	0.00	-7.40	7.00	0.40	0.00	1.00	0.00	0.00	0.00	0.00	0.00	0.00	0.00	0.00	0.00	0.00	0.00	0.00	0.00	0.00
0.00	0.00	0.00	0.00	0.00	0.00	0.00	0.00	0.00	0.00	0.00	0.00	0.00	0.00	0.00	0.00	0.00	0.00	0.00	-147.20	161.60	-14.30	0.00	-69.30	82.20	-12.80	0.00	-8.20	5.20	3.00	0.00	-8.20	5.20	3.00	0.00	1.00	0.00	0.00	0.00	0.00	0.00	0.00	0.00	0.00	0.00	0.00	0.00	0.00	0.00	0.00
0.00	0.00	0.00	0.00	0.00	0.00	0.00	0.00	0.00	0.00	0.00	0.00	0.00	0.00	0.00	0.00	0.00	0.00	0.00	-171.50	130.00	41.40	0.00	-82.90	68.10	14.80	0.00	-8.20	3.00	5.20	0.00	-8.20	3.00	5.20	0.00	1.00	0.00	0.00	0.00	0.00	0.00	0.00	0.00	0.00	0.00	0.00	0.00	0.00	0.00	0.00
0.00	0.00	0.00	0.00	0.00	0.00	0.00	0.00	0.00	0.00	0.00	0.00	0.00	0.00	0.00	0.00	0.00	0.00	0.00	-178.90	85.60	93.20	0.00	-88.40	47.30	41.00	0.00	-7.40	0.40	7.00	0.00	-7.40	0.40	7.00	0.00	1.00	0.00	0.00	0.00	0.00	0.00	0.00	0.00	0.00	0.00	0.00	0.00	0.00	0.00	0.00
0.00	0.00	0.00	0.00	0.00	0.00	0.00	0.00	0.00	0.00	0.00	0.00	0.00	0.00	0.00	0.00	0.00	0.00	0.00	-168.80	32.90	135.80	0.00	-85.20	21.90	63.30	0.00	-5.90	-2.10	8.10	0.00	-5.90	-2.10	8.10	0.00	1.00	0.00	0.00	0.00	0.00	0.00	0.00	0.00	0.00	0.00	0.00	0.00	0.00	0.00	0.00
0.00	0.00	0.00	0.00	0.00	0.00	0.00	0.00	0.00	0.00	0.00	0.00	0.00	0.00	0.00	0.00	0.00	0.00	0.00	-142.10	-23.00	165.20	0.00	-73.70	-5.60	79.30	0.00	-3.80	-4.50	8.30	0.00	-3.80	-4.50	8.30	0.00	1.00	0.00	0.00	0.00	0.00	0.00	0.00	0.00	0.00	0.00	0.00	0.00	0.00	0.00	0.00
0.00	0.00	0.00	0.00	0.00	0.00	0.00	0.00	0.00	0.00	0.00	0.00	0.00	0.00	0.00	0.00	0.00	0.00	0.00	-101.60	-76.70	178.40	0.00	-54.90	-32.60	87.60	0.00	-1.30	-6.50	7.80	0.00	-1.30	-6.50	7.80	0.00	1.00	0.00	0.00	0.00	0.00	0.00	0.00	0.00	0.00	0.00	0.00	0.00	0.00	0.00	0.00
0.00	0.00	0.00	0.00	0.00	0.00	0.00	0.00	0.00	0.00	0.00	0.00	0.00	0.00	0.00	0.00	0.00	0.00	0.00	-51.10	-122.90	174.10	0.00	-30.80	-56.40	87.30	0.00	1.30	-7.80	6.50	0.00	1.30	-7.80	6.50	0.00	1.00	0.00	0.00	0.00	0.00	0.00	0.00	0.00	0.00	0.00	0.00	0.00	0.00	0.00	0.00
0.00	0.00	0.00	0.00	0.00	0.00	0.00	0.00	0.00	0.00	0.00	0.00	0.00	0.00	0.00	0.00	0.00	0.00	0.00	4.30	-157.10	152.80	0.00	-3.60	-74.70	78.40	0.00	3.80	-8.30	4.50	0.00	3.80	-8.30	4.50	0.00	1.00	0.00	0.00	0.00	0.00	0.00	0.00	0.00	0.00	0.00	0.00	0.00	0.00	0.00	0.00
0.00	0.00	0.00	0.00	0.00	0.00	0.00	0.00	0.00	0.00	0.00	0.00	0.00	0.00	0.00	0.00	0.00	0.00	0.00	59.30	-175.90	116.50	0.00	23.80	-85.70	61.90	0.00	5.90	-8.10	2.10	0.00	5.90	-8.10	2.10	0.00	1.00	0.00	0.00	0.00	0.00	0.00	0.00	0.00	0.00	0.00	0.00	0.00	0.00	0.00	0.00
0.00	0.00	0.00	0.00	0.00	0.00	0.00	0.00	0.00	0.00	0.00	0.00	0.00	0.00	0.00	0.00	0.00	0.00	0.00	108.60	-177.50	68.80	0.00	49.00	-88.30	39.30	0.00	7.40	-7.00	-0.40	0.00	7.40	-7.00	-0.40	0.00	1.00	0.00	0.00	0.00	0.00	0.00	0.00	0.00	0.00	0.00	0.00	0.00	0.00	0.00	0.00
0.00	0.00	0.00	0.00	0.00	0.00	0.00	0.00	0.00	0.00	0.00	0.00	0.00	0.00	0.00	0.00	0.00	0.00	0.00	147.20	-161.70	14.40	0.00	69.30	-82.30	12.90	0.00	8.20	-5.20	-3.00	0.00	8.20	-5.20	-3.00	0.00	1.00	0.00	0.00	0.00	0.00	0.00	0.00	0.00	0.00	0.00	0.00	0.00	0.00	0.00	0.00
0.00	0.00	0.00	0.00	0.00	0.00	0.00	0.00	0.00	0.00	0.00	0.00	0.00	0.00	0.00	0.00	0.00	0.00	0.00	171.50	-130.10	-41.30	0.00	82.90	-68.20	-14.70	0.00	8.20	-3.00	-5.20	0.00	8.20	-3.00	-5.20	0.00	1.00	0.00	0.00	0.00	0.00	0.00	0.00	0.00	0.00	0.00	0.00	0.00	0.00	0.00	0.00
0.00	0.00	0.00	0.00	0.00	0.00	0.00	0.00	0.00	0.00	0.00	0.00	0.00	0.00	0.00	0.00	0.00	0.00	0.00	178.90	-85.70	-93.10	0.00	88.40	-47.40	-41.00	0.00	7.40	-0.40	-7.00	0.00	7.40	-0.40	-7.00	0.00	1.00	0.00	0.00	0.00	0.00	0.00	0.00	0.00	0.00	0.00	0.00	0.00	0.00	0.00	0.00
0.00	0.00	0.00	0.00	0.00	0.00	0.00	0.00	0.00	0.00	0.00	0.00	0.00	0.00	0.00	0.00	0.00	0.00	0.00	168.80	-33.00	-135.70	0.00	85.20	-22.00	-63.20	0.00	5.90	2.10	-8.10	0.00	5.90	2.10	-8.10	0.00	1.00	0.00	0.00	0.00	0.00	0.00	0.00	0.00	0.00	0.00	0.00	0.00	0.00	0.00	0.00
0.00	0.00	0.00	0.00	0.00	0.00	0.00	0.00	0.00	0.00	0.00	0.00	0.00	0.00	0.00	0.00	0.00	0.00	0.00	142.20	22.90	-165.10	0.00	73.70	5.50	-79.20	0.00	3.80	4.50	-8.30	0.00	3.80	4.50	-8.30	0.00	1.00	0.00	0.00	0.00	0.00	0.00	0.00	0.00	0.00	0.00	0.00	0.00	0.00	0.00	0.00
0.00	0.00	0.00	0.00	0.00	0.00	0.00	0.00	0.00	0.00	0.00	0.00	0.00	0.00	0.00	0.00	0.00	0.00	0.00	101.60	76.60	-178.30	0.00	54.90	32.50	-87.50	0.00	1.30	6.50	-7.80	0.00	1.30	6.50	-7.80	0.00	1.00	0.00	0.00	0.00	0.00	0.00	0.00	0.00	0.00	0.00	0.00	0.00	0.00	0.00	0.00
0.00	0.00	0.00	0.00	0.00	0.00	0.00	0.00	0.00	0.00	0.00	0.00	0.00	0.00	0.00	0.00	0.00	0.00	0.00	51.10	122.80	-174.00	0.00	30.80	56.40	-87.20	0.00	-1.30	7.80	-6.50	0.00	-1.30	7.80	-6.50	0.00	1.00	0.00	0.00	0.00	0.00	0.00	0.00	0.00	0.00	0.00	0.00	0.00	0.00	0.00	0.00
0.00	0.00	0.00	0.00	0.00	0.00	0.00	0.00	0.00	0.00	0.00	0.00	0.00	0.00	0.00	0.00	0.00	0.00	0.00	-4.30	157.00	-152.70	0.00	3.60	74.70	-78.40	0.00	-3.80	8.30	-4.50	0.00	-3.80	8.30	-4.50	0.00	1.00	0.00	0.00	0.00	0.00	0.00	0.00	0.00	0.00	0.00	0.00	0.00	0.00	0.00	0.00
0.00	0.00	0.00	0.00	0.00	0.00	0.00	0.00	0.00	0.00	0.00	0.00	0.00	0.00	0.00	0.00	0.00	0.00	0.00	-59.30	175.80	-116.40	0.00	-23.80	85.70	-61.80	0.00	-5.90	8.10	-2.10	0.00	-5.90	8.10	-2.10	0.00	1.00	0.00	0.00	0.00	0.00	0.00	0.00	0.00	0.00	0.00	0.00	0.00	0.00	0.00	0.00
0.00	0.00	0.00	0.00	0.00	0.00	0.00	0.00	0.00	0.00	0.00	0.00	0.00	0.00	0.00	0.00	0.00	0.00	0.00	-108.60	177.40	-68.70	0.00	-49.00	88.30	-39.30	0.00	-7.40	7.00	0.40	0.00	-7.40	7.00	0.40	0.00	1.00	0.00	0.00	0.00	0.00	0.00	0.00	0.00	0.00	0.00	0.00	0.00	0.00	0.00	0.00
0.00	0.00	0.00	0.00	0.00	0.00	0.00	0.00	0.00	0.00	0.00	0.00	0.00	0.00	0.00	0.00	0.00	0.00	0.00	-147.20	161.60	-14.30	0.00	-69.30	82.20	-12.80	0.00	-8.20	5.20	3.00	0.00	-8.20	5.20	3.00	0.00	1.00	0.00	0.00	0.00	0.00	0.00	0.00	0.00	0.00	0.00	0.00	0.00	0.00	0.00	0.00
0.00	0.00	0.00	0.00	0.00	0.00	0.00	0.00	0.00	0.00	0.00	0.00	0.00	0.00	0.00	0.00	0.00	0.00	0.00	-171.40	130.00	41.40	0.00	-82.90	68.10	14.80	0.00	-8.20	3.00	5.20	0.00	-8.20	3.00	5.20	0.00	1.00	0.00	0.00	0.00	0.00	0.00	0.00	0.00	0.00	0.00	0.00	0.00	0.00	0.00	0.00
0.00	0.00	0.00	0.00	0.00	0.00	0.00	0.00	0.00	0.00	0.00	0.00	0.00	0.00	0.00	0.00	0.00	0.00	0.00	-178.90	85.60	93.20	0.00	-88.40	47.30	41.00	0.00	-7.40	0.40	7.00	0.00	-7.40	0.40	7.00	0.00	1.00	0.00	0.00	0.00	0.00	0.00	0.00	0.00	0.00	0.00	0.00	0.00	0.00	0.00	0.00
0.00	0.00	0.00	0.00	0.00	0.00	0.00	0.00	0.00	0.00	0.00	0.00	0.00	0.00	0.00	0.00	0.00	0.00	0.00	-168.80	32.90	135.80	0.00	-85.20	21.90	63.20	0.00	-5.90	-2.10	8.10	0.00	-5.90	-2.10	8.10	0.00	1.00	0.00	0.00	0.00	0.00	0.00	0.00	0.00	0.00	0.00	0.00	0.00	0.00	0.00	0.00
0.00	0.00	0.00	0.00	0.00	0.00	0.00	0.00	0.00	0.00	0.00	0.00	0.00	0.00	0.00	0.00	0.00	0.00	0.00	-142.20	-23.00	165.20	0.00	-73.70	-5.60	79.30	0.00	-3.80	-4.50	8.30	0.00	-3.80	-4.50	8.30	0.00	1.00	0.00	0.00	0.00	0.00	0.00	0.00	0.00	0.00	0.00	0.00	0.00	0.00	0.00	0.00
0.00	0.00	0.00	0.00	0.00	0.00	0.00	0.00	0.00	0.00	0.00	0.00	0.00	0.00	0.00	0.00	0.00	0.00	0.00	-101.60	-76.70	178.40	0.00	-54.90	-32.60	87.60	0.00	-1.30	-6.50	7.80	0.00	-1.30	-6.50	7.80	0.00	1.00	0.00	0.00	0.00	0.00	0.00	0.00	0.00	0.00	0.00	0.00	0.00	0.00	0.00	0.00
0.00	0.00	0.00	0.00	0.00	0.00	0.00	0.00	0.00	0.00	0.00	0.00	0.00	0.00	0.00	0.00	0.00	0.00	0.00	-51.10	-122.90	174.10	0.00	-30.80	-56.40	87.30	0.00	1.30	-7.80	6.50	0.00	1.30	-7.80	6.50	0.00	1.00	0.00	0.00	0.00	0.00	0.00	0.00	0.00	0.00	0.00	0.00	0.00	0.00	0.00	0.00
0.00	0.00	0.00	0.00	0.00	0.00	0.00	0.00	0.00	0.00	0.00	0.00	0.00	0.00	0.00	0.00	0.00	0.00	0.00	4.30	-157.10	152.80	0.00	-3.60	-74.70	78.40	0.00	3.80	-8.30	4.50	0.00	3.80	-8.30	4.50	0.00	1.00	0.00	0.00	0.00	0.00	0.00	0.00	0.00	0.00	0.00	0.00	0.00	0.00	0.00	0.00
0.00	0.00	0.00	0.00	0.00	0.00	0.00	0.00	0.00	0.00	0.00	0.00	0.00	0.00	0.00	0.00	0.00	0.00	0.00	59.40	-175.90	116.50	0.00	23.80	-85.70	61.90	0.00	5.90	-8.10	2.10	0.00	5.90	-8.10	2.10	0.00	1.00	0.00	0.00	0.00	0.00	0.00	0.00	0.00	0.00	0.00	0.00	0.00	0.00	0.00	0.00
0.00	0.00	0.00	0.00	0.00	0.00	0.00	0.00	0.00	0.00	0.00	0.00	0.00	0.00	0.00	0.00	0.00	0.00	0.00	108.60	-177.50	68.80	0.00	49.00	-88.30	39.30	0.00	7.40	-7.00	-0.40	0.00	7.40	-7.00	-0.40	0.00	1.00	0.00	0.00	0.00	0.00	0.00	0.00	0.00	0.00	0.00	0.00	0.00	0.00	0.00	0.00
0.00	0.00	0.00	0.00	0.00	0.00	0.00	0.00	0.00	0.00	0.00	0.00	0.00	0.00	0.00	0.00	0.00	0.00	0.00	147.20	-161.70	14.40	0.00	69.30	-82.30	12.90	0.00	8.20	-5.20	-3.00	0.00	8.20	-5.20	-3.00	0.00	1.00	0.00	0.00	0.00	0.00	0.00	0.00	0.00	0.00	0.00	0.00	0.00	0.00	0.00	0.00
0.00	0.00	0.00	0.00	0.00	0.00	0.00	0.00	0.00	0.00	0.00	0.00	0.00	0.00	0.00	0.00	0.00	0.00	0.00	171.40	-130.10	-41.30	0.00	82.90	-68.20	-14.70	0.00	8.20	-3.00	-5.20	0.00	8.20	-3.00	-5.20	0.00	1.00	0.00	0.00	0.00	0.00	0.00	0.00	0.00	0.00	0.00	0.00	0.00	0.00	0.00	0.00
0.00	0.00	0.00	0.00	0.00	0.00	0.00	0.00	0.00	0.00	0.00	0.00	0.00	0.00	0.00	0.00	0.00	0.00	0.00	178.90	-85.70	-93.10	0.00	88.40	-47.40	-41.00	0.00	7.40	-0.40	-7.00	0.00	7.40	-0.40	-7.00	0.00	1.00	0.00	0.00	0.00	0.00	0.00	0.00	0.00	0.00	0.00	0.00	0.00	0.00	0.00	0.00
0.00	0.00	0.00	0.00	0.00	0.00	0.00	0.00	0.00	0.00	0.00	0.00	0.00	0.00	0.00	0.00	0.00	0.00	0.00	168.80	-33.00	-135.70	0.00	85.20	-22.00	-63.20	0.00	5.90	2.10	-8.10	0.00	5.90	2.10	-8.10	0.00	1.00	0.00	0.00	0.00	0.00	0.00	0.00	0.00	0.00	0.00	0.00	0.00	0.00	0.00	0.00
0.00	0.00	0.00	0.00	0.00	0.00	0.00	0.00	0.00	0.00	0.00	0.00	0.00	0.00	0.00	0.00	0.00	0.00	0.00	142.20	22.90	-165.10	0.00	73.70	5.50	-79.20	0.00	3.80	4.50	-8.30	0.00	3.80	4.50	-8.30	0.00	1.00	0.00	0.00	0.00	0.00	0.00	0.00	0.00	0.00	0.00	0.00	0.00	0.00	0.00	0.00
0.00	0.00	0.00	0.00	0.00	0.00	0.00	0.00	0.00	0.00	0.00	0.00	0.00	0.00	0.00	0.00	0.00	0.00	0.00	101.60	76.60	-178.30	0.00	54.90	32.50	-87.50	0.00	1.30	6.50	-7.80	0.00	1.30	6.50	-7.80	0.00	1.00	0.00	0.00	0.00	0.00	0.00	0.00	0.00	0.00	0.00	0.00	0.00	0.00	0.00	0.00
0.00	0.00	0.00	0.00	0.00	0.00	0.00	0.00	0.00	0.00	0.00	0.00	0.00	0.00	0.00	0.00	0.00	0.00	0.00	51.10	122.80	-174.00	0.00	30.80	56.40	-87.20	0.00	-1.30	7.80	-6.50	0.00	-1.30	7.80	-6.50	0.00	1.00	0.00	0.00	0.00	0.00	0.00	0.00	0.00	0.00	0.00	0.00	0.00	0.00	0.00	0.00
0.00	0.00	0.00	0.00	0.00	0.00	0.00	0.00	0.00	0.00	0.00	0.00	0.00	0.00	0.00	0.00	0.00	0.00	0.00	-4.30	157.00	-152.70	0.00	3.60	74.70	-78.40	0.00	-3.80	8.30	-4.50	0.00	-3.80	8.30	-4.50	0.00	1.00	0.00	0.00	0.00	0.00	0.00	0.00	0.00	0.00	0.00	0.00	0.00	0.00	0.00	0.00
0.00	0.00	0.00	0.00	0.00	0.00	0.00	0.00	0.00	0.00	0.00	0.00	0.00	0.00	0.00	0.00	0.00	0.00	0.00	-59.30	175.80	-116.40	0.00	-23.80	85.70	-61.80	0.00	-5.90	8.10	-2.10	0.00	-5.90	8.10	-2.10	0.00	1.00	0.00	0.00	0.00	0.00	0.00	0.00	0.00	0.00	0.00	0.00	0.00	0.00	0.00	0.00
0.00	0.00	0.00	0.00	0.00	0.00	0.00	0.00	0.00	0.00	0.00	0.00	0.00	0.00	0.00	0.00	0.00	0.00	0.00	-108.60	177.40	-68.70	0.00	-49.00	88.30	-39.30	0.00	-7.40	7.00	0.40	0.00	-7.40	7.00	0.40	0.00	1.00	0.00	0.00	0.00	0.00	0.00	0.00	0.00	0.00	0.00	0.00	0.00	0.00	0.00	0.00
0.00	0.00	0.00	0.00	0.00	0.00	0.00	0.00	0.00	0.00	0.00	0.00	0.00	0.00	0.00	0.00	0.00	0.00	0.00	-147.20	161.60	-14.30	0.00	-69.30	82.20	-12.80	0.00	-8.20	5.20	3.00	0.00	-8.20	5.20	3.00	0.00	1.00	0.00	0.00	0.00	0.00	0.00	0.00	0.00	0.00	0.00	0.00	0.00	0.00	0.00	0.00
0.00	0.00	0.00	0.00	0.00	0.00	0.00	0.00	0.00	0.00	0.00	0.00	0.00	0.00	0.00	0.00	0.00	0.00	0.00	-171.50	130.00	41.40	0.00	-82.90	68.10	14.80	0.00	-8.20	3.00	5.20	0.00	-8.20	3.00	5.20	0.00	1.00	0.00	0.00	0.00	0.00	0.00	0.00	0.00	0.00	0.00	0.00	0.00	0.00	0.00	0.00
0.00	0.00	0.00	0.00	0.00	0.00	0.00	0.00	0.00	0.00	0.00	0.00	0.00	0.00	0.00	0.00	0.00	0.00	0.00	-178.90	85.60	93.20	0.00	-88.40	47.30	41.00	0.00	-7.40	0.40	7.00	0.00	-7.40	0.40	7.00	0.00	1.00	0.00	0.00	0.00	0.00	0.00	0.00	0.00	0.00	0.00	0.00	0.00	0.00	0.00	0.00
0.00	0.00	0.00	0.00	0.00	0.00	0.00	0.00	0.00	0.00	0.00	0.00	0.00	0.00	0.00	0.00	0.00	0.00	0.00	-168.80	32.90	135.80	0.00	-85.20	21.90	63.20	0.00	-5.90	-2.10	8.10	0.00	-5.90	-2.10	8.10	0.00	1.00	0.00	0.00	0.00	0.00	0.00	0.00	0.00	0.00	0.00	0.00	0.00	0.00	0.00	0.00
0.00	0.00	0.00	0.00	0.00	0.00	0.00	0.00	0.00	0.00	0.00	0.00	0.00	0.00	0.00	0.00	0.00	0.00	0.00	-142.10	-23.00	165.20	0.00	-73.70	-5.60	79.30	0.00	-3.80	-4.50	8.30	0.00	-3.80	-4.50	8.30	0.00	1.00	0.00	0.00	0.00	0.00	0.00	0.00	0.00	0.00	0.00	0.00	0.00	0.00	0.00	0.00
0.00	0.00	0.00	0.00	0.00	0.00	0.00	0.00	0.00	0.00	0.00	0.00	0.00	0.00	0.00	0.00	0.00	0.00	0.00	-101.60	-76.70	178.40	0.00	-54.90	-32.60	87.60	0.00	-1.30	-6.50	7.80	0.00	-1.30	-6.50	7.80	0.00	1.00	0.00	0.00	0.00	0.00	0.00	0.00	0.00	0.00	0.00	0.00	0.00	0.00	0.00	0.00
0.00	0.00	0.00	0.00	0.00	0.00	0.00	0.00	0.00	0.00	0.00	0.00	0.00	0.00	0.00	0.00	0.00	0.00	0.00	-51.10	-122.90	174.10	0.00	-30.80	-56.40	87.30	0.00	1.30	-7.80	6.50	0.00	1.30	-7.80	6.50	0.00	1.00	0.00	0.00	0.00	0.00	0.00	0.00	0.00	0.00	0.00	0.00	0.00	0.00	0.00	0.00
0.00	0.00	0.00	0.00	0.00	0.00	0.00	0.00	0.00	0.00	0.00	0.00	0.00	0.00	0.00	0.00	0.00	0.00	0.00	4.30	-157.10	152.80	0.00	-3.60	-74.70	78.40	0.00	3.80	-8.30	4.50	0.00	3.80	-8.30	4.50	0.00	1.00	0.00	0.00	0.00	0.00	0.00	0.00	0.00	0.00	0.00	0.00	0.00	0.00	0.00	0.00
0.00	0.00	0.00	0.00	0.00	0.00	0.00	0.00	0.00	0.00	0.00	0.00	0.00	0.00	0.00	0.00	0.00	0.00	0.00	59.30	-175.90	116.50	0.00	23.80	-85.70	61.90	0.00	5.90	-8.10	2.10	0.00	5.90	-8.10	2.10	0.00	1.00	0.00	0.00	0.00	0.00	0.00	0.00	0.00	0.00	0.00	0.00	0.00	0.00	0.00	0.00
0.00	0.00	0.00	0.00	0.00	0.00	0.00	0.00	0.00	0.00	0.00	0.00	0.00	0.00	0.00	0.00	0.00	0.00	0.00	108.60	-177.50	68.80	0.00	49.00	-88.30	39.30	0.00	7.40	-7.00	-0.40	0.00	7.40	-7.00	-0.40	0.00	1.00	0.00	0.00	0.00	0.00	0.00	0.00	0.00	0.00	0.00	0.00	0.00	0.00	0.00	0.00
0.00	0.00	0.00	0.00	0.00	0.00	0.00	0.00	0.00	0.00	0.00	0.00	0.00	0.00	0.00	0.00	0.00	0.00	0.00	147.20	-161.70	14.40	0.00	69.40	-82.30	12.90	0.00	8.20	-5.20	-3.00	0.00	8.20	-5.20	-3.00	0.00	1.00	0.00	0.00	0.00	0.00	0.00	0.00	0.00	0.00	0.00	0.00	0.00	0.00	0.00	0.00
0.00	0.00	0.00	0.00	0.00	0.00	0.00	0.00	0.00	0.00	0.00	0.00	0.00	0.00	0.00	0.00	0.00	0.00	0.00	171.50	-130.10	-41.30	0.00	82.90	-68.20	-14.70	0.00	8.20	-3.00	-5.20	0.00	8.20	-3.00	-5.20	0.00	1.00	0.00	0.00	0.00	0.00	0.00	0.00	0.00	0.00	0.00	0.00	0.00	0.00	0.00	0.00
0.00	0.00	0.00	0.00	0.00	0.00	0.00	0.00	0.00	0.00	0.00	0.00	0.00	0.00	0.00	0.00	0.00	0.00	0.00	178.90	-85.70	-93.10	0.00	88.40	-47.40	-41.00	0.00	7.40	-0.40	-7.00	0.00	7.40	-0.40	-7.00	0.00	1.00	0.00	0.00	0.00	0.00	0.00	0.00	0.00	0.00	0.00	0.00	0.00	0.00	0.00	0.00
0.00	0.00	0.00	0.00	0.00	0.00	0.00	0.00	0.00	0.00	0.00	0.00	0.00	0.00	0.00	0.00	0.00	0.00	0.00	168.80	-33.00	-135.80	0.00	85.20	-22.00	-63.20	0.00	5.90	2.10	-8.10	0.00	5.90	2.10	-8.10	0.00	1.00	0.00	0.00	0.00	0.00	0.00	0.00	0.00	0.00	0.00	0.00	0.00	0.00	0.00	0.00
0.00	0.00	0.00	0.00	0.00	0.00	0.00	0.00	0.00	0.00	0.00	0.00	0.00	0.00	0.00	0.00	0.00	0.00	0.00	142.20	22.90	-165.10	0.00	73.70	5.50	-79.20	0.00	3.80	4.50	-8.30	0.00	3.80	4.50	-8.30	0.00	1.00	0.00	0.00	0.00	0.00	0.00	0.00	0.00	0.00	0.00	0.00	0.00	0.00	0.00	0.00
0.00	0.00	0.00	0.00	0.00	0.00	0.00	0.00	0.00	0.00	0.00	0.00	0.00	0.00	0.00	0.00	0.00	0.00	0.00	101.60	76.60	-178.30	0.00	54.90	32.50	-87.50	0.00	1.30	6.50	-7.80	0.00	1.30	6.50	-7.80	0.00	1.00	0.00	0.00	0.00	0.00	0.00	0.00	0.00	0.00	0.00	0.00	0.00	0.00	0.00	0.00
0.00	0.00	0.00	0.00	0.00	0.00	0.00	0.00	0.00	0.00	0.00	0.00	0.00	0.00	0.00	0.00	0.00	0.00	0.00	51.10	122.80	-174.00	0.00	30.80	56.40	-87.20	0.00	-1.30	7.80	-6.50	0.00	-1.30	7.80	-6.50	0.00	1.00	0.00	0.00	0.00	0.00	0.00	0.00	0.00	0.00	0.00	0.00	0.00	0.00	0.00	0.00
0.00	0.00	0.00	0.00	0.00	0.00	0.00	0.00	0.00	0.00	0.00	0.00	0.00	0.00	0.00	0.00	0.00	0.00	0.00	-4.30	157.00	-152.70	0.00	3.60	74.70	-78.40	0.00	-3.80	8.30	-4.50	0.00	-3.80	8.30	-4.50	0.00	1.00	0.00	0.00	0.00	0.00	0.00	0.00	0.00	0.00	0.00	0.00	0.00	0.00	0.00	0.00
0.00	0.00	0.00	0.00	0.00	0.00	0.00	0.00	0.00	0.00	0.00	0.00	0.00	0.00	0.00	0.00	0.00	0.00	0.00	-59.30	175.80	-116.40	0.00	-23.80	85.70	-61.80	0.00	-5.90	8.10	-2.10	0.00	-5.90	8.10	-2.10	0.00	1.00	0.00	0.00	0.00	0.00	0.00	0.00	0.00	0.00	0.00	0.00	0.00	0.00	0.00	0.00
0.00	0.00	0.00	0.00	0.00	0.00	0.00	0.00	0.00	0.00	0.00	0.00	0.00	0.00	0.00	0.00	0.00	0.00	0.00	-108.60	177.40	-68.70	0.00	-49.00	88.30	-39.30	0.00	-7.40	7.00	0.40	0.00	-7.40	7.00	0.40	0.00	1.00	0.00	0.00	0.00	0.00	0.00	0.00	0.00	0.00	0.00	0.00	0.00	0.00	0.00	0.00
0.00	0.00	0.00	0.00	0.00	0.00	0.00	0.00	0.00	0.00	0.00	0.00	0.00	0.00	0.00	0.00	0.00	0.00	0.00	-147.20	161.60	-14.30	0.00	-69.30	82.20	-12.80	0.00	-8.20	5.20	3.00	0.00	-8.20	5.20	3.00	0.00	1.00	0.00	0.00	0.00	0.00	0.00	0.00	0.00	0.00	0.00	0.00	0.00	0.00	0.00	0.00
0.00	0.00	0.00	0.00	0.00	0.00	0.00	0.00	0.00	0.00	0.00	0.00	0.00	0.00	0.00	0.00	0.00	0.00	0.00	-171.40	130.00	41.40	0.00	-82.90	68.10	14.80	0.00	-8.20	3.00	5.20	0.00	-8.20	3.00	5.20	0.00	1.00	0.00	0.00	0.00	0.00	0.00	0.00	0.00	0.00	0.00	0.00	0.00	0.00	0.00	0.00
0.00	0.00	0.00	0.00	0.00	0.00	0.00	0.00	0.00	0.00	0.00	0.00	0.00	0.00	0.00	0.00	0.00	0.00	0.00	-178.90	85.60	93.20	0.00	-88.40	47.30	41.00	0.00	-7.40	0.40	7.00	0.00	-7.40	0.40	7.00	0.00	1.00	0.00	0.00	0.00	0.00	0.00	0.00	0.00	0.00	0.00	0.00	0.00	0.00	0.00	0.00
0.00	0.00	0.00	0.00	0.00	0.00	0.00	0.00	0.00	0.00	0.00	0.00	0.00	0.00	0.00	0.00	0.00	0.00	0.00	-168.80	32.90	135.80	0.00	-85.20	21.90	63.20	0.00	-5.90	-2.10	8.10	0.00	-5.90	-2.10	8.10	0.00	1.00	0.00	0.00	0.00	0.00	0.00	0.00	0.00	0.00	0.00	0.00	0.00	0.00	0.00	0.00
0.00	0.00	0.00	0.00	0.00	0.00	0.00	0.00	0.00	0.00	0.00	0.00	0.00	0.00	0.00	0.00	0.00	0.00	0.00	-142.20	-23.00	165.20	0.00	-73.70	-5.60	79.30	0.00	-3.80	-4.50	8.30	0.00	-3.80	-4.50	8.30	0.00	1.00	0.00	0.00	0.00	0.00	0.00	0.00	0.00	0.00	0.00	0.00	0.00	0.00	0.00	0.00
0.00	0.00	0.00	0.00	0.00	0.00	0.00	0.00	0.00	0.00	0.00	0.00	0.00	0.00	0.00	0.00	0.00	0.00	0.00	-101.60	-76.70	178.40	0.00	-54.90	-32.60	87.60	0.00	-1.30	-6.50	7.80	0.00	-1.30	-6.50	7.80	0.00	1.00	0.00	0.00	0.00	0.00	0.00	0.00	0.00	0.00	0.00	0.00	0.00	0.00	0.00	0.00
0.00	0.00	0.00	0.00	0.00	0.00	0.00	0.00	0.00	0.00	0.00	0.00	0.00	0.00	0.00	0.00	0.00	0.00	0.00	-51.10	-122.90	174.10	0.00	-30.80	-56.40	87.30	0.00	1.30	-7.80	6.50	0.00	1.30	-7.80	6.50	0.00	1.00	0.00	0.00	0.00	0.00	0.00	0.00	0.00	0.00	0.00	0.00	0.00	0.00	0.00	0.00
0.00	0.00	0.00	0.00	0.00	0.00	0.00	0.00	0.00	0.00	0.00	0.00	0.00	0.00	0.00	0.00	0.00	0.00	0.00	4.30	-157.10	152.80	0.00	-3.60	-74.70	78.40	0.00	3.80	-8.30	4.50	0.00	3.80	-8.30	4.50	0.00	1.00	0.00	0.00	0.00	0.00	0.00	0.00	0.00	0.00	0.00	0.00	0.00	0.00	0.00	0.00
0.00	0.00	0.00	0.00	0.00	0.00	0.00	0.00	0.00	0.00	0.00	0.00	0.00	0.00	0.00	0.00	0.00	0.00	0.00	59.40	-175.90	116.50	0.00	23.80	-85.70	61.90	0.00	5.90	-8.10	2.10	0.00	5.90	-8.10	2.10	0.00	1.00	0.00	0.00	0.00	0.00	0.00	0.00	0.00	0.00	0.00	0.00	0.00	0.00	0.00	0.00
0.00	0.00	0.00	0.00	0.00	0.00	0.00	0.00	0.00	0.00	0.00	0.00	0.00	0.00	0.00	0.00	0.00	0.00	0.00	108.60	-177.50	68.80	0.00	49.00	-88.30	39.30	0.00	7.40	-7.00	-0.40	0.00	7.40	-7.00	-0.40	0.00	1.00	0.00	0.00	0.00	0.00	0.00	0.00	0.00	0.00	0.00	0.00	0.00	0.00	0.00	0.00
0.00	0.00	0.00	0.00	0.00	0.00	0.00	0.00	0.00	0.00	0.00	0.00	0.00	0.00	0.00	0.00	0.00	0.00	0.00	147.20	-161.70	14.40	0.00	69.30	-82.30	12.90	0.00	8.20	-5.20	-3.00	0.00	8.20	-5.20	-3.00	0.00	1.00	0.00	0.00	0.00	0.00	0.00	0.00	0.00	0.00	0.00	0.00	0.00	0.00	0.00	0.00
0.00	0.00	0.00	0.00	0.00	0.00	0.00	0.00	0.00	0.00	0.00	0.00	0.00	0.00	0.00	0.00	0.00	0.00	0.00	171.40	-130.10	-41.40	0.00	82.90	-68.20	-14.70	0.00	8.20	-3.00	-5.20	0.00	8.20	-3.00	-5.20	0.00	1.00	0.00	0.00	0.00	0.00	0.00	0.00	0.00	0.00	0.00	0.00	0.00	0.00	0.00	0.00
0.00	0.00	0.00	0.00	0.00	0.00	0.00	0.00	0.00	0.00	0.00	0.00	0.00	0.00	0.00	0.00	0.00	0.00	0.00	178.90	-85.70	-93.10	0.00	88.40	-47.40	-41.00	0.00	7.40	-0.40	-7.00	0.00	7.40	-0.40	-7.00	0.00	1.00	0.00	0.00	0.00	0.00	0.00	0.00	0.00	0.00	0.00	0.00	0.00	0.00	0.00	0.00
0.00	0.00	0.00	0.00	0.00	0.00	0.00	0.00	0.00	0.00	0.00	0.00	0.00	0.00	0.00	0.00	0.00	0.00	0.00	168.80	-33.00	-135.70	0.00	85.20	-22.00	-63.20	0.00	5.90	2.10	-8.10	0.00	5.90	2.10	-8.10	0.00	1.00	0.00	0.00	0.00	0.00	0.00	0.00	0.00	0.00	0.00	0.00	0.00	0.00	0.00	0.00
0.00	0.00	0.00	0.00	0.00	0.00	0.00	0.00	0.00	0.00	0.00	0.00	0.00	0.00	0.00	0.00	0.00	0.00	0.00	142.20	22.90	-165.10	0.00	73.70	5.50	-79.20	0.00	3.80	4.50	-8.30	0.00	3.80	4.50	-8.30	0.00	1.00	0.00	0.00	0.00	0.00	0.00	0.00	0.00	0.00	0.00	0.00	0.00	0.00	0.00	0.00
0.00	0.00	0.00	0.00	0.00	0.00	0.00	0.00	0.00	0.00	0.00	0.00	0.00	0.00	0.00	0.00	0.00	0.00	0.00	101.60	76.60	-178.30	0.00	54.90	32.50	-87.50	0.00	1.30	6.50	-7.80	0.00	1.30	6.50	-7.80	0.00	1.00	0.00	0.00	0.00	0.00	0.00	0.00	0.00	0.00	0.00	0.00	0.00	0.00	0.00	0.00
0.00	0.00	0.00	0.00	0.00	0.00	0.00	0.00	0.00	0.00	0.00	0.00	0.00	0.00	0.00	0.00	0.00	0.00	0.00	51.10	122.80	-174.00	0.00	30.80	56.40	-87.20	0.00	-1.30	7.80	-6.50	0.00	-1.30	7.80	-6.50	0.00	1.00	0.00	0.00	0.00	0.00	0.00	0.00	0.00	0.00	0.00	0.00	0.00	0.00	0.00	0.00
0.00	0.00	0.00	0.00	0.00	0.00	0.00	0.00	0.00	0.00	0.00	0.00	0.00	0.00	0.00	0.00	0.00	0.00	0.00	-4.30	157.00	-152.70	0.00	3.60	74.70	-78.40	0.00	-3.80	8.30	-4.50	0.00	-3.80	8.30	-4.50	0.00	1.00	0.00	0.00	0.00	0.00	0.00	0.00	0.00	0.00	0.00	0.00	0.00	0.00	0.00	0.00
0.00	0.00	0.00	0.00	0.00	0.00	0.00	0.00	0.00	0.00	0.00	0.00	0.00	0.00	0.00	0.00	0.00	0.00	0.00	-59.30	175.80	-116.40	0.00	-23.80	85.70	-61.80	0.00	-5.90	8.10	-2.10	0.00	-5.90	8.10	-2.10	0.00	1.00	0.00	0.00	0.00	0.00	0.00	0.00	0.00	0.00	0.00	0.00	0.00	0.00	0.00	0.00
0.00	0.00	0.00	0.00	0.00	0.00	0.00	0.00	0.00	0.00	0.00	0.00	0.00	0.00	0.00	0.00	0.00	0.00	0.00	-108.60	177.40	-68.70	0.00	-49.00	88.30	-39.30	0.00	-7.40	7.00	0.40	0.00	-7.40	7.00	0.40	0.00	1.00	0.00	0.00	0.00	0.00	0.00	0.00	0.00	0.00	0.00	0.00	0.00	0.00	0.00	0.00
0.00	0.00	0.00	0.00	0.00	0.00	0.00	0.00	0.00	0.00	0.00	0.00	0.00	0.00	0.00	0.00	0.00	0.00	0.00	-147.20	161.60	-14.30	0.00	-69.30	82.20	-12.80	0.00	-8.20	5.20	3.00	0.00	-8.20	5.20	3.00	0.00	1.00	0.00	0.00	0.00	0.00	0.00	0.00	0.00	0.00	0.00	0.00	0.00	0.00	0.00	0.00
0.00	0.00	0.00	0.00	0.00	0.00	0.00	0.00	0.00	0.00	0.00	0.00	0.00	0.00	0.00	0.00	0.00	0.00	0.00	-171.40	130.00	41.40	0.00	-82.90	68.10	14.80	0.00	-8.20	3.00	5.20	0.00	-8.20	3.00	5.20	0.00	1.00	0.00	0.00	0.00	0.00	0.00	0.00	0.00	0.00	0.00	0.00	0.00	0.00	0.00	0.00
0.00	0.00	0.00	0.00	0.00	0.00	0.00	0.00	0.00	0.00	0.00	0.00	0.00	0.00	0.00	0.00	0.00	0.00	0.00	-178.90	85.60	93.20	0.00	-88.40	47.30	41.00	0.00	-7.40	0.40	7.00	0.00	-7.40	0.40	7.00	0.00	1.00	0.00	0.00	0.00	0.00	0.00	0.00	0.00	0.00	0.00	0.00	0.00	0.00	0.00	0.00
0.00	0.00	0.00	0.00	0.00	0.00	0.00	0.00	0.00	0.00	0.00	0.00	0.00	0.00	0.00	0.00	0.00	0.00	0.00	-168.80	32.90	135.80	0.00	-85.20	21.90	63.20	0.00	-5.90	-2.10	8.10	0.00	-5.90	-2.10	8.10	0.00	1.00	0.00	0.00	0.00	0.00	0.00	0.00	0.00	0.00	0.00	0.00	0.00	0.00	0.00	0.00
0.00	0.00	0.00	0.00	0.00	0.00	0.00	0.00	0.00	0.00	0.00	0.00	0.00	0.00	0.00	0.00	0.00	0.00	0.00	-142.10	-23.00	165.20	0.00	-73.70	-5.60	79.30	0.00	-3.80	-4.50	8.30	0.00	-3.80	-4.50	8.30	0.00	1.00	0.00	0.00	0.00	0.00	0.00	0.00	0.00	0.00	0.00	0.00	0.00	0.00	0.00	0.00
0.00	0.00	0.00	0.00	0.00	0.00	0.00	0.00	0.00	0.00	0.00	0.00	0.00	0.00	0.00	0.00	0.00	0.00	0.00	-101.60	-76.70	178.40	0.00	-54.90	-32.60	87.60	0.00	-1.30	-6.50	7.80	0.00	-1.30	-6.50	7.80	0.00	1.00	0.00	0.00	0.00	0.00	0.00	0.00	0.00	0.00	0.00	0.00	0.00	0.00	0.00	0.00
0.00	0.00	0.00	0.00	0.00	0.00	0.00	0.00	0.00	0.00	0.00	0.00	0.00	0.00	0.00	0.00	0.00	0.00	0.00	-51.10	-122.90	174.10	0.00	-30.80	-56.40	87.30	0.00	1.30	-7.80	6.50	0.00	1.30	-7.80	6.50	0.00	1.00	0.00	0.00	0.00	0.00	0.00	0.00	0.00	0.00	0.00	0.00	0.00	0.00	0.00	0.00
0.00	0.00	0.00	0.00	0.00	0.00	0.00	0.00	0.00	0.00	0.00	0.00	0.00	0.00	0.00	0.00	0.00	0.00	0.00	4.20	-157.10	152.80	0.00	-3.60	-74.70	78.40	0.00	3.80	-8.30	4.50	0.00	3.80	-8.30	4.50	0.00	1.00	0.00	0.00	0.00	0.00	0.00	0.00	0.00	0.00	0.00	0.00	0.00	0.00	0.00	0.00
0.00	0.00	0.00	0.00	0.00	0.00	0.00	0.00	0.00	0.00	0.00	0.00	0.00	0.00	0.00	0.00	0.00	0.00	0.00	59.30	-175.90	116.50	0.00	23.80	-85.70	61.90	0.00	5.90	-8.10	2.10	0.00	5.90	-8.10	2.10	0.00	1.00	0.00	0.00	0.00	0.00	0.00	0.00	0.00	0.00	0.00	0.00	0.00	0.00	0.00	0.00
0.00	0.00	0.00	0.00	0.00	0.00	0.00	0.00	0.00	0.00	0.00	0.00	0.00	0.00	0.00	0.00	0.00	0.00	0.00	108.60	-177.50	68.80	0.00	49.00	-88.30	39.30	0.00	7.40	-7.00	-0.40	0.00	7.40	-7.00	-0.40	0.00	1.00	0.00	0.00	0.00	0.00	0.00	0.00	0.00	0.00	0.00	0.00	0.00	0.00	0.00	0.00
0.00	0.00	0.00	0.00	0.00	0.00	0.00	0.00	0.00	0.00	0.00	0.00	0.00	0.00	0.00	0.00	0.00	0.00	0.00	147.30	-161.70	14.40	0.00	69.40	-82.30	12.90	0.00	8.20	-5.20	-3.00	0.00	8.20	-5.20	-3.00	0.00	1.00	0.00	0.00	0.00	0.00	0.00	0.00	0.00	0.00	0.00	0.00	0.00	0.00	0.00	0.00
0.00	0.00	0.00	0.00	0.00	0.00	0.00	0.00	0.00	0.00	0.00	0.00	0.00	0.00	0.00	0.00	0.00	0.00	0.00	171.50	-130.10	-41.30	0.00	82.90	-68.20	-14.70	0.00	8.20	-3.00	-5.20	0.00	8.20	-3.00	-5.20	0.00	1.00	0.00	0.00	0.00	0.00	0.00	0.00	0.00	0.00	0.00	0.00	0.00	0.00	0.00	0.00
0.00	0.00	0.00	0.00	0.00	0.00	0.00	0.00	0.00	0.00	0.00	0.00	0.00	0.00	0.00	0.00	0.00	0.00	0.00	178.90	-85.70	-93.10	0.00	88.40	-47.40	-41.00	0.00	7.40	-0.40	-7.00	0.00	7.40	-0.40	-7.00	0.00	1.00	0.00	0.00	0.00	0.00	0.00	0.00	0.00	0.00	0.00	0.00	0.00	0.00	0.00	0.00
0.00	0.00	0.00	0.00	0.00	0.00	0.00	0.00	0.00	0.00	0.00	0.00	0.00	0.00	0.00	0.00	0.00	0.00	0.00	168.80	-33.00	-135.80	0.00	85.20	-22.00	-63.20	0.00	5.90	2.10	-8.10	0.00	5.90	2.10	-8.10	0.00	1.00	0.00	0.00	0.00	0.00	0.00	0.00	0.00	0.00	0.00	0.00	0.00	0.00	0.00	0.00
0.00	0.00	0.00	0.00	0.00	0.00	0.00	0.00	0.00	0.00	0.00	0.00	0.00	0.00	0.00	0.00	0.00	0.00	0.00	142.20	22.90	-165.10	0.00	73.70	5.50	-79.20	0.00	3.80	4.50	-8.30	0.00	3.80	4.50	-8.30	0.00	1.00	0.00	0.00	0.00	0.00	0.00	0.00	0.00	0.00	0.00	0.00	0.00	0.00	0.00	0.00
0.00	0.00	0.00	0.00	0.00	0.00	0.00	0.00	0.00	0.00	0.00	0.00	0.00	0.00	0.00	0.00	0.00	0.00	0.00	101.60	76.60	-178.30	0.00	54.90	32.50	-87.50	0.00	1.30	6.50	-7.80	0.00	1.30	6.50	-7.80	0.00	1.00	0.00	0.00	0.00	0.00	0.00	0.00	0.00	0.00	0.00	0.00	0.00	0.00	0.00	0.00
0.00	0.00	0.00	0.00	0.00	0.00	0.00	0.00	0.00	0.00	0.00	0.00	0.00	0.00	0.00	0.00	0.00	0.00	0.00	51.10	122.80	-174.00	0.00	30.80	56.40	-87.20	0.00	-1.30	7.80	-6.50	0.00	-1.30	7.80	-6.50	0.00	1.00	0.00	0.00	0.00	0.00	0.00	0.00	0.00	0.00	0.00	0.00	0.00	0.00	0.00	0.00
0.00	0.00	0.00	0.00	0.00	0.00	0.00	0.00	0.00	0.00	0.00	0.00	0.00	0.00	0.00	0.00	0.00	0.00	0.00	-4.30	157.00	-152.70	0.00	3.60	74.70	-78.40	0.00	-3.80	8.30	-4.50	0.00	-3.80	8.30	-4.50	0.00	1.00	0.00	0.00	0.00	0.00	0.00	0.00	0.00	0.00	0.00	0.00	0.00	0.00	0.00	0.00
0.00	0.00	0.00	0.00	0.00	0.00	0.00	0.00	0.00	0.00	0.00	0.00	0.00	0.00	0.00	0.00	0.00	0.00	0.00	-59.30	175.80	-116.40	0.00	-23.80	85.70	-61.80	0.00	-5.90	8.10	-2.10	0.00	-5.90	8.10	-2.10	0.00	1.00	0.00	0.00	0.00	0.00	0.00	0.00	0.00	0.00	0.00	0.00	0.00	0.00	0.00	0.00
0.00	0.00	0.00	0.00	0.00	0.00	0.00	0.00	0.00	0.00	0.00	0.00	0.00	0.00	0.00	0.00	0.00	0.00	0.00	-108.60	177.40	-68.70	0.00	-49.00	88.30	-39.30	0.00	-7.40	7.00	0.40	0.00	-7.40	7.00	0.40	0.00	1.00	0.00	0.00	0.00	0.00	0.00	0.00	0.00	0.00	0.00	0.00	0.00	0.00	0.00	0.00
0.00	0.00	0.00	0.00	0.00	0.00	0.00	0.00	0.00	0.00	0.00	0.00	0.00	0.00	0.00	0.00	0.00	0.00	0.00	-147.20	161.60	-14.30	0.00	-69.30	82.20	-12.80	0.00	-8.20	5.20	3.00	0.00	-8.20	5.20	3.00	0.00	1.00	0.00	0.00	0.00	0.00	0.00	0.00	0.00	0.00	0.00	0.00	0.00	0.00	0.00	0.00
0.00	0.00	0.00	0.00	0.00	0.00	0.00	0.00	0.00	0.00	0.00	0.00	0.00	0.00	0.00	0.00	0.00	0.00	0.00	-171.40	130.00	41.40	0.00	-82.90	68.10	14.80	0.00	-8.20	3.00	5.20	0.00	-8.20	3.00	5.20	0.00	1.00	0.00	0.00	0.00	0.00	0.00	0.00	0.00	0.00	0.00	0.00	0.00	0.00	0.00	0.00
0.00	0.00	0.00	0.00	0.00	0.00	0.00	0.00	0.00	0.00	0.00	0.00	0.00	0.00	0.00	0.00	0.00	0.00	0.00	-178.90	85.60	93.20	0.00	-88.40	47.30	41.00	0.00	-7.40	0.40	7.00	0.00	-7.40	0.40	7.00	0.00	1.00	0.00	0.00	0.00	0.00	0.00	0.00	0.00	0.00	0.00	0.00	0.00	0.00	0.00	0.00
0.00	0.00	0.00	0.00	0.00	0.00	0.00	0.00	0.00	0.00	0.00	0.00	0.00	0.00	0.00	0.00	0.00	0.00	0.00	-168.80	32.90	135.80	0.00	-85.20	21.90	63.20	0.00	-5.90	-2.10	8.10	0.00	-5.90	-2.10	8.10	0.00	1.00	0.00	0.00	0.00	0.00	0.00	0.00	0.00	0.00	0.00	0.00	0.00	0.00	0.00	0.00
0.00	0.00	0.00	0.00	0.00	0.00	0.00	0.00	0.00	0.00	0.00	0.00	0.00	0.00	0.00	0.00	0.00	0.00	0.00	-142.20	-23.00	165.20	0.00	-73.70	-5.60	79.30	0.00	-3.80	-4.50	8.30	0.00	-3.80	-4.50	8.30	0.00	1.00	0.00	0.00	0.00	0.00	0.00	0.00	0.00	0.00	0.00	0.00	0.00	0.00	0.00	0.00
0.00	0.00	0.00	0.00	0.00	0.00	0.00	0.00	0.00	0.00	0.00	0.00	0.00	0.00	0.00	0.00	0.00	0.00	0.00	-101.60	-76.70	178.40	0.00	-54.90	-32.60	87.60	0.00	-1.30	-6.50	7.80	0.00	-1.30	-6.50	7.80	0.00	1.00	0.00	0.00	0.00	0.00	0.00	0.00	0.00	0.00	0.00	0.00	0.00	0.00	0.00	0.00
0.00	0.00	0.00	0.00	0.00	0.00	0.00	0.00	0.00	0.00	0.00	0.00	0.00	0.00	0.00	0.00	0.00	0.00	0.00	-51.10	-122.90	174.10	0.00	-30.80	-56.40	87.30	0.00	1.30	-7.80	6.50	0.00	1.30	-7.80	6.50	0.00	1.00	0.00	0.00	0.00	0.00	0.00	0.00	0.00	0.00	0.00	0.00	0.00	0.00	0.00	0.00
0.00	0.00	0.00	0.00	0.00	0.00	0.00	0.00	0.00	0.00	0.00	0.00	0.00	0.00	0.00	0.00	0.00	0.00	0.00	4.30	-157.10	152.80	0.00	-3.60	-74.70	78.40	0.00	3.80	-8.30	4.50	0.00	3.80	-8.30	4.50	0.00	1.00	0.00	0.00	0.00	0.00	0.00	0.00	0.00	0.00	0.00	0.00	0.00	0.00	0.00	0.00
0.00	0.00	0.00	0.00	0.00	0.00	0.00	0.00	0.00	0.00	0.00	0.00	0.00	0.00	0.00	0.00	0.00	0.00	0.00	59.30	-175.90	116.50	0.00	23.80	-85.70	61.90	0.00	5.90	-8.10	2.10	0.00	5.90	-8.10	2.10	0.00	1.00	0.00	0.00	0.00	0.00	0.00	0.00	0.00	0.00	0.00	0.00	0.00	0.00	0.00	0.00
0.00	0.00	0.00	0.00	0.00	0.00	0.00	0.00	0.00	0.00	0.00	0.00	0.00	0.00	0.00	0.00	0.00	0.00	0.00	108.60	-177.50	68.80	0.00	49.00	-88.30	39.30	0.00	7.40	-7.00	-0.40	0.00	7.40	-7.00	-0.40	0.00	1.00	0.00	0.00	0.00	0.00	0.00	0.00	0.00	0.00	0.00	0.00	0.00	0.00	0.00	0.00
0.00	0.00	0.00	0.00	0.00	0.00	0.00	0.00	0.00	0.00	0.00	0.00	0.00	0.00	0.00	0.00	0.00	0.00	0.00	147.20	-161.70	14.40	0.00	69.30	-82.30	12.90	0.00	8.20	-5.20	-3.00	0.00	8.20	-5.20	-3.00	0.00	1.00	0.00	0.00	0.00	0.00	0.00	0.00	0.00	0.00	0.00	0.00	0.00	0.00	0.00	0.00
0.00	0.00	0.00	0.00	0.00	0.00	0.00	0.00	0.00	0.00	0.00	0.00	0.00	0.00	0.00	0.00	0.00	0.00	0.00	171.40	-130.10	-41.30	0.00	82.90	-68.20	-14.70	0.00	8.20	-3.00	-5.20	0.00	8.20	-3.00	-5.20	0.00	1.00	0.00	0.00	0.00	0.00	0.00	0.00	0.00	0.00	0.00	0.00	0.00	0.00	0.00	0.00
0.00	0.00	0.00	0.00	0.00	0.00	0.00	0.00	0.00	0.00	0.00	0.00	0.00	0.00	0.00	0.00	0.00	0.00	0.00	178.90	-85.70	-93.10	0.00	88.40	-47.40	-41.00	0.00	7.40	-0.40	-7.00	0.00	7.40	-0.40	-7.00	0.00	1.00	0.00	0.00	0.00	0.00	0.00	0.00	0.00	0.00	0.00	0.00	0.00	0.00	0.00	0.00
0.00	0.00	0.00	0.00	0.00	0.00	0.00	0.00	0.00	0.00	0.00	0.00	0.00	0.00	0.00	0.00	0.00	0.00	0.00	168.80	-33.00	-135.70	0.00	85.20	-22.00	-63.20	0.00	5.90	2.10	-8.10	0.00	5.90	2.10	-8.10	0.00	1.00	0.00	0.00	0.00	0.00	0.00	0.00	0.00	0.00	0.00	0.00	0.00	0.00	0.00	0.00
0.00	0.00	0.00	0.00	0.00	0.00	0.00	0.00	0.00	0.00	0.00	0.00	0.00	0.00	0.00	0.00	0.00	0.00	0.00	142.20	22.90	-165.10	0.00	73.70	5.50	-79.20	0.00	3.80	4.50	-8.30	0.00	3.80	4.50	-8.30	0.00	1.00	0.00	0.00	0.00	0.00	0.00	0.00	0.00	0.00	0.00	0.00	0.00	0.00	0.00	0.00
0.00	0.00	0.00	0.00	0.00	0.00	0.00	0.00	0.00	0.00	0.00	0.00	0.00	0.00	0.00	0.00	0.00	0.00	0.00	101.60	76.60	-178.30	0.00	54.90	32.50	-87.50	0.00	1.30	6.50	-7.80	0.00	1.30	6.50	-7.80	0.00	1.00	0.00	0.00	0.00	0.00	0.00	0.00	0.00	0.00	0.00	0.00	0.00	0.00	0.00	0.00
0.00	0.00	0.00	0.00	0.00	0.00	0.00	0.00	0.00	0.00	0.00	0.00	0.00	0.00	0.00	0.00	0.00	0.00	0.00	51.20	122.80	-174.00	0.00	30.80	56.40	-87.20	0.00	-1.30	7.80	-6.50	0.00	-1.30	7.80	-6.50	0.00	1.00	0.00	0.00	0.00	0.00	0.00	0.00	0.00	0.00	0.00	0.00	0.00	0.00	0.00	0.00
0.00	0.00	0.00	0.00	0.00	0.00	0.00	0.00	0.00	0.00	0.00	0.00	0.00	0.00	0.00	0.00	0.00	0.00	0.00	-4.30	157.00	-152.70	0.00	3.60	74.70	-78.40	0.00	-3.80	8.30	-4.50	0.00	-3.80	8.30	-4.50	0.00	1.00	0.00	0.00	0.00	0.00	0.00	0.00	0.00	0.00	0.00	0.00	0.00	0.00	0.00	0.00
0.00	0.00	0.00	0.00	0.00	0.00	0.00	0.00	0.00	0.00	0.00	0.00	0.00	0.00	0.00	0.00	0.00	0.00	0.00	-59.30	175.80	-116.40	0.00	-23.80	85.70	-61.80	0.00	-5.90	8.10	-2.10	0.00	-5.90	8.10	-2.10	0.00	1.00	0.00	0.00	0.00	0.00	0.00	0.00	0.00	0.00	0.00	0.00	0.00	0.00	0.00	0.00
0.00	0.00	0.00	0.00	0.00	0.00	0.00	0.00	0.00	0.00	0.00	0.00	0.00	0.00	0.00	0.00	0.00	0.00	0.00	-108.60	177.40	-68.70	0.00	-49.00	88.30	-39.30	0.00	-7.40	7.00	0.40	0.00	-7.40	7.00	0.40	0.00	1.00	0.00	0.00	0.00	0.00	0.00	0.00	0.00	0.00	0.00	0.00	0.00	0.00	0.00	0.00
0.00	0.00	0.00	0.00	0.00	0.00	0.00	0.00	0.00	0.00	0.00	0.00	0.00	0.00	0.00	0.00	0.00	0.00	0.00	-147.20	161.60	-14.30	0.00	-69.30	82.20	-12.80	0.00	-8.20	5.20	3.00	0.00	-8.20	5.20	3.00	0.00	1.00	0.00	0.00	0.00	0.00	0.00	0.00	0.00	0.00	0.00	0.00	0.00	0.00	0.00	0.00
0.00	0.00	0.00	0.00	0.00	0.00	0.00	0.00	0.00	0.00	0.00	0.00	0.00	0.00	0.00	0.00	0.00	0.00	0.00	-171.40	130.00	41.40	0.00	-82.90	68.10	14.80	0.00	-8.20	3.00	5.20	0.00	-8.20	3.00	5.20	0.00	1.00	0.00	0.00	0.00	0.00	0.00	0.00	0.00	0.00	0.00	0.00	0.00	0.00	0.00	0.00
0.00	0.00	0.00	0.00	0.00	0.00	0.00	0.00	0.00	0.00	0.00	0.00	0.00	0.00	0.00	0.00	0.00	0.00	0.00	-178.90	85.60	93.20	0.00	-88.40	47.30	41.00	0.00	-7.40	0.40	7.00	0.00	-7.40	0.40	7.00	0.00	1.00	0.00	0.00	0.00	0.00	0.00	0.00	0.00	0.00	0.00	0.00	0.00	0.00	0.00	0.00
0.00	0.00	0.00	0.00	0.00	0.00	0.00	0.00	0.00	0.00	0.00	0.00	0.00	0.00	0.00	0.00	0.00	0.00	0.00	-168.80	32.90	135.80	0.00	-85.20	21.90	63.20	0.00	-5.90	-2.10	8.10	0.00	-5.90	-2.10	8.10	0.00	1.00	0.00	0.00	0.00	0.00	0.00	0.00	0.00	0.00	0.00	0.00	0.00	0.00	0.00	0.00
0.00	0.00	0.00	0.00	0.00	0.00	0.00	0.00	0.00	0.00	0.00	0.00	0.00	0.00	0.00	0.00	0.00	0.00	0.00	-142.20	-23.00	165.20	0.00	-73.70	-5.60	79.30	0.00	-3.80	-4.50	8.30	0.00	-3.80	-4.50	8.30	0.00	1.00	0.00	0.00	0.00	0.00	0.00	0.00	0.00	0.00	0.00	0.00	0.00	0.00	0.00	0.00
0.00	0.00	0.00	0.00	0.00	0.00	0.00	0.00	0.00	0.00	0.00	0.00	0.00	0.00	0.00	0.00	0.00	0.00	0.00	-101.60	-76.70	178.40	0.00	-54.90	-32.60	87.60	0.00	-1.30	-6.50	7.80	0.00	-1.30	-6.50	7.80	0.00	1.00	0.00	0.00	0.00	0.00	0.00	0.00	0.00	0.00	0.00	0.00	0.00	0.00	0.00	0.00
0.00	0.00	0.00	0.00	0.00	0.00	0.00	0.00	0.00	0.00	0.00	0.00	0.00	0.00	0.00	0.00	0.00	0.00	0.00	-51.10	-122.90	174.10	0.00	-30.80	-56.40	87.30	0.00	1.30	-7.80	6.50	0.00	1.30	-7.80	6.50	0.00	1.00	0.00	0.00	0.00	0.00	0.00	0.00	0.00	0.00	0.00	0.00	0.00	0.00	0.00	0.00
0.00	0.00	0.00	0.00	0.00	0.00	0.00	0.00	0.00	0.00	0.00	0.00	0.00	0.00	0.00	0.00	0.00	0.00	0.00	4.30	-157.10	152.80	0.00	-3.60	-74.70	78.40	0.00	3.80	-8.30	4.50	0.00	3.80	-8.30	4.50	0.00	1.00	0.00	0.00	0.00	0.00	0.00	0.00	0.00	0.00	0.00	0.00	0.00	0.00	0.00	0.00
0.00	0.00	0.00	0.00	0.00	0.00	0.00	0.00	0.00	0.00	0.00	0.00	0.00	0.00	0.00	0.00	0.00	0.00	0.00	59.30	-175.90	116.50	0.00	23.80	-85.70	61.90	0.00	5.90	-8.10	2.10	0.00	5.90	-8.10	2.10	0.00	1.00	0.00	0.00	0.00	0.00	0.00	0.00	0.00	0.00	0.00	0.00	0.00	0.00	0.00	0.00
0.00	0.00	0.00	0.00	0.00	0.00	0.00	0.00	0.00	0.00	0.00	0.00	0.00	0.00	0.00	0.00	0.00	0.00	0.00	108.60	-177.50	68.90	0.00	49.00	-88.30	39.30	0.00	7.40	-7.00	-0.40	0.00	7.40	-7.00	-0.40	0.00	1.00	0.00	0.00	0.00	0.00	0.00	0.00	0.00	0.00	0.00	0.00	0.00	0.00	0.00	0.00
0.00	0.00	0.00	0.00	0.00	0.00	0.00	0.00	0.00	0.00	0.00	0.00	0.00	0.00	0.00	0.00	0.00	0.00	0.00	147.20	-161.70	14.40	0.00	69.30	-82.30	12.90	0.00	8.20	-5.20	-3.00	0.00	8.20	-5.20	-3.00	0.00	1.00	0.00	0.00	0.00	0.00	0.00	0.00	0.00	0.00	0.00	0.00	0.00	0.00	0.00	0.00
0.00	0.00	0.00	0.00	0.00	0.00	0.00	0.00	0.00	0.00	0.00	0.00	0.00	0.00	0.00	0.00	0.00	0.00	0.00	171.40	-130.10	-41.30	0.00	82.90	-68.20	-14.70	0.00	8.20	-3.00	-5.20	0.00	8.20	-3.00	-5.20	0.00	1.00	0.00	0.00	0.00	0.00	0.00	0.00	0.00	0.00	0.00	0.00	0.00	0.00	0.00	0.00
0.00	0.00	0.00	0.00	0.00	0.00	0.00	0.00	0.00	0.00	0.00	0.00	0.00	0.00	0.00	0.00	0.00	0.00	0.00	178.90	-85.70	-93.10	0.00	88.40	-47.40	-41.00	0.00	7.40	-0.40	-7.00	0.00	7.40	-0.40	-7.00	0.00	1.00	0.00	0.00	0.00	0.00	0.00	0.00	0.00	0.00	0.00	0.00	0.00	0.00	0.00	0.00
0.00	0.00	0.00	0.00	0.00	0.00	0.00	0.00	0.00	0.00	0.00	0.00	0.00	0.00	0.00	0.00	0.00	0.00	0.00	168.80	-33.00	-135.80	0.00	85.20	-22.00	-63.20	0.00	5.90	2.10	-8.10	0.00	5.90	2.10	-8.10	0.00	1.00	0.00	0.00	0.00	0.00	0.00	0.00	0.00	0.00	0.00	0.00	0.00	0.00	0.00	0.00
0.00	0.00	0.00	0.00	0.00	0.00	0.00	0.00	0.00	0.00	0.00	0.00	0.00	0.00	0.00	0.00	0.00	0.00	0.00	142.20	22.90	-165.10	0.00	73.70	5.50	-79.20	0.00	3.80	4.50	-8.30	0.00	3.80	4.50	-8.30	0.00	1.00	0.00	0.00	0.00	0.00	0.00	0.00	0.00	0.00	0.00	0.00	0.00	0.00	0.00	0.00
0.00	0.00	0.00	0.00	0.00	0.00	0.00	0.00	0.00	0.00	0.00	0.00	0.00	0.00	0.00	0.00	0.00	0.00	0.00	101.60	76.60	-178.30	0.00	54.90	32.50	-87.50	0.00	1.30	6.50	-7.80	0.00	1.30	6.50	-7.80	0.00	1.00	0.00	0.00	0.00	0.00	0.00	0.00	0.00	0.00	0.00	0.00	0.00	0.00	0.00	0.00
0.00	0.00	0.00	0.00	0.00	0.00	0.00	0.00	0.00	0.00	0.00	0.00	0.00	0.00	0.00	0.00	0.00	0.00	0.00	51.20	122.80	-174.00	0.00	30.80	56.40	-87.20	0.00	-1.30	7.80	-6.50	0.00	-1.30	7.80	-6.50	0.00	1.00	0.00	0.00	0.00	0.00	0.00	0.00	0.00	0.00	0.00	0.00	0.00	0.00	0.00	0.00
0.00	0.00	0.00	0.00	0.00	0.00	0.00	0.00	0.00	0.00	0.00	0.00	0.00	0.00	0.00	0.00	0.00	0.00	0.00	-4.20	157.00	-152.70	0.00	3.60	74.70	-78.40	0.00	-3.80	8.30	-4.50	0.00	-3.80	8.30	-4.50	0.00	1.00	0.00	0.00	0.00	0.00	0.00	0.00	0.00	0.00	0.00	0.00	0.00	0.00	0.00	0.00
0.00	0.00	0.00	0.00	0.00	0.00	0.00	0.00	0.00	0.00	0.00	0.00	0.00	0.00	0.00	0.00	0.00	0.00	0.00	-59.30	175.80	-116.40	0.00	-23.80	85.70	-61.80	0.00	-5.90	8.10	-2.10	0.00	-5.90	8.10	-2.10	0.00	1.00	0.00	0.00	0.00	0.00	0.00	0.00	0.00	0.00	0.00	0.00	0.00	0.00	0.00	0.00
0.00	0.00	0.00	0.00	0.00	0.00	0.00	0.00	0.00	0.00	0.00	0.00	0.00	0.00	0.00	0.00	0.00	0.00	0.00	-108.60	177.40	-68.70	0.00	-49.00	88.30	-39.30	0.00	-7.40	7.00	0.40	0.00	-7.40	7.00	0.40	0.00	1.00	0.00	0.00	0.00	0.00	0.00	0.00	0.00	0.00	0.00	0.00	0.00	0.00	0.00	0.00
0.00	0.00	0.00	0.00	0.00	0.00	0.00	0.00	0.00	0.00	0.00	0.00	0.00	0.00	0.00	0.00	0.00	0.00	0.00	-147.20	161.60	-14.30	0.00	-69.30	82.20	-12.80	0.00	-8.20	5.20	3.00	0.00	-8.20	5.20	3.00	0.00	1.00	0.00	0.00	0.00	0.00	0.00	0.00	0.00	0.00	0.00	0.00	0.00	0.00	0.00	0.00
0.00	0.00	0.00	0.00	0.00	0.00	0.00	0.00	0.00	0.00	0.00	0.00	0.00	0.00	0.00	0.00	0.00	0.00	0.00	-171.40	130.00	41.40	0.00	-82.90	68.10	14.80	0.00	-8.20	3.00	5.20	0.00	-8.20	3.00	5.20	0.00	1.00	0.00	0.00	0.00	0.00	0.00	0.00	0.00	0.00	0.00	0.00	0.00	0.00	0.00	0.00
0.00	0.00	0.00	0.00	0.00	0.00	0.00	0.00	0.00	0.00	0.00	0.00	0.00	0.00	0.00	0.00	0.00	0.00	0.00	-178.90	85.60	93.20	0.00	-88.40	47.30	41.00	0.00	-7.40	0.40	7.00	0.00	-7.40	0.40	7.00	0.00	1.00	0.00	0.00	0.00	0.00	0.00	0.00	0.00	0.00	0.00	0.00	0.00	0.00	0.00	0.00
0.00	0.00	0.00	0.00	0.00	0.00	0.00	0.00	0.00	0.00	0.00	0.00	0.00	0.00	0.00	0.00	0.00	0.00	0.00	-168.80	32.90	135.80	0.00	-85.20	21.90	63.20	0.00	-5.90	-2.10	8.10	0.00	-5.90	-2.10	8.10	0.00	1.00	0.00	0.00	0.00	0.00	0.00	0.00	0.00	0.00	0.00	0.00	0.00	0.00	0.00	0.00
0.00	0.00	0.00	0.00	0.00	0.00	0.00	0.00	0.00	0.00	0.00	0.00	0.00	0.00	0.00	0.00	0.00	0.00	0.00	-142.20	-23.00	165.20	0.00	-73.70	-5.60	79.30	0.00	-3.80	-4.50	8.30	0.00	-3.80	-4.50	8.30	0.00	1.00	0.00	0.00	0.00	0.00	0.00	0.00	0.00	0.00	0.00	0.00	0.00	0.00	0.00	0.00
0.00	0.00	0.00	0.00	0.00	0.00	0.00	0.00	0.00	0.00	0.00	0.00	0.00	0.00	0.00	0.00	0.00	0.00	0.00	-101.60	-76.70	178.40	0.00	-54.90	-32.60	87.60	0.00	-1.30	-6.50	7.80	0.00	-1.30	-6.50	7.80	0.00	1.00	0.00	0.00	0.00	0.00	0.00	0.00	0.00	0.00	0.00	0.00	0.00	0.00	0.00	0.00
0.00	0.00	0.00	0.00	0.00	0.00	0.00	0.00	0.00	0.00	0.00	0.00	0.00	0.00	0.00	0.00	0.00	0.00	0.00	-51.10	-122.90	174.10	0.00	-30.80	-56.40	87.30	0.00	1.30	-7.80	6.50	0.00	1.30	-7.80	6.50	0.00	1.00	0.00	0.00	0.00	0.00	0.00	0.00	0.00	0.00	0.00	0.00	0.00	0.00	0.00	0.00
0.00	0.00	0.00	0.00	0.00	0.00	0.00	0.00	0.00	0.00	0.00	0.00	0.00	0.00	0.00	0.00	0.00	0.00	0.00	4.30	-157.10	152.80	0.00	-3.60	-74.70	78.40	0.00	3.80	-8.30	4.50	0.00	3.80	-8.30	4.50	0.00	1.00	0.00	0.00	0.00	0.00	0.00	0.00	0.00	0.00	0.00	0.00	0.00	0.00	0.00	0.00
0.00	0.00	0.00	0.00	0.00	0.00	0.00	0.00	0.00	0.00	0.00	0.00	0.00	0.00	0.00	0.00	0.00	0.00	0.00	59.40	-175.90	116.50	0.00	23.80	-85.70	61.90	0.00	5.90	-8.10	2.10	0.00	5.90	-8.10	2.10	0.00	1.00	0.00	0.00	0.00	0.00	0.00	0.00	0.00	0.00	0.00	0.00	0.00	0.00	0.00	0.00
0.00	0.00	0.00	0.00	0.00	0.00	0.00	0.00	0.00	0.00	0.00	0.00	0.00	0.00	0.00	0.00	0.00	0.00	0.00	108.60	-177.50	68.80	0.00	49.00	-88.30	39.30	0.00	7.40	-7.00	-0.40	0.00	7.40	-7.00	-0.40	0.00	1.00	0.00	0.00	0.00	0.00	0.00	0.00	0.00	0.00	0.00	0.00	0.00	0.00	0.00	0.00
0.00	0.00	0.00	0.00	0.00	0.00	0.00	0.00	0.00	0.00	0.00	0.00	0.00	0.00	0.00	0.00	0.00	0.00	0.00	147.20	-161.70	14.40	0.00	69.40	-82.30	12.90	0.00	8.20	-5.20	-3.00	0.00	8.20	-5.20	-3.00	0.00	1.00	0.00	0.00	0.00	0.00	0.00	0.00	0.00	0.00	0.00	0.00	0.00	0.00	0.00	0.00
0.00	0.00	0.00	0.00	0.00	0.00	0.00	0.00	0.00	0.00	0.00	0.00	0.00	0.00	0.00	0.00	0.00	0.00	0.00	171.40	-130.10	-41.30	0.00	82.90	-68.20	-14.70	0.00	8.20	-3.00	-5.20	0.00	8.20	-3.00	-5.20	0.00	1.00	0.00	0.00	0.00	0.00	0.00	0.00	0.00	0.00	0.00	0.00	0.00	0.00	0.00	0.00
0.00	0.00	0.00	0.00	0.00	0.00	0.00	0.00	0.00	0.00	0.00	0.00	0.00	0.00	0.00	0.00	0.00	0.00	0.00	178.90	-85.70	-93.10	0.00	88.40	-47.40	-41.00	0.00	7.40	-0.40	-7.00	0.00	7.40	-0.40	-7.00	0.00	1.00	0.00	0.00	0.00	0.00	0.00	0.00	0.00	0.00	0.00	0.00	0.00	0.00	0.00	0.00
0.00	0.00	0.00	0.00	0.00	0.00	0.00	0.00	0.00	0.00	0.00	0.00	0.00	0.00	0.00	0.00	0.00	0.00	0.00	168.80	-33.00	-135.70	0.00	85.20	-22.00	-63.20	0.00	5.90	2.10	-8.10	0.00	5.90	2.10	-8.10	0.00	1.00	0.00	0.00	0.00	0.00	0.00	0.00	0.00	0.00	0.00	0.00	0.00	0.00	0.00	0.00
0.00	0.00	0.00	0.00	0.00	0.00	0.00	0.00	0.00	0.00	0.00	0.00	0.00	0.00	0.00	0.00	0.00	0.00	0.00	142.20	22.90	-165.10	0.00	73.70	5.50	-79.20	0.00	3.80	4.50	-8.30	0.00	3.80	4.50	-8.30	0.00	1.00	0.00	0.00	0.00	0.00	0.00	0.00	0.00	0.00	0.00	0.00	0.00	0.00	0.00	0.00
0.00	0.00	0.00	0.00	0.00	0.00	0.00	0.00	0.00	0.00	0.00	0.00	0.00	0.00	0.00	0.00	0.00	0.00	0.00	101.60	76.60	-178.30	0.00	54.90	32.50	-87.50	0.00	1.30	6.50	-7.80	0.00	1.30	6.50	-7.80	0.00	1.00	0.00	0.00	0.00	0.00	0.00	0.00	0.00	0.00	0.00	0.00	0.00	0.00	0.00	0.00
0.00	0.00	0.00	0.00	0.00	0.00	0.00	0.00	0.00	0.00	0.00	0.00	0.00	0.00	0.00	0.00	0.00	0.00	0.00	51.10	122.80	-174.00	0.00	30.80	56.40	-87.20	0.00	-1.30	7.80	-6.50	0.00	-1.30	7.80	-6.50	0.00	1.00	0.00	0.00	0.00	0.00	0.00	0.00	0.00	0.00	0.00	0.00	0.00	0.00	0.00	0.00
0.00	0.00	0.00	0.00	0.00	0.00	0.00	0.00	0.00	0.00	0.00	0.00	0.00	0.00	0.00	0.00	0.00	0.00	0.00	-4.30	157.00	-152.70	0.00	3.60	74.70	-78.40	0.00	-3.80	8.30	-4.50	0.00	-3.80	8.30	-4.50	0.00	1.00	0.00	0.00	0.00	0.00	0.00	0.00	0.00	0.00	0.00	0.00	0.00	0.00	0.00	0.00
0.00	0.00	0.00	0.00	0.00	0.00	0.00	0.00	0.00	0.00	0.00	0.00	0.00	0.00	0.00	0.00	0.00	0.00	0.00	-59.30	175.80	-116.40	0.00	-23.80	85.70	-61.80	0.00	-5.90	8.10	-2.10	0.00	-5.90	8.10	-2.10	0.00	1.00	0.00	0.00	0.00	0.00	0.00	0.00	0.00	0.00	0.00	0.00	0.00	0.00	0.00	0.00
0.00	0.00	0.00	0.00	0.00	0.00	0.00	0.00	0.00	0.00	0.00	0.00	0.00	0.00	0.00	0.00	0.00	0.00	0.00	-108.60	177.40	-68.70	0.00	-49.00	88.30	-39.30	0.00	-7.40	7.00	0.40	0.00	-7.40	7.00	0.40	0.00	1.00	0.00	0.00	0.00	0.00	0.00	0.00	0.00	0.00	0.00	0.00	0.00	0.00	0.00	0.00
0.00	0.00	0.00	0.00	0.00	0.00	0.00	0.00	0.00	0.00	0.00	0.00	0.00	0.00	0.00	0.00	0.00	0.00	0.00	-147.20	161.60	-14.30	0.00	-69.30	82.20	-12.80	0.00	-8.20	5.20	3.00	0.00	-8.20	5.20	3.00	0.00	1.00	0.00	0.00	0.00	0.00	0.00	0.00	0.00	0.00	0.00	0.00	0.00	0.00	0.00	0.00
0.00	0.00	0.00	0.00	0.00	0.00	0.00	0.00	0.00	0.00	0.00	0.00	0.00	0.00	0.00	0.00	0.00	0.00	0.00	-171.40	130.00	41.40	0.00	-82.90	68.10	14.80	0.00	-8.20	3.00	5.20	0.00	-8.20	3.00	5.20	0.00	1.00	0.00	0.00	0.00	0.00	0.00	0.00	0.00	0.00	0.00	0.00	0.00	0.00	0.00	0.00
0.00	0.00	0.00	0.00	0.00	0.00	0.00	0.00	0.00	0.00	0.00	0.00	0.00	0.00	0.00	0.00	0.00	0.00	0.00	-178.90	85.60	93.20	0.00	-88.40	47.30	41.00	0.00	-7.40	0.40	7.00	0.00	-7.40	0.40	7.00	0.00	1.00	0.00	0.00	0.00	0.00	0.00	0.00	0.00	0.00	0.00	0.00	0.00	0.00	0.00	0.00
0.00	0.00	0.00	0.00	0.00	0.00	0.00	0.00	0.00	0.00	0.00	0.00	0.00	0.00	0.00	0.00	0.00	0.00	0.00	-168.80	32.90	135.80	0.00	-85.20	21.90	63.20	0.00	-5.90	-2.10	8.10	0.00	-5.90	-2.10	8.10	0.00	1.00	0.00	0.00	0.00	0.00	0.00	0.00	0.00	0.00	0.00	0.00	0.00	0.00	0.00	0.00
0.00	0.00	0.00	0.00	0.00	0.00	0.00	0.00	0.00	0.00	0.00	0.00	0.00	0.00	0.00	0.00	0.00	0.00	0.00	-142.10	-23.00	165.20	0.00	-73.70	-5.60	79.30	0.00	-3.80	-4.50	8.30	0.00	-3.80	-4.50	8.30	0.00	1.00	0.00	0.00	0.00	0.00	0.00	0.00	0.00	0.00	0.00	0.00	0.00	0.00	0.00	0.00
0.00	0.00	0.00	0.00	0.00	0.00	0.00	0.00	0.00	0.00	0.00	0.00	0.00	0.00	0.00	0.00	0.00	0.00	0.00	-101.60	-76.70	178.40	0.00	-54.90	-32.60	87.60	0.00	-1.30	-6.50	7.80	0.00	-1.30	-6.50	7.80	0.00	1.00	0.00	0.00	0.00	0.00	0.00	0.00	0.00	0.00	0.00	0.00	0.00	0.00	0.00	0.00
0.00	0.00	0.00	0.00	0.00	0.00	0.00	0.00	0.00	0.00	0.00	0.00	0.00	0.00	0.00	0.00	0.00	0.00	0.00	-51.10	-122.90	174.10	0.00	-30.80	-56.40	87.30	0.00	1.30	-7.80	6.50	0.00	1.30	-7.80	6.50	0.00	1.00	0.00	0.00	0.00	0.00	0.00	0.00	0.00	0.00	0.00	0.00	0.00	0.00	0.00	0.00
0.00	0.00	0.00	0.00	0.00	0.00	0.00	0.00	0.00	0.00	0.00	0.00	0.00	0.00	0.00	0.00	0.00	0.00	0.00	4.30	-157.10	152.80	0.00	-3.60	-74.70	78.40	0.00	3.80	-8.30	4.50	0.00	3.80	-8.30	4.50	0.00	1.00	0.00	0.00	0.00	0.00	0.00	0.00	0.00	0.00	0.00	0.00	0.00	0.00	0.00	0.00
0.00	0.00	0.00	0.00	0.00	0.00	0.00	0.00	0.00	0.00	0.00	0.00	0.00	0.00	0.00	0.00	0.00	0.00	0.00	59.30	-175.90	116.50	0.00	23.80	-85.70	61.90	0.00	5.90	-8.10	2.10	0.00	5.90	-8.10	2.10	0.00	1.00	0.00	0.00	0.00	0.00	0.00	0.00	0.00	0.00	0.00	0.00	0.00	0.00	0.00	0.00
0.00	0.00	0.00	0.00	0.00	0.00	0.00	0.00	0.00	0.00	0.00	0.00	0.00	0.00	0.00	0.00	0.00	0.00	0.00	108.60	-177.50	68.80	0.00	49.00	-88.30	39.30	0.00	7.40	-7.00	-0.40	0.00	7.40	-7.00	-0.40	0.00	1.00	0.00	0.00	0.00	0.00	0.00	0.00	0.00	0.00	0.00	0.00	0.00	0.00	0.00	0.00
0.00	0.00	0.00	0.00	0.00	0.00	0.00	0.00	0.00	0.00	0.00	0.00	0.00	0.00	0.00	0.00	0.00	0.00	0.00	147.20	-161.70	14.40	0.00	69.30	-82.30	12.90	0.00	8.20	-5.20	-3.00	0.00	8.20	-5.20	-3.00	0.00	1.00	0.00	0.00	0.00	0.00	0.00	0.00	0.00	0.00	0.00	0.00	0.00	0.00	0.00	0.00
0.00	0.00	0.00	0.00	0.00	0.00	0.00	0.00	0.00	0.00	0.00	0.00	0.00	0.00	0.00	0.00	0.00	0.00	0.00	171.50	-130.10	-41.30	0.00	82.90	-68.20	-14.70	0.00	8.20	-3.00	-5.20	0.00	8.20	-3.00	-5.20	0.00	1.00	0.00	0.00	0.00	0.00	0.00	0.00	0.00	0.00	0.00	0.00	0.00	0.00	0.00	0.00
0.00	0.00	0.00	0.00	0.00	0.00	0.00	0.00	0.00	0.00	0.00	0.00	0.00	0.00	0.00	0.00	0.00	0.00	0.00	178.90	-85.70	-93.10	0.00	88.40	-47.40	-41.00	0.00	7.40	-0.40	-7.00	0.00	7.40	-0.40	-7.00	0.00	1.00	0.00	0.00	0.00	0.00	0.00	0.00	0.00	0.00	0.00	0.00	0.00	0.00	0.00	0.00
0.00	0.00	0.00	0.00	0.00	0.00	0.00	0.00	0.00	0.00	0.00	0.00	0.00	0.00	0.00	0.00	0.00	0.00	0.00	168.80	-33.00	-135.80	0.00	85.20	-22.00	-63.20	0.00	5.90	2.10	-8.10	0.00	5.90	2.10	-8.10	0.00	1.00	0.00	0.00	0.00	0.00	0.00	0.00	0.00	0.00	0.00	0.00	0.00	0.00	0.00	0.00
0.00	0.00	0.00	0.00	0.00	0.00	0.00	0.00	0.00	0.00	0.00	0.00	0.00	0.00	0.00	0.00	0.00	0.00	0.00	142.20	22.90	-165.10	0.00	73.70	5.50	-79.20	0.00	3.80	4.50	-8.30	0.00	3.80	4.50	-8.30	0.00	1.00	0.00	0.00	0.00	0.00	0.00	0.00	0.00	0.00	0.00	0.00	0.00	0.00	0.00	0.00
0.00	0.00	0.00	0.00	0.00	0.00	0.00	0.00	0.00	0.00	0.00	0.00	0.00	0.00	0.00	0.00	0.00	0.00	0.00	101.60	76.60	-178.30	0.00	54.90	32.50	-87.50	0.00	1.30	6.50	-7.80	0.00	1.30	6.50	-7.80	0.00	1.00	0.00	0.00	0.00	0.00	0.00	0.00	0.00	0.00	0.00	0.00	0.00	0.00	0.00	0.00
0.00	0.00	0.00	0.00	0.00	0.00	0.00	0.00	0.00	0.00	0.00	0.00	0.00	0.00	0.00	0.00	0.00	0.00	0.00	51.10	122.80	-174.00	0.00	30.80	56.40	-87.20	0.00	-1.30	7.80	-6.50	0.00	-1.30	7.80	-6.50	0.00	1.00	0.00	0.00	0.00	0.00	0.00	0.00	0.00	0.00	0.00	0.00	0.00	0.00	0.00	0.00
0.00	0.00	0.00	0.00	0.00	0.00	0.00	0.00	0.00	0.00	0.00	0.00	0.00	0.00	0.00	0.00	0.00	0.00	0.00	-4.30	157.00	-152.70	0.00	3.60	74.70	-78.40	0.00	-3.80	8.30	-4.50	0.00	-3.80	8.30	-4.50	0.00	1.00	0.00	0.00	0.00	0.00	0.00	0.00	0.00	0.00	0.00	0.00	0.00	0.00	0.00	0.00
0.00	0.00	0.00	0.00	0.00	0.00	0.00	0.00	0.00	0.00	0.00	0.00	0.00	0.00	0.00	0.00	0.00	0.00	0.00	-59.30	175.80	-116.40	0.00	-23.80	85.70	-61.80	0.00	-5.90	8.10	-2.10	0.00	-5.90	8.10	-2.10	0.00	1.00	0.00	0.00	0.00	0.00	0.00	0.00	0.00	0.00	0.00	0.00	0.00	0.00	0.00	0.00
0.00	0.00	0.00	0.00	0.00	0.00	0.00	0.00	0.00	0.00	0.00	0.00	0.00	0.00	0.00	0.00	0.00	0.00	0.00	-108.60	177.40	-68.80	0.00	-49.00	88.30	-39.30	0.00	-7.40	7.00	0.40	0.00	-7.40	7.00	0.40	0.00	1.00	0.00	0.00	0.00	0.00	0.00	0.00	0.00	0.00	0.00	0.00	0.00	0.00	0.00	0.00
0.00	0.00	0.00	0.00	0.00	0.00	0.00	0.00	0.00	0.00	0.00	0.00	0.00	0.00	0.00	0.00	0.00	0.00	0.00	-147.20	161.60	-14.30	0.00	-69.30	82.20	-12.80	0.00	-8.20	5.20	3.00	0.00	-8.20	5.20	3.00	0.00	1.00	0.00	0.00	0.00	0.00	0.00	0.00	0.00	0.00	0.00	0.00	0.00	0.00	0.00	0.00
0.00	0.00	0.00	0.00	0.00	0.00	0.00	0.00	0.00	0.00	0.00	0.00	0.00	0.00	0.00	0.00	0.00	0.00	0.00	-171.40	130.00	41.40	0.00	-82.90	68.10	14.80	0.00	-8.20	3.00	5.20	0.00	-8.20	3.00	5.20	0.00	1.00	0.00	0.00	0.00	0.00	0.00	0.00	0.00	0.00	0.00	0.00	0.00	0.00	0.00	0.00
0.00	0.00	0.00	0.00	0.00	0.00	0.00	0.00	0.00	0.00	0.00	0.00	0.00	0.00	0.00	0.00	0.00	0.00	0.00	-178.90	85.60	93.20	0.00	-88.40	47.30	41.00	0.00	-7.40	0.40	7.00	0.00	-7.40	0.40	7.00	0.00	1.00	0.00	0.00	0.00	0.00	0.00	0.00	0.00	0.00	0.00	0.00	0.00	0.00	0.00	0.00
0.00	0.00	0.00	0.00	0.00	0.00	0.00	0.00	0.00	0.00	0.00	0.00	0.00	0.00	0.00	0.00	0.00	0.00	0.00	-168.80	32.90	135.80	0.00	-85.20	21.90	63.20	0.00	-5.90	-2.10	8.10	0.00	-5.90	-2.10	8.10	0.00	1.00	0.00	0.00	0.00	0.00	0.00	0.00	0.00	0.00	0.00	0.00	0.00	0.00	0.00	0.00
0.00	0.00	0.00	0.00	0.00	0.00	0.00	0.00	0.00	0.00	0.00	0.00	0.00	0.00	0.00	0.00	0.00	0.00	0.00	-142.20	-23.00	165.20	0.00	-73.70	-5.60	79.30	0.00	-3.80	-4.50	8.30	0.00	-3.80	-4.50	8.30	0.00	1.00	0.00	0.00	0.00	0.00	0.00	0.00	0.00	0.00	0.00	0.00	0.00	0.00	0.00	0.00
0.00	0.00	0.00	0.00	0.00	0.00	0.00	0.00	0.00	0.00	0.00	0.00	0.00	0.00	0.00	0.00	0.00	0.00	0.00	-101.60	-76.70	178.40	0.00	-54.90	-32.60	87.60	0.00	-1.30	-6.50	7.80	0.00	-1.30	-6.50	7.80	0.00	1.00	0.00	0.00	0.00	0.00	0.00	0.00	0.00	0.00	0.00	0.00	0.00	0.00	0.00	0.00
0.00	0.00	0.00	0.00	0.00	0.00	0.00	0.00	0.00	0.00	0.00	0.00	0.00	0.00	0.00	0.00	0.00	0.00	0.00	-51.20	-122.90	174.10	0.00	-30.80	-56.40	87.30	0.00	1.30	-7.80	6.50	0.00	1.30	-7.80	6.50	0.00	1.00	0.00	0.00	0.00	0.00	0.00	0.00	0.00	0.00	0.00	0.00	0.00	0.00	0.00	0.00
0.00	0.00	0.00	0.00	0.00	0.00	0.00	0.00	0.00	0.00	0.00	0.00	0.00	0.00	0.00	0.00	0.00	0.00	0.00	4.20	-157.10	152.80	0.00	-3.60	-74.70	78.40	0.00	3.80	-8.30	4.50	0.00	3.80	-8.30	4.50	0.00	1.00	0.00	0.00	0.00	0.00	0.00	0.00	0.00	0.00	0.00	0.00	0.00	0.00	0.00	0.00
0.00	0.00	0.00	0.00	0.00	0.00	0.00	0.00	0.00	0.00	0.00	0.00	0.00	0.00	0.00	0.00	0.00	0.00	0.00	59.30	-175.90	116.50	0.00	23.80	-85.70	61.90	0.00	5.90	-8.10	2.10	0.00	5.90	-8.10	2.10	0.00	1.00	0.00	0.00	0.00	0.00	0.00	0.00	0.00	0.00	0.00	0.00	0.00	0.00	0.00	0.00
0.00	0.00	0.00	0.00	0.00	0.00	0.00	0.00	0.00	0.00	0.00	0.00	0.00	0.00	0.00	0.00	0.00	0.00	0.00	108.60	-177.50	68.80	0.00	49.00	-88.30	39.30	0.00	7.40	-7.00	-0.40	0.00	7.40	-7.00	-0.40	0.00	1.00	0.00	0.00	0.00	0.00	0.00	0.00	0.00	0.00	0.00	0.00	0.00	0.00	0.00	0.00
0.00	0.00	0.00	0.00	0.00	0.00	0.00	0.00	0.00	0.00	0.00	0.00	0.00	0.00	0.00	0.00	0.00	0.00	0.00	147.30	-161.70	14.40	0.00	69.30	-82.30	12.90	0.00	8.20	-5.20	-3.00	0.00	8.20	-5.20	-3.00	0.00	1.00	0.00	0.00	0.00	0.00	0.00	0.00	0.00	0.00	0.00	0.00	0.00	0.00	0.00	0.00
0.00	0.00	0.00	0.00	0.00	0.00	0.00	0.00	0.00	0.00	0.00	0.00	0.00	0.00	0.00	0.00	0.00	0.00	0.00	171.50	-130.10	-41.30	0.00	82.90	-68.20	-14.70	0.00	8.20	-3.00	-5.20	0.00	8.20	-3.00	-5.20	0.00	1.00	0.00	0.00	0.00	0.00	0.00	0.00	0.00	0.00	0.00	0.00	0.00	0.00	0.00	0.00
0.00	0.00	0.00	0.00	0.00	0.00	0.00	0.00	0.00	0.00	0.00	0.00	0.00	0.00	0.00	0.00	0.00	0.00	0.00	178.90	-85.70	-93.10	0.00	88.40	-47.40	-41.00	0.00	7.40	-0.40	-7.00	0.00	7.40	-0.40	-7.00	0.00	1.00	0.00	0.00	0.00	0.00	0.00	0.00	0.00	0.00	0.00	0.00	0.00	0.00	0.00	0.00
0.00	0.00	0.00	0.00	0.00	0.00	0.00	0.00	0.00	0.00	0.00	0.00	0.00	0.00	0.00	0.00	0.00	0.00	0.00	168.80	-33.00	-135.70	0.00	85.20	-22.00	-63.20	0.00	5.90	2.10	-8.10	0.00	5.90	2.10	-8.10	0.00	1.00	0.00	0.00	0.00	0.00	0.00	0.00	0.00	0.00	0.00	0.00	0.00	0.00	0.00	0.00
0.00	0.00	0.00	0.00	0.00	0.00	0.00	0.00	0.00	0.00	0.00	0.00	0.00	0.00	0.00	0.00	0.00	0.00	0.00	142.20	22.90	-165.10	0.00	73.70	5.50	-79.20	0.00	3.80	4.50	-8.30	0.00	3.80	4.50	-8.30	0.00	1.00	0.00	0.00	0.00	0.00	0.00	0.00	0.00	0.00	0.00	0.00	0.00	0.00	0.00	0.00
0.00	0.00	0.00	0.00	0.00	0.00	0.00	0.00	0.00	0.00	0.00	0.00	0.00	0.00	0.00	0.00	0.00	0.00	0.00	101.60	76.60	-178.30	0.00	54.90	32.50	-87.50	0.00	1.30	6.50	-7.80	0.00	1.30	6.50	-7.80	0.00	1.00	0.00	0.00	0.00	0.00	0.00	0.00	0.00	0.00	0.00	0.00	0.00	0.00	0.00	0.00
0.00	0.00	0.00	0.00	0.00	0.00	0.00	0.00	0.00	0.00	0.00	0.00	0.00	0.00	0.00	0.00	0.00	0.00	0.00	51.10	122.80	-174.00	0.00	30.80	56.40	-87.20	0.00	-1.30	7.80	-6.50	0.00	-1.30	7.80	-6.50	0.00	1.00	0.00	0.00	0.00	0.00	0.00	0.00	0.00	0.00	0.00	0.00	0.00	0.00	0.00	0.00
0.00	0.00	0.00	0.00	0.00	0.00	0.00	0.00	0.00	0.00	0.00	0.00	0.00	0.00	0.00	0.00	0.00	0.00	0.00	-4.30	157.00	-152.70	0.00	3.60	74.70	-78.40	0.00	-3.80	8.30	-4.50	0.00	-3.80	8.30	-4.50	0.00	1.00	0.00	0.00	0.00	0.00	0.00	0.00	0.00	0.00	0.00	0.00	0.00	0.00	0.00	0.00
0.00	0.00	0.00	0.00	0.00	0.00	0.00	0.00	0.00	0.00	0.00	0.00	0.00	0.00	0.00	0.00	0.00	0.00	0.00	-59.30	175.80	-116.40	0.00	-23.80	85.70	-61.80	0.00	-5.90	8.10	-2.10	0.00	-5.90	8.10	-2.10	0.00	1.00	0.00	0.00	0.00	0.00	0.00	0.00	0.00	0.00	0.00	0.00	0.00	0.00	0.00	0.00
0.00	0.00	0.00	0.00	0.00	0.00	0.00	0.00	0.00	0.00	0.00	0.00	0.00	0.00	0.00	0.00	0.00	0.00	0.00	-108.60	177.40	-68.70	0.00	-49.00	88.30	-39.30	0.00	-7.40	7.00	0.40	0.00	-7.40	7.00	0.40	0.00	1.00	0.00	0.00	0.00	0.00	0.00	0.00	0.00	0.00	0.00	0.00	0.00	0.00	0.00	0.00
0.00	0.00	0.00	0.00	0.00	0.00	0.00	0.00	0.00	0.00	0.00	0.00	0.00	0.00	0.00	0.00	0.00	0.00	0.00	-147.20	161.60	-14.30	0.00	-69.30	82.20	-12.80	0.00	-8.20	5.20	3.00	0.00	-8.20	5.20	3.00	0.00	1.00	0.00	0.00	0.00	0.00	0.00	0.00	0.00	0.00	0.00	0.00	0.00	0.00	0.00	0.00
0.00	0.00	0.00	0.00	0.00	0.00	0.00	0.00	0.00	0.00	0.00	0.00	0.00	0.00	0.00	0.00	0.00	0.00	0.00	-171.40	130.00	41.40	0.00	-82.90	68.10	14.80	0.00	-8.20	3.00	5.20	0.00	-8.20	3.00	5.20	0.00	1.00	0.00	0.00	0.00	0.00	0.00	0.00	0.00	0.00	0.00	0.00	0.00	0.00	0.00	0.00
0.00	0.00	0.00	0.00	0.00	0.00	0.00	0.00	0.00	0.00	0.00	0.00	0.00	0.00	0.00	0.00	0.00	0.00	0.00	-178.90	85.60	93.20	0.00	-88.40	47.30	41.00	0.00	-7.40	0.40	7.00	0.00	-7.40	0.40	7.00	0.00	1.00	0.00	0.00	0.00	0.00	0.00	0.00	0.00	0.00	0.00	0.00	0.00	0.00	0.00	0.00
0.00	0.00	0.00	0.00	0.00	0.00	0.00	0.00	0.00	0.00	0.00	0.00	0.00	0.00	0.00	0.00	0.00	0.00	0.00	-168.80	32.90	135.80	0.00	-85.20	21.90	63.20	0.00	-5.90	-2.10	8.10	0.00	-5.90	-2.10	8.10	0.00	1.00	0.00	0.00	0.00	0.00	0.00	0.00	0.00	0.00	0.00	0.00	0.00	0.00	0.00	0.00
0.00	0.00	0.00	0.00	0.00	0.00	0.00	0.00	0.00	0.00	0.00	0.00	0.00	0.00	0.00	0.00	0.00	0.00	0.00	-142.20	-23.00	165.20	0.00	-73.70	-5.60	79.30	0.00	-3.80	-4.50	8.30	0.00	-3.80	-4.50	8.30	0.00	1.00	0.00	0.00	0.00	0.00	0.00	0.00	0.00	0.00	0.00	0.00	0.00	0.00	0.00	0.00
0.00	0.00	0.00	0.00	0.00	0.00	0.00	0.00	0.00	0.00	0.00	0.00	0.00	0.00	0.00	0.00	0.00	0.00	0.00	-101.60	-76.70	178.40	0.00	-54.90	-32.60	87.60	0.00	-1.30	-6.50	7.80	0.00	-1.30	-6.50	7.80	0.00	1.00	0.00	0.00	0.00	0.00	0.00	0.00	0.00	0.00	0.00	0.00	0.00	0.00	0.00	0.00
0.00	0.00	0.00	0.00	0.00	0.00	0.00	0.00	0.00	0.00	0.00	0.00	0.00	0.00	0.00	0.00	0.00	0.00	0.00	-51.10	-122.90	174.10	0.00	-30.80	-56.40	87.30	0.00	1.30	-7.80	6.50	0.00	1.30	-7.80	6.50	0.00	1.00	0.00	0.00	0.00	0.00	0.00	0.00	0.00	0.00	0.00	0.00	0.00	0.00	0.00	0.00
0.00	0.00	0.00	0.00	0.00	0.00	0.00	0.00	0.00	0.00	0.00	0.00	0.00	0.00	0.00	0.00	0.00	0.00	0.00	4.30	-157.10	152.80	0.00	-3.60	-74.70	78.40	0.00	3.80	-8.30	4.50	0.00	3.80	-8.30	4.50	0.00	1.00	0.00	0.00	0.00	0.00	0.00	0.00	0.00	0.00	0.00	0.00	0.00	0.00	0.00	0.00
0.00	0.00	0.00	0.00	0.00	0.00	0.00	0.00	0.00	0.00	0.00	0.00	0.00	0.00	0.00	0.00	0.00	0.00	0.00	59.30	-175.90	116.50	0.00	23.80	-85.70	61.90	0.00	5.90	-8.10	2.10	0.00	5.90	-8.10	2.10	0.00	1.00	0.00	0.00	0.00	0.00	0.00	0.00	0.00	0.00	0.00	0.00	0.00	0.00	0.00	0.00
0.00	0.00	0.00	0.00	0.00	0.00	0.00	0.00	0.00	0.00	0.00	0.00	0.00	0.00	0.00	0.00	0.00	0.00	0.00	108.60	-177.50	68.80	0.00	49.00	-88.30	39.30	0.00	7.40	-7.00	-0.40	0.00	7.40	-7.00	-0.40	0.00	1.00	0.00	0.00	0.00	0.00	0.00	0.00	0.00	0.00	0.00	0.00	0.00	0.00	0.00	0.00
0.00	0.00	0.00	0.00	0.00	0.00	0.00	0.00	0.00	0.00	0.00	0.00	0.00	0.00	0.00	0.00	0.00	0.00	0.00	147.20	-161.70	14.40	0.00	69.30	-82.30	12.90	0.00	8.20	-5.20	-3.00	0.00	8.20	-5.20	-3.00	0.00	1.00	0.00	0.00	0.00	0.00	0.00	0.00	0.00	0.00	0.00	0.00	0.00	0.00	0.00	0.00
0.00	0.00	0.00	0.00	0.00	0.00	0.00	0.00	0.00	0.00	0.00	0.00	0.00	0.00	0.00	0.00	0.00	0.00	0.00	171.50	-130.10	-41.40	0.00	82.90	-68.20	-14.70	0.00	8.20	-3.00	-5.20	0.00	8.20	-3.00	-5.20	0.00	1.00	0.00	0.00	0.00	0.00	0.00	0.00	0.00	0.00	0.00	0.00	0.00	0.00	0.00	0.00
0.00	0.00	0.00	0.00	0.00	0.00	0.00	0.00	0.00	0.00	0.00	0.00	0.00	0.00	0.00	0.00	0.00	0.00	0.00	178.90	-85.70	-93.10	0.00	88.40	-47.40	-41.00	0.00	7.40	-0.40	-7.00	0.00	7.40	-0.40	-7.00	0.00	1.00	0.00	0.00	0.00	0.00	0.00	0.00	0.00	0.00	0.00	0.00	0.00	0.00	0.00	0.00
0.00	0.00	0.00	0.00	0.00	0.00	0.00	0.00	0.00	0.00	0.00	0.00	0.00	0.00	0.00	0.00	0.00	0.00	0.00	168.80	-33.00	-135.80	0.00	85.20	-22.00	-63.20	0.00	5.90	2.10	-8.10	0.00	5.90	2.10	-8.10	0.00	1.00	0.00	0.00	0.00	0.00	0.00	0.00	0.00	0.00	0.00	0.00	0.00	0.00	0.00	0.00
0.00	0.00	0.00	0.00	0.00	0.00	0.00	0.00	0.00	0.00	0.00	0.00	0.00	0.00	0.00	0.00	0.00	0.00	0.00	142.20	22.90	-165.10	0.00	73.70	5.50	-79.20	0.00	3.80	4.50	-8.30	0.00	3.80	4.50	-8.30	0.00	1.00	0.00	0.00	0.00	0.00	0.00	0.00	0.00	0.00	0.00	0.00	0.00	0.00	0.00	0.00
0.00	0.00	0.00	0.00	0.00	0.00	0.00	0.00	0.00	0.00	0.00	0.00	0.00	0.00	0.00	0.00	0.00	0.00	0.00	101.60	76.60	-178.30	0.00	54.90	32.50	-87.50	0.00	1.30	6.50	-7.80	0.00	1.30	6.50	-7.80	0.00	1.00	0.00	0.00	0.00	0.00	0.00	0.00	0.00	0.00	0.00	0.00	0.00	0.00	0.00	0.00
0.00	0.00	0.00	0.00	0.00	0.00	0.00	0.00	0.00	0.00	0.00	0.00	0.00	0.00	0.00	0.00	0.00	0.00	0.00	51.10	122.80	-174.00	0.00	30.80	56.40	-87.20	0.00	-1.30	7.80	-6.50	0.00	-1.30	7.80	-6.50	0.00	1.00	0.00	0.00	0.00	0.00	0.00	0.00	0.00	0.00	0.00	0.00	0.00	0.00	0.00	0.00
0.00	0.00	0.00	0.00	0.00	0.00	0.00	0.00	0.00	0.00	0.00	0.00	0.00	0.00	0.00	0.00	0.00	0.00	0.00	-4.30	157.00	-152.70	0.00	3.60	74.70	-78.40	0.00	-3.80	8.30	-4.50	0.00	-3.80	8.30	-4.50	0.00	1.00	0.00	0.00	0.00	0.00	0.00	0.00	0.00	0.00	0.00	0.00	0.00	0.00	0.00	0.00
0.00	0.00	0.00	0.00	0.00	0.00	0.00	0.00	0.00	0.00	0.00	0.00	0.00	0.00	0.00	0.00	0.00	0.00	0.00	-59.30	175.80	-116.40	0.00	-23.80	85.70	-61.80	0.00	-5.90	8.10	-2.10	0.00	-5.90	8.10	-2.10	0.00	1.00	0.00	0.00	0.00	0.00	0.00	0.00	0.00	0.00	0.00	0.00	0.00	0.00	0.00	0.00
0.00	0.00	0.00	0.00	0.00	0.00	0.00	0.00	0.00	0.00	0.00	0.00	0.00	0.00	0.00	0.00	0.00	0.00	0.00	-108.60	177.40	-68.70	0.00	-49.00	88.30	-39.30	0.00	-7.40	7.00	0.40	0.00	-7.40	7.00	0.40	0.00	1.00	0.00	0.00	0.00	0.00	0.00	0.00	0.00	0.00	0.00	0.00	0.00	0.00	0.00	0.00
0.00	0.00	0.00	0.00	0.00	0.00	0.00	0.00	0.00	0.00	0.00	0.00	0.00	0.00	0.00	0.00	0.00	0.00	0.00	-147.20	161.60	-14.30	0.00	-69.30	82.20	-12.80	0.00	-8.20	5.20	3.00	0.00	-8.20	5.20	3.00	0.00	1.00	0.00	0.00	0.00	0.00	0.00	0.00	0.00	0.00	0.00	0.00	0.00	0.00	0.00	0.00
0.00	0.00	0.00	0.00	0.00	0.00	0.00	0.00	0.00	0.00	0.00	0.00	0.00	0.00	0.00	0.00	0.00	0.00	0.00	-171.40	130.00	41.40	0.00	-82.90	68.10	14.80	0.00	-8.20	3.00	5.20	0.00	-8.20	3.00	5.20	0.00	1.00	0.00	0.00	0.00	0.00	0.00	0.00	0.00	0.00	0.00	0.00	0.00	0.00	0.00	0.00
0.00	0.00	0.00	0.00	0.00	0.00	0.00	0.00	0.00	0.00	0.00	0.00	0.00	0.00	0.00	0.00	0.00	0.00	0.00	-178.90	85.60	93.20	0.00	-88.40	47.30	41.00	0.00	-7.40	0.40	7.00	0.00	-7.40	0.40	7.00	0.00	1.00	0.00	0.00	0.00	0.00	0.00	0.00	0.00	0.00	0.00	0.00	0.00	0.00	0.00	0.00
0.00	0.00	0.00	0.00	0.00	0.00	0.00	0.00	0.00	0.00	0.00	0.00	0.00	0.00	0.00	0.00	0.00	0.00	0.00	-168.80	32.90	135.80	0.00	-85.20	21.90	63.20	0.00	-5.90	-2.10	8.10	0.00	-5.90	-2.10	8.10	0.00	1.00	0.00	0.00	0.00	0.00	0.00	0.00	0.00	0.00	0.00	0.00	0.00	0.00	0.00	0.00
0.00	0.00	0.00	0.00	0.00	0.00	0.00	0.00	0.00	0.00	0.00	0.00	0.00	0.00	0.00	0.00	0.00	0.00	0.00	-142.20	-23.00	165.20	0.00	-73.70	-5.60	79.30	0.00	-3.80	-4.50	8.30	0.00	-3.80	-4.50	8.30	0.00	1.00	0.00	0.00	0.00	0.00	0.00	0.00	0.00	0.00	0.00	0.00	0.00	0.00	0.00	0.00
0.00	0.00	0.00	0.00	0.00	0.00	0.00	0.00	0.00	0.00	0.00	0.00	0.00	0.00	0.00	0.00	0.00	0.00	0.00	-101.60	-76.70	178.40	0.00	-54.90	-32.60	87.60	0.00	-1.30	-6.50	7.80	0.00	-1.30	-6.50	7.80	0.00	1.00	0.00	0.00	0.00	0.00	0.00	0.00	0.00	0.00	0.00	0.00	0.00	0.00	0.00	0.00
0.00	0.00	0.00	0.00	0.00	0.00	0.00	0.00	0.00	0.00	0.00	0.00	0.00	0.00	0.00	0.00	0.00	0.00	0.00	-51.10	-122.90	174.10	0.00	-30.80	-56.40	87.30	0.00	1.30	-7.80	6.50	0.00	1.30	-7.80	6.50	0.00	1.00	0.00	0.00	0.00	0.00	0.00	0.00	0.00	0.00	0.00	0.00	0.00	0.00	0.00	0.00
0.00	0.00	0.00	0.00	0.00	0.00	0.00	0.00	0.00	0.00	0.00	0.00	0.00	0.00	0.00	0.00	0.00	0.00	0.00	4.30	-157.10	152.80	0.00	-3.60	-74.70	78.40	0.00	3.80	-8.30	4.50	0.00	3.80	-8.30	4.50	0.00	1.00	0.00	0.00	0.00	0.00	0.00	0.00	0.00	0.00	0.00	0.00	0.00	0.00	0.00	0.00
0.00	0.00	0.00	0.00	0.00	0.00	0.00	0.00	0.00	0.00	0.00	0.00	0.00	0.00	0.00	0.00	0.00	0.00	0.00	59.30	-175.90	116.50	0.00	23.80	-85.70	61.90	0.00	5.90	-8.10	2.10	0.00	5.90	-8.10	2.10	0.00	1.00	0.00	0.00	0.00	0.00	0.00	0.00	0.00	0.00	0.00	0.00	0.00	0.00	0.00	0.00
0.00	0.00	0.00	0.00	0.00	0.00	0.00	0.00	0.00	0.00	0.00	0.00	0.00	0.00	0.00	0.00	0.00	0.00	0.00	108.60	-177.50	68.80	0.00	49.00	-88.30	39.30	0.00	7.40	-7.00	-0.40	0.00	7.40	-7.00	-0.40	0.00	1.00	0.00	0.00	0.00	0.00	0.00	0.00	0.00	0.00	0.00	0.00	0.00	0.00	0.00	0.00
0.00	0.00	0.00	0.00	0.00	0.00	0.00	0.00	0.00	0.00	0.00	0.00	0.00	0.00	0.00	0.00	0.00	0.00	0.00	147.20	-161.70	14.40	0.00	69.40	-82.30	12.90	0.00	8.20	-5.20	-3.00	0.00	8.20	-5.20	-3.00	0.00	1.00	0.00	0.00	0.00	0.00	0.00	0.00	0.00	0.00	0.00	0.00	0.00	0.00	0.00	0.00
0.00	0.00	0.00	0.00	0.00	0.00	0.00	0.00	0.00	0.00	0.00	0.00	0.00	0.00	0.00	0.00	0.00	0.00	0.00	171.50	-130.10	-41.30	0.00	82.90	-68.20	-14.70	0.00	8.20	-3.00	-5.20	0.00	8.20	-3.00	-5.20	0.00	1.00	0.00	0.00	0.00	0.00	0.00	0.00	0.00	0.00	0.00	0.00	0.00	0.00	0.00	0.00
0.00	0.00	0.00	0.00	0.00	0.00	0.00	0.00	0.00	0.00	0.00	0.00	0.00	0.00	0.00	0.00	0.00	0.00	0.00	178.90	-85.70	-93.10	0.00	88.40	-47.40	-41.00	0.00	7.40	-0.40	-7.00	0.00	7.40	-0.40	-7.00	0.00	1.00	0.00	0.00	0.00	0.00	0.00	0.00	0.00	0.00	0.00	0.00	0.00	0.00	0.00	0.00
0.00	0.00	0.00	0.00	0.00	0.00	0.00	0.00	0.00	0.00	0.00	0.00	0.00	0.00	0.00	0.00	0.00	0.00	0.00	168.80	-33.00	-135.70	0.00	85.20	-22.00	-63.20	0.00	5.90	2.10	-8.10	0.00	5.90	2.10	-8.10	0.00	1.00	0.00	0.00	0.00	0.00	0.00	0.00	0.00	0.00	0.00	0.00	0.00	0.00	0.00	0.00
0.00	0.00	0.00	0.00	0.00	0.00	0.00	0.00	0.00	0.00	0.00	0.00	0.00	0.00	0.00	0.00	0.00	0.00	0.00	142.20	22.90	-165.10	0.00	73.70	5.50	-79.20	0.00	3.80	4.50	-8.30	0.00	3.80	4.50	-8.30	0.00	1.00	0.00	0.00	0.00	0.00	0.00	0.00	0.00	0.00	0.00	0.00	0.00	0.00	0.00	0.00
0.00	0.00	0.00	0.00	0.00	0.00	0.00	0.00	0.00	0.00	0.00	0.00	0.00	0.00	0.00	0.00	0.00	0.00	0.00	101.60	76.60	-178.30	0.00	54.90	32.50	-87.50	0.00	1.30	6.50	-7.80	0.00	1.30	6.50	-7.80	0.00	1.00	0.00	0.00	0.00	0.00	0.00	0.00	0.00	0.00	0.00	0.00	0.00	0.00	0.00	0.00
0.00	0.00	0.00	0.00	0.00	0.00	0.00	0.00	0.00	0.00	0.00	0.00	0.00	0.00	0.00	0.00	0.00	0.00	0.00	51.20	122.80	-174.00	0.00	30.80	56.40	-87.20	0.00	-1.30	7.80	-6.50	0.00	-1.30	7.80	-6.50	0.00	1.00	0.00	0.00	0.00	0.00	0.00	0.00	0.00	0.00	0.00	0.00	0.00	0.00	0.00	0.00
0.00	0.00	0.00	0.00	0.00	0.00	0.00	0.00	0.00	0.00	0.00	0.00	0.00	0.00	0.00	0.00	0.00	0.00	0.00	-4.20	157.00	-152.70	0.00	3.60	74.70	-78.40	0.00	-3.80	8.30	-4.50	0.00	-3.80	8.30	-4.50	0.00	1.00	0.00	0.00	0.00	0.00	0.00	0.00	0.00	0.00	0.00	0.00	0.00	0.00	0.00	0.00
0.00	0.00	0.00	0.00	0.00	0.00	0.00	0.00	0.00	0.00	0.00	0.00	0.00	0.00	0.00	0.00	0.00	0.00	0.00	-59.30	175.80	-116.40	0.00	-23.80	85.70	-61.80	0.00	-5.90	8.10	-2.10	0.00	-5.90	8.10	-2.10	0.00	1.00	0.00	0.00	0.00	0.00	0.00	0.00	0.00	0.00	0.00	0.00	0.00	0.00	0.00	0.00
0.00	0.00	0.00	0.00	0.00	0.00	0.00	0.00	0.00	0.00	0.00	0.00	0.00	0.00	0.00	0.00	0.00	0.00	0.00	-108.60	177.40	-68.70	0.00	-49.00	88.30	-39.30	0.00	-7.40	7.00	0.40	0.00	-7.40	7.00	0.40	0.00	1.00	0.00	0.00	0.00	0.00	0.00	0.00	0.00	0.00	0.00	0.00	0.00	0.00	0.00	0.00
0.00	0.00	0.00	0.00	0.00	0.00	0.00	0.00	0.00	0.00	0.00	0.00	0.00	0.00	0.00	0.00	0.00	0.00	0.00	-147.20	161.60	-14.30	0.00	-69.30	82.20	-12.80	0.00	-8.20	5.20	3.00	0.00	-8.20	5.20	3.00	0.00	1.00	0.00	0.00	0.00	0.00	0.00	0.00	0.00	0.00	0.00	0.00	0.00	0.00	0.00	0.00
0.00	0.00	0.00	0.00	0.00	0.00	0.00	0.00	0.00	0.00	0.00	0.00	0.00	0.00	0.00	0.00	0.00	0.00	0.00	-171.50	130.00	41.40	0.00	-82.90	68.10	14.80	0.00	-8.20	3.00	5.20	0.00	-8.20	3.00	5.20	0.00	1.00	0.00	0.00	0.00	0.00	0.00	0.00	0.00	0.00	0.00	0.00	0.00	0.00	0.00	0.00
0.00	0.00	0.00	0.00	0.00	0.00	0.00	0.00	0.00	0.00	0.00	0.00	0.00	0.00	0.00	0.00	0.00	0.00	0.00	-178.90	85.60	93.20	0.00	-88.40	47.30	41.00	0.00	-7.40	0.40	7.00	0.00	-7.40	0.40	7.00	0.00	1.00	0.00	0.00	0.00	0.00	0.00	0.00	0.00	0.00	0.00	0.00	0.00	0.00	0.00	0.00
0.00	0.00	0.00	0.00	0.00	0.00	0.00	0.00	0.00	0.00	0.00	0.00	0.00	0.00	0.00	0.00	0.00	0.00	0.00	-168.80	32.90	135.80	0.00	-85.20	21.90	63.20	0.00	-5.90	-2.10	8.10	0.00	-5.90	-2.10	8.10	0.00	1.00	0.00	0.00	0.00	0.00	0.00	0.00	0.00	0.00	0.00	0.00	0.00	0.00	0.00	0.00
0.00	0.00	0.00	0.00	0.00	0.00	0.00	0.00	0.00	0.00	0.00	0.00	0.00	0.00	0.00	0.00	0.00	0.00	0.00	-142.10	-23.00	165.20	0.00	-73.70	-5.60	79.30	0.00	-3.80	-4.50	8.30	0.00	-3.80	-4.50	8.30	0.00	1.00	0.00	0.00	0.00	0.00	0.00	0.00	0.00	0.00	0.00	0.00	0.00	0.00	0.00	0.00
0.00	0.00	0.00	0.00	0.00	0.00	0.00	0.00	0.00	0.00	0.00	0.00	0.00	0.00	0.00	0.00	0.00	0.00	0.00	-101.60	-76.70	178.40	0.00	-54.90	-32.60	87.60	0.00	-1.30	-6.50	7.80	0.00	-1.30	-6.50	7.80	0.00	1.00	0.00	0.00	0.00	0.00	0.00	0.00	0.00	0.00	0.00	0.00	0.00	0.00	0.00	0.00
0.00	0.00	0.00	0.00	0.00	0.00	0.00	0.00	0.00	0.00	0.00	0.00	0.00	0.00	0.00	0.00	0.00	0.00	0.00	-51.10	-122.90	174.10	0.00	-30.80	-56.40	87.30	0.00	1.30	-7.80	6.50	0.00	1.30	-7.80	6.50	0.00	1.00	0.00	0.00	0.00	0.00	0.00	0.00	0.00	0.00	0.00	0.00	0.00	0.00	0.00	0.00
0.00	0.00	0.00	0.00	0.00	0.00	0.00	0.00	0.00	0.00	0.00	0.00	0.00	0.00	0.00	0.00	0.00	0.00	0.00	4.30	-157.10	152.80	0.00	-3.60	-74.70	78.40	0.00	3.80	-8.30	4.50	0.00	3.80	-8.30	4.50	0.00	1.00	0.00	0.00	0.00	0.00	0.00	0.00	0.00	0.00	0.00	0.00	0.00	0.00	0.00	0.00
0.00	0.00	0.00	0.00	0.00	0.00	0.00	0.00	0.00	0.00	0.00	0.00	0.00	0.00	0.00	0.00	0.00	0.00	0.00	59.30	-175.90	116.50	0.00	23.80	-85.70	61.90	0.00	5.90	-8.10	2.10	0.00	5.90	-8.10	2.10	0.00	1.00	0.00	0.00	0.00	0.00	0.00	0.00	0.00	0.00	0.00	0.00	0.00	0.00	0.00	0.00
0.00	0.00	0.00	0.00	0.00	0.00	0.00	0.00	0.00	0.00	0.00	0.00	0.00	0.00	0.00	0.00	0.00	0.00	0.00	108.60	-177.50	68.90	0.00	49.00	-88.30	39.30	0.00	7.40	-7.00	-0.40	0.00	7.40	-7.00	-0.40	0.00	1.00	0.00	0.00	0.00	0.00	0.00	0.00	0.00	0.00	0.00	0.00	0.00	0.00	0.00	0.00
0.00	0.00	0.00	0.00	0.00	0.00	0.00	0.00	0.00	0.00	0.00	0.00	0.00	0.00	0.00	0.00	0.00	0.00	0.00	147.20	-161.70	14.40	0.00	69.30	-82.30	12.90	0.00	8.20	-5.20	-3.00	0.00	8.20	-5.20	-3.00	0.00	1.00	0.00	0.00	0.00	0.00	0.00	0.00	0.00	0.00	0.00	0.00	0.00	0.00	0.00	0.00
0.00	0.00	0.00	0.00	0.00	0.00	0.00	0.00	0.00	0.00	0.00	0.00	0.00	0.00	0.00	0.00	0.00	0.00	0.00	171.50	-130.10	-41.30	0.00	82.90	-68.20	-14.70	0.00	8.20	-3.00	-5.20	0.00	8.20	-3.00	-5.20	0.00	1.00	0.00	0.00	0.00	0.00	0.00	0.00	0.00	0.00	0.00	0.00	0.00	0.00	0.00	0.00
0.00	0.00	0.00	0.00	0.00	0.00	0.00	0.00	0.00	0.00	0.00	0.00	0.00	0.00	0.00	0.00	0.00	0.00	0.00	178.90	-85.70	-93.10	0.00	88.40	-47.40	-41.00	0.00	7.40	-0.40	-7.00	0.00	7.40	-0.40	-7.00	0.00	1.00	0.00	0.00	0.00	0.00	0.00	0.00	0.00	0.00	0.00	0.00	0.00	0.00	0.00	0.00
0.00	0.00	0.00	0.00	0.00	0.00	0.00	0.00	0.00	0.00	0.00	0.00	0.00	0.00	0.00	0.00	0.00	0.00	0.00	168.80	-33.00	-135.80	0.00	85.20	-22.00	-63.20	0.00	5.90	2.10	-8.10	0.00	5.90	2.10	-8.10	0.00	1.00	0.00	0.00	0.00	0.00	0.00	0.00	0.00	0.00	0.00	0.00	0.00	0.00	0.00	0.00
0.00	0.00	0.00	0.00	0.00	0.00	0.00	0.00	0.00	0.00	0.00	0.00	0.00	0.00	0.00	0.00	0.00	0.00	0.00	142.20	22.90	-165.10	0.00	73.70	5.50	-79.20	0.00	3.80	4.50	-8.30	0.00	3.80	4.50	-8.30	0.00	1.00	0.00	0.00	0.00	0.00	0.00	0.00	0.00	0.00	0.00	0.00	0.00	0.00	0.00	0.00
0.00	0.00	0.00	0.00	0.00	0.00	0.00	0.00	0.00	0.00	0.00	0.00	0.00	0.00	0.00	0.00	0.00	0.00	0.00	101.60	76.60	-178.30	0.00	54.90	32.50	-87.50	0.00	1.30	6.50	-7.80	0.00	1.30	6.50	-7.80	0.00	1.00	0.00	0.00	0.00	0.00	0.00	0.00	0.00	0.00	0.00	0.00	0.00	0.00	0.00	0.00
0.00	0.00	0.00	0.00	0.00	0.00	0.00	0.00	0.00	0.00	0.00	0.00	0.00	0.00	0.00	0.00	0.00	0.00	0.00	51.10	122.80	-174.00	0.00	30.80	56.40	-87.20	0.00	-1.30	7.80	-6.50	0.00	-1.30	7.80	-6.50	0.00	1.00	0.00	0.00	0.00	0.00	0.00	0.00	0.00	0.00	0.00	0.00	0.00	0.00	0.00	0.00
0.00	0.00	0.00	0.00	0.00	0.00	0.00	0.00	0.00	0.00	0.00	0.00	0.00	0.00	0.00	0.00	0.00	0.00	0.00	-4.30	157.00	-152.70	0.00	3.60	74.70	-78.40	0.00	-3.80	8.30	-4.50	0.00	-3.80	8.30	-4.50	0.00	1.00	0.00	0.00	0.00	0.00	0.00	0.00	0.00	0.00	0.00	0.00	0.00	0.00	0.00	0.00
0.00	0.00	0.00	0.00	0.00	0.00	0.00	0.00	0.00	0.00	0.00	0.00	0.00	0.00	0.00	0.00	0.00	0.00	0.00	-59.30	175.80	-116.40	0.00	-23.80	85.70	-61.80	0.00	-5.90	8.10	-2.10	0.00	-5.90	8.10	-2.10	0.00	1.00	0.00	0.00	0.00	0.00	0.00	0.00	0.00	0.00	0.00	0.00	0.00	0.00	0.00	0.00
0.00	0.00	0.00	0.00	0.00	0.00	0.00	0.00	0.00	0.00	0.00	0.00	0.00	0.00	0.00	0.00	0.00	0.00	0.00	-108.60	177.40	-68.70	0.00	-49.00	88.30	-39.30	0.00	-7.40	7.00	0.40	0.00	-7.40	7.00	0.40	0.00	1.00	0.00	0.00	0.00	0.00	0.00	0.00	0.00	0.00	0.00	0.00	0.00	0.00	0.00	0.00
0.00	0.00	0.00	0.00	0.00	0.00	0.00	0.00	0.00	0.00	0.00	0.00	0.00	0.00	0.00	0.00	0.00	0.00	0.00	-147.20	161.60	-14.30	0.00	-69.30	82.20	-12.80	0.00	-8.20	5.20	3.00	0.00	-8.20	5.20	3.00	0.00	1.00	0.00	0.00	0.00	0.00	0.00	0.00	0.00	0.00	0.00	0.00	0.00	0.00	0.00	0.00
0.00	0.00	0.00	0.00	0.00	0.00	0.00	0.00	0.00	0.00	0.00	0.00	0.00	0.00	0.00	0.00	0.00	0.00	0.00	-171.40	130.00	41.40	0.00	-82.90	68.10	14.80	0.00	-8.20	3.00	5.20	0.00	-8.20	3.00	5.20	0.00	1.00	0.00	0.00	0.00	0.00	0.00	0.00	0.00	0.00	0.00	0.00	0.00	0.00	0.00	0.00
0.00	0.00	0.00	0.00	0.00	0.00	0.00	0.00	0.00	0.00	0.00	0.00	0.00	0.00	0.00	0.00	0.00	0.00	0.00	-178.90	85.60	93.20	0.00	-88.40	47.30	41.00	0.00	-7.40	0.40	7.00	0.00	-7.40	0.40	7.00	0.00	1.00	0.00	0.00	0.00	0.00	0.00	0.00	0.00	0.00	0.00	0.00	0.00	0.00	0.00	0.00
0.00	0.00	0.00	0.00	0.00	0.00	0.00	0.00	0.00	0.00	0.00	0.00	0.00	0.00	0.00	0.00	0.00	0.00	0.00	-168.80	32.90	135.80	0.00	-85.20	21.90	63.20	0.00	-5.90	-2.10	8.10	0.00	-5.90	-2.10	8.10	0.00	1.00	0.00	0.00	0.00	0.00	0.00	0.00	0.00	0.00	0.00	0.00	0.00	0.00	0.00	0.00
0.00	0.00	0.00	0.00	0.00	0.00	0.00	0.00	0.00	0.00	0.00	0.00	0.00	0.00	0.00	0.00	0.00	0.00	0.00	-142.20	-23.00	165.20	0.00	-73.70	-5.60	79.30	0.00	-3.80	-4.50	8.30	0.00	-3.80	-4.50	8.30	0.00	1.00	0.00	0.00	0.00	0.00	0.00	0.00	0.00	0.00	0.00	0.00	0.00	0.00	0.00	0.00
0.00	0.00	0.00	0.00	0.00	0.00	0.00	0.00	0.00	0.00	0.00	0.00	0.00	0.00	0.00	0.00	0.00	0.00	0.00	-101.60	-76.70	178.40	0.00	-54.90	-32.60	87.60	0.00	-1.30	-6.50	7.80	0.00	-1.30	-6.50	7.80	0.00	1.00	0.00	0.00	0.00	0.00	0.00	0.00	0.00	0.00	0.00	0.00	0.00	0.00	0.00	0.00
0.00	0.00	0.00	0.00	0.00	0.00	0.00	0.00	0.00	0.00	0.00	0.00	0.00	0.00	0.00	0.00	0.00	0.00	0.00	-51.10	-122.90	174.10	0.00	-30.80	-56.40	87.30	0.00	1.30	-7.80	6.50	0.00	1.30	-7.80	6.50	0.00	1.00	0.00	0.00	0.00	0.00	0.00	0.00	0.00	0.00	0.00	0.00	0.00	0.00	0.00	0.00
0.00	0.00	0.00	0.00	0.00	0.00	0.00	0.00	0.00	0.00	0.00	0.00	0.00	0.00	0.00	0.00	0.00	0.00	0.00	4.30	-157.10	152.80	0.00	-3.60	-74.70	78.40	0.00	3.80	-8.30	4.50	0.00	3.80	-8.30	4.50	0.00	1.00	0.00	0.00	0.00	0.00	0.00	0.00	0.00	0.00	0.00	0.00	0.00	0.00	0.00	0.00
0.00	0.00	0.00	0.00	0.00	0.00	0.00	0.00	0.00	0.00	0.00	0.00	0.00	0.00	0.00	0.00	0.00	0.00	0.00	59.30	-175.90	116.50	0.00	23.80	-85.70	61.90	0.00	5.90	-8.10	2.10	0.00	5.90	-8.10	2.10	0.00	1.00	0.00	0.00	0.00	0.00	0.00	0.00	0.00	0.00	0.00	0.00	0.00	0.00	0.00	0.00
0.00	0.00	0.00	0.00	0.00	0.00	0.00	0.00	0.00	0.00	0.00	0.00	0.00	0.00	0.00	0.00	0.00	0.00	0.00	108.60	-177.50	68.80	0.00	49.00	-88.30	39.30	0.00	7.40	-7.00	-0.40	0.00	7.40	-7.00	-0.40	0.00	1.00	0.00	0.00	0.00	0.00	0.00	0.00	0.00	0.00	0.00	0.00	0.00	0.00	0.00	0.00
0.00	0.00	0.00	0.00	0.00	0.00	0.00	0.00	0.00	0.00	0.00	0.00	0.00	0.00	0.00	0.00	0.00	0.00	0.00	147.20	-161.70	14.40	0.00	69.40	-82.30	12.90	0.00	8.20	-5.20	-3.00	0.00	8.20	-5.20	-3.00	0.00	1.00	0.00	0.00	0.00	0.00	0.00	0.00	0.00	0.00	0.00	0.00	0.00	0.00	0.00	0.00
0.00	0.00	0.00	0.00	0.00	0.00	0.00	0.00	0.00	0.00	0.00	0.00	0.00	0.00	0.00	0.00	0.00	0.00	0.00	171.50	-130.10	-41.30	0.00	82.90	-68.20	-14.70	0.00	8.20	-3.00	-5.20	0.00	8.20	-3.00	-5.20	0.00	1.00	0.00	0.00	0.00	0.00	0.00	0.00	0.00	0.00	0.00	0.00	0.00	0.00	0.00	0.00
0.00	0.00	0.00	0.00	0.00	0.00	0.00	0.00	0.00	0.00	0.00	0.00	0.00	0.00	0.00	0.00	0.00	0.00	0.00	178.90	-85.70	-93.10	0.00	88.40	-47.40	-41.00	0.00	7.40	-0.40	-7.00	0.00	7.40	-0.40	-7.00	0.00	1.00	0.00	0.00	0.00	0.00	0.00	0.00	0.00	0.00	0.00	0.00	0.00	0.00	0.00	0.00
0.00	0.00	0.00	0.00	0.00	0.00	0.00	0.00	0.00	0.00	0.00	0.00	0.00	0.00	0.00	0.00	0.00	0.00	0.00	168.80	-33.00	-135.80	0.00	85.20	-22.00	-63.20	0.00	5.90	2.10	-8.10	0.00	5.90	2.10	-8.10	0.00	1.00	0.00	0.00	0.00	0.00	0.00	0.00	0.00	0.00	0.00	0.00	0.00	0.00	0.00	0.00
0.00	0.00	0.00	0.00	0.00	0.00	0.00	0.00	0.00	0.00	0.00	0.00	0.00	0.00	0.00	0.00	0.00	0.00	0.00	142.20	22.90	-165.10	0.00	73.70	5.50	-79.20	0.00	3.80	4.50	-8.30	0.00	3.80	4.50	-8.30	0.00	1.00	0.00	0.00	0.00	0.00	0.00	0.00	0.00	0.00	0.00	0.00	0.00	0.00	0.00	0.00
0.00	0.00	0.00	0.00	0.00	0.00	0.00	0.00	0.00	0.00	0.00	0.00	0.00	0.00	0.00	0.00	0.00	0.00	0.00	101.60	76.60	-178.30	0.00	54.90	32.50	-87.50	0.00	1.30	6.50	-7.80	0.00	1.30	6.50	-7.80	0.00	1.00	0.00	0.00	0.00	0.00	0.00	0.00	0.00	0.00	0.00	0.00	0.00	0.00	0.00	0.00
0.00	0.00	0.00	0.00	0.00	0.00	0.00	0.00	0.00	0.00	0.00	0.00	0.00	0.00	0.00	0.00	0.00	0.00	0.00	51.10	122.80	-174.00	0.00	30.80	56.40	-87.20	0.00	-1.30	7.80	-6.50	0.00	-1.30	7.80	-6.50	0.00	1.00	0.00	0.00	0.00	0.00	0.00	0.00	0.00	0.00	0.00	0.00	0.00	0.00	0.00	0.00
0.00	0.00	0.00	0.00	0.00	0.00	0.00	0.00	0.00	0.00	0.00	0.00	0.00	0.00	0.00	0.00	0.00	0.00	0.00	-4.30	157.00	-152.70	0.00	3.60	74.70	-78.40	0.00	-3.80	8.30	-4.50	0.00	-3.80	8.30	-4.50	0.00	1.00	0.00	0.00	0.00	0.00	0.00	0.00	0.00	0.00	0.00	0.00	0.00	0.00	0.00	0.00
0.00	0.00	0.00	0.00	0.00	0.00	0.00	0.00	0.00	0.00	0.00	0.00	0.00	0.00	0.00	0.00	0.00	0.00	0.00	-59.30	175.80	-116.40	0.00	-23.80	85.70	-61.80	0.00	-5.90	8.10	-2.10	0.00	-5.90	8.10	-2.10	0.00	1.00	0.00	0.00	0.00	0.00	0.00	0.00	0.00	0.00	0.00	0.00	0.00	0.00	0.00	0.00
0.00	0.00	0.00	0.00	0.00	0.00	0.00	0.00	0.00	0.00	0.00	0.00	0.00	0.00	0.00	0.00	0.00	0.00	0.00	-108.60	177.40	-68.70	0.00	-49.00	88.30	-39.30	0.00	-7.40	7.00	0.40	0.00	-7.40	7.00	0.40	0.00	1.00	0.00	0.00	0.00	0.00	0.00	0.00	0.00	0.00	0.00	0.00	0.00	0.00	0.00	0.00
0.00	0.00	0.00	0.00	0.00	0.00	0.00	0.00	0.00	0.00	0.00	0.00	0.00	0.00	0.00	0.00	0.00	0.00	0.00	-147.20	161.60	-14.30	0.00	-69.30	82.20	-12.80	0.00	-8.20	5.20	3.00	0.00	-8.20	5.20	3.00	0.00	1.00	0.00	0.00	0.00	0.00	0.00	0.00	0.00	0.00	0.00	0.00	0.00	0.00	0.00	0.00
0.00	0.00	0.00	0.00	0.00	0.00	0.00	0.00	0.00	0.00	0.00	0.00	0.00	0.00	0.00	0.00	0.00	0.00	0.00	-171.40	130.00	41.40	0.00	-82.90	68.10	14.80	0.00	-8.20	3.00	5.20	0.00	-8.20	3.00	5.20	0.00	1.00	0.00	0.00	0.00	0.00	0.00	0.00	0.00	0.00	0.00	0.00	0.00	0.00	0.00	0.00
0.00	0.00	0.00	0.00	0.00	0.00	0.00	0.00	0.00	0.00	0.00	0.00	0.00	0.00	0.00	0.00	0.00	0.00	0.00	-178.90	85.60	93.20	0.00	-88.40	47.30	41.00	0.00	-7.40	0.40	7.00	0.00	-7.40	0.40	7.00	0.00	1.00	0.00	0.00	0.00	0.00	0.00	0.00	0.00	0.00	0.00	0.00	0.00	0.00	0.00	0.00
0.00	0.00	0.00	0.00	0.00	0.00	0.00	0.00	0.00	0.00	0.00	0.00	0.00	0.00	0.00	0.00	0.00	0.00	0.00	-168.80	32.90	135.80	0.00	-85.20	21.90	63.20	0.00	-5.90	-2.10	8.10	0.00	-5.90	-2.10	8.10	0.00	1.00	0.00	0.00	0.00	0.00	0.00	0.00	0.00	0.00	0.00	0.00	0.00	0.00	0.00	0.00
0.00	0.00	0.00	0.00	0.00	0.00	0.00	0.00	0.00	0.00	0.00	0.00	0.00	0.00	0.00	0.00	0.00	0.00	0.00	-142.10	-23.00	165.20	0.00	-73.70	-5.60	79.30	0.00	-3.80	-4.50	8.30	0.00	-3.80	-4.50	8.30	0.00	1.00	0.00	0.00	0.00	0.00	0.00	0.00	0.00	0.00	0.00	0.00	0.00	0.00	0.00	0.00
0.00	0.00	0.00	0.00	0.00	0.00	0.00	0.00	0.00	0.00	0.00	0.00	0.00	0.00	0.00	0.00	0.00	0.00	0.00	-101.60	-76.70	178.40	0.00	-54.90	-32.60	87.60	0.00	-1.30	-6.50	7.80	0.00	-1.30	-6.50	7.80	0.00	1.00	0.00	0.00	0.00	0.00	0.00	0.00	0.00	0.00	0.00	0.00	0.00	0.00	0.00	0.00
0.00	0.00	0.00	0.00	0.00	0.00	0.00	0.00	0.00	0.00	0.00	0.00	0.00	0.00	0.00	0.00	0.00	0.00	0.00	-51.10	-122.90	174.10	0.00	-30.80	-56.40	87.30	0.00	1.30	-7.80	6.50	0.00	1.30	-7.80	6.50	0.00	1.00	0.00	0.00	0.00	0.00	0.00	0.00	0.00	0.00	0.00	0.00	0.00	0.00	0.00	0.00
0.00	0.00	0.00	0.00	0.00	0.00	0.00	0.00	0.00	0.00	0.00	0.00	0.00	0.00	0.00	0.00	0.00	0.00	0.00	4.30	-157.10	152.80	0.00	-3.60	-74.70	78.40	0.00	3.80	-8.30	4.50	0.00	3.80	-8.30	4.50	0.00	1.00	0.00	0.00	0.00	0.00	0.00	0.00	0.00	0.00	0.00	0.00	0.00	0.00	0.00	0.00
0.00	0.00	0.00	0.00	0.00	0.00	0.00	0.00	0.00	0.00	0.00	0.00	0.00	0.00	0.00	0.00	0.00	0.00	0.00	59.30	-175.90	116.50	0.00	23.80	-85.70	61.90	0.00	5.90	-8.10	2.10	0.00	5.90	-8.10	2.10	0.00	1.00	0.00	0.00	0.00	0.00	0.00	0.00	0.00	0.00	0.00	0.00	0.00	0.00	0.00	0.00
0.00	0.00	0.00	0.00	0.00	0.00	0.00	0.00	0.00	0.00	0.00	0.00	0.00	0.00	0.00	0.00	0.00	0.00	0.00	108.60	-177.50	68.80	0.00	49.00	-88.30	39.30	0.00	7.40	-7.00	-0.40	0.00	7.40	-7.00	-0.40	0.00	1.00	0.00	0.00	0.00	0.00	0.00	0.00	0.00	0.00	0.00	0.00	0.00	0.00	0.00	0.00
0.00	0.00	0.00	0.00	0.00	0.00	0.00	0.00	0.00	0.00	0.00	0.00	0.00	0.00	0.00	0.00	0.00	0.00	0.00	147.20	-161.70	14.40	0.00	69.40	-82.30	12.90	0.00	8.20	-5.20	-3.00	0.00	8.20	-5.20	-3.00	0.00	1.00	0.00	0.00	0.00	0.00	0.00	0.00	0.00	0.00	0.00	0.00	0.00	0.00	0.00	0.00
0.00	0.00	0.00	0.00	0.00	0.00	0.00	0.00	0.00	0.00	0.00	0.00	0.00	0.00	0.00	0.00	0.00	0.00	0.00	171.50	-130.10	-41.30	0.00	82.90	-68.20	-14.70	0.00	8.20	-3.00	-5.20	0.00	8.20	-3.00	-5.20	0.00	1.00	0.00	0.00	0.00	0.00	0.00	0.00	0.00	0.00	0.00	0.00	0.00	0.00	0.00	0.00
0.00	0.00	0.00	0.00	0.00	0.00	0.00	0.00	0.00	0.00	0.00	0.00	0.00	0.00	0.00	0.00	0.00	0.00	0.00	178.90	-85.70	-93.10	0.00	88.40	-47.40	-41.00	0.00	7.40	-0.40	-7.00	0.00	7.40	-0.40	-7.00	0.00	1.00	0.00	0.00	0.00	0.00	0.00	0.00	0.00	0.00	0.00	0.00	0.00	0.00	0.00	0.00
0.00	0.00	0.00	0.00	0.00	0.00	0.00	0.00	0.00	0.00	0.00	0.00	0.00	0.00	0.00	0.00	0.00	0.00	0.00	168.80	-33.00	-135.80	0.00	85.20	-22.00	-63.20	0.00	5.90	2.10	-8.10	0.00	5.90	2.10	-8.10	0.00	1.00	0.00	0.00	0.00	0.00	0.00	0.00	0.00	0.00	0.00	0.00	0.00	0.00	0.00	0.00
0.00	0.00	0.00	0.00	0.00	0.00	0.00	0.00	0.00	0.00	0.00	0.00	0.00	0.00	0.00	0.00	0.00	0.00	0.00	142.20	22.90	-165.10	0.00	73.70	5.50	-79.20	0.00	3.80	4.50	-8.30	0.00	3.80	4.50	-8.30	0.00	1.00	0.00	0.00	0.00	0.00	0.00	0.00	0.00	0.00	0.00	0.00	0.00	0.00	0.00	0.00
0.00	0.00	0.00	0.00	0.00	0.00	0.00	0.00	0.00	0.00	0.00	0.00	0.00	0.00	0.00	0.00	0.00	0.00	0.00	101.60	76.60	-178.30	0.00	54.90	32.50	-87.50	0.00	1.30	6.50	-7.80	0.00	1.30	6.50	-7.80	0.00	1.00	0.00	0.00	0.00	0.00	0.00	0.00	0.00	0.00	0.00	0.00	0.00	0.00	0.00	0.00
0.00	0.00	0.00	0.00	0.00	0.00	0.00	0.00	0.00	0.00	0.00	0.00	0.00	0.00	0.00	0.00	0.00	0.00	0.00	51.10	122.80	-174.00	0.00	30.80	56.40	-87.20	0.00	-1.30	7.80	-6.50	0.00	-1.30	7.80	-6.50	0.00	1.00	0.00	0.00	0.00	0.00	0.00	0.00	0.00	0.00	0.00	0.00	0.00	0.00	0.00	0.00
0.00	0.00	0.00	0.00	0.00	0.00	0.00	0.00	0.00	0.00	0.00	0.00	0.00	0.00	0.00	0.00	0.00	0.00	0.00	-4.30	157.00	-152.70	0.00	3.60	74.70	-78.40	0.00	-3.80	8.30	-4.50	0.00	-3.80	8.30	-4.50	0.00	1.00	0.00	0.00	0.00	0.00	0.00	0.00	0.00	0.00	0.00	0.00	0.00	0.00	0.00	0.00
0.00	0.00	0.00	0.00	0.00	0.00	0.00	0.00	0.00	0.00	0.00	0.00	0.00	0.00	0.00	0.00	0.00	0.00	0.00	-59.30	175.80	-116.40	0.00	-23.80	85.70	-61.80	0.00	-5.90	8.10	-2.10	0.00	-5.90	8.10	-2.10	0.00	1.00	0.00	0.00	0.00	0.00	0.00	0.00	0.00	0.00	0.00	0.00	0.00	0.00	0.00	0.00
0.00	0.00	0.00	0.00	0.00	0.00	0.00	0.00	0.00	0.00	0.00	0.00	0.00	0.00	0.00	0.00	0.00	0.00	0.00	-108.60	177.40	-68.70	0.00	-49.00	88.30	-39.30	0.00	-7.40	7.00	0.40	0.00	-7.40	7.00	0.40	0.00	1.00	0.00	0.00	0.00	0.00	0.00	0.00	0.00	0.00	0.00	0.00	0.00	0.00	0.00	0.00
0.00	0.00	0.00	0.00	0.00	0.00	0.00	0.00	0.00	0.00	0.00	0.00	0.00	0.00	0.00	0.00	0.00	0.00	0.00	-147.20	161.60	-14.30	0.00	-69.30	82.20	-12.80	0.00	-8.20	5.20	3.00	0.00	-8.20	5.20	3.00	0.00	1.00	0.00	0.00	0.00	0.00	0.00	0.00	0.00	0.00	0.00	0.00	0.00	0.00	0.00	0.00
0.00	0.00	0.00	0.00	0.00	0.00	0.00	0.00	0.00	0.00	0.00	0.00	0.00	0.00	0.00	0.00	0.00	0.00	0.00	-171.40	130.00	41.40	0.00	-82.90	68.10	14.80	0.00	-8.20	3.00	5.20	0.00	-8.20	3.00	5.20	0.00	1.00	0.00	0.00	0.00	0.00	0.00	0.00	0.00	0.00	0.00	0.00	0.00	0.00	0.00	0.00
0.00	0.00	0.00	0.00	0.00	0.00	0.00	0.00	0.00	0.00	0.00	0.00	0.00	0.00	0.00	0.00	0.00	0.00	0.00	-178.90	85.60	93.20	0.00	-88.40	47.30	41.00	0.00	-7.40	0.40	7.00	0.00	-7.40	0.40	7.00	0.00	1.00	0.00	0.00	0.00	0.00	0.00	0.00	0.00	0.00	0.00	0.00	0.00	0.00	0.00	0.00
0.00	0.00	0.00	0.00	0.00	0.00	0.00	0.00	0.00	0.00	0.00	0.00	0.00	0.00	0.00	0.00	0.00	0.00	0.00	-168.80	32.90	135.80	0.00	-85.20	21.90	63.20	0.00	-5.90	-2.10	8.10	0.00	-5.90	-2.10	8.10	0.00	1.00	0.00	0.00	0.00	0.00	0.00	0.00	0.00	0.00	0.00	0.00	0.00	0.00	0.00	0.00
0.00	0.00	0.00	0.00	0.00	0.00	0.00	0.00	0.00	0.00	0.00	0.00	0.00	0.00	0.00	0.00	0.00	0.00	0.00	-142.10	-23.00	165.20	0.00	-73.70	-5.60	79.30	0.00	-3.80	-4.50	8.30	0.00	-3.80	-4.50	8.30	0.00	1.00	0.00	0.00	0.00	0.00	0.00	0.00	0.00	0.00	0.00	0.00	0.00	0.00	0.00	0.00
0.00	0.00	0.00	0.00	0.00	0.00	0.00	0.00	0.00	0.00	0.00	0.00	0.00	0.00	0.00	0.00	0.00	0.00	0.00	-101.60	-76.70	178.40	0.00	-54.90	-32.60	87.60	0.00	-1.30	-6.50	7.80	0.00	-1.30	-6.50	7.80	0.00	1.00	0.00	0.00	0.00	0.00	0.00	0.00	0.00	0.00	0.00	0.00	0.00	0.00	0.00	0.00
0.00	0.00	0.00	0.00	0.00	0.00	0.00	0.00	0.00	0.00	0.00	0.00	0.00	0.00	0.00	0.00	0.00	0.00	0.00	-51.10	-122.90	174.10	0.00	-30.80	-56.40	87.30	0.00	1.30	-7.80	6.50	0.00	1.30	-7.80	6.50	0.00	1.00	0.00	0.00	0.00	0.00	0.00	0.00	0.00	0.00	0.00	0.00	0.00	0.00	0.00	0.00
0.00	0.00	0.00	0.00	0.00	0.00	0.00	0.00	0.00	0.00	0.00	0.00	0.00	0.00	0.00	0.00	0.00	0.00	0.00	4.30	-157.10	152.80	0.00	-3.60	-74.70	78.40	0.00	3.80	-8.30	4.50	0.00	3.80	-8.30	4.50	0.00	1.00	0.00	0.00	0.00	0.00	0.00	0.00	0.00	0.00	0.00	0.00	0.00	0.00	0.00	0.00
0.00	0.00	0.00	0.00	0.00	0.00	0.00	0.00	0.00	0.00	0.00	0.00	0.00	0.00	0.00	0.00	0.00	0.00	0.00	59.30	-175.90	116.50	0.00	23.80	-85.70	61.90	0.00	5.90	-8.10	2.10	0.00	5.90	-8.10	2.10	0.00	1.00	0.00	0.00	0.00	0.00	0.00	0.00	0.00	0.00	0.00	0.00	0.00	0.00	0.00	0.00
0.00	0.00	0.00	0.00	0.00	0.00	0.00	0.00	0.00	0.00	0.00	0.00	0.00	0.00	0.00	0.00	0.00	0.00	0.00	108.60	-177.50	68.80	0.00	49.00	-88.30	39.30	0.00	7.40	-7.00	-0.40	0.00	7.40	-7.00	-0.40	0.00	1.00	0.00	0.00	0.00	0.00	0.00	0.00	0.00	0.00	0.00	0.00	0.00	0.00	0.00	0.00
0.00	0.00	0.00	0.00	0.00	0.00	0.00	0.00	0.00	0.00	0.00	0.00	0.00	0.00	0.00	0.00	0.00	0.00	0.00	147.20	-161.70	14.40	0.00	69.30	-82.30	12.90	0.00	8.20	-5.20	-3.00	0.00	8.20	-5.20	-3.00	0.00	1.00	0.00	0.00	0.00	0.00	0.00	0.00	0.00	0.00	0.00	0.00	0.00	0.00	0.00	0.00
0.00	0.00	0.00	0.00	0.00	0.00	0.00	0.00	0.00	0.00	0.00	0.00	0.00	0.00	0.00	0.00	0.00	0.00	0.00	171.50	-130.10	-41.30	0.00	82.90	-68.20	-14.70	0.00	8.20	-3.00	-5.20	0.00	8.20	-3.00	-5.20	0.00	1.00	0.00	0.00	0.00	0.00	0.00	0.00	0.00	0.00	0.00	0.00	0.00	0.00	0.00	0.00
0.00	0.00	0.00	0.00	0.00	0.00	0.00	0.00	0.00	0.00	0.00	0.00	0.00	0.00	0.00	0.00	0.00	0.00	0.00	178.90	-85.70	-93.10	0.00	88.40	-47.40	-41.00	0.00	7.40	-0.40	-7.00	0.00	7.40	-0.40	-7.00	0.00	1.00	0.00	0.00	0.00	0.00	0.00	0.00	0.00	0.00	0.00	0.00	0.00	0.00	0.00	0.00
0.00	0.00	0.00	0.00	0.00	0.00	0.00	0.00	0.00	0.00	0.00	0.00	0.00	0.00	0.00	0.00	0.00	0.00	0.00	168.80	-33.00	-135.70	0.00	85.20	-22.00	-63.20	0.00	5.90	2.10	-8.10	0.00	5.90	2.10	-8.10	0.00	1.00	0.00	0.00	0.00	0.00	0.00	0.00	0.00	0.00	0.00	0.00	0.00	0.00	0.00	0.00
0.00	0.00	0.00	0.00	0.00	0.00	0.00	0.00	0.00	0.00	0.00	0.00	0.00	0.00	0.00	0.00	0.00	0.00	0.00	142.20	22.90	-165.10	0.00	73.70	5.50	-79.20	0.00	3.80	4.50	-8.30	0.00	3.80	4.50	-8.30	0.00	1.00	0.00	0.00	0.00	0.00	0.00	0.00	0.00	0.00	0.00	0.00	0.00	0.00	0.00	0.00
0.00	0.00	0.00	0.00	0.00	0.00	0.00	0.00	0.00	0.00	0.00	0.00	0.00	0.00	0.00	0.00	0.00	0.00	0.00	101.60	76.60	-178.30	0.00	54.90	32.50	-87.50	0.00	1.30	6.50	-7.80	0.00	1.30	6.50	-7.80	0.00	1.00	0.00	0.00	0.00	0.00	0.00	0.00	0.00	0.00	0.00	0.00	0.00	0.00	0.00	0.00
0.00	0.00	0.00	0.00	0.00	0.00	0.00	0.00	0.00	0.00	0.00	0.00	0.00	0.00	0.00	0.00	0.00	0.00	0.00	51.10	122.80	-174.00	0.00	30.80	56.40	-87.20	0.00	-1.30	7.80	-6.50	0.00	-1.30	7.80	-6.50	0.00	1.00	0.00	0.00	0.00	0.00	0.00	0.00	0.00	0.00	0.00	0.00	0.00	0.00	0.00	0.00
[truncated: 1,814 more rows]
[truncated: 77 more columns]
