# Supplementary material for: Transformer fault identification based on GWO-optimized Dual-channel M-A method
Source: PLoS One. 2024 Oct 28;19(10):e0312474. doi: 10.1371/journal.pone.0312474 (PMC11516005; doi:10.1371/journal.pone.0312474)
Supplement: S1 Data — (ZIP) [file pone.0312474.s001.zip › data1083.csv]

# ¸ßÑ¹²àµçÁ÷AÏà_Iha	¸ßÑ¹²àµçÁ÷BÏà_Ihb	¸ßÑ¹²àµçÁ÷CÏà_Ihc	¸ßÑ¹²àÁãÐòµçÁ÷_3I0	ÖÐÑ¹²àµçÁ÷AÏà_Ima	ÖÐÑ¹²àµçÁ÷BÏà_Imb	ÖÐÑ¹²àµçÁ÷CÏà_Imc	ÖÐÑ¹²àÁãÐòµçÁ÷_3I0	µÍÑ¹1·ÖÖ§µçÁ÷AÏà_Il1a	µÍÑ¹1·ÖÖ§µçÁ÷BÏà_Il1b	µÍÑ¹1·ÖÖ§µçÁ÷CÏà_Il1c	µÍÑ¹1·ÖÖ§ÁãÐòµçÁ÷_3I0	µÍÑ¹2·ÖÖ§µçÁ÷AÏà_Il2a	µÍÑ¹2·ÖÖ§µçÁ÷BÏà_Il2b	µÍÑ¹2·ÖÖ§µçÁ÷CÏà_Il2c	µÍÑ¹2·ÖÖ§ÁãÐòµçÁ÷_3I0	×Ý²îµçÁ÷AÏà_Ia	×Ý²îµçÁ÷BÏà_Ib	×Ý²îµçÁ÷CÏà_Ic	¸ßÑ¹²àµçÑ¹AÏà_Uha	¸ßÑ¹²àµçÑ¹BÏà_Uhb	¸ßÑ¹²àµçÑ¹CÏà_Uhc	¸ßÑ¹²àÁãÐòµçÑ¹_3U0	ÖÐÑ¹²àµçÑ¹AÏà_Uma	ÖÐÑ¹²àµçÑ¹BÏà_Umb	ÖÐÑ¹²àµçÑ¹CÏà_Umc	ÖÐÑ¹²àÁãÐòµçÑ¹_3U0	µÍÑ¹1·ÖÖ§µçÑ¹AÏà_Ul1a	µÍÑ¹1·ÖÖ§µçÑ¹BÏà_Ul1b	µÍÑ¹1·ÖÖ§µçÑ¹CÏà_Ul1c	µÍÑ¹1·ÖÖ§ÁãÐòµçÑ¹_3U0	µÍÑ¹2·ÖÖ§µçÑ¹AÏà_Ul2a	µÍÑ¹2·ÖÖ§µçÑ¹BÏà_Ul2b	µÍÑ¹2·ÖÖ§µçÑ¹CÏà_Ul2c	µÍÑ¹2·ÖÖ§ÁãÐòµçÑ¹_3U0	±£»¤Æô¶¯	×ÝÁª²î¶¯ËÙ¶Ï	×ÝÁª±ÈÂÊ²î¶¯	Ìø¸ßÑ¹²à	¸ßÑ¹Ä¸Áª	ÌøÖÐÑ¹²à	ÖÐÑ¹Ä¸Áª	ÌøµÍ1·ÖÖ§	µÍ1·Ö¶Î	ÌøµÍ2·ÖÖ§	µÍ2·Ö¶Î	ÖÐÑ¹±ÕËø±¸	µÍ1±ÕËø±¸	µÍ2±ÕËø±¸	¸ßÏà¼ä×è¿¹1Ê±ÏÞ
-0.11	-0.05	0.16	0.00	0.17	0.12	-0.30	0.00	-0.03	0.19	-0.16	0.00	0.28	0.01	-0.29	0.00	0.00	0.01	-0.01	-96.00	-82.90	178.90	0.00	-50.20	-38.60	88.80	0.00	-0.60	-6.90	7.60	0.00	-0.60	-6.90	7.60	0.00	0.00	0.00	0.00	0.00	0.00	0.00	0.00	0.00	0.00	0.00	0.00	0.00	0.00	0.00	0.00
-0.06	-0.32	0.17	0.04	-0.35	0.20	-0.29	0.00	-0.09	0.34	0.04	0.00	-0.05	0.11	-0.59	0.05	0.00	0.01	-0.05	-44.60	-128.12	172.80	0.00	-25.00	-61.24	86.33	0.00	1.90	-8.10	6.10	0.00	1.90	-8.10	6.10	0.00	0.00	0.00	0.00	0.00	0.00	0.00	0.00	0.00	0.00	0.00	0.00	0.00	0.00	0.00	0.00
-0.01	-0.14	0.15	0.22	0.00	0.12	-0.26	0.00	-0.61	0.17	-0.05	0.00	-0.35	0.35	-0.33	-0.48	-0.19	0.07	0.00	11.37	-160.30	149.20	0.00	2.95	-78.40	75.79	0.00	4.40	-8.40	4.00	0.00	4.40	-8.40	4.00	0.00	0.00	0.00	0.00	0.00	0.00	0.00	0.00	0.00	0.00	0.00	0.00	0.00	0.00	0.00	0.00
0.03	0.29	0.12	0.20	-0.09	-0.10	-0.46	-0.21	-0.18	0.17	0.00	0.00	0.01	0.40	-0.67	-0.23	0.29	0.01	0.00	65.80	-176.88	111.20	0.40	30.40	-87.60	57.55	0.00	6.40	-7.90	1.50	0.00	6.40	-7.90	1.50	0.00	0.00	0.00	0.00	0.00	0.00	0.00	0.00	0.00	0.00	0.00	0.00	0.00	0.00	0.00	0.00
0.37	0.06	0.08	-0.17	-0.17	0.43	0.09	0.49	-0.20	0.13	0.07	0.00	-0.08	0.32	0.00	0.29	0.32	0.01	0.21	113.84	-176.59	62.40	0.00	54.40	-88.05	33.80	0.00	7.80	-6.70	-1.00	0.00	7.80	-6.70	-1.00	0.00	0.00	0.00	0.00	0.00	0.00	0.00	0.00	0.00	0.00	0.00	0.00	0.00	0.00	0.00	0.00
0.13	-0.16	0.12	0.00	-0.24	0.01	-0.03	0.21	-0.20	-0.30	0.42	-0.01	-0.18	0.53	-0.38	0.21	-0.01	0.00	0.00	151.10	-158.72	7.71	0.00	73.50	-80.20	6.70	0.00	8.40	-4.80	-3.60	0.00	8.40	-4.80	-3.60	0.00	0.00	0.00	0.00	0.00	0.00	0.00	0.00	0.00	0.00	0.00	0.00	0.00	0.00	0.00	0.00
0.55	-0.36	-0.02	0.31	0.21	0.22	0.06	0.00	-0.54	0.01	-0.19	0.00	-0.25	0.14	-0.05	0.30	-0.01	0.31	0.01	173.40	-125.30	-48.00	-0.50	85.40	-64.10	-21.00	0.00	8.20	-2.40	-5.80	0.00	8.20	-2.40	-5.80	0.00	0.00	0.00	0.00	0.00	0.00	0.00	0.00	0.00	0.00	0.00	0.00	0.00	0.00	0.00	0.00
-0.03	-0.14	-0.07	0.00	-0.78	0.15	-0.07	0.20	0.31	0.35	0.19	0.00	-0.31	0.03	0.05	-0.17	-0.27	-0.14	0.31	178.70	-79.96	-99.27	0.00	89.09	-42.20	-46.57	0.00	7.20	0.20	-7.40	0.00	7.20	0.20	-7.40	0.00	0.00	0.00	0.00	0.00	0.00	0.00	0.00	0.00	0.00	0.00	0.00	0.00	0.00	0.00	0.00
0.16	-0.05	-0.12	0.00	-0.54	0.06	0.22	0.00	-0.26	-0.11	0.03	-0.23	-0.33	0.18	0.15	-0.40	0.23	0.00	0.01	166.75	-26.25	-140.30	0.00	84.10	-15.94	-67.90	0.00	5.50	2.80	-8.30	0.00	5.50	2.80	-8.30	0.00	0.00	0.00	0.00	0.00	0.00	0.00	0.00	0.00	0.00	0.00	0.00	0.00	0.00	0.00	0.00
0.14	0.21	-0.24	0.00	-0.48	-0.03	0.27	0.00	-0.03	-0.63	0.19	0.00	-0.32	0.08	0.23	0.49	0.23	-0.51	0.01	138.30	29.63	-167.57	0.41	70.40	11.90	-82.30	0.00	3.20	5.10	-8.40	0.00	3.20	5.10	-8.40	0.00	0.00	0.00	0.00	0.00	0.00	0.00	0.00	0.00	0.00	0.00	0.00	0.00	0.00	0.00	0.00
0.11	0.05	-0.16	-0.24	-0.33	-0.12	0.32	0.25	0.25	-0.39	0.41	0.00	-0.28	0.12	0.58	0.00	0.29	-0.01	0.01	96.00	83.13	-178.64	0.25	50.20	39.03	-88.80	0.00	0.60	6.90	-7.60	0.00	0.60	6.90	-7.60	0.00	0.00	0.00	0.00	0.00	0.00	0.00	0.00	0.00	0.00	0.00	0.00	0.00	0.00	0.00	0.00
0.06	0.10	-0.17	0.00	-0.09	0.15	0.56	0.00	0.09	0.01	0.36	0.00	-0.21	-0.11	0.32	-0.50	0.00	0.36	0.02	44.73	127.90	-173.00	-0.36	25.00	61.50	-86.50	0.00	-1.90	8.10	-6.10	0.00	-1.90	8.10	-6.10	0.00	0.00	0.00	0.00	0.00	0.00	0.00	0.00	0.00	0.00	0.00	0.00	0.00	0.00	0.00	0.00
0.01	0.29	-0.15	0.00	0.00	0.03	0.26	-0.23	0.05	0.03	0.05	0.31	-0.12	-0.20	0.33	0.00	0.10	-0.01	-0.05	-11.10	160.30	-149.20	0.00	-2.60	78.20	-75.27	0.00	-4.40	8.40	-4.00	0.00	-4.40	8.40	-4.00	0.00	0.00	0.00	0.00	0.00	0.00	0.00	0.00	0.00	0.00	0.00	0.00	0.00	0.00	0.00	0.00
-0.03	0.16	-0.12	0.00	0.09	-0.07	0.45	0.00	0.18	-0.17	-0.50	0.00	0.20	-0.50	0.29	0.36	0.01	-0.01	0.00	-66.02	177.10	-111.20	-0.22	-30.00	87.60	-57.60	0.00	-6.40	7.90	-1.50	0.00	-6.40	7.90	-1.50	0.00	0.00	0.00	0.00	0.00	0.00	0.00	0.00	0.00	0.00	0.00	0.00	0.00	0.00	0.00	0.00
-0.08	0.17	0.13	0.09	0.17	-0.47	0.12	0.00	0.20	-0.13	0.23	0.00	0.08	-0.32	-0.25	0.00	0.01	-0.01	0.00	-113.93	176.59	-62.40	0.00	-54.40	88.61	-33.80	0.00	-7.80	6.70	1.00	0.00	-7.80	6.70	1.00	0.00	0.00	0.00	0.00	0.00	0.00	0.00	0.00	0.00	0.00	0.00	0.00	0.00	0.00	0.00	0.00
0.04	0.16	-0.03	-0.20	-0.15	-0.25	0.03	0.23	0.20	-0.07	-0.12	0.00	0.18	-0.73	0.15	0.00	0.01	0.00	0.00	-151.11	158.70	-7.50	0.19	-73.52	80.20	-6.70	0.00	-8.40	4.80	3.60	0.00	-8.40	4.80	3.60	0.00	0.00	0.00	0.00	0.00	0.00	0.00	0.00	0.00	0.00	0.00	0.00	0.00	0.00	0.00	0.00
-0.15	0.13	0.02	-0.22	0.61	-0.08	-0.28	0.00	0.18	-0.48	-0.17	0.00	-0.25	-0.31	0.05	-0.23	0.01	0.21	-0.01	-173.40	125.30	48.00	0.00	-85.15	64.29	21.49	0.00	-8.20	2.40	5.80	0.00	-8.20	2.40	5.80	0.00	0.00	0.00	0.00	0.00	0.00	0.00	0.00	0.00	0.00	0.00	0.00	0.00	0.00	0.00	0.00
-0.17	0.09	-0.43	-0.36	0.30	-0.15	-0.15	0.00	0.14	-0.34	-0.30	0.00	0.56	-0.26	-0.05	0.15	-0.25	0.02	0.35	-178.70	79.60	98.74	0.31	-89.00	42.24	46.70	0.00	-7.20	-0.20	7.40	0.00	-7.20	-0.20	7.40	0.00	0.00	0.00	0.00	0.00	0.00	0.00	0.00	0.00	0.00	0.00	0.00	0.00	0.00	0.00	0.00
0.04	0.30	-0.15	0.00	0.11	-0.07	-0.23	0.00	-0.27	0.04	-0.20	0.00	0.76	-0.18	-0.15	-0.14	-0.20	0.29	-0.01	-166.50	25.87	140.30	0.00	-83.47	15.90	67.73	0.00	-5.50	-2.80	8.30	0.00	-5.50	-2.80	8.30	0.00	0.00	0.00	0.00	0.00	0.00	0.00	0.00	0.00	0.00	0.00	0.00	0.00	0.00	0.00	0.00
-0.10	0.00	-0.29	0.00	0.24	0.09	-0.27	-0.44	0.03	0.45	-0.19	0.00	0.06	-0.08	0.26	0.00	0.00	-0.16	0.19	-137.71	-29.80	167.80	0.17	-70.40	-11.90	82.30	0.00	-3.20	-5.10	8.40	0.00	-3.20	-5.10	8.40	0.00	0.00	0.00	0.00	0.00	0.00	0.00	0.00	0.00	0.00	0.00	0.00	0.00	0.00	0.00	0.00
-0.11	-0.05	0.29	0.00	0.17	0.12	-0.30	0.00	-0.08	0.14	-0.16	0.00	0.19	0.01	0.02	0.00	0.00	0.01	-0.01	-96.50	-83.10	178.90	0.32	-50.20	-38.30	88.80	0.00	-0.60	-6.90	7.60	0.00	-0.60	-6.90	7.60	0.00	0.00	0.00	0.00	0.00	0.00	0.00	0.00	0.00	0.00	0.00	0.00	0.00	0.00	0.00	0.00
0.07	-0.43	0.52	0.00	0.31	0.20	0.11	-0.22	-0.13	0.20	-0.11	0.00	0.21	0.11	-0.32	0.00	0.13	0.01	0.00	-44.60	-127.67	172.50	0.00	-25.00	-61.55	86.50	0.00	1.90	-8.10	6.10	0.00	1.90	-8.10	6.10	0.00	0.00	0.00	0.00	0.00	0.00	0.00	0.00	0.00	0.00	0.00	0.00	0.00	0.00	0.00	0.00
-0.28	-0.14	0.15	0.00	0.30	0.26	-0.26	0.00	0.09	0.64	-0.05	0.00	0.12	0.20	-0.33	0.00	-0.01	0.01	0.17	11.10	-160.53	149.20	0.02	2.80	-78.40	75.70	0.00	4.40	-8.40	4.00	0.00	4.40	-8.40	4.00	0.00	0.00	0.00	0.00	0.00	0.00	0.00	0.00	0.00	0.00	0.00	0.00	0.00	0.00	0.00	0.00
-0.35	-0.16	0.12	0.00	0.28	0.60	-0.60	-0.01	-0.18	0.17	0.00	0.00	0.01	0.27	-0.14	-0.05	-0.01	0.01	0.26	65.80	-177.10	111.60	0.00	30.00	-87.96	57.60	0.00	6.40	-7.90	1.50	0.00	6.40	-7.90	1.50	0.00	0.00	0.00	0.00	0.00	0.00	0.00	0.00	0.00	0.00	0.00	0.00	0.00	0.00	0.00	0.00
0.08	-0.64	-0.19	0.00	-0.17	0.30	-0.17	0.30	-0.20	0.13	0.07	0.00	-0.08	0.75	-0.23	0.00	-0.01	0.01	0.00	113.84	-176.50	62.40	0.27	54.63	-88.20	33.80	0.00	7.80	-6.70	-1.00	0.00	7.80	-6.70	-1.00	0.00	0.00	0.00	0.00	0.00	0.00	0.00	0.00	0.00	0.00	0.00	0.00	0.00	0.00	0.00	0.00
0.38	0.14	0.22	-0.27	-0.24	0.27	-0.03	0.00	-0.46	0.07	0.12	0.00	0.15	0.53	-0.15	0.00	-0.01	0.00	0.09	151.10	-159.10	7.10	0.13	73.50	-79.83	6.70	0.00	8.40	-4.80	-3.60	0.00	8.40	-4.80	-3.60	0.00	0.00	0.00	0.00	0.00	0.00	0.00	0.00	0.00	0.00	0.00	0.00	0.00	0.00	0.00	0.00
0.28	-0.13	-0.02	0.00	-0.28	0.22	0.06	0.00	-0.18	0.01	0.17	0.00	-0.25	0.29	-0.05	0.13	-0.01	0.00	0.42	173.40	-125.30	-48.00	0.00	84.92	-64.45	-21.00	0.00	8.20	-2.40	-5.80	0.00	8.20	-2.40	-5.80	0.00	0.00	0.00	0.00	0.00	0.00	0.00	0.00	0.00	0.00	0.00	0.00	0.00	0.00	0.00	0.00
0.48	-0.53	-0.28	0.45	0.10	0.15	0.15	0.00	-0.14	-0.16	0.25	0.00	-0.31	0.26	0.05	-0.44	0.04	0.05	0.01	178.70	-79.60	-99.00	0.00	89.00	-42.20	-46.70	0.00	7.20	0.20	-7.40	0.00	7.20	0.20	-7.40	0.00	0.00	0.00	0.00	0.00	0.00	0.00	0.00	0.00	0.00	0.00	0.00	0.00	0.00	0.00	0.00
0.56	-0.42	-0.11	0.05	-0.28	0.06	0.22	-0.16	-0.09	-0.61	0.20	0.00	-0.33	0.07	0.15	0.00	-0.23	-0.27	-0.22	166.39	-26.20	-139.90	0.00	83.54	-15.90	-67.90	0.00	5.50	2.80	-8.30	0.00	5.50	2.80	-8.30	0.00	0.00	0.00	0.00	0.00	0.00	0.00	0.00	0.00	0.00	0.00	0.00	0.00	0.00	0.00	0.00
0.14	0.00	-0.01	0.36	-0.60	0.40	0.27	0.29	-0.03	-0.15	0.19	0.00	0.09	0.08	0.72	0.00	0.00	-0.01	0.16	138.00	29.80	-167.43	0.00	70.23	11.90	-81.95	0.00	3.20	5.10	-8.40	0.00	3.20	5.10	-8.40	0.00	0.00	0.00	0.00	0.00	0.00	0.00	0.00	0.00	0.00	0.00	0.00	0.00	0.00	0.00	0.00
0.10	-0.12	-0.16	0.25	-0.17	-0.12	0.30	0.00	0.03	-0.19	0.16	0.40	-0.28	-0.01	0.29	0.00	0.00	-0.01	0.33	96.00	82.90	-178.68	0.20	50.41	38.60	-89.19	0.00	0.60	6.90	-7.60	0.00	0.60	6.90	-7.60	0.00	0.00	0.00	0.00	0.00	0.00	0.00	0.00	0.00	0.00	0.00	0.00	0.00	0.00	0.00	0.00
0.04	0.47	-0.17	0.00	-0.09	-0.20	0.69	0.00	0.09	-0.20	0.11	-0.26	-0.21	-0.11	0.32	0.02	0.00	-0.01	-0.38	44.60	127.74	-172.50	0.45	25.00	61.50	-86.68	0.00	-1.90	8.10	-6.10	0.00	-1.90	8.10	-6.10	0.00	0.00	0.00	0.00	0.00	0.00	0.00	0.00	0.00	0.00	0.00	0.00	0.00	0.00	0.00	0.00
-0.13	0.14	-0.15	-0.09	0.30	-0.26	0.26	0.00	0.09	-0.19	0.05	0.00	-0.12	0.21	0.33	0.30	0.01	-0.01	0.00	-11.10	159.93	-149.59	0.00	-2.60	78.40	-75.66	0.00	-4.40	8.40	-4.00	0.00	-4.40	8.40	-4.00	0.00	0.00	0.00	0.00	0.00	0.00	0.00	0.00	0.00	0.00	0.00	0.00	0.00	0.00	0.00	0.00
-0.03	0.16	0.18	0.21	-0.18	0.04	-0.03	0.00	0.18	-0.17	0.00	-0.05	-0.01	0.06	0.46	-0.17	0.01	-0.01	0.00	-65.66	177.18	-111.53	0.04	-30.24	87.60	-57.54	0.00	-6.40	7.90	-1.50	0.00	-6.40	7.90	-1.50	0.00	0.00	0.00	0.00	0.00	0.00	0.00	0.00	0.00	0.00	0.00	0.00	0.00	0.00	0.00	0.00
-0.56	0.17	-0.08	0.00	0.32	-0.30	0.16	0.21	0.20	-0.13	0.10	0.00	0.08	-0.32	0.23	0.00	-0.38	-0.01	0.40	-113.93	176.50	-62.40	-0.26	-54.40	88.20	-34.04	0.00	-7.80	6.70	1.00	0.00	-7.80	6.70	1.00	0.00	0.00	0.00	0.00	0.00	0.00	0.00	0.00	0.00	0.00	0.00	0.00	0.00	0.00	0.00	0.00
-0.13	-0.02	-0.03	-0.11	0.45	-0.27	-0.17	0.00	0.20	-0.07	-0.12	0.30	0.18	-0.33	0.15	0.35	0.01	0.00	-0.02	-151.10	159.15	-7.19	0.00	-74.00	80.20	-7.06	0.00	-8.40	4.80	3.60	0.00	-8.40	4.80	3.60	0.00	0.00	0.00	0.00	0.00	0.00	0.00	0.00	0.00	0.00	0.00	0.00	0.00	0.00	0.00	0.00
0.21	0.13	0.00	0.00	0.28	-0.22	-0.06	-0.02	0.18	-0.39	-0.15	0.25	0.25	-0.40	0.05	0.00	0.01	0.00	-0.01	-173.40	125.30	48.15	0.37	-85.73	64.85	21.02	0.00	-8.20	2.40	5.80	0.00	-8.20	2.40	5.80	0.00	0.00	0.00	0.00	0.00	0.00	0.00	0.00	0.00	0.00	0.00	0.00	0.00	0.00	0.00	0.00
-0.17	0.09	0.07	-0.47	0.30	-0.16	-0.15	-0.36	0.14	0.28	-0.19	0.00	0.31	-0.26	-0.05	0.00	0.05	0.00	-0.01	-178.70	79.60	98.63	0.00	-89.37	42.20	46.70	0.00	-7.20	-0.20	7.40	0.00	-7.20	-0.20	7.40	0.00	0.00	0.00	0.00	0.00	0.00	0.00	0.00	0.00	0.00	0.00	0.00	0.00	0.00	0.00	0.00
-0.16	0.48	0.11	0.13	0.14	-0.06	0.14	0.00	-0.17	0.51	0.15	0.00	0.33	-0.18	-0.32	0.00	0.49	0.00	-0.01	-166.46	26.24	140.30	-0.09	-83.78	15.50	68.12	0.00	-5.50	-2.80	8.30	0.00	-5.50	-2.80	8.30	0.00	0.00	0.00	0.00	0.00	0.00	0.00	0.00	0.00	0.00	0.00	0.00	0.00	0.00	0.00	0.00
0.15	-0.02	-0.21	0.00	0.24	-0.17	-0.27	0.00	0.03	0.15	-0.41	-0.22	0.68	0.27	0.20	0.00	0.00	0.01	-0.01	-138.00	-29.80	167.80	-0.26	-70.40	-11.90	82.30	0.00	-3.20	-5.10	8.40	0.00	-3.20	-5.10	8.40	0.00	0.00	0.00	0.00	0.00	0.00	0.00	0.00	0.00	0.00	0.00	0.00	0.00	0.00	0.00	0.00
-0.11	-0.05	0.16	0.00	0.08	0.12	-0.46	0.00	-0.03	0.19	-0.16	0.00	0.28	0.01	-0.29	-0.26	-0.26	0.01	0.42	-96.00	-82.90	178.64	0.17	-50.20	-38.60	88.80	0.00	-0.60	-6.90	7.60	0.00	-0.60	-6.90	7.60	0.00	0.00	0.00	0.00	0.00	0.00	0.00	0.00	0.00	0.00	0.00	0.00	0.00	0.00	0.00	0.00
-0.06	-0.30	0.38	0.02	0.09	0.49	-0.07	0.30	-0.09	0.24	-0.11	0.00	-0.02	0.11	-0.54	0.00	0.22	0.01	0.00	-44.45	-127.90	172.50	0.00	-25.00	-61.50	86.80	0.00	1.90	-8.10	6.10	0.00	1.90	-8.10	6.10	0.00	0.00	0.00	0.00	0.00	0.00	0.00	0.00	0.00	0.00	0.00	0.00	0.00	0.00	0.00	0.00
-0.01	-0.14	-0.09	0.00	0.00	0.49	-0.26	0.00	0.01	0.19	0.04	-0.07	-0.12	0.20	-0.33	-0.02	-0.01	0.01	0.19	11.10	-160.30	149.20	0.08	2.38	-78.40	75.70	0.00	4.40	-8.40	4.00	0.00	4.40	-8.40	4.00	0.00	0.00	0.00	0.00	0.00	0.00	0.00	0.00	0.00	0.00	0.00	0.00	0.00	0.00	0.00	0.00
0.03	-0.16	-0.26	0.00	-0.09	0.29	-0.20	0.00	-0.18	0.46	0.00	0.00	0.01	0.27	-0.29	0.00	-0.01	0.23	0.21	66.25	-177.10	111.29	0.00	30.00	-87.24	57.34	0.00	6.40	-7.90	1.50	0.00	6.40	-7.90	1.50	0.00	0.00	0.00	0.00	0.00	0.00	0.00	0.00	0.00	0.00	0.00	0.00	0.00	0.00	0.00	0.00
0.08	-0.17	0.28	0.00	-0.11	0.30	-0.12	0.00	-0.20	0.13	0.07	0.00	0.09	0.32	-0.23	0.30	-0.01	0.01	0.00	114.10	-176.50	62.40	0.00	54.40	-88.07	34.13	0.00	7.80	-6.70	-1.00	0.00	7.80	-6.70	-1.00	0.00	0.00	0.00	0.00	0.00	0.00	0.00	0.00	0.00	0.00	0.00	0.00	0.00	0.00	0.00	0.00
0.13	-0.16	0.03	0.00	-0.24	0.48	-0.03	0.00	-0.20	0.07	0.12	-0.18	-0.18	0.16	-0.15	0.00	-0.01	-0.04	0.00	151.40	-158.70	7.79	0.13	73.50	-80.18	6.70	0.00	8.40	-4.80	-3.60	0.00	8.40	-4.80	-3.60	0.00	0.00	0.00	0.00	0.00	0.00	0.00	0.00	0.00	0.00	0.00	0.00	0.00	0.00	0.00	0.00
0.15	0.36	-0.02	0.30	-0.28	0.57	0.06	0.23	0.18	0.01	0.60	0.00	-0.25	0.31	-0.27	-0.26	-0.25	0.00	0.01	173.40	-125.30	-48.00	0.14	85.35	-64.40	-21.00	0.00	8.20	-2.40	-5.80	0.00	8.20	-2.40	-5.80	0.00	0.00	0.00	0.00	0.00	0.00	0.00	0.00	0.00	0.00	0.00	0.00	0.00	0.00	0.00	0.00
0.17	-0.09	-0.05	0.00	-0.30	0.15	0.15	0.00	-0.25	-0.28	-0.03	0.00	-0.31	0.35	0.07	0.00	-0.01	-0.02	0.01	178.70	-79.20	-99.07	0.00	89.00	-42.20	-46.70	0.00	7.20	0.20	-7.40	0.00	7.20	0.20	-7.40	0.00	0.00	0.00	0.00	0.00	0.00	0.00	0.00	0.00	0.00	0.00	0.00	0.00	0.00	0.00	0.00
0.53	-0.05	-0.28	0.00	-0.28	0.01	0.42	-0.27	-0.31	-0.06	0.55	0.00	-0.33	0.18	0.04	0.00	0.00	0.40	0.01	166.50	-26.20	-140.31	0.00	84.13	-15.90	-67.90	0.00	5.50	2.80	-8.30	0.00	5.50	2.80	-8.30	0.00	0.00	0.00	0.00	0.00	0.00	0.00	0.00	0.00	0.00	0.00	0.00	0.00	0.00	0.00	0.00
0.14	0.00	-0.15	0.00	-0.24	-0.19	0.58	0.00	-0.03	-0.15	0.19	-0.23	-0.32	0.37	0.23	0.00	0.00	-0.01	0.31	138.00	29.80	-167.82	0.00	70.40	11.90	-82.30	0.00	3.20	5.10	-8.40	0.00	3.20	5.10	-8.40	0.00	0.00	0.00	0.00	0.00	0.00	0.00	0.00	0.00	0.00	0.00	0.00	0.00	0.00	0.00	0.00
0.56	-0.34	-0.16	0.00	-0.17	-0.12	0.30	-0.24	0.03	-0.15	0.16	0.00	-0.05	-0.01	0.29	0.14	0.00	-0.01	0.01	96.00	82.90	-178.90	0.00	50.20	38.60	-88.35	0.00	0.60	6.90	-7.60	0.00	0.60	6.90	-7.60	0.00	0.00	0.00	0.00	0.00	0.00	0.00	0.00	0.00	0.00	0.00	0.00	0.00	0.00	0.00	0.00
0.06	-0.16	-0.50	0.00	-0.09	-0.20	0.05	0.00	0.42	-0.20	0.11	0.00	-0.21	-0.27	0.40	0.23	0.00	-0.06	0.00	44.60	127.90	-172.66	0.00	24.82	61.50	-86.35	0.00	-1.90	8.10	-6.10	0.00	-1.90	8.10	-6.10	0.00	0.00	0.00	0.00	0.00	0.00	0.00	0.00	0.00	0.00	0.00	0.00	0.00	0.00	0.00	0.00
0.01	0.14	0.11	0.17	0.00	-0.26	0.26	0.00	0.14	-0.02	0.05	0.00	-0.12	0.03	0.37	0.00	0.01	-0.24	0.00	-11.30	160.30	-149.20	0.00	-2.60	78.23	-75.25	0.00	-4.40	8.40	-4.00	0.00	-4.40	8.40	-4.00	0.00	0.00	0.00	0.00	0.00	0.00	0.00	0.00	0.00	0.00	0.00	0.00	0.00	0.00	0.00	0.00
0.40	0.29	-0.12	0.00	0.09	-0.29	0.61	0.33	0.18	-0.17	0.00	0.00	-0.01	-0.27	0.29	0.00	-0.26	0.16	0.36	-65.80	177.10	-111.15	0.33	-29.65	87.60	-57.60	0.00	-6.40	7.90	-1.50	0.00	-6.40	7.90	-1.50	0.00	0.00	0.00	0.00	0.00	0.00	0.00	0.00	0.00	0.00	0.00	0.00	0.00	0.00	0.00	0.00
-0.08	0.17	-0.22	0.00	0.17	-0.30	0.12	0.00	0.51	-0.13	-0.30	0.00	0.17	-0.32	0.53	0.00	0.31	0.42	-0.17	-114.15	176.50	-62.11	0.00	-54.40	88.20	-33.80	0.00	-7.80	6.70	1.00	0.00	-7.80	6.70	1.00	0.00	0.00	0.00	0.00	0.00	0.00	0.00	0.00	0.00	0.00	0.00	0.00	0.00	0.00	0.00	0.00
-0.60	0.16	-0.03	0.00	0.24	-0.34	0.03	0.00	0.39	-0.07	-0.12	0.00	0.53	-0.59	-0.02	0.33	0.01	0.00	0.08	-151.10	158.22	-7.17	0.00	-73.50	80.20	-6.72	0.00	-8.40	4.80	3.60	0.00	-8.40	4.80	3.60	0.00	0.00	0.00	0.00	0.00	0.00	0.00	0.00	0.00	0.00	0.00	0.00	0.00	0.00	0.00	0.00
-0.15	0.44	0.02	0.00	0.05	-0.22	-0.06	0.00	0.23	-0.06	-0.13	-0.37	0.25	-0.52	-0.42	0.00	0.20	0.33	-0.19	-173.40	125.70	48.09	0.00	-85.57	64.35	20.99	0.00	-8.20	2.40	5.80	0.00	-8.20	2.40	5.80	0.00	0.00	0.00	0.00	0.00	0.00	0.00	0.00	0.00	0.00	0.00	0.00	0.00	0.00	0.00	0.00
-0.43	0.09	0.07	0.00	0.34	-0.15	-0.15	0.00	0.14	0.05	-0.19	-0.14	0.33	-0.31	-0.05	0.00	0.05	0.00	-0.01	-178.70	79.58	98.78	0.00	-89.00	42.20	46.70	0.00	-7.20	-0.20	7.40	0.00	-7.20	-0.20	7.40	0.00	0.00	0.00	0.00	0.00	0.00	0.00	0.00	0.00	0.00	0.00	0.00	0.00	0.00	0.00	0.00
-0.16	0.05	-0.12	0.00	0.28	-0.06	0.15	0.00	-0.31	0.40	-0.20	0.00	-0.03	-0.18	0.21	-0.14	0.40	0.00	-0.01	-166.90	25.94	140.08	0.36	-83.80	15.89	67.90	0.00	-5.50	-2.80	8.30	0.00	-5.50	-2.80	8.30	0.00	0.00	0.00	0.00	0.00	0.00	0.00	0.00	0.00	0.00	0.00	0.00	0.00	0.00	0.00	0.00
0.07	-0.16	0.15	0.00	0.55	0.03	-0.27	0.00	0.03	0.15	0.11	0.00	0.77	-0.08	0.12	0.00	0.00	0.41	-0.01	-138.00	-29.80	167.80	0.00	-70.40	-11.90	82.30	0.00	-3.20	-5.10	8.40	0.00	-3.20	-5.10	8.40	0.00	0.00	0.00	0.00	0.00	0.00	0.00	0.00	0.00	0.00	0.00	0.00	0.00	0.00	0.00	0.00
-0.11	-0.05	0.16	0.00	0.17	0.12	0.19	0.00	-0.20	0.54	-0.16	0.00	0.28	0.01	0.16	0.00	-0.36	0.01	-0.01	-96.21	-82.90	178.90	-0.20	-50.20	-38.60	88.80	0.00	-0.60	-6.90	7.60	0.00	-0.60	-6.90	7.60	0.00	0.00	0.00	0.00	0.00	0.00	0.00	0.00	0.00	0.00	0.00	0.00	0.00	0.00	0.00	0.00
0.02	-0.10	0.17	0.00	0.09	0.20	-0.29	-0.26	0.20	0.29	-0.16	0.45	0.21	0.26	-0.27	-0.33	-0.01	-0.38	-0.22	-44.60	-127.90	172.50	0.00	-25.26	-61.50	86.50	0.00	1.90	-8.10	6.10	0.00	1.90	-8.10	6.10	0.00	0.00	0.00	0.00	0.00	0.00	0.00	0.00	0.00	0.00	0.00	0.00	0.00	0.00	0.00	0.00
-0.01	-0.14	0.15	0.00	0.00	-0.10	-0.26	0.00	-0.14	0.19	-0.05	0.21	0.05	0.20	-0.20	0.00	-0.01	0.01	0.00	11.10	-160.30	149.20	0.00	2.38	-78.40	75.70	0.00	4.40	-8.40	4.00	0.00	4.40	-8.40	4.00	0.00	0.00	0.00	0.00	0.00	0.00	0.00	0.00	0.00	0.00	0.00	0.00	0.00	0.00	0.00	0.00
-0.21	-0.01	0.12	0.00	-0.09	-0.04	-0.20	0.00	-0.18	0.16	-0.26	-0.26	0.01	0.27	-0.29	0.00	0.48	0.01	0.00	65.80	-177.10	111.20	0.00	30.00	-87.60	57.69	0.00	6.40	-7.90	1.50	0.00	6.40	-7.90	1.50	0.00	0.00	0.00	0.00	0.00	0.00	0.00	0.00	0.00	0.00	0.00	0.00	0.00	0.00	0.00	0.00
0.33	-0.17	0.08	0.00	0.04	0.30	-0.12	-0.04	0.00	0.13	0.07	0.21	-0.08	0.32	-0.23	0.20	-0.01	0.01	0.00	114.10	-176.50	62.40	0.49	54.40	-88.20	33.80	0.00	7.80	-6.70	-1.00	0.00	7.80	-6.70	-1.00	0.00	0.00	0.00	0.00	0.00	0.00	0.00	0.00	0.00	0.00	0.00	0.00	0.00	0.00	0.00	0.00
0.13	-0.16	0.03	0.00	-0.24	0.72	-0.03	0.00	-0.06	0.07	0.12	0.15	-0.51	0.33	-0.15	-0.11	-0.01	0.00	-0.09	151.10	-159.06	7.45	0.00	73.14	-80.20	6.74	0.00	8.40	-4.80	-3.60	0.00	8.40	-4.80	-3.60	0.00	0.00	0.00	0.00	0.00	0.00	0.00	0.00	0.00	0.00	0.00	0.00	0.00	0.00	0.00	0.00
0.06	-0.13	-0.02	0.00	-0.35	0.22	0.06	0.00	-0.18	0.01	0.00	0.00	-0.25	0.31	-0.05	0.00	-0.01	0.00	0.01	173.14	-124.95	-48.00	0.00	85.40	-64.40	-21.00	0.00	8.20	-2.40	-5.80	0.00	8.20	-2.40	-5.80	0.00	0.00	0.00	0.00	0.00	0.00	0.00	0.00	0.00	0.00	0.00	0.00	0.00	0.00	0.00	0.00
-0.19	-0.09	-0.07	0.00	-0.30	0.15	-0.08	0.15	-0.14	-0.45	0.28	0.00	-0.01	0.26	0.05	-0.22	-0.23	0.00	0.01	178.31	-79.60	-99.17	0.00	89.00	-42.20	-46.70	0.00	7.20	0.20	-7.40	0.00	7.20	0.20	-7.40	0.00	0.00	0.00	0.00	0.00	0.00	0.00	0.00	0.00	0.00	0.00	0.00	0.00	0.00	0.00	0.00
0.37	-0.05	-0.11	0.49	-0.33	0.06	-0.17	0.00	-0.09	0.15	0.20	0.30	-0.59	-0.26	0.15	-0.05	0.00	0.00	0.01	166.85	-26.20	-140.30	0.00	83.80	-15.90	-68.04	0.00	5.50	2.80	-8.30	0.00	5.50	2.80	-8.30	0.00	0.00	0.00	0.00	0.00	0.00	0.00	0.00	0.00	0.00	0.00	0.00	0.00	0.00	0.00	0.00
0.14	-0.04	-0.15	-0.48	-0.24	-0.03	0.27	0.04	-0.03	-0.15	0.59	0.00	-0.12	-0.16	0.23	0.00	0.00	0.01	0.01	138.00	29.80	-167.80	0.00	70.45	11.90	-82.30	0.00	3.20	5.10	-8.40	0.00	3.20	5.10	-8.40	0.00	0.00	0.00	0.00	0.00	0.00	0.00	0.00	0.00	0.00	0.00	0.00	0.00	0.00	0.00	0.00
-0.33	0.05	0.20	0.15	-0.17	-0.12	0.25	0.00	0.03	0.24	-0.07	0.00	-0.28	-0.01	0.29	0.00	0.00	-0.01	-0.25	95.86	82.90	-178.90	0.35	50.20	38.60	-88.80	0.00	0.60	6.90	-7.60	0.00	0.60	6.90	-7.60	0.00	0.00	0.00	0.00	0.00	0.00	0.00	0.00	0.00	0.00	0.00	0.00	0.00	0.00	0.00	0.00
0.06	0.32	-0.17	0.00	-0.09	-0.20	0.29	0.00	0.09	-0.20	0.11	0.23	-0.21	0.34	0.32	-0.36	0.00	0.13	0.00	44.96	128.39	-172.50	0.00	24.99	61.50	-86.50	0.00	-1.90	8.10	-6.10	0.00	-1.90	8.10	-6.10	0.00	0.00	0.00	0.00	0.00	0.00	0.00	0.00	0.00	0.00	0.00	0.00	0.00	0.00	0.00	0.00
0.01	0.50	-0.15	0.00	0.00	-0.26	0.22	0.13	0.14	-0.11	0.05	0.25	0.28	-0.20	0.33	0.00	0.01	-0.01	-0.27	-10.61	159.91	-149.20	0.00	-2.60	78.40	-75.45	0.00	-4.40	8.40	-4.00	0.00	-4.40	8.40	-4.00	0.00	0.00	0.00	0.00	0.00	0.00	0.00	0.00	0.00	0.00	0.00	0.00	0.00	0.00	0.00	0.00
-0.03	-0.11	-0.12	0.26	0.32	-0.29	0.41	0.00	0.55	-0.17	0.00	0.00	0.08	-0.66	0.29	-0.09	0.01	-0.01	0.00	-66.07	177.10	-111.21	-0.14	-30.00	87.60	-57.61	0.00	-6.40	7.90	-1.50	0.00	-6.40	7.90	-1.50	0.00	0.00	0.00	0.00	0.00	0.00	0.00	0.00	0.00	0.00	0.00	0.00	0.00	0.00	0.00	0.00
0.22	-0.21	-0.13	0.00	-0.23	0.07	0.12	-0.09	0.20	-0.13	-0.07	0.00	0.08	-0.33	0.27	0.04	0.01	-0.01	0.00	-114.10	176.50	-62.40	0.25	-54.19	88.20	-33.80	0.00	-7.80	6.70	1.00	0.00	-7.80	6.70	1.00	0.00	0.00	0.00	0.00	0.00	0.00	0.00	0.00	0.00	0.00	0.00	0.00	0.00	0.00	0.00	0.00
-0.13	0.16	-0.19	0.45	0.24	-0.27	0.12	0.30	0.20	-0.07	0.17	0.00	0.18	-0.53	0.11	0.00	0.01	0.00	0.00	-150.80	158.70	-7.14	0.00	-73.50	80.20	-6.33	0.00	-8.40	4.80	3.60	0.00	-8.40	4.80	3.60	0.00	0.00	0.00	0.00	0.00	0.00	0.00	0.00	0.00	0.00	0.00	0.00	0.00	0.00	0.00	0.00
-0.19	0.43	0.02	0.00	0.28	-0.66	-0.06	0.00	0.18	-0.01	-0.17	0.00	0.30	-0.29	0.05	0.00	0.01	0.00	-0.01	-173.40	125.30	48.00	0.29	-85.25	64.40	21.00	0.00	-8.20	2.40	5.80	0.00	-8.20	2.40	5.80	0.00	0.00	0.00	0.00	0.00	0.00	0.00	0.00	0.00	0.00	0.00	0.00	0.00	0.00	0.00	0.00
-0.17	0.09	0.09	0.00	0.30	-0.15	-0.15	0.00	0.14	0.05	-0.19	-0.44	0.04	-0.21	-0.25	0.00	0.01	-0.05	0.21	-178.71	79.34	99.00	0.00	-89.00	42.20	46.87	0.00	-7.20	-0.20	7.40	0.00	-7.20	-0.20	7.40	0.00	0.00	0.00	0.00	0.00	0.00	0.00	0.00	0.00	0.00	0.00	0.00	0.00	0.00	0.00	0.00
-0.16	0.05	0.11	0.40	0.28	-0.06	-0.18	0.00	-0.13	0.11	-0.03	0.00	0.33	-0.18	-0.65	0.40	0.00	0.00	-0.01	-166.50	26.47	140.60	0.00	-83.80	15.90	67.90	0.00	-5.50	-2.80	8.30	0.00	-5.50	-2.80	8.30	0.00	0.00	0.00	0.00	0.00	0.00	0.00	0.00	0.00	0.00	0.00	0.00	0.00	0.00	0.00	0.00
0.16	0.00	0.15	0.00	0.24	0.03	-0.27	0.27	0.03	0.15	-0.33	0.00	0.32	-0.08	-0.23	0.09	0.00	0.01	-0.01	-137.79	-29.80	167.80	0.00	-70.63	-11.70	82.30	0.00	-3.20	-5.10	8.40	0.00	-3.20	-5.10	8.40	0.00	0.00	0.00	0.00	0.00	0.00	0.00	0.00	0.00	0.00	0.00	0.00	0.00	0.00	0.00	0.00
-0.11	0.15	0.16	0.00	0.06	0.52	-0.22	0.02	-0.03	0.19	-0.16	0.00	-0.08	0.01	-0.29	0.00	0.35	0.01	-0.01	-95.57	-82.58	178.90	0.00	-50.20	-38.45	88.80	0.00	-0.60	-6.90	7.60	0.00	-0.60	-6.90	7.60	0.00	0.00	0.00	0.00	0.00	0.00	0.00	0.00	0.00	0.00	0.00	0.00	0.00	0.00	0.00	0.00
-0.11	-0.10	-0.22	0.43	0.09	0.20	-0.29	0.00	-0.26	-0.02	-0.11	0.00	0.21	0.11	-0.32	0.21	0.00	0.01	0.00	-44.93	-127.90	172.30	0.00	-25.00	-61.33	86.73	0.00	1.90	-8.10	6.10	0.00	1.90	-8.10	6.10	0.00	0.00	0.00	0.00	0.00	0.00	0.00	0.00	0.00	0.00	0.00	0.00	0.00	0.00	0.00	0.00
-0.23	-0.14	0.19	0.00	0.00	0.26	-0.26	0.00	-0.14	0.49	-0.05	0.15	0.12	0.47	-0.54	0.00	-0.01	0.01	0.00	11.10	-160.50	149.20	0.00	2.60	-78.40	75.87	0.00	4.40	-8.40	4.00	0.00	4.40	-8.40	4.00	0.00	0.00	0.00	0.00	0.00	0.00	0.00	0.00	0.00	0.00	0.00	0.00	0.00	0.00	0.00	0.00
0.03	-0.16	0.12	0.00	-0.09	0.29	-0.20	-0.26	-0.19	0.17	0.31	0.37	0.01	0.50	-0.15	0.02	-0.01	0.01	0.00	65.32	-177.10	111.20	0.00	30.19	-87.60	57.38	0.00	6.40	-7.90	1.50	0.00	6.40	-7.90	1.50	0.00	0.00	0.00	0.00	0.00	0.00	0.00	0.00	0.00	0.00	0.00	0.00	0.00	0.00	0.00	0.00
0.08	-0.40	-0.29	0.08	-0.17	0.30	-0.48	0.00	-0.41	0.15	0.07	-0.17	-0.08	0.32	-0.43	0.35	0.30	-0.46	-0.44	114.31	-176.64	62.40	-0.37	54.40	-88.20	33.80	0.00	7.80	-6.70	-1.00	0.00	7.80	-6.70	-1.00	0.00	0.00	0.00	0.00	0.00	0.00	0.00	0.00	0.00	0.00	0.00	0.00	0.00	0.00	0.00	0.00
0.13	-0.21	0.33	0.00	-0.24	0.47	-0.03	0.00	-0.20	0.07	-0.09	-0.39	-0.18	0.33	-0.09	0.00	0.08	0.27	0.00	150.63	-158.70	7.50	0.00	73.95	-80.20	6.70	0.00	8.40	-4.80	-3.60	0.00	8.40	-4.80	-3.60	0.00	0.00	0.00	0.00	0.00	0.00	0.00	0.00	0.00	0.00	0.00	0.00	0.00	0.00	0.00	0.00
0.15	0.27	-0.02	0.00	0.08	-0.16	-0.15	-0.01	0.07	0.01	0.17	-0.48	0.24	0.31	-0.05	0.00	-0.01	0.00	-0.49	173.83	-124.94	-48.17	-0.26	85.40	-64.62	-21.00	0.00	8.20	-2.40	-5.80	0.00	8.20	-2.40	-5.80	0.00	0.00	0.00	0.00	0.00	0.00	0.00	0.00	0.00	0.00	0.00	0.00	0.00	0.00	0.00	0.00
-0.05	-0.09	-0.07	0.00	-0.48	0.15	0.15	0.00	0.09	-0.10	0.19	0.35	-0.10	0.26	0.05	0.00	0.44	0.00	0.01	178.70	-79.60	-99.00	0.00	89.00	-41.91	-46.70	0.00	7.20	0.20	-7.40	0.00	7.20	0.20	-7.40	0.00	0.00	0.00	0.00	0.00	0.00	0.00	0.00	0.00	0.00	0.00	0.00	0.00	0.00	0.00	0.00
0.16	-0.05	-0.11	-0.04	-0.28	0.06	0.22	-0.02	-0.09	-0.11	0.69	-0.21	-0.33	-0.19	0.15	0.26	-0.17	-0.17	0.01	166.50	-26.11	-140.30	0.00	83.63	-15.71	-67.90	0.00	5.50	2.80	-8.30	0.00	5.50	2.80	-8.30	0.00	0.00	0.00	0.00	0.00	0.00	0.00	0.00	0.00	0.00	0.00	0.00	0.00	0.00	0.00	0.00
-0.03	0.00	-0.15	0.00	-0.24	-0.07	0.44	0.00	-0.10	-0.15	0.19	0.43	-0.32	0.08	0.23	0.00	0.00	-0.01	-0.25	138.00	29.80	-167.59	0.00	70.35	11.90	-82.56	0.00	3.20	5.10	-8.40	0.00	3.20	5.10	-8.40	0.00	0.00	0.00	0.00	0.00	0.00	0.00	0.00	0.00	0.00	0.00	0.00	0.00	0.00	0.00	0.00
0.11	-0.17	-0.16	-0.07	-0.17	-0.12	0.30	0.09	0.33	-0.36	0.16	0.00	-0.68	-0.01	0.69	0.00	-0.01	-0.01	0.01	96.25	82.90	-178.90	0.30	50.20	38.60	-88.80	0.00	0.60	6.90	-7.60	0.00	0.60	6.90	-7.60	0.00	0.00	0.00	0.00	0.00	0.00	0.00	0.00	0.00	0.00	0.00	0.00	0.00	0.00	0.00	0.00
-0.01	-0.30	-0.17	0.00	-0.09	-0.20	0.29	0.00	0.09	-0.21	-0.12	0.00	-0.26	0.24	0.32	0.00	-0.37	0.03	0.00	44.60	127.83	-172.50	0.00	25.00	61.75	-86.50	0.00	-1.90	8.10	-6.10	0.00	-1.90	8.10	-6.10	0.00	0.00	0.00	0.00	0.00	0.00	0.00	0.00	0.00	0.00	0.00	0.00	0.00	0.00	0.00	0.00
0.01	0.14	-0.15	-0.16	0.17	-0.26	0.26	0.00	0.14	0.06	0.05	0.00	-0.12	-0.20	0.33	-0.39	0.01	0.29	0.00	-11.10	160.30	-149.20	0.45	-2.60	78.40	-75.75	0.00	-4.40	8.40	-4.00	0.00	-4.40	8.40	-4.00	0.00	0.00	0.00	0.00	0.00	0.00	0.00	0.00	0.00	0.00	0.00	0.00	0.00	0.00	0.00	0.00
-0.03	0.16	0.21	-0.50	0.09	-0.29	0.20	0.00	0.18	-0.44	-0.04	0.04	-0.05	-0.27	0.29	0.00	0.22	-0.25	0.00	-65.80	176.96	-111.41	0.00	-30.00	87.90	-57.60	0.00	-6.40	7.90	-1.50	0.00	-6.40	7.90	-1.50	0.00	0.00	0.00	0.00	0.00	0.00	0.00	0.00	0.00	0.00	0.00	0.00	0.00	0.00	0.00	0.00
-0.08	0.17	-0.08	-0.23	0.19	-0.30	0.12	0.05	-0.03	-0.13	-0.07	0.00	-0.09	-0.32	0.32	0.00	0.01	0.14	0.20	-114.10	176.75	-62.40	-0.40	-54.40	88.20	-34.30	0.00	-7.80	6.70	1.00	0.00	-7.80	6.70	1.00	0.00	0.00	0.00	0.00	0.00	0.00	0.00	0.00	0.00	0.00	0.00	0.00	0.00	0.00	0.00	0.00
-0.50	0.37	-0.03	-0.05	0.23	-0.27	0.03	0.36	0.46	-0.07	-0.12	0.00	0.18	-0.31	0.15	0.31	0.01	-0.36	0.00	-150.70	158.70	-7.50	0.00	-73.50	80.41	-6.21	0.00	-8.40	4.80	3.60	0.00	-8.40	4.80	3.60	0.00	0.00	0.00	0.00	0.00	0.00	0.00	0.00	0.00	0.00	0.00	0.00	0.00	0.00	0.00	0.00
-0.15	-0.01	0.02	0.21	0.57	-0.22	0.27	0.00	0.18	-0.05	-0.17	0.00	0.25	-0.31	0.28	0.00	0.01	0.30	-0.01	-173.20	125.30	47.95	-0.38	-85.40	64.63	21.00	0.00	-8.20	2.40	5.80	0.00	-8.20	2.40	5.80	0.00	0.00	0.00	0.00	0.00	0.00	0.00	0.00	0.00	0.00	0.00	0.00	0.00	0.00	0.00	0.00
0.03	0.09	0.07	0.00	0.30	-0.15	0.04	0.00	0.23	0.24	-0.19	0.00	0.31	-0.52	-0.05	0.00	-0.49	-0.11	-0.05	-178.70	79.43	99.02	0.00	-89.00	42.20	46.70	0.00	-7.20	-0.20	7.40	0.00	-7.20	-0.20	7.40	0.00	0.00	0.00	0.00	0.00	0.00	0.00	0.00	0.00	0.00	0.00	0.00	0.00	0.00	0.00	0.00
-0.16	0.05	0.31	0.00	0.41	-0.06	-0.22	0.00	0.08	0.11	-0.07	-0.40	0.33	-0.18	-0.39	0.00	0.32	0.00	-0.01	-166.50	25.93	140.30	0.33	-83.80	15.43	68.10	0.00	-5.50	-2.80	8.30	0.00	-5.50	-2.80	8.30	0.00	0.00	0.00	0.00	0.00	0.00	0.00	0.00	0.00	0.00	0.00	0.00	0.00	0.00	0.00	0.00
-0.14	0.00	0.15	0.35	0.02	0.05	-0.36	0.43	0.03	0.15	0.08	-0.20	0.32	-0.08	-0.46	0.00	0.00	0.01	-0.01	-138.00	-29.80	167.80	0.00	-70.40	-12.12	82.30	0.00	-3.20	-5.10	8.40	0.00	-3.20	-5.10	8.40	0.00	0.00	0.00	0.00	0.00	0.00	0.00	0.00	0.00	0.00	0.00	0.00	0.00	0.00	0.00	0.00
-0.11	-0.53	0.09	-0.37	0.17	0.12	-0.30	0.04	-0.03	0.10	-0.16	0.00	0.28	-0.03	-0.29	-0.17	0.00	0.01	-0.27	-96.00	-82.90	178.90	0.43	-50.20	-38.60	88.58	0.00	-0.60	-6.90	7.60	0.00	-0.60	-6.90	7.60	0.00	0.00	0.00	0.00	0.00	0.00	0.00	0.00	0.00	0.00	0.00	0.00	0.00	0.00	0.00	0.00
-0.06	0.20	0.66	0.00	0.09	0.20	-0.77	-0.37	-0.07	-0.16	-0.35	0.00	0.42	0.11	-0.32	0.00	0.02	0.36	0.27	-44.60	-127.90	172.50	0.00	-25.00	-61.50	86.50	0.00	1.90	-8.10	6.10	0.00	1.90	-8.10	6.10	0.00	0.00	0.00	0.00	0.00	0.00	0.00	0.00	0.00	0.00	0.00	0.00	0.00	0.00	0.00	0.00
-0.01	0.09	0.15	0.00	0.00	0.26	0.04	-0.39	-0.37	0.40	0.16	0.00	0.49	0.20	-0.33	0.00	-0.01	0.01	0.00	11.10	-160.30	148.84	-0.17	2.60	-78.40	75.70	0.00	4.40	-8.40	4.00	0.00	4.40	-8.40	4.00	0.00	0.00	0.00	0.00	0.00	0.00	0.00	0.00	0.00	0.00	0.00	0.00	0.00	0.00	0.00	0.00
0.03	-0.16	0.16	0.00	-0.26	0.29	-0.20	0.43	-0.03	0.17	-0.44	0.00	0.01	0.27	0.01	0.00	-0.01	0.01	0.00	65.80	-176.89	111.20	-0.18	30.29	-87.60	57.60	0.00	6.40	-7.90	1.50	0.00	6.40	-7.90	1.50	0.00	0.00	0.00	0.00	0.00	0.00	0.00	0.00	0.00	0.00	0.00	0.00	0.00	0.00	0.00	0.00
0.08	-0.17	0.08	0.00	-0.17	0.30	0.20	0.00	-0.20	0.13	0.07	0.32	-0.08	0.32	-0.62	-0.04	-0.06	0.01	0.00	113.86	-176.50	62.26	-0.22	54.40	-88.20	33.93	0.00	7.80	-6.70	-1.00	0.00	7.80	-6.70	-1.00	0.00	0.00	0.00	0.00	0.00	0.00	0.00	0.00	0.00	0.00	0.00	0.00	0.00	0.00	0.00	0.00
0.40	-0.16	0.03	0.00	-0.24	0.36	-0.03	0.00	-0.40	0.07	0.31	0.33	-0.35	0.33	-0.15	0.00	0.32	0.00	0.02	151.10	-158.92	7.50	0.00	73.50	-80.43	6.97	0.00	8.40	-4.80	-3.60	0.00	8.40	-4.80	-3.60	0.00	0.00	0.00	0.00	0.00	0.00	0.00	0.00	0.00	0.00	0.00	0.00	0.00	0.00	0.00	0.00
0.15	0.20	-0.02	0.00	-0.28	0.22	0.06	0.00	-0.18	-0.25	0.17	0.43	-0.64	0.31	-0.05	0.43	-0.01	0.00	0.44	173.02	-124.95	-48.26	0.00	85.40	-64.40	-21.00	0.00	8.20	-2.40	-5.80	0.00	8.20	-2.40	-5.80	0.00	0.00	0.00	0.00	0.00	0.00	0.00	0.00	0.00	0.00	0.00	0.00	0.00	0.00	0.00	0.00
0.17	-0.26	-0.21	0.00	-0.30	0.15	0.15	0.00	-0.32	0.32	0.51	0.00	-0.31	0.26	0.05	-0.37	-0.01	-0.26	0.01	178.70	-79.35	-98.94	0.00	89.04	-42.44	-46.70	0.00	7.20	0.20	-7.40	0.00	7.20	0.20	-7.40	0.00	0.00	0.00	0.00	0.00	0.00	0.00	0.00	0.00	0.00	0.00	0.00	0.00	0.00	0.00	0.00
0.65	-0.05	-0.11	0.35	-0.28	0.06	0.55	0.29	0.31	-0.11	0.13	-0.05	-0.33	0.00	0.15	0.00	0.00	0.00	0.01	166.50	-26.24	-140.30	0.00	84.10	-15.50	-67.90	0.00	5.50	2.80	-8.30	0.00	5.50	2.80	-8.30	0.00	0.00	0.00	0.00	0.00	0.00	0.00	0.00	0.00	0.00	0.00	0.00	0.00	0.00	0.00	0.00
0.14	-0.23	-0.15	0.00	0.12	-0.03	0.40	0.00	0.03	-0.15	0.34	-0.33	-0.32	0.08	0.23	0.00	0.20	0.44	0.01	138.26	29.80	-167.80	0.20	70.40	11.67	-82.78	0.00	3.20	5.10	-8.40	0.00	3.20	5.10	-8.40	0.00	0.00	0.00	0.00	0.00	0.00	0.00	0.00	0.00	0.00	0.00	0.00	0.00	0.00	0.00	0.00
0.25	0.05	-0.16	0.00	-0.12	-0.17	0.04	0.00	0.03	-0.33	0.16	0.00	-0.28	-0.01	0.24	-0.27	0.00	-0.23	0.01	96.00	82.90	-178.90	0.00	50.20	38.60	-88.80	0.00	0.60	6.90	-7.60	0.00	0.60	6.90	-7.60	0.00	0.00	0.00	0.00	0.00	0.00	0.00	0.00	0.00	0.00	0.00	0.00	0.00	0.00	0.00	0.00
0.06	-0.26	-0.02	0.00	-0.09	-0.20	0.29	0.00	0.09	-0.20	0.11	0.00	-0.21	-0.11	0.32	-0.47	0.00	-0.01	0.00	44.55	127.90	-172.50	0.00	25.00	61.50	-86.50	0.00	-1.90	8.10	-6.10	0.00	-1.90	8.10	-6.10	0.00	0.00	0.00	0.00	0.00	0.00	0.00	0.00	0.00	0.00	0.00	0.00	0.00	0.00	0.00	0.00
0.01	-0.12	-0.02	0.00	-0.37	-0.26	0.28	0.00	0.14	-0.19	0.05	0.00	-0.12	-0.20	0.33	0.00	0.26	-0.01	0.00	-11.10	160.30	-148.93	-0.05	-2.60	78.40	-75.90	0.00	-4.40	8.40	-4.00	0.00	-4.40	8.40	-4.00	0.00	0.00	0.00	0.00	0.00	0.00	0.00	0.00	0.00	0.00	0.00	0.00	0.00	0.00	0.00	0.00
-0.03	0.18	-0.07	0.00	0.09	-0.47	0.20	0.40	0.18	-0.04	0.00	0.00	-0.01	0.18	0.56	0.49	0.01	-0.01	0.31	-65.80	177.10	-111.20	-0.33	-30.00	87.60	-57.60	0.00	-6.40	7.90	-1.50	0.00	-6.40	7.90	-1.50	0.00	0.00	0.00	0.00	0.00	0.00	0.00	0.00	0.00	0.00	0.00	0.00	0.00	0.00	0.00	0.00
-0.08	0.17	-0.25	0.14	0.17	-0.30	0.12	0.00	0.20	0.12	-0.07	0.00	0.08	-0.32	0.23	0.00	0.01	-0.01	-0.36	-114.10	176.50	-62.40	-0.20	-54.13	88.20	-33.80	0.00	-7.80	6.70	1.00	0.00	-7.80	6.70	1.00	0.00	0.00	0.00	0.00	0.00	0.00	0.00	0.00	0.00	0.00	0.00	0.00	0.00	0.00	0.00	0.00
-0.13	0.16	-0.03	-0.26	0.24	-0.53	0.03	-0.23	0.49	-0.07	-0.12	0.00	0.18	-0.16	0.15	0.19	0.03	0.36	0.00	-151.10	158.90	-7.50	0.00	-73.50	80.20	-6.70	0.00	-8.40	4.80	3.60	0.00	-8.40	4.80	3.60	0.00	0.00	0.00	0.00	0.00	0.00	0.00	0.00	0.00	0.00	0.00	0.00	0.00	0.00	0.00	0.00
-0.41	0.13	0.02	0.00	0.06	-0.22	-0.06	-0.22	0.18	-0.01	-0.17	0.00	0.54	-0.31	0.05	-0.02	0.01	0.33	-0.25	-173.57	124.83	48.00	0.00	-85.10	64.40	21.00	0.00	-8.20	2.40	5.80	0.00	-8.20	2.40	5.80	0.00	0.00	0.00	0.00	0.00	0.00	0.00	0.00	0.00	0.00	0.00	0.00	0.00	0.00	0.00	0.00
-0.17	0.09	-0.13	-0.02	0.30	-0.15	-0.15	-0.23	0.14	0.05	0.03	-0.38	0.53	0.04	-0.05	0.20	0.01	0.00	0.22	-178.70	79.60	99.04	-0.01	-89.00	42.20	46.70	0.00	-7.20	-0.20	7.40	0.00	-7.20	-0.20	7.40	0.00	0.00	0.00	0.00	0.00	0.00	0.00	0.00	0.00	0.00	0.00	0.00	0.00	0.00	0.00	0.00
0.01	0.05	0.11	0.00	0.53	-0.06	-0.22	0.35	0.22	0.11	0.23	0.29	0.33	-0.18	-0.15	0.00	0.00	0.00	-0.15	-166.48	26.20	140.30	0.00	-83.58	15.54	67.90	0.00	-5.50	-2.80	8.30	0.00	-5.50	-2.80	8.30	0.00	0.00	0.00	0.00	0.00	0.00	0.00	0.00	0.00	0.00	0.00	0.00	0.00	0.00	0.00	0.00
-0.14	0.04	0.15	0.00	0.49	0.35	0.18	0.00	0.20	0.15	-0.19	0.00	0.32	-0.08	-0.37	0.45	0.00	0.44	0.14	-138.00	-29.50	167.42	0.00	-70.36	-11.90	82.30	0.00	-3.20	-5.10	8.40	0.00	-3.20	-5.10	8.40	0.00	0.00	0.00	0.00	0.00	0.00	0.00	0.00	0.00	0.00	0.00	0.00	0.00	0.00	0.00	0.00
0.12	-0.05	0.41	-0.23	0.17	0.12	-0.30	0.00	-0.03	0.17	0.07	0.02	0.28	-0.21	-0.29	0.00	0.00	0.22	-0.01	-95.63	-82.90	178.90	-0.17	-50.56	-38.60	89.06	0.00	-0.60	-6.90	7.60	0.00	-0.60	-6.90	7.60	0.00	0.00	0.00	0.00	0.00	0.00	0.00	0.00	0.00	0.00	0.00	0.00	0.00	0.00	0.00	0.00
-0.06	0.17	0.16	0.00	0.09	0.20	0.00	0.00	-0.09	0.20	-0.58	0.17	0.64	-0.03	0.01	0.00	0.00	-0.25	0.00	-44.77	-127.90	172.80	0.00	-25.00	-61.50	86.55	0.00	1.90	-8.10	6.10	0.00	1.90	-8.10	6.10	0.00	0.00	0.00	0.00	0.00	0.00	0.00	0.00	0.00	0.00	0.00	0.00	0.00	0.00	0.00	0.00
-0.01	-0.16	0.45	0.17	0.00	0.26	-0.26	0.30	-0.14	0.49	-0.53	0.00	0.31	0.20	-0.33	0.00	-0.01	0.30	0.00	11.10	-160.30	149.20	0.00	2.60	-78.40	75.70	0.00	4.40	-8.40	4.00	0.00	4.40	-8.40	4.00	0.00	0.00	0.00	0.00	0.00	0.00	0.00	0.00	0.00	0.00	0.00	0.00	0.00	0.00	0.00	0.00
0.03	-0.16	0.12	0.00	-0.09	0.29	-0.20	0.00	0.27	0.17	-0.14	-0.04	0.01	0.27	0.11	0.00	-0.01	0.01	0.00	65.78	-177.10	111.61	0.00	29.77	-87.87	57.96	0.00	6.40	-7.90	1.50	0.00	6.40	-7.90	1.50	0.00	0.00	0.00	0.00	0.00	0.00	0.00	0.00	0.00	0.00	0.00	0.00	0.00	0.00	0.00	0.00
0.08	-0.17	0.03	0.00	-0.17	0.08	-0.39	0.20	-0.20	-0.01	0.07	0.00	-0.10	0.81	-0.23	0.29	0.19	-0.22	0.00	114.01	-176.50	62.72	0.00	54.40	-88.07	33.47	0.00	7.80	-6.70	-1.00	0.00	7.80	-6.70	-1.00	0.00	0.00	0.00	0.00	0.00	0.00	0.00	0.00	0.00	0.00	0.00	0.00	0.00	0.00	0.00	0.00
0.13	-0.10	0.03	0.00	-0.24	-0.20	-0.03	-0.18	0.29	0.07	0.45	0.36	-0.39	0.33	-0.41	-0.22	-0.23	0.00	0.00	151.10	-158.68	7.54	0.00	73.50	-80.20	6.70	0.00	8.40	-4.80	-3.60	0.00	8.40	-4.80	-3.60	0.00	0.00	0.00	0.00	0.00	0.00	0.00	0.00	0.00	0.00	0.00	0.00	0.00	0.00	0.00	0.00
0.15	0.36	0.38	-0.44	-0.28	0.08	-0.11	0.00	-0.18	0.01	0.17	0.00	-0.69	0.31	0.10	0.37	-0.10	-0.44	0.05	173.40	-125.24	-48.00	-0.27	85.40	-64.73	-21.00	0.00	8.20	-2.40	-5.80	0.00	8.20	-2.40	-5.80	0.00	0.00	0.00	0.00	0.00	0.00	0.00	0.00	0.00	0.00	0.00	0.00	0.00	0.00	0.00	0.00
0.15	-0.09	0.22	0.00	-0.30	0.60	0.15	0.00	0.26	0.01	0.19	0.00	-0.31	0.26	0.05	0.00	-0.06	0.00	0.01	178.34	-79.39	-99.00	0.49	89.00	-42.20	-46.91	0.00	7.20	0.20	-7.40	0.00	7.20	0.20	-7.40	0.00	0.00	0.00	0.00	0.00	0.00	0.00	0.00	0.00	0.00	0.00	0.00	0.00	0.00	0.00	0.00
-0.05	-0.05	-0.11	0.00	-0.30	0.06	0.22	0.00	-0.09	0.38	-0.20	0.06	-0.33	0.18	0.15	0.00	-0.44	-0.26	0.05	166.46	-26.07	-140.30	0.00	83.64	-15.90	-68.34	0.00	5.50	2.80	-8.30	0.00	5.50	2.80	-8.30	0.00	0.00	0.00	0.00	0.00	0.00	0.00	0.00	0.00	0.00	0.00	0.00	0.00	0.00	0.00	0.00
-0.19	0.00	-0.15	-0.21	-0.24	-0.03	0.27	0.00	-0.03	-0.15	0.01	0.02	-0.17	0.08	0.23	-0.38	-0.48	-0.01	-0.21	138.00	29.80	-167.84	0.00	70.40	11.90	-82.50	0.00	3.20	5.10	-8.40	0.00	3.20	5.10	-8.40	0.00	0.00	0.00	0.00	0.00	0.00	0.00	0.00	0.00	0.00	0.00	0.00	0.00	0.00	0.00	0.00
0.56	0.05	-0.16	0.00	-0.17	0.15	0.30	0.00	0.03	-0.19	0.16	0.00	-0.28	-0.01	0.29	0.00	0.06	-0.01	0.01	96.00	83.33	-178.90	0.00	50.45	38.58	-88.80	0.00	0.60	6.90	-7.60	0.00	0.60	6.90	-7.60	0.00	0.00	0.00	0.00	0.00	0.00	0.00	0.00	0.00	0.00	0.00	0.00	0.00	0.00	0.00	0.00
0.06	0.55	-0.43	-0.26	-0.09	-0.20	0.29	0.00	0.09	0.16	0.11	-0.01	-0.21	0.19	0.32	0.21	0.00	-0.01	0.29	44.60	128.20	-172.50	0.00	25.26	61.83	-86.50	0.00	-1.90	8.10	-6.10	0.00	-1.90	8.10	-6.10	0.00	0.00	0.00	0.00	0.00	0.00	0.00	0.00	0.00	0.00	0.00	0.00	0.00	0.00	0.00	0.00
0.36	0.14	-0.62	0.00	0.00	-0.26	0.24	0.00	0.14	-0.45	0.05	0.00	-0.12	-0.20	0.33	0.00	0.18	-0.24	0.00	-11.06	160.19	-149.20	0.00	-2.60	78.57	-75.49	0.00	-4.40	8.40	-4.00	0.00	-4.40	8.40	-4.00	0.00	0.00	0.00	0.00	0.00	0.00	0.00	0.00	0.00	0.00	0.00	0.00	0.00	0.00	0.00	0.00
-0.08	0.16	0.23	0.29	0.09	-0.29	0.20	-0.33	-0.02	-0.34	-0.02	-0.17	0.25	-0.47	0.29	0.00	0.01	-0.01	0.00	-65.80	177.10	-111.56	0.15	-29.77	87.60	-57.30	0.00	-6.40	7.90	-1.50	0.00	-6.40	7.90	-1.50	0.00	0.00	0.00	0.00	0.00	0.00	0.00	0.00	0.00	0.00	0.00	0.00	0.00	0.00	0.00	0.00
0.24	0.52	-0.10	0.33	0.17	-0.30	0.29	0.00	0.04	-0.36	-0.27	0.00	0.08	-0.39	0.22	0.00	0.01	0.12	0.00	-114.10	176.50	-62.40	0.00	-54.45	88.11	-34.03	0.00	-7.80	6.70	1.00	0.00	-7.80	6.70	1.00	0.00	0.00	0.00	0.00	0.00	0.00	0.00	0.00	0.00	0.00	0.00	0.00	0.00	0.00	0.00	0.00
-0.13	0.16	0.38	0.00	0.24	-0.27	0.03	0.00	0.15	-0.07	-0.12	0.00	0.18	-0.33	0.15	0.00	0.01	0.30	0.00	-151.01	158.70	-7.29	-0.23	-73.50	80.69	-6.70	0.00	-8.40	4.80	3.60	0.00	-8.40	4.80	3.60	0.00	0.00	0.00	0.00	0.00	0.00	0.00	0.00	0.00	0.00	0.00	0.00	0.00	0.00	0.00	0.00
-0.15	0.13	-0.24	0.00	0.02	-0.22	-0.06	0.00	0.18	-0.01	-0.17	-0.16	0.25	0.05	0.05	0.06	0.01	0.00	-0.23	-173.07	125.50	48.00	0.43	-85.27	64.40	21.00	0.00	-8.20	2.40	5.80	0.00	-8.20	2.40	5.80	0.00	0.00	0.00	0.00	0.00	0.00	0.00	0.00	0.00	0.00	0.00	0.00	0.00	0.00	0.00	0.00
-0.34	0.17	0.07	0.00	0.30	-0.15	-0.15	0.00	0.14	0.05	-0.24	0.00	0.31	0.23	-0.05	0.00	0.01	0.00	-0.01	-178.70	79.60	98.82	0.00	-89.00	42.20	46.70	0.00	-7.20	-0.20	7.40	0.00	-7.20	-0.20	7.40	0.00	0.00	0.00	0.00	0.00	0.00	0.00	0.00	0.00	0.00	0.00	0.00	0.00	0.00	0.00	0.00
-0.16	0.05	0.11	0.00	0.28	-0.06	-0.22	0.00	0.09	0.11	-0.20	0.00	0.33	-0.18	-0.20	0.00	0.27	0.00	-0.01	-166.50	26.20	140.30	0.00	-83.91	15.90	67.90	0.00	-5.50	-2.80	8.30	0.00	-5.50	-2.80	8.30	0.00	0.00	0.00	0.00	0.00	0.00	0.00	0.00	0.00	0.00	0.00	0.00	0.00	0.00	0.00	0.00
-0.14	-0.01	0.15	-0.20	0.24	0.03	-0.41	0.00	0.03	-0.08	0.22	0.00	0.16	-0.08	-0.23	-0.36	0.00	0.21	-0.01	-138.00	-29.80	168.05	0.00	-70.40	-11.90	82.30	0.00	-3.20	-5.10	8.40	0.00	-3.20	-5.10	8.40	0.00	0.00	0.00	0.00	0.00	0.00	0.00	0.00	0.00	0.00	0.00	0.00	0.00	0.00	0.00	0.00
-0.28	-0.29	0.12	0.00	0.17	0.12	-0.67	0.00	0.33	0.34	-0.16	0.00	0.53	-0.49	-0.29	0.15	0.00	-0.32	-0.01	-96.00	-82.90	178.90	0.00	-50.27	-38.60	89.21	0.00	-0.60	-6.90	7.60	0.00	-0.60	-6.90	7.60	0.00	0.00	0.00	0.00	0.00	0.00	0.00	0.00	0.00	0.00	0.00	0.00	0.00	0.00	0.00	0.00
-0.29	-0.10	0.60	0.00	0.09	0.20	-0.29	0.00	-0.09	0.20	-0.37	0.00	-0.01	0.11	-0.32	0.00	-0.23	0.01	0.05	-44.74	-127.90	172.50	0.00	-25.00	-61.50	86.50	0.00	1.90	-8.10	6.10	0.00	1.90	-8.10	6.10	0.00	0.00	0.00	0.00	0.00	0.00	0.00	0.00	0.00	0.00	0.00	0.00	0.00	0.00	0.00	0.00
0.21	-0.14	0.15	0.00	0.20	0.04	-0.26	0.00	0.16	0.19	-0.05	-0.36	0.12	0.56	-0.33	0.00	-0.01	-0.21	0.00	11.10	-160.30	149.55	0.29	2.51	-78.57	76.00	0.00	4.40	-8.40	4.00	0.00	4.40	-8.40	4.00	0.00	0.00	0.00	0.00	0.00	0.00	0.00	0.00	0.00	0.00	0.00	0.00	0.00	0.00	0.00	0.00
0.03	-0.16	0.12	0.00	-0.09	0.78	-0.20	0.19	-0.18	0.17	-0.39	0.20	0.41	0.27	-0.29	0.00	-0.01	0.01	0.00	65.80	-177.10	111.20	0.00	30.00	-87.60	57.60	0.00	6.40	-7.90	1.50	0.00	6.40	-7.90	1.50	0.00	0.00	0.00	0.00	0.00	0.00	0.00	0.00	0.00	0.00	0.00	0.00	0.00	0.00	0.00	0.00
-0.03	-0.17	0.08	0.00	-0.17	0.30	-0.12	0.00	-0.20	0.13	0.07	0.00	-0.08	0.32	-0.23	0.00	-0.18	0.01	0.35	114.31	-176.50	62.54	0.30	54.55	-88.20	33.80	0.00	7.80	-6.70	-1.00	0.00	7.80	-6.70	-1.00	0.00	0.00	0.00	0.00	0.00	0.00	0.00	0.00	0.00	0.00	0.00	0.00	0.00	0.00	0.00	0.00
0.13	-0.16	0.03	0.00	-0.24	0.27	-0.08	0.00	-0.20	0.40	0.12	-0.17	-0.66	0.00	-0.15	-0.20	-0.01	0.26	0.00	151.59	-158.70	7.50	0.00	73.28	-80.34	6.93	0.00	8.40	-4.80	-3.60	0.00	8.40	-4.80	-3.60	0.00	0.00	0.00	0.00	0.00	0.00	0.00	0.00	0.00	0.00	0.00	0.00	0.00	0.00	0.00	0.00
0.15	-0.13	-0.02	0.06	-0.28	0.05	0.06	0.00	-0.32	0.01	0.17	0.00	-0.25	0.71	0.31	0.45	-0.01	-0.05	-0.16	173.17	-125.30	-47.57	0.00	85.40	-64.40	-21.07	0.00	8.20	-2.40	-5.80	0.00	8.20	-2.40	-5.80	0.00	0.00	0.00	0.00	0.00	0.00	0.00	0.00	0.00	0.00	0.00	0.00	0.00	0.00	0.00	0.00
0.17	0.10	-0.07	0.00	-0.30	0.19	0.15	0.41	-0.14	-0.05	0.55	0.00	-0.31	0.26	0.35	0.13	-0.01	0.21	0.31	178.70	-79.23	-99.00	0.23	89.00	-41.77	-46.70	0.00	7.20	0.20	-7.40	0.00	7.20	0.20	-7.40	0.00	0.00	0.00	0.00	0.00	0.00	0.00	0.00	0.00	0.00	0.00	0.00	0.00	0.00	0.00	0.00
0.16	-0.05	-0.11	0.00	0.21	0.06	-0.04	0.00	-0.09	-0.11	0.24	0.09	-0.33	0.18	0.15	-0.18	0.00	-0.18	-0.13	166.50	-26.70	-140.30	0.15	83.80	-16.40	-67.99	0.00	5.50	2.80	-8.30	0.00	5.50	2.80	-8.30	0.00	0.00	0.00	0.00	0.00	0.00	0.00	0.00	0.00	0.00	0.00	0.00	0.00	0.00	0.00	0.00
0.14	0.00	-0.15	0.00	-0.10	0.37	0.27	0.00	-0.26	0.12	0.19	0.00	-0.46	-0.14	0.23	0.00	0.21	-0.01	0.34	138.00	29.80	-167.80	0.00	70.40	12.39	-82.30	0.00	3.20	5.10	-8.40	0.00	3.20	5.10	-8.40	0.00	0.00	0.00	0.00	0.00	0.00	0.00	0.00	0.00	0.00	0.00	0.00	0.00	0.00	0.00	0.00
0.11	0.07	0.14	0.19	-0.43	-0.12	0.30	0.00	0.03	-0.19	0.16	0.13	-0.28	-0.01	0.49	0.00	0.25	-0.01	0.01	96.00	82.90	-178.90	-0.48	50.43	38.44	-88.80	0.00	0.60	6.90	-7.60	0.00	0.60	6.90	-7.60	0.00	0.00	0.00	0.00	0.00	0.00	0.00	0.00	0.00	0.00	0.00	0.00	0.00	0.00	0.00	0.00
0.06	0.10	-0.17	0.21	-0.09	-0.20	-0.15	0.00	-0.24	-0.64	0.11	-0.23	-0.59	-0.11	0.32	0.00	0.00	-0.08	0.00	44.60	127.90	-172.50	0.00	25.00	61.90	-86.76	0.00	-1.90	8.10	-6.10	0.00	-1.90	8.10	-6.10	0.00	0.00	0.00	0.00	0.00	0.00	0.00	0.00	0.00	0.00	0.00	0.00	0.00	0.00	0.00	0.00
0.01	0.14	-0.15	0.00	0.41	-0.26	0.26	0.00	0.14	-0.19	0.05	0.00	0.19	-0.56	0.33	0.00	0.01	0.31	0.00	-11.10	160.35	-149.20	0.00	-2.40	78.40	-76.07	0.00	-4.40	8.40	-4.00	0.00	-4.40	8.40	-4.00	0.00	0.00	0.00	0.00	0.00	0.00	0.00	0.00	0.00	0.00	0.00	0.00	0.00	0.00	0.00	0.00
-0.03	0.16	0.11	0.30	0.04	-0.29	0.20	0.35	0.18	0.06	0.00	0.00	0.31	-0.27	0.29	0.00	0.01	-0.01	0.06	-65.80	177.10	-111.20	0.00	-30.00	87.60	-57.29	0.00	-6.40	7.90	-1.50	0.00	-6.40	7.90	-1.50	0.00	0.00	0.00	0.00	0.00	0.00	0.00	0.00	0.00	0.00	0.00	0.00	0.00	0.00	0.00	0.00
-0.08	0.17	-0.08	0.00	0.17	-0.66	0.12	0.00	0.20	-0.13	-0.33	0.22	0.08	-0.32	0.23	0.00	0.01	0.08	0.00	-114.10	176.45	-62.40	0.06	-53.95	88.20	-33.80	0.00	-7.80	6.70	1.00	0.00	-7.80	6.70	1.00	0.00	0.00	0.00	0.00	0.00	0.00	0.00	0.00	0.00	0.00	0.00	0.00	0.00	0.00	0.00	0.00
0.08	0.16	-0.03	0.00	0.24	-0.27	0.03	-0.05	0.20	-0.31	-0.12	0.00	0.18	-0.33	-0.01	0.00	0.01	0.00	0.00	-151.12	158.53	-7.50	0.00	-73.07	80.24	-6.70	0.00	-8.40	4.80	3.60	0.00	-8.40	4.80	3.60	0.00	0.00	0.00	0.00	0.00	0.00	0.00	0.00	0.00	0.00	0.00	0.00	0.00	0.00	0.00	0.00
0.04	0.13	0.02	0.30	0.28	-0.33	-0.06	0.00	-0.04	-0.17	-0.17	0.23	0.48	-0.31	0.05	0.00	-0.01	-0.02	0.28	-173.40	125.30	48.00	-0.44	-85.40	64.40	20.78	0.00	-8.20	2.40	5.80	0.00	-8.20	2.40	5.80	0.00	0.00	0.00	0.00	0.00	0.00	0.00	0.00	0.00	0.00	0.00	0.00	0.00	0.00	0.00	0.00
-0.17	0.09	0.07	0.00	0.30	-0.52	-0.15	0.00	0.55	0.05	-0.19	-0.02	0.31	0.04	-0.05	0.00	0.14	0.00	-0.01	-178.70	79.60	99.00	0.00	-89.00	42.20	46.70	0.00	-7.20	-0.20	7.40	0.00	-7.20	-0.20	7.40	0.00	0.00	0.00	0.00	0.00	0.00	0.00	0.00	0.00	0.00	0.00	0.00	0.00	0.00	0.00	0.00
-0.16	0.05	0.11	-0.01	0.28	-0.06	-0.22	0.00	-0.18	0.11	-0.29	0.00	0.33	-0.18	-0.24	0.41	0.00	0.15	0.24	-166.42	26.20	140.07	-0.05	-83.81	16.26	67.90	0.00	-5.50	-2.80	8.30	0.00	-5.50	-2.80	8.30	0.00	0.00	0.00	0.00	0.00	0.00	0.00	0.00	0.00	0.00	0.00	0.00	0.00	0.00	0.00	0.00
-0.14	-0.11	0.24	-0.38	0.24	-0.24	-0.41	-0.48	0.03	0.15	-0.35	-0.14	0.12	-0.08	0.06	0.00	0.00	0.01	-0.01	-138.00	-29.80	167.80	0.00	-70.40	-11.90	82.07	0.00	-3.20	-5.10	8.40	0.00	-3.20	-5.10	8.40	0.00	0.00	0.00	0.00	0.00	0.00	0.00	0.00	0.00	0.00	0.00	0.00	0.00	0.00	0.00	0.00
-0.11	-0.25	0.16	0.00	0.17	-0.14	0.05	0.00	-0.03	0.19	-0.16	0.00	0.28	0.01	-0.30	-0.16	0.00	0.01	-0.01	-96.00	-82.90	178.90	0.00	-50.20	-38.60	88.94	0.00	-0.60	-6.90	7.60	0.00	-0.60	-6.90	7.60	0.00	0.00	0.00	0.00	0.00	0.00	0.00	0.00	0.00	0.00	0.00	0.00	0.00	0.00	0.00	0.00
-0.06	-0.24	0.17	0.02	0.09	0.37	-0.29	0.00	-0.09	0.20	-0.12	0.00	0.07	0.11	-0.32	0.00	0.00	0.18	0.00	-44.60	-127.90	172.50	0.00	-25.00	-61.50	86.50	0.00	1.90	-8.10	6.10	0.00	1.90	-8.10	6.10	0.00	0.00	0.00	0.00	0.00	0.00	0.00	0.00	0.00	0.00	0.00	0.00	0.00	0.00	0.00	0.00
0.32	-0.19	0.15	0.00	0.00	0.26	-0.26	0.00	-0.14	0.54	-0.05	0.00	0.12	0.24	-0.33	0.33	-0.01	0.01	0.00	11.10	-160.30	148.97	-0.02	2.60	-78.40	75.70	0.00	4.40	-8.40	4.00	0.00	4.40	-8.40	4.00	0.00	0.00	0.00	0.00	0.00	0.00	0.00	0.00	0.00	0.00	0.00	0.00	0.00	0.00	0.00	0.00
0.26	-0.16	0.18	0.00	-0.09	0.29	-0.11	-0.38	-0.18	0.17	0.00	0.00	0.01	0.27	-0.29	0.00	-0.01	0.01	0.49	66.25	-177.36	111.20	0.00	30.00	-87.60	57.60	0.00	6.40	-7.90	1.50	0.00	6.40	-7.90	1.50	0.00	0.00	0.00	0.00	0.00	0.00	0.00	0.00	0.00	0.00	0.00	0.00	0.00	0.00	0.00	0.00
0.08	-0.17	0.08	0.00	-0.17	0.30	-0.12	0.00	-0.59	0.13	0.12	0.00	0.37	0.06	-0.23	0.00	-0.01	-0.19	0.00	114.41	-176.27	62.40	0.00	54.40	-88.20	33.80	0.00	7.80	-6.70	-1.00	0.00	7.80	-6.70	-1.00	0.00	0.00	0.00	0.00	0.00	0.00	0.00	0.00	0.00	0.00	0.00	0.00	0.00	0.00	0.00	0.00
0.13	-0.16	0.03	0.00	0.16	0.27	-0.03	0.09	-0.20	0.07	0.12	0.00	-0.18	0.33	-0.52	0.00	0.44	0.00	0.00	151.10	-158.70	7.50	0.00	73.50	-80.68	6.70	0.00	8.40	-4.80	-3.60	0.00	8.40	-4.80	-3.60	0.00	0.00	0.00	0.00	0.00	0.00	0.00	0.00	0.00	0.00	0.00	0.00	0.00	0.00	0.00	0.00
0.20	-0.13	0.27	-0.33	-0.48	0.22	-0.17	0.45	0.07	0.01	0.17	0.00	-0.25	0.14	-0.05	0.00	0.22	0.00	0.01	173.80	-125.30	-48.00	-0.24	85.89	-64.40	-21.00	0.00	8.20	-2.40	-5.80	0.00	8.20	-2.40	-5.80	0.00	0.00	0.00	0.00	0.00	0.00	0.00	0.00	0.00	0.00	0.00	0.00	0.00	0.00	0.00	0.00
0.17	-0.09	-0.07	0.00	-0.30	-0.08	0.04	-0.17	-0.14	-0.05	0.19	0.00	-0.31	0.26	0.05	0.00	-0.41	0.25	0.01	178.93	-79.19	-99.23	0.00	89.00	-42.20	-46.50	0.00	7.20	0.20	-7.40	0.00	7.20	0.20	-7.40	0.00	0.00	0.00	0.00	0.00	0.00	0.00	0.00	0.00	0.00	0.00	0.00	0.00	0.00	0.00	0.00
0.16	-0.05	-0.11	0.00	-0.28	0.06	0.20	0.00	-0.53	-0.11	-0.17	0.00	-0.33	0.18	0.15	-0.01	0.00	-0.20	0.22	166.50	-26.20	-140.30	-0.21	83.80	-15.90	-67.90	0.00	5.50	2.80	-8.30	0.00	5.50	2.80	-8.30	0.00	0.00	0.00	0.00	0.00	0.00	0.00	0.00	0.00	0.00	0.00	0.00	0.00	0.00	0.00	0.00
0.14	0.00	-0.15	0.00	-0.24	-0.03	0.27	0.08	-0.03	0.02	0.19	0.00	-0.32	0.08	0.23	0.00	0.00	0.29	-0.25	137.77	29.80	-167.35	0.00	70.48	11.83	-82.30	0.00	3.20	5.10	-8.40	0.00	3.20	5.10	-8.40	0.00	0.00	0.00	0.00	0.00	0.00	0.00	0.00	0.00	0.00	0.00	0.00	0.00	0.00	0.00	0.00
0.11	0.05	-0.16	0.00	-0.17	-0.32	0.53	0.00	0.03	-0.19	0.65	0.00	-0.29	0.24	0.62	0.27	-0.22	0.48	0.01	96.00	82.90	-178.70	0.00	50.20	38.60	-89.06	0.00	0.60	6.90	-7.60	0.00	0.60	6.90	-7.60	0.00	0.00	0.00	0.00	0.00	0.00	0.00	0.00	0.00	0.00	0.00	0.00	0.00	0.00	0.00	0.00
0.49	0.10	-0.17	0.13	0.34	0.05	0.29	0.00	0.32	-0.20	0.31	0.00	-0.21	-0.11	0.53	0.00	-0.17	-0.01	-0.01	44.60	127.90	-172.50	0.05	25.32	61.33	-86.50	0.00	-1.90	8.10	-6.10	0.00	-1.90	8.10	-6.10	0.00	0.00	0.00	0.00	0.00	0.00	0.00	0.00	0.00	0.00	0.00	0.00	0.00	0.00	0.00	0.00
0.01	0.14	0.02	0.15	0.13	-0.50	0.26	0.00	0.14	-0.55	0.05	0.49	0.05	-0.68	0.33	0.23	0.01	-0.01	0.35	-11.10	160.12	-149.07	0.00	-2.39	78.40	-75.87	0.00	-4.40	8.40	-4.00	0.00	-4.40	8.40	-4.00	0.00	0.00	0.00	0.00	0.00	0.00	0.00	0.00	0.00	0.00	0.00	0.00	0.00	0.00	0.00	0.00
-0.03	0.16	0.33	0.00	0.09	-0.03	0.20	0.00	0.18	-0.17	0.00	0.00	-0.12	-0.27	0.31	0.00	-0.01	-0.10	0.00	-65.80	177.10	-111.20	0.00	-30.23	87.60	-57.60	0.00	-6.40	7.90	-1.50	0.00	-6.40	7.90	-1.50	0.00	0.00	0.00	0.00	0.00	0.00	0.00	0.00	0.00	0.00	0.00	0.00	0.00	0.00	0.00	0.00
-0.08	0.40	-0.08	0.00	0.17	-0.30	0.12	0.00	0.28	-0.13	-0.07	0.17	-0.18	-0.32	0.40	0.00	0.01	-0.01	0.00	-114.10	176.50	-62.32	0.00	-54.40	88.20	-33.80	0.00	-7.80	6.70	1.00	0.00	-7.80	6.70	1.00	0.00	0.00	0.00	0.00	0.00	0.00	0.00	0.00	0.00	0.00	0.00	0.00	0.00	0.00	0.00	0.00
-0.13	0.16	-0.03	0.00	0.24	-0.50	0.28	0.13	0.20	-0.07	0.17	0.00	0.18	-0.33	0.15	0.00	0.01	0.00	0.40	-151.10	158.70	-7.50	0.26	-73.50	80.20	-6.35	0.00	-8.40	4.80	3.60	0.00	-8.40	4.80	3.60	0.00	0.00	0.00	0.00	0.00	0.00	0.00	0.00	0.00	0.00	0.00	0.00	0.00	0.00	0.00	0.00
-0.15	0.18	0.02	0.00	0.37	-0.22	0.30	-0.14	0.18	0.31	-0.22	-0.24	0.33	-0.58	0.03	-0.24	0.01	0.00	-0.01	-173.40	125.47	48.00	0.00	-85.40	64.40	21.00	0.00	-8.20	2.40	5.80	0.00	-8.20	2.40	5.80	0.00	0.00	0.00	0.00	0.00	0.00	0.00	0.00	0.00	0.00	0.00	0.00	0.00	0.00	0.00	0.00
-0.17	0.09	0.07	0.00	0.39	-0.15	-0.15	0.00	0.14	0.05	-0.19	-0.05	0.61	-0.26	-0.05	0.00	0.01	0.00	-0.17	-178.70	79.60	98.80	-0.17	-89.00	42.20	46.70	0.00	-7.20	-0.20	7.40	0.00	-7.20	-0.20	7.40	0.00	0.00	0.00	0.00	0.00	0.00	0.00	0.00	0.00	0.00	0.00	0.00	0.00	0.00	0.00	0.00
-0.17	0.06	0.53	0.00	0.72	-0.17	-0.20	0.00	0.10	0.09	-0.20	-0.11	0.33	-0.20	-0.12	-0.26	0.00	0.00	-0.01	-170.69	40.49	130.62	0.23	-85.90	22.68	63.10	0.00	-6.00	-2.10	8.10	0.00	-6.00	-2.10	8.10	0.00	0.00	0.00	0.00	0.00	0.00	0.00	0.00	0.00	0.00	0.00	0.00	0.00	0.00	0.00	0.00
-0.15	0.01	0.14	0.00	0.25	0.00	-0.26	-0.47	0.04	0.14	-0.19	0.00	0.68	-0.11	-0.21	0.00	-0.16	0.01	-0.01	-146.86	-15.80	162.18	-0.04	-74.70	-4.84	79.40	0.00	-3.80	-4.50	8.40	0.00	-3.80	-4.50	8.40	0.00	0.00	0.00	0.00	0.00	0.00	0.00	0.00	0.00	0.00	0.00	0.00	0.00	0.00	0.00	0.00
-0.03	-0.11	0.16	0.00	0.17	0.10	-0.29	0.00	-0.01	0.18	0.28	0.00	0.29	0.21	-0.28	0.00	0.00	0.24	-0.01	-107.50	-69.87	177.70	0.00	-55.80	-31.83	88.00	0.00	-1.30	-6.50	7.90	0.00	-1.30	-6.50	7.90	0.00	0.00	0.00	0.00	0.00	0.00	0.00	0.00	0.00	0.00	0.00	0.00	0.00	0.00	0.00	0.00
-0.07	-0.09	0.17	0.32	0.11	0.54	-0.29	-0.17	-0.07	0.20	-0.12	0.41	0.36	0.09	-0.72	0.00	0.00	0.36	-0.01	-58.17	-117.60	175.83	0.00	-31.31	-55.75	87.90	0.00	1.30	-7.90	6.50	0.00	1.30	-7.90	6.50	0.00	0.00	0.00	0.00	0.00	0.00	0.00	0.00	0.00	0.00	0.00	0.00	0.00	0.00	0.00	0.00
-0.02	-0.13	0.16	-0.26	0.02	0.25	-0.44	0.17	-0.11	0.20	-0.07	0.00	0.14	0.04	-0.33	0.00	0.00	-0.13	0.00	-2.80	-153.60	156.03	0.00	-4.30	-74.45	79.20	0.00	3.80	-8.40	4.60	0.00	3.80	-8.40	4.60	0.00	0.00	0.00	0.00	0.00	0.00	0.00	0.00	0.00	0.00	0.00	0.00	0.00	0.00	0.00	0.00
0.02	0.16	0.13	0.00	-0.08	0.29	-0.21	0.00	-0.17	0.18	0.00	0.00	0.04	0.26	-0.30	0.00	-0.01	-0.25	0.33	52.50	-174.50	121.90	0.00	23.30	-86.48	62.70	0.00	5.90	-8.10	2.20	0.00	5.90	-8.10	2.20	0.00	0.00	0.00	0.00	0.00	0.00	0.00	0.00	0.00	0.00	0.00	0.00	0.00	0.00	0.00	0.00
0.48	-0.17	0.09	0.00	-0.15	-0.18	-0.14	0.17	-0.19	0.14	0.05	0.00	-0.08	0.48	-0.12	0.00	-0.01	0.37	0.00	102.90	-178.15	75.14	0.00	48.70	-88.90	40.10	0.00	7.50	-7.10	-0.40	0.00	7.50	-7.10	-0.40	0.00	0.00	0.00	0.00	0.00	0.00	0.00	0.00	0.00	0.00	0.00	0.00	0.00	0.00	0.00	0.00
0.12	-0.16	0.12	0.00	-0.02	0.33	-0.05	0.00	-0.20	0.09	0.44	0.04	-0.15	0.33	-0.17	0.00	-0.01	0.00	0.00	143.10	-164.70	21.99	0.00	69.30	-83.21	13.60	0.00	8.30	-5.30	-3.00	0.00	8.30	-5.30	-3.00	0.00	0.00	0.00	0.00	0.00	0.00	0.00	0.00	0.00	0.00	0.00	0.00	0.00	0.00	0.00	0.00
0.15	-0.14	0.00	-0.17	-0.28	0.23	0.04	0.14	-0.19	0.02	0.16	0.00	-0.47	0.32	-0.12	0.00	-0.01	0.00	0.01	169.69	-135.00	-34.25	0.00	82.80	-69.00	-13.97	0.00	8.30	-3.00	-5.30	0.00	8.30	-3.00	-5.30	0.00	0.00	0.00	0.00	0.00	0.00	0.00	0.00	0.00	0.00	0.00	0.00	0.00	0.00	0.00	0.00
0.17	-0.10	0.27	0.00	-0.07	0.17	0.13	0.00	0.28	0.10	0.19	0.14	0.03	0.27	0.02	0.00	0.20	0.00	0.24	179.00	-92.24	-87.00	0.00	89.33	-48.20	-40.60	0.00	7.50	-0.40	-7.00	0.00	7.50	-0.40	-7.00	0.00	0.00	0.00	0.00	0.00	0.00	0.00	0.00	0.00	0.00	0.00	0.00	0.00	0.00	0.00	0.00
0.17	-0.06	-0.10	0.00	-0.09	0.08	0.20	0.49	-0.47	-0.09	0.20	-0.50	-0.51	0.43	0.57	0.40	0.00	0.00	0.01	171.25	-39.57	-131.10	0.00	86.03	-22.37	-63.50	0.00	6.00	2.10	-8.10	0.00	6.00	2.10	-8.10	0.00	0.00	0.00	0.00	0.00	0.00	0.00	0.00	0.00	0.00	0.00	0.00	0.00	0.00	0.00	0.00
0.15	-0.01	-0.36	0.00	-0.23	0.00	-0.07	-0.05	0.16	-0.14	0.19	0.23	-0.32	0.11	0.46	0.00	0.17	-0.01	-0.32	146.50	15.80	-162.40	0.00	74.99	5.12	-79.00	0.00	3.80	4.50	-8.40	0.00	3.80	4.50	-8.40	0.00	0.00	0.00	0.00	0.00	0.00	0.00	0.00	0.00	0.00	0.00	0.00	0.00	0.00	0.00	0.00
-0.24	0.21	-0.16	0.23	0.10	-0.10	0.29	0.26	0.01	-0.18	0.17	0.00	-0.29	0.21	0.28	0.25	-0.11	-0.01	0.14	107.50	70.24	-177.70	0.00	55.80	32.10	-88.00	0.00	1.30	6.50	-7.90	0.00	1.30	6.50	-7.90	0.00	0.00	0.00	0.00	0.00	0.00	0.00	0.00	0.00	0.00	0.00	0.00	0.00	0.00	0.00	0.00
0.22	0.09	0.10	0.00	-0.11	-0.18	0.29	0.00	0.07	-0.20	-0.24	0.00	-0.23	-0.09	0.18	0.30	0.00	0.19	0.01	58.00	117.60	-175.94	0.00	31.13	56.20	-87.90	0.00	-1.30	7.90	-6.50	0.00	-1.30	7.90	-6.50	0.00	0.00	0.00	0.00	0.00	0.00	0.00	0.00	0.00	0.00	0.00	0.00	0.00	0.00	0.00	0.00
-0.21	0.13	0.21	-0.14	-0.02	-0.25	0.27	0.40	-0.13	-0.53	0.07	0.00	-0.14	0.03	0.33	-0.01	0.35	-0.01	0.00	2.58	153.60	-156.61	0.00	4.30	74.80	-79.20	0.00	-3.80	8.40	-4.60	0.00	-3.80	8.40	-4.60	0.00	0.00	0.00	0.00	0.00	0.00	0.00	0.00	0.00	0.00	0.00	0.00	0.00	0.00	0.00	0.00
-0.02	0.16	-0.13	0.00	-0.10	-0.29	0.41	0.32	0.17	-0.18	-0.01	0.27	0.26	-0.26	0.30	0.00	0.01	-0.01	-0.20	-52.27	174.79	-121.71	0.00	-23.30	86.10	-62.70	0.00	-5.90	8.10	-2.20	0.00	-5.90	8.10	-2.20	0.00	0.00	0.00	0.00	0.00	0.00	0.00	0.00	0.00	0.00	0.00	0.00	0.00	0.00	0.00	0.00
-0.07	0.17	0.13	0.00	0.15	-0.30	0.14	0.00	0.28	-0.40	-0.25	0.00	-0.14	-0.31	0.25	-0.20	0.01	-0.01	0.00	-102.54	178.56	-75.40	-0.22	-48.70	88.90	-40.12	0.00	-7.50	7.10	0.40	0.00	-7.50	7.10	0.40	0.00	0.00	0.00	0.00	0.00	0.00	0.00	0.00	0.00	0.00	0.00	0.00	0.00	0.00	0.00	0.00
-0.12	0.16	-0.04	-0.22	0.58	-0.45	-0.02	0.00	0.20	-0.09	-0.44	0.00	0.15	-0.33	0.17	0.00	0.01	-0.38	0.30	-143.28	164.70	-21.01	0.00	-69.30	83.32	-13.60	0.00	-8.30	5.30	3.00	0.00	-8.30	5.30	3.00	0.00	0.00	0.00	0.00	0.00	0.00	0.00	0.00	0.00	0.00	0.00	0.00	0.00	0.00	0.00	0.00
-0.15	0.44	0.15	0.00	0.28	-0.23	-0.22	0.00	0.19	0.41	-0.16	-0.26	0.38	0.11	0.07	0.32	0.01	0.00	-0.48	-169.40	135.00	34.40	0.22	-82.84	68.99	14.15	0.00	-8.30	3.00	5.30	0.00	-8.30	3.00	5.30	0.00	0.00	0.00	0.00	0.00	0.00	0.00	0.00	0.00	0.00	0.00	0.00	0.00	0.00	0.00	0.00
-0.31	0.10	0.06	0.43	0.30	-0.40	-0.13	-0.26	0.36	0.24	-0.19	0.00	0.30	-0.01	-0.02	0.00	0.31	0.19	0.48	-179.00	92.00	87.00	-0.14	-88.90	48.20	40.60	0.00	-7.50	0.40	7.00	0.00	-7.50	0.40	7.00	0.00	0.00	0.00	0.00	0.00	0.00	0.00	0.00	0.00	0.00	0.00	0.00	0.00	0.00	0.00	0.00
0.06	0.79	0.45	0.82	0.24	-0.03	0.28	0.35	0.00	-0.01	0.02	0.00	0.55	-0.25	-0.03	0.00	-1.06	-0.15	1.02	-151.90	0.19	-0.09	-334.10	-70.20	11.90	12.80	-52.30	-4.60	-0.10	4.80	0.00	-4.60	-0.10	4.80	0.00	0.00	0.00	0.00	0.00	0.00	0.00	0.00	0.00	0.00	0.00	0.00	0.00	0.00	0.00	0.00
-0.41	0.63	2.15	3.03	0.07	-0.03	-0.02	0.12	0.25	-0.06	0.31	0.00	0.28	0.11	-0.01	0.00	-2.53	-0.81	3.11	-146.50	0.00	0.00	-322.30	-62.90	6.63	7.50	-56.30	-3.70	-0.10	3.80	0.00	-3.70	-0.10	3.80	0.00	0.00	0.00	0.00	0.00	0.00	0.00	0.00	0.00	0.00	0.00	0.00	0.00	0.00	0.00	0.00
-0.48	0.20	4.31	3.62	-0.07	-0.02	0.00	0.12	0.22	-0.58	0.36	0.00	0.31	-0.27	-0.03	0.00	-3.33	-2.36	5.71	-96.60	0.33	0.00	-96.60	-42.70	5.10	4.90	-32.50	-2.50	0.00	2.40	0.00	-2.50	0.00	2.40	0.00	1.00	0.00	0.00	0.00	0.00	0.00	0.00	0.00	0.00	0.00	0.00	0.00	0.00	0.00	0.00
-0.54	-1.28	5.98	4.01	0.17	0.20	0.43	-0.19	0.32	-0.11	-0.13	0.36	0.32	-0.26	-0.05	0.22	-3.99	-5.02	9.02	-59.20	-0.44	0.00	-59.15	-25.46	3.70	2.93	-18.90	-1.60	0.10	1.40	0.00	-1.60	0.10	1.40	0.00	1.00	0.00	0.00	0.00	0.00	0.00	0.00	0.00	0.00	0.00	0.00	0.00	0.00	0.00	0.00
-0.45	-3.25	7.74	4.62	0.49	-0.01	0.05	0.02	0.37	0.05	-0.13	-0.47	0.29	0.08	-0.30	0.00	-4.16	-8.31	12.49	-18.50	0.00	0.33	-18.40	-12.08	0.90	0.72	-10.00	-0.80	0.00	0.80	0.00	-0.80	0.00	0.80	0.00	1.00	0.00	0.00	0.00	0.00	0.00	0.00	0.00	0.00	0.00	0.00	0.00	0.00	0.00	0.00
-0.72	-4.45	9.26	4.35	-0.04	-0.26	0.01	-0.53	-0.68	-0.07	0.26	0.20	0.23	0.15	-0.01	0.08	-3.97	-11.77	15.35	32.15	-0.26	-0.44	32.30	16.61	-1.57	-0.70	14.40	0.90	-0.10	-0.70	0.00	0.90	-0.10	-0.70	0.00	1.00	0.00	0.00	0.00	0.00	0.00	0.00	0.00	0.00	0.00	0.00	0.00	0.00	0.00	0.00
-0.02	-5.99	10.36	3.64	-0.11	0.00	0.01	0.07	-0.13	-0.30	0.80	0.00	0.18	-0.26	0.28	0.17	-3.24	-14.90	18.39	86.74	0.00	0.10	87.00	35.60	-4.01	-3.76	27.40	2.30	-0.10	-2.10	0.00	2.30	-0.10	-2.10	0.00	1.00	0.00	0.00	0.00	0.00	0.00	0.00	0.00	0.00	0.00	0.00	0.00	0.00	0.00	0.00
-0.20	-7.83	10.68	2.30	-0.19	0.01	0.03	-0.13	0.31	-0.28	0.17	0.00	0.14	0.04	0.12	0.00	-2.15	-17.87	20.03	127.30	0.00	0.10	127.38	57.79	-6.90	-7.14	43.50	3.60	0.10	-3.70	0.00	3.60	0.10	-3.70	0.00	1.00	0.00	0.00	0.00	0.00	0.00	0.00	0.00	0.00	0.00	0.00	0.00	0.00	0.00	0.00
-0.04	-9.18	10.01	0.78	-0.45	0.09	0.26	-0.15	0.43	-0.05	-0.10	0.00	0.10	-0.25	0.15	-0.22	-0.82	-19.71	20.90	149.92	0.00	0.45	149.93	65.60	-7.40	-8.40	49.70	3.90	0.10	-4.10	0.00	3.90	0.10	-4.10	0.00	1.00	0.00	0.00	0.00	0.00	0.00	0.00	0.00	0.00	0.00	0.00	0.00	0.00	0.00	0.00
0.14	-9.98	9.07	-0.86	-0.20	0.02	-0.23	-0.18	-0.06	0.04	0.01	0.00	0.04	0.06	0.20	0.00	0.42	-20.69	19.93	162.40	0.26	0.00	162.40	71.40	-8.60	-8.40	54.40	4.20	0.00	-4.20	0.00	4.20	0.00	-4.20	0.00	1.00	0.00	0.00	0.00	0.00	0.00	0.00	0.00	0.00	0.00	0.00	0.00	0.00	0.00	0.00
0.32	-10.74	7.55	-2.33	-0.23	0.43	0.03	-0.18	0.13	-0.13	0.56	0.00	-0.01	-0.61	0.56	0.00	2.13	-20.49	17.98	166.14	0.35	0.17	166.30	69.70	-8.56	-7.00	54.30	4.20	-0.20	-4.00	0.00	4.20	-0.20	-4.00	0.00	1.00	0.00	0.00	0.00	0.00	0.00	0.00	0.00	0.00	0.00	0.00	0.00	0.00	0.00	0.00
-0.03	-9.83	5.44	-4.12	0.11	0.02	0.03	0.20	-0.08	-0.52	0.40	0.33	-0.03	-0.26	0.52	0.09	3.52	-19.25	15.71	144.20	-0.10	0.00	143.74	63.16	-7.88	-7.00	48.00	4.00	0.00	-3.90	0.00	4.00	0.00	-3.90	0.00	1.00	0.00	0.00	0.00	0.00	0.00	0.00	0.00	0.00	0.00	0.00	0.00	0.00	0.00	0.00
0.41	-9.32	3.46	-5.29	-0.18	-0.01	0.48	0.09	0.17	0.18	0.20	0.00	-0.20	-0.26	0.30	0.00	4.57	-16.85	12.26	108.90	0.30	-0.05	108.90	51.90	-5.79	-7.07	39.00	3.20	0.10	-3.40	0.00	3.20	0.10	-3.40	0.00	1.00	0.00	0.00	0.00	0.00	0.00	0.00	0.00	0.00	0.00	0.00	0.00	0.00	0.00	0.00
0.61	-7.92	1.31	-6.16	0.16	0.15	0.36	-0.08	0.24	0.00	-0.20	0.30	-0.02	-0.25	0.69	-0.07	5.49	-13.51	8.15	72.99	0.00	0.45	72.80	29.40	-3.05	-3.94	22.30	1.70	0.10	-1.80	0.00	1.70	0.10	-1.80	0.00	1.00	0.00	0.00	0.00	0.00	0.00	0.00	0.00	0.00	0.00	0.00	0.00	0.00	0.00	0.00
0.61	-5.92	-0.92	-5.95	-0.02	0.23	0.00	-0.02	-0.24	0.02	0.26	0.05	-0.01	-0.24	0.26	0.00	5.47	-9.16	4.08	6.12	0.00	0.20	5.63	5.10	-1.21	-0.91	3.00	0.20	0.00	-0.10	0.00	0.20	0.00	-0.10	0.00	1.00	0.00	0.00	0.00	0.00	0.00	0.00	0.00	0.00	0.00	0.00	0.00	0.00	0.00	0.00
0.71	-4.16	-2.16	-5.72	-0.28	0.19	0.00	-0.14	-0.05	-0.18	0.07	-0.02	0.01	-0.25	0.07	0.00	5.26	-5.61	0.33	-39.10	0.00	0.36	-39.20	-17.60	1.64	2.60	-13.40	-1.00	-0.10	1.20	0.00	-1.00	-0.10	1.20	0.00	1.00	0.00	0.00	0.00	0.00	0.00	0.00	0.00	0.00	0.00	0.00	0.00	0.00	0.00	0.00
0.45	-1.95	-2.75	-4.87	0.11	-0.51	0.30	0.08	0.11	-0.32	-0.07	0.00	0.55	-0.48	0.20	0.00	4.22	-1.83	-2.61	-91.90	0.00	0.23	-91.90	-35.70	3.40	2.73	-29.30	-2.00	0.00	2.00	0.00	-2.00	0.00	2.00	0.00	1.00	0.00	0.00	0.00	0.00	0.00	0.00	0.00	0.00	0.00	0.00	0.00	0.00	0.00	0.00
0.28	-0.15	-3.70	-3.56	0.17	0.01	-0.21	0.13	0.17	-0.17	-0.01	0.00	0.42	-0.26	0.13	0.00	3.46	1.51	-4.89	-120.80	0.00	0.00	-121.01	-53.80	6.90	5.42	-41.00	-3.20	0.10	3.00	0.00	-3.20	0.10	3.00	0.00	1.00	0.00	0.00	0.00	0.00	0.00	0.00	0.00	0.00	0.00	0.00	0.00	0.00	0.00	0.00
0.10	1.90	-3.32	-1.64	-0.01	-0.03	-0.02	0.17	0.28	0.35	-0.07	0.00	-0.04	-0.24	0.29	0.00	2.42	3.91	-6.05	-168.57	0.00	0.00	-168.59	-69.00	7.79	7.10	-54.10	-4.30	0.00	4.20	0.00	-4.30	0.00	4.20	0.00	1.00	0.00	0.00	0.00	0.00	0.00	0.00	0.00	0.00	0.00	0.00	0.00	0.00	0.00	0.00
-0.06	2.76	-2.73	0.26	0.05	0.16	-0.02	0.07	0.25	-0.01	-0.07	0.00	0.22	-0.29	0.01	0.00	0.15	5.47	-6.01	-170.04	0.00	0.00	-169.60	-75.00	9.51	10.15	-55.90	-4.70	-0.10	4.80	0.00	-4.70	-0.10	4.80	0.00	1.00	0.00	0.00	0.00	0.00	0.00	0.00	0.00	0.00	0.00	0.00	0.00	0.00	0.00	0.00
-0.21	3.39	-1.35	2.04	0.58	0.30	0.04	0.18	0.02	-0.23	0.21	0.00	0.26	-0.26	0.09	0.00	-0.74	5.41	-4.76	-165.44	0.17	0.00	-165.50	-74.00	7.74	9.00	-56.90	-4.40	-0.10	4.60	0.00	-4.40	-0.10	4.60	0.00	1.00	0.00	0.00	0.00	0.00	0.00	0.00	0.00	0.00	0.00	0.00	0.00	0.00	0.00	0.00
-0.38	3.10	0.40	3.13	0.21	-0.03	0.14	0.16	0.15	-0.30	0.14	0.13	0.24	-0.01	-0.20	0.00	-2.70	4.56	-2.45	-142.47	0.00	0.00	-142.06	-62.80	7.70	7.69	-47.60	-3.70	0.00	3.70	0.00	-3.70	0.00	3.70	0.00	1.00	0.00	0.00	0.00	0.00	0.00	0.00	0.00	0.00	0.00	0.00	0.00	0.00	0.00	0.00
-0.23	2.75	2.40	4.27	0.16	-0.02	-0.02	0.12	0.26	-0.11	-0.14	0.00	0.31	0.04	-0.06	0.00	-3.54	3.42	0.57	-106.30	0.00	-0.14	-105.90	-47.90	6.20	5.10	-36.50	-2.90	0.10	2.70	0.00	-2.90	0.10	2.70	0.00	1.00	0.00	0.00	0.00	0.00	0.00	0.00	0.00	0.00	0.00	0.00	0.00	0.00	0.00	0.00
-0.32	1.64	4.25	5.25	0.10	0.13	0.00	0.41	0.64	0.24	-0.19	0.00	0.31	-0.24	-0.06	0.00	-4.02	0.17	4.22	-66.60	0.00	0.00	-66.20	-30.10	3.84	3.95	-22.10	-1.90	0.00	1.90	0.00	-1.90	0.00	1.90	0.00	1.00	0.00	0.00	0.00	0.00	0.00	0.00	0.00	0.00	0.00	0.00	0.00	0.00	0.00	0.00
-0.53	0.02	6.02	5.51	0.03	-0.22	-0.17	0.02	-0.04	-0.04	0.11	0.19	0.28	-0.24	-0.03	0.04	-4.69	-3.19	8.02	-7.80	0.02	0.00	-7.70	-8.00	1.37	2.60	-3.70	-0.60	-0.10	0.70	0.00	-0.60	-0.10	0.70	0.00	1.00	1.00	0.00	1.00	0.00	1.00	0.00	1.00	0.00	1.00	0.00	0.00	0.00	0.00	0.00
-0.16	-1.79	7.17	5.49	-0.04	0.25	-0.46	-0.03	0.23	-0.27	0.36	-0.22	0.23	-0.26	0.37	0.00	-4.63	-6.78	11.28	39.25	0.00	0.17	38.90	16.20	-2.10	-1.30	12.70	1.00	-0.10	-0.90	0.00	1.00	-0.10	-0.90	0.00	1.00	1.00	1.00	1.00	0.00	1.00	0.00	1.00	0.00	1.00	0.00	0.00	0.00	0.00	0.00
-0.55	-3.32	8.26	4.16	-0.13	0.01	0.02	-0.09	0.07	-0.27	0.24	0.45	0.19	-0.26	0.06	0.00	-3.82	-10.17	13.78	105.10	0.00	0.00	105.20	41.30	-3.65	-4.00	32.90	2.50	0.00	-2.60	0.00	2.50	0.00	-2.60	0.00	1.00	1.00	1.00	1.00	0.00	1.00	0.00	1.00	0.00	1.00	0.00	0.00	0.00	0.00	0.00
-0.60	-5.59	8.50	2.69	-0.68	0.31	0.03	-0.27	0.09	-0.06	-0.03	0.00	0.14	-0.25	0.10	0.00	-2.60	-13.24	15.55	128.22	0.21	0.00	127.90	56.67	-6.70	-7.70	42.00	3.40	0.10	-3.60	0.00	3.40	0.10	-3.60	0.00	1.00	1.00	1.00	1.00	0.00	1.00	0.00	1.00	0.00	1.00	0.00	0.00	0.00	0.00	0.00
0.32	-7.07	8.39	1.03	-0.06	-0.20	0.03	-0.17	0.00	0.34	-0.03	0.29	0.09	-0.50	-0.11	0.00	-1.35	-15.18	16.54	162.60	0.00	0.00	162.37	70.04	-7.68	-7.30	55.00	4.10	0.00	-4.10	0.00	4.10	0.00	-4.10	0.00	1.00	1.00	1.00	1.00	0.00	1.00	0.00	1.00	0.00	1.00	0.00	0.00	0.00	0.00	0.00
0.15	-7.94	7.16	-0.93	-0.60	0.02	0.03	0.27	-0.14	-0.11	0.25	0.08	0.02	-0.25	0.42	0.00	0.26	-16.16	16.13	165.78	0.00	0.30	166.00	72.60	-9.30	-8.20	55.10	4.40	-0.10	-4.20	0.00	4.40	-0.10	-4.20	0.00	1.00	1.00	1.00	1.00	0.00	1.00	0.00	1.00	0.00	1.00	0.00	0.00	0.00	0.00	0.00
0.15	-8.52	5.65	-2.57	-0.72	0.02	-0.35	-0.18	-0.13	-0.29	0.40	0.00	-0.01	-0.12	0.27	0.00	1.76	-16.15	14.60	166.07	0.00	0.00	166.30	73.90	-8.55	-8.30	56.70	4.60	0.00	-4.50	0.00	4.60	0.00	-4.50	0.00	1.00	1.00	1.00	1.00	0.00	1.00	0.00	1.00	0.00	1.00	0.00	0.00	0.00	0.00	0.00
0.24	-8.31	3.79	-3.76	0.05	0.11	0.03	0.07	0.04	-0.22	0.18	0.40	0.12	-0.26	0.29	0.00	3.21	-15.23	11.48	143.40	0.00	0.00	143.51	65.40	-8.20	-8.90	48.30	4.10	0.10	-4.20	0.00	4.10	0.10	-4.20	0.00	1.00	1.00	1.00	1.00	0.00	1.00	0.00	1.00	0.00	1.00	0.00	0.00	0.00	0.00	0.00
0.56	-7.55	1.70	-5.28	-0.17	-0.04	0.02	-0.13	0.12	0.28	-0.10	0.26	-0.04	-0.24	0.06	-0.26	4.40	-12.91	8.08	110.20	0.14	0.00	110.10	49.96	-5.79	-6.80	37.10	3.00	0.10	-3.20	0.00	3.00	0.10	-3.20	0.00	1.00	1.00	1.00	1.00	0.00	1.00	0.00	1.00	0.00	1.00	0.00	0.00	0.00	0.00	0.00
0.61	-6.20	-0.31	-5.90	-0.10	0.00	0.01	-0.14	0.05	0.01	-0.05	0.00	-0.26	-0.24	0.60	0.00	5.21	-9.73	4.51	60.20	0.00	0.00	59.87	26.63	-4.07	-3.44	19.80	1.60	0.00	-1.50	0.00	1.60	0.00	-1.50	0.00	1.00	1.00	1.00	1.00	0.00	1.00	0.00	1.00	0.00	1.00	0.00	0.00	0.00	0.00	0.00
0.64	-5.09	-1.24	-5.99	-0.04	0.21	0.00	-0.03	0.00	-0.11	0.11	0.00	-0.02	-0.20	0.53	-0.21	5.78	-6.12	0.23	28.80	0.00	-0.02	28.63	11.89	-1.60	-0.39	9.60	0.70	-0.10	-0.50	0.00	0.70	-0.10	-0.50	0.00	1.00	1.00	1.00	1.00	0.00	1.00	0.00	1.00	0.00	1.00	0.00	0.00	0.00	0.00	0.00
0.60	-3.91	-2.51	-5.96	0.00	-0.02	0.00	0.00	-0.38	-0.22	0.22	0.00	-0.24	-0.25	0.27	0.00	5.48	-5.26	-0.40	-4.21	0.00	0.43	-4.41	-2.83	-0.59	0.60	-2.80	-0.10	-0.10	0.20	0.00	-0.10	-0.10	0.20	0.00	1.00	1.00	1.00	1.00	0.00	1.00	0.00	1.00	0.00	1.00	0.00	0.00	0.00	0.00	0.00
0.17	-2.97	-3.51	-5.37	0.03	0.29	0.43	0.39	0.03	-0.49	0.45	0.35	0.00	-0.26	0.45	0.00	5.27	-2.30	-3.04	-30.50	0.15	0.00	-30.60	-13.00	0.50	1.29	-11.40	-0.60	0.00	0.70	0.00	-0.60	0.00	0.70	0.00	1.00	1.00	1.00	1.00	0.00	1.00	0.00	1.00	0.00	1.00	0.00	0.00	0.00	0.00	0.00
0.52	-1.84	-3.91	-5.23	0.07	-0.01	0.00	-0.31	0.10	0.20	0.59	0.00	0.04	-0.20	0.23	0.00	5.04	-1.39	-3.66	-66.30	-0.22	0.25	-66.19	-25.20	2.00	1.67	-21.10	-1.40	0.00	1.30	0.00	-1.40	0.00	1.30	0.00	1.00	1.00	1.00	1.00	0.00	1.00	0.00	1.00	0.00	1.00	0.00	0.00	0.00	0.00	0.00
0.39	0.25	-4.39	-4.05	0.13	-0.02	0.29	0.10	0.23	0.24	-0.11	0.00	0.08	-0.25	0.17	0.00	4.29	2.33	-6.56	-101.90	0.00	0.00	-102.00	-43.10	5.14	4.40	-33.20	-2.60	0.10	2.40	0.00	-2.60	0.10	2.40	0.00	1.00	1.00	1.00	1.00	0.00	1.00	0.00	1.00	0.00	1.00	0.00	0.00	0.00	0.00	0.00
0.10	1.24	-5.00	-3.90	0.16	-0.02	-0.01	-0.08	0.60	-0.02	-0.01	-0.27	0.31	-0.24	0.13	0.00	3.99	4.01	-7.58	-121.60	0.00	0.00	-121.40	-51.64	6.00	5.20	-40.40	-3.10	0.10	3.00	0.00	-3.10	0.10	3.00	0.00	1.00	1.00	1.00	1.00	0.00	1.00	0.00	1.00	0.00	1.00	0.00	0.00	0.00	0.00	0.00
0.15	2.71	-4.64	-2.13	0.52	-0.03	-0.02	0.16	0.18	0.01	-0.20	0.00	0.16	-0.24	0.07	0.00	2.16	6.64	-8.56	-150.70	-0.01	0.00	-150.70	-65.80	8.00	8.30	-49.50	-4.10	0.00	4.10	0.00	-4.10	0.00	4.10	0.00	1.00	1.00	1.00	1.00	0.00	1.00	0.00	1.00	0.00	1.00	0.00	0.00	0.00	0.00	0.00
-0.28	4.27	-4.27	-0.27	0.25	-0.03	0.24	0.13	0.30	-0.16	0.43	0.00	0.56	-0.16	-0.33	-0.23	0.61	8.28	-9.02	-170.80	0.00	0.00	-170.80	-75.52	8.78	9.70	-57.00	-4.60	-0.10	4.80	0.00	-4.60	-0.10	4.80	0.00	1.00	1.00	1.00	1.00	0.00	1.00	0.00	1.00	0.00	1.00	0.00	0.00	0.00	0.00	0.00
-0.09	4.63	-3.30	1.17	0.24	-0.03	-0.02	0.24	0.10	-0.28	0.18	0.00	0.28	-0.18	0.01	0.00	-0.64	8.30	-8.05	-159.90	0.30	0.02	-160.16	-73.54	8.90	9.30	-54.80	-4.40	0.00	4.50	0.00	-4.40	0.00	4.50	0.00	1.00	1.00	1.00	1.00	0.00	1.00	0.00	1.00	0.00	1.00	0.00	0.00	0.00	0.00	0.00
-0.28	4.89	-2.33	2.49	0.68	-0.03	-0.02	-0.23	0.16	-0.26	0.55	0.21	0.22	-0.64	-0.01	0.00	-1.98	8.26	-6.29	-147.77	0.00	0.00	-147.34	-67.53	8.70	8.30	-50.60	-4.10	0.00	4.00	0.00	-4.10	0.00	4.00	0.00	1.00	1.00	1.00	1.00	0.00	1.00	0.00	1.00	0.00	1.00	0.00	0.00	0.00	0.00	0.00
-0.40	4.82	-0.68	3.75	0.21	-0.03	-0.01	0.16	0.21	0.03	-0.08	-0.36	0.30	-0.27	-0.40	0.36	-2.75	7.81	-5.05	-140.10	0.00	0.00	-140.40	-61.14	8.10	7.31	-46.20	-3.80	0.10	3.60	0.00	-3.80	0.10	3.60	0.00	1.00	1.00	1.00	1.00	0.00	1.00	0.00	1.00	0.00	1.00	0.00	0.00	0.00	0.00	0.00
-0.50	4.18	1.23	4.91	0.16	0.21	-0.37	0.12	0.61	0.02	-0.20	-0.20	0.31	-0.24	-0.07	0.00	-3.89	5.76	-2.05	-98.40	0.00	0.00	-98.30	-47.09	6.40	6.10	-34.90	-3.00	0.00	2.90	0.00	-3.00	0.00	2.90	0.00	1.00	1.00	1.00	1.00	0.00	1.00	0.00	1.00	0.00	1.00	0.00	0.00	0.00	0.00	0.00
-0.54	3.16	2.82	5.42	0.12	0.41	-0.01	0.09	0.07	-0.01	-0.07	-0.22	0.30	-0.71	-0.28	-0.05	-4.16	3.72	0.82	-74.80	-0.21	0.00	-74.70	-34.66	4.50	5.42	-24.60	-2.20	-0.10	2.30	0.00	-2.20	-0.10	2.30	0.00	1.00	1.00	1.00	1.00	0.00	1.00	0.00	1.00	0.00	1.00	0.00	0.00	0.00	0.00	0.00
-0.54	1.55	4.07	5.53	0.05	0.29	0.00	0.04	0.00	-0.20	0.21	0.00	0.28	0.08	-0.36	0.00	-4.91	0.28	4.64	-21.60	0.13	0.00	-21.41	-13.20	1.50	2.50	-9.10	-0.80	-0.10	0.90	0.00	-0.80	-0.10	0.90	0.00	1.00	1.00	1.00	1.00	0.00	1.00	0.00	1.00	0.00	1.00	0.00	0.00	0.00	0.00	0.00
-0.49	-0.39	6.09	5.20	-0.03	0.00	0.01	-0.02	0.33	-0.45	0.02	-0.09	0.54	-0.04	0.00	0.00	-5.02	-3.32	8.00	33.70	0.29	-0.17	33.80	12.10	-1.00	-1.10	9.90	0.70	0.00	-0.70	0.00	0.70	0.00	-0.70	0.00	1.00	1.00	1.00	1.00	0.00	1.00	0.00	1.00	0.00	1.00	0.00	0.00	0.00	0.00	0.00
-0.40	-2.14	6.97	4.25	-0.31	0.00	-0.48	0.18	0.04	-0.30	0.08	0.49	-0.17	-0.25	-0.22	0.00	-4.23	-6.89	11.09	81.10	-0.23	0.00	81.10	34.20	-3.84	-4.60	25.70	2.10	0.10	-2.20	0.00	2.10	0.10	-2.20	0.00	1.00	1.00	1.00	1.00	0.00	1.00	0.00	1.00	0.00	1.00	0.00	0.00	0.00	0.00	0.00
-0.29	-3.25	7.18	3.68	-0.18	0.01	0.15	-0.30	0.17	-0.03	-0.01	0.09	0.18	-0.24	0.06	0.00	-3.74	-8.61	12.36	98.40	-0.23	0.00	98.40	44.50	-5.50	-5.87	32.70	2.70	0.10	-2.80	0.00	2.70	0.10	-2.80	0.00	1.00	1.00	1.00	1.00	0.00	1.00	0.00	1.00	0.00	1.00	0.00	0.00	0.00	0.00	0.00
-0.17	-5.27	7.30	2.11	-0.19	0.01	0.17	-0.14	-0.01	0.10	0.00	-0.26	0.35	-0.23	0.11	0.00	-2.52	-11.46	14.44	139.90	-0.38	0.00	139.89	60.40	-7.00	-6.70	46.80	3.60	0.00	-3.50	0.00	3.60	0.00	-3.50	0.00	1.00	1.00	1.00	1.00	0.00	1.00	0.00	1.00	0.00	1.00	0.00	0.00	0.00	0.00	0.00
0.00	-6.72	6.85	0.49	0.08	0.15	0.32	-0.39	-0.08	-0.15	0.24	0.00	0.19	-0.05	0.60	0.00	-0.64	-13.42	14.47	153.70	0.00	0.00	153.70	68.41	-8.70	-7.60	51.70	4.10	-0.10	-4.00	0.00	4.10	-0.10	-4.00	0.00	1.00	1.00	1.00	1.00	0.00	1.00	0.00	1.00	0.00	1.00	0.00	0.00	0.00	0.00	0.00
0.19	-7.24	5.72	-0.71	-0.51	0.19	0.26	-0.18	-0.08	-0.28	-0.01	0.00	0.01	-0.48	0.43	0.00	0.37	-14.38	13.78	166.80	0.00	0.00	167.15	74.40	-8.60	-8.50	57.10	4.50	0.00	-4.50	0.00	4.50	0.00	-4.50	0.00	1.00	1.00	1.00	1.00	0.00	1.00	0.00	1.00	0.00	1.00	0.00	0.00	0.00	0.00	0.00
0.35	-7.26	4.74	-2.85	-0.62	0.02	0.18	-0.18	-0.01	-0.17	0.18	0.00	0.05	-0.25	0.27	0.23	2.19	-13.96	11.88	156.85	-0.05	0.00	157.10	69.80	-8.70	-9.30	51.90	4.30	0.10	-4.50	0.00	4.30	0.10	-4.50	0.00	1.00	1.00	1.00	1.00	0.00	1.00	0.00	1.00	0.00	1.00	0.00	0.00	0.00	0.00	0.00
0.48	-7.23	1.96	-4.05	0.03	0.37	0.03	-0.15	0.04	0.00	-0.04	0.00	-0.04	-0.24	-0.16	0.00	3.51	-12.59	9.14	129.20	0.00	0.00	129.10	59.80	-7.30	-7.80	44.30	3.60	0.00	-3.70	0.00	3.60	0.00	-3.70	0.00	1.00	1.00	1.00	1.00	0.00	1.00	0.00	1.00	0.00	1.00	0.00	0.00	0.00	0.00	0.00
0.57	-6.24	0.47	-5.19	0.21	0.01	0.51	-0.11	0.03	0.22	-0.24	0.00	-0.04	-0.23	0.65	0.43	4.12	-10.30	5.70	90.30	0.00	0.23	90.30	41.40	-5.40	-4.80	31.10	2.50	-0.10	-2.40	0.00	2.50	-0.10	-2.40	0.00	1.00	1.00	1.00	1.00	0.00	1.00	0.00	1.00	0.00	1.00	0.00	0.00	0.00	0.00	0.00
0.97	-4.80	-1.51	-5.72	-0.07	0.30	0.01	-0.06	0.01	-0.41	0.16	0.00	-0.04	-0.26	0.29	0.00	5.62	-7.10	1.89	44.03	-0.01	0.00	43.70	20.80	-3.00	-2.10	15.60	1.30	-0.10	-1.10	0.00	1.30	-0.10	-1.10	0.00	1.00	1.00	1.00	1.00	0.00	1.00	0.00	1.00	0.00	1.00	0.00	0.00	0.00	0.00	0.00
1.09	-2.66	-3.26	-5.24	-0.05	0.00	0.00	0.00	-0.48	0.00	0.00	0.00	0.05	-0.54	0.41	0.00	5.27	-4.26	-1.01	-6.00	0.00	0.00	-6.39	-0.84	-0.40	-0.01	-1.40	0.00	0.00	0.00	0.00	0.00	0.00	0.00	0.00	1.00	1.00	1.00	1.00	0.00	1.00	0.00	1.00	0.00	1.00	0.00	0.00	0.00	0.00	0.00
0.56	-1.05	-4.47	-4.77	0.00	-0.40	0.00	0.00	0.00	-0.22	0.23	0.00	0.00	-0.28	0.53	0.17	5.39	0.00	-5.00	-51.47	0.00	0.00	-51.60	-18.50	1.16	1.24	-15.40	-0.60	-0.10	0.80	0.00	-0.60	-0.10	0.80	0.00	1.00	1.00	1.00	1.00	0.00	1.00	0.00	1.00	0.00	1.00	0.00	0.00	0.00	0.00	0.00
0.47	0.75	-5.38	-4.19	0.15	0.00	0.21	0.31	-0.24	0.45	0.00	0.00	0.04	0.00	0.00	0.25	4.20	4.17	-7.89	-97.30	0.31	0.00	-97.38	-39.20	4.00	4.18	-31.00	-2.00	-0.10	2.20	0.00	-2.00	-0.10	2.20	0.00	1.00	1.00	1.00	1.00	0.00	1.00	0.00	1.00	0.00	1.00	0.00	0.00	0.00	0.00	0.00
0.29	-0.01	-5.45	-5.16	0.19	0.49	-0.22	0.00	0.00	0.00	0.00	0.30	0.00	1.94	-1.99	0.00	4.85	3.71	-8.17	-161.60	79.30	0.00	-82.66	-80.18	78.58	-1.60	-2.90	-8.50	3.10	5.00	-0.40	-8.50	3.10	5.00	-0.40	1.00	1.00	1.00	1.00	0.00	1.00	0.00	1.00	0.00	1.00	0.00	0.00	0.00	0.00	0.00
0.11	0.00	-5.01	-4.90	0.00	0.00	0.00	0.00	0.00	0.00	0.00	0.00	0.00	2.92	-2.92	0.00	3.87	3.54	-7.42	-144.40	218.70	0.00	74.20	-71.10	81.90	3.80	14.60	-8.90	3.40	5.00	-0.40	-8.90	3.40	5.00	-0.40	1.00	1.00	1.00	1.00	0.00	1.00	0.00	1.00	0.00	1.00	0.00	0.00	0.00	0.00	0.00
0.00	0.00	-4.07	-4.07	0.00	0.00	0.00	0.00	0.00	0.00	0.00	0.00	0.00	3.57	-3.57	0.00	3.13	3.27	-6.41	-192.90	39.70	0.00	-153.20	-92.80	43.80	4.30	-44.60	-8.20	2.80	4.80	-0.60	-8.20	2.80	4.80	-0.60	1.00	1.00	1.00	1.00	0.00	1.00	0.00	1.00	0.00	1.00	0.00	0.00	0.00	0.00	0.00
0.00	0.00	-2.70	-2.70	0.00	0.00	0.00	0.00	0.00	0.00	0.00	0.00	0.00	2.81	-2.81	0.00	2.28	2.28	-4.58	-173.10	69.40	0.00	-103.60	-77.20	45.30	0.80	-30.90	-6.60	2.40	3.60	-0.50	-6.60	2.40	3.60	-0.50	1.00	1.00	1.00	1.00	0.00	1.00	0.00	1.00	0.00	1.00	0.00	0.00	0.00	0.00	0.00
0.00	0.00	-0.84	-0.84	0.00	0.00	0.00	0.00	0.00	0.00	0.00	0.00	0.00	0.00	0.00	0.00	0.92	0.91	-1.84	-131.00	-29.30	0.00	-160.40	-58.90	-4.40	7.00	-56.20	-2.60	-8.40	11.10	0.00	-2.60	-8.40	11.10	0.00	1.00	1.00	1.00	1.00	0.00	1.00	0.00	1.00	0.00	1.00	0.00	0.00	0.00	0.00	0.00
0.00	0.00	0.00	0.00	0.00	0.00	0.00	0.00	0.00	0.00	0.00	0.00	0.00	0.00	0.00	0.00	-0.40	-0.40	0.81	-96.80	-61.40	143.40	-14.80	-44.40	-17.40	47.80	-14.00	-1.00	-2.80	4.80	0.90	-1.00	-2.80	4.80	0.90	1.00	1.00	1.00	1.00	0.00	1.00	0.00	1.00	0.00	1.00	0.00	0.00	0.00	0.00	0.00
0.00	0.00	0.00	0.00	0.00	0.00	0.00	0.00	0.00	0.00	0.00	0.00	0.00	0.00	0.00	0.00	0.00	0.00	0.00	-74.00	-128.00	137.10	-64.90	-41.40	-58.80	86.60	-13.60	1.20	-6.80	7.90	2.20	1.20	-6.80	7.90	2.20	1.00	1.00	1.00	1.00	0.00	1.00	0.00	1.00	0.00	1.00	0.00	0.00	0.00	0.00	0.00
0.00	0.00	0.00	0.00	0.00	0.00	0.00	0.00	0.00	0.00	0.00	0.00	0.00	0.00	0.00	0.00	0.00	0.00	0.00	2.60	-146.50	208.80	64.90	-9.00	-68.80	94.10	16.20	3.60	-8.20	7.10	2.50	3.60	-8.20	7.10	2.50	1.00	1.00	1.00	1.00	0.00	1.00	0.00	1.00	0.00	1.00	0.00	0.00	0.00	0.00	0.00
0.00	0.00	0.00	0.00	0.00	0.00	0.00	0.00	0.00	0.00	0.00	0.00	0.00	0.00	0.00	0.00	0.00	0.00	0.00	53.10	-169.20	100.90	-15.10	17.80	-85.40	60.60	-6.90	6.40	-7.50	3.30	2.20	6.40	-7.50	3.30	2.20	1.00	1.00	1.00	1.00	0.00	1.00	0.00	1.00	0.00	1.00	0.00	0.00	0.00	0.00	0.00
0.00	0.00	0.00	0.00	0.00	0.00	0.00	0.00	0.00	0.00	0.00	0.00	0.00	0.00	0.00	0.00	0.00	0.00	0.00	101.10	-191.60	61.60	-28.80	49.20	-94.60	38.10	-7.10	8.20	-6.90	-1.20	0.00	8.20	-6.90	-1.20	0.00	1.00	1.00	1.00	1.00	0.00	1.00	0.00	1.00	0.00	1.00	0.00	0.00	0.00	0.00	0.00
0.00	0.00	0.00	0.00	0.00	0.00	0.00	0.00	0.00	0.00	0.00	0.00	0.00	0.00	0.00	0.00	0.00	0.00	0.00	158.30	-154.20	16.90	21.10	76.90	-78.00	8.10	6.90	7.90	-5.00	-4.70	-1.70	7.90	-5.00	-4.70	-1.70	1.00	1.00	1.00	1.00	0.00	1.00	0.00	1.00	0.00	1.00	0.00	0.00	0.00	0.00	0.00
0.00	0.00	0.00	0.00	0.00	0.00	0.00	0.00	0.00	0.00	0.00	0.00	0.00	0.00	0.00	0.00	0.00	0.00	0.00	169.80	-128.20	-46.70	-5.10	80.50	-67.60	-16.30	-3.40	7.00	-3.60	-5.60	-2.20	7.00	-3.60	-5.60	-2.20	1.00	1.00	1.00	1.00	0.00	1.00	0.00	1.00	0.00	1.00	0.00	0.00	0.00	0.00	0.00
0.00	0.00	0.00	0.00	0.00	0.00	0.00	0.00	0.00	0.00	0.00	0.00	0.00	0.00	0.00	0.00	0.00	0.00	0.00	168.80	-91.30	-89.30	-11.80	82.30	-48.30	-36.80	-2.80	6.20	-1.70	-6.40	-1.80	6.20	-1.70	-6.40	-1.80	1.00	1.00	1.00	1.00	0.00	1.00	0.00	1.00	0.00	1.00	0.00	0.00	0.00	0.00	0.00
0.00	0.00	0.00	0.00	0.00	0.00	0.00	0.00	0.00	0.00	0.00	0.00	0.00	0.00	0.00	0.00	0.00	0.00	0.00	170.80	-30.20	-131.90	8.60	84.60	-22.20	-59.20	3.10	5.60	1.30	-8.10	-1.00	5.60	1.30	-8.10	-1.00	1.00	1.00	1.00	1.00	0.00	1.00	0.00	1.00	0.00	1.00	0.00	0.00	0.00	0.00	0.00
0.00	0.00	0.00	0.00	0.00	0.00	0.00	0.00	0.00	0.00	0.00	0.00	0.00	0.00	0.00	0.00	0.00	0.00	0.00	143.40	19.10	-166.90	-4.30	76.00	3.10	-81.80	-2.60	4.30	4.60	-9.20	-0.20	4.30	4.60	-9.20	-0.20	1.00	1.00	1.00	1.00	0.00	1.00	0.00	1.00	0.00	1.00	0.00	0.00	0.00	0.00	0.00
0.00	0.00	0.00	0.00	0.00	0.00	0.00	0.00	0.00	0.00	0.00	0.00	0.00	0.00	0.00	0.00	0.00	0.00	0.00	104.10	76.00	-185.10	-4.80	58.60	32.90	-92.60	-0.90	1.60	7.20	-8.60	0.30	1.60	7.20	-8.60	0.30	1.00	1.00	1.00	1.00	0.00	1.00	0.00	1.00	0.00	1.00	0.00	0.00	0.00	0.00	0.00
0.00	0.00	0.00	0.00	0.00	0.00	0.00	0.00	0.00	0.00	0.00	0.00	0.00	0.00	0.00	0.00	0.00	0.00	0.00	51.10	125.00	-174.20	1.90	30.40	58.30	-87.80	0.90	-1.50	8.10	-6.00	0.50	-1.50	8.10	-6.00	0.50	1.00	1.00	1.00	1.00	0.00	1.00	0.00	1.00	0.00	1.00	0.00	0.00	0.00	0.00	0.00
0.00	0.00	0.00	0.00	0.00	0.00	0.00	0.00	0.00	0.00	0.00	0.00	0.00	0.00	0.00	0.00	0.00	0.00	0.00	-8.80	156.90	-149.60	-1.40	-1.00	74.40	-75.00	-1.50	-4.10	8.00	-3.40	0.50	-4.10	8.00	-3.40	0.50	1.00	1.00	1.00	1.00	0.00	1.00	0.00	1.00	0.00	1.00	0.00	0.00	0.00	0.00	0.00
0.00	0.00	0.00	0.00	0.00	0.00	0.00	0.00	0.00	0.00	0.00	0.00	0.00	0.00	0.00	0.00	0.00	0.00	0.00	-62.40	173.10	-114.10	-3.40	-25.70	84.30	-59.00	-0.40	-5.70	7.70	-1.60	0.30	-5.70	7.70	-1.60	0.30	1.00	1.00	1.00	1.00	0.00	1.00	0.00	1.00	0.00	1.00	0.00	0.00	0.00	0.00	0.00
0.00	0.00	0.00	0.00	0.00	0.00	0.00	0.00	0.00	0.00	0.00	0.00	0.00	0.00	0.00	0.00	0.00	0.00	0.00	-105.90	176.30	-70.60	-0.10	-46.30	87.00	-40.70	-0.10	-6.90	7.20	-0.10	0.10	-6.90	7.20	-0.10	0.10	1.00	1.00	1.00	1.00	0.00	1.00	0.00	1.00	0.00	1.00	0.00	0.00	0.00	0.00	0.00
0.00	0.00	0.00	0.00	0.00	0.00	0.00	0.00	0.00	0.00	0.00	0.00	0.00	0.00	0.00	0.00	0.00	0.00	0.00	-143.90	161.90	-18.00	0.00	-66.20	82.50	-17.10	-0.80	-8.00	5.70	2.20	0.00	-8.00	5.70	2.20	0.00	1.00	1.00	1.00	1.00	0.00	1.00	0.00	1.00	0.00	1.00	0.00	0.00	0.00	0.00	0.00
0.00	0.00	0.00	0.00	0.00	0.00	0.00	0.00	0.00	0.00	0.00	0.00	0.00	0.00	0.00	0.00	0.00	0.00	0.00	-173.30	129.90	38.80	-4.50	-83.60	69.20	13.70	-0.60	-8.60	3.10	5.30	-0.10	-8.60	3.10	5.30	-0.10	1.00	1.00	1.00	1.00	0.00	1.00	0.00	1.00	0.00	1.00	0.00	0.00	0.00	0.00	0.00
0.00	0.00	0.00	0.00	0.00	0.00	0.00	0.00	0.00	0.00	0.00	0.00	0.00	0.00	0.00	0.00	0.00	0.00	0.00	-182.30	85.80	96.60	0.10	-91.90	47.70	43.90	-0.20	-7.90	0.00	7.70	-0.10	-7.90	0.00	7.70	-0.10	1.00	1.00	1.00	1.00	0.00	1.00	0.00	1.00	0.00	1.00	0.00	0.00	0.00	0.00	0.00
0.00	0.00	0.00	0.00	0.00	0.00	0.00	0.00	0.00	0.00	0.00	0.00	0.00	0.00	0.00	0.00	0.00	0.00	0.00	-170.10	32.20	138.40	0.50	-87.10	20.70	66.00	-0.30	-5.90	-2.60	8.40	-0.10	-5.90	-2.60	8.40	-0.10	1.00	1.00	1.00	1.00	0.00	1.00	0.00	1.00	0.00	1.00	0.00	0.00	0.00	0.00	0.00
0.00	0.00	0.00	0.00	0.00	0.00	0.00	0.00	0.00	0.00	0.00	0.00	0.00	0.00	0.00	0.00	0.00	0.00	0.00	-141.80	-25.70	162.90	-4.60	-71.80	-6.90	77.90	-0.80	-3.40	-4.40	7.80	0.00	-3.40	-4.40	7.80	0.00	1.00	1.00	1.00	1.00	0.00	1.00	0.00	1.00	0.00	1.00	0.00	0.00	0.00	0.00	0.00
0.00	0.00	0.00	0.00	0.00	0.00	0.00	0.00	0.00	0.00	0.00	0.00	0.00	0.00	0.00	0.00	0.00	0.00	0.00	-98.50	-76.20	175.50	0.70	-52.00	-32.40	84.30	-0.10	-1.00	-6.00	7.10	0.00	-1.00	-6.00	7.10	0.00	1.00	1.00	1.00	1.00	0.00	1.00	0.00	1.00	0.00	1.00	0.00	0.00	0.00	0.00	0.00
0.00	0.00	0.00	0.00	0.00	0.00	0.00	0.00	0.00	0.00	0.00	0.00	0.00	0.00	0.00	0.00	0.00	0.00	0.00	-51.50	-122.10	172.90	-0.80	-31.00	-55.40	86.00	-0.30	1.00	-7.60	6.50	0.00	1.00	-7.60	6.50	0.00	1.00	1.00	1.00	1.00	0.00	1.00	0.00	1.00	0.00	1.00	0.00	0.00	0.00	0.00	0.00
0.00	0.00	0.00	0.00	0.00	0.00	0.00	0.00	0.00	0.00	0.00	0.00	0.00	0.00	0.00	0.00	0.00	0.00	0.00	0.60	-157.70	153.70	-3.30	-6.80	-74.70	80.70	-0.80	3.40	-8.60	5.20	0.00	3.40	-8.60	5.20	0.00	1.00	1.00	1.00	1.00	0.00	1.00	0.00	1.00	0.00	1.00	0.00	0.00	0.00	0.00	0.00
0.00	0.00	0.00	0.00	0.00	0.00	0.00	0.00	0.00	0.00	0.00	0.00	0.00	0.00	0.00	0.00	0.00	0.00	0.00	58.20	-176.30	119.70	1.60	22.20	-86.50	64.30	0.00	5.90	-8.40	2.50	0.00	5.90	-8.40	2.50	0.00	1.00	1.00	1.00	1.00	0.00	1.00	0.00	1.00	0.00	1.00	0.00	0.00	0.00	0.00	0.00
0.00	0.00	0.00	0.00	0.00	0.00	0.00	0.00	0.00	0.00	0.00	0.00	0.00	0.00	0.00	0.00	0.00	0.00	0.00	109.20	-179.50	67.40	-2.80	50.40	-89.50	38.50	-0.60	7.80	-6.90	-0.80	0.00	7.80	-6.90	-0.80	0.00	1.00	1.00	1.00	1.00	0.00	1.00	0.00	1.00	0.00	1.00	0.00	0.00	0.00	0.00	0.00
0.00	0.00	0.00	0.00	0.00	0.00	0.00	0.00	0.00	0.00	0.00	0.00	0.00	0.00	0.00	0.00	0.00	0.00	0.00	149.00	-162.30	10.90	-2.30	71.70	-82.20	9.90	-0.60	8.50	-4.90	-3.50	0.00	8.50	-4.90	-3.50	0.00	1.00	1.00	1.00	1.00	0.00	1.00	0.00	1.00	0.00	1.00	0.00	0.00	0.00	0.00	0.00
0.00	0.00	0.00	0.00	0.00	0.00	0.00	0.00	0.00	0.00	0.00	0.00	0.00	0.00	0.00	0.00	0.00	0.00	0.00	172.10	-128.60	-41.90	1.50	83.00	-67.30	-15.60	0.00	8.10	-2.80	-5.20	0.00	8.10	-2.80	-5.20	0.00	1.00	1.00	1.00	1.00	0.00	1.00	0.00	1.00	0.00	1.00	0.00	0.00	0.00	0.00	0.00
0.00	0.00	0.00	0.00	0.00	0.00	0.00	0.00	0.00	0.00	0.00	0.00	0.00	0.00	0.00	0.00	0.00	0.00	0.00	175.50	-86.40	-92.10	-3.00	85.80	-47.20	-39.30	-0.70	7.10	-0.60	-6.40	0.00	7.10	-0.60	-6.40	0.00	1.00	1.00	1.00	1.00	0.00	1.00	0.00	1.00	0.00	1.00	0.00	0.00	0.00	0.00	0.00
0.00	0.00	0.00	0.00	0.00	0.00	0.00	0.00	0.00	0.00	0.00	0.00	0.00	0.00	0.00	0.00	0.00	0.00	0.00	167.10	-34.00	-133.90	-0.80	83.60	-22.80	-61.10	-0.30	5.90	1.80	-7.70	0.00	5.90	1.80	-7.70	0.00	1.00	1.00	1.00	1.00	0.00	1.00	0.00	1.00	0.00	1.00	0.00	0.00	0.00	0.00	0.00
0.00	0.00	0.00	0.00	0.00	0.00	0.00	0.00	0.00	0.00	0.00	0.00	0.00	0.00	0.00	0.00	0.00	0.00	0.00	143.50	22.30	-165.60	0.10	74.90	4.70	-79.80	-0.10	4.00	4.60	-8.60	0.00	4.00	4.60	-8.60	0.00	1.00	1.00	1.00	1.00	0.00	1.00	0.00	1.00	0.00	1.00	0.00	0.00	0.00	0.00	0.00
0.00	0.00	0.00	0.00	0.00	0.00	0.00	0.00	0.00	0.00	0.00	0.00	0.00	0.00	0.00	0.00	0.00	0.00	0.00	102.70	75.60	-181.30	-2.90	56.80	32.30	-89.90	-0.70	1.50	6.80	-8.30	0.00	1.50	6.80	-8.30	0.00	1.00	1.00	1.00	1.00	0.00	1.00	0.00	1.00	0.00	1.00	0.00	0.00	0.00	0.00	0.00
0.00	0.00	0.00	0.00	0.00	0.00	0.00	0.00	0.00	0.00	0.00	0.00	0.00	0.00	0.00	0.00	0.00	0.00	0.00	51.30	123.60	-174.70	0.20	31.00	57.20	-88.30	-0.10	-1.40	7.90	-6.50	0.00	-1.40	7.90	-6.50	0.00	1.00	1.00	1.00	1.00	0.00	1.00	0.00	1.00	0.00	1.00	0.00	0.00	0.00	0.00	0.00
0.00	0.00	0.00	0.00	0.00	0.00	0.00	0.00	0.00	0.00	0.00	0.00	0.00	0.00	0.00	0.00	0.00	0.00	0.00	-6.40	157.00	-151.60	-1.00	1.60	74.90	-76.90	-0.40	-4.00	8.10	-4.10	0.00	-4.00	8.10	-4.10	0.00	1.00	1.00	1.00	1.00	0.00	1.00	0.00	1.00	0.00	1.00	0.00	0.00	0.00	0.00	0.00
0.00	0.00	0.00	0.00	0.00	0.00	0.00	0.00	0.00	0.00	0.00	0.00	0.00	0.00	0.00	0.00	0.00	0.00	0.00	-61.20	174.80	-115.50	-1.90	-25.30	85.00	-60.20	-0.50	-5.90	7.80	-1.80	0.00	-5.90	7.80	-1.80	0.00	1.00	1.00	1.00	1.00	0.00	1.00	0.00	1.00	0.00	1.00	0.00	0.00	0.00	0.00	0.00
0.00	0.00	0.00	0.00	0.00	0.00	0.00	0.00	0.00	0.00	0.00	0.00	0.00	0.00	0.00	0.00	0.00	0.00	0.00	-107.60	176.70	-68.50	0.40	-48.10	87.50	-39.50	-0.10	-7.20	7.00	0.20	0.00	-7.20	7.00	0.20	0.00	1.00	1.00	1.00	1.00	0.00	1.00	0.00	1.00	0.00	1.00	0.00	0.00	0.00	0.00	0.00
0.00	0.00	0.00	0.00	0.00	0.00	0.00	0.00	0.00	0.00	0.00	0.00	0.00	0.00	0.00	0.00	0.00	0.00	0.00	-146.20	160.90	-16.90	-2.20	-67.70	82.10	-15.00	-0.50	-8.10	5.50	2.50	0.00	-8.10	5.50	2.50	0.00	1.00	1.00	1.00	1.00	0.00	1.00	0.00	1.00	0.00	1.00	0.00	0.00	0.00	0.00	0.00
0.00	0.00	0.00	0.00	0.00	0.00	0.00	0.00	0.00	0.00	0.00	0.00	0.00	0.00	0.00	0.00	0.00	0.00	0.00	-171.50	130.20	40.10	-1.10	-82.80	68.60	13.80	-0.20	-8.30	3.10	5.20	0.00	-8.30	3.10	5.20	0.00	1.00	1.00	1.00	1.00	0.00	1.00	0.00	1.00	0.00	1.00	0.00	0.00	0.00	0.00	0.00
0.00	0.00	0.00	0.00	0.00	0.00	0.00	0.00	0.00	0.00	0.00	0.00	0.00	0.00	0.00	0.00	0.00	0.00	0.00	-180.20	86.30	94.40	0.50	-90.00	47.70	42.10	-0.10	-7.60	0.20	7.40	0.00	-7.60	0.20	7.40	0.00	1.00	1.00	1.00	1.00	0.00	1.00	0.00	1.00	0.00	1.00	0.00	0.00	0.00	0.00	0.00
0.00	0.00	0.00	0.00	0.00	0.00	0.00	0.00	0.00	0.00	0.00	0.00	0.00	0.00	0.00	0.00	0.00	0.00	0.00	-170.70	31.60	137.20	-1.90	-86.60	21.20	64.80	-0.60	-5.90	-2.30	8.30	0.00	-5.90	-2.30	8.30	0.00	1.00	1.00	1.00	1.00	0.00	1.00	0.00	1.00	0.00	1.00	0.00	0.00	0.00	0.00	0.00
0.00	0.00	0.00	0.00	0.00	0.00	0.00	0.00	0.00	0.00	0.00	0.00	0.00	0.00	0.00	0.00	0.00	0.00	0.00	-141.60	-23.70	164.80	-0.50	-73.00	-6.20	79.10	-0.20	-3.60	-4.50	8.10	0.00	-3.60	-4.50	8.10	0.00	1.00	1.00	1.00	1.00	0.00	1.00	0.00	1.00	0.00	1.00	0.00	0.00	0.00	0.00	0.00
0.00	0.00	0.00	0.00	0.00	0.00	0.00	0.00	0.00	0.00	0.00	0.00	0.00	0.00	0.00	0.00	0.00	0.00	0.00	-100.30	-77.10	176.70	-0.70	-53.50	-32.80	86.00	-0.30	-1.10	-6.30	7.40	0.00	-1.10	-6.30	7.40	0.00	1.00	1.00	1.00	1.00	0.00	1.00	0.00	1.00	0.00	1.00	0.00	0.00	0.00	0.00	0.00
0.00	0.00	0.00	0.00	0.00	0.00	0.00	0.00	0.00	0.00	0.00	0.00	0.00	0.00	0.00	0.00	0.00	0.00	0.00	-51.30	-122.90	172.60	-1.60	-30.60	-56.00	86.20	-0.40	1.20	-7.70	6.40	0.00	1.20	-7.70	6.40	0.00	1.00	1.00	1.00	1.00	0.00	1.00	0.00	1.00	0.00	1.00	0.00	0.00	0.00	0.00	0.00
0.00	0.00	0.00	0.00	0.00	0.00	0.00	0.00	0.00	0.00	0.00	0.00	0.00	0.00	0.00	0.00	0.00	0.00	0.00	3.00	-157.00	154.00	0.00	-4.90	-74.50	79.40	-0.10	3.60	-8.50	4.80	0.00	3.60	-8.50	4.80	0.00	1.00	1.00	1.00	1.00	0.00	1.00	0.00	1.00	0.00	1.00	0.00	0.00	0.00	0.00	0.00
0.00	0.00	0.00	0.00	0.00	0.00	0.00	0.00	0.00	0.00	0.00	0.00	0.00	0.00	0.00	0.00	0.00	0.00	0.00	57.90	-176.50	117.10	-1.40	22.60	-86.20	63.10	-0.40	5.80	-8.30	2.40	0.00	5.80	-8.30	2.40	0.00	1.00	0.00	1.00	1.00	0.00	1.00	0.00	1.00	0.00	1.00	0.00	0.00	0.00	0.00	0.00
0.00	0.00	0.00	0.00	0.00	0.00	0.00	0.00	0.00	0.00	0.00	0.00	0.00	0.00	0.00	0.00	0.00	0.00	0.00	108.70	-178.60	68.70	-1.10	49.40	-89.00	39.30	-0.20	7.60	-7.00	-0.50	0.00	7.60	-7.00	-0.50	0.00	1.00	0.00	1.00	1.00	0.00	1.00	0.00	1.00	0.00	1.00	0.00	0.00	0.00	0.00	0.00
0.00	0.00	0.00	0.00	0.00	0.00	0.00	0.00	0.00	0.00	0.00	0.00	0.00	0.00	0.00	0.00	0.00	0.00	0.00	148.60	-161.60	13.30	0.30	70.60	-82.40	11.50	-0.10	8.40	-5.10	-3.30	0.00	8.40	-5.10	-3.30	0.00	1.00	0.00	1.00	1.00	0.00	1.00	0.00	1.00	0.00	1.00	0.00	0.00	0.00	0.00	0.00
0.00	0.00	0.00	0.00	0.00	0.00	0.00	0.00	0.00	0.00	0.00	0.00	0.00	0.00	0.00	0.00	0.00	0.00	0.00	171.30	-130.30	-42.20	-1.20	83.10	-67.90	-15.60	-0.40	8.20	-2.90	-5.30	0.00	8.20	-2.90	-5.30	0.00	1.00	0.00	1.00	1.00	0.00	1.00	0.00	1.00	0.00	1.00	0.00	0.00	0.00	0.00	0.00
0.00	0.00	0.00	0.00	0.00	0.00	0.00	0.00	0.00	0.00	0.00	0.00	0.00	0.00	0.00	0.00	0.00	0.00	0.00	177.80	-85.40	-93.10	-0.70	87.30	-47.20	-40.30	-0.10	7.30	-0.50	-6.70	0.00	7.30	-0.50	-6.70	0.00	1.00	0.00	1.00	1.00	0.00	1.00	0.00	1.00	0.00	1.00	0.00	0.00	0.00	0.00	0.00
0.00	0.00	0.00	0.00	0.00	0.00	0.00	0.00	0.00	0.00	0.00	0.00	0.00	0.00	0.00	0.00	0.00	0.00	0.00	167.60	-33.60	-134.60	-0.60	84.10	-22.40	-62.00	-0.20	5.80	1.90	-7.80	0.00	5.80	1.90	-7.80	0.00	1.00	0.00	1.00	1.00	0.00	1.00	0.00	1.00	0.00	1.00	0.00	0.00	0.00	0.00	0.00
0.00	0.00	0.00	0.00	0.00	0.00	0.00	0.00	0.00	0.00	0.00	0.00	0.00	0.00	0.00	0.00	0.00	0.00	0.00	142.00	22.00	-165.60	-1.40	73.90	4.90	-79.30	-0.30	3.90	4.50	-8.40	0.00	3.90	4.50	-8.40	0.00	1.00	0.00	1.00	1.00	0.00	1.00	0.00	1.00	0.00	1.00	0.00	0.00	0.00	0.00	0.00
0.00	0.00	0.00	0.00	0.00	0.00	0.00	0.00	0.00	0.00	0.00	0.00	0.00	0.00	0.00	0.00	0.00	0.00	0.00	102.60	76.30	-179.10	-0.10	56.00	32.40	-88.50	-0.10	1.40	6.60	-8.00	0.00	1.40	6.60	-8.00	0.00	1.00	0.00	1.00	1.00	0.00	1.00	0.00	1.00	0.00	1.00	0.00	0.00	0.00	0.00	0.00
0.00	0.00	0.00	0.00	0.00	0.00	0.00	0.00	0.00	0.00	0.00	0.00	0.00	0.00	0.00	0.00	0.00	0.00	0.00	51.30	123.10	-175.20	-0.70	31.00	56.60	-88.10	-0.30	-1.30	7.90	-6.50	0.00	-1.30	7.90	-6.50	0.00	1.00	0.00	1.00	1.00	0.00	1.00	0.00	1.00	0.00	1.00	0.00	0.00	0.00	0.00	0.00
0.00	0.00	0.00	0.00	0.00	0.00	0.00	0.00	0.00	0.00	0.00	0.00	0.00	0.00	0.00	0.00	0.00	0.00	0.00	-5.50	156.60	-152.10	-1.00	2.70	74.80	-77.80	-0.20	-3.90	8.30	-4.30	0.00	-3.90	8.30	-4.30	0.00	1.00	0.00	1.00	1.00	0.00	1.00	0.00	1.00	0.00	1.00	0.00	0.00	0.00	0.00	0.00
0.00	0.00	0.00	0.00	0.00	0.00	0.00	0.00	0.00	0.00	0.00	0.00	0.00	0.00	0.00	0.00	0.00	0.00	0.00	-60.10	175.80	-115.50	0.00	-24.70	85.50	-60.90	-0.10	-5.90	7.90	-1.90	0.00	-5.90	7.90	-1.90	0.00	1.00	0.00	1.00	1.00	0.00	1.00	0.00	1.00	0.00	1.00	0.00	0.00	0.00	0.00	0.00
0.00	0.00	0.00	0.00	0.00	0.00	0.00	0.00	0.00	0.00	0.00	0.00	0.00	0.00	0.00	0.00	0.00	0.00	0.00	-108.70	176.50	-68.80	-1.00	-48.90	87.70	-39.20	-0.30	-7.30	7.00	0.30	0.00	-7.30	7.00	0.30	0.00	1.00	0.00	1.00	1.00	0.00	1.00	0.00	1.00	0.00	1.00	0.00	0.00	0.00	0.00	0.00
0.00	0.00	0.00	0.00	0.00	0.00	0.00	0.00	0.00	0.00	0.00	0.00	0.00	0.00	0.00	0.00	0.00	0.00	0.00	-146.60	161.30	-15.70	-1.00	-68.50	82.10	-13.80	-0.10	-8.10	5.30	2.70	0.00	-8.10	5.30	2.70	0.00	1.00	0.00	1.00	1.00	0.00	1.00	0.00	1.00	0.00	1.00	0.00	0.00	0.00	0.00	0.00
0.00	0.00	0.00	0.00	0.00	0.00	0.00	0.00	0.00	0.00	0.00	0.00	0.00	0.00	0.00	0.00	0.00	0.00	0.00	-171.30	129.90	41.10	-0.20	-82.60	68.30	14.10	-0.20	-8.30	3.00	5.20	0.00	-8.30	3.00	5.20	0.00	1.00	0.00	1.00	1.00	0.00	1.00	0.00	1.00	0.00	1.00	0.00	0.00	0.00	0.00	0.00
0.00	0.00	0.00	0.00	0.00	0.00	0.00	0.00	0.00	0.00	0.00	0.00	0.00	0.00	0.00	0.00	0.00	0.00	0.00	-179.70	85.70	93.00	-0.90	-89.10	47.50	41.30	-0.30	-7.50	0.30	7.10	0.00	-7.50	0.30	7.10	0.00	1.00	0.00	0.00	0.00	0.00	0.00	0.00	0.00	0.00	0.00	0.00	0.00	0.00	0.00	0.00
0.00	0.00	0.00	0.00	0.00	0.00	0.00	0.00	0.00	0.00	0.00	0.00	0.00	0.00	0.00	0.00	0.00	0.00	0.00	-169.60	32.50	136.60	-0.50	-86.00	21.70	64.10	-0.10	-5.90	-2.20	8.20	0.00	-5.90	-2.20	8.20	0.00	1.00	0.00	0.00	0.00	0.00	0.00	0.00	0.00	0.00	0.00	0.00	0.00	0.00	0.00	0.00
0.00	0.00	0.00	0.00	0.00	0.00	0.00	0.00	0.00	0.00	0.00	0.00	0.00	0.00	0.00	0.00	0.00	0.00	0.00	-142.20	-23.40	165.10	-0.50	-73.60	-6.00	79.40	-0.20	-3.70	-4.60	8.30	0.00	-3.70	-4.60	8.30	0.00	1.00	0.00	0.00	0.00	0.00	0.00	0.00	0.00	0.00	0.00	0.00	0.00	0.00	0.00	0.00
0.00	0.00	0.00	0.00	0.00	0.00	0.00	0.00	0.00	0.00	0.00	0.00	0.00	0.00	0.00	0.00	0.00	0.00	0.00	-101.20	-77.30	177.90	-0.70	-54.20	-32.80	86.80	-0.20	-1.20	-6.40	7.60	0.00	-1.20	-6.40	7.60	0.00	1.00	0.00	0.00	0.00	0.00	0.00	0.00	0.00	0.00	0.00	0.00	0.00	0.00	0.00	0.00
0.00	0.00	0.00	0.00	0.00	0.00	0.00	0.00	0.00	0.00	0.00	0.00	0.00	0.00	0.00	0.00	0.00	0.00	0.00	-50.70	-122.50	173.30	0.00	-30.50	-56.20	86.60	-0.10	1.30	-7.70	6.40	0.00	1.30	-7.70	6.40	0.00	1.00	0.00	0.00	0.00	0.00	0.00	0.00	0.00	0.00	0.00	0.00	0.00	0.00	0.00	0.00
0.00	0.00	0.00	0.00	0.00	0.00	0.00	0.00	0.00	0.00	0.00	0.00	0.00	0.00	0.00	0.00	0.00	0.00	0.00	3.40	-157.40	153.00	-0.90	-4.30	-74.70	78.60	-0.30	3.70	-8.40	4.70	0.00	3.70	-8.40	4.70	0.00	1.00	0.00	0.00	0.00	0.00	0.00	0.00	0.00	0.00	0.00	0.00	0.00	0.00	0.00	0.00
0.00	0.00	0.00	0.00	0.00	0.00	0.00	0.00	0.00	0.00	0.00	0.00	0.00	0.00	0.00	0.00	0.00	0.00	0.00	58.30	-176.30	116.80	-1.10	23.10	-85.90	62.60	-0.20	5.80	-8.20	2.30	0.00	5.80	-8.20	2.30	0.00	1.00	0.00	0.00	0.00	0.00	0.00	0.00	0.00	0.00	0.00	0.00	0.00	0.00	0.00	0.00
0.00	0.00	0.00	0.00	0.00	0.00	0.00	0.00	0.00	0.00	0.00	0.00	0.00	0.00	0.00	0.00	0.00	0.00	0.00	108.60	-178.00	69.20	-0.10	49.00	-88.70	39.50	-0.10	7.50	-7.00	-0.40	0.00	7.50	-7.00	-0.40	0.00	1.00	0.00	0.00	0.00	0.00	0.00	0.00	0.00	0.00	0.00	0.00	0.00	0.00	0.00	0.00
0.00	0.00	0.00	0.00	0.00	0.00	0.00	0.00	0.00	0.00	0.00	0.00	0.00	0.00	0.00	0.00	0.00	0.00	0.00	147.90	-161.70	13.40	-0.40	69.90	-82.50	12.20	-0.20	8.30	-5.20	-3.10	0.00	8.30	-5.20	-3.10	0.00	1.00	0.00	0.00	0.00	0.00	0.00	0.00	0.00	0.00	0.00	0.00	0.00	0.00	0.00	0.00
0.00	0.00	0.00	0.00	0.00	0.00	0.00	0.00	0.00	0.00	0.00	0.00	0.00	0.00	0.00	0.00	0.00	0.00	0.00	171.50	-130.30	-41.70	-0.60	83.20	-68.10	-15.20	-0.10	8.20	-2.90	-5.30	0.00	8.20	-2.90	-5.30	0.00	1.00	0.00	0.00	0.00	0.00	0.00	0.00	0.00	0.00	0.00	0.00	0.00	0.00	0.00	0.00
0.00	0.00	0.00	0.00	0.00	0.00	0.00	0.00	0.00	0.00	0.00	0.00	0.00	0.00	0.00	0.00	0.00	0.00	0.00	178.30	-85.70	-93.10	-0.50	87.90	-47.30	-40.80	-0.20	7.40	-0.40	-6.90	0.00	7.40	-0.40	-6.90	0.00	1.00	0.00	0.00	0.00	0.00	0.00	0.00	0.00	0.00	0.00	0.00	0.00	0.00	0.00	0.00
0.00	0.00	0.00	0.00	0.00	0.00	0.00	0.00	0.00	0.00	0.00	0.00	0.00	0.00	0.00	0.00	0.00	0.00	0.00	168.00	-33.40	-135.30	-0.70	84.60	-22.10	-62.60	-0.20	5.80	2.00	-7.90	0.00	5.80	2.00	-7.90	0.00	1.00	0.00	0.00	0.00	0.00	0.00	0.00	0.00	0.00	0.00	0.00	0.00	0.00	0.00	0.00
0.00	0.00	0.00	0.00	0.00	0.00	0.00	0.00	0.00	0.00	0.00	0.00	0.00	0.00	0.00	0.00	0.00	0.00	0.00	142.20	22.80	-165.30	-0.20	73.70	5.20	-79.00	0.00	3.80	4.50	-8.30	0.00	3.80	4.50	-8.30	0.00	1.00	0.00	0.00	0.00	0.00	0.00	0.00	0.00	0.00	0.00	0.00	0.00	0.00	0.00	0.00
0.00	0.00	0.00	0.00	0.00	0.00	0.00	0.00	0.00	0.00	0.00	0.00	0.00	0.00	0.00	0.00	0.00	0.00	0.00	101.90	76.10	-178.40	-0.40	55.40	32.30	-88.00	-0.20	1.30	6.50	-7.90	0.00	1.30	6.50	-7.90	0.00	1.00	0.00	0.00	0.00	0.00	0.00	0.00	0.00	0.00	0.00	0.00	0.00	0.00	0.00	0.00
0.00	0.00	0.00	0.00	0.00	0.00	0.00	0.00	0.00	0.00	0.00	0.00	0.00	0.00	0.00	0.00	0.00	0.00	0.00	51.10	122.70	-174.70	-0.80	31.00	56.40	-87.70	-0.20	-1.30	7.80	-6.50	0.00	-1.30	7.80	-6.50	0.00	1.00	0.00	0.00	0.00	0.00	0.00	0.00	0.00	0.00	0.00	0.00	0.00	0.00	0.00	0.00
0.00	0.00	0.00	0.00	0.00	0.00	0.00	0.00	0.00	0.00	0.00	0.00	0.00	0.00	0.00	0.00	0.00	0.00	0.00	-4.60	157.00	-152.50	-0.20	3.30	74.80	-78.20	-0.10	-3.80	8.30	-4.40	0.00	-3.80	8.30	-4.40	0.00	1.00	0.00	0.00	0.00	0.00	0.00	0.00	0.00	0.00	0.00	0.00	0.00	0.00	0.00	0.00
0.00	0.00	0.00	0.00	0.00	0.00	0.00	0.00	0.00	0.00	0.00	0.00	0.00	0.00	0.00	0.00	0.00	0.00	0.00	-59.90	175.80	-116.30	-0.40	-24.30	85.50	-61.40	-0.20	-5.90	8.00	-2.00	0.00	-5.90	8.00	-2.00	0.00	1.00	0.00	0.00	0.00	0.00	0.00	0.00	0.00	0.00	0.00	0.00	0.00	0.00	0.00	0.00
0.00	0.00	0.00	0.00	0.00	0.00	0.00	0.00	0.00	0.00	0.00	0.00	0.00	0.00	0.00	0.00	0.00	0.00	0.00	-108.90	176.80	-68.50	-0.70	-49.00	88.00	-39.10	-0.10	-7.40	6.90	0.40	0.00	-7.40	6.90	0.40	0.00	1.00	0.00	0.00	0.00	0.00	0.00	0.00	0.00	0.00	0.00	0.00	0.00	0.00	0.00	0.00
0.00	0.00	0.00	0.00	0.00	0.00	0.00	0.00	0.00	0.00	0.00	0.00	0.00	0.00	0.00	0.00	0.00	0.00	0.00	-146.80	161.50	-15.00	-0.30	-68.90	82.10	-13.20	-0.10	-8.20	5.30	2.90	0.00	-8.20	5.30	2.90	0.00	1.00	0.00	0.00	0.00	0.00	0.00	0.00	0.00	0.00	0.00	0.00	0.00	0.00	0.00	0.00
0.00	0.00	0.00	0.00	0.00	0.00	0.00	0.00	0.00	0.00	0.00	0.00	0.00	0.00	0.00	0.00	0.00	0.00	0.00	-171.30	129.80	41.00	-0.40	-82.70	68.10	14.30	-0.20	-8.20	3.00	5.20	0.00	-8.20	3.00	5.20	0.00	1.00	0.00	0.00	0.00	0.00	0.00	0.00	0.00	0.00	0.00	0.00	0.00	0.00	0.00	0.00
0.00	0.00	0.00	0.00	0.00	0.00	0.00	0.00	0.00	0.00	0.00	0.00	0.00	0.00	0.00	0.00	0.00	0.00	0.00	-179.30	85.60	93.20	-0.40	-88.70	47.40	41.10	-0.10	-7.50	0.40	7.00	0.00	-7.50	0.40	7.00	0.00	1.00	0.00	0.00	0.00	0.00	0.00	0.00	0.00	0.00	0.00	0.00	0.00	0.00	0.00	0.00
0.00	0.00	0.00	0.00	0.00	0.00	0.00	0.00	0.00	0.00	0.00	0.00	0.00	0.00	0.00	0.00	0.00	0.00	0.00	-169.40	32.50	136.50	-0.30	-85.70	21.80	63.60	-0.10	-5.90	-2.20	8.20	0.00	-5.90	-2.20	8.20	0.00	1.00	0.00	0.00	0.00	0.00	0.00	0.00	0.00	0.00	0.00	0.00	0.00	0.00	0.00	0.00
0.00	0.00	0.00	0.00	0.00	0.00	0.00	0.00	0.00	0.00	0.00	0.00	0.00	0.00	0.00	0.00	0.00	0.00	0.00	-142.30	-23.20	164.90	-0.50	-73.70	-5.80	79.40	-0.10	-3.70	-4.50	8.30	0.00	-3.70	-4.50	8.30	0.00	1.00	0.00	0.00	0.00	0.00	0.00	0.00	0.00	0.00	0.00	0.00	0.00	0.00	0.00	0.00
0.00	0.00	0.00	0.00	0.00	0.00	0.00	0.00	0.00	0.00	0.00	0.00	0.00	0.00	0.00	0.00	0.00	0.00	0.00	-101.30	-77.00	178.10	-0.20	-54.60	-32.70	87.30	-0.10	-1.20	-6.40	7.70	0.00	-1.20	-6.40	7.70	0.00	1.00	0.00	0.00	0.00	0.00	0.00	0.00	0.00	0.00	0.00	0.00	0.00	0.00	0.00	0.00
0.00	0.00	0.00	0.00	0.00	0.00	0.00	0.00	0.00	0.00	0.00	0.00	0.00	0.00	0.00	0.00	0.00	0.00	0.00	-51.00	-123.00	173.70	-0.30	-30.60	-56.40	86.90	-0.20	1.30	-7.70	6.40	0.00	1.30	-7.70	6.40	0.00	1.00	0.00	0.00	0.00	0.00	0.00	0.00	0.00	0.00	0.00	0.00	0.00	0.00	0.00	0.00
0.00	0.00	0.00	0.00	0.00	0.00	0.00	0.00	0.00	0.00	0.00	0.00	0.00	0.00	0.00	0.00	0.00	0.00	0.00	3.70	-157.40	152.70	-0.90	-3.90	-74.70	78.40	-0.10	3.70	-8.30	4.60	0.00	3.70	-8.30	4.60	0.00	1.00	0.00	0.00	0.00	0.00	0.00	0.00	0.00	0.00	0.00	0.00	0.00	0.00	0.00	0.00
0.00	0.00	0.00	0.00	0.00	0.00	0.00	0.00	0.00	0.00	0.00	0.00	0.00	0.00	0.00	0.00	0.00	0.00	0.00	59.00	-175.90	116.50	-0.30	23.40	-85.80	62.20	-0.10	5.90	-8.10	2.20	0.00	5.90	-8.10	2.20	0.00	1.00	0.00	0.00	0.00	0.00	0.00	0.00	0.00	0.00	0.00	0.00	0.00	0.00	0.00	0.00
0.00	0.00	0.00	0.00	0.00	0.00	0.00	0.00	0.00	0.00	0.00	0.00	0.00	0.00	0.00	0.00	0.00	0.00	0.00	108.50	-177.70	69.20	0.00	48.90	-88.50	39.50	-0.10	7.40	-7.00	-0.40	0.00	7.40	-7.00	-0.40	0.00	1.00	0.00	0.00	0.00	0.00	0.00	0.00	0.00	0.00	0.00	0.00	0.00	0.00	0.00	0.00
0.00	0.00	0.00	0.00	0.00	0.00	0.00	0.00	0.00	0.00	0.00	0.00	0.00	0.00	0.00	0.00	0.00	0.00	0.00	147.40	-161.90	14.10	-0.30	69.60	-82.40	12.60	-0.10	8.30	-5.20	-3.00	0.00	8.30	-5.20	-3.00	0.00	1.00	0.00	0.00	0.00	0.00	0.00	0.00	0.00	0.00	0.00	0.00	0.00	0.00	0.00	0.00
0.00	0.00	0.00	0.00	0.00	0.00	0.00	0.00	0.00	0.00	0.00	0.00	0.00	0.00	0.00	0.00	0.00	0.00	0.00	171.50	-130.30	-41.60	-0.40	83.10	-68.20	-15.10	-0.10	8.20	-2.90	-5.30	0.00	8.20	-2.90	-5.30	0.00	1.00	0.00	0.00	0.00	0.00	0.00	0.00	0.00	0.00	0.00	0.00	0.00	0.00	0.00	0.00
0.00	0.00	0.00	0.00	0.00	0.00	0.00	0.00	0.00	0.00	0.00	0.00	0.00	0.00	0.00	0.00	0.00	0.00	0.00	178.60	-85.80	-93.40	-0.60	88.20	-47.40	-41.00	-0.10	7.40	-0.40	-6.90	0.00	7.40	-0.40	-6.90	0.00	1.00	0.00	0.00	0.00	0.00	0.00	0.00	0.00	0.00	0.00	0.00	0.00	0.00	0.00	0.00
0.00	0.00	0.00	0.00	0.00	0.00	0.00	0.00	0.00	0.00	0.00	0.00	0.00	0.00	0.00	0.00	0.00	0.00	0.00	168.40	-33.20	-135.30	-0.20	84.90	-22.00	-62.90	0.00	5.90	2.10	-8.00	0.00	5.90	2.10	-8.00	0.00	1.00	0.00	0.00	0.00	0.00	0.00	0.00	0.00	0.00	0.00	0.00	0.00	0.00	0.00	0.00
0.00	0.00	0.00	0.00	0.00	0.00	0.00	0.00	0.00	0.00	0.00	0.00	0.00	0.00	0.00	0.00	0.00	0.00	0.00	142.10	22.80	-165.10	-0.10	73.60	5.30	-79.10	-0.10	3.80	4.50	-8.30	0.00	3.80	4.50	-8.30	0.00	1.00	0.00	0.00	0.00	0.00	0.00	0.00	0.00	0.00	0.00	0.00	0.00	0.00	0.00	0.00
0.00	0.00	0.00	0.00	0.00	0.00	0.00	0.00	0.00	0.00	0.00	0.00	0.00	0.00	0.00	0.00	0.00	0.00	0.00	101.70	76.30	-178.70	-0.70	55.10	32.40	-87.70	-0.10	1.30	6.50	-7.80	0.00	1.30	6.50	-7.80	0.00	1.00	0.00	0.00	0.00	0.00	0.00	0.00	0.00	0.00	0.00	0.00	0.00	0.00	0.00	0.00
0.00	0.00	0.00	0.00	0.00	0.00	0.00	0.00	0.00	0.00	0.00	0.00	0.00	0.00	0.00	0.00	0.00	0.00	0.00	51.20	122.70	-174.40	-0.40	31.00	56.40	-87.50	-0.10	-1.20	7.80	-6.50	0.00	-1.20	7.80	-6.50	0.00	1.00	0.00	0.00	0.00	0.00	0.00	0.00	0.00	0.00	0.00	0.00	0.00	0.00	0.00	0.00
0.00	0.00	0.00	0.00	0.00	0.00	0.00	0.00	0.00	0.00	0.00	0.00	0.00	0.00	0.00	0.00	0.00	0.00	0.00	-4.50	156.90	-152.40	0.00	3.50	74.70	-78.40	-0.10	-3.80	8.30	-4.50	0.00	-3.80	8.30	-4.50	0.00	1.00	0.00	0.00	0.00	0.00	0.00	0.00	0.00	0.00	0.00	0.00	0.00	0.00	0.00	0.00
0.00	0.00	0.00	0.00	0.00	0.00	0.00	0.00	0.00	0.00	0.00	0.00	0.00	0.00	0.00	0.00	0.00	0.00	0.00	-59.60	175.70	-116.40	-0.30	-24.10	85.60	-61.60	0.00	-5.90	8.00	-2.10	0.00	-5.90	8.00	-2.10	0.00	1.00	0.00	0.00	0.00	0.00	0.00	0.00	0.00	0.00	0.00	0.00	0.00	0.00	0.00	0.00
0.00	0.00	0.00	0.00	0.00	0.00	0.00	0.00	0.00	0.00	0.00	0.00	0.00	0.00	0.00	0.00	0.00	0.00	0.00	-108.60	177.30	-68.70	-0.10	-49.10	88.10	-39.10	-0.10	-7.40	7.00	0.40	0.00	-7.40	7.00	0.40	0.00	1.00	0.00	0.00	0.00	0.00	0.00	0.00	0.00	0.00	0.00	0.00	0.00	0.00	0.00	0.00
0.00	0.00	0.00	0.00	0.00	0.00	0.00	0.00	0.00	0.00	0.00	0.00	0.00	0.00	0.00	0.00	0.00	0.00	0.00	-147.10	161.40	-14.60	-0.30	-69.20	82.10	-13.00	-0.10	-8.20	5.20	2.90	0.00	-8.20	5.20	2.90	0.00	1.00	0.00	0.00	0.00	0.00	0.00	0.00	0.00	0.00	0.00	0.00	0.00	0.00	0.00	0.00
0.00	0.00	0.00	0.00	0.00	0.00	0.00	0.00	0.00	0.00	0.00	0.00	0.00	0.00	0.00	0.00	0.00	0.00	0.00	-171.50	129.70	41.20	-0.50	-82.80	68.10	14.50	-0.10	-8.20	3.00	5.20	0.00	-8.20	3.00	5.20	0.00	1.00	0.00	0.00	0.00	0.00	0.00	0.00	0.00	0.00	0.00	0.00	0.00	0.00	0.00	0.00
0.00	0.00	0.00	0.00	0.00	0.00	0.00	0.00	0.00	0.00	0.00	0.00	0.00	0.00	0.00	0.00	0.00	0.00	0.00	-179.00	85.60	93.00	-0.40	-88.50	47.30	41.00	-0.10	-7.40	0.40	7.00	0.00	-7.40	0.40	7.00	0.00	1.00	0.00	0.00	0.00	0.00	0.00	0.00	0.00	0.00	0.00	0.00	0.00	0.00	0.00	0.00
0.00	0.00	0.00	0.00	0.00	0.00	0.00	0.00	0.00	0.00	0.00	0.00	0.00	0.00	0.00	0.00	0.00	0.00	0.00	-169.10	32.70	136.00	-0.40	-85.40	21.90	63.40	0.00	-5.90	-2.20	8.10	0.00	-5.90	-2.20	8.10	0.00	1.00	0.00	0.00	0.00	0.00	0.00	0.00	0.00	0.00	0.00	0.00	0.00	0.00	0.00	0.00
0.00	0.00	0.00	0.00	0.00	0.00	0.00	0.00	0.00	0.00	0.00	0.00	0.00	0.00	0.00	0.00	0.00	0.00	0.00	-142.30	-23.10	165.40	0.00	-73.80	-5.70	79.40	0.00	-3.80	-4.50	8.30	0.00	-3.80	-4.50	8.30	0.00	1.00	0.00	0.00	0.00	0.00	0.00	0.00	0.00	0.00	0.00	0.00	0.00	0.00	0.00	0.00
0.00	0.00	0.00	0.00	0.00	0.00	0.00	0.00	0.00	0.00	0.00	0.00	0.00	0.00	0.00	0.00	0.00	0.00	0.00	-101.40	-76.80	178.40	0.10	-54.80	-32.70	87.40	-0.10	-1.20	-6.50	7.70	0.00	-1.20	-6.50	7.70	0.00	1.00	0.00	0.00	0.00	0.00	0.00	0.00	0.00	0.00	0.00	0.00	0.00	0.00	0.00	0.00
0.00	0.00	0.00	0.00	0.00	0.00	0.00	0.00	0.00	0.00	0.00	0.00	0.00	0.00	0.00	0.00	0.00	0.00	0.00	-51.10	-123.00	173.60	-0.50	-30.70	-56.50	87.10	-0.10	1.30	-7.80	6.40	0.00	1.30	-7.80	6.40	0.00	1.00	0.00	0.00	0.00	0.00	0.00	0.00	0.00	0.00	0.00	0.00	0.00	0.00	0.00	0.00
0.00	0.00	0.00	0.00	0.00	0.00	0.00	0.00	0.00	0.00	0.00	0.00	0.00	0.00	0.00	0.00	0.00	0.00	0.00	4.00	-157.30	152.70	-0.50	-3.70	-74.70	78.40	0.00	3.70	-8.30	4.50	0.00	3.70	-8.30	4.50	0.00	1.00	0.00	0.00	0.00	0.00	0.00	0.00	0.00	0.00	0.00	0.00	0.00	0.00	0.00	0.00
0.00	0.00	0.00	0.00	0.00	0.00	0.00	0.00	0.00	0.00	0.00	0.00	0.00	0.00	0.00	0.00	0.00	0.00	0.00	59.00	-176.10	116.70	-0.20	23.60	-85.80	62.10	0.00	5.90	-8.10	2.20	0.00	5.90	-8.10	2.20	0.00	1.00	0.00	0.00	0.00	0.00	0.00	0.00	0.00	0.00	0.00	0.00	0.00	0.00	0.00	0.00
0.00	0.00	0.00	0.00	0.00	0.00	0.00	0.00	0.00	0.00	0.00	0.00	0.00	0.00	0.00	0.00	0.00	0.00	0.00	108.50	-177.70	68.80	-0.20	48.90	-88.40	39.40	0.00	7.40	-7.00	-0.40	0.00	7.40	-7.00	-0.40	0.00	1.00	0.00	0.00	0.00	0.00	0.00	0.00	0.00	0.00	0.00	0.00	0.00	0.00	0.00	0.00
0.00	0.00	0.00	0.00	0.00	0.00	0.00	0.00	0.00	0.00	0.00	0.00	0.00	0.00	0.00	0.00	0.00	0.00	0.00	147.40	-161.80	14.10	-0.20	69.40	-82.40	12.80	-0.10	8.30	-5.20	-3.00	0.00	8.30	-5.20	-3.00	0.00	1.00	0.00	0.00	0.00	0.00	0.00	0.00	0.00	0.00	0.00	0.00	0.00	0.00	0.00	0.00
0.00	0.00	0.00	0.00	0.00	0.00	0.00	0.00	0.00	0.00	0.00	0.00	0.00	0.00	0.00	0.00	0.00	0.00	0.00	171.40	-130.30	-41.40	-0.40	83.00	-68.20	-14.90	-0.10	8.20	-2.90	-5.30	0.00	8.20	-2.90	-5.30	0.00	1.00	0.00	0.00	0.00	0.00	0.00	0.00	0.00	0.00	0.00	0.00	0.00	0.00	0.00	0.00
0.00	0.00	0.00	0.00	0.00	0.00	0.00	0.00	0.00	0.00	0.00	0.00	0.00	0.00	0.00	0.00	0.00	0.00	0.00	178.80	-85.80	-93.10	-0.10	88.40	-47.40	-41.00	0.00	7.40	-0.40	-7.00	0.00	7.40	-0.40	-7.00	0.00	1.00	0.00	0.00	0.00	0.00	0.00	0.00	0.00	0.00	0.00	0.00	0.00	0.00	0.00	0.00
0.00	0.00	0.00	0.00	0.00	0.00	0.00	0.00	0.00	0.00	0.00	0.00	0.00	0.00	0.00	0.00	0.00	0.00	0.00	168.70	-32.90	-135.60	0.10	85.10	-22.00	-63.10	0.00	5.90	2.10	-8.00	0.00	5.90	2.10	-8.00	0.00	1.00	0.00	0.00	0.00	0.00	0.00	0.00	0.00	0.00	0.00	0.00	0.00	0.00	0.00	0.00
0.00	0.00	0.00	0.00	0.00	0.00	0.00	0.00	0.00	0.00	0.00	0.00	0.00	0.00	0.00	0.00	0.00	0.00	0.00	142.00	22.70	-165.20	-0.40	73.60	5.40	-79.10	-0.10	3.80	4.50	-8.30	0.00	3.80	4.50	-8.30	0.00	1.00	0.00	0.00	0.00	0.00	0.00	0.00	0.00	0.00	0.00	0.00	0.00	0.00	0.00	0.00
0.00	0.00	0.00	0.00	0.00	0.00	0.00	0.00	0.00	0.00	0.00	0.00	0.00	0.00	0.00	0.00	0.00	0.00	0.00	101.50	76.30	-178.40	-0.60	55.00	32.40	-87.60	-0.10	1.30	6.50	-7.80	0.00	1.30	6.50	-7.80	0.00	1.00	0.00	0.00	0.00	0.00	0.00	0.00	0.00	0.00	0.00	0.00	0.00	0.00	0.00	0.00
0.00	0.00	0.00	0.00	0.00	0.00	0.00	0.00	0.00	0.00	0.00	0.00	0.00	0.00	0.00	0.00	0.00	0.00	0.00	51.20	122.80	-174.20	-0.10	30.90	56.30	-87.40	-0.10	-1.20	7.80	-6.50	0.00	-1.20	7.80	-6.50	0.00	1.00	0.00	0.00	0.00	0.00	0.00	0.00	0.00	0.00	0.00	0.00	0.00	0.00	0.00	0.00
0.00	0.00	0.00	0.00	0.00	0.00	0.00	0.00	0.00	0.00	0.00	0.00	0.00	0.00	0.00	0.00	0.00	0.00	0.00	-4.30	157.00	-152.80	-0.10	3.60	74.70	-78.40	0.00	-3.80	8.30	-4.50	0.00	-3.80	8.30	-4.50	0.00	1.00	0.00	0.00	0.00	0.00	0.00	0.00	0.00	0.00	0.00	0.00	0.00	0.00	0.00	0.00
0.00	0.00	0.00	0.00	0.00	0.00	0.00	0.00	0.00	0.00	0.00	0.00	0.00	0.00	0.00	0.00	0.00	0.00	0.00	-59.50	175.70	-116.20	0.00	-23.90	85.60	-61.70	0.00	-5.90	8.00	-2.10	0.00	-5.90	8.00	-2.10	0.00	1.00	0.00	0.00	0.00	0.00	0.00	0.00	0.00	0.00	0.00	0.00	0.00	0.00	0.00	0.00
0.00	0.00	0.00	0.00	0.00	0.00	0.00	0.00	0.00	0.00	0.00	0.00	0.00	0.00	0.00	0.00	0.00	0.00	0.00	-108.70	177.20	-68.60	-0.20	-49.10	88.20	-39.20	-0.10	-7.40	7.00	0.40	0.00	-7.40	7.00	0.40	0.00	1.00	0.00	0.00	0.00	0.00	0.00	0.00	0.00	0.00	0.00	0.00	0.00	0.00	0.00	0.00
0.00	0.00	0.00	0.00	0.00	0.00	0.00	0.00	0.00	0.00	0.00	0.00	0.00	0.00	0.00	0.00	0.00	0.00	0.00	-147.20	161.50	-14.60	-0.30	-69.30	82.10	-12.90	0.00	-8.20	5.20	2.90	0.00	-8.20	5.20	2.90	0.00	1.00	0.00	0.00	0.00	0.00	0.00	0.00	0.00	0.00	0.00	0.00	0.00	0.00	0.00	0.00
0.00	0.00	0.00	0.00	0.00	0.00	0.00	0.00	0.00	0.00	0.00	0.00	0.00	0.00	0.00	0.00	0.00	0.00	0.00	-171.40	129.90	41.20	-0.10	-82.90	68.10	14.70	0.00	-8.20	3.00	5.20	0.00	-8.20	3.00	5.20	0.00	1.00	0.00	0.00	0.00	0.00	0.00	0.00	0.00	0.00	0.00	0.00	0.00	0.00	0.00	0.00
0.00	0.00	0.00	0.00	0.00	0.00	0.00	0.00	0.00	0.00	0.00	0.00	0.00	0.00	0.00	0.00	0.00	0.00	0.00	-179.10	85.40	93.30	-0.30	-88.40	47.30	41.00	0.00	-7.40	0.40	7.00	0.00	-7.40	0.40	7.00	0.00	1.00	0.00	0.00	0.00	0.00	0.00	0.00	0.00	0.00	0.00	0.00	0.00	0.00	0.00	0.00
0.00	0.00	0.00	0.00	0.00	0.00	0.00	0.00	0.00	0.00	0.00	0.00	0.00	0.00	0.00	0.00	0.00	0.00	0.00	-169.00	32.70	136.00	-0.10	-85.30	21.90	63.30	0.00	-5.90	-2.10	8.10	0.00	-5.90	-2.10	8.10	0.00	1.00	0.00	0.00	0.00	0.00	0.00	0.00	0.00	0.00	0.00	0.00	0.00	0.00	0.00	0.00
0.00	0.00	0.00	0.00	0.00	0.00	0.00	0.00	0.00	0.00	0.00	0.00	0.00	0.00	0.00	0.00	0.00	0.00	0.00	-142.10	-23.00	165.30	0.00	-73.80	-5.70	79.40	0.00	-3.80	-4.50	8.30	0.00	-3.80	-4.50	8.30	0.00	1.00	0.00	0.00	0.00	0.00	0.00	0.00	0.00	0.00	0.00	0.00	0.00	0.00	0.00	0.00
0.00	0.00	0.00	0.00	0.00	0.00	0.00	0.00	0.00	0.00	0.00	0.00	0.00	0.00	0.00	0.00	0.00	0.00	0.00	-101.70	-76.90	178.20	-0.30	-54.90	-32.70	87.50	-0.10	-1.20	-6.50	7.80	0.00	-1.20	-6.50	7.80	0.00	1.00	0.00	0.00	0.00	0.00	0.00	0.00	0.00	0.00	0.00	0.00	0.00	0.00	0.00	0.00
0.00	0.00	0.00	0.00	0.00	0.00	0.00	0.00	0.00	0.00	0.00	0.00	0.00	0.00	0.00	0.00	0.00	0.00	0.00	-51.20	-123.10	173.90	-0.40	-30.70	-56.50	87.20	0.00	1.30	-7.80	6.50	0.00	1.30	-7.80	6.50	0.00	1.00	0.00	0.00	0.00	0.00	0.00	0.00	0.00	0.00	0.00	0.00	0.00	0.00	0.00	0.00
0.00	0.00	0.00	0.00	0.00	0.00	0.00	0.00	0.00	0.00	0.00	0.00	0.00	0.00	0.00	0.00	0.00	0.00	0.00	4.30	-157.10	152.60	-0.10	-3.60	-74.70	78.40	0.00	3.80	-8.30	4.50	0.00	3.80	-8.30	4.50	0.00	1.00	0.00	0.00	0.00	0.00	0.00	0.00	0.00	0.00	0.00	0.00	0.00	0.00	0.00	0.00
0.00	0.00	0.00	0.00	0.00	0.00	0.00	0.00	0.00	0.00	0.00	0.00	0.00	0.00	0.00	0.00	0.00	0.00	0.00	59.30	-175.90	116.50	0.00	23.70	-85.80	62.00	0.00	5.90	-8.10	2.10	0.00	5.90	-8.10	2.10	0.00	1.00	0.00	0.00	0.00	0.00	0.00	0.00	0.00	0.00	0.00	0.00	0.00	0.00	0.00	0.00
0.00	0.00	0.00	0.00	0.00	0.00	0.00	0.00	0.00	0.00	0.00	0.00	0.00	0.00	0.00	0.00	0.00	0.00	0.00	108.50	-177.60	69.00	0.00	48.90	-88.40	39.40	0.00	7.40	-7.00	-0.40	0.00	7.40	-7.00	-0.40	0.00	1.00	0.00	0.00	0.00	0.00	0.00	0.00	0.00	0.00	0.00	0.00	0.00	0.00	0.00	0.00
0.00	0.00	0.00	0.00	0.00	0.00	0.00	0.00	0.00	0.00	0.00	0.00	0.00	0.00	0.00	0.00	0.00	0.00	0.00	147.10	-161.90	14.40	-0.40	69.40	-82.40	12.80	-0.10	8.20	-5.20	-3.00	0.00	8.20	-5.20	-3.00	0.00	1.00	0.00	0.00	0.00	0.00	0.00	0.00	0.00	0.00	0.00	0.00	0.00	0.00	0.00	0.00
0.00	0.00	0.00	0.00	0.00	0.00	0.00	0.00	0.00	0.00	0.00	0.00	0.00	0.00	0.00	0.00	0.00	0.00	0.00	171.50	-130.20	-41.60	-0.30	83.00	-68.20	-14.80	0.00	8.20	-3.00	-5.20	0.00	8.20	-3.00	-5.20	0.00	1.00	0.00	0.00	0.00	0.00	0.00	0.00	0.00	0.00	0.00	0.00	0.00	0.00	0.00	0.00
0.00	0.00	0.00	0.00	0.00	0.00	0.00	0.00	0.00	0.00	0.00	0.00	0.00	0.00	0.00	0.00	0.00	0.00	0.00	178.90	-85.70	-93.00	0.10	88.40	-47.40	-41.00	0.00	7.40	-0.40	-7.00	0.00	7.40	-0.40	-7.00	0.00	1.00	0.00	0.00	0.00	0.00	0.00	0.00	0.00	0.00	0.00	0.00	0.00	0.00	0.00	0.00
0.00	0.00	0.00	0.00	0.00	0.00	0.00	0.00	0.00	0.00	0.00	0.00	0.00	0.00	0.00	0.00	0.00	0.00	0.00	168.60	-33.10	-135.60	0.00	85.10	-22.00	-63.10	0.00	5.90	2.10	-8.00	0.00	5.90	2.10	-8.00	0.00	1.00	0.00	0.00	0.00	0.00	0.00	0.00	0.00	0.00	0.00	0.00	0.00	0.00	0.00	0.00
0.00	0.00	0.00	0.00	0.00	0.00	0.00	0.00	0.00	0.00	0.00	0.00	0.00	0.00	0.00	0.00	0.00	0.00	0.00	142.00	22.70	-165.10	-0.30	73.60	5.40	-79.20	0.00	3.80	4.50	-8.30	0.00	3.80	4.50	-8.30	0.00	1.00	0.00	0.00	0.00	0.00	0.00	0.00	0.00	0.00	0.00	0.00	0.00	0.00	0.00	0.00
0.00	0.00	0.00	0.00	0.00	0.00	0.00	0.00	0.00	0.00	0.00	0.00	0.00	0.00	0.00	0.00	0.00	0.00	0.00	101.70	76.60	-178.50	-0.20	54.90	32.50	-87.50	0.00	1.30	6.50	-7.80	0.00	1.30	6.50	-7.80	0.00	1.00	0.00	0.00	0.00	0.00	0.00	0.00	0.00	0.00	0.00	0.00	0.00	0.00	0.00	0.00
0.00	0.00	0.00	0.00	0.00	0.00	0.00	0.00	0.00	0.00	0.00	0.00	0.00	0.00	0.00	0.00	0.00	0.00	0.00	51.10	122.70	-174.10	-0.20	30.80	56.30	-87.30	0.00	-1.30	7.80	-6.50	0.00	-1.30	7.80	-6.50	0.00	1.00	0.00	0.00	0.00	0.00	0.00	0.00	0.00	0.00	0.00	0.00	0.00	0.00	0.00	0.00
0.00	0.00	0.00	0.00	0.00	0.00	0.00	0.00	0.00	0.00	0.00	0.00	0.00	0.00	0.00	0.00	0.00	0.00	0.00	-4.30	156.90	-152.60	0.00	3.60	74.70	-78.40	0.00	-3.80	8.30	-4.50	0.00	-3.80	8.30	-4.50	0.00	1.00	0.00	0.00	0.00	0.00	0.00	0.00	0.00	0.00	0.00	0.00	0.00	0.00	0.00	0.00
0.00	0.00	0.00	0.00	0.00	0.00	0.00	0.00	0.00	0.00	0.00	0.00	0.00	0.00	0.00	0.00	0.00	0.00	0.00	-59.40	175.70	-116.40	-0.10	-23.90	85.60	-61.80	0.00	-5.90	8.00	-2.10	0.00	-5.90	8.00	-2.10	0.00	1.00	0.00	0.00	0.00	0.00	0.00	0.00	0.00	0.00	0.00	0.00	0.00	0.00	0.00	0.00
0.00	0.00	0.00	0.00	0.00	0.00	0.00	0.00	0.00	0.00	0.00	0.00	0.00	0.00	0.00	0.00	0.00	0.00	0.00	-108.70	177.30	-68.80	-0.20	-49.00	88.20	-39.20	0.00	-7.40	7.00	0.40	0.00	-7.40	7.00	0.40	0.00	1.00	0.00	0.00	0.00	0.00	0.00	0.00	0.00	0.00	0.00	0.00	0.00	0.00	0.00	0.00
0.00	0.00	0.00	0.00	0.00	0.00	0.00	0.00	0.00	0.00	0.00	0.00	0.00	0.00	0.00	0.00	0.00	0.00	0.00	-147.20	161.50	-14.20	0.00	-69.30	82.20	-12.80	0.00	-8.20	5.20	3.00	0.00	-8.20	5.20	3.00	0.00	1.00	0.00	0.00	0.00	0.00	0.00	0.00	0.00	0.00	0.00	0.00	0.00	0.00	0.00	0.00
0.00	0.00	0.00	0.00	0.00	0.00	0.00	0.00	0.00	0.00	0.00	0.00	0.00	0.00	0.00	0.00	0.00	0.00	0.00	-171.40	129.90	41.30	-0.10	-82.90	68.10	14.70	0.00	-8.20	3.00	5.20	0.00	-8.20	3.00	5.20	0.00	1.00	0.00	0.00	0.00	0.00	0.00	0.00	0.00	0.00	0.00	0.00	0.00	0.00	0.00	0.00
0.00	0.00	0.00	0.00	0.00	0.00	0.00	0.00	0.00	0.00	0.00	0.00	0.00	0.00	0.00	0.00	0.00	0.00	0.00	-178.90	85.50	93.00	-0.30	-88.40	47.30	41.00	0.00	-7.40	0.40	7.00	0.00	-7.40	0.40	7.00	0.00	1.00	0.00	0.00	0.00	0.00	0.00	0.00	0.00	0.00	0.00	0.00	0.00	0.00	0.00	0.00
0.00	0.00	0.00	0.00	0.00	0.00	0.00	0.00	0.00	0.00	0.00	0.00	0.00	0.00	0.00	0.00	0.00	0.00	0.00	-168.90	32.80	135.90	0.00	-85.30	21.90	63.30	0.00	-5.90	-2.10	8.10	0.00	-5.90	-2.10	8.10	0.00	1.00	0.00	0.00	0.00	0.00	0.00	0.00	0.00	0.00	0.00	0.00	0.00	0.00	0.00	0.00
0.00	0.00	0.00	0.00	0.00	0.00	0.00	0.00	0.00	0.00	0.00	0.00	0.00	0.00	0.00	0.00	0.00	0.00	0.00	-142.30	-23.20	165.40	0.00	-73.70	-5.60	79.30	0.00	-3.80	-4.50	8.30	0.00	-3.80	-4.50	8.30	0.00	1.00	0.00	0.00	0.00	0.00	0.00	0.00	0.00	0.00	0.00	0.00	0.00	0.00	0.00	0.00
0.00	0.00	0.00	0.00	0.00	0.00	0.00	0.00	0.00	0.00	0.00	0.00	0.00	0.00	0.00	0.00	0.00	0.00	0.00	-101.60	-76.80	178.30	-0.10	-54.90	-32.60	87.50	0.00	-1.30	-6.50	7.80	0.00	-1.30	-6.50	7.80	0.00	1.00	0.00	0.00	0.00	0.00	0.00	0.00	0.00	0.00	0.00	0.00	0.00	0.00	0.00	0.00
0.00	0.00	0.00	0.00	0.00	0.00	0.00	0.00	0.00	0.00	0.00	0.00	0.00	0.00	0.00	0.00	0.00	0.00	0.00	-51.00	-122.90	173.90	0.00	-30.80	-56.50	87.20	0.00	1.30	-7.80	6.50	0.00	1.30	-7.80	6.50	0.00	1.00	0.00	0.00	0.00	0.00	0.00	0.00	0.00	0.00	0.00	0.00	0.00	0.00	0.00	0.00
0.00	0.00	0.00	0.00	0.00	0.00	0.00	0.00	0.00	0.00	0.00	0.00	0.00	0.00	0.00	0.00	0.00	0.00	0.00	4.20	-157.20	152.80	0.00	-3.60	-74.80	78.40	0.00	3.80	-8.30	4.50	0.00	3.80	-8.30	4.50	0.00	1.00	0.00	0.00	0.00	0.00	0.00	0.00	0.00	0.00	0.00	0.00	0.00	0.00	0.00	0.00
0.00	0.00	0.00	0.00	0.00	0.00	0.00	0.00	0.00	0.00	0.00	0.00	0.00	0.00	0.00	0.00	0.00	0.00	0.00	59.30	-176.00	116.70	0.00	23.70	-85.80	61.90	0.00	5.90	-8.10	2.10	0.00	5.90	-8.10	2.10	0.00	1.00	0.00	0.00	0.00	0.00	0.00	0.00	0.00	0.00	0.00	0.00	0.00	0.00	0.00	0.00
0.00	0.00	0.00	0.00	0.00	0.00	0.00	0.00	0.00	0.00	0.00	0.00	0.00	0.00	0.00	0.00	0.00	0.00	0.00	108.50	-177.60	68.70	-0.30	48.90	-88.40	39.30	0.00	7.40	-7.00	-0.40	0.00	7.40	-7.00	-0.40	0.00	1.00	0.00	0.00	0.00	0.00	0.00	0.00	0.00	0.00	0.00	0.00	0.00	0.00	0.00	0.00
0.00	0.00	0.00	0.00	0.00	0.00	0.00	0.00	0.00	0.00	0.00	0.00	0.00	0.00	0.00	0.00	0.00	0.00	0.00	147.10	-161.90	14.30	-0.40	69.30	-82.30	12.90	0.00	8.20	-5.20	-3.00	0.00	8.20	-5.20	-3.00	0.00	1.00	0.00	0.00	0.00	0.00	0.00	0.00	0.00	0.00	0.00	0.00	0.00	0.00	0.00	0.00
0.00	0.00	0.00	0.00	0.00	0.00	0.00	0.00	0.00	0.00	0.00	0.00	0.00	0.00	0.00	0.00	0.00	0.00	0.00	171.50	-130.10	-41.30	0.00	83.00	-68.20	-14.70	0.00	8.20	-3.00	-5.20	0.00	8.20	-3.00	-5.20	0.00	1.00	0.00	0.00	0.00	0.00	0.00	0.00	0.00	0.00	0.00	0.00	0.00	0.00	0.00	0.00
0.00	0.00	0.00	0.00	0.00	0.00	0.00	0.00	0.00	0.00	0.00	0.00	0.00	0.00	0.00	0.00	0.00	0.00	0.00	179.00	-85.70	-93.10	0.10	88.40	-47.40	-41.00	0.00	7.40	-0.40	-7.00	0.00	7.40	-0.40	-7.00	0.00	1.00	0.00	0.00	0.00	0.00	0.00	0.00	0.00	0.00	0.00	0.00	0.00	0.00	0.00	0.00
0.00	0.00	0.00	0.00	0.00	0.00	0.00	0.00	0.00	0.00	0.00	0.00	0.00	0.00	0.00	0.00	0.00	0.00	0.00	168.80	-33.00	-135.90	-0.10	85.20	-22.00	-63.20	0.00	5.90	2.10	-8.00	0.00	5.90	2.10	-8.00	0.00	1.00	0.00	0.00	0.00	0.00	0.00	0.00	0.00	0.00	0.00	0.00	0.00	0.00	0.00	0.00
0.00	0.00	0.00	0.00	0.00	0.00	0.00	0.00	0.00	0.00	0.00	0.00	0.00	0.00	0.00	0.00	0.00	0.00	0.00	142.00	22.70	-165.00	-0.20	73.60	5.40	-79.20	0.00	3.80	4.50	-8.30	0.00	3.80	4.50	-8.30	0.00	1.00	0.00	0.00	0.00	0.00	0.00	0.00	0.00	0.00	0.00	0.00	0.00	0.00	0.00	0.00
0.00	0.00	0.00	0.00	0.00	0.00	0.00	0.00	0.00	0.00	0.00	0.00	0.00	0.00	0.00	0.00	0.00	0.00	0.00	101.50	76.50	-178.20	-0.10	54.90	32.50	-87.50	0.00	1.30	6.50	-7.80	0.00	1.30	6.50	-7.80	0.00	1.00	0.00	0.00	0.00	0.00	0.00	0.00	0.00	0.00	0.00	0.00	0.00	0.00	0.00	0.00
0.00	0.00	0.00	0.00	0.00	0.00	0.00	0.00	0.00	0.00	0.00	0.00	0.00	0.00	0.00	0.00	0.00	0.00	0.00	51.20	122.80	-174.10	0.00	30.80	56.30	-87.20	0.00	-1.30	7.80	-6.50	0.00	-1.30	7.80	-6.50	0.00	1.00	0.00	0.00	0.00	0.00	0.00	0.00	0.00	0.00	0.00	0.00	0.00	0.00	0.00	0.00
0.00	0.00	0.00	0.00	0.00	0.00	0.00	0.00	0.00	0.00	0.00	0.00	0.00	0.00	0.00	0.00	0.00	0.00	0.00	-4.20	157.00	-152.80	0.00	3.60	74.60	-78.40	0.00	-3.80	8.30	-4.50	0.00	-3.80	8.30	-4.50	0.00	1.00	0.00	0.00	0.00	0.00	0.00	0.00	0.00	0.00	0.00	0.00	0.00	0.00	0.00	0.00
0.00	0.00	0.00	0.00	0.00	0.00	0.00	0.00	0.00	0.00	0.00	0.00	0.00	0.00	0.00	0.00	0.00	0.00	0.00	-59.50	175.60	-116.30	-0.20	-23.80	85.60	-61.80	0.00	-5.90	8.00	-2.10	0.00	-5.90	8.00	-2.10	0.00	1.00	0.00	0.00	0.00	0.00	0.00	0.00	0.00	0.00	0.00	0.00	0.00	0.00	0.00	0.00
0.00	0.00	0.00	0.00	0.00	0.00	0.00	0.00	0.00	0.00	0.00	0.00	0.00	0.00	0.00	0.00	0.00	0.00	0.00	-108.60	177.30	-68.70	0.00	-49.00	88.20	-39.20	0.00	-7.40	7.00	0.40	0.00	-7.40	7.00	0.40	0.00	1.00	0.00	0.00	0.00	0.00	0.00	0.00	0.00	0.00	0.00	0.00	0.00	0.00	0.00	0.00
0.00	0.00	0.00	0.00	0.00	0.00	0.00	0.00	0.00	0.00	0.00	0.00	0.00	0.00	0.00	0.00	0.00	0.00	0.00	-147.20	161.60	-14.40	0.00	-69.30	82.20	-12.80	0.00	-8.20	5.20	3.00	0.00	-8.20	5.20	3.00	0.00	1.00	0.00	0.00	0.00	0.00	0.00	0.00	0.00	0.00	0.00	0.00	0.00	0.00	0.00	0.00
0.00	0.00	0.00	0.00	0.00	0.00	0.00	0.00	0.00	0.00	0.00	0.00	0.00	0.00	0.00	0.00	0.00	0.00	0.00	-171.50	129.90	41.30	-0.10	-82.90	68.10	14.80	0.00	-8.20	3.00	5.20	0.00	-8.20	3.00	5.20	0.00	1.00	0.00	0.00	0.00	0.00	0.00	0.00	0.00	0.00	0.00	0.00	0.00	0.00	0.00	0.00
0.00	0.00	0.00	0.00	0.00	0.00	0.00	0.00	0.00	0.00	0.00	0.00	0.00	0.00	0.00	0.00	0.00	0.00	0.00	-178.90	85.50	93.20	-0.10	-88.40	47.30	41.00	0.00	-7.40	0.40	7.00	0.00	-7.40	0.40	7.00	0.00	1.00	0.00	0.00	0.00	0.00	0.00	0.00	0.00	0.00	0.00	0.00	0.00	0.00	0.00	0.00
0.00	0.00	0.00	0.00	0.00	0.00	0.00	0.00	0.00	0.00	0.00	0.00	0.00	0.00	0.00	0.00	0.00	0.00	0.00	-168.80	32.80	135.80	0.00	-85.20	21.90	63.30	0.00	-5.90	-2.10	8.10	0.00	-5.90	-2.10	8.10	0.00	1.00	0.00	0.00	0.00	0.00	0.00	0.00	0.00	0.00	0.00	0.00	0.00	0.00	0.00	0.00
0.00	0.00	0.00	0.00	0.00	0.00	0.00	0.00	0.00	0.00	0.00	0.00	0.00	0.00	0.00	0.00	0.00	0.00	0.00	-142.20	-23.10	165.30	0.00	-73.70	-5.60	79.30	0.00	-3.80	-4.50	8.30	0.00	-3.80	-4.50	8.30	0.00	1.00	0.00	0.00	0.00	0.00	0.00	0.00	0.00	0.00	0.00	0.00	0.00	0.00	0.00	0.00
0.00	0.00	0.00	0.00	0.00	0.00	0.00	0.00	0.00	0.00	0.00	0.00	0.00	0.00	0.00	0.00	0.00	0.00	0.00	-101.70	-76.80	178.50	0.00	-54.90	-32.60	87.60	0.00	-1.30	-6.50	7.80	0.00	-1.30	-6.50	7.80	0.00	1.00	0.00	0.00	0.00	0.00	0.00	0.00	0.00	0.00	0.00	0.00	0.00	0.00	0.00	0.00
0.00	0.00	0.00	0.00	0.00	0.00	0.00	0.00	0.00	0.00	0.00	0.00	0.00	0.00	0.00	0.00	0.00	0.00	0.00	-51.10	-123.00	174.10	-0.10	-30.80	-56.50	87.20	0.00	1.30	-7.80	6.50	0.00	1.30	-7.80	6.50	0.00	1.00	0.00	0.00	0.00	0.00	0.00	0.00	0.00	0.00	0.00	0.00	0.00	0.00	0.00	0.00
0.00	0.00	0.00	0.00	0.00	0.00	0.00	0.00	0.00	0.00	0.00	0.00	0.00	0.00	0.00	0.00	0.00	0.00	0.00	4.40	-157.00	152.60	0.00	-3.60	-74.80	78.40	0.00	3.80	-8.30	4.50	0.00	3.80	-8.30	4.50	0.00	1.00	0.00	0.00	0.00	0.00	0.00	0.00	0.00	0.00	0.00	0.00	0.00	0.00	0.00	0.00
0.00	0.00	0.00	0.00	0.00	0.00	0.00	0.00	0.00	0.00	0.00	0.00	0.00	0.00	0.00	0.00	0.00	0.00	0.00	59.30	-176.00	116.50	0.00	23.80	-85.80	61.90	0.00	5.90	-8.10	2.10	0.00	5.90	-8.10	2.10	0.00	1.00	0.00	0.00	0.00	0.00	0.00	0.00	0.00	0.00	0.00	0.00	0.00	0.00	0.00	0.00
0.00	0.00	0.00	0.00	0.00	0.00	0.00	0.00	0.00	0.00	0.00	0.00	0.00	0.00	0.00	0.00	0.00	0.00	0.00	108.40	-177.70	68.90	-0.30	48.90	-88.40	39.30	0.00	7.40	-7.00	-0.40	0.00	7.40	-7.00	-0.40	0.00	1.00	0.00	0.00	0.00	0.00	0.00	0.00	0.00	0.00	0.00	0.00	0.00	0.00	0.00	0.00
0.00	0.00	0.00	0.00	0.00	0.00	0.00	0.00	0.00	0.00	0.00	0.00	0.00	0.00	0.00	0.00	0.00	0.00	0.00	147.20	-161.80	14.50	0.00	69.40	-82.30	12.90	0.00	8.20	-5.20	-3.00	0.00	8.20	-5.20	-3.00	0.00	1.00	0.00	0.00	0.00	0.00	0.00	0.00	0.00	0.00	0.00	0.00	0.00	0.00	0.00	0.00
0.00	0.00	0.00	0.00	0.00	0.00	0.00	0.00	0.00	0.00	0.00	0.00	0.00	0.00	0.00	0.00	0.00	0.00	0.00	171.60	-130.00	-41.40	0.10	83.00	-68.20	-14.70	0.00	8.20	-3.00	-5.20	0.00	8.20	-3.00	-5.20	0.00	1.00	0.00	0.00	0.00	0.00	0.00	0.00	0.00	0.00	0.00	0.00	0.00	0.00	0.00	0.00
0.00	0.00	0.00	0.00	0.00	0.00	0.00	0.00	0.00	0.00	0.00	0.00	0.00	0.00	0.00	0.00	0.00	0.00	0.00	178.90	-85.80	-93.10	0.00	88.40	-47.40	-41.00	0.00	7.40	-0.40	-7.00	0.00	7.40	-0.40	-7.00	0.00	1.00	0.00	0.00	0.00	0.00	0.00	0.00	0.00	0.00	0.00	0.00	0.00	0.00	0.00	0.00
0.00	0.00	0.00	0.00	0.00	0.00	0.00	0.00	0.00	0.00	0.00	0.00	0.00	0.00	0.00	0.00	0.00	0.00	0.00	168.70	-33.10	-135.80	-0.10	85.20	-22.00	-63.20	0.00	5.90	2.10	-8.00	0.00	5.90	2.10	-8.00	0.00	1.00	0.00	0.00	0.00	0.00	0.00	0.00	0.00	0.00	0.00	0.00	0.00	0.00	0.00	0.00
0.00	0.00	0.00	0.00	0.00	0.00	0.00	0.00	0.00	0.00	0.00	0.00	0.00	0.00	0.00	0.00	0.00	0.00	0.00	142.10	22.80	-165.20	-0.20	73.60	5.50	-79.20	0.00	3.80	4.50	-8.30	0.00	3.80	4.50	-8.30	0.00	1.00	0.00	0.00	0.00	0.00	0.00	0.00	0.00	0.00	0.00	0.00	0.00	0.00	0.00	0.00
0.00	0.00	0.00	0.00	0.00	0.00	0.00	0.00	0.00	0.00	0.00	0.00	0.00	0.00	0.00	0.00	0.00	0.00	0.00	101.60	76.60	-178.30	0.00	54.90	32.50	-87.50	0.00	1.30	6.50	-7.80	0.00	1.30	6.50	-7.80	0.00	1.00	0.00	0.00	0.00	0.00	0.00	0.00	0.00	0.00	0.00	0.00	0.00	0.00	0.00	0.00
0.00	0.00	0.00	0.00	0.00	0.00	0.00	0.00	0.00	0.00	0.00	0.00	0.00	0.00	0.00	0.00	0.00	0.00	0.00	51.10	122.70	-173.90	0.00	30.80	56.30	-87.20	0.00	-1.30	7.80	-6.50	0.00	-1.30	7.80	-6.50	0.00	1.00	0.00	0.00	0.00	0.00	0.00	0.00	0.00	0.00	0.00	0.00	0.00	0.00	0.00	0.00
0.00	0.00	0.00	0.00	0.00	0.00	0.00	0.00	0.00	0.00	0.00	0.00	0.00	0.00	0.00	0.00	0.00	0.00	0.00	-4.30	156.90	-152.80	-0.20	3.60	74.70	-78.40	0.00	-3.80	8.30	-4.50	0.00	-3.80	8.30	-4.50	0.00	1.00	0.00	0.00	0.00	0.00	0.00	0.00	0.00	0.00	0.00	0.00	0.00	0.00	0.00	0.00
0.00	0.00	0.00	0.00	0.00	0.00	0.00	0.00	0.00	0.00	0.00	0.00	0.00	0.00	0.00	0.00	0.00	0.00	0.00	-59.30	175.80	-116.50	0.00	-23.80	85.70	-61.80	0.00	-5.90	8.00	-2.10	0.00	-5.90	8.00	-2.10	0.00	1.00	0.00	0.00	0.00	0.00	0.00	0.00	0.00	0.00	0.00	0.00	0.00	0.00	0.00	0.00
0.00	0.00	0.00	0.00	0.00	0.00	0.00	0.00	0.00	0.00	0.00	0.00	0.00	0.00	0.00	0.00	0.00	0.00	0.00	-108.60	177.40	-68.60	0.20	-49.00	88.20	-39.20	0.00	-7.40	7.00	0.40	0.00	-7.40	7.00	0.40	0.00	1.00	0.00	0.00	0.00	0.00	0.00	0.00	0.00	0.00	0.00	0.00	0.00	0.00	0.00	0.00
0.00	0.00	0.00	0.00	0.00	0.00	0.00	0.00	0.00	0.00	0.00	0.00	0.00	0.00	0.00	0.00	0.00	0.00	0.00	-147.30	161.50	-14.20	0.00	-69.40	82.20	-12.80	0.00	-8.20	5.20	3.00	0.00	-8.20	5.20	3.00	0.00	1.00	0.00	0.00	0.00	0.00	0.00	0.00	0.00	0.00	0.00	0.00	0.00	0.00	0.00	0.00
0.00	0.00	0.00	0.00	0.00	0.00	0.00	0.00	0.00	0.00	0.00	0.00	0.00	0.00	0.00	0.00	0.00	0.00	0.00	-171.50	129.90	41.30	-0.20	-82.90	68.10	14.80	0.00	-8.20	3.00	5.20	0.00	-8.20	3.00	5.20	0.00	1.00	0.00	0.00	0.00	0.00	0.00	0.00	0.00	0.00	0.00	0.00	0.00	0.00	0.00	0.00
0.00	0.00	0.00	0.00	0.00	0.00	0.00	0.00	0.00	0.00	0.00	0.00	0.00	0.00	0.00	0.00	0.00	0.00	0.00	-178.90	85.50	93.00	-0.20	-88.40	47.30	41.00	0.00	-7.40	0.40	7.00	0.00	-7.40	0.40	7.00	0.00	1.00	0.00	0.00	0.00	0.00	0.00	0.00	0.00	0.00	0.00	0.00	0.00	0.00	0.00	0.00
0.00	0.00	0.00	0.00	0.00	0.00	0.00	0.00	0.00	0.00	0.00	0.00	0.00	0.00	0.00	0.00	0.00	0.00	0.00	-168.80	32.80	135.90	-0.10	-85.20	21.90	63.30	0.00	-5.90	-2.10	8.10	0.00	-5.90	-2.10	8.10	0.00	1.00	0.00	0.00	0.00	0.00	0.00	0.00	0.00	0.00	0.00	0.00	0.00	0.00	0.00	0.00
0.00	0.00	0.00	0.00	0.00	0.00	0.00	0.00	0.00	0.00	0.00	0.00	0.00	0.00	0.00	0.00	0.00	0.00	0.00	-142.20	-23.10	165.30	0.00	-73.70	-5.60	79.30	0.00	-3.80	-4.50	8.30	0.00	-3.80	-4.50	8.30	0.00	1.00	0.00	0.00	0.00	0.00	0.00	0.00	0.00	0.00	0.00	0.00	0.00	0.00	0.00	0.00
0.00	0.00	0.00	0.00	0.00	0.00	0.00	0.00	0.00	0.00	0.00	0.00	0.00	0.00	0.00	0.00	0.00	0.00	0.00	-101.60	-76.70	178.40	0.00	-54.90	-32.60	87.60	0.00	-1.30	-6.50	7.80	0.00	-1.30	-6.50	7.80	0.00	1.00	0.00	0.00	0.00	0.00	0.00	0.00	0.00	0.00	0.00	0.00	0.00	0.00	0.00	0.00
0.00	0.00	0.00	0.00	0.00	0.00	0.00	0.00	0.00	0.00	0.00	0.00	0.00	0.00	0.00	0.00	0.00	0.00	0.00	-51.10	-123.00	174.20	0.00	-30.80	-56.50	87.30	0.00	1.30	-7.80	6.50	0.00	1.30	-7.80	6.50	0.00	1.00	0.00	0.00	0.00	0.00	0.00	0.00	0.00	0.00	0.00	0.00	0.00	0.00	0.00	0.00
0.00	0.00	0.00	0.00	0.00	0.00	0.00	0.00	0.00	0.00	0.00	0.00	0.00	0.00	0.00	0.00	0.00	0.00	0.00	4.30	-157.20	152.80	0.00	-3.60	-74.80	78.40	0.00	3.80	-8.30	4.50	0.00	3.80	-8.30	4.50	0.00	1.00	0.00	0.00	0.00	0.00	0.00	0.00	0.00	0.00	0.00	0.00	0.00	0.00	0.00	0.00
0.00	0.00	0.00	0.00	0.00	0.00	0.00	0.00	0.00	0.00	0.00	0.00	0.00	0.00	0.00	0.00	0.00	0.00	0.00	59.30	-176.00	116.40	-0.20	23.80	-85.80	61.90	0.00	5.90	-8.10	2.10	0.00	5.90	-8.10	2.10	0.00	1.00	0.00	0.00	0.00	0.00	0.00	0.00	0.00	0.00	0.00	0.00	0.00	0.00	0.00	0.00
0.00	0.00	0.00	0.00	0.00	0.00	0.00	0.00	0.00	0.00	0.00	0.00	0.00	0.00	0.00	0.00	0.00	0.00	0.00	108.60	-177.50	68.70	-0.20	49.00	-88.40	39.30	0.00	7.40	-7.00	-0.40	0.00	7.40	-7.00	-0.40	0.00	1.00	0.00	0.00	0.00	0.00	0.00	0.00	0.00	0.00	0.00	0.00	0.00	0.00	0.00	0.00
0.00	0.00	0.00	0.00	0.00	0.00	0.00	0.00	0.00	0.00	0.00	0.00	0.00	0.00	0.00	0.00	0.00	0.00	0.00	147.20	-161.80	14.50	0.00	69.30	-82.30	12.90	0.00	8.20	-5.20	-3.00	0.00	8.20	-5.20	-3.00	0.00	1.00	0.00	0.00	0.00	0.00	0.00	0.00	0.00	0.00	0.00	0.00	0.00	0.00	0.00	0.00
0.00	0.00	0.00	0.00	0.00	0.00	0.00	0.00	0.00	0.00	0.00	0.00	0.00	0.00	0.00	0.00	0.00	0.00	0.00	171.40	-130.20	-41.20	0.00	82.90	-68.20	-14.70	0.00	8.20	-3.00	-5.20	0.00	8.20	-3.00	-5.20	0.00	1.00	0.00	0.00	0.00	0.00	0.00	0.00	0.00	0.00	0.00	0.00	0.00	0.00	0.00	0.00
0.00	0.00	0.00	0.00	0.00	0.00	0.00	0.00	0.00	0.00	0.00	0.00	0.00	0.00	0.00	0.00	0.00	0.00	0.00	178.90	-85.70	-93.20	0.00	88.40	-47.40	-41.00	0.00	7.40	-0.40	-7.00	0.00	7.40	-0.40	-7.00	0.00	1.00	0.00	0.00	0.00	0.00	0.00	0.00	0.00	0.00	0.00	0.00	0.00	0.00	0.00	0.00
0.00	0.00	0.00	0.00	0.00	0.00	0.00	0.00	0.00	0.00	0.00	0.00	0.00	0.00	0.00	0.00	0.00	0.00	0.00	168.80	-33.00	-135.90	-0.10	85.20	-22.00	-63.20	0.00	5.90	2.10	-8.00	0.00	5.90	2.10	-8.00	0.00	1.00	0.00	0.00	0.00	0.00	0.00	0.00	0.00	0.00	0.00	0.00	0.00	0.00	0.00	0.00
0.00	0.00	0.00	0.00	0.00	0.00	0.00	0.00	0.00	0.00	0.00	0.00	0.00	0.00	0.00	0.00	0.00	0.00	0.00	142.20	22.80	-165.00	0.00	73.70	5.50	-79.20	0.00	3.80	4.50	-8.30	0.00	3.80	4.50	-8.30	0.00	1.00	0.00	0.00	0.00	0.00	0.00	0.00	0.00	0.00	0.00	0.00	0.00	0.00	0.00	0.00
0.00	0.00	0.00	0.00	0.00	0.00	0.00	0.00	0.00	0.00	0.00	0.00	0.00	0.00	0.00	0.00	0.00	0.00	0.00	101.60	76.60	-178.10	0.10	54.90	32.50	-87.50	0.00	1.30	6.50	-7.80	0.00	1.30	6.50	-7.80	0.00	1.00	0.00	0.00	0.00	0.00	0.00	0.00	0.00	0.00	0.00	0.00	0.00	0.00	0.00	0.00
0.00	0.00	0.00	0.00	0.00	0.00	0.00	0.00	0.00	0.00	0.00	0.00	0.00	0.00	0.00	0.00	0.00	0.00	0.00	51.10	122.70	-174.10	-0.20	30.80	56.30	-87.20	0.00	-1.30	7.80	-6.50	0.00	-1.30	7.80	-6.50	0.00	1.00	0.00	0.00	0.00	0.00	0.00	0.00	0.00	0.00	0.00	0.00	0.00	0.00	0.00	0.00
0.00	0.00	0.00	0.00	0.00	0.00	0.00	0.00	0.00	0.00	0.00	0.00	0.00	0.00	0.00	0.00	0.00	0.00	0.00	-4.40	156.80	-152.70	-0.30	3.60	74.60	-78.40	0.00	-3.80	8.30	-4.50	0.00	-3.80	8.30	-4.50	0.00	1.00	0.00	0.00	0.00	0.00	0.00	0.00	0.00	0.00	0.00	0.00	0.00	0.00	0.00	0.00
0.00	0.00	0.00	0.00	0.00	0.00	0.00	0.00	0.00	0.00	0.00	0.00	0.00	0.00	0.00	0.00	0.00	0.00	0.00	-59.40	175.70	-116.40	0.00	-23.80	85.70	-61.80	0.00	-5.90	8.00	-2.10	0.00	-5.90	8.00	-2.10	0.00	1.00	0.00	0.00	0.00	0.00	0.00	0.00	0.00	0.00	0.00	0.00	0.00	0.00	0.00	0.00
0.00	0.00	0.00	0.00	0.00	0.00	0.00	0.00	0.00	0.00	0.00	0.00	0.00	0.00	0.00	0.00	0.00	0.00	0.00	-108.50	177.40	-68.80	0.00	-49.00	88.30	-39.20	0.00	-7.40	7.00	0.40	0.00	-7.40	7.00	0.40	0.00	1.00	0.00	0.00	0.00	0.00	0.00	0.00	0.00	0.00	0.00	0.00	0.00	0.00	0.00	0.00
0.00	0.00	0.00	0.00	0.00	0.00	0.00	0.00	0.00	0.00	0.00	0.00	0.00	0.00	0.00	0.00	0.00	0.00	0.00	-147.20	161.60	-14.40	0.00	-69.40	82.20	-12.80	0.00	-8.20	5.20	3.00	0.00	-8.20	5.20	3.00	0.00	1.00	0.00	0.00	0.00	0.00	0.00	0.00	0.00	0.00	0.00	0.00	0.00	0.00	0.00	0.00
0.00	0.00	0.00	0.00	0.00	0.00	0.00	0.00	0.00	0.00	0.00	0.00	0.00	0.00	0.00	0.00	0.00	0.00	0.00	-171.50	129.90	41.50	0.00	-82.90	68.10	14.80	0.00	-8.20	3.00	5.20	0.00	-8.20	3.00	5.20	0.00	1.00	0.00	0.00	0.00	0.00	0.00	0.00	0.00	0.00	0.00	0.00	0.00	0.00	0.00	0.00
0.00	0.00	0.00	0.00	0.00	0.00	0.00	0.00	0.00	0.00	0.00	0.00	0.00	0.00	0.00	0.00	0.00	0.00	0.00	-178.90	85.50	93.30	0.00	-88.40	47.30	41.00	0.00	-7.40	0.40	7.00	0.00	-7.40	0.40	7.00	0.00	1.00	0.00	0.00	0.00	0.00	0.00	0.00	0.00	0.00	0.00	0.00	0.00	0.00	0.00	0.00
0.00	0.00	0.00	0.00	0.00	0.00	0.00	0.00	0.00	0.00	0.00	0.00	0.00	0.00	0.00	0.00	0.00	0.00	0.00	-168.70	32.90	135.80	0.00	-85.20	21.90	63.30	0.00	-5.90	-2.10	8.10	0.00	-5.90	-2.10	8.10	0.00	1.00	0.00	0.00	0.00	0.00	0.00	0.00	0.00	0.00	0.00	0.00	0.00	0.00	0.00	0.00
0.00	0.00	0.00	0.00	0.00	0.00	0.00	0.00	0.00	0.00	0.00	0.00	0.00	0.00	0.00	0.00	0.00	0.00	0.00	-142.20	-23.10	165.20	-0.10	-73.70	-5.60	79.30	0.00	-3.80	-4.50	8.30	0.00	-3.80	-4.50	8.30	0.00	1.00	0.00	0.00	0.00	0.00	0.00	0.00	0.00	0.00	0.00	0.00	0.00	0.00	0.00	0.00
0.00	0.00	0.00	0.00	0.00	0.00	0.00	0.00	0.00	0.00	0.00	0.00	0.00	0.00	0.00	0.00	0.00	0.00	0.00	-101.70	-76.90	178.50	-0.10	-54.90	-32.60	87.60	0.00	-1.30	-6.50	7.80	0.00	-1.30	-6.50	7.80	0.00	1.00	0.00	0.00	0.00	0.00	0.00	0.00	0.00	0.00	0.00	0.00	0.00	0.00	0.00	0.00
0.00	0.00	0.00	0.00	0.00	0.00	0.00	0.00	0.00	0.00	0.00	0.00	0.00	0.00	0.00	0.00	0.00	0.00	0.00	-51.10	-123.00	174.10	0.00	-30.80	-56.50	87.30	0.00	1.30	-7.80	6.50	0.00	1.30	-7.80	6.50	0.00	1.00	0.00	0.00	0.00	0.00	0.00	0.00	0.00	0.00	0.00	0.00	0.00	0.00	0.00	0.00
0.00	0.00	0.00	0.00	0.00	0.00	0.00	0.00	0.00	0.00	0.00	0.00	0.00	0.00	0.00	0.00	0.00	0.00	0.00	4.30	-157.10	152.70	0.00	-3.60	-74.80	78.40	0.00	3.80	-8.30	4.50	0.00	3.80	-8.30	4.50	0.00	1.00	0.00	0.00	0.00	0.00	0.00	0.00	0.00	0.00	0.00	0.00	0.00	0.00	0.00	0.00
0.00	0.00	0.00	0.00	0.00	0.00	0.00	0.00	0.00	0.00	0.00	0.00	0.00	0.00	0.00	0.00	0.00	0.00	0.00	59.40	-175.90	116.50	0.00	23.80	-85.80	61.90	0.00	5.90	-8.10	2.10	0.00	5.90	-8.10	2.10	0.00	1.00	0.00	0.00	0.00	0.00	0.00	0.00	0.00	0.00	0.00	0.00	0.00	0.00	0.00	0.00
0.00	0.00	0.00	0.00	0.00	0.00	0.00	0.00	0.00	0.00	0.00	0.00	0.00	0.00	0.00	0.00	0.00	0.00	0.00	108.60	-177.50	68.90	0.00	49.00	-88.40	39.30	0.00	7.40	-7.00	-0.40	0.00	7.40	-7.00	-0.40	0.00	1.00	0.00	0.00	0.00	0.00	0.00	0.00	0.00	0.00	0.00	0.00	0.00	0.00	0.00	0.00
0.00	0.00	0.00	0.00	0.00	0.00	0.00	0.00	0.00	0.00	0.00	0.00	0.00	0.00	0.00	0.00	0.00	0.00	0.00	147.20	-161.70	14.40	0.00	69.30	-82.30	12.90	0.00	8.20	-5.20	-3.00	0.00	8.20	-5.20	-3.00	0.00	1.00	0.00	0.00	0.00	0.00	0.00	0.00	0.00	0.00	0.00	0.00	0.00	0.00	0.00	0.00
0.00	0.00	0.00	0.00	0.00	0.00	0.00	0.00	0.00	0.00	0.00	0.00	0.00	0.00	0.00	0.00	0.00	0.00	0.00	171.40	-130.20	-41.30	-0.10	82.90	-68.20	-14.70	0.00	8.20	-3.00	-5.20	0.00	8.20	-3.00	-5.20	0.00	1.00	0.00	0.00	0.00	0.00	0.00	0.00	0.00	0.00	0.00	0.00	0.00	0.00	0.00	0.00
0.00	0.00	0.00	0.00	0.00	0.00	0.00	0.00	0.00	0.00	0.00	0.00	0.00	0.00	0.00	0.00	0.00	0.00	0.00	178.80	-85.90	-93.00	-0.10	88.40	-47.40	-41.00	0.00	7.40	-0.40	-7.00	0.00	7.40	-0.40	-7.00	0.00	1.00	0.00	0.00	0.00	0.00	0.00	0.00	0.00	0.00	0.00	0.00	0.00	0.00	0.00	0.00
0.00	0.00	0.00	0.00	0.00	0.00	0.00	0.00	0.00	0.00	0.00	0.00	0.00	0.00	0.00	0.00	0.00	0.00	0.00	168.80	-33.00	-135.70	0.00	85.20	-22.00	-63.20	0.00	5.90	2.10	-8.10	0.00	5.90	2.10	-8.10	0.00	1.00	0.00	0.00	0.00	0.00	0.00	0.00	0.00	0.00	0.00	0.00	0.00	0.00	0.00	0.00
0.00	0.00	0.00	0.00	0.00	0.00	0.00	0.00	0.00	0.00	0.00	0.00	0.00	0.00	0.00	0.00	0.00	0.00	0.00	142.30	23.00	-165.10	0.10	73.70	5.50	-79.20	0.00	3.80	4.50	-8.30	0.00	3.80	4.50	-8.30	0.00	1.00	0.00	0.00	0.00	0.00	0.00	0.00	0.00	0.00	0.00	0.00	0.00	0.00	0.00	0.00
0.00	0.00	0.00	0.00	0.00	0.00	0.00	0.00	0.00	0.00	0.00	0.00	0.00	0.00	0.00	0.00	0.00	0.00	0.00	101.60	76.60	-178.30	0.00	54.90	32.50	-87.50	0.00	1.30	6.50	-7.80	0.00	1.30	6.50	-7.80	0.00	1.00	0.00	0.00	0.00	0.00	0.00	0.00	0.00	0.00	0.00	0.00	0.00	0.00	0.00	0.00
0.00	0.00	0.00	0.00	0.00	0.00	0.00	0.00	0.00	0.00	0.00	0.00	0.00	0.00	0.00	0.00	0.00	0.00	0.00	51.00	122.60	-174.00	-0.20	30.80	56.30	-87.20	0.00	-1.30	7.80	-6.50	0.00	-1.30	7.80	-6.50	0.00	1.00	0.00	0.00	0.00	0.00	0.00	0.00	0.00	0.00	0.00	0.00	0.00	0.00	0.00	0.00
0.00	0.00	0.00	0.00	0.00	0.00	0.00	0.00	0.00	0.00	0.00	0.00	0.00	0.00	0.00	0.00	0.00	0.00	0.00	-4.30	156.90	-152.70	-0.10	3.60	74.70	-78.40	0.00	-3.80	8.30	-4.50	0.00	-3.80	8.30	-4.50	0.00	1.00	0.00	0.00	0.00	0.00	0.00	0.00	0.00	0.00	0.00	0.00	0.00	0.00	0.00	0.00
0.00	0.00	0.00	0.00	0.00	0.00	0.00	0.00	0.00	0.00	0.00	0.00	0.00	0.00	0.00	0.00	0.00	0.00	0.00	-59.30	175.90	-116.40	0.10	-23.80	85.70	-61.80	0.00	-5.90	8.00	-2.10	0.00	-5.90	8.00	-2.10	0.00	1.00	0.00	0.00	0.00	0.00	0.00	0.00	0.00	0.00	0.00	0.00	0.00	0.00	0.00	0.00
0.00	0.00	0.00	0.00	0.00	0.00	0.00	0.00	0.00	0.00	0.00	0.00	0.00	0.00	0.00	0.00	0.00	0.00	0.00	-108.50	177.40	-68.60	0.10	-49.00	88.20	-39.20	0.00	-7.40	7.00	0.40	0.00	-7.40	7.00	0.40	0.00	1.00	0.00	0.00	0.00	0.00	0.00	0.00	0.00	0.00	0.00	0.00	0.00	0.00	0.00	0.00
0.00	0.00	0.00	0.00	0.00	0.00	0.00	0.00	0.00	0.00	0.00	0.00	0.00	0.00	0.00	0.00	0.00	0.00	0.00	-147.20	161.50	-14.30	0.00	-69.40	82.20	-12.80	0.00	-8.20	5.20	3.00	0.00	-8.20	5.20	3.00	0.00	1.00	0.00	0.00	0.00	0.00	0.00	0.00	0.00	0.00	0.00	0.00	0.00	0.00	0.00	0.00
0.00	0.00	0.00	0.00	0.00	0.00	0.00	0.00	0.00	0.00	0.00	0.00	0.00	0.00	0.00	0.00	0.00	0.00	0.00	-171.50	129.90	41.30	-0.20	-82.90	68.10	14.80	0.00	-8.20	3.00	5.20	0.00	-8.20	3.00	5.20	0.00	1.00	0.00	0.00	0.00	0.00	0.00	0.00	0.00	0.00	0.00	0.00	0.00	0.00	0.00	0.00
0.00	0.00	0.00	0.00	0.00	0.00	0.00	0.00	0.00	0.00	0.00	0.00	0.00	0.00	0.00	0.00	0.00	0.00	0.00	-178.90	85.50	93.20	0.00	-88.40	47.30	41.00	0.00	-7.40	0.40	7.00	0.00	-7.40	0.40	7.00	0.00	1.00	0.00	0.00	0.00	0.00	0.00	0.00	0.00	0.00	0.00	0.00	0.00	0.00	0.00	0.00
0.00	0.00	0.00	0.00	0.00	0.00	0.00	0.00	0.00	0.00	0.00	0.00	0.00	0.00	0.00	0.00	0.00	0.00	0.00	-168.80	32.80	135.90	0.00	-85.20	21.90	63.30	0.00	-5.90	-2.10	8.10	0.00	-5.90	-2.10	8.10	0.00	1.00	0.00	0.00	0.00	0.00	0.00	0.00	0.00	0.00	0.00	0.00	0.00	0.00	0.00	0.00
0.00	0.00	0.00	0.00	0.00	0.00	0.00	0.00	0.00	0.00	0.00	0.00	0.00	0.00	0.00	0.00	0.00	0.00	0.00	-142.10	-23.00	165.20	0.00	-73.70	-5.60	79.30	0.00	-3.80	-4.50	8.30	0.00	-3.80	-4.50	8.30	0.00	1.00	0.00	0.00	0.00	0.00	0.00	0.00	0.00	0.00	0.00	0.00	0.00	0.00	0.00	0.00
0.00	0.00	0.00	0.00	0.00	0.00	0.00	0.00	0.00	0.00	0.00	0.00	0.00	0.00	0.00	0.00	0.00	0.00	0.00	-101.60	-76.70	178.30	0.00	-54.90	-32.60	87.60	0.00	-1.30	-6.50	7.80	0.00	-1.30	-6.50	7.80	0.00	1.00	0.00	0.00	0.00	0.00	0.00	0.00	0.00	0.00	0.00	0.00	0.00	0.00	0.00	0.00
0.00	0.00	0.00	0.00	0.00	0.00	0.00	0.00	0.00	0.00	0.00	0.00	0.00	0.00	0.00	0.00	0.00	0.00	0.00	-51.10	-123.00	174.20	0.00	-30.80	-56.50	87.30	0.00	1.30	-7.80	6.50	0.00	1.30	-7.80	6.50	0.00	1.00	0.00	0.00	0.00	0.00	0.00	0.00	0.00	0.00	0.00	0.00	0.00	0.00	0.00	0.00
0.00	0.00	0.00	0.00	0.00	0.00	0.00	0.00	0.00	0.00	0.00	0.00	0.00	0.00	0.00	0.00	0.00	0.00	0.00	4.20	-157.20	152.90	0.00	-3.60	-74.80	78.40	0.00	3.80	-8.30	4.50	0.00	3.80	-8.30	4.50	0.00	1.00	0.00	0.00	0.00	0.00	0.00	0.00	0.00	0.00	0.00	0.00	0.00	0.00	0.00	0.00
0.00	0.00	0.00	0.00	0.00	0.00	0.00	0.00	0.00	0.00	0.00	0.00	0.00	0.00	0.00	0.00	0.00	0.00	0.00	59.30	-175.90	116.40	-0.10	23.80	-85.80	61.90	0.00	5.90	-8.10	2.10	0.00	5.90	-8.10	2.10	0.00	1.00	0.00	0.00	0.00	0.00	0.00	0.00	0.00	0.00	0.00	0.00	0.00	0.00	0.00	0.00
0.00	0.00	0.00	0.00	0.00	0.00	0.00	0.00	0.00	0.00	0.00	0.00	0.00	0.00	0.00	0.00	0.00	0.00	0.00	108.60	-177.50	68.80	0.00	49.00	-88.40	39.30	0.00	7.40	-7.00	-0.40	0.00	7.40	-7.00	-0.40	0.00	1.00	0.00	0.00	0.00	0.00	0.00	0.00	0.00	0.00	0.00	0.00	0.00	0.00	0.00	0.00
0.00	0.00	0.00	0.00	0.00	0.00	0.00	0.00	0.00	0.00	0.00	0.00	0.00	0.00	0.00	0.00	0.00	0.00	0.00	147.20	-161.80	14.50	0.00	69.30	-82.30	12.90	0.00	8.20	-5.20	-3.00	0.00	8.20	-5.20	-3.00	0.00	1.00	0.00	0.00	0.00	0.00	0.00	0.00	0.00	0.00	0.00	0.00	0.00	0.00	0.00	0.00
0.00	0.00	0.00	0.00	0.00	0.00	0.00	0.00	0.00	0.00	0.00	0.00	0.00	0.00	0.00	0.00	0.00	0.00	0.00	171.40	-130.20	-41.30	0.00	82.90	-68.20	-14.70	0.00	8.20	-3.00	-5.20	0.00	8.20	-3.00	-5.20	0.00	1.00	0.00	0.00	0.00	0.00	0.00	0.00	0.00	0.00	0.00	0.00	0.00	0.00	0.00	0.00
0.00	0.00	0.00	0.00	0.00	0.00	0.00	0.00	0.00	0.00	0.00	0.00	0.00	0.00	0.00	0.00	0.00	0.00	0.00	178.90	-85.70	-93.10	0.00	88.40	-47.40	-40.90	0.00	7.40	-0.40	-7.00	0.00	7.40	-0.40	-7.00	0.00	1.00	0.00	0.00	0.00	0.00	0.00	0.00	0.00	0.00	0.00	0.00	0.00	0.00	0.00	0.00
0.00	0.00	0.00	0.00	0.00	0.00	0.00	0.00	0.00	0.00	0.00	0.00	0.00	0.00	0.00	0.00	0.00	0.00	0.00	168.80	-33.00	-135.70	0.10	85.20	-22.00	-63.20	0.00	5.90	2.10	-8.10	0.00	5.90	2.10	-8.10	0.00	1.00	0.00	0.00	0.00	0.00	0.00	0.00	0.00	0.00	0.00	0.00	0.00	0.00	0.00	0.00
0.00	0.00	0.00	0.00	0.00	0.00	0.00	0.00	0.00	0.00	0.00	0.00	0.00	0.00	0.00	0.00	0.00	0.00	0.00	142.20	22.90	-165.00	0.10	73.70	5.50	-79.20	0.00	3.80	4.50	-8.30	0.00	3.80	4.50	-8.30	0.00	1.00	0.00	0.00	0.00	0.00	0.00	0.00	0.00	0.00	0.00	0.00	0.00	0.00	0.00	0.00
0.00	0.00	0.00	0.00	0.00	0.00	0.00	0.00	0.00	0.00	0.00	0.00	0.00	0.00	0.00	0.00	0.00	0.00	0.00	101.60	76.60	-178.40	-0.10	54.90	32.50	-87.50	0.00	1.30	6.50	-7.80	0.00	1.30	6.50	-7.80	0.00	1.00	0.00	0.00	0.00	0.00	0.00	0.00	0.00	0.00	0.00	0.00	0.00	0.00	0.00	0.00
0.00	0.00	0.00	0.00	0.00	0.00	0.00	0.00	0.00	0.00	0.00	0.00	0.00	0.00	0.00	0.00	0.00	0.00	0.00	51.10	122.70	-174.10	-0.20	30.80	56.30	-87.20	0.00	-1.30	7.80	-6.50	0.00	-1.30	7.80	-6.50	0.00	1.00	0.00	0.00	0.00	0.00	0.00	0.00	0.00	0.00	0.00	0.00	0.00	0.00	0.00	0.00
0.00	0.00	0.00	0.00	0.00	0.00	0.00	0.00	0.00	0.00	0.00	0.00	0.00	0.00	0.00	0.00	0.00	0.00	0.00	-4.30	156.90	-152.60	0.00	3.60	74.70	-78.30	0.00	-3.80	8.30	-4.50	0.00	-3.80	8.30	-4.50	0.00	1.00	0.00	0.00	0.00	0.00	0.00	0.00	0.00	0.00	0.00	0.00	0.00	0.00	0.00	0.00
0.00	0.00	0.00	0.00	0.00	0.00	0.00	0.00	0.00	0.00	0.00	0.00	0.00	0.00	0.00	0.00	0.00	0.00	0.00	-59.30	175.80	-116.30	0.00	-23.80	85.70	-61.80	0.00	-5.90	8.00	-2.10	0.00	-5.90	8.00	-2.10	0.00	1.00	0.00	0.00	0.00	0.00	0.00	0.00	0.00	0.00	0.00	0.00	0.00	0.00	0.00	0.00
0.00	0.00	0.00	0.00	0.00	0.00	0.00	0.00	0.00	0.00	0.00	0.00	0.00	0.00	0.00	0.00	0.00	0.00	0.00	-108.60	177.40	-68.80	0.00	-49.00	88.20	-39.30	0.00	-7.40	7.00	0.40	0.00	-7.40	7.00	0.40	0.00	1.00	0.00	0.00	0.00	0.00	0.00	0.00	0.00	0.00	0.00	0.00	0.00	0.00	0.00	0.00
0.00	0.00	0.00	0.00	0.00	0.00	0.00	0.00	0.00	0.00	0.00	0.00	0.00	0.00	0.00	0.00	0.00	0.00	0.00	-147.20	161.60	-14.40	0.00	-69.40	82.20	-12.80	0.00	-8.20	5.20	3.00	0.00	-8.20	5.20	3.00	0.00	1.00	0.00	0.00	0.00	0.00	0.00	0.00	0.00	0.00	0.00	0.00	0.00	0.00	0.00	0.00
0.00	0.00	0.00	0.00	0.00	0.00	0.00	0.00	0.00	0.00	0.00	0.00	0.00	0.00	0.00	0.00	0.00	0.00	0.00	-142.20	-23.10	165.20	-0.10	-73.70	-5.60	79.30	0.00	-3.80	-4.50	8.30	0.00	-3.80	-4.50	8.30	0.00	1.00	0.00	0.00	0.00	0.00	0.00	0.00	0.00	0.00	0.00	0.00	0.00	0.00	0.00	0.00
0.00	0.00	0.00	0.00	0.00	0.00	0.00	0.00	0.00	0.00	0.00	0.00	0.00	0.00	0.00	0.00	0.00	0.00	0.00	-101.70	-76.80	178.40	-0.10	-54.90	-32.60	87.60	0.00	-1.30	-6.50	7.80	0.00	-1.30	-6.50	7.80	0.00	1.00	0.00	0.00	0.00	0.00	0.00	0.00	0.00	0.00	0.00	0.00	0.00	0.00	0.00	0.00
0.00	0.00	0.00	0.00	0.00	0.00	0.00	0.00	0.00	0.00	0.00	0.00	0.00	0.00	0.00	0.00	0.00	0.00	0.00	-51.10	-122.90	174.00	0.00	-30.80	-56.40	87.30	0.00	1.30	-7.80	6.50	0.00	1.30	-7.80	6.50	0.00	1.00	0.00	0.00	0.00	0.00	0.00	0.00	0.00	0.00	0.00	0.00	0.00	0.00	0.00	0.00
0.00	0.00	0.00	0.00	0.00	0.00	0.00	0.00	0.00	0.00	0.00	0.00	0.00	0.00	0.00	0.00	0.00	0.00	0.00	4.30	-157.10	152.80	0.00	-3.60	-74.80	78.40	0.00	3.80	-8.30	4.50	0.00	3.80	-8.30	4.50	0.00	1.00	0.00	0.00	0.00	0.00	0.00	0.00	0.00	0.00	0.00	0.00	0.00	0.00	0.00	0.00
0.00	0.00	0.00	0.00	0.00	0.00	0.00	0.00	0.00	0.00	0.00	0.00	0.00	0.00	0.00	0.00	0.00	0.00	0.00	59.30	-175.90	116.70	0.10	23.80	-85.80	61.90	0.00	5.90	-8.10	2.10	0.00	5.90	-8.10	2.10	0.00	1.00	0.00	0.00	0.00	0.00	0.00	0.00	0.00	0.00	0.00	0.00	0.00	0.00	0.00	0.00
0.00	0.00	0.00	0.00	0.00	0.00	0.00	0.00	0.00	0.00	0.00	0.00	0.00	0.00	0.00	0.00	0.00	0.00	0.00	108.60	-177.50	68.90	0.00	49.00	-88.40	39.30	0.00	7.40	-7.00	-0.40	0.00	7.40	-7.00	-0.40	0.00	1.00	0.00	0.00	0.00	0.00	0.00	0.00	0.00	0.00	0.00	0.00	0.00	0.00	0.00	0.00
0.00	0.00	0.00	0.00	0.00	0.00	0.00	0.00	0.00	0.00	0.00	0.00	0.00	0.00	0.00	0.00	0.00	0.00	0.00	147.20	-161.70	14.40	0.00	69.30	-82.30	12.90	0.00	8.20	-5.20	-3.00	0.00	8.20	-5.20	-3.00	0.00	1.00	0.00	0.00	0.00	0.00	0.00	0.00	0.00	0.00	0.00	0.00	0.00	0.00	0.00	0.00
0.00	0.00	0.00	0.00	0.00	0.00	0.00	0.00	0.00	0.00	0.00	0.00	0.00	0.00	0.00	0.00	0.00	0.00	0.00	171.40	-130.20	-41.30	-0.20	82.90	-68.20	-14.70	0.00	8.20	-3.00	-5.20	0.00	8.20	-3.00	-5.20	0.00	1.00	0.00	0.00	0.00	0.00	0.00	0.00	0.00	0.00	0.00	0.00	0.00	0.00	0.00	0.00
0.00	0.00	0.00	0.00	0.00	0.00	0.00	0.00	0.00	0.00	0.00	0.00	0.00	0.00	0.00	0.00	0.00	0.00	0.00	178.80	-85.80	-93.00	0.00	88.40	-47.40	-40.90	0.00	7.40	-0.40	-7.00	0.00	7.40	-0.40	-7.00	0.00	1.00	0.00	0.00	0.00	0.00	0.00	0.00	0.00	0.00	0.00	0.00	0.00	0.00	0.00	0.00
0.00	0.00	0.00	0.00	0.00	0.00	0.00	0.00	0.00	0.00	0.00	0.00	0.00	0.00	0.00	0.00	0.00	0.00	0.00	168.80	-33.00	-135.70	0.00	85.20	-22.00	-63.20	0.00	5.90	2.10	-8.10	0.00	5.90	2.10	-8.10	0.00	1.00	0.00	0.00	0.00	0.00	0.00	0.00	0.00	0.00	0.00	0.00	0.00	0.00	0.00	0.00
0.00	0.00	0.00	0.00	0.00	0.00	0.00	0.00	0.00	0.00	0.00	0.00	0.00	0.00	0.00	0.00	0.00	0.00	0.00	142.20	22.90	-165.10	0.00	73.70	5.50	-79.20	0.00	3.80	4.50	-8.30	0.00	3.80	4.50	-8.30	0.00	1.00	0.00	0.00	0.00	0.00	0.00	0.00	0.00	0.00	0.00	0.00	0.00	0.00	0.00	0.00
0.00	0.00	0.00	0.00	0.00	0.00	0.00	0.00	0.00	0.00	0.00	0.00	0.00	0.00	0.00	0.00	0.00	0.00	0.00	101.60	76.60	-178.30	0.00	54.90	32.50	-87.50	0.00	1.30	6.50	-7.80	0.00	1.30	6.50	-7.80	0.00	1.00	0.00	0.00	0.00	0.00	0.00	0.00	0.00	0.00	0.00	0.00	0.00	0.00	0.00	0.00
0.00	0.00	0.00	0.00	0.00	0.00	0.00	0.00	0.00	0.00	0.00	0.00	0.00	0.00	0.00	0.00	0.00	0.00	0.00	51.10	122.80	-174.00	0.00	30.80	56.40	-87.20	0.00	-1.30	7.80	-6.50	0.00	-1.30	7.80	-6.50	0.00	1.00	0.00	0.00	0.00	0.00	0.00	0.00	0.00	0.00	0.00	0.00	0.00	0.00	0.00	0.00
0.00	0.00	0.00	0.00	0.00	0.00	0.00	0.00	0.00	0.00	0.00	0.00	0.00	0.00	0.00	0.00	0.00	0.00	0.00	-4.20	157.00	-152.70	0.00	3.60	74.70	-78.30	0.00	-3.80	8.30	-4.50	0.00	-3.80	8.30	-4.50	0.00	1.00	0.00	0.00	0.00	0.00	0.00	0.00	0.00	0.00	0.00	0.00	0.00	0.00	0.00	0.00
0.00	0.00	0.00	0.00	0.00	0.00	0.00	0.00	0.00	0.00	0.00	0.00	0.00	0.00	0.00	0.00	0.00	0.00	0.00	-59.40	175.80	-116.30	0.00	-23.80	85.60	-61.80	0.00	-5.90	8.00	-2.10	0.00	-5.90	8.00	-2.10	0.00	1.00	0.00	0.00	0.00	0.00	0.00	0.00	0.00	0.00	0.00	0.00	0.00	0.00	0.00	0.00
0.00	0.00	0.00	0.00	0.00	0.00	0.00	0.00	0.00	0.00	0.00	0.00	0.00	0.00	0.00	0.00	0.00	0.00	0.00	-108.70	177.30	-68.70	-0.10	-49.00	88.20	-39.30	0.00	-7.40	7.00	0.40	0.00	-7.40	7.00	0.40	0.00	1.00	0.00	0.00	0.00	0.00	0.00	0.00	0.00	0.00	0.00	0.00	0.00	0.00	0.00	0.00
0.00	0.00	0.00	0.00	0.00	0.00	0.00	0.00	0.00	0.00	0.00	0.00	0.00	0.00	0.00	0.00	0.00	0.00	0.00	-147.20	161.60	-14.40	0.00	-69.30	82.20	-12.80	0.00	-8.20	5.20	3.00	0.00	-8.20	5.20	3.00	0.00	1.00	0.00	0.00	0.00	0.00	0.00	0.00	0.00	0.00	0.00	0.00	0.00	0.00	0.00	0.00
0.00	0.00	0.00	0.00	0.00	0.00	0.00	0.00	0.00	0.00	0.00	0.00	0.00	0.00	0.00	0.00	0.00	0.00	0.00	-171.40	130.00	41.40	0.00	-82.90	68.10	14.80	0.00	-8.20	3.00	5.20	0.00	-8.20	3.00	5.20	0.00	1.00	0.00	0.00	0.00	0.00	0.00	0.00	0.00	0.00	0.00	0.00	0.00	0.00	0.00	0.00
0.00	0.00	0.00	0.00	0.00	0.00	0.00	0.00	0.00	0.00	0.00	0.00	0.00	0.00	0.00	0.00	0.00	0.00	0.00	-178.90	85.60	93.30	0.00	-88.40	47.30	41.00	0.00	-7.40	0.40	7.00	0.00	-7.40	0.40	7.00	0.00	1.00	0.00	0.00	0.00	0.00	0.00	0.00	0.00	0.00	0.00	0.00	0.00	0.00	0.00	0.00
0.00	0.00	0.00	0.00	0.00	0.00	0.00	0.00	0.00	0.00	0.00	0.00	0.00	0.00	0.00	0.00	0.00	0.00	0.00	-168.80	32.80	135.90	0.00	-85.20	21.90	63.30	0.00	-5.90	-2.10	8.10	0.00	-5.90	-2.10	8.10	0.00	1.00	0.00	0.00	0.00	0.00	0.00	0.00	0.00	0.00	0.00	0.00	0.00	0.00	0.00	0.00
0.00	0.00	0.00	0.00	0.00	0.00	0.00	0.00	0.00	0.00	0.00	0.00	0.00	0.00	0.00	0.00	0.00	0.00	0.00	-142.20	-23.00	165.20	0.00	-73.70	-5.60	79.30	0.00	-3.80	-4.50	8.30	0.00	-3.80	-4.50	8.30	0.00	1.00	0.00	0.00	0.00	0.00	0.00	0.00	0.00	0.00	0.00	0.00	0.00	0.00	0.00	0.00
0.00	0.00	0.00	0.00	0.00	0.00	0.00	0.00	0.00	0.00	0.00	0.00	0.00	0.00	0.00	0.00	0.00	0.00	0.00	-101.60	-76.70	178.40	0.00	-54.90	-32.60	87.60	0.00	-1.30	-6.50	7.80	0.00	-1.30	-6.50	7.80	0.00	1.00	0.00	0.00	0.00	0.00	0.00	0.00	0.00	0.00	0.00	0.00	0.00	0.00	0.00	0.00
0.00	0.00	0.00	0.00	0.00	0.00	0.00	0.00	0.00	0.00	0.00	0.00	0.00	0.00	0.00	0.00	0.00	0.00	0.00	-51.10	-122.90	174.10	0.00	-30.80	-56.50	87.30	0.00	1.30	-7.80	6.50	0.00	1.30	-7.80	6.50	0.00	1.00	0.00	0.00	0.00	0.00	0.00	0.00	0.00	0.00	0.00	0.00	0.00	0.00	0.00	0.00
0.00	0.00	0.00	0.00	0.00	0.00	0.00	0.00	0.00	0.00	0.00	0.00	0.00	0.00	0.00	0.00	0.00	0.00	0.00	4.30	-157.10	152.80	0.00	-3.60	-74.80	78.40	0.00	3.80	-8.30	4.50	0.00	3.80	-8.30	4.50	0.00	1.00	0.00	0.00	0.00	0.00	0.00	0.00	0.00	0.00	0.00	0.00	0.00	0.00	0.00	0.00
0.00	0.00	0.00	0.00	0.00	0.00	0.00	0.00	0.00	0.00	0.00	0.00	0.00	0.00	0.00	0.00	0.00	0.00	0.00	59.30	-175.90	116.50	0.00	23.80	-85.80	61.90	0.00	5.90	-8.10	2.10	0.00	5.90	-8.10	2.10	0.00	1.00	0.00	0.00	0.00	0.00	0.00	0.00	0.00	0.00	0.00	0.00	0.00	0.00	0.00	0.00
0.00	0.00	0.00	0.00	0.00	0.00	0.00	0.00	0.00	0.00	0.00	0.00	0.00	0.00	0.00	0.00	0.00	0.00	0.00	108.60	-177.60	68.90	0.00	49.00	-88.40	39.30	0.00	7.40	-7.00	-0.40	0.00	7.40	-7.00	-0.40	0.00	1.00	0.00	0.00	0.00	0.00	0.00	0.00	0.00	0.00	0.00	0.00	0.00	0.00	0.00	0.00
0.00	0.00	0.00	0.00	0.00	0.00	0.00	0.00	0.00	0.00	0.00	0.00	0.00	0.00	0.00	0.00	0.00	0.00	0.00	147.20	-161.80	14.50	0.00	69.40	-82.30	12.90	0.00	8.20	-5.20	-3.00	0.00	8.20	-5.20	-3.00	0.00	1.00	0.00	0.00	0.00	0.00	0.00	0.00	0.00	0.00	0.00	0.00	0.00	0.00	0.00	0.00
0.00	0.00	0.00	0.00	0.00	0.00	0.00	0.00	0.00	0.00	0.00	0.00	0.00	0.00	0.00	0.00	0.00	0.00	0.00	171.50	-130.10	-41.40	0.00	82.90	-68.20	-14.70	0.00	8.20	-3.00	-5.20	0.00	8.20	-3.00	-5.20	0.00	1.00	0.00	0.00	0.00	0.00	0.00	0.00	0.00	0.00	0.00	0.00	0.00	0.00	0.00	0.00
0.00	0.00	0.00	0.00	0.00	0.00	0.00	0.00	0.00	0.00	0.00	0.00	0.00	0.00	0.00	0.00	0.00	0.00	0.00	178.90	-85.70	-93.10	0.00	88.40	-47.40	-40.90	0.00	7.40	-0.40	-7.00	0.00	7.40	-0.40	-7.00	0.00	1.00	0.00	0.00	0.00	0.00	0.00	0.00	0.00	0.00	0.00	0.00	0.00	0.00	0.00	0.00
0.00	0.00	0.00	0.00	0.00	0.00	0.00	0.00	0.00	0.00	0.00	0.00	0.00	0.00	0.00	0.00	0.00	0.00	0.00	168.80	-33.00	-135.60	0.10	85.20	-22.00	-63.20	0.00	5.90	2.10	-8.10	0.00	5.90	2.10	-8.10	0.00	1.00	0.00	0.00	0.00	0.00	0.00	0.00	0.00	0.00	0.00	0.00	0.00	0.00	0.00	0.00
0.00	0.00	0.00	0.00	0.00	0.00	0.00	0.00	0.00	0.00	0.00	0.00	0.00	0.00	0.00	0.00	0.00	0.00	0.00	142.20	22.80	-165.00	0.00	73.70	5.50	-79.20	0.00	3.80	4.50	-8.30	0.00	3.80	4.50	-8.30	0.00	1.00	0.00	0.00	0.00	0.00	0.00	0.00	0.00	0.00	0.00	0.00	0.00	0.00	0.00	0.00
0.00	0.00	0.00	0.00	0.00	0.00	0.00	0.00	0.00	0.00	0.00	0.00	0.00	0.00	0.00	0.00	0.00	0.00	0.00	101.60	76.60	-178.30	0.00	54.90	32.50	-87.50	0.00	1.30	6.50	-7.80	0.00	1.30	6.50	-7.80	0.00	1.00	0.00	0.00	0.00	0.00	0.00	0.00	0.00	0.00	0.00	0.00	0.00	0.00	0.00	0.00
0.00	0.00	0.00	0.00	0.00	0.00	0.00	0.00	0.00	0.00	0.00	0.00	0.00	0.00	0.00	0.00	0.00	0.00	0.00	51.10	122.80	-174.00	0.00	30.80	56.40	-87.20	0.00	-1.30	7.80	-6.50	0.00	-1.30	7.80	-6.50	0.00	1.00	0.00	0.00	0.00	0.00	0.00	0.00	0.00	0.00	0.00	0.00	0.00	0.00	0.00	0.00
0.00	0.00	0.00	0.00	0.00	0.00	0.00	0.00	0.00	0.00	0.00	0.00	0.00	0.00	0.00	0.00	0.00	0.00	0.00	-4.30	156.90	-152.60	0.00	3.60	74.70	-78.40	0.00	-3.80	8.30	-4.50	0.00	-3.80	8.30	-4.50	0.00	1.00	0.00	0.00	0.00	0.00	0.00	0.00	0.00	0.00	0.00	0.00	0.00	0.00	0.00	0.00
0.00	0.00	0.00	0.00	0.00	0.00	0.00	0.00	0.00	0.00	0.00	0.00	0.00	0.00	0.00	0.00	0.00	0.00	0.00	-59.40	175.70	-116.40	-0.10	-23.80	85.70	-61.80	0.00	-5.90	8.00	-2.10	0.00	-5.90	8.00	-2.10	0.00	1.00	0.00	0.00	0.00	0.00	0.00	0.00	0.00	0.00	0.00	0.00	0.00	0.00	0.00	0.00
0.00	0.00	0.00	0.00	0.00	0.00	0.00	0.00	0.00	0.00	0.00	0.00	0.00	0.00	0.00	0.00	0.00	0.00	0.00	-108.60	177.40	-68.80	0.00	-49.00	88.30	-39.20	0.00	-7.40	7.00	0.40	0.00	-7.40	7.00	0.40	0.00	1.00	0.00	0.00	0.00	0.00	0.00	0.00	0.00	0.00	0.00	0.00	0.00	0.00	0.00	0.00
0.00	0.00	0.00	0.00	0.00	0.00	0.00	0.00	0.00	0.00	0.00	0.00	0.00	0.00	0.00	0.00	0.00	0.00	0.00	-147.20	161.60	-14.20	0.10	-69.30	82.20	-12.80	0.00	-8.20	5.20	3.00	0.00	-8.20	5.20	3.00	0.00	1.00	0.00	0.00	0.00	0.00	0.00	0.00	0.00	0.00	0.00	0.00	0.00	0.00	0.00	0.00
0.00	0.00	0.00	0.00	0.00	0.00	0.00	0.00	0.00	0.00	0.00	0.00	0.00	0.00	0.00	0.00	0.00	0.00	0.00	-171.40	130.00	41.50	0.10	-82.90	68.10	14.80	0.00	-8.20	3.00	5.20	0.00	-8.20	3.00	5.20	0.00	1.00	0.00	0.00	0.00	0.00	0.00	0.00	0.00	0.00	0.00	0.00	0.00	0.00	0.00	0.00
0.00	0.00	0.00	0.00	0.00	0.00	0.00	0.00	0.00	0.00	0.00	0.00	0.00	0.00	0.00	0.00	0.00	0.00	0.00	-178.80	85.60	93.10	0.00	-88.40	47.30	41.00	0.00	-7.40	0.40	7.00	0.00	-7.40	0.40	7.00	0.00	1.00	0.00	0.00	0.00	0.00	0.00	0.00	0.00	0.00	0.00	0.00	0.00	0.00	0.00	0.00
0.00	0.00	0.00	0.00	0.00	0.00	0.00	0.00	0.00	0.00	0.00	0.00	0.00	0.00	0.00	0.00	0.00	0.00	0.00	-168.90	32.80	135.80	-0.10	-85.20	21.90	63.30	0.00	-5.90	-2.10	8.10	0.00	-5.90	-2.10	8.10	0.00	1.00	0.00	0.00	0.00	0.00	0.00	0.00	0.00	0.00	0.00	0.00	0.00	0.00	0.00	0.00
0.00	0.00	0.00	0.00	0.00	0.00	0.00	0.00	0.00	0.00	0.00	0.00	0.00	0.00	0.00	0.00	0.00	0.00	0.00	-142.30	-23.10	165.30	-0.10	-73.70	-5.60	79.30	0.00	-3.80	-4.50	8.30	0.00	-3.80	-4.50	8.30	0.00	1.00	0.00	0.00	0.00	0.00	0.00	0.00	0.00	0.00	0.00	0.00	0.00	0.00	0.00	0.00
0.00	0.00	0.00	0.00	0.00	0.00	0.00	0.00	0.00	0.00	0.00	0.00	0.00	0.00	0.00	0.00	0.00	0.00	0.00	-101.60	-76.80	178.40	0.00	-54.90	-32.60	87.60	0.00	-1.30	-6.50	7.80	0.00	-1.30	-6.50	7.80	0.00	1.00	0.00	0.00	0.00	0.00	0.00	0.00	0.00	0.00	0.00	0.00	0.00	0.00	0.00	0.00
0.00	0.00	0.00	0.00	0.00	0.00	0.00	0.00	0.00	0.00	0.00	0.00	0.00	0.00	0.00	0.00	0.00	0.00	0.00	-51.10	-122.90	174.00	0.00	-30.80	-56.40	87.30	0.00	1.30	-7.80	6.50	0.00	1.30	-7.80	6.50	0.00	1.00	0.00	0.00	0.00	0.00	0.00	0.00	0.00	0.00	0.00	0.00	0.00	0.00	0.00	0.00
0.00	0.00	0.00	0.00	0.00	0.00	0.00	0.00	0.00	0.00	0.00	0.00	0.00	0.00	0.00	0.00	0.00	0.00	0.00	4.30	-157.10	152.80	0.00	-3.60	-74.80	78.40	0.00	3.80	-8.30	4.50	0.00	3.80	-8.30	4.50	0.00	1.00	0.00	0.00	0.00	0.00	0.00	0.00	0.00	0.00	0.00	0.00	0.00	0.00	0.00	0.00
0.00	0.00	0.00	0.00	0.00	0.00	0.00	0.00	0.00	0.00	0.00	0.00	0.00	0.00	0.00	0.00	0.00	0.00	0.00	59.40	-175.90	116.60	0.10	23.80	-85.80	61.90	0.00	5.90	-8.10	2.10	0.00	5.90	-8.10	2.10	0.00	1.00	0.00	0.00	0.00	0.00	0.00	0.00	0.00	0.00	0.00	0.00	0.00	0.00	0.00	0.00
0.00	0.00	0.00	0.00	0.00	0.00	0.00	0.00	0.00	0.00	0.00	0.00	0.00	0.00	0.00	0.00	0.00	0.00	0.00	108.60	-177.50	68.90	0.00	49.00	-88.40	39.30	0.00	7.40	-7.00	-0.40	0.00	7.40	-7.00	-0.40	0.00	1.00	0.00	0.00	0.00	0.00	0.00	0.00	0.00	0.00	0.00	0.00	0.00	0.00	0.00	0.00
0.00	0.00	0.00	0.00	0.00	0.00	0.00	0.00	0.00	0.00	0.00	0.00	0.00	0.00	0.00	0.00	0.00	0.00	0.00	147.20	-161.80	14.40	-0.10	69.30	-82.30	12.90	0.00	8.20	-5.20	-3.00	0.00	8.20	-5.20	-3.00	0.00	1.00	0.00	0.00	0.00	0.00	0.00	0.00	0.00	0.00	0.00	0.00	0.00	0.00	0.00	0.00
0.00	0.00	0.00	0.00	0.00	0.00	0.00	0.00	0.00	0.00	0.00	0.00	0.00	0.00	0.00	0.00	0.00	0.00	0.00	171.40	-130.20	-41.30	-0.10	82.90	-68.20	-14.70	0.00	8.20	-3.00	-5.20	0.00	8.20	-3.00	-5.20	0.00	1.00	0.00	0.00	0.00	0.00	0.00	0.00	0.00	0.00	0.00	0.00	0.00	0.00	0.00	0.00
0.00	0.00	0.00	0.00	0.00	0.00	0.00	0.00	0.00	0.00	0.00	0.00	0.00	0.00	0.00	0.00	0.00	0.00	0.00	178.90	-85.80	-93.10	0.00	88.40	-47.40	-41.00	0.00	7.40	-0.40	-7.00	0.00	7.40	-0.40	-7.00	0.00	1.00	0.00	0.00	0.00	0.00	0.00	0.00	0.00	0.00	0.00	0.00	0.00	0.00	0.00	0.00
0.00	0.00	0.00	0.00	0.00	0.00	0.00	0.00	0.00	0.00	0.00	0.00	0.00	0.00	0.00	0.00	0.00	0.00	0.00	168.80	-33.00	-135.80	0.00	85.20	-22.00	-63.20	0.00	5.90	2.10	-8.10	0.00	5.90	2.10	-8.10	0.00	1.00	0.00	0.00	0.00	0.00	0.00	0.00	0.00	0.00	0.00	0.00	0.00	0.00	0.00	0.00
0.00	0.00	0.00	0.00	0.00	0.00	0.00	0.00	0.00	0.00	0.00	0.00	0.00	0.00	0.00	0.00	0.00	0.00	0.00	142.20	22.90	-165.00	0.00	73.70	5.50	-79.20	0.00	3.80	4.50	-8.30	0.00	3.80	4.50	-8.30	0.00	1.00	0.00	0.00	0.00	0.00	0.00	0.00	0.00	0.00	0.00	0.00	0.00	0.00	0.00	0.00
0.00	0.00	0.00	0.00	0.00	0.00	0.00	0.00	0.00	0.00	0.00	0.00	0.00	0.00	0.00	0.00	0.00	0.00	0.00	101.60	76.60	-178.20	0.00	54.90	32.50	-87.50	0.00	1.30	6.50	-7.80	0.00	1.30	6.50	-7.80	0.00	1.00	0.00	0.00	0.00	0.00	0.00	0.00	0.00	0.00	0.00	0.00	0.00	0.00	0.00	0.00
0.00	0.00	0.00	0.00	0.00	0.00	0.00	0.00	0.00	0.00	0.00	0.00	0.00	0.00	0.00	0.00	0.00	0.00	0.00	51.20	122.80	-174.00	0.00	30.80	56.40	-87.20	0.00	-1.30	7.80	-6.50	0.00	-1.30	7.80	-6.50	0.00	1.00	0.00	0.00	0.00	0.00	0.00	0.00	0.00	0.00	0.00	0.00	0.00	0.00	0.00	0.00
0.00	0.00	0.00	0.00	0.00	0.00	0.00	0.00	0.00	0.00	0.00	0.00	0.00	0.00	0.00	0.00	0.00	0.00	0.00	-4.20	157.00	-152.80	0.00	3.60	74.70	-78.40	0.00	-3.80	8.30	-4.50	0.00	-3.80	8.30	-4.50	0.00	1.00	0.00	0.00	0.00	0.00	0.00	0.00	0.00	0.00	0.00	0.00	0.00	0.00	0.00	0.00
0.00	0.00	0.00	0.00	0.00	0.00	0.00	0.00	0.00	0.00	0.00	0.00	0.00	0.00	0.00	0.00	0.00	0.00	0.00	-59.40	175.70	-116.40	-0.10	-23.80	85.70	-61.80	0.00	-5.90	8.00	-2.10	0.00	-5.90	8.00	-2.10	0.00	1.00	0.00	0.00	0.00	0.00	0.00	0.00	0.00	0.00	0.00	0.00	0.00	0.00	0.00	0.00
0.00	0.00	0.00	0.00	0.00	0.00	0.00	0.00	0.00	0.00	0.00	0.00	0.00	0.00	0.00	0.00	0.00	0.00	0.00	-108.60	177.30	-68.70	0.00	-49.00	88.30	-39.20	0.00	-7.40	7.00	0.40	0.00	-7.40	7.00	0.40	0.00	1.00	0.00	0.00	0.00	0.00	0.00	0.00	0.00	0.00	0.00	0.00	0.00	0.00	0.00	0.00
0.00	0.00	0.00	0.00	0.00	0.00	0.00	0.00	0.00	0.00	0.00	0.00	0.00	0.00	0.00	0.00	0.00	0.00	0.00	-147.20	161.60	-14.30	0.00	-69.30	82.20	-12.80	0.00	-8.20	5.20	3.00	0.00	-8.20	5.20	3.00	0.00	1.00	0.00	0.00	0.00	0.00	0.00	0.00	0.00	0.00	0.00	0.00	0.00	0.00	0.00	0.00
0.00	0.00	0.00	0.00	0.00	0.00	0.00	0.00	0.00	0.00	0.00	0.00	0.00	0.00	0.00	0.00	0.00	0.00	0.00	-171.40	130.00	41.40	0.00	-82.90	68.10	14.80	0.00	-8.20	3.00	5.20	0.00	-8.20	3.00	5.20	0.00	1.00	0.00	0.00	0.00	0.00	0.00	0.00	0.00	0.00	0.00	0.00	0.00	0.00	0.00	0.00
0.00	0.00	0.00	0.00	0.00	0.00	0.00	0.00	0.00	0.00	0.00	0.00	0.00	0.00	0.00	0.00	0.00	0.00	0.00	-178.90	85.60	93.20	0.00	-88.40	47.30	41.00	0.00	-7.40	0.40	7.00	0.00	-7.40	0.40	7.00	0.00	1.00	0.00	0.00	0.00	0.00	0.00	0.00	0.00	0.00	0.00	0.00	0.00	0.00	0.00	0.00
0.00	0.00	0.00	0.00	0.00	0.00	0.00	0.00	0.00	0.00	0.00	0.00	0.00	0.00	0.00	0.00	0.00	0.00	0.00	-168.70	32.90	135.90	0.00	-85.20	21.90	63.30	0.00	-5.90	-2.10	8.10	0.00	-5.90	-2.10	8.10	0.00	1.00	0.00	0.00	0.00	0.00	0.00	0.00	0.00	0.00	0.00	0.00	0.00	0.00	0.00	0.00
0.00	0.00	0.00	0.00	0.00	0.00	0.00	0.00	0.00	0.00	0.00	0.00	0.00	0.00	0.00	0.00	0.00	0.00	0.00	-142.10	-23.00	165.30	0.10	-73.70	-5.60	79.30	0.00	-3.80	-4.50	8.30	0.00	-3.80	-4.50	8.30	0.00	1.00	0.00	0.00	0.00	0.00	0.00	0.00	0.00	0.00	0.00	0.00	0.00	0.00	0.00	0.00
0.00	0.00	0.00	0.00	0.00	0.00	0.00	0.00	0.00	0.00	0.00	0.00	0.00	0.00	0.00	0.00	0.00	0.00	0.00	-101.70	-76.80	178.50	0.00	-54.90	-32.60	87.60	0.00	-1.30	-6.50	7.80	0.00	-1.30	-6.50	7.80	0.00	1.00	0.00	0.00	0.00	0.00	0.00	0.00	0.00	0.00	0.00	0.00	0.00	0.00	0.00	0.00
0.00	0.00	0.00	0.00	0.00	0.00	0.00	0.00	0.00	0.00	0.00	0.00	0.00	0.00	0.00	0.00	0.00	0.00	0.00	-51.20	-123.00	174.10	-0.10	-30.80	-56.50	87.30	0.00	1.30	-7.80	6.50	0.00	1.30	-7.80	6.50	0.00	1.00	0.00	0.00	0.00	0.00	0.00	0.00	0.00	0.00	0.00	0.00	0.00	0.00	0.00	0.00
0.00	0.00	0.00	0.00	0.00	0.00	0.00	0.00	0.00	0.00	0.00	0.00	0.00	0.00	0.00	0.00	0.00	0.00	0.00	4.30	-157.10	152.70	-0.10	-3.60	-74.80	78.40	0.00	3.80	-8.30	4.50	0.00	3.80	-8.30	4.50	0.00	1.00	0.00	0.00	0.00	0.00	0.00	0.00	0.00	0.00	0.00	0.00	0.00	0.00	0.00	0.00
0.00	0.00	0.00	0.00	0.00	0.00	0.00	0.00	0.00	0.00	0.00	0.00	0.00	0.00	0.00	0.00	0.00	0.00	0.00	59.40	-175.90	116.50	0.00	23.80	-85.70	61.90	0.00	5.90	-8.10	2.10	0.00	5.90	-8.10	2.10	0.00	1.00	0.00	0.00	0.00	0.00	0.00	0.00	0.00	0.00	0.00	0.00	0.00	0.00	0.00	0.00
0.00	0.00	0.00	0.00	0.00	0.00	0.00	0.00	0.00	0.00	0.00	0.00	0.00	0.00	0.00	0.00	0.00	0.00	0.00	108.60	-177.50	68.90	0.10	49.00	-88.30	39.30	0.00	7.40	-7.00	-0.40	0.00	7.40	-7.00	-0.40	0.00	1.00	0.00	0.00	0.00	0.00	0.00	0.00	0.00	0.00	0.00	0.00	0.00	0.00	0.00	0.00
0.00	0.00	0.00	0.00	0.00	0.00	0.00	0.00	0.00	0.00	0.00	0.00	0.00	0.00	0.00	0.00	0.00	0.00	0.00	147.20	-161.70	14.50	0.00	69.30	-82.30	12.90	0.00	8.20	-5.20	-3.00	0.00	8.20	-5.20	-3.00	0.00	1.00	0.00	0.00	0.00	0.00	0.00	0.00	0.00	0.00	0.00	0.00	0.00	0.00	0.00	0.00
0.00	0.00	0.00	0.00	0.00	0.00	0.00	0.00	0.00	0.00	0.00	0.00	0.00	0.00	0.00	0.00	0.00	0.00	0.00	171.50	-130.10	-41.30	0.00	82.90	-68.20	-14.70	0.00	8.20	-3.00	-5.20	0.00	8.20	-3.00	-5.20	0.00	1.00	0.00	0.00	0.00	0.00	0.00	0.00	0.00	0.00	0.00	0.00	0.00	0.00	0.00	0.00
0.00	0.00	0.00	0.00	0.00	0.00	0.00	0.00	0.00	0.00	0.00	0.00	0.00	0.00	0.00	0.00	0.00	0.00	0.00	178.90	-85.80	-93.10	0.00	88.40	-47.40	-40.90	0.00	7.40	-0.40	-7.00	0.00	7.40	-0.40	-7.00	0.00	1.00	0.00	0.00	0.00	0.00	0.00	0.00	0.00	0.00	0.00	0.00	0.00	0.00	0.00	0.00
0.00	0.00	0.00	0.00	0.00	0.00	0.00	0.00	0.00	0.00	0.00	0.00	0.00	0.00	0.00	0.00	0.00	0.00	0.00	168.80	-33.00	-135.80	0.00	85.20	-22.00	-63.20	0.00	5.90	2.10	-8.10	0.00	5.90	2.10	-8.10	0.00	1.00	0.00	0.00	0.00	0.00	0.00	0.00	0.00	0.00	0.00	0.00	0.00	0.00	0.00	0.00
0.00	0.00	0.00	0.00	0.00	0.00	0.00	0.00	0.00	0.00	0.00	0.00	0.00	0.00	0.00	0.00	0.00	0.00	0.00	142.20	22.90	-165.10	0.00	73.70	5.50	-79.20	0.00	3.80	4.50	-8.30	0.00	3.80	4.50	-8.30	0.00	1.00	0.00	0.00	0.00	0.00	0.00	0.00	0.00	0.00	0.00	0.00	0.00	0.00	0.00	0.00
0.00	0.00	0.00	0.00	0.00	0.00	0.00	0.00	0.00	0.00	0.00	0.00	0.00	0.00	0.00	0.00	0.00	0.00	0.00	101.60	76.60	-178.20	0.00	54.90	32.50	-87.50	0.00	1.30	6.50	-7.80	0.00	1.30	6.50	-7.80	0.00	1.00	0.00	0.00	0.00	0.00	0.00	0.00	0.00	0.00	0.00	0.00	0.00	0.00	0.00	0.00
0.00	0.00	0.00	0.00	0.00	0.00	0.00	0.00	0.00	0.00	0.00	0.00	0.00	0.00	0.00	0.00	0.00	0.00	0.00	51.10	122.80	-173.90	0.00	30.80	56.30	-87.20	0.00	-1.30	7.80	-6.50	0.00	-1.30	7.80	-6.50	0.00	1.00	0.00	0.00	0.00	0.00	0.00	0.00	0.00	0.00	0.00	0.00	0.00	0.00	0.00	0.00
0.00	0.00	0.00	0.00	0.00	0.00	0.00	0.00	0.00	0.00	0.00	0.00	0.00	0.00	0.00	0.00	0.00	0.00	0.00	-4.30	156.90	-152.70	0.00	3.60	74.70	-78.40	0.00	-3.80	8.30	-4.50	0.00	-3.80	8.30	-4.50	0.00	1.00	0.00	0.00	0.00	0.00	0.00	0.00	0.00	0.00	0.00	0.00	0.00	0.00	0.00	0.00
0.00	0.00	0.00	0.00	0.00	0.00	0.00	0.00	0.00	0.00	0.00	0.00	0.00	0.00	0.00	0.00	0.00	0.00	0.00	-59.30	175.80	-116.50	0.00	-23.80	85.70	-61.80	0.00	-5.90	8.00	-2.10	0.00	-5.90	8.00	-2.10	0.00	1.00	0.00	0.00	0.00	0.00	0.00	0.00	0.00	0.00	0.00	0.00	0.00	0.00	0.00	0.00
0.00	0.00	0.00	0.00	0.00	0.00	0.00	0.00	0.00	0.00	0.00	0.00	0.00	0.00	0.00	0.00	0.00	0.00	0.00	-108.60	177.40	-68.80	0.00	-49.00	88.30	-39.20	0.00	-7.40	7.00	0.40	0.00	-7.40	7.00	0.40	0.00	1.00	0.00	0.00	0.00	0.00	0.00	0.00	0.00	0.00	0.00	0.00	0.00	0.00	0.00	0.00
0.00	0.00	0.00	0.00	0.00	0.00	0.00	0.00	0.00	0.00	0.00	0.00	0.00	0.00	0.00	0.00	0.00	0.00	0.00	-147.20	161.60	-14.20	0.00	-69.30	82.20	-12.80	0.00	-8.20	5.20	3.00	0.00	-8.20	5.20	3.00	0.00	1.00	0.00	0.00	0.00	0.00	0.00	0.00	0.00	0.00	0.00	0.00	0.00	0.00	0.00	0.00
0.00	0.00	0.00	0.00	0.00	0.00	0.00	0.00	0.00	0.00	0.00	0.00	0.00	0.00	0.00	0.00	0.00	0.00	0.00	-171.40	130.00	41.40	0.00	-82.90	68.10	14.80	0.00	-8.20	3.00	5.20	0.00	-8.20	3.00	5.20	0.00	1.00	0.00	0.00	0.00	0.00	0.00	0.00	0.00	0.00	0.00	0.00	0.00	0.00	0.00	0.00
0.00	0.00	0.00	0.00	0.00	0.00	0.00	0.00	0.00	0.00	0.00	0.00	0.00	0.00	0.00	0.00	0.00	0.00	0.00	-178.80	85.60	93.10	0.00	-88.40	47.30	41.00	0.00	-7.40	0.40	7.00	0.00	-7.40	0.40	7.00	0.00	1.00	0.00	0.00	0.00	0.00	0.00	0.00	0.00	0.00	0.00	0.00	0.00	0.00	0.00	0.00
0.00	0.00	0.00	0.00	0.00	0.00	0.00	0.00	0.00	0.00	0.00	0.00	0.00	0.00	0.00	0.00	0.00	0.00	0.00	-168.80	32.90	135.90	0.00	-85.20	21.90	63.30	0.00	-5.90	-2.10	8.10	0.00	-5.90	-2.10	8.10	0.00	1.00	0.00	0.00	0.00	0.00	0.00	0.00	0.00	0.00	0.00	0.00	0.00	0.00	0.00	0.00
0.00	0.00	0.00	0.00	0.00	0.00	0.00	0.00	0.00	0.00	0.00	0.00	0.00	0.00	0.00	0.00	0.00	0.00	0.00	-142.20	-23.10	165.30	0.00	-73.70	-5.60	79.30	0.00	-3.80	-4.50	8.30	0.00	-3.80	-4.50	8.30	0.00	1.00	0.00	0.00	0.00	0.00	0.00	0.00	0.00	0.00	0.00	0.00	0.00	0.00	0.00	0.00
0.00	0.00	0.00	0.00	0.00	0.00	0.00	0.00	0.00	0.00	0.00	0.00	0.00	0.00	0.00	0.00	0.00	0.00	0.00	-101.70	-76.80	178.40	-0.10	-54.90	-32.60	87.60	0.00	-1.30	-6.50	7.80	0.00	-1.30	-6.50	7.80	0.00	1.00	0.00	0.00	0.00	0.00	0.00	0.00	0.00	0.00	0.00	0.00	0.00	0.00	0.00	0.00
0.00	0.00	0.00	0.00	0.00	0.00	0.00	0.00	0.00	0.00	0.00	0.00	0.00	0.00	0.00	0.00	0.00	0.00	0.00	-51.20	-123.00	174.10	0.00	-30.80	-56.50	87.30	0.00	1.30	-7.80	6.50	0.00	1.30	-7.80	6.50	0.00	1.00	0.00	0.00	0.00	0.00	0.00	0.00	0.00	0.00	0.00	0.00	0.00	0.00	0.00	0.00
0.00	0.00	0.00	0.00	0.00	0.00	0.00	0.00	0.00	0.00	0.00	0.00	0.00	0.00	0.00	0.00	0.00	0.00	0.00	4.30	-157.10	152.80	0.00	-3.60	-74.80	78.40	0.00	3.80	-8.30	4.50	0.00	3.80	-8.30	4.50	0.00	1.00	0.00	0.00	0.00	0.00	0.00	0.00	0.00	0.00	0.00	0.00	0.00	0.00	0.00	0.00
0.00	0.00	0.00	0.00	0.00	0.00	0.00	0.00	0.00	0.00	0.00	0.00	0.00	0.00	0.00	0.00	0.00	0.00	0.00	59.40	-175.80	116.50	0.10	23.80	-85.70	61.90	0.00	5.90	-8.10	2.10	0.00	5.90	-8.10	2.10	0.00	1.00	0.00	0.00	0.00	0.00	0.00	0.00	0.00	0.00	0.00	0.00	0.00	0.00	0.00	0.00
0.00	0.00	0.00	0.00	0.00	0.00	0.00	0.00	0.00	0.00	0.00	0.00	0.00	0.00	0.00	0.00	0.00	0.00	0.00	108.70	-177.50	68.80	0.00	49.00	-88.40	39.30	0.00	7.40	-7.00	-0.40	0.00	7.40	-7.00	-0.40	0.00	1.00	0.00	0.00	0.00	0.00	0.00	0.00	0.00	0.00	0.00	0.00	0.00	0.00	0.00	0.00
0.00	0.00	0.00	0.00	0.00	0.00	0.00	0.00	0.00	0.00	0.00	0.00	0.00	0.00	0.00	0.00	0.00	0.00	0.00	147.20	-161.80	14.40	-0.10	69.30	-82.30	12.90	0.00	8.20	-5.20	-3.00	0.00	8.20	-5.20	-3.00	0.00	1.00	0.00	0.00	0.00	0.00	0.00	0.00	0.00	0.00	0.00	0.00	0.00	0.00	0.00	0.00
0.00	0.00	0.00	0.00	0.00	0.00	0.00	0.00	0.00	0.00	0.00	0.00	0.00	0.00	0.00	0.00	0.00	0.00	0.00	171.40	-130.20	-41.30	-0.10	82.90	-68.20	-14.70	0.00	8.20	-3.00	-5.20	0.00	8.20	-3.00	-5.20	0.00	1.00	0.00	0.00	0.00	0.00	0.00	0.00	0.00	0.00	0.00	0.00	0.00	0.00	0.00	0.00
0.00	0.00	0.00	0.00	0.00	0.00	0.00	0.00	0.00	0.00	0.00	0.00	0.00	0.00	0.00	0.00	0.00	0.00	0.00	178.90	-85.80	-93.10	0.00	88.40	-47.40	-41.00	0.00	7.40	-0.40	-7.00	0.00	7.40	-0.40	-7.00	0.00	1.00	0.00	0.00	0.00	0.00	0.00	0.00	0.00	0.00	0.00	0.00	0.00	0.00	0.00	0.00
0.00	0.00	0.00	0.00	0.00	0.00	0.00	0.00	0.00	0.00	0.00	0.00	0.00	0.00	0.00	0.00	0.00	0.00	0.00	168.80	-33.00	-135.80	0.00	85.20	-22.00	-63.20	0.00	5.90	2.10	-8.10	0.00	5.90	2.10	-8.10	0.00	1.00	0.00	0.00	0.00	0.00	0.00	0.00	0.00	0.00	0.00	0.00	0.00	0.00	0.00	0.00
0.00	0.00	0.00	0.00	0.00	0.00	0.00	0.00	0.00	0.00	0.00	0.00	0.00	0.00	0.00	0.00	0.00	0.00	0.00	142.20	22.90	-165.10	0.10	73.70	5.50	-79.20	0.00	3.80	4.50	-8.30	0.00	3.80	4.50	-8.30	0.00	1.00	0.00	0.00	0.00	0.00	0.00	0.00	0.00	0.00	0.00	0.00	0.00	0.00	0.00	0.00
0.00	0.00	0.00	0.00	0.00	0.00	0.00	0.00	0.00	0.00	0.00	0.00	0.00	0.00	0.00	0.00	0.00	0.00	0.00	101.60	76.60	-178.20	0.00	54.90	32.50	-87.50	0.00	1.30	6.50	-7.80	0.00	1.30	6.50	-7.80	0.00	1.00	0.00	0.00	0.00	0.00	0.00	0.00	0.00	0.00	0.00	0.00	0.00	0.00	0.00	0.00
0.00	0.00	0.00	0.00	0.00	0.00	0.00	0.00	0.00	0.00	0.00	0.00	0.00	0.00	0.00	0.00	0.00	0.00	0.00	51.10	122.80	-174.00	0.00	30.80	56.40	-87.20	0.00	-1.30	7.80	-6.50	0.00	-1.30	7.80	-6.50	0.00	1.00	0.00	0.00	0.00	0.00	0.00	0.00	0.00	0.00	0.00	0.00	0.00	0.00	0.00	0.00
0.00	0.00	0.00	0.00	0.00	0.00	0.00	0.00	0.00	0.00	0.00	0.00	0.00	0.00	0.00	0.00	0.00	0.00	0.00	-4.30	156.90	-152.70	-0.10	3.60	74.70	-78.30	0.00	-3.80	8.30	-4.50	0.00	-3.80	8.30	-4.50	0.00	1.00	0.00	0.00	0.00	0.00	0.00	0.00	0.00	0.00	0.00	0.00	0.00	0.00	0.00	0.00
0.00	0.00	0.00	0.00	0.00	0.00	0.00	0.00	0.00	0.00	0.00	0.00	0.00	0.00	0.00	0.00	0.00	0.00	0.00	-59.40	175.80	-116.40	0.00	-23.80	85.70	-61.80	0.00	-5.90	8.00	-2.10	0.00	-5.90	8.00	-2.10	0.00	1.00	0.00	0.00	0.00	0.00	0.00	0.00	0.00	0.00	0.00	0.00	0.00	0.00	0.00	0.00
0.00	0.00	0.00	0.00	0.00	0.00	0.00	0.00	0.00	0.00	0.00	0.00	0.00	0.00	0.00	0.00	0.00	0.00	0.00	-108.60	177.40	-68.70	0.00	-49.00	88.30	-39.30	0.00	-7.40	7.00	0.40	0.00	-7.40	7.00	0.40	0.00	1.00	0.00	0.00	0.00	0.00	0.00	0.00	0.00	0.00	0.00	0.00	0.00	0.00	0.00	0.00
0.00	0.00	0.00	0.00	0.00	0.00	0.00	0.00	0.00	0.00	0.00	0.00	0.00	0.00	0.00	0.00	0.00	0.00	0.00	-147.20	161.60	-14.40	0.00	-69.30	82.20	-12.80	0.00	-8.20	5.20	3.00	0.00	-8.20	5.20	3.00	0.00	1.00	0.00	0.00	0.00	0.00	0.00	0.00	0.00	0.00	0.00	0.00	0.00	0.00	0.00	0.00
0.00	0.00	0.00	0.00	0.00	0.00	0.00	0.00	0.00	0.00	0.00	0.00	0.00	0.00	0.00	0.00	0.00	0.00	0.00	-171.50	129.90	41.40	0.00	-82.90	68.10	14.80	0.00	-8.20	3.00	5.20	0.00	-8.20	3.00	5.20	0.00	1.00	0.00	0.00	0.00	0.00	0.00	0.00	0.00	0.00	0.00	0.00	0.00	0.00	0.00	0.00
0.00	0.00	0.00	0.00	0.00	0.00	0.00	0.00	0.00	0.00	0.00	0.00	0.00	0.00	0.00	0.00	0.00	0.00	0.00	-178.90	85.60	93.30	0.00	-88.40	47.30	41.00	0.00	-7.40	0.40	7.00	0.00	-7.40	0.40	7.00	0.00	1.00	0.00	0.00	0.00	0.00	0.00	0.00	0.00	0.00	0.00	0.00	0.00	0.00	0.00	0.00
0.00	0.00	0.00	0.00	0.00	0.00	0.00	0.00	0.00	0.00	0.00	0.00	0.00	0.00	0.00	0.00	0.00	0.00	0.00	-168.70	32.90	135.90	0.10	-85.20	21.90	63.30	0.00	-5.90	-2.10	8.10	0.00	-5.90	-2.10	8.10	0.00	1.00	0.00	0.00	0.00	0.00	0.00	0.00	0.00	0.00	0.00	0.00	0.00	0.00	0.00	0.00
0.00	0.00	0.00	0.00	0.00	0.00	0.00	0.00	0.00	0.00	0.00	0.00	0.00	0.00	0.00	0.00	0.00	0.00	0.00	-142.10	-23.00	165.20	0.00	-73.70	-5.60	79.30	0.00	-3.80	-4.50	8.30	0.00	-3.80	-4.50	8.30	0.00	1.00	0.00	0.00	0.00	0.00	0.00	0.00	0.00	0.00	0.00	0.00	0.00	0.00	0.00	0.00
0.00	0.00	0.00	0.00	0.00	0.00	0.00	0.00	0.00	0.00	0.00	0.00	0.00	0.00	0.00	0.00	0.00	0.00	0.00	-101.70	-76.80	178.40	0.00	-54.90	-32.60	87.60	0.00	-1.30	-6.50	7.80	0.00	-1.30	-6.50	7.80	0.00	1.00	0.00	0.00	0.00	0.00	0.00	0.00	0.00	0.00	0.00	0.00	0.00	0.00	0.00	0.00
0.00	0.00	0.00	0.00	0.00	0.00	0.00	0.00	0.00	0.00	0.00	0.00	0.00	0.00	0.00	0.00	0.00	0.00	0.00	-51.20	-123.00	174.10	-0.10	-30.80	-56.40	87.30	0.00	1.30	-7.80	6.50	0.00	1.30	-7.80	6.50	0.00	1.00	0.00	0.00	0.00	0.00	0.00	0.00	0.00	0.00	0.00	0.00	0.00	0.00	0.00	0.00
0.00	0.00	0.00	0.00	0.00	0.00	0.00	0.00	0.00	0.00	0.00	0.00	0.00	0.00	0.00	0.00	0.00	0.00	0.00	4.30	-157.10	152.80	0.00	-3.60	-74.80	78.40	0.00	3.80	-8.30	4.50	0.00	3.80	-8.30	4.50	0.00	1.00	0.00	0.00	0.00	0.00	0.00	0.00	0.00	0.00	0.00	0.00	0.00	0.00	0.00	0.00
0.00	0.00	0.00	0.00	0.00	0.00	0.00	0.00	0.00	0.00	0.00	0.00	0.00	0.00	0.00	0.00	0.00	0.00	0.00	59.40	-175.90	116.50	0.00	23.80	-85.70	61.90	0.00	5.90	-8.10	2.10	0.00	5.90	-8.10	2.10	0.00	1.00	0.00	0.00	0.00	0.00	0.00	0.00	0.00	0.00	0.00	0.00	0.00	0.00	0.00	0.00
0.00	0.00	0.00	0.00	0.00	0.00	0.00	0.00	0.00	0.00	0.00	0.00	0.00	0.00	0.00	0.00	0.00	0.00	0.00	108.60	-177.50	68.90	0.00	49.00	-88.30	39.30	0.00	7.40	-7.00	-0.40	0.00	7.40	-7.00	-0.40	0.00	1.00	0.00	0.00	0.00	0.00	0.00	0.00	0.00	0.00	0.00	0.00	0.00	0.00	0.00	0.00
0.00	0.00	0.00	0.00	0.00	0.00	0.00	0.00	0.00	0.00	0.00	0.00	0.00	0.00	0.00	0.00	0.00	0.00	0.00	147.30	-161.70	14.40	0.00	69.30	-82.30	12.90	0.00	8.20	-5.20	-3.00	0.00	8.20	-5.20	-3.00	0.00	1.00	0.00	0.00	0.00	0.00	0.00	0.00	0.00	0.00	0.00	0.00	0.00	0.00	0.00	0.00
0.00	0.00	0.00	0.00	0.00	0.00	0.00	0.00	0.00	0.00	0.00	0.00	0.00	0.00	0.00	0.00	0.00	0.00	0.00	171.50	-130.10	-41.30	0.00	82.90	-68.20	-14.70	0.00	8.20	-3.00	-5.20	0.00	8.20	-3.00	-5.20	0.00	1.00	0.00	0.00	0.00	0.00	0.00	0.00	0.00	0.00	0.00	0.00	0.00	0.00	0.00	0.00
0.00	0.00	0.00	0.00	0.00	0.00	0.00	0.00	0.00	0.00	0.00	0.00	0.00	0.00	0.00	0.00	0.00	0.00	0.00	178.80	-85.80	-93.00	0.00	88.40	-47.40	-40.90	0.00	7.40	-0.40	-7.00	0.00	7.40	-0.40	-7.00	0.00	1.00	0.00	0.00	0.00	0.00	0.00	0.00	0.00	0.00	0.00	0.00	0.00	0.00	0.00	0.00
0.00	0.00	0.00	0.00	0.00	0.00	0.00	0.00	0.00	0.00	0.00	0.00	0.00	0.00	0.00	0.00	0.00	0.00	0.00	168.80	-33.00	-135.80	0.00	85.20	-22.00	-63.20	0.00	5.90	2.10	-8.10	0.00	5.90	2.10	-8.10	0.00	1.00	0.00	0.00	0.00	0.00	0.00	0.00	0.00	0.00	0.00	0.00	0.00	0.00	0.00	0.00
0.00	0.00	0.00	0.00	0.00	0.00	0.00	0.00	0.00	0.00	0.00	0.00	0.00	0.00	0.00	0.00	0.00	0.00	0.00	142.20	22.90	-165.20	0.00	73.70	5.50	-79.20	0.00	3.80	4.50	-8.30	0.00	3.80	4.50	-8.30	0.00	1.00	0.00	0.00	0.00	0.00	0.00	0.00	0.00	0.00	0.00	0.00	0.00	0.00	0.00	0.00
0.00	0.00	0.00	0.00	0.00	0.00	0.00	0.00	0.00	0.00	0.00	0.00	0.00	0.00	0.00	0.00	0.00	0.00	0.00	101.70	76.60	-178.30	0.00	54.90	32.50	-87.50	0.00	1.30	6.50	-7.80	0.00	1.30	6.50	-7.80	0.00	1.00	0.00	0.00	0.00	0.00	0.00	0.00	0.00	0.00	0.00	0.00	0.00	0.00	0.00	0.00
0.00	0.00	0.00	0.00	0.00	0.00	0.00	0.00	0.00	0.00	0.00	0.00	0.00	0.00	0.00	0.00	0.00	0.00	0.00	51.10	122.80	-173.90	0.00	30.80	56.40	-87.20	0.00	-1.30	7.80	-6.50	0.00	-1.30	7.80	-6.50	0.00	1.00	0.00	0.00	0.00	0.00	0.00	0.00	0.00	0.00	0.00	0.00	0.00	0.00	0.00	0.00
0.00	0.00	0.00	0.00	0.00	0.00	0.00	0.00	0.00	0.00	0.00	0.00	0.00	0.00	0.00	0.00	0.00	0.00	0.00	-4.30	156.90	-152.60	0.00	3.60	74.70	-78.40	0.00	-3.80	8.30	-4.50	0.00	-3.80	8.30	-4.50	0.00	1.00	0.00	0.00	0.00	0.00	0.00	0.00	0.00	0.00	0.00	0.00	0.00	0.00	0.00	0.00
0.00	0.00	0.00	0.00	0.00	0.00	0.00	0.00	0.00	0.00	0.00	0.00	0.00	0.00	0.00	0.00	0.00	0.00	0.00	-59.30	175.80	-116.40	0.00	-23.80	85.70	-61.80	0.00	-5.90	8.00	-2.10	0.00	-5.90	8.00	-2.10	0.00	1.00	0.00	0.00	0.00	0.00	0.00	0.00	0.00	0.00	0.00	0.00	0.00	0.00	0.00	0.00
0.00	0.00	0.00	0.00	0.00	0.00	0.00	0.00	0.00	0.00	0.00	0.00	0.00	0.00	0.00	0.00	0.00	0.00	0.00	-108.60	177.40	-68.70	0.00	-49.00	88.30	-39.20	0.00	-7.40	7.00	0.40	0.00	-7.40	7.00	0.40	0.00	1.00	0.00	0.00	0.00	0.00	0.00	0.00	0.00	0.00	0.00	0.00	0.00	0.00	0.00	0.00
0.00	0.00	0.00	0.00	0.00	0.00	0.00	0.00	0.00	0.00	0.00	0.00	0.00	0.00	0.00	0.00	0.00	0.00	0.00	-147.20	161.60	-14.30	0.00	-69.30	82.20	-12.80	0.00	-8.20	5.20	3.00	0.00	-8.20	5.20	3.00	0.00	1.00	0.00	0.00	0.00	0.00	0.00	0.00	0.00	0.00	0.00	0.00	0.00	0.00	0.00	0.00
0.00	0.00	0.00	0.00	0.00	0.00	0.00	0.00	0.00	0.00	0.00	0.00	0.00	0.00	0.00	0.00	0.00	0.00	0.00	-171.40	130.00	41.40	0.00	-82.90	68.10	14.80	0.00	-8.20	3.00	5.20	0.00	-8.20	3.00	5.20	0.00	1.00	0.00	0.00	0.00	0.00	0.00	0.00	0.00	0.00	0.00	0.00	0.00	0.00	0.00	0.00
0.00	0.00	0.00	0.00	0.00	0.00	0.00	0.00	0.00	0.00	0.00	0.00	0.00	0.00	0.00	0.00	0.00	0.00	0.00	-178.80	85.60	93.20	0.00	-88.40	47.30	41.00	0.00	-7.40	0.40	7.00	0.00	-7.40	0.40	7.00	0.00	1.00	0.00	0.00	0.00	0.00	0.00	0.00	0.00	0.00	0.00	0.00	0.00	0.00	0.00	0.00
0.00	0.00	0.00	0.00	0.00	0.00	0.00	0.00	0.00	0.00	0.00	0.00	0.00	0.00	0.00	0.00	0.00	0.00	0.00	-168.80	32.90	136.00	0.10	-85.20	21.90	63.30	0.00	-5.90	-2.10	8.10	0.00	-5.90	-2.10	8.10	0.00	1.00	0.00	0.00	0.00	0.00	0.00	0.00	0.00	0.00	0.00	0.00	0.00	0.00	0.00	0.00
0.00	0.00	0.00	0.00	0.00	0.00	0.00	0.00	0.00	0.00	0.00	0.00	0.00	0.00	0.00	0.00	0.00	0.00	0.00	-142.20	-23.00	165.20	0.00	-73.70	-5.60	79.30	0.00	-3.80	-4.50	8.30	0.00	-3.80	-4.50	8.30	0.00	1.00	0.00	0.00	0.00	0.00	0.00	0.00	0.00	0.00	0.00	0.00	0.00	0.00	0.00	0.00
0.00	0.00	0.00	0.00	0.00	0.00	0.00	0.00	0.00	0.00	0.00	0.00	0.00	0.00	0.00	0.00	0.00	0.00	0.00	-101.60	-76.70	178.30	-0.10	-54.90	-32.60	87.60	0.00	-1.30	-6.50	7.80	0.00	-1.30	-6.50	7.80	0.00	1.00	0.00	0.00	0.00	0.00	0.00	0.00	0.00	0.00	0.00	0.00	0.00	0.00	0.00	0.00
0.00	0.00	0.00	0.00	0.00	0.00	0.00	0.00	0.00	0.00	0.00	0.00	0.00	0.00	0.00	0.00	0.00	0.00	0.00	-51.10	-123.00	174.10	0.00	-30.80	-56.40	87.30	0.00	1.30	-7.80	6.50	0.00	1.30	-7.80	6.50	0.00	1.00	0.00	0.00	0.00	0.00	0.00	0.00	0.00	0.00	0.00	0.00	0.00	0.00	0.00	0.00
0.00	0.00	0.00	0.00	0.00	0.00	0.00	0.00	0.00	0.00	0.00	0.00	0.00	0.00	0.00	0.00	0.00	0.00	0.00	4.30	-157.10	152.90	0.00	-3.60	-74.80	78.40	0.00	3.80	-8.30	4.50	0.00	3.80	-8.30	4.50	0.00	1.00	0.00	0.00	0.00	0.00	0.00	0.00	0.00	0.00	0.00	0.00	0.00	0.00	0.00	0.00
0.00	0.00	0.00	0.00	0.00	0.00	0.00	0.00	0.00	0.00	0.00	0.00	0.00	0.00	0.00	0.00	0.00	0.00	0.00	59.40	-175.90	116.50	0.00	23.80	-85.70	61.90	0.00	5.90	-8.10	2.10	0.00	5.90	-8.10	2.10	0.00	1.00	0.00	0.00	0.00	0.00	0.00	0.00	0.00	0.00	0.00	0.00	0.00	0.00	0.00	0.00
0.00	0.00	0.00	0.00	0.00	0.00	0.00	0.00	0.00	0.00	0.00	0.00	0.00	0.00	0.00	0.00	0.00	0.00	0.00	108.60	-177.50	68.80	0.00	49.00	-88.40	39.30	0.00	7.40	-7.00	-0.40	0.00	7.40	-7.00	-0.40	0.00	1.00	0.00	0.00	0.00	0.00	0.00	0.00	0.00	0.00	0.00	0.00	0.00	0.00	0.00	0.00
0.00	0.00	0.00	0.00	0.00	0.00	0.00	0.00	0.00	0.00	0.00	0.00	0.00	0.00	0.00	0.00	0.00	0.00	0.00	147.20	-161.70	14.50	0.00	69.30	-82.30	12.90	0.00	8.20	-5.20	-3.00	0.00	8.20	-5.20	-3.00	0.00	1.00	0.00	0.00	0.00	0.00	0.00	0.00	0.00	0.00	0.00	0.00	0.00	0.00	0.00	0.00
0.00	0.00	0.00	0.00	0.00	0.00	0.00	0.00	0.00	0.00	0.00	0.00	0.00	0.00	0.00	0.00	0.00	0.00	0.00	171.40	-130.10	-41.30	0.00	82.90	-68.20	-14.70	0.00	8.20	-3.00	-5.20	0.00	8.20	-3.00	-5.20	0.00	1.00	0.00	0.00	0.00	0.00	0.00	0.00	0.00	0.00	0.00	0.00	0.00	0.00	0.00	0.00
0.00	0.00	0.00	0.00	0.00	0.00	0.00	0.00	0.00	0.00	0.00	0.00	0.00	0.00	0.00	0.00	0.00	0.00	0.00	178.90	-85.80	-93.10	0.00	88.40	-47.40	-41.00	0.00	7.40	-0.40	-7.00	0.00	7.40	-0.40	-7.00	0.00	1.00	0.00	0.00	0.00	0.00	0.00	0.00	0.00	0.00	0.00	0.00	0.00	0.00	0.00	0.00
0.00	0.00	0.00	0.00	0.00	0.00	0.00	0.00	0.00	0.00	0.00	0.00	0.00	0.00	0.00	0.00	0.00	0.00	0.00	168.80	-33.00	-135.80	0.00	85.20	-22.00	-63.20	0.00	5.90	2.10	-8.10	0.00	5.90	2.10	-8.10	0.00	1.00	0.00	0.00	0.00	0.00	0.00	0.00	0.00	0.00	0.00	0.00	0.00	0.00	0.00	0.00
0.00	0.00	0.00	0.00	0.00	0.00	0.00	0.00	0.00	0.00	0.00	0.00	0.00	0.00	0.00	0.00	0.00	0.00	0.00	142.20	22.90	-165.10	0.00	73.70	5.50	-79.20	0.00	3.80	4.50	-8.30	0.00	3.80	4.50	-8.30	0.00	1.00	0.00	0.00	0.00	0.00	0.00	0.00	0.00	0.00	0.00	0.00	0.00	0.00	0.00	0.00
0.00	0.00	0.00	0.00	0.00	0.00	0.00	0.00	0.00	0.00	0.00	0.00	0.00	0.00	0.00	0.00	0.00	0.00	0.00	101.70	76.60	-178.30	0.00	54.90	32.50	-87.50	0.00	1.30	6.50	-7.80	0.00	1.30	6.50	-7.80	0.00	1.00	0.00	0.00	0.00	0.00	0.00	0.00	0.00	0.00	0.00	0.00	0.00	0.00	0.00	0.00
0.00	0.00	0.00	0.00	0.00	0.00	0.00	0.00	0.00	0.00	0.00	0.00	0.00	0.00	0.00	0.00	0.00	0.00	0.00	51.20	122.80	-174.00	0.00	30.80	56.40	-87.20	0.00	-1.30	7.80	-6.50	0.00	-1.30	7.80	-6.50	0.00	1.00	0.00	0.00	0.00	0.00	0.00	0.00	0.00	0.00	0.00	0.00	0.00	0.00	0.00	0.00
0.00	0.00	0.00	0.00	0.00	0.00	0.00	0.00	0.00	0.00	0.00	0.00	0.00	0.00	0.00	0.00	0.00	0.00	0.00	-4.30	157.00	-152.60	0.00	3.60	74.70	-78.30	0.00	-3.80	8.30	-4.50	0.00	-3.80	8.30	-4.50	0.00	1.00	0.00	0.00	0.00	0.00	0.00	0.00	0.00	0.00	0.00	0.00	0.00	0.00	0.00	0.00
0.00	0.00	0.00	0.00	0.00	0.00	0.00	0.00	0.00	0.00	0.00	0.00	0.00	0.00	0.00	0.00	0.00	0.00	0.00	-59.40	175.70	-116.30	0.00	-23.80	85.70	-61.80	0.00	-5.90	8.00	-2.10	0.00	-5.90	8.00	-2.10	0.00	1.00	0.00	0.00	0.00	0.00	0.00	0.00	0.00	0.00	0.00	0.00	0.00	0.00	0.00	0.00
0.00	0.00	0.00	0.00	0.00	0.00	0.00	0.00	0.00	0.00	0.00	0.00	0.00	0.00	0.00	0.00	0.00	0.00	0.00	-108.60	177.30	-68.70	0.00	-49.00	88.30	-39.30	0.00	-7.40	7.00	0.40	0.00	-7.40	7.00	0.40	0.00	1.00	0.00	0.00	0.00	0.00	0.00	0.00	0.00	0.00	0.00	0.00	0.00	0.00	0.00	0.00
0.00	0.00	0.00	0.00	0.00	0.00	0.00	0.00	0.00	0.00	0.00	0.00	0.00	0.00	0.00	0.00	0.00	0.00	0.00	-147.20	161.60	-14.40	-0.10	-69.30	82.20	-12.80	0.00	-8.20	5.20	3.00	0.00	-8.20	5.20	3.00	0.00	1.00	0.00	0.00	0.00	0.00	0.00	0.00	0.00	0.00	0.00	0.00	0.00	0.00	0.00	0.00
0.00	0.00	0.00	0.00	0.00	0.00	0.00	0.00	0.00	0.00	0.00	0.00	0.00	0.00	0.00	0.00	0.00	0.00	0.00	-171.40	129.90	41.40	0.00	-82.90	68.10	14.80	0.00	-8.20	3.00	5.20	0.00	-8.20	3.00	5.20	0.00	1.00	0.00	0.00	0.00	0.00	0.00	0.00	0.00	0.00	0.00	0.00	0.00	0.00	0.00	0.00
0.00	0.00	0.00	0.00	0.00	0.00	0.00	0.00	0.00	0.00	0.00	0.00	0.00	0.00	0.00	0.00	0.00	0.00	0.00	-178.80	85.60	93.30	0.10	-88.40	47.30	41.00	0.00	-7.40	0.40	7.00	0.00	-7.40	0.40	7.00	0.00	1.00	0.00	0.00	0.00	0.00	0.00	0.00	0.00	0.00	0.00	0.00	0.00	0.00	0.00	0.00
0.00	0.00	0.00	0.00	0.00	0.00	0.00	0.00	0.00	0.00	0.00	0.00	0.00	0.00	0.00	0.00	0.00	0.00	0.00	-168.70	32.90	135.90	0.00	-85.20	21.90	63.30	0.00	-5.90	-2.10	8.10	0.00	-5.90	-2.10	8.10	0.00	1.00	0.00	0.00	0.00	0.00	0.00	0.00	0.00	0.00	0.00	0.00	0.00	0.00	0.00	0.00
0.00	0.00	0.00	0.00	0.00	0.00	0.00	0.00	0.00	0.00	0.00	0.00	0.00	0.00	0.00	0.00	0.00	0.00	0.00	-142.20	-23.00	165.20	0.00	-73.70	-5.60	79.30	0.00	-3.80	-4.50	8.30	0.00	-3.80	-4.50	8.30	0.00	1.00	0.00	0.00	0.00	0.00	0.00	0.00	0.00	0.00	0.00	0.00	0.00	0.00	0.00	0.00
0.00	0.00	0.00	0.00	0.00	0.00	0.00	0.00	0.00	0.00	0.00	0.00	0.00	0.00	0.00	0.00	0.00	0.00	0.00	-101.60	-76.80	178.40	0.00	-54.90	-32.60	87.60	0.00	-1.30	-6.50	7.80	0.00	-1.30	-6.50	7.80	0.00	1.00	0.00	0.00	0.00	0.00	0.00	0.00	0.00	0.00	0.00	0.00	0.00	0.00	0.00	0.00
0.00	0.00	0.00	0.00	0.00	0.00	0.00	0.00	0.00	0.00	0.00	0.00	0.00	0.00	0.00	0.00	0.00	0.00	0.00	-51.10	-122.90	174.10	0.00	-30.80	-56.40	87.30	0.00	1.30	-7.80	6.50	0.00	1.30	-7.80	6.50	0.00	1.00	0.00	0.00	0.00	0.00	0.00	0.00	0.00	0.00	0.00	0.00	0.00	0.00	0.00	0.00
0.00	0.00	0.00	0.00	0.00	0.00	0.00	0.00	0.00	0.00	0.00	0.00	0.00	0.00	0.00	0.00	0.00	0.00	0.00	4.30	-157.10	152.80	0.00	-3.60	-74.80	78.40	0.00	3.80	-8.30	4.50	0.00	3.80	-8.30	4.50	0.00	1.00	0.00	0.00	0.00	0.00	0.00	0.00	0.00	0.00	0.00	0.00	0.00	0.00	0.00	0.00
0.00	0.00	0.00	0.00	0.00	0.00	0.00	0.00	0.00	0.00	0.00	0.00	0.00	0.00	0.00	0.00	0.00	0.00	0.00	59.30	-176.00	116.60	0.00	23.80	-85.80	61.90	0.00	5.90	-8.10	2.10	0.00	5.90	-8.10	2.10	0.00	1.00	0.00	0.00	0.00	0.00	0.00	0.00	0.00	0.00	0.00	0.00	0.00	0.00	0.00	0.00
0.00	0.00	0.00	0.00	0.00	0.00	0.00	0.00	0.00	0.00	0.00	0.00	0.00	0.00	0.00	0.00	0.00	0.00	0.00	108.60	-177.50	68.90	0.00	49.00	-88.30	39.30	0.00	7.40	-7.00	-0.40	0.00	7.40	-7.00	-0.40	0.00	1.00	0.00	0.00	0.00	0.00	0.00	0.00	0.00	0.00	0.00	0.00	0.00	0.00	0.00	0.00
0.00	0.00	0.00	0.00	0.00	0.00	0.00	0.00	0.00	0.00	0.00	0.00	0.00	0.00	0.00	0.00	0.00	0.00	0.00	147.30	-161.70	14.40	0.00	69.40	-82.30	12.90	0.00	8.20	-5.20	-3.00	0.00	8.20	-5.20	-3.00	0.00	1.00	0.00	0.00	0.00	0.00	0.00	0.00	0.00	0.00	0.00	0.00	0.00	0.00	0.00	0.00
0.00	0.00	0.00	0.00	0.00	0.00	0.00	0.00	0.00	0.00	0.00	0.00	0.00	0.00	0.00	0.00	0.00	0.00	0.00	171.50	-130.10	-41.30	0.00	82.90	-68.20	-14.70	0.00	8.20	-3.00	-5.20	0.00	8.20	-3.00	-5.20	0.00	1.00	0.00	0.00	0.00	0.00	0.00	0.00	0.00	0.00	0.00	0.00	0.00	0.00	0.00	0.00
0.00	0.00	0.00	0.00	0.00	0.00	0.00	0.00	0.00	0.00	0.00	0.00	0.00	0.00	0.00	0.00	0.00	0.00	0.00	178.80	-85.80	-93.10	0.00	88.40	-47.40	-41.00	0.00	7.40	-0.40	-7.00	0.00	7.40	-0.40	-7.00	0.00	1.00	0.00	0.00	0.00	0.00	0.00	0.00	0.00	0.00	0.00	0.00	0.00	0.00	0.00	0.00
0.00	0.00	0.00	0.00	0.00	0.00	0.00	0.00	0.00	0.00	0.00	0.00	0.00	0.00	0.00	0.00	0.00	0.00	0.00	168.80	-33.00	-135.80	0.00	85.20	-22.00	-63.20	0.00	5.90	2.10	-8.10	0.00	5.90	2.10	-8.10	0.00	1.00	0.00	0.00	0.00	0.00	0.00	0.00	0.00	0.00	0.00	0.00	0.00	0.00	0.00	0.00
0.00	0.00	0.00	0.00	0.00	0.00	0.00	0.00	0.00	0.00	0.00	0.00	0.00	0.00	0.00	0.00	0.00	0.00	0.00	142.20	22.90	-165.10	0.00	73.70	5.50	-79.20	0.00	3.80	4.50	-8.30	0.00	3.80	4.50	-8.30	0.00	1.00	0.00	0.00	0.00	0.00	0.00	0.00	0.00	0.00	0.00	0.00	0.00	0.00	0.00	0.00
0.00	0.00	0.00	0.00	0.00	0.00	0.00	0.00	0.00	0.00	0.00	0.00	0.00	0.00	0.00	0.00	0.00	0.00	0.00	101.60	76.60	-178.30	0.00	54.90	32.50	-87.50	0.00	1.30	6.50	-7.80	0.00	1.30	6.50	-7.80	0.00	1.00	0.00	0.00	0.00	0.00	0.00	0.00	0.00	0.00	0.00	0.00	0.00	0.00	0.00	0.00
0.00	0.00	0.00	0.00	0.00	0.00	0.00	0.00	0.00	0.00	0.00	0.00	0.00	0.00	0.00	0.00	0.00	0.00	0.00	51.10	122.80	-174.00	0.00	30.80	56.40	-87.20	0.00	-1.30	7.80	-6.50	0.00	-1.30	7.80	-6.50	0.00	1.00	0.00	0.00	0.00	0.00	0.00	0.00	0.00	0.00	0.00	0.00	0.00	0.00	0.00	0.00
0.00	0.00	0.00	0.00	0.00	0.00	0.00	0.00	0.00	0.00	0.00	0.00	0.00	0.00	0.00	0.00	0.00	0.00	0.00	-4.30	157.00	-152.70	0.00	3.60	74.70	-78.40	0.00	-3.80	8.30	-4.50	0.00	-3.80	8.30	-4.50	0.00	1.00	0.00	0.00	0.00	0.00	0.00	0.00	0.00	0.00	0.00	0.00	0.00	0.00	0.00	0.00
0.00	0.00	0.00	0.00	0.00	0.00	0.00	0.00	0.00	0.00	0.00	0.00	0.00	0.00	0.00	0.00	0.00	0.00	0.00	-59.30	175.80	-116.40	0.00	-23.80	85.70	-61.80	0.00	-5.90	8.10	-2.10	0.00	-5.90	8.10	-2.10	0.00	1.00	0.00	0.00	0.00	0.00	0.00	0.00	0.00	0.00	0.00	0.00	0.00	0.00	0.00	0.00
0.00	0.00	0.00	0.00	0.00	0.00	0.00	0.00	0.00	0.00	0.00	0.00	0.00	0.00	0.00	0.00	0.00	0.00	0.00	-108.60	177.30	-68.70	0.00	-49.00	88.30	-39.20	0.00	-7.40	7.00	0.40	0.00	-7.40	7.00	0.40	0.00	1.00	0.00	0.00	0.00	0.00	0.00	0.00	0.00	0.00	0.00	0.00	0.00	0.00	0.00	0.00
0.00	0.00	0.00	0.00	0.00	0.00	0.00	0.00	0.00	0.00	0.00	0.00	0.00	0.00	0.00	0.00	0.00	0.00	0.00	-147.20	161.60	-14.30	0.00	-69.30	82.20	-12.80	0.00	-8.20	5.20	3.00	0.00	-8.20	5.20	3.00	0.00	1.00	0.00	0.00	0.00	0.00	0.00	0.00	0.00	0.00	0.00	0.00	0.00	0.00	0.00	0.00
0.00	0.00	0.00	0.00	0.00	0.00	0.00	0.00	0.00	0.00	0.00	0.00	0.00	0.00	0.00	0.00	0.00	0.00	0.00	-171.40	130.00	41.40	0.00	-82.90	68.10	14.80	0.00	-8.20	3.00	5.20	0.00	-8.20	3.00	5.20	0.00	1.00	0.00	0.00	0.00	0.00	0.00	0.00	0.00	0.00	0.00	0.00	0.00	0.00	0.00	0.00
0.00	0.00	0.00	0.00	0.00	0.00	0.00	0.00	0.00	0.00	0.00	0.00	0.00	0.00	0.00	0.00	0.00	0.00	0.00	-178.80	85.60	93.20	0.00	-88.40	47.30	41.00	0.00	-7.40	0.40	7.00	0.00	-7.40	0.40	7.00	0.00	1.00	0.00	0.00	0.00	0.00	0.00	0.00	0.00	0.00	0.00	0.00	0.00	0.00	0.00	0.00
0.00	0.00	0.00	0.00	0.00	0.00	0.00	0.00	0.00	0.00	0.00	0.00	0.00	0.00	0.00	0.00	0.00	0.00	0.00	-168.80	32.80	135.90	0.00	-85.20	21.90	63.30	0.00	-5.90	-2.10	8.10	0.00	-5.90	-2.10	8.10	0.00	1.00	0.00	0.00	0.00	0.00	0.00	0.00	0.00	0.00	0.00	0.00	0.00	0.00	0.00	0.00
0.00	0.00	0.00	0.00	0.00	0.00	0.00	0.00	0.00	0.00	0.00	0.00	0.00	0.00	0.00	0.00	0.00	0.00	0.00	-142.20	-23.00	165.30	0.00	-73.70	-5.60	79.30	0.00	-3.80	-4.50	8.30	0.00	-3.80	-4.50	8.30	0.00	1.00	0.00	0.00	0.00	0.00	0.00	0.00	0.00	0.00	0.00	0.00	0.00	0.00	0.00	0.00
0.00	0.00	0.00	0.00	0.00	0.00	0.00	0.00	0.00	0.00	0.00	0.00	0.00	0.00	0.00	0.00	0.00	0.00	0.00	-101.60	-76.70	178.40	0.00	-54.90	-32.60	87.60	0.00	-1.30	-6.50	7.80	0.00	-1.30	-6.50	7.80	0.00	1.00	0.00	0.00	0.00	0.00	0.00	0.00	0.00	0.00	0.00	0.00	0.00	0.00	0.00	0.00
0.00	0.00	0.00	0.00	0.00	0.00	0.00	0.00	0.00	0.00	0.00	0.00	0.00	0.00	0.00	0.00	0.00	0.00	0.00	-51.10	-122.90	174.10	0.00	-30.80	-56.40	87.30	0.00	1.30	-7.80	6.50	0.00	1.30	-7.80	6.50	0.00	1.00	0.00	0.00	0.00	0.00	0.00	0.00	0.00	0.00	0.00	0.00	0.00	0.00	0.00	0.00
0.00	0.00	0.00	0.00	0.00	0.00	0.00	0.00	0.00	0.00	0.00	0.00	0.00	0.00	0.00	0.00	0.00	0.00	0.00	4.30	-157.10	152.80	0.00	-3.60	-74.80	78.40	0.00	3.80	-8.30	4.50	0.00	3.80	-8.30	4.50	0.00	1.00	0.00	0.00	0.00	0.00	0.00	0.00	0.00	0.00	0.00	0.00	0.00	0.00	0.00	0.00
0.00	0.00	0.00	0.00	0.00	0.00	0.00	0.00	0.00	0.00	0.00	0.00	0.00	0.00	0.00	0.00	0.00	0.00	0.00	59.40	-175.90	116.50	0.00	23.80	-85.70	61.90	0.00	5.90	-8.10	2.10	0.00	5.90	-8.10	2.10	0.00	1.00	0.00	0.00	0.00	0.00	0.00	0.00	0.00	0.00	0.00	0.00	0.00	0.00	0.00	0.00
0.00	0.00	0.00	0.00	0.00	0.00	0.00	0.00	0.00	0.00	0.00	0.00	0.00	0.00	0.00	0.00	0.00	0.00	0.00	108.60	-177.50	68.90	0.00	49.00	-88.30	39.30	0.00	7.40	-7.00	-0.40	0.00	7.40	-7.00	-0.40	0.00	1.00	0.00	0.00	0.00	0.00	0.00	0.00	0.00	0.00	0.00	0.00	0.00	0.00	0.00	0.00
0.00	0.00	0.00	0.00	0.00	0.00	0.00	0.00	0.00	0.00	0.00	0.00	0.00	0.00	0.00	0.00	0.00	0.00	0.00	147.20	-161.70	14.50	0.00	69.40	-82.30	12.90	0.00	8.20	-5.20	-3.00	0.00	8.20	-5.20	-3.00	0.00	1.00	0.00	0.00	0.00	0.00	0.00	0.00	0.00	0.00	0.00	0.00	0.00	0.00	0.00	0.00
0.00	0.00	0.00	0.00	0.00	0.00	0.00	0.00	0.00	0.00	0.00	0.00	0.00	0.00	0.00	0.00	0.00	0.00	0.00	171.50	-130.10	-41.30	0.00	82.90	-68.20	-14.70	0.00	8.20	-3.00	-5.20	0.00	8.20	-3.00	-5.20	0.00	1.00	0.00	0.00	0.00	0.00	0.00	0.00	0.00	0.00	0.00	0.00	0.00	0.00	0.00	0.00
0.00	0.00	0.00	0.00	0.00	0.00	0.00	0.00	0.00	0.00	0.00	0.00	0.00	0.00	0.00	0.00	0.00	0.00	0.00	178.90	-85.70	-93.10	0.00	88.40	-47.40	-41.00	0.00	7.40	-0.40	-7.00	0.00	7.40	-0.40	-7.00	0.00	1.00	0.00	0.00	0.00	0.00	0.00	0.00	0.00	0.00	0.00	0.00	0.00	0.00	0.00	0.00
0.00	0.00	0.00	0.00	0.00	0.00	0.00	0.00	0.00	0.00	0.00	0.00	0.00	0.00	0.00	0.00	0.00	0.00	0.00	168.80	-33.00	-135.70	0.00	85.20	-22.00	-63.20	0.00	5.90	2.10	-8.10	0.00	5.90	2.10	-8.10	0.00	1.00	0.00	0.00	0.00	0.00	0.00	0.00	0.00	0.00	0.00	0.00	0.00	0.00	0.00	0.00
0.00	0.00	0.00	0.00	0.00	0.00	0.00	0.00	0.00	0.00	0.00	0.00	0.00	0.00	0.00	0.00	0.00	0.00	0.00	142.10	22.80	-165.00	0.00	73.70	5.50	-79.20	0.00	3.80	4.50	-8.30	0.00	3.80	4.50	-8.30	0.00	1.00	0.00	0.00	0.00	0.00	0.00	0.00	0.00	0.00	0.00	0.00	0.00	0.00	0.00	0.00
0.00	0.00	0.00	0.00	0.00	0.00	0.00	0.00	0.00	0.00	0.00	0.00	0.00	0.00	0.00	0.00	0.00	0.00	0.00	101.60	76.60	-178.30	0.00	54.90	32.50	-87.50	0.00	1.30	6.50	-7.80	0.00	1.30	6.50	-7.80	0.00	1.00	0.00	0.00	0.00	0.00	0.00	0.00	0.00	0.00	0.00	0.00	0.00	0.00	0.00	0.00
0.00	0.00	0.00	0.00	0.00	0.00	0.00	0.00	0.00	0.00	0.00	0.00	0.00	0.00	0.00	0.00	0.00	0.00	0.00	51.20	122.80	-174.00	0.00	30.80	56.40	-87.20	0.00	-1.30	7.80	-6.50	0.00	-1.30	7.80	-6.50	0.00	1.00	0.00	0.00	0.00	0.00	0.00	0.00	0.00	0.00	0.00	0.00	0.00	0.00	0.00	0.00
0.00	0.00	0.00	0.00	0.00	0.00	0.00	0.00	0.00	0.00	0.00	0.00	0.00	0.00	0.00	0.00	0.00	0.00	0.00	-4.20	157.00	-152.70	0.00	3.60	74.70	-78.40	0.00	-3.80	8.30	-4.50	0.00	-3.80	8.30	-4.50	0.00	1.00	0.00	0.00	0.00	0.00	0.00	0.00	0.00	0.00	0.00	0.00	0.00	0.00	0.00	0.00
0.00	0.00	0.00	0.00	0.00	0.00	0.00	0.00	0.00	0.00	0.00	0.00	0.00	0.00	0.00	0.00	0.00	0.00	0.00	-59.30	175.80	-116.40	0.00	-23.80	85.70	-61.80	0.00	-5.90	8.00	-2.10	0.00	-5.90	8.00	-2.10	0.00	1.00	0.00	0.00	0.00	0.00	0.00	0.00	0.00	0.00	0.00	0.00	0.00	0.00	0.00	0.00
0.00	0.00	0.00	0.00	0.00	0.00	0.00	0.00	0.00	0.00	0.00	0.00	0.00	0.00	0.00	0.00	0.00	0.00	0.00	-108.60	177.40	-68.70	0.00	-49.00	88.30	-39.30	0.00	-7.40	7.00	0.40	0.00	-7.40	7.00	0.40	0.00	1.00	0.00	0.00	0.00	0.00	0.00	0.00	0.00	0.00	0.00	0.00	0.00	0.00	0.00	0.00
0.00	0.00	0.00	0.00	0.00	0.00	0.00	0.00	0.00	0.00	0.00	0.00	0.00	0.00	0.00	0.00	0.00	0.00	0.00	-147.30	161.60	-14.30	0.00	-69.30	82.20	-12.80	0.00	-8.20	5.20	3.00	0.00	-8.20	5.20	3.00	0.00	1.00	0.00	0.00	0.00	0.00	0.00	0.00	0.00	0.00	0.00	0.00	0.00	0.00	0.00	0.00
0.00	0.00	0.00	0.00	0.00	0.00	0.00	0.00	0.00	0.00	0.00	0.00	0.00	0.00	0.00	0.00	0.00	0.00	0.00	-171.50	129.90	41.40	0.00	-82.90	68.10	14.80	0.00	-8.20	3.00	5.20	0.00	-8.20	3.00	5.20	0.00	1.00	0.00	0.00	0.00	0.00	0.00	0.00	0.00	0.00	0.00	0.00	0.00	0.00	0.00	0.00
0.00	0.00	0.00	0.00	0.00	0.00	0.00	0.00	0.00	0.00	0.00	0.00	0.00	0.00	0.00	0.00	0.00	0.00	0.00	-178.90	85.60	93.20	0.00	-88.40	47.30	41.00	0.00	-7.40	0.40	7.00	0.00	-7.40	0.40	7.00	0.00	1.00	0.00	0.00	0.00	0.00	0.00	0.00	0.00	0.00	0.00	0.00	0.00	0.00	0.00	0.00
0.00	0.00	0.00	0.00	0.00	0.00	0.00	0.00	0.00	0.00	0.00	0.00	0.00	0.00	0.00	0.00	0.00	0.00	0.00	-168.70	32.90	135.90	0.00	-85.20	21.90	63.30	0.00	-5.90	-2.10	8.10	0.00	-5.90	-2.10	8.10	0.00	1.00	0.00	0.00	0.00	0.00	0.00	0.00	0.00	0.00	0.00	0.00	0.00	0.00	0.00	0.00
0.00	0.00	0.00	0.00	0.00	0.00	0.00	0.00	0.00	0.00	0.00	0.00	0.00	0.00	0.00	0.00	0.00	0.00	0.00	-142.10	-23.00	165.30	0.10	-73.70	-5.60	79.30	0.00	-3.80	-4.50	8.30	0.00	-3.80	-4.50	8.30	0.00	1.00	0.00	0.00	0.00	0.00	0.00	0.00	0.00	0.00	0.00	0.00	0.00	0.00	0.00	0.00
0.00	0.00	0.00	0.00	0.00	0.00	0.00	0.00	0.00	0.00	0.00	0.00	0.00	0.00	0.00	0.00	0.00	0.00	0.00	-101.60	-76.70	178.50	0.00	-54.90	-32.60	87.60	0.00	-1.30	-6.50	7.80	0.00	-1.30	-6.50	7.80	0.00	1.00	0.00	0.00	0.00	0.00	0.00	0.00	0.00	0.00	0.00	0.00	0.00	0.00	0.00	0.00
0.00	0.00	0.00	0.00	0.00	0.00	0.00	0.00	0.00	0.00	0.00	0.00	0.00	0.00	0.00	0.00	0.00	0.00	0.00	-51.10	-123.00	174.10	0.00	-30.80	-56.40	87.30	0.00	1.30	-7.80	6.50	0.00	1.30	-7.80	6.50	0.00	1.00	0.00	0.00	0.00	0.00	0.00	0.00	0.00	0.00	0.00	0.00	0.00	0.00	0.00	0.00
0.00	0.00	0.00	0.00	0.00	0.00	0.00	0.00	0.00	0.00	0.00	0.00	0.00	0.00	0.00	0.00	0.00	0.00	0.00	4.20	-157.20	152.70	-0.10	-3.60	-74.80	78.40	0.00	3.80	-8.30	4.50	0.00	3.80	-8.30	4.50	0.00	1.00	0.00	0.00	0.00	0.00	0.00	0.00	0.00	0.00	0.00	0.00	0.00	0.00	0.00	0.00
0.00	0.00	0.00	0.00	0.00	0.00	0.00	0.00	0.00	0.00	0.00	0.00	0.00	0.00	0.00	0.00	0.00	0.00	0.00	59.30	-175.90	116.50	0.00	23.80	-85.70	61.90	0.00	5.90	-8.10	2.10	0.00	5.90	-8.10	2.10	0.00	1.00	0.00	0.00	0.00	0.00	0.00	0.00	0.00	0.00	0.00	0.00	0.00	0.00	0.00	0.00
0.00	0.00	0.00	0.00	0.00	0.00	0.00	0.00	0.00	0.00	0.00	0.00	0.00	0.00	0.00	0.00	0.00	0.00	0.00	108.60	-177.50	68.90	0.00	49.00	-88.30	39.30	0.00	7.40	-7.00	-0.40	0.00	7.40	-7.00	-0.40	0.00	1.00	0.00	0.00	0.00	0.00	0.00	0.00	0.00	0.00	0.00	0.00	0.00	0.00	0.00	0.00
0.00	0.00	0.00	0.00	0.00	0.00	0.00	0.00	0.00	0.00	0.00	0.00	0.00	0.00	0.00	0.00	0.00	0.00	0.00	147.30	-161.70	14.50	0.00	69.30	-82.30	12.90	0.00	8.20	-5.20	-3.00	0.00	8.20	-5.20	-3.00	0.00	1.00	0.00	0.00	0.00	0.00	0.00	0.00	0.00	0.00	0.00	0.00	0.00	0.00	0.00	0.00
0.00	0.00	0.00	0.00	0.00	0.00	0.00	0.00	0.00	0.00	0.00	0.00	0.00	0.00	0.00	0.00	0.00	0.00	0.00	171.40	-130.10	-41.30	0.00	82.90	-68.20	-14.70	0.00	8.20	-3.00	-5.20	0.00	8.20	-3.00	-5.20	0.00	1.00	0.00	0.00	0.00	0.00	0.00	0.00	0.00	0.00	0.00	0.00	0.00	0.00	0.00	0.00
0.00	0.00	0.00	0.00	0.00	0.00	0.00	0.00	0.00	0.00	0.00	0.00	0.00	0.00	0.00	0.00	0.00	0.00	0.00	178.90	-85.80	-93.10	0.00	88.40	-47.40	-41.00	0.00	7.40	-0.40	-7.00	0.00	7.40	-0.40	-7.00	0.00	1.00	0.00	0.00	0.00	0.00	0.00	0.00	0.00	0.00	0.00	0.00	0.00	0.00	0.00	0.00
0.00	0.00	0.00	0.00	0.00	0.00	0.00	0.00	0.00	0.00	0.00	0.00	0.00	0.00	0.00	0.00	0.00	0.00	0.00	168.80	-33.00	-135.80	0.00	85.20	-22.00	-63.20	0.00	5.90	2.10	-8.10	0.00	5.90	2.10	-8.10	0.00	1.00	0.00	0.00	0.00	0.00	0.00	0.00	0.00	0.00	0.00	0.00	0.00	0.00	0.00	0.00
0.00	0.00	0.00	0.00	0.00	0.00	0.00	0.00	0.00	0.00	0.00	0.00	0.00	0.00	0.00	0.00	0.00	0.00	0.00	142.20	22.90	-165.10	0.00	73.70	5.50	-79.20	0.00	3.80	4.50	-8.30	0.00	3.80	4.50	-8.30	0.00	1.00	0.00	0.00	0.00	0.00	0.00	0.00	0.00	0.00	0.00	0.00	0.00	0.00	0.00	0.00
0.00	0.00	0.00	0.00	0.00	0.00	0.00	0.00	0.00	0.00	0.00	0.00	0.00	0.00	0.00	0.00	0.00	0.00	0.00	101.60	76.60	-178.20	0.00	54.90	32.50	-87.50	0.00	1.30	6.50	-7.80	0.00	1.30	6.50	-7.80	0.00	1.00	0.00	0.00	0.00	0.00	0.00	0.00	0.00	0.00	0.00	0.00	0.00	0.00	0.00	0.00
0.00	0.00	0.00	0.00	0.00	0.00	0.00	0.00	0.00	0.00	0.00	0.00	0.00	0.00	0.00	0.00	0.00	0.00	0.00	51.10	122.80	-174.00	0.00	30.80	56.40	-87.20	0.00	-1.30	7.80	-6.50	0.00	-1.30	7.80	-6.50	0.00	1.00	0.00	0.00	0.00	0.00	0.00	0.00	0.00	0.00	0.00	0.00	0.00	0.00	0.00	0.00
0.00	0.00	0.00	0.00	0.00	0.00	0.00	0.00	0.00	0.00	0.00	0.00	0.00	0.00	0.00	0.00	0.00	0.00	0.00	-4.20	157.00	-152.70	0.00	3.60	74.70	-78.40	0.00	-3.80	8.30	-4.50	0.00	-3.80	8.30	-4.50	0.00	1.00	0.00	0.00	0.00	0.00	0.00	0.00	0.00	0.00	0.00	0.00	0.00	0.00	0.00	0.00
0.00	0.00	0.00	0.00	0.00	0.00	0.00	0.00	0.00	0.00	0.00	0.00	0.00	0.00	0.00	0.00	0.00	0.00	0.00	-59.30	175.80	-116.40	0.00	-23.80	85.70	-61.80	0.00	-5.90	8.00	-2.10	0.00	-5.90	8.00	-2.10	0.00	1.00	0.00	0.00	0.00	0.00	0.00	0.00	0.00	0.00	0.00	0.00	0.00	0.00	0.00	0.00
0.00	0.00	0.00	0.00	0.00	0.00	0.00	0.00	0.00	0.00	0.00	0.00	0.00	0.00	0.00	0.00	0.00	0.00	0.00	-108.60	177.40	-68.70	0.00	-49.00	88.30	-39.20	0.00	-7.40	7.00	0.40	0.00	-7.40	7.00	0.40	0.00	1.00	0.00	0.00	0.00	0.00	0.00	0.00	0.00	0.00	0.00	0.00	0.00	0.00	0.00	0.00
0.00	0.00	0.00	0.00	0.00	0.00	0.00	0.00	0.00	0.00	0.00	0.00	0.00	0.00	0.00	0.00	0.00	0.00	0.00	-147.20	161.60	-14.30	0.00	-69.30	82.20	-12.80	0.00	-8.20	5.20	3.00	0.00	-8.20	5.20	3.00	0.00	1.00	0.00	0.00	0.00	0.00	0.00	0.00	0.00	0.00	0.00	0.00	0.00	0.00	0.00	0.00
0.00	0.00	0.00	0.00	0.00	0.00	0.00	0.00	0.00	0.00	0.00	0.00	0.00	0.00	0.00	0.00	0.00	0.00	0.00	-171.40	130.00	41.40	0.00	-82.90	68.10	14.80	0.00	-8.20	3.00	5.20	0.00	-8.20	3.00	5.20	0.00	1.00	0.00	0.00	0.00	0.00	0.00	0.00	0.00	0.00	0.00	0.00	0.00	0.00	0.00	0.00
0.00	0.00	0.00	0.00	0.00	0.00	0.00	0.00	0.00	0.00	0.00	0.00	0.00	0.00	0.00	0.00	0.00	0.00	0.00	-178.90	85.60	93.20	0.00	-88.40	47.30	41.00	0.00	-7.40	0.40	7.00	0.00	-7.40	0.40	7.00	0.00	1.00	0.00	0.00	0.00	0.00	0.00	0.00	0.00	0.00	0.00	0.00	0.00	0.00	0.00	0.00
0.00	0.00	0.00	0.00	0.00	0.00	0.00	0.00	0.00	0.00	0.00	0.00	0.00	0.00	0.00	0.00	0.00	0.00	0.00	-168.80	32.90	135.90	0.00	-85.20	21.90	63.30	0.00	-5.90	-2.10	8.10	0.00	-5.90	-2.10	8.10	0.00	1.00	0.00	0.00	0.00	0.00	0.00	0.00	0.00	0.00	0.00	0.00	0.00	0.00	0.00	0.00
0.00	0.00	0.00	0.00	0.00	0.00	0.00	0.00	0.00	0.00	0.00	0.00	0.00	0.00	0.00	0.00	0.00	0.00	0.00	-142.20	-23.00	165.20	0.00	-73.70	-5.60	79.30	0.00	-3.80	-4.50	8.30	0.00	-3.80	-4.50	8.30	0.00	1.00	0.00	0.00	0.00	0.00	0.00	0.00	0.00	0.00	0.00	0.00	0.00	0.00	0.00	0.00
0.00	0.00	0.00	0.00	0.00	0.00	0.00	0.00	0.00	0.00	0.00	0.00	0.00	0.00	0.00	0.00	0.00	0.00	0.00	-101.60	-76.80	178.40	0.00	-54.90	-32.60	87.60	0.00	-1.30	-6.50	7.80	0.00	-1.30	-6.50	7.80	0.00	1.00	0.00	0.00	0.00	0.00	0.00	0.00	0.00	0.00	0.00	0.00	0.00	0.00	0.00	0.00
0.00	0.00	0.00	0.00	0.00	0.00	0.00	0.00	0.00	0.00	0.00	0.00	0.00	0.00	0.00	0.00	0.00	0.00	0.00	-51.20	-123.00	174.20	0.00	-30.80	-56.40	87.30	0.00	1.30	-7.80	6.50	0.00	1.30	-7.80	6.50	0.00	1.00	0.00	0.00	0.00	0.00	0.00	0.00	0.00	0.00	0.00	0.00	0.00	0.00	0.00	0.00
0.00	0.00	0.00	0.00	0.00	0.00	0.00	0.00	0.00	0.00	0.00	0.00	0.00	0.00	0.00	0.00	0.00	0.00	0.00	4.30	-157.10	152.80	0.00	-3.60	-74.80	78.40	0.00	3.80	-8.30	4.50	0.00	3.80	-8.30	4.50	0.00	1.00	0.00	0.00	0.00	0.00	0.00	0.00	0.00	0.00	0.00	0.00	0.00	0.00	0.00	0.00
0.00	0.00	0.00	0.00	0.00	0.00	0.00	0.00	0.00	0.00	0.00	0.00	0.00	0.00	0.00	0.00	0.00	0.00	0.00	59.40	-175.90	116.50	0.00	23.80	-85.70	61.90	0.00	5.90	-8.10	2.10	0.00	5.90	-8.10	2.10	0.00	1.00	0.00	0.00	0.00	0.00	0.00	0.00	0.00	0.00	0.00	0.00	0.00	0.00	0.00	0.00
0.00	0.00	0.00	0.00	0.00	0.00	0.00	0.00	0.00	0.00	0.00	0.00	0.00	0.00	0.00	0.00	0.00	0.00	0.00	108.60	-177.50	68.90	0.00	49.00	-88.30	39.30	0.00	7.40	-7.00	-0.40	0.00	7.40	-7.00	-0.40	0.00	1.00	0.00	0.00	0.00	0.00	0.00	0.00	0.00	0.00	0.00	0.00	0.00	0.00	0.00	0.00
0.00	0.00	0.00	0.00	0.00	0.00	0.00	0.00	0.00	0.00	0.00	0.00	0.00	0.00	0.00	0.00	0.00	0.00	0.00	147.20	-161.70	14.50	0.00	69.30	-82.30	12.90	0.00	8.20	-5.20	-3.00	0.00	8.20	-5.20	-3.00	0.00	1.00	0.00	0.00	0.00	0.00	0.00	0.00	0.00	0.00	0.00	0.00	0.00	0.00	0.00	0.00
0.00	0.00	0.00	0.00	0.00	0.00	0.00	0.00	0.00	0.00	0.00	0.00	0.00	0.00	0.00	0.00	0.00	0.00	0.00	171.40	-130.10	-41.30	0.00	82.90	-68.20	-14.70	0.00	8.20	-3.00	-5.20	0.00	8.20	-3.00	-5.20	0.00	1.00	0.00	0.00	0.00	0.00	0.00	0.00	0.00	0.00	0.00	0.00	0.00	0.00	0.00	0.00
0.00	0.00	0.00	0.00	0.00	0.00	0.00	0.00	0.00	0.00	0.00	0.00	0.00	0.00	0.00	0.00	0.00	0.00	0.00	178.90	-85.70	-93.10	0.00	88.40	-47.40	-41.00	0.00	7.40	-0.40	-7.00	0.00	7.40	-0.40	-7.00	0.00	1.00	0.00	0.00	0.00	0.00	0.00	0.00	0.00	0.00	0.00	0.00	0.00	0.00	0.00	0.00
0.00	0.00	0.00	0.00	0.00	0.00	0.00	0.00	0.00	0.00	0.00	0.00	0.00	0.00	0.00	0.00	0.00	0.00	0.00	168.80	-33.00	-135.70	0.00	85.20	-22.00	-63.20	0.00	5.90	2.10	-8.10	0.00	5.90	2.10	-8.10	0.00	1.00	0.00	0.00	0.00	0.00	0.00	0.00	0.00	0.00	0.00	0.00	0.00	0.00	0.00	0.00
0.00	0.00	0.00	0.00	0.00	0.00	0.00	0.00	0.00	0.00	0.00	0.00	0.00	0.00	0.00	0.00	0.00	0.00	0.00	142.20	22.90	-165.10	0.00	73.70	5.50	-79.20	0.00	3.80	4.50	-8.30	0.00	3.80	4.50	-8.30	0.00	1.00	0.00	0.00	0.00	0.00	0.00	0.00	0.00	0.00	0.00	0.00	0.00	0.00	0.00	0.00
0.00	0.00	0.00	0.00	0.00	0.00	0.00	0.00	0.00	0.00	0.00	0.00	0.00	0.00	0.00	0.00	0.00	0.00	0.00	101.60	76.60	-178.30	0.00	54.90	32.50	-87.50	0.00	1.30	6.50	-7.80	0.00	1.30	6.50	-7.80	0.00	1.00	0.00	0.00	0.00	0.00	0.00	0.00	0.00	0.00	0.00	0.00	0.00	0.00	0.00	0.00
0.00	0.00	0.00	0.00	0.00	0.00	0.00	0.00	0.00	0.00	0.00	0.00	0.00	0.00	0.00	0.00	0.00	0.00	0.00	51.10	122.80	-174.00	0.00	30.80	56.40	-87.20	0.00	-1.30	7.80	-6.50	0.00	-1.30	7.80	-6.50	0.00	1.00	0.00	0.00	0.00	0.00	0.00	0.00	0.00	0.00	0.00	0.00	0.00	0.00	0.00	0.00
0.00	0.00	0.00	0.00	0.00	0.00	0.00	0.00	0.00	0.00	0.00	0.00	0.00	0.00	0.00	0.00	0.00	0.00	0.00	-4.30	157.00	-152.60	0.00	3.60	74.70	-78.40	0.00	-3.80	8.30	-4.50	0.00	-3.80	8.30	-4.50	0.00	1.00	0.00	0.00	0.00	0.00	0.00	0.00	0.00	0.00	0.00	0.00	0.00	0.00	0.00	0.00
0.00	0.00	0.00	0.00	0.00	0.00	0.00	0.00	0.00	0.00	0.00	0.00	0.00	0.00	0.00	0.00	0.00	0.00	0.00	-59.30	175.80	-116.40	0.00	-23.80	85.70	-61.80	0.00	-5.90	8.10	-2.10	0.00	-5.90	8.10	-2.10	0.00	1.00	0.00	0.00	0.00	0.00	0.00	0.00	0.00	0.00	0.00	0.00	0.00	0.00	0.00	0.00
0.00	0.00	0.00	0.00	0.00	0.00	0.00	0.00	0.00	0.00	0.00	0.00	0.00	0.00	0.00	0.00	0.00	0.00	0.00	-108.60	177.40	-68.80	0.00	-49.00	88.30	-39.30	0.00	-7.40	7.00	0.40	0.00	-7.40	7.00	0.40	0.00	1.00	0.00	0.00	0.00	0.00	0.00	0.00	0.00	0.00	0.00	0.00	0.00	0.00	0.00	0.00
0.00	0.00	0.00	0.00	0.00	0.00	0.00	0.00	0.00	0.00	0.00	0.00	0.00	0.00	0.00	0.00	0.00	0.00	0.00	-147.30	161.50	-14.30	0.00	-69.30	82.20	-12.80	0.00	-8.20	5.20	3.00	0.00	-8.20	5.20	3.00	0.00	1.00	0.00	0.00	0.00	0.00	0.00	0.00	0.00	0.00	0.00	0.00	0.00	0.00	0.00	0.00
0.00	0.00	0.00	0.00	0.00	0.00	0.00	0.00	0.00	0.00	0.00	0.00	0.00	0.00	0.00	0.00	0.00	0.00	0.00	-171.50	129.90	41.40	-0.10	-82.90	68.10	14.80	0.00	-8.20	3.00	5.20	0.00	-8.20	3.00	5.20	0.00	1.00	0.00	0.00	0.00	0.00	0.00	0.00	0.00	0.00	0.00	0.00	0.00	0.00	0.00	0.00
0.00	0.00	0.00	0.00	0.00	0.00	0.00	0.00	0.00	0.00	0.00	0.00	0.00	0.00	0.00	0.00	0.00	0.00	0.00	-178.90	85.60	93.20	0.00	-88.40	47.30	41.00	0.00	-7.40	0.40	7.00	0.00	-7.40	0.40	7.00	0.00	1.00	0.00	0.00	0.00	0.00	0.00	0.00	0.00	0.00	0.00	0.00	0.00	0.00	0.00	0.00
0.00	0.00	0.00	0.00	0.00	0.00	0.00	0.00	0.00	0.00	0.00	0.00	0.00	0.00	0.00	0.00	0.00	0.00	0.00	-168.70	32.90	135.90	0.00	-85.20	21.90	63.30	0.00	-5.90	-2.10	8.10	0.00	-5.90	-2.10	8.10	0.00	1.00	0.00	0.00	0.00	0.00	0.00	0.00	0.00	0.00	0.00	0.00	0.00	0.00	0.00	0.00
0.00	0.00	0.00	0.00	0.00	0.00	0.00	0.00	0.00	0.00	0.00	0.00	0.00	0.00	0.00	0.00	0.00	0.00	0.00	-142.10	-23.00	165.30	0.10	-73.70	-5.60	79.30	0.00	-3.80	-4.50	8.30	0.00	-3.80	-4.50	8.30	0.00	1.00	0.00	0.00	0.00	0.00	0.00	0.00	0.00	0.00	0.00	0.00	0.00	0.00	0.00	0.00
0.00	0.00	0.00	0.00	0.00	0.00	0.00	0.00	0.00	0.00	0.00	0.00	0.00	0.00	0.00	0.00	0.00	0.00	0.00	-101.60	-76.70	178.40	0.00	-54.90	-32.60	87.60	0.00	-1.30	-6.50	7.80	0.00	-1.30	-6.50	7.80	0.00	1.00	0.00	0.00	0.00	0.00	0.00	0.00	0.00	0.00	0.00	0.00	0.00	0.00	0.00	0.00
0.00	0.00	0.00	0.00	0.00	0.00	0.00	0.00	0.00	0.00	0.00	0.00	0.00	0.00	0.00	0.00	0.00	0.00	0.00	-51.20	-123.00	174.10	0.00	-30.80	-56.40	87.30	0.00	1.30	-7.80	6.50	0.00	1.30	-7.80	6.50	0.00	1.00	0.00	0.00	0.00	0.00	0.00	0.00	0.00	0.00	0.00	0.00	0.00	0.00	0.00	0.00
0.00	0.00	0.00	0.00	0.00	0.00	0.00	0.00	0.00	0.00	0.00	0.00	0.00	0.00	0.00	0.00	0.00	0.00	0.00	4.20	-157.20	152.80	-0.10	-3.60	-74.80	78.40	0.00	3.80	-8.30	4.50	0.00	3.80	-8.30	4.50	0.00	1.00	0.00	0.00	0.00	0.00	0.00	0.00	0.00	0.00	0.00	0.00	0.00	0.00	0.00	0.00
0.00	0.00	0.00	0.00	0.00	0.00	0.00	0.00	0.00	0.00	0.00	0.00	0.00	0.00	0.00	0.00	0.00	0.00	0.00	59.30	-175.90	116.50	0.00	23.80	-85.70	61.90	0.00	5.90	-8.10	2.10	0.00	5.90	-8.10	2.10	0.00	1.00	0.00	0.00	0.00	0.00	0.00	0.00	0.00	0.00	0.00	0.00	0.00	0.00	0.00	0.00
0.00	0.00	0.00	0.00	0.00	0.00	0.00	0.00	0.00	0.00	0.00	0.00	0.00	0.00	0.00	0.00	0.00	0.00	0.00	108.60	-177.50	68.80	0.00	49.00	-88.30	39.30	0.00	7.40	-7.00	-0.40	0.00	7.40	-7.00	-0.40	0.00	1.00	0.00	0.00	0.00	0.00	0.00	0.00	0.00	0.00	0.00	0.00	0.00	0.00	0.00	0.00
0.00	0.00	0.00	0.00	0.00	0.00	0.00	0.00	0.00	0.00	0.00	0.00	0.00	0.00	0.00	0.00	0.00	0.00	0.00	147.20	-161.70	14.40	0.00	69.30	-82.30	12.90	0.00	8.20	-5.20	-3.00	0.00	8.20	-5.20	-3.00	0.00	1.00	0.00	0.00	0.00	0.00	0.00	0.00	0.00	0.00	0.00	0.00	0.00	0.00	0.00	0.00
0.00	0.00	0.00	0.00	0.00	0.00	0.00	0.00	0.00	0.00	0.00	0.00	0.00	0.00	0.00	0.00	0.00	0.00	0.00	171.50	-130.10	-41.20	0.00	82.90	-68.20	-14.70	0.00	8.20	-3.00	-5.20	0.00	8.20	-3.00	-5.20	0.00	1.00	0.00	0.00	0.00	0.00	0.00	0.00	0.00	0.00	0.00	0.00	0.00	0.00	0.00	0.00
0.00	0.00	0.00	0.00	0.00	0.00	0.00	0.00	0.00	0.00	0.00	0.00	0.00	0.00	0.00	0.00	0.00	0.00	0.00	178.90	-85.70	-93.00	0.10	88.40	-47.40	-41.00	0.00	7.40	-0.40	-7.00	0.00	7.40	-0.40	-7.00	0.00	1.00	0.00	0.00	0.00	0.00	0.00	0.00	0.00	0.00	0.00	0.00	0.00	0.00	0.00	0.00
0.00	0.00	0.00	0.00	0.00	0.00	0.00	0.00	0.00	0.00	0.00	0.00	0.00	0.00	0.00	0.00	0.00	0.00	0.00	168.80	-33.00	-135.80	0.00	85.20	-22.00	-63.20	0.00	5.90	2.10	-8.10	0.00	5.90	2.10	-8.10	0.00	1.00	0.00	0.00	0.00	0.00	0.00	0.00	0.00	0.00	0.00	0.00	0.00	0.00	0.00	0.00
0.00	0.00	0.00	0.00	0.00	0.00	0.00	0.00	0.00	0.00	0.00	0.00	0.00	0.00	0.00	0.00	0.00	0.00	0.00	142.20	22.90	-165.20	-0.10	73.70	5.50	-79.20	0.00	3.80	4.50	-8.30	0.00	3.80	4.50	-8.30	0.00	1.00	0.00	0.00	0.00	0.00	0.00	0.00	0.00	0.00	0.00	0.00	0.00	0.00	0.00	0.00
0.00	0.00	0.00	0.00	0.00	0.00	0.00	0.00	0.00	0.00	0.00	0.00	0.00	0.00	0.00	0.00	0.00	0.00	0.00	101.60	76.60	-178.30	-0.10	54.90	32.50	-87.50	0.00	1.30	6.50	-7.80	0.00	1.30	6.50	-7.80	0.00	1.00	0.00	0.00	0.00	0.00	0.00	0.00	0.00	0.00	0.00	0.00	0.00	0.00	0.00	0.00
0.00	0.00	0.00	0.00	0.00	0.00	0.00	0.00	0.00	0.00	0.00	0.00	0.00	0.00	0.00	0.00	0.00	0.00	0.00	51.10	122.80	-174.00	0.00	30.80	56.40	-87.20	0.00	-1.30	7.80	-6.50	0.00	-1.30	7.80	-6.50	0.00	1.00	0.00	0.00	0.00	0.00	0.00	0.00	0.00	0.00	0.00	0.00	0.00	0.00	0.00	0.00
0.00	0.00	0.00	0.00	0.00	0.00	0.00	0.00	0.00	0.00	0.00	0.00	0.00	0.00	0.00	0.00	0.00	0.00	0.00	-4.30	157.00	-152.60	0.00	3.60	74.70	-78.40	0.00	-3.80	8.30	-4.50	0.00	-3.80	8.30	-4.50	0.00	1.00	0.00	0.00	0.00	0.00	0.00	0.00	0.00	0.00	0.00	0.00	0.00	0.00	0.00	0.00
0.00	0.00	0.00	0.00	0.00	0.00	0.00	0.00	0.00	0.00	0.00	0.00	0.00	0.00	0.00	0.00	0.00	0.00	0.00	-59.30	175.80	-116.30	0.00	-23.80	85.70	-61.80	0.00	-5.90	8.10	-2.10	0.00	-5.90	8.10	-2.10	0.00	1.00	0.00	0.00	0.00	0.00	0.00	0.00	0.00	0.00	0.00	0.00	0.00	0.00	0.00	0.00
0.00	0.00	0.00	0.00	0.00	0.00	0.00	0.00	0.00	0.00	0.00	0.00	0.00	0.00	0.00	0.00	0.00	0.00	0.00	-108.60	177.40	-68.70	0.00	-49.00	88.30	-39.30	0.00	-7.40	7.00	0.40	0.00	-7.40	7.00	0.40	0.00	1.00	0.00	0.00	0.00	0.00	0.00	0.00	0.00	0.00	0.00	0.00	0.00	0.00	0.00	0.00
0.00	0.00	0.00	0.00	0.00	0.00	0.00	0.00	0.00	0.00	0.00	0.00	0.00	0.00	0.00	0.00	0.00	0.00	0.00	-147.20	161.60	-14.30	0.00	-69.30	82.20	-12.80	0.00	-8.20	5.20	3.00	0.00	-8.20	5.20	3.00	0.00	1.00	0.00	0.00	0.00	0.00	0.00	0.00	0.00	0.00	0.00	0.00	0.00	0.00	0.00	0.00
0.00	0.00	0.00	0.00	0.00	0.00	0.00	0.00	0.00	0.00	0.00	0.00	0.00	0.00	0.00	0.00	0.00	0.00	0.00	-171.50	129.90	41.40	0.00	-82.90	68.10	14.80	0.00	-8.20	3.00	5.20	0.00	-8.20	3.00	5.20	0.00	1.00	0.00	0.00	0.00	0.00	0.00	0.00	0.00	0.00	0.00	0.00	0.00	0.00	0.00	0.00
0.00	0.00	0.00	0.00	0.00	0.00	0.00	0.00	0.00	0.00	0.00	0.00	0.00	0.00	0.00	0.00	0.00	0.00	0.00	-178.90	85.60	93.20	0.00	-88.40	47.30	41.00	0.00	-7.40	0.40	7.00	0.00	-7.40	0.40	7.00	0.00	1.00	0.00	0.00	0.00	0.00	0.00	0.00	0.00	0.00	0.00	0.00	0.00	0.00	0.00	0.00
0.00	0.00	0.00	0.00	0.00	0.00	0.00	0.00	0.00	0.00	0.00	0.00	0.00	0.00	0.00	0.00	0.00	0.00	0.00	-168.80	32.90	135.80	0.00	-85.20	21.90	63.30	0.00	-5.90	-2.10	8.10	0.00	-5.90	-2.10	8.10	0.00	1.00	0.00	0.00	0.00	0.00	0.00	0.00	0.00	0.00	0.00	0.00	0.00	0.00	0.00	0.00
0.00	0.00	0.00	0.00	0.00	0.00	0.00	0.00	0.00	0.00	0.00	0.00	0.00	0.00	0.00	0.00	0.00	0.00	0.00	-142.10	-23.00	165.20	0.00	-73.70	-5.60	79.30	0.00	-3.80	-4.50	8.30	0.00	-3.80	-4.50	8.30	0.00	1.00	0.00	0.00	0.00	0.00	0.00	0.00	0.00	0.00	0.00	0.00	0.00	0.00	0.00	0.00
0.00	0.00	0.00	0.00	0.00	0.00	0.00	0.00	0.00	0.00	0.00	0.00	0.00	0.00	0.00	0.00	0.00	0.00	0.00	-101.60	-76.70	178.40	0.00	-54.90	-32.60	87.60	0.00	-1.30	-6.50	7.80	0.00	-1.30	-6.50	7.80	0.00	1.00	0.00	0.00	0.00	0.00	0.00	0.00	0.00	0.00	0.00	0.00	0.00	0.00	0.00	0.00
0.00	0.00	0.00	0.00	0.00	0.00	0.00	0.00	0.00	0.00	0.00	0.00	0.00	0.00	0.00	0.00	0.00	0.00	0.00	-51.10	-122.90	174.20	0.00	-30.80	-56.40	87.30	0.00	1.30	-7.80	6.50	0.00	1.30	-7.80	6.50	0.00	1.00	0.00	0.00	0.00	0.00	0.00	0.00	0.00	0.00	0.00	0.00	0.00	0.00	0.00	0.00
0.00	0.00	0.00	0.00	0.00	0.00	0.00	0.00	0.00	0.00	0.00	0.00	0.00	0.00	0.00	0.00	0.00	0.00	0.00	4.30	-157.10	152.80	0.00	-3.60	-74.80	78.40	0.00	3.80	-8.30	4.50	0.00	3.80	-8.30	4.50	0.00	1.00	0.00	0.00	0.00	0.00	0.00	0.00	0.00	0.00	0.00	0.00	0.00	0.00	0.00	0.00
0.00	0.00	0.00	0.00	0.00	0.00	0.00	0.00	0.00	0.00	0.00	0.00	0.00	0.00	0.00	0.00	0.00	0.00	0.00	59.40	-175.90	116.50	0.00	23.80	-85.70	61.90	0.00	5.90	-8.10	2.10	0.00	5.90	-8.10	2.10	0.00	1.00	0.00	0.00	0.00	0.00	0.00	0.00	0.00	0.00	0.00	0.00	0.00	0.00	0.00	0.00
0.00	0.00	0.00	0.00	0.00	0.00	0.00	0.00	0.00	0.00	0.00	0.00	0.00	0.00	0.00	0.00	0.00	0.00	0.00	108.60	-177.50	68.80	0.00	49.00	-88.30	39.30	0.00	7.40	-7.00	-0.40	0.00	7.40	-7.00	-0.40	0.00	1.00	0.00	0.00	0.00	0.00	0.00	0.00	0.00	0.00	0.00	0.00	0.00	0.00	0.00	0.00
0.00	0.00	0.00	0.00	0.00	0.00	0.00	0.00	0.00	0.00	0.00	0.00	0.00	0.00	0.00	0.00	0.00	0.00	0.00	147.20	-161.70	14.40	0.00	69.40	-82.30	12.90	0.00	8.20	-5.20	-3.00	0.00	8.20	-5.20	-3.00	0.00	1.00	0.00	0.00	0.00	0.00	0.00	0.00	0.00	0.00	0.00	0.00	0.00	0.00	0.00	0.00
0.00	0.00	0.00	0.00	0.00	0.00	0.00	0.00	0.00	0.00	0.00	0.00	0.00	0.00	0.00	0.00	0.00	0.00	0.00	171.50	-130.10	-41.30	0.00	82.90	-68.20	-14.70	0.00	8.20	-3.00	-5.20	0.00	8.20	-3.00	-5.20	0.00	1.00	0.00	0.00	0.00	0.00	0.00	0.00	0.00	0.00	0.00	0.00	0.00	0.00	0.00	0.00
0.00	0.00	0.00	0.00	0.00	0.00	0.00	0.00	0.00	0.00	0.00	0.00	0.00	0.00	0.00	0.00	0.00	0.00	0.00	178.90	-85.70	-93.00	0.00	88.40	-47.40	-41.00	0.00	7.40	-0.40	-7.00	0.00	7.40	-0.40	-7.00	0.00	1.00	0.00	0.00	0.00	0.00	0.00	0.00	0.00	0.00	0.00	0.00	0.00	0.00	0.00	0.00
0.00	0.00	0.00	0.00	0.00	0.00	0.00	0.00	0.00	0.00	0.00	0.00	0.00	0.00	0.00	0.00	0.00	0.00	0.00	168.80	-33.00	-135.70	0.00	85.20	-22.00	-63.20	0.00	5.90	2.10	-8.10	0.00	5.90	2.10	-8.10	0.00	1.00	0.00	0.00	0.00	0.00	0.00	0.00	0.00	0.00	0.00	0.00	0.00	0.00	0.00	0.00
0.00	0.00	0.00	0.00	0.00	0.00	0.00	0.00	0.00	0.00	0.00	0.00	0.00	0.00	0.00	0.00	0.00	0.00	0.00	142.20	22.90	-165.10	0.00	73.70	5.50	-79.20	0.00	3.80	4.50	-8.30	0.00	3.80	4.50	-8.30	0.00	1.00	0.00	0.00	0.00	0.00	0.00	0.00	0.00	0.00	0.00	0.00	0.00	0.00	0.00	0.00
0.00	0.00	0.00	0.00	0.00	0.00	0.00	0.00	0.00	0.00	0.00	0.00	0.00	0.00	0.00	0.00	0.00	0.00	0.00	101.70	76.60	-178.30	0.00	54.90	32.50	-87.50	0.00	1.30	6.50	-7.80	0.00	1.30	6.50	-7.80	0.00	1.00	0.00	0.00	0.00	0.00	0.00	0.00	0.00	0.00	0.00	0.00	0.00	0.00	0.00	0.00
0.00	0.00	0.00	0.00	0.00	0.00	0.00	0.00	0.00	0.00	0.00	0.00	0.00	0.00	0.00	0.00	0.00	0.00	0.00	51.20	122.80	-174.00	0.00	30.80	56.40	-87.20	0.00	-1.30	7.80	-6.50	0.00	-1.30	7.80	-6.50	0.00	1.00	0.00	0.00	0.00	0.00	0.00	0.00	0.00	0.00	0.00	0.00	0.00	0.00	0.00	0.00
0.00	0.00	0.00	0.00	0.00	0.00	0.00	0.00	0.00	0.00	0.00	0.00	0.00	0.00	0.00	0.00	0.00	0.00	0.00	-4.30	157.00	-152.60	0.00	3.60	74.70	-78.40	0.00	-3.80	8.30	-4.50	0.00	-3.80	8.30	-4.50	0.00	1.00	0.00	0.00	0.00	0.00	0.00	0.00	0.00	0.00	0.00	0.00	0.00	0.00	0.00	0.00
0.00	0.00	0.00	0.00	0.00	0.00	0.00	0.00	0.00	0.00	0.00	0.00	0.00	0.00	0.00	0.00	0.00	0.00	0.00	-59.30	175.80	-116.40	0.00	-23.80	85.70	-61.80	0.00	-5.90	8.10	-2.10	0.00	-5.90	8.10	-2.10	0.00	1.00	0.00	0.00	0.00	0.00	0.00	0.00	0.00	0.00	0.00	0.00	0.00	0.00	0.00	0.00
0.00	0.00	0.00	0.00	0.00	0.00	0.00	0.00	0.00	0.00	0.00	0.00	0.00	0.00	0.00	0.00	0.00	0.00	0.00	-108.60	177.40	-68.70	0.00	-49.00	88.30	-39.30	0.00	-7.40	7.00	0.40	0.00	-7.40	7.00	0.40	0.00	1.00	0.00	0.00	0.00	0.00	0.00	0.00	0.00	0.00	0.00	0.00	0.00	0.00	0.00	0.00
0.00	0.00	0.00	0.00	0.00	0.00	0.00	0.00	0.00	0.00	0.00	0.00	0.00	0.00	0.00	0.00	0.00	0.00	0.00	-147.20	161.60	-14.30	0.00	-69.30	82.20	-12.80	0.00	-8.20	5.20	3.00	0.00	-8.20	5.20	3.00	0.00	1.00	0.00	0.00	0.00	0.00	0.00	0.00	0.00	0.00	0.00	0.00	0.00	0.00	0.00	0.00
0.00	0.00	0.00	0.00	0.00	0.00	0.00	0.00	0.00	0.00	0.00	0.00	0.00	0.00	0.00	0.00	0.00	0.00	0.00	-171.40	130.00	41.40	0.00	-82.90	68.10	14.80	0.00	-8.20	3.00	5.20	0.00	-8.20	3.00	5.20	0.00	1.00	0.00	0.00	0.00	0.00	0.00	0.00	0.00	0.00	0.00	0.00	0.00	0.00	0.00	0.00
0.00	0.00	0.00	0.00	0.00	0.00	0.00	0.00	0.00	0.00	0.00	0.00	0.00	0.00	0.00	0.00	0.00	0.00	0.00	-178.80	85.60	93.20	0.00	-88.40	47.30	41.00	0.00	-7.40	0.40	7.00	0.00	-7.40	0.40	7.00	0.00	1.00	0.00	0.00	0.00	0.00	0.00	0.00	0.00	0.00	0.00	0.00	0.00	0.00	0.00	0.00
0.00	0.00	0.00	0.00	0.00	0.00	0.00	0.00	0.00	0.00	0.00	0.00	0.00	0.00	0.00	0.00	0.00	0.00	0.00	-168.80	32.90	135.90	0.00	-85.20	21.90	63.30	0.00	-5.90	-2.10	8.10	0.00	-5.90	-2.10	8.10	0.00	1.00	0.00	0.00	0.00	0.00	0.00	0.00	0.00	0.00	0.00	0.00	0.00	0.00	0.00	0.00
0.00	0.00	0.00	0.00	0.00	0.00	0.00	0.00	0.00	0.00	0.00	0.00	0.00	0.00	0.00	0.00	0.00	0.00	0.00	-142.10	-23.00	165.30	0.00	-73.70	-5.60	79.30	0.00	-3.80	-4.50	8.30	0.00	-3.80	-4.50	8.30	0.00	1.00	0.00	0.00	0.00	0.00	0.00	0.00	0.00	0.00	0.00	0.00	0.00	0.00	0.00	0.00
0.00	0.00	0.00	0.00	0.00	0.00	0.00	0.00	0.00	0.00	0.00	0.00	0.00	0.00	0.00	0.00	0.00	0.00	0.00	-101.60	-76.70	178.40	0.00	-54.90	-32.60	87.60	0.00	-1.30	-6.50	7.80	0.00	-1.30	-6.50	7.80	0.00	1.00	0.00	0.00	0.00	0.00	0.00	0.00	0.00	0.00	0.00	0.00	0.00	0.00	0.00	0.00
0.00	0.00	0.00	0.00	0.00	0.00	0.00	0.00	0.00	0.00	0.00	0.00	0.00	0.00	0.00	0.00	0.00	0.00	0.00	-51.10	-122.90	174.10	0.00	-30.80	-56.40	87.30	0.00	1.30	-7.80	6.50	0.00	1.30	-7.80	6.50	0.00	1.00	0.00	0.00	0.00	0.00	0.00	0.00	0.00	0.00	0.00	0.00	0.00	0.00	0.00	0.00
0.00	0.00	0.00	0.00	0.00	0.00	0.00	0.00	0.00	0.00	0.00	0.00	0.00	0.00	0.00	0.00	0.00	0.00	0.00	4.20	-157.10	152.80	0.00	-3.60	-74.80	78.40	0.00	3.80	-8.30	4.50	0.00	3.80	-8.30	4.50	0.00	1.00	0.00	0.00	0.00	0.00	0.00	0.00	0.00	0.00	0.00	0.00	0.00	0.00	0.00	0.00
0.00	0.00	0.00	0.00	0.00	0.00	0.00	0.00	0.00	0.00	0.00	0.00	0.00	0.00	0.00	0.00	0.00	0.00	0.00	59.30	-175.90	116.50	0.00	23.80	-85.70	61.90	0.00	5.90	-8.10	2.10	0.00	5.90	-8.10	2.10	0.00	1.00	0.00	0.00	0.00	0.00	0.00	0.00	0.00	0.00	0.00	0.00	0.00	0.00	0.00	0.00
0.00	0.00	0.00	0.00	0.00	0.00	0.00	0.00	0.00	0.00	0.00	0.00	0.00	0.00	0.00	0.00	0.00	0.00	0.00	108.60	-177.50	68.80	0.00	49.00	-88.30	39.30	0.00	7.40	-7.00	-0.40	0.00	7.40	-7.00	-0.40	0.00	1.00	0.00	0.00	0.00	0.00	0.00	0.00	0.00	0.00	0.00	0.00	0.00	0.00	0.00	0.00
0.00	0.00	0.00	0.00	0.00	0.00	0.00	0.00	0.00	0.00	0.00	0.00	0.00	0.00	0.00	0.00	0.00	0.00	0.00	147.30	-161.70	14.40	0.00	69.40	-82.30	12.90	0.00	8.20	-5.20	-3.00	0.00	8.20	-5.20	-3.00	0.00	1.00	0.00	0.00	0.00	0.00	0.00	0.00	0.00	0.00	0.00	0.00	0.00	0.00	0.00	0.00
0.00	0.00	0.00	0.00	0.00	0.00	0.00	0.00	0.00	0.00	0.00	0.00	0.00	0.00	0.00	0.00	0.00	0.00	0.00	171.50	-130.10	-41.30	0.00	82.90	-68.20	-14.70	0.00	8.20	-3.00	-5.20	0.00	8.20	-3.00	-5.20	0.00	1.00	0.00	0.00	0.00	0.00	0.00	0.00	0.00	0.00	0.00	0.00	0.00	0.00	0.00	0.00
0.00	0.00	0.00	0.00	0.00	0.00	0.00	0.00	0.00	0.00	0.00	0.00	0.00	0.00	0.00	0.00	0.00	0.00	0.00	178.90	-85.70	-93.10	0.00	88.40	-47.40	-41.00	0.00	7.40	-0.40	-7.00	0.00	7.40	-0.40	-7.00	0.00	1.00	0.00	0.00	0.00	0.00	0.00	0.00	0.00	0.00	0.00	0.00	0.00	0.00	0.00	0.00
0.00	0.00	0.00	0.00	0.00	0.00	0.00	0.00	0.00	0.00	0.00	0.00	0.00	0.00	0.00	0.00	0.00	0.00	0.00	168.80	-33.00	-135.80	0.00	85.20	-22.00	-63.20	0.00	5.90	2.10	-8.10	0.00	5.90	2.10	-8.10	0.00	1.00	0.00	0.00	0.00	0.00	0.00	0.00	0.00	0.00	0.00	0.00	0.00	0.00	0.00	0.00
0.00	0.00	0.00	0.00	0.00	0.00	0.00	0.00	0.00	0.00	0.00	0.00	0.00	0.00	0.00	0.00	0.00	0.00	0.00	142.20	22.90	-165.10	0.00	73.70	5.50	-79.20	0.00	3.80	4.50	-8.30	0.00	3.80	4.50	-8.30	0.00	1.00	0.00	0.00	0.00	0.00	0.00	0.00	0.00	0.00	0.00	0.00	0.00	0.00	0.00	0.00
0.00	0.00	0.00	0.00	0.00	0.00	0.00	0.00	0.00	0.00	0.00	0.00	0.00	0.00	0.00	0.00	0.00	0.00	0.00	101.60	76.60	-178.30	0.00	54.90	32.50	-87.50	0.00	1.30	6.50	-7.80	0.00	1.30	6.50	-7.80	0.00	1.00	0.00	0.00	0.00	0.00	0.00	0.00	0.00	0.00	0.00	0.00	0.00	0.00	0.00	0.00
0.00	0.00	0.00	0.00	0.00	0.00	0.00	0.00	0.00	0.00	0.00	0.00	0.00	0.00	0.00	0.00	0.00	0.00	0.00	51.10	122.80	-174.00	0.00	30.80	56.40	-87.20	0.00	-1.30	7.80	-6.50	0.00	-1.30	7.80	-6.50	0.00	1.00	0.00	0.00	0.00	0.00	0.00	0.00	0.00	0.00	0.00	0.00	0.00	0.00	0.00	0.00
0.00	0.00	0.00	0.00	0.00	0.00	0.00	0.00	0.00	0.00	0.00	0.00	0.00	0.00	0.00	0.00	0.00	0.00	0.00	-4.30	157.00	-152.70	0.00	3.60	74.70	-78.40	0.00	-3.80	8.30	-4.50	0.00	-3.80	8.30	-4.50	0.00	1.00	0.00	0.00	0.00	0.00	0.00	0.00	0.00	0.00	0.00	0.00	0.00	0.00	0.00	0.00
0.00	0.00	0.00	0.00	0.00	0.00	0.00	0.00	0.00	0.00	0.00	0.00	0.00	0.00	0.00	0.00	0.00	0.00	0.00	-59.40	175.80	-116.30	0.00	-23.80	85.70	-61.80	0.00	-5.90	8.10	-2.10	0.00	-5.90	8.10	-2.10	0.00	1.00	0.00	0.00	0.00	0.00	0.00	0.00	0.00	0.00	0.00	0.00	0.00	0.00	0.00	0.00
0.00	0.00	0.00	0.00	0.00	0.00	0.00	0.00	0.00	0.00	0.00	0.00	0.00	0.00	0.00	0.00	0.00	0.00	0.00	-108.60	177.40	-68.70	0.10	-49.00	88.30	-39.30	0.00	-7.40	7.00	0.40	0.00	-7.40	7.00	0.40	0.00	1.00	0.00	0.00	0.00	0.00	0.00	0.00	0.00	0.00	0.00	0.00	0.00	0.00	0.00	0.00
0.00	0.00	0.00	0.00	0.00	0.00	0.00	0.00	0.00	0.00	0.00	0.00	0.00	0.00	0.00	0.00	0.00	0.00	0.00	-147.20	161.60	-14.30	0.00	-69.30	82.20	-12.80	0.00	-8.20	5.20	3.00	0.00	-8.20	5.20	3.00	0.00	1.00	0.00	0.00	0.00	0.00	0.00	0.00	0.00	0.00	0.00	0.00	0.00	0.00	0.00	0.00
0.00	0.00	0.00	0.00	0.00	0.00	0.00	0.00	0.00	0.00	0.00	0.00	0.00	0.00	0.00	0.00	0.00	0.00	0.00	-171.40	130.00	41.40	0.00	-82.90	68.10	14.80	0.00	-8.20	3.00	5.20	0.00	-8.20	3.00	5.20	0.00	1.00	0.00	0.00	0.00	0.00	0.00	0.00	0.00	0.00	0.00	0.00	0.00	0.00	0.00	0.00
0.00	0.00	0.00	0.00	0.00	0.00	0.00	0.00	0.00	0.00	0.00	0.00	0.00	0.00	0.00	0.00	0.00	0.00	0.00	-178.90	85.60	93.10	-0.10	-88.40	47.30	41.00	0.00	-7.40	0.40	7.00	0.00	-7.40	0.40	7.00	0.00	1.00	0.00	0.00	0.00	0.00	0.00	0.00	0.00	0.00	0.00	0.00	0.00	0.00	0.00	0.00
0.00	0.00	0.00	0.00	0.00	0.00	0.00	0.00	0.00	0.00	0.00	0.00	0.00	0.00	0.00	0.00	0.00	0.00	0.00	-168.80	32.80	135.80	0.00	-85.20	21.90	63.30	0.00	-5.90	-2.10	8.10	0.00	-5.90	-2.10	8.10	0.00	1.00	0.00	0.00	0.00	0.00	0.00	0.00	0.00	0.00	0.00	0.00	0.00	0.00	0.00	0.00
0.00	0.00	0.00	0.00	0.00	0.00	0.00	0.00	0.00	0.00	0.00	0.00	0.00	0.00	0.00	0.00	0.00	0.00	0.00	-142.20	-23.00	165.20	0.00	-73.70	-5.60	79.30	0.00	-3.80	-4.50	8.30	0.00	-3.80	-4.50	8.30	0.00	1.00	0.00	0.00	0.00	0.00	0.00	0.00	0.00	0.00	0.00	0.00	0.00	0.00	0.00	0.00
0.00	0.00	0.00	0.00	0.00	0.00	0.00	0.00	0.00	0.00	0.00	0.00	0.00	0.00	0.00	0.00	0.00	0.00	0.00	-101.60	-76.70	178.50	0.00	-54.90	-32.60	87.60	0.00	-1.30	-6.50	7.80	0.00	-1.30	-6.50	7.80	0.00	1.00	0.00	0.00	0.00	0.00	0.00	0.00	0.00	0.00	0.00	0.00	0.00	0.00	0.00	0.00
0.00	0.00	0.00	0.00	0.00	0.00	0.00	0.00	0.00	0.00	0.00	0.00	0.00	0.00	0.00	0.00	0.00	0.00	0.00	-51.10	-122.90	174.20	0.10	-30.80	-56.40	87.30	0.00	1.30	-7.80	6.50	0.00	1.30	-7.80	6.50	0.00	1.00	0.00	0.00	0.00	0.00	0.00	0.00	0.00	0.00	0.00	0.00	0.00	0.00	0.00	0.00
0.00	0.00	0.00	0.00	0.00	0.00	0.00	0.00	0.00	0.00	0.00	0.00	0.00	0.00	0.00	0.00	0.00	0.00	0.00	4.30	-157.10	152.80	0.00	-3.60	-74.80	78.40	0.00	3.80	-8.30	4.50	0.00	3.80	-8.30	4.50	0.00	1.00	0.00	0.00	0.00	0.00	0.00	0.00	0.00	0.00	0.00	0.00	0.00	0.00	0.00	0.00
0.00	0.00	0.00	0.00	0.00	0.00	0.00	0.00	0.00	0.00	0.00	0.00	0.00	0.00	0.00	0.00	0.00	0.00	0.00	59.30	-175.90	116.50	0.00	23.80	-85.70	61.90	0.00	5.90	-8.10	2.10	0.00	5.90	-8.10	2.10	0.00	1.00	0.00	0.00	0.00	0.00	0.00	0.00	0.00	0.00	0.00	0.00	0.00	0.00	0.00	0.00
0.00	0.00	0.00	0.00	0.00	0.00	0.00	0.00	0.00	0.00	0.00	0.00	0.00	0.00	0.00	0.00	0.00	0.00	0.00	108.60	-177.50	68.80	0.00	49.00	-88.30	39.30	0.00	7.40	-7.00	-0.40	0.00	7.40	-7.00	-0.40	0.00	1.00	0.00	0.00	0.00	0.00	0.00	0.00	0.00	0.00	0.00	0.00	0.00	0.00	0.00	0.00
0.00	0.00	0.00	0.00	0.00	0.00	0.00	0.00	0.00	0.00	0.00	0.00	0.00	0.00	0.00	0.00	0.00	0.00	0.00	147.20	-161.70	14.40	0.00	69.40	-82.30	12.90	0.00	8.20	-5.20	-3.00	0.00	8.20	-5.20	-3.00	0.00	1.00	0.00	0.00	0.00	0.00	0.00	0.00	0.00	0.00	0.00	0.00	0.00	0.00	0.00	0.00
0.00	0.00	0.00	0.00	0.00	0.00	0.00	0.00	0.00	0.00	0.00	0.00	0.00	0.00	0.00	0.00	0.00	0.00	0.00	171.50	-130.10	-41.30	0.00	82.90	-68.20	-14.70	0.00	8.20	-3.00	-5.20	0.00	8.20	-3.00	-5.20	0.00	1.00	0.00	0.00	0.00	0.00	0.00	0.00	0.00	0.00	0.00	0.00	0.00	0.00	0.00	0.00
0.00	0.00	0.00	0.00	0.00	0.00	0.00	0.00	0.00	0.00	0.00	0.00	0.00	0.00	0.00	0.00	0.00	0.00	0.00	178.90	-85.70	-93.10	0.00	88.40	-47.40	-41.00	0.00	7.40	-0.40	-7.00	0.00	7.40	-0.40	-7.00	0.00	1.00	0.00	0.00	0.00	0.00	0.00	0.00	0.00	0.00	0.00	0.00	0.00	0.00	0.00	0.00
0.00	0.00	0.00	0.00	0.00	0.00	0.00	0.00	0.00	0.00	0.00	0.00	0.00	0.00	0.00	0.00	0.00	0.00	0.00	168.80	-33.00	-135.70	0.00	85.20	-22.00	-63.20	0.00	5.90	2.10	-8.10	0.00	5.90	2.10	-8.10	0.00	1.00	0.00	0.00	0.00	0.00	0.00	0.00	0.00	0.00	0.00	0.00	0.00	0.00	0.00	0.00
0.00	0.00	0.00	0.00	0.00	0.00	0.00	0.00	0.00	0.00	0.00	0.00	0.00	0.00	0.00	0.00	0.00	0.00	0.00	142.20	22.90	-165.10	0.00	73.70	5.50	-79.20	0.00	3.80	4.50	-8.30	0.00	3.80	4.50	-8.30	0.00	1.00	0.00	0.00	0.00	0.00	0.00	0.00	0.00	0.00	0.00	0.00	0.00	0.00	0.00	0.00
0.00	0.00	0.00	0.00	0.00	0.00	0.00	0.00	0.00	0.00	0.00	0.00	0.00	0.00	0.00	0.00	0.00	0.00	0.00	101.60	76.60	-178.30	0.00	54.90	32.50	-87.50	0.00	1.30	6.50	-7.80	0.00	1.30	6.50	-7.80	0.00	1.00	0.00	0.00	0.00	0.00	0.00	0.00	0.00	0.00	0.00	0.00	0.00	0.00	0.00	0.00
0.00	0.00	0.00	0.00	0.00	0.00	0.00	0.00	0.00	0.00	0.00	0.00	0.00	0.00	0.00	0.00	0.00	0.00	0.00	51.10	122.80	-174.00	0.00	30.80	56.40	-87.20	0.00	-1.30	7.80	-6.50	0.00	-1.30	7.80	-6.50	0.00	1.00	0.00	0.00	0.00	0.00	0.00	0.00	0.00	0.00	0.00	0.00	0.00	0.00	0.00	0.00
0.00	0.00	0.00	0.00	0.00	0.00	0.00	0.00	0.00	0.00	0.00	0.00	0.00	0.00	0.00	0.00	0.00	0.00	0.00	-4.30	157.00	-152.70	0.00	3.60	74.70	-78.40	0.00	-3.80	8.30	-4.50	0.00	-3.80	8.30	-4.50	0.00	1.00	0.00	0.00	0.00	0.00	0.00	0.00	0.00	0.00	0.00	0.00	0.00	0.00	0.00	0.00
0.00	0.00	0.00	0.00	0.00	0.00	0.00	0.00	0.00	0.00	0.00	0.00	0.00	0.00	0.00	0.00	0.00	0.00	0.00	-59.30	175.80	-116.40	0.00	-23.80	85.70	-61.80	0.00	-5.90	8.00	-2.10	0.00	-5.90	8.00	-2.10	0.00	1.00	0.00	0.00	0.00	0.00	0.00	0.00	0.00	0.00	0.00	0.00	0.00	0.00	0.00	0.00
0.00	0.00	0.00	0.00	0.00	0.00	0.00	0.00	0.00	0.00	0.00	0.00	0.00	0.00	0.00	0.00	0.00	0.00	0.00	-108.60	177.40	-68.70	0.00	-49.00	88.30	-39.30	0.00	-7.40	7.00	0.40	0.00	-7.40	7.00	0.40	0.00	1.00	0.00	0.00	0.00	0.00	0.00	0.00	0.00	0.00	0.00	0.00	0.00	0.00	0.00	0.00
0.00	0.00	0.00	0.00	0.00	0.00	0.00	0.00	0.00	0.00	0.00	0.00	0.00	0.00	0.00	0.00	0.00	0.00	0.00	-147.20	161.60	-14.30	0.00	-69.30	82.20	-12.80	0.00	-8.20	5.20	3.00	0.00	-8.20	5.20	3.00	0.00	1.00	0.00	0.00	0.00	0.00	0.00	0.00	0.00	0.00	0.00	0.00	0.00	0.00	0.00	0.00
0.00	0.00	0.00	0.00	0.00	0.00	0.00	0.00	0.00	0.00	0.00	0.00	0.00	0.00	0.00	0.00	0.00	0.00	0.00	-171.40	130.00	41.40	0.00	-82.90	68.10	14.80	0.00	-8.20	3.00	5.20	0.00	-8.20	3.00	5.20	0.00	1.00	0.00	0.00	0.00	0.00	0.00	0.00	0.00	0.00	0.00	0.00	0.00	0.00	0.00	0.00
0.00	0.00	0.00	0.00	0.00	0.00	0.00	0.00	0.00	0.00	0.00	0.00	0.00	0.00	0.00	0.00	0.00	0.00	0.00	-178.80	85.60	93.20	0.00	-88.40	47.30	41.00	0.00	-7.40	0.40	7.00	0.00	-7.40	0.40	7.00	0.00	1.00	0.00	0.00	0.00	0.00	0.00	0.00	0.00	0.00	0.00	0.00	0.00	0.00	0.00	0.00
0.00	0.00	0.00	0.00	0.00	0.00	0.00	0.00	0.00	0.00	0.00	0.00	0.00	0.00	0.00	0.00	0.00	0.00	0.00	-168.80	32.90	135.90	0.00	-85.20	21.90	63.30	0.00	-5.90	-2.10	8.10	0.00	-5.90	-2.10	8.10	0.00	1.00	0.00	0.00	0.00	0.00	0.00	0.00	0.00	0.00	0.00	0.00	0.00	0.00	0.00	0.00
0.00	0.00	0.00	0.00	0.00	0.00	0.00	0.00	0.00	0.00	0.00	0.00	0.00	0.00	0.00	0.00	0.00	0.00	0.00	-142.20	-23.00	165.30	0.00	-73.70	-5.60	79.30	0.00	-3.80	-4.50	8.30	0.00	-3.80	-4.50	8.30	0.00	1.00	0.00	0.00	0.00	0.00	0.00	0.00	0.00	0.00	0.00	0.00	0.00	0.00	0.00	0.00
0.00	0.00	0.00	0.00	0.00	0.00	0.00	0.00	0.00	0.00	0.00	0.00	0.00	0.00	0.00	0.00	0.00	0.00	0.00	-101.60	-76.70	178.40	0.00	-54.90	-32.60	87.60	0.00	-1.30	-6.50	7.80	0.00	-1.30	-6.50	7.80	0.00	1.00	0.00	0.00	0.00	0.00	0.00	0.00	0.00	0.00	0.00	0.00	0.00	0.00	0.00	0.00
0.00	0.00	0.00	0.00	0.00	0.00	0.00	0.00	0.00	0.00	0.00	0.00	0.00	0.00	0.00	0.00	0.00	0.00	0.00	-51.10	-122.90	174.10	0.00	-30.80	-56.40	87.30	0.00	1.30	-7.80	6.50	0.00	1.30	-7.80	6.50	0.00	1.00	0.00	0.00	0.00	0.00	0.00	0.00	0.00	0.00	0.00	0.00	0.00	0.00	0.00	0.00
0.00	0.00	0.00	0.00	0.00	0.00	0.00	0.00	0.00	0.00	0.00	0.00	0.00	0.00	0.00	0.00	0.00	0.00	0.00	4.30	-157.10	152.80	0.00	-3.60	-74.80	78.40	0.00	3.80	-8.30	4.50	0.00	3.80	-8.30	4.50	0.00	1.00	0.00	0.00	0.00	0.00	0.00	0.00	0.00	0.00	0.00	0.00	0.00	0.00	0.00	0.00
0.00	0.00	0.00	0.00	0.00	0.00	0.00	0.00	0.00	0.00	0.00	0.00	0.00	0.00	0.00	0.00	0.00	0.00	0.00	59.40	-175.90	116.50	0.00	23.80	-85.70	61.90	0.00	5.90	-8.10	2.10	0.00	5.90	-8.10	2.10	0.00	1.00	0.00	0.00	0.00	0.00	0.00	0.00	0.00	0.00	0.00	0.00	0.00	0.00	0.00	0.00
0.00	0.00	0.00	0.00	0.00	0.00	0.00	0.00	0.00	0.00	0.00	0.00	0.00	0.00	0.00	0.00	0.00	0.00	0.00	108.60	-177.50	68.90	0.00	49.00	-88.30	39.30	0.00	7.40	-7.00	-0.40	0.00	7.40	-7.00	-0.40	0.00	1.00	0.00	0.00	0.00	0.00	0.00	0.00	0.00	0.00	0.00	0.00	0.00	0.00	0.00	0.00
0.00	0.00	0.00	0.00	0.00	0.00	0.00	0.00	0.00	0.00	0.00	0.00	0.00	0.00	0.00	0.00	0.00	0.00	0.00	147.20	-161.70	14.50	0.00	69.30	-82.30	12.90	0.00	8.20	-5.20	-3.00	0.00	8.20	-5.20	-3.00	0.00	1.00	0.00	0.00	0.00	0.00	0.00	0.00	0.00	0.00	0.00	0.00	0.00	0.00	0.00	0.00
0.00	0.00	0.00	0.00	0.00	0.00	0.00	0.00	0.00	0.00	0.00	0.00	0.00	0.00	0.00	0.00	0.00	0.00	0.00	171.40	-130.10	-41.30	0.00	82.90	-68.20	-14.70	0.00	8.20	-3.00	-5.20	0.00	8.20	-3.00	-5.20	0.00	1.00	0.00	0.00	0.00	0.00	0.00	0.00	0.00	0.00	0.00	0.00	0.00	0.00	0.00	0.00
0.00	0.00	0.00	0.00	0.00	0.00	0.00	0.00	0.00	0.00	0.00	0.00	0.00	0.00	0.00	0.00	0.00	0.00	0.00	178.90	-85.70	-93.10	0.00	88.40	-47.40	-41.00	0.00	7.40	-0.40	-7.00	0.00	7.40	-0.40	-7.00	0.00	1.00	0.00	0.00	0.00	0.00	0.00	0.00	0.00	0.00	0.00	0.00	0.00	0.00	0.00	0.00
0.00	0.00	0.00	0.00	0.00	0.00	0.00	0.00	0.00	0.00	0.00	0.00	0.00	0.00	0.00	0.00	0.00	0.00	0.00	168.80	-33.00	-135.80	0.00	85.20	-22.00	-63.20	0.00	5.90	2.10	-8.10	0.00	5.90	2.10	-8.10	0.00	1.00	0.00	0.00	0.00	0.00	0.00	0.00	0.00	0.00	0.00	0.00	0.00	0.00	0.00	0.00
0.00	0.00	0.00	0.00	0.00	0.00	0.00	0.00	0.00	0.00	0.00	0.00	0.00	0.00	0.00	0.00	0.00	0.00	0.00	142.20	22.90	-165.10	0.00	73.70	5.50	-79.20	0.00	3.80	4.50	-8.30	0.00	3.80	4.50	-8.30	0.00	1.00	0.00	0.00	0.00	0.00	0.00	0.00	0.00	0.00	0.00	0.00	0.00	0.00	0.00	0.00
0.00	0.00	0.00	0.00	0.00	0.00	0.00	0.00	0.00	0.00	0.00	0.00	0.00	0.00	0.00	0.00	0.00	0.00	0.00	101.60	76.60	-178.30	0.00	54.90	32.50	-87.50	0.00	1.30	6.50	-7.80	0.00	1.30	6.50	-7.80	0.00	1.00	0.00	0.00	0.00	0.00	0.00	0.00	0.00	0.00	0.00	0.00	0.00	0.00	0.00	0.00
0.00	0.00	0.00	0.00	0.00	0.00	0.00	0.00	0.00	0.00	0.00	0.00	0.00	0.00	0.00	0.00	0.00	0.00	0.00	51.10	122.80	-174.00	0.00	30.80	56.40	-87.20	0.00	-1.30	7.80	-6.50	0.00	-1.30	7.80	-6.50	0.00	1.00	0.00	0.00	0.00	0.00	0.00	0.00	0.00	0.00	0.00	0.00	0.00	0.00	0.00	0.00
0.00	0.00	0.00	0.00	0.00	0.00	0.00	0.00	0.00	0.00	0.00	0.00	0.00	0.00	0.00	0.00	0.00	0.00	0.00	-4.30	157.00	-152.70	0.00	3.60	74.70	-78.40	0.00	-3.80	8.30	-4.50	0.00	-3.80	8.30	-4.50	0.00	1.00	0.00	0.00	0.00	0.00	0.00	0.00	0.00	0.00	0.00	0.00	0.00	0.00	0.00	0.00
0.00	0.00	0.00	0.00	0.00	0.00	0.00	0.00	0.00	0.00	0.00	0.00	0.00	0.00	0.00	0.00	0.00	0.00	0.00	-59.30	175.80	-116.40	0.00	-23.80	85.70	-61.80	0.00	-5.90	8.10	-2.10	0.00	-5.90	8.10	-2.10	0.00	1.00	0.00	0.00	0.00	0.00	0.00	0.00	0.00	0.00	0.00	0.00	0.00	0.00	0.00	0.00
0.00	0.00	0.00	0.00	0.00	0.00	0.00	0.00	0.00	0.00	0.00	0.00	0.00	0.00	0.00	0.00	0.00	0.00	0.00	-108.60	177.40	-68.70	0.00	-49.00	88.30	-39.30	0.00	-7.40	7.00	0.40	0.00	-7.40	7.00	0.40	0.00	1.00	0.00	0.00	0.00	0.00	0.00	0.00	0.00	0.00	0.00	0.00	0.00	0.00	0.00	0.00
0.00	0.00	0.00	0.00	0.00	0.00	0.00	0.00	0.00	0.00	0.00	0.00	0.00	0.00	0.00	0.00	0.00	0.00	0.00	-147.20	161.60	-14.30	0.00	-69.30	82.20	-12.80	0.00	-8.20	5.20	3.00	0.00	-8.20	5.20	3.00	0.00	1.00	0.00	0.00	0.00	0.00	0.00	0.00	0.00	0.00	0.00	0.00	0.00	0.00	0.00	0.00
0.00	0.00	0.00	0.00	0.00	0.00	0.00	0.00	0.00	0.00	0.00	0.00	0.00	0.00	0.00	0.00	0.00	0.00	0.00	-171.50	129.90	41.40	0.00	-82.90	68.10	14.80	0.00	-8.20	3.00	5.20	0.00	-8.20	3.00	5.20	0.00	1.00	0.00	0.00	0.00	0.00	0.00	0.00	0.00	0.00	0.00	0.00	0.00	0.00	0.00	0.00
0.00	0.00	0.00	0.00	0.00	0.00	0.00	0.00	0.00	0.00	0.00	0.00	0.00	0.00	0.00	0.00	0.00	0.00	0.00	-178.90	85.60	93.20	0.00	-88.40	47.30	41.00	0.00	-7.40	0.40	7.00	0.00	-7.40	0.40	7.00	0.00	1.00	0.00	0.00	0.00	0.00	0.00	0.00	0.00	0.00	0.00	0.00	0.00	0.00	0.00	0.00
0.00	0.00	0.00	0.00	0.00	0.00	0.00	0.00	0.00	0.00	0.00	0.00	0.00	0.00	0.00	0.00	0.00	0.00	0.00	-168.80	32.90	135.80	0.00	-85.20	21.90	63.30	0.00	-5.90	-2.10	8.10	0.00	-5.90	-2.10	8.10	0.00	1.00	0.00	0.00	0.00	0.00	0.00	0.00	0.00	0.00	0.00	0.00	0.00	0.00	0.00	0.00
0.00	0.00	0.00	0.00	0.00	0.00	0.00	0.00	0.00	0.00	0.00	0.00	0.00	0.00	0.00	0.00	0.00	0.00	0.00	-142.20	-23.00	165.20	0.00	-73.70	-5.60	79.30	0.00	-3.80	-4.50	8.30	0.00	-3.80	-4.50	8.30	0.00	1.00	0.00	0.00	0.00	0.00	0.00	0.00	0.00	0.00	0.00	0.00	0.00	0.00	0.00	0.00
0.00	0.00	0.00	0.00	0.00	0.00	0.00	0.00	0.00	0.00	0.00	0.00	0.00	0.00	0.00	0.00	0.00	0.00	0.00	-101.60	-76.70	178.50	0.00	-54.90	-32.60	87.60	0.00	-1.30	-6.50	7.80	0.00	-1.30	-6.50	7.80	0.00	1.00	0.00	0.00	0.00	0.00	0.00	0.00	0.00	0.00	0.00	0.00	0.00	0.00	0.00	0.00
0.00	0.00	0.00	0.00	0.00	0.00	0.00	0.00	0.00	0.00	0.00	0.00	0.00	0.00	0.00	0.00	0.00	0.00	0.00	-51.10	-122.90	174.20	0.00	-30.80	-56.40	87.30	0.00	1.30	-7.80	6.50	0.00	1.30	-7.80	6.50	0.00	1.00	0.00	0.00	0.00	0.00	0.00	0.00	0.00	0.00	0.00	0.00	0.00	0.00	0.00	0.00
0.00	0.00	0.00	0.00	0.00	0.00	0.00	0.00	0.00	0.00	0.00	0.00	0.00	0.00	0.00	0.00	0.00	0.00	0.00	4.30	-157.10	152.80	0.00	-3.60	-74.80	78.40	0.00	3.80	-8.30	4.50	0.00	3.80	-8.30	4.50	0.00	1.00	0.00	0.00	0.00	0.00	0.00	0.00	0.00	0.00	0.00	0.00	0.00	0.00	0.00	0.00
0.00	0.00	0.00	0.00	0.00	0.00	0.00	0.00	0.00	0.00	0.00	0.00	0.00	0.00	0.00	0.00	0.00	0.00	0.00	59.40	-175.90	116.50	0.00	23.80	-85.70	61.90	0.00	5.90	-8.10	2.10	0.00	5.90	-8.10	2.10	0.00	1.00	0.00	0.00	0.00	0.00	0.00	0.00	0.00	0.00	0.00	0.00	0.00	0.00	0.00	0.00
0.00	0.00	0.00	0.00	0.00	0.00	0.00	0.00	0.00	0.00	0.00	0.00	0.00	0.00	0.00	0.00	0.00	0.00	0.00	108.60	-177.50	68.80	0.00	49.00	-88.30	39.30	0.00	7.40	-7.00	-0.40	0.00	7.40	-7.00	-0.40	0.00	1.00	0.00	0.00	0.00	0.00	0.00	0.00	0.00	0.00	0.00	0.00	0.00	0.00	0.00	0.00
0.00	0.00	0.00	0.00	0.00	0.00	0.00	0.00	0.00	0.00	0.00	0.00	0.00	0.00	0.00	0.00	0.00	0.00	0.00	147.20	-161.70	14.40	0.00	69.30	-82.30	12.90	0.00	8.20	-5.20	-3.00	0.00	8.20	-5.20	-3.00	0.00	1.00	0.00	0.00	0.00	0.00	0.00	0.00	0.00	0.00	0.00	0.00	0.00	0.00	0.00	0.00
0.00	0.00	0.00	0.00	0.00	0.00	0.00	0.00	0.00	0.00	0.00	0.00	0.00	0.00	0.00	0.00	0.00	0.00	0.00	171.40	-130.10	-41.30	0.00	82.90	-68.20	-14.70	0.00	8.20	-3.00	-5.20	0.00	8.20	-3.00	-5.20	0.00	1.00	0.00	0.00	0.00	0.00	0.00	0.00	0.00	0.00	0.00	0.00	0.00	0.00	0.00	0.00
0.00	0.00	0.00	0.00	0.00	0.00	0.00	0.00	0.00	0.00	0.00	0.00	0.00	0.00	0.00	0.00	0.00	0.00	0.00	178.90	-85.70	-93.00	0.00	88.40	-47.40	-41.00	0.00	7.40	-0.40	-7.00	0.00	7.40	-0.40	-7.00	0.00	1.00	0.00	0.00	0.00	0.00	0.00	0.00	0.00	0.00	0.00	0.00	0.00	0.00	0.00	0.00
0.00	0.00	0.00	0.00	0.00	0.00	0.00	0.00	0.00	0.00	0.00	0.00	0.00	0.00	0.00	0.00	0.00	0.00	0.00	168.80	-32.90	-135.70	0.10	85.20	-22.00	-63.20	0.00	5.90	2.10	-8.10	0.00	5.90	2.10	-8.10	0.00	1.00	0.00	0.00	0.00	0.00	0.00	0.00	0.00	0.00	0.00	0.00	0.00	0.00	0.00	0.00
0.00	0.00	0.00	0.00	0.00	0.00	0.00	0.00	0.00	0.00	0.00	0.00	0.00	0.00	0.00	0.00	0.00	0.00	0.00	142.20	22.90	-165.10	0.00	73.70	5.50	-79.20	0.00	3.80	4.50	-8.30	0.00	3.80	4.50	-8.30	0.00	1.00	0.00	0.00	0.00	0.00	0.00	0.00	0.00	0.00	0.00	0.00	0.00	0.00	0.00	0.00
0.00	0.00	0.00	0.00	0.00	0.00	0.00	0.00	0.00	0.00	0.00	0.00	0.00	0.00	0.00	0.00	0.00	0.00	0.00	101.60	76.60	-178.30	0.00	54.90	32.50	-87.50	0.00	1.30	6.50	-7.80	0.00	1.30	6.50	-7.80	0.00	1.00	0.00	0.00	0.00	0.00	0.00	0.00	0.00	0.00	0.00	0.00	0.00	0.00	0.00	0.00
0.00	0.00	0.00	0.00	0.00	0.00	0.00	0.00	0.00	0.00	0.00	0.00	0.00	0.00	0.00	0.00	0.00	0.00	0.00	51.10	122.80	-174.00	-0.10	30.80	56.40	-87.20	0.00	-1.30	7.80	-6.50	0.00	-1.30	7.80	-6.50	0.00	1.00	0.00	0.00	0.00	0.00	0.00	0.00	0.00	0.00	0.00	0.00	0.00	0.00	0.00	0.00
0.00	0.00	0.00	0.00	0.00	0.00	0.00	0.00	0.00	0.00	0.00	0.00	0.00	0.00	0.00	0.00	0.00	0.00	0.00	-4.30	157.00	-152.70	0.00	3.60	74.70	-78.40	0.00	-3.80	8.30	-4.50	0.00	-3.80	8.30	-4.50	0.00	1.00	0.00	0.00	0.00	0.00	0.00	0.00	0.00	0.00	0.00	0.00	0.00	0.00	0.00	0.00
0.00	0.00	0.00	0.00	0.00	0.00	0.00	0.00	0.00	0.00	0.00	0.00	0.00	0.00	0.00	0.00	0.00	0.00	0.00	-59.30	175.80	-116.40	0.00	-23.80	85.70	-61.80	0.00	-5.90	8.10	-2.10	0.00	-5.90	8.10	-2.10	0.00	1.00	0.00	0.00	0.00	0.00	0.00	0.00	0.00	0.00	0.00	0.00	0.00	0.00	0.00	0.00
0.00	0.00	0.00	0.00	0.00	0.00	0.00	0.00	0.00	0.00	0.00	0.00	0.00	0.00	0.00	0.00	0.00	0.00	0.00	-108.60	177.40	-68.70	0.00	-49.00	88.30	-39.30	0.00	-7.40	7.00	0.40	0.00	-7.40	7.00	0.40	0.00	1.00	0.00	0.00	0.00	0.00	0.00	0.00	0.00	0.00	0.00	0.00	0.00	0.00	0.00	0.00
0.00	0.00	0.00	0.00	0.00	0.00	0.00	0.00	0.00	0.00	0.00	0.00	0.00	0.00	0.00	0.00	0.00	0.00	0.00	-147.20	161.60	-14.30	0.00	-69.30	82.20	-12.80	0.00	-8.20	5.20	3.00	0.00	-8.20	5.20	3.00	0.00	1.00	0.00	0.00	0.00	0.00	0.00	0.00	0.00	0.00	0.00	0.00	0.00	0.00	0.00	0.00
0.00	0.00	0.00	0.00	0.00	0.00	0.00	0.00	0.00	0.00	0.00	0.00	0.00	0.00	0.00	0.00	0.00	0.00	0.00	-171.40	130.00	41.40	0.00	-82.90	68.10	14.80	0.00	-8.20	3.00	5.20	0.00	-8.20	3.00	5.20	0.00	1.00	0.00	0.00	0.00	0.00	0.00	0.00	0.00	0.00	0.00	0.00	0.00	0.00	0.00	0.00
0.00	0.00	0.00	0.00	0.00	0.00	0.00	0.00	0.00	0.00	0.00	0.00	0.00	0.00	0.00	0.00	0.00	0.00	0.00	-178.90	85.60	93.20	0.00	-88.40	47.30	41.00	0.00	-7.40	0.40	7.00	0.00	-7.40	0.40	7.00	0.00	1.00	0.00	0.00	0.00	0.00	0.00	0.00	0.00	0.00	0.00	0.00	0.00	0.00	0.00	0.00
0.00	0.00	0.00	0.00	0.00	0.00	0.00	0.00	0.00	0.00	0.00	0.00	0.00	0.00	0.00	0.00	0.00	0.00	0.00	-168.80	32.90	135.80	0.00	-85.20	21.90	63.30	0.00	-5.90	-2.10	8.10	0.00	-5.90	-2.10	8.10	0.00	1.00	0.00	0.00	0.00	0.00	0.00	0.00	0.00	0.00	0.00	0.00	0.00	0.00	0.00	0.00
0.00	0.00	0.00	0.00	0.00	0.00	0.00	0.00	0.00	0.00	0.00	0.00	0.00	0.00	0.00	0.00	0.00	0.00	0.00	-142.20	-23.00	165.20	0.00	-73.70	-5.60	79.30	0.00	-3.80	-4.50	8.30	0.00	-3.80	-4.50	8.30	0.00	1.00	0.00	0.00	0.00	0.00	0.00	0.00	0.00	0.00	0.00	0.00	0.00	0.00	0.00	0.00
0.00	0.00	0.00	0.00	0.00	0.00	0.00	0.00	0.00	0.00	0.00	0.00	0.00	0.00	0.00	0.00	0.00	0.00	0.00	-101.60	-76.70	178.40	0.00	-54.90	-32.60	87.60	0.00	-1.30	-6.50	7.80	0.00	-1.30	-6.50	7.80	0.00	1.00	0.00	0.00	0.00	0.00	0.00	0.00	0.00	0.00	0.00	0.00	0.00	0.00	0.00	0.00
0.00	0.00	0.00	0.00	0.00	0.00	0.00	0.00	0.00	0.00	0.00	0.00	0.00	0.00	0.00	0.00	0.00	0.00	0.00	-51.10	-122.90	174.10	0.00	-30.80	-56.40	87.30	0.00	1.30	-7.80	6.50	0.00	1.30	-7.80	6.50	0.00	1.00	0.00	0.00	0.00	0.00	0.00	0.00	0.00	0.00	0.00	0.00	0.00	0.00	0.00	0.00
0.00	0.00	0.00	0.00	0.00	0.00	0.00	0.00	0.00	0.00	0.00	0.00	0.00	0.00	0.00	0.00	0.00	0.00	0.00	4.30	-157.10	152.80	0.00	-3.60	-74.70	78.40	0.00	3.80	-8.30	4.50	0.00	3.80	-8.30	4.50	0.00	1.00	0.00	0.00	0.00	0.00	0.00	0.00	0.00	0.00	0.00	0.00	0.00	0.00	0.00	0.00
0.00	0.00	0.00	0.00	0.00	0.00	0.00	0.00	0.00	0.00	0.00	0.00	0.00	0.00	0.00	0.00	0.00	0.00	0.00	59.40	-175.90	116.50	0.00	23.80	-85.70	61.90	0.00	5.90	-8.10	2.10	0.00	5.90	-8.10	2.10	0.00	1.00	0.00	0.00	0.00	0.00	0.00	0.00	0.00	0.00	0.00	0.00	0.00	0.00	0.00	0.00
0.00	0.00	0.00	0.00	0.00	0.00	0.00	0.00	0.00	0.00	0.00	0.00	0.00	0.00	0.00	0.00	0.00	0.00	0.00	108.60	-177.50	68.80	0.00	49.00	-88.30	39.30	0.00	7.40	-7.00	-0.40	0.00	7.40	-7.00	-0.40	0.00	1.00	0.00	0.00	0.00	0.00	0.00	0.00	0.00	0.00	0.00	0.00	0.00	0.00	0.00	0.00
0.00	0.00	0.00	0.00	0.00	0.00	0.00	0.00	0.00	0.00	0.00	0.00	0.00	0.00	0.00	0.00	0.00	0.00	0.00	147.20	-161.70	14.40	0.00	69.30	-82.30	12.90	0.00	8.20	-5.20	-3.00	0.00	8.20	-5.20	-3.00	0.00	1.00	0.00	0.00	0.00	0.00	0.00	0.00	0.00	0.00	0.00	0.00	0.00	0.00	0.00	0.00
0.00	0.00	0.00	0.00	0.00	0.00	0.00	0.00	0.00	0.00	0.00	0.00	0.00	0.00	0.00	0.00	0.00	0.00	0.00	171.40	-130.10	-41.30	0.00	82.90	-68.20	-14.70	0.00	8.20	-3.00	-5.20	0.00	8.20	-3.00	-5.20	0.00	1.00	0.00	0.00	0.00	0.00	0.00	0.00	0.00	0.00	0.00	0.00	0.00	0.00	0.00	0.00
0.00	0.00	0.00	0.00	0.00	0.00	0.00	0.00	0.00	0.00	0.00	0.00	0.00	0.00	0.00	0.00	0.00	0.00	0.00	178.90	-85.70	-93.10	0.00	88.40	-47.40	-41.00	0.00	7.40	-0.40	-7.00	0.00	7.40	-0.40	-7.00	0.00	1.00	0.00	0.00	0.00	0.00	0.00	0.00	0.00	0.00	0.00	0.00	0.00	0.00	0.00	0.00
0.00	0.00	0.00	0.00	0.00	0.00	0.00	0.00	0.00	0.00	0.00	0.00	0.00	0.00	0.00	0.00	0.00	0.00	0.00	168.80	-33.00	-135.70	0.00	85.20	-22.00	-63.20	0.00	5.90	2.10	-8.10	0.00	5.90	2.10	-8.10	0.00	1.00	0.00	0.00	0.00	0.00	0.00	0.00	0.00	0.00	0.00	0.00	0.00	0.00	0.00	0.00
0.00	0.00	0.00	0.00	0.00	0.00	0.00	0.00	0.00	0.00	0.00	0.00	0.00	0.00	0.00	0.00	0.00	0.00	0.00	142.20	22.90	-165.10	0.00	73.70	5.50	-79.20	0.00	3.80	4.50	-8.30	0.00	3.80	4.50	-8.30	0.00	1.00	0.00	0.00	0.00	0.00	0.00	0.00	0.00	0.00	0.00	0.00	0.00	0.00	0.00	0.00
0.00	0.00	0.00	0.00	0.00	0.00	0.00	0.00	0.00	0.00	0.00	0.00	0.00	0.00	0.00	0.00	0.00	0.00	0.00	101.60	76.60	-178.30	0.00	54.90	32.50	-87.50	0.00	1.30	6.50	-7.80	0.00	1.30	6.50	-7.80	0.00	1.00	0.00	0.00	0.00	0.00	0.00	0.00	0.00	0.00	0.00	0.00	0.00	0.00	0.00	0.00
0.00	0.00	0.00	0.00	0.00	0.00	0.00	0.00	0.00	0.00	0.00	0.00	0.00	0.00	0.00	0.00	0.00	0.00	0.00	51.10	122.80	-174.00	0.00	30.80	56.40	-87.20	0.00	-1.30	7.80	-6.50	0.00	-1.30	7.80	-6.50	0.00	1.00	0.00	0.00	0.00	0.00	0.00	0.00	0.00	0.00	0.00	0.00	0.00	0.00	0.00	0.00
0.00	0.00	0.00	0.00	0.00	0.00	0.00	0.00	0.00	0.00	0.00	0.00	0.00	0.00	0.00	0.00	0.00	0.00	0.00	-4.30	157.00	-152.60	0.00	3.60	74.70	-78.40	0.00	-3.80	8.30	-4.50	0.00	-3.80	8.30	-4.50	0.00	1.00	0.00	0.00	0.00	0.00	0.00	0.00	0.00	0.00	0.00	0.00	0.00	0.00	0.00	0.00
0.00	0.00	0.00	0.00	0.00	0.00	0.00	0.00	0.00	0.00	0.00	0.00	0.00	0.00	0.00	0.00	0.00	0.00	0.00	-59.30	175.80	-116.40	0.00	-23.80	85.70	-61.80	0.00	-5.90	8.10	-2.10	0.00	-5.90	8.10	-2.10	0.00	1.00	0.00	0.00	0.00	0.00	0.00	0.00	0.00	0.00	0.00	0.00	0.00	0.00	0.00	0.00
0.00	0.00	0.00	0.00	0.00	0.00	0.00	0.00	0.00	0.00	0.00	0.00	0.00	0.00	0.00	0.00	0.00	0.00	0.00	-108.60	177.40	-68.70	0.00	-49.00	88.30	-39.30	0.00	-7.40	7.00	0.40	0.00	-7.40	7.00	0.40	0.00	1.00	0.00	0.00	0.00	0.00	0.00	0.00	0.00	0.00	0.00	0.00	0.00	0.00	0.00	0.00
0.00	0.00	0.00	0.00	0.00	0.00	0.00	0.00	0.00	0.00	0.00	0.00	0.00	0.00	0.00	0.00	0.00	0.00	0.00	-147.20	161.60	-14.30	0.00	-69.30	82.20	-12.80	0.00	-8.20	5.20	3.00	0.00	-8.20	5.20	3.00	0.00	1.00	0.00	0.00	0.00	0.00	0.00	0.00	0.00	0.00	0.00	0.00	0.00	0.00	0.00	0.00
0.00	0.00	0.00	0.00	0.00	0.00	0.00	0.00	0.00	0.00	0.00	0.00	0.00	0.00	0.00	0.00	0.00	0.00	0.00	-171.40	130.00	41.40	0.00	-82.90	68.10	14.80	0.00	-8.20	3.00	5.20	0.00	-8.20	3.00	5.20	0.00	1.00	0.00	0.00	0.00	0.00	0.00	0.00	0.00	0.00	0.00	0.00	0.00	0.00	0.00	0.00
0.00	0.00	0.00	0.00	0.00	0.00	0.00	0.00	0.00	0.00	0.00	0.00	0.00	0.00	0.00	0.00	0.00	0.00	0.00	-178.90	85.60	93.20	0.00	-88.40	47.30	41.00	0.00	-7.40	0.40	7.00	0.00	-7.40	0.40	7.00	0.00	1.00	0.00	0.00	0.00	0.00	0.00	0.00	0.00	0.00	0.00	0.00	0.00	0.00	0.00	0.00
0.00	0.00	0.00	0.00	0.00	0.00	0.00	0.00	0.00	0.00	0.00	0.00	0.00	0.00	0.00	0.00	0.00	0.00	0.00	-168.80	32.90	135.80	0.00	-85.20	21.90	63.30	0.00	-5.90	-2.10	8.10	0.00	-5.90	-2.10	8.10	0.00	1.00	0.00	0.00	0.00	0.00	0.00	0.00	0.00	0.00	0.00	0.00	0.00	0.00	0.00	0.00
0.00	0.00	0.00	0.00	0.00	0.00	0.00	0.00	0.00	0.00	0.00	0.00	0.00	0.00	0.00	0.00	0.00	0.00	0.00	-142.20	-23.00	165.20	0.00	-73.70	-5.60	79.30	0.00	-3.80	-4.50	8.30	0.00	-3.80	-4.50	8.30	0.00	1.00	0.00	0.00	0.00	0.00	0.00	0.00	0.00	0.00	0.00	0.00	0.00	0.00	0.00	0.00
0.00	0.00	0.00	0.00	0.00	0.00	0.00	0.00	0.00	0.00	0.00	0.00	0.00	0.00	0.00	0.00	0.00	0.00	0.00	-101.60	-76.70	178.40	0.00	-54.90	-32.60	87.60	0.00	-1.30	-6.50	7.80	0.00	-1.30	-6.50	7.80	0.00	1.00	0.00	0.00	0.00	0.00	0.00	0.00	0.00	0.00	0.00	0.00	0.00	0.00	0.00	0.00
0.00	0.00	0.00	0.00	0.00	0.00	0.00	0.00	0.00	0.00	0.00	0.00	0.00	0.00	0.00	0.00	0.00	0.00	0.00	-51.10	-122.90	174.20	0.00	-30.80	-56.40	87.30	0.00	1.30	-7.80	6.50	0.00	1.30	-7.80	6.50	0.00	1.00	0.00	0.00	0.00	0.00	0.00	0.00	0.00	0.00	0.00	0.00	0.00	0.00	0.00	0.00
0.00	0.00	0.00	0.00	0.00	0.00	0.00	0.00	0.00	0.00	0.00	0.00	0.00	0.00	0.00	0.00	0.00	0.00	0.00	4.30	-157.10	152.80	0.00	-3.60	-74.80	78.40	0.00	3.80	-8.30	4.50	0.00	3.80	-8.30	4.50	0.00	1.00	0.00	0.00	0.00	0.00	0.00	0.00	0.00	0.00	0.00	0.00	0.00	0.00	0.00	0.00
0.00	0.00	0.00	0.00	0.00	0.00	0.00	0.00	0.00	0.00	0.00	0.00	0.00	0.00	0.00	0.00	0.00	0.00	0.00	59.30	-175.90	116.50	0.00	23.80	-85.70	61.90	0.00	5.90	-8.10	2.10	0.00	5.90	-8.10	2.10	0.00	1.00	0.00	0.00	0.00	0.00	0.00	0.00	0.00	0.00	0.00	0.00	0.00	0.00	0.00	0.00
0.00	0.00	0.00	0.00	0.00	0.00	0.00	0.00	0.00	0.00	0.00	0.00	0.00	0.00	0.00	0.00	0.00	0.00	0.00	108.60	-177.50	68.80	0.00	49.00	-88.30	39.30	0.00	7.40	-7.00	-0.40	0.00	7.40	-7.00	-0.40	0.00	1.00	0.00	0.00	0.00	0.00	0.00	0.00	0.00	0.00	0.00	0.00	0.00	0.00	0.00	0.00
0.00	0.00	0.00	0.00	0.00	0.00	0.00	0.00	0.00	0.00	0.00	0.00	0.00	0.00	0.00	0.00	0.00	0.00	0.00	147.30	-161.70	14.40	0.00	69.40	-82.30	12.90	0.00	8.20	-5.20	-3.00	0.00	8.20	-5.20	-3.00	0.00	1.00	0.00	0.00	0.00	0.00	0.00	0.00	0.00	0.00	0.00	0.00	0.00	0.00	0.00	0.00
0.00	0.00	0.00	0.00	0.00	0.00	0.00	0.00	0.00	0.00	0.00	0.00	0.00	0.00	0.00	0.00	0.00	0.00	0.00	171.50	-130.10	-41.30	0.00	82.90	-68.20	-14.70	0.00	8.20	-3.00	-5.20	0.00	8.20	-3.00	-5.20	0.00	1.00	0.00	0.00	0.00	0.00	0.00	0.00	0.00	0.00	0.00	0.00	0.00	0.00	0.00	0.00
0.00	0.00	0.00	0.00	0.00	0.00	0.00	0.00	0.00	0.00	0.00	0.00	0.00	0.00	0.00	0.00	0.00	0.00	0.00	178.90	-85.70	-93.10	0.00	88.40	-47.40	-41.00	0.00	7.40	-0.40	-7.00	0.00	7.40	-0.40	-7.00	0.00	1.00	0.00	0.00	0.00	0.00	0.00	0.00	0.00	0.00	0.00	0.00	0.00	0.00	0.00	0.00
0.00	0.00	0.00	0.00	0.00	0.00	0.00	0.00	0.00	0.00	0.00	0.00	0.00	0.00	0.00	0.00	0.00	0.00	0.00	168.80	-33.00	-135.70	0.00	85.20	-22.00	-63.20	0.00	5.90	2.10	-8.10	0.00	5.90	2.10	-8.10	0.00	1.00	0.00	0.00	0.00	0.00	0.00	0.00	0.00	0.00	0.00	0.00	0.00	0.00	0.00	0.00
0.00	0.00	0.00	0.00	0.00	0.00	0.00	0.00	0.00	0.00	0.00	0.00	0.00	0.00	0.00	0.00	0.00	0.00	0.00	142.20	22.90	-165.10	0.00	73.70	5.50	-79.20	0.00	3.80	4.50	-8.30	0.00	3.80	4.50	-8.30	0.00	1.00	0.00	0.00	0.00	0.00	0.00	0.00	0.00	0.00	0.00	0.00	0.00	0.00	0.00	0.00
0.00	0.00	0.00	0.00	0.00	0.00	0.00	0.00	0.00	0.00	0.00	0.00	0.00	0.00	0.00	0.00	0.00	0.00	0.00	101.60	76.60	-178.30	0.00	54.90	32.50	-87.50	0.00	1.30	6.50	-7.80	0.00	1.30	6.50	-7.80	0.00	1.00	0.00	0.00	0.00	0.00	0.00	0.00	0.00	0.00	0.00	0.00	0.00	0.00	0.00	0.00
0.00	0.00	0.00	0.00	0.00	0.00	0.00	0.00	0.00	0.00	0.00	0.00	0.00	0.00	0.00	0.00	0.00	0.00	0.00	51.10	122.80	-174.00	0.00	30.80	56.40	-87.20	0.00	-1.30	7.80	-6.50	0.00	-1.30	7.80	-6.50	0.00	1.00	0.00	0.00	0.00	0.00	0.00	0.00	0.00	0.00	0.00	0.00	0.00	0.00	0.00	0.00
0.00	0.00	0.00	0.00	0.00	0.00	0.00	0.00	0.00	0.00	0.00	0.00	0.00	0.00	0.00	0.00	0.00	0.00	0.00	-4.30	157.00	-152.70	0.00	3.60	74.70	-78.40	0.00	-3.80	8.30	-4.50	0.00	-3.80	8.30	-4.50	0.00	1.00	0.00	0.00	0.00	0.00	0.00	0.00	0.00	0.00	0.00	0.00	0.00	0.00	0.00	0.00
0.00	0.00	0.00	0.00	0.00	0.00	0.00	0.00	0.00	0.00	0.00	0.00	0.00	0.00	0.00	0.00	0.00	0.00	0.00	-59.40	175.80	-116.40	0.00	-23.80	85.70	-61.80	0.00	-5.90	8.10	-2.10	0.00	-5.90	8.10	-2.10	0.00	1.00	0.00	0.00	0.00	0.00	0.00	0.00	0.00	0.00	0.00	0.00	0.00	0.00	0.00	0.00
0.00	0.00	0.00	0.00	0.00	0.00	0.00	0.00	0.00	0.00	0.00	0.00	0.00	0.00	0.00	0.00	0.00	0.00	0.00	-108.60	177.40	-68.70	0.00	-49.00	88.30	-39.30	0.00	-7.40	7.00	0.40	0.00	-7.40	7.00	0.40	0.00	1.00	0.00	0.00	0.00	0.00	0.00	0.00	0.00	0.00	0.00	0.00	0.00	0.00	0.00	0.00
0.00	0.00	0.00	0.00	0.00	0.00	0.00	0.00	0.00	0.00	0.00	0.00	0.00	0.00	0.00	0.00	0.00	0.00	0.00	-147.20	161.60	-14.30	0.00	-69.30	82.20	-12.80	0.00	-8.20	5.20	3.00	0.00	-8.20	5.20	3.00	0.00	1.00	0.00	0.00	0.00	0.00	0.00	0.00	0.00	0.00	0.00	0.00	0.00	0.00	0.00	0.00
0.00	0.00	0.00	0.00	0.00	0.00	0.00	0.00	0.00	0.00	0.00	0.00	0.00	0.00	0.00	0.00	0.00	0.00	0.00	-171.40	130.00	41.40	0.00	-82.90	68.10	14.80	0.00	-8.20	3.00	5.20	0.00	-8.20	3.00	5.20	0.00	1.00	0.00	0.00	0.00	0.00	0.00	0.00	0.00	0.00	0.00	0.00	0.00	0.00	0.00	0.00
0.00	0.00	0.00	0.00	0.00	0.00	0.00	0.00	0.00	0.00	0.00	0.00	0.00	0.00	0.00	0.00	0.00	0.00	0.00	-178.90	85.60	93.20	0.00	-88.40	47.30	41.00	0.00	-7.40	0.40	7.00	0.00	-7.40	0.40	7.00	0.00	1.00	0.00	0.00	0.00	0.00	0.00	0.00	0.00	0.00	0.00	0.00	0.00	0.00	0.00	0.00
0.00	0.00	0.00	0.00	0.00	0.00	0.00	0.00	0.00	0.00	0.00	0.00	0.00	0.00	0.00	0.00	0.00	0.00	0.00	-168.80	32.90	135.90	0.00	-85.20	21.90	63.30	0.00	-5.90	-2.10	8.10	0.00	-5.90	-2.10	8.10	0.00	1.00	0.00	0.00	0.00	0.00	0.00	0.00	0.00	0.00	0.00	0.00	0.00	0.00	0.00	0.00
0.00	0.00	0.00	0.00	0.00	0.00	0.00	0.00	0.00	0.00	0.00	0.00	0.00	0.00	0.00	0.00	0.00	0.00	0.00	-142.20	-23.00	165.20	0.00	-73.70	-5.60	79.30	0.00	-3.80	-4.50	8.30	0.00	-3.80	-4.50	8.30	0.00	1.00	0.00	0.00	0.00	0.00	0.00	0.00	0.00	0.00	0.00	0.00	0.00	0.00	0.00	0.00
0.00	0.00	0.00	0.00	0.00	0.00	0.00	0.00	0.00	0.00	0.00	0.00	0.00	0.00	0.00	0.00	0.00	0.00	0.00	-101.60	-76.70	178.40	0.00	-54.90	-32.60	87.60	0.00	-1.30	-6.50	7.80	0.00	-1.30	-6.50	7.80	0.00	1.00	0.00	0.00	0.00	0.00	0.00	0.00	0.00	0.00	0.00	0.00	0.00	0.00	0.00	0.00
0.00	0.00	0.00	0.00	0.00	0.00	0.00	0.00	0.00	0.00	0.00	0.00	0.00	0.00	0.00	0.00	0.00	0.00	0.00	-51.10	-122.90	174.10	0.00	-30.80	-56.40	87.30	0.00	1.30	-7.80	6.50	0.00	1.30	-7.80	6.50	0.00	1.00	0.00	0.00	0.00	0.00	0.00	0.00	0.00	0.00	0.00	0.00	0.00	0.00	0.00	0.00
0.00	0.00	0.00	0.00	0.00	0.00	0.00	0.00	0.00	0.00	0.00	0.00	0.00	0.00	0.00	0.00	0.00	0.00	0.00	4.30	-157.10	152.80	0.00	-3.60	-74.70	78.40	0.00	3.80	-8.30	4.50	0.00	3.80	-8.30	4.50	0.00	1.00	0.00	0.00	0.00	0.00	0.00	0.00	0.00	0.00	0.00	0.00	0.00	0.00	0.00	0.00
0.00	0.00	0.00	0.00	0.00	0.00	0.00	0.00	0.00	0.00	0.00	0.00	0.00	0.00	0.00	0.00	0.00	0.00	0.00	59.40	-175.90	116.50	0.00	23.80	-85.70	61.90	0.00	5.90	-8.10	2.10	0.00	5.90	-8.10	2.10	0.00	1.00	0.00	0.00	0.00	0.00	0.00	0.00	0.00	0.00	0.00	0.00	0.00	0.00	0.00	0.00
0.00	0.00	0.00	0.00	0.00	0.00	0.00	0.00	0.00	0.00	0.00	0.00	0.00	0.00	0.00	0.00	0.00	0.00	0.00	108.60	-177.50	68.90	0.00	49.00	-88.30	39.30	0.00	7.40	-7.00	-0.40	0.00	7.40	-7.00	-0.40	0.00	1.00	0.00	0.00	0.00	0.00	0.00	0.00	0.00	0.00	0.00	0.00	0.00	0.00	0.00	0.00
0.00	0.00	0.00	0.00	0.00	0.00	0.00	0.00	0.00	0.00	0.00	0.00	0.00	0.00	0.00	0.00	0.00	0.00	0.00	147.20	-161.70	14.40	0.00	69.30	-82.30	12.90	0.00	8.20	-5.20	-3.00	0.00	8.20	-5.20	-3.00	0.00	1.00	0.00	0.00	0.00	0.00	0.00	0.00	0.00	0.00	0.00	0.00	0.00	0.00	0.00	0.00
0.00	0.00	0.00	0.00	0.00	0.00	0.00	0.00	0.00	0.00	0.00	0.00	0.00	0.00	0.00	0.00	0.00	0.00	0.00	171.40	-130.10	-41.30	0.00	82.90	-68.20	-14.70	0.00	8.20	-3.00	-5.20	0.00	8.20	-3.00	-5.20	0.00	1.00	0.00	0.00	0.00	0.00	0.00	0.00	0.00	0.00	0.00	0.00	0.00	0.00	0.00	0.00
0.00	0.00	0.00	0.00	0.00	0.00	0.00	0.00	0.00	0.00	0.00	0.00	0.00	0.00	0.00	0.00	0.00	0.00	0.00	178.90	-85.70	-93.10	0.00	88.40	-47.40	-41.00	0.00	7.40	-0.40	-7.00	0.00	7.40	-0.40	-7.00	0.00	1.00	0.00	0.00	0.00	0.00	0.00	0.00	0.00	0.00	0.00	0.00	0.00	0.00	0.00	0.00
0.00	0.00	0.00	0.00	0.00	0.00	0.00	0.00	0.00	0.00	0.00	0.00	0.00	0.00	0.00	0.00	0.00	0.00	0.00	168.80	-33.00	-135.70	0.00	85.20	-22.00	-63.20	0.00	5.90	2.10	-8.10	0.00	5.90	2.10	-8.10	0.00	1.00	0.00	0.00	0.00	0.00	0.00	0.00	0.00	0.00	0.00	0.00	0.00	0.00	0.00	0.00
0.00	0.00	0.00	0.00	0.00	0.00	0.00	0.00	0.00	0.00	0.00	0.00	0.00	0.00	0.00	0.00	0.00	0.00	0.00	142.20	22.90	-165.10	0.00	73.70	5.50	-79.20	0.00	3.80	4.50	-8.30	0.00	3.80	4.50	-8.30	0.00	1.00	0.00	0.00	0.00	0.00	0.00	0.00	0.00	0.00	0.00	0.00	0.00	0.00	0.00	0.00
0.00	0.00	0.00	0.00	0.00	0.00	0.00	0.00	0.00	0.00	0.00	0.00	0.00	0.00	0.00	0.00	0.00	0.00	0.00	101.70	76.60	-178.30	0.00	54.90	32.50	-87.50	0.00	1.30	6.50	-7.80	0.00	1.30	6.50	-7.80	0.00	1.00	0.00	0.00	0.00	0.00	0.00	0.00	0.00	0.00	0.00	0.00	0.00	0.00	0.00	0.00
0.00	0.00	0.00	0.00	0.00	0.00	0.00	0.00	0.00	0.00	0.00	0.00	0.00	0.00	0.00	0.00	0.00	0.00	0.00	51.10	122.80	-174.00	0.00	30.80	56.40	-87.20	0.00	-1.30	7.80	-6.50	0.00	-1.30	7.80	-6.50	0.00	1.00	0.00	0.00	0.00	0.00	0.00	0.00	0.00	0.00	0.00	0.00	0.00	0.00	0.00	0.00
0.00	0.00	0.00	0.00	0.00	0.00	0.00	0.00	0.00	0.00	0.00	0.00	0.00	0.00	0.00	0.00	0.00	0.00	0.00	-4.30	157.00	-152.70	0.00	3.60	74.70	-78.40	0.00	-3.80	8.30	-4.50	0.00	-3.80	8.30	-4.50	0.00	1.00	0.00	0.00	0.00	0.00	0.00	0.00	0.00	0.00	0.00	0.00	0.00	0.00	0.00	0.00
0.00	0.00	0.00	0.00	0.00	0.00	0.00	0.00	0.00	0.00	0.00	0.00	0.00	0.00	0.00	0.00	0.00	0.00	0.00	-59.40	175.80	-116.40	0.00	-23.80	85.70	-61.80	0.00	-5.90	8.10	-2.10	0.00	-5.90	8.10	-2.10	0.00	1.00	0.00	0.00	0.00	0.00	0.00	0.00	0.00	0.00	0.00	0.00	0.00	0.00	0.00	0.00
0.00	0.00	0.00	0.00	0.00	0.00	0.00	0.00	0.00	0.00	0.00	0.00	0.00	0.00	0.00	0.00	0.00	0.00	0.00	-108.60	177.40	-68.70	0.00	-49.00	88.30	-39.30	0.00	-7.40	7.00	0.40	0.00	-7.40	7.00	0.40	0.00	1.00	0.00	0.00	0.00	0.00	0.00	0.00	0.00	0.00	0.00	0.00	0.00	0.00	0.00	0.00
0.00	0.00	0.00	0.00	0.00	0.00	0.00	0.00	0.00	0.00	0.00	0.00	0.00	0.00	0.00	0.00	0.00	0.00	0.00	-147.20	161.60	-14.30	0.00	-69.30	82.20	-12.80	0.00	-8.20	5.20	3.00	0.00	-8.20	5.20	3.00	0.00	1.00	0.00	0.00	0.00	0.00	0.00	0.00	0.00	0.00	0.00	0.00	0.00	0.00	0.00	0.00
0.00	0.00	0.00	0.00	0.00	0.00	0.00	0.00	0.00	0.00	0.00	0.00	0.00	0.00	0.00	0.00	0.00	0.00	0.00	-171.40	130.00	41.40	0.00	-82.90	68.10	14.80	0.00	-8.20	3.00	5.20	0.00	-8.20	3.00	5.20	0.00	1.00	0.00	0.00	0.00	0.00	0.00	0.00	0.00	0.00	0.00	0.00	0.00	0.00	0.00	0.00
0.00	0.00	0.00	0.00	0.00	0.00	0.00	0.00	0.00	0.00	0.00	0.00	0.00	0.00	0.00	0.00	0.00	0.00	0.00	-178.90	85.60	93.10	0.00	-88.40	47.30	41.00	0.00	-7.40	0.40	7.00	0.00	-7.40	0.40	7.00	0.00	1.00	0.00	0.00	0.00	0.00	0.00	0.00	0.00	0.00	0.00	0.00	0.00	0.00	0.00	0.00
0.00	0.00	0.00	0.00	0.00	0.00	0.00	0.00	0.00	0.00	0.00	0.00	0.00	0.00	0.00	0.00	0.00	0.00	0.00	-168.80	32.90	135.80	0.00	-85.20	21.90	63.30	0.00	-5.90	-2.10	8.10	0.00	-5.90	-2.10	8.10	0.00	1.00	0.00	0.00	0.00	0.00	0.00	0.00	0.00	0.00	0.00	0.00	0.00	0.00	0.00	0.00
0.00	0.00	0.00	0.00	0.00	0.00	0.00	0.00	0.00	0.00	0.00	0.00	0.00	0.00	0.00	0.00	0.00	0.00	0.00	-142.20	-23.00	165.20	0.00	-73.70	-5.60	79.30	0.00	-3.80	-4.50	8.30	0.00	-3.80	-4.50	8.30	0.00	1.00	0.00	0.00	0.00	0.00	0.00	0.00	0.00	0.00	0.00	0.00	0.00	0.00	0.00	0.00
0.00	0.00	0.00	0.00	0.00	0.00	0.00	0.00	0.00	0.00	0.00	0.00	0.00	0.00	0.00	0.00	0.00	0.00	0.00	-101.60	-76.70	178.40	0.00	-54.90	-32.60	87.60	0.00	-1.30	-6.50	7.80	0.00	-1.30	-6.50	7.80	0.00	1.00	0.00	0.00	0.00	0.00	0.00	0.00	0.00	0.00	0.00	0.00	0.00	0.00	0.00	0.00
0.00	0.00	0.00	0.00	0.00	0.00	0.00	0.00	0.00	0.00	0.00	0.00	0.00	0.00	0.00	0.00	0.00	0.00	0.00	-51.10	-122.90	174.10	0.00	-30.80	-56.40	87.30	0.00	1.30	-7.80	6.50	0.00	1.30	-7.80	6.50	0.00	1.00	0.00	0.00	0.00	0.00	0.00	0.00	0.00	0.00	0.00	0.00	0.00	0.00	0.00	0.00
0.00	0.00	0.00	0.00	0.00	0.00	0.00	0.00	0.00	0.00	0.00	0.00	0.00	0.00	0.00	0.00	0.00	0.00	0.00	4.30	-157.10	152.80	0.00	-3.60	-74.80	78.40	0.00	3.80	-8.30	4.50	0.00	3.80	-8.30	4.50	0.00	1.00	0.00	0.00	0.00	0.00	0.00	0.00	0.00	0.00	0.00	0.00	0.00	0.00	0.00	0.00
0.00	0.00	0.00	0.00	0.00	0.00	0.00	0.00	0.00	0.00	0.00	0.00	0.00	0.00	0.00	0.00	0.00	0.00	0.00	59.30	-175.90	116.50	0.00	23.80	-85.70	61.90	0.00	5.90	-8.10	2.10	0.00	5.90	-8.10	2.10	0.00	1.00	0.00	0.00	0.00	0.00	0.00	0.00	0.00	0.00	0.00	0.00	0.00	0.00	0.00	0.00
0.00	0.00	0.00	0.00	0.00	0.00	0.00	0.00	0.00	0.00	0.00	0.00	0.00	0.00	0.00	0.00	0.00	0.00	0.00	108.60	-177.50	68.80	0.00	49.00	-88.30	39.30	0.00	7.40	-7.00	-0.40	0.00	7.40	-7.00	-0.40	0.00	1.00	0.00	0.00	0.00	0.00	0.00	0.00	0.00	0.00	0.00	0.00	0.00	0.00	0.00	0.00
0.00	0.00	0.00	0.00	0.00	0.00	0.00	0.00	0.00	0.00	0.00	0.00	0.00	0.00	0.00	0.00	0.00	0.00	0.00	147.20	-161.70	14.40	0.00	69.40	-82.30	12.90	0.00	8.20	-5.20	-3.00	0.00	8.20	-5.20	-3.00	0.00	1.00	0.00	0.00	0.00	0.00	0.00	0.00	0.00	0.00	0.00	0.00	0.00	0.00	0.00	0.00
0.00	0.00	0.00	0.00	0.00	0.00	0.00	0.00	0.00	0.00	0.00	0.00	0.00	0.00	0.00	0.00	0.00	0.00	0.00	171.40	-130.10	-41.30	0.00	82.90	-68.20	-14.70	0.00	8.20	-3.00	-5.20	0.00	8.20	-3.00	-5.20	0.00	1.00	0.00	0.00	0.00	0.00	0.00	0.00	0.00	0.00	0.00	0.00	0.00	0.00	0.00	0.00
0.00	0.00	0.00	0.00	0.00	0.00	0.00	0.00	0.00	0.00	0.00	0.00	0.00	0.00	0.00	0.00	0.00	0.00	0.00	178.90	-85.70	-93.10	0.00	88.40	-47.40	-41.00	0.00	7.40	-0.40	-7.00	0.00	7.40	-0.40	-7.00	0.00	1.00	0.00	0.00	0.00	0.00	0.00	0.00	0.00	0.00	0.00	0.00	0.00	0.00	0.00	0.00
0.00	0.00	0.00	0.00	0.00	0.00	0.00	0.00	0.00	0.00	0.00	0.00	0.00	0.00	0.00	0.00	0.00	0.00	0.00	168.80	-33.00	-135.70	0.00	85.20	-22.00	-63.20	0.00	5.90	2.10	-8.10	0.00	5.90	2.10	-8.10	0.00	1.00	0.00	0.00	0.00	0.00	0.00	0.00	0.00	0.00	0.00	0.00	0.00	0.00	0.00	0.00
0.00	0.00	0.00	0.00	0.00	0.00	0.00	0.00	0.00	0.00	0.00	0.00	0.00	0.00	0.00	0.00	0.00	0.00	0.00	142.20	22.90	-165.10	0.00	73.70	5.50	-79.20	0.00	3.80	4.50	-8.30	0.00	3.80	4.50	-8.30	0.00	1.00	0.00	0.00	0.00	0.00	0.00	0.00	0.00	0.00	0.00	0.00	0.00	0.00	0.00	0.00
0.00	0.00	0.00	0.00	0.00	0.00	0.00	0.00	0.00	0.00	0.00	0.00	0.00	0.00	0.00	0.00	0.00	0.00	0.00	101.60	76.60	-178.30	0.00	54.90	32.50	-87.50	0.00	1.30	6.50	-7.80	0.00	1.30	6.50	-7.80	0.00	1.00	0.00	0.00	0.00	0.00	0.00	0.00	0.00	0.00	0.00	0.00	0.00	0.00	0.00	0.00
0.00	0.00	0.00	0.00	0.00	0.00	0.00	0.00	0.00	0.00	0.00	0.00	0.00	0.00	0.00	0.00	0.00	0.00	0.00	51.20	122.80	-174.00	0.00	30.80	56.40	-87.20	0.00	-1.30	7.80	-6.50	0.00	-1.30	7.80	-6.50	0.00	1.00	0.00	0.00	0.00	0.00	0.00	0.00	0.00	0.00	0.00	0.00	0.00	0.00	0.00	0.00
0.00	0.00	0.00	0.00	0.00	0.00	0.00	0.00	0.00	0.00	0.00	0.00	0.00	0.00	0.00	0.00	0.00	0.00	0.00	-4.30	157.00	-152.70	0.00	3.60	74.70	-78.40	0.00	-3.80	8.30	-4.50	0.00	-3.80	8.30	-4.50	0.00	1.00	0.00	0.00	0.00	0.00	0.00	0.00	0.00	0.00	0.00	0.00	0.00	0.00	0.00	0.00
0.00	0.00	0.00	0.00	0.00	0.00	0.00	0.00	0.00	0.00	0.00	0.00	0.00	0.00	0.00	0.00	0.00	0.00	0.00	-59.40	175.80	-116.40	0.00	-23.80	85.70	-61.80	0.00	-5.90	8.10	-2.10	0.00	-5.90	8.10	-2.10	0.00	1.00	0.00	0.00	0.00	0.00	0.00	0.00	0.00	0.00	0.00	0.00	0.00	0.00	0.00	0.00
0.00	0.00	0.00	0.00	0.00	0.00	0.00	0.00	0.00	0.00	0.00	0.00	0.00	0.00	0.00	0.00	0.00	0.00	0.00	-108.60	177.40	-68.70	0.00	-49.00	88.30	-39.30	0.00	-7.40	7.00	0.40	0.00	-7.40	7.00	0.40	0.00	1.00	0.00	0.00	0.00	0.00	0.00	0.00	0.00	0.00	0.00	0.00	0.00	0.00	0.00	0.00
0.00	0.00	0.00	0.00	0.00	0.00	0.00	0.00	0.00	0.00	0.00	0.00	0.00	0.00	0.00	0.00	0.00	0.00	0.00	-147.20	161.60	-14.30	0.00	-69.30	82.20	-12.80	0.00	-8.20	5.20	3.00	0.00	-8.20	5.20	3.00	0.00	1.00	0.00	0.00	0.00	0.00	0.00	0.00	0.00	0.00	0.00	0.00	0.00	0.00	0.00	0.00
0.00	0.00	0.00	0.00	0.00	0.00	0.00	0.00	0.00	0.00	0.00	0.00	0.00	0.00	0.00	0.00	0.00	0.00	0.00	-171.40	130.00	41.40	0.00	-82.90	68.10	14.80	0.00	-8.20	3.00	5.20	0.00	-8.20	3.00	5.20	0.00	1.00	0.00	0.00	0.00	0.00	0.00	0.00	0.00	0.00	0.00	0.00	0.00	0.00	0.00	0.00
0.00	0.00	0.00	0.00	0.00	0.00	0.00	0.00	0.00	0.00	0.00	0.00	0.00	0.00	0.00	0.00	0.00	0.00	0.00	-178.90	85.60	93.20	0.00	-88.40	47.30	41.00	0.00	-7.40	0.40	7.00	0.00	-7.40	0.40	7.00	0.00	1.00	0.00	0.00	0.00	0.00	0.00	0.00	0.00	0.00	0.00	0.00	0.00	0.00	0.00	0.00
0.00	0.00	0.00	0.00	0.00	0.00	0.00	0.00	0.00	0.00	0.00	0.00	0.00	0.00	0.00	0.00	0.00	0.00	0.00	-168.80	32.90	135.90	0.00	-85.20	21.90	63.30	0.00	-5.90	-2.10	8.10	0.00	-5.90	-2.10	8.10	0.00	1.00	0.00	0.00	0.00	0.00	0.00	0.00	0.00	0.00	0.00	0.00	0.00	0.00	0.00	0.00
0.00	0.00	0.00	0.00	0.00	0.00	0.00	0.00	0.00	0.00	0.00	0.00	0.00	0.00	0.00	0.00	0.00	0.00	0.00	-142.20	-23.00	165.20	0.00	-73.70	-5.60	79.30	0.00	-3.80	-4.50	8.30	0.00	-3.80	-4.50	8.30	0.00	1.00	0.00	0.00	0.00	0.00	0.00	0.00	0.00	0.00	0.00	0.00	0.00	0.00	0.00	0.00
0.00	0.00	0.00	0.00	0.00	0.00	0.00	0.00	0.00	0.00	0.00	0.00	0.00	0.00	0.00	0.00	0.00	0.00	0.00	-101.60	-76.70	178.40	0.00	-54.90	-32.60	87.60	0.00	-1.30	-6.50	7.80	0.00	-1.30	-6.50	7.80	0.00	1.00	0.00	0.00	0.00	0.00	0.00	0.00	0.00	0.00	0.00	0.00	0.00	0.00	0.00	0.00
0.00	0.00	0.00	0.00	0.00	0.00	0.00	0.00	0.00	0.00	0.00	0.00	0.00	0.00	0.00	0.00	0.00	0.00	0.00	-51.10	-122.90	174.10	0.00	-30.80	-56.40	87.30	0.00	1.30	-7.80	6.50	0.00	1.30	-7.80	6.50	0.00	1.00	0.00	0.00	0.00	0.00	0.00	0.00	0.00	0.00	0.00	0.00	0.00	0.00	0.00	0.00
0.00	0.00	0.00	0.00	0.00	0.00	0.00	0.00	0.00	0.00	0.00	0.00	0.00	0.00	0.00	0.00	0.00	0.00	0.00	4.30	-157.10	152.70	0.00	-3.60	-74.70	78.40	0.00	3.80	-8.30	4.50	0.00	3.80	-8.30	4.50	0.00	1.00	0.00	0.00	0.00	0.00	0.00	0.00	0.00	0.00	0.00	0.00	0.00	0.00	0.00	0.00
0.00	0.00	0.00	0.00	0.00	0.00	0.00	0.00	0.00	0.00	0.00	0.00	0.00	0.00	0.00	0.00	0.00	0.00	0.00	59.40	-175.90	116.50	0.00	23.80	-85.70	61.90	0.00	5.90	-8.10	2.10	0.00	5.90	-8.10	2.10	0.00	1.00	0.00	0.00	0.00	0.00	0.00	0.00	0.00	0.00	0.00	0.00	0.00	0.00	0.00	0.00
0.00	0.00	0.00	0.00	0.00	0.00	0.00	0.00	0.00	0.00	0.00	0.00	0.00	0.00	0.00	0.00	0.00	0.00	0.00	108.60	-177.50	68.90	0.00	49.00	-88.30	39.30	0.00	7.40	-7.00	-0.40	0.00	7.40	-7.00	-0.40	0.00	1.00	0.00	0.00	0.00	0.00	0.00	0.00	0.00	0.00	0.00	0.00	0.00	0.00	0.00	0.00
0.00	0.00	0.00	0.00	0.00	0.00	0.00	0.00	0.00	0.00	0.00	0.00	0.00	0.00	0.00	0.00	0.00	0.00	0.00	147.20	-161.70	14.40	0.00	69.30	-82.30	12.90	0.00	8.20	-5.20	-3.00	0.00	8.20	-5.20	-3.00	0.00	1.00	0.00	0.00	0.00	0.00	0.00	0.00	0.00	0.00	0.00	0.00	0.00	0.00	0.00	0.00
0.00	0.00	0.00	0.00	0.00	0.00	0.00	0.00	0.00	0.00	0.00	0.00	0.00	0.00	0.00	0.00	0.00	0.00	0.00	171.40	-130.10	-41.30	0.00	82.90	-68.20	-14.70	0.00	8.20	-3.00	-5.20	0.00	8.20	-3.00	-5.20	0.00	1.00	0.00	0.00	0.00	0.00	0.00	0.00	0.00	0.00	0.00	0.00	0.00	0.00	0.00	0.00
0.00	0.00	0.00	0.00	0.00	0.00	0.00	0.00	0.00	0.00	0.00	0.00	0.00	0.00	0.00	0.00	0.00	0.00	0.00	178.80	-85.80	-93.10	0.00	88.40	-47.40	-41.00	0.00	7.40	-0.40	-7.00	0.00	7.40	-0.40	-7.00	0.00	1.00	0.00	0.00	0.00	0.00	0.00	0.00	0.00	0.00	0.00	0.00	0.00	0.00	0.00	0.00
0.00	0.00	0.00	0.00	0.00	0.00	0.00	0.00	0.00	0.00	0.00	0.00	0.00	0.00	0.00	0.00	0.00	0.00	0.00	168.80	-33.00	-135.70	0.00	85.20	-22.00	-63.20	0.00	5.90	2.10	-8.10	0.00	5.90	2.10	-8.10	0.00	1.00	0.00	0.00	0.00	0.00	0.00	0.00	0.00	0.00	0.00	0.00	0.00	0.00	0.00	0.00
0.00	0.00	0.00	0.00	0.00	0.00	0.00	0.00	0.00	0.00	0.00	0.00	0.00	0.00	0.00	0.00	0.00	0.00	0.00	142.20	22.90	-165.10	0.00	73.70	5.50	-79.20	0.00	3.80	4.50	-8.30	0.00	3.80	4.50	-8.30	0.00	1.00	0.00	0.00	0.00	0.00	0.00	0.00	0.00	0.00	0.00	0.00	0.00	0.00	0.00	0.00
0.00	0.00	0.00	0.00	0.00	0.00	0.00	0.00	0.00	0.00	0.00	0.00	0.00	0.00	0.00	0.00	0.00	0.00	0.00	101.70	76.60	-178.30	0.00	54.90	32.50	-87.50	0.00	1.30	6.50	-7.80	0.00	1.30	6.50	-7.80	0.00	1.00	0.00	0.00	0.00	0.00	0.00	0.00	0.00	0.00	0.00	0.00	0.00	0.00	0.00	0.00
0.00	0.00	0.00	0.00	0.00	0.00	0.00	0.00	0.00	0.00	0.00	0.00	0.00	0.00	0.00	0.00	0.00	0.00	0.00	51.20	122.80	-174.00	0.00	30.80	56.40	-87.20	0.00	-1.30	7.80	-6.50	0.00	-1.30	7.80	-6.50	0.00	1.00	0.00	0.00	0.00	0.00	0.00	0.00	0.00	0.00	0.00	0.00	0.00	0.00	0.00	0.00
0.00	0.00	0.00	0.00	0.00	0.00	0.00	0.00	0.00	0.00	0.00	0.00	0.00	0.00	0.00	0.00	0.00	0.00	0.00	-4.30	157.00	-152.70	0.00	3.60	74.70	-78.40	0.00	-3.80	8.30	-4.50	0.00	-3.80	8.30	-4.50	0.00	1.00	0.00	0.00	0.00	0.00	0.00	0.00	0.00	0.00	0.00	0.00	0.00	0.00	0.00	0.00
0.00	0.00	0.00	0.00	0.00	0.00	0.00	0.00	0.00	0.00	0.00	0.00	0.00	0.00	0.00	0.00	0.00	0.00	0.00	-59.30	175.80	-116.40	0.00	-23.80	85.70	-61.80	0.00	-5.90	8.10	-2.10	0.00	-5.90	8.10	-2.10	0.00	1.00	0.00	0.00	0.00	0.00	0.00	0.00	0.00	0.00	0.00	0.00	0.00	0.00	0.00	0.00
0.00	0.00	0.00	0.00	0.00	0.00	0.00	0.00	0.00	0.00	0.00	0.00	0.00	0.00	0.00	0.00	0.00	0.00	0.00	-108.60	177.40	-68.70	0.00	-49.00	88.30	-39.30	0.00	-7.40	7.00	0.40	0.00	-7.40	7.00	0.40	0.00	1.00	0.00	0.00	0.00	0.00	0.00	0.00	0.00	0.00	0.00	0.00	0.00	0.00	0.00	0.00
0.00	0.00	0.00	0.00	0.00	0.00	0.00	0.00	0.00	0.00	0.00	0.00	0.00	0.00	0.00	0.00	0.00	0.00	0.00	-147.20	161.60	-14.30	0.00	-69.30	82.20	-12.80	0.00	-8.20	5.20	3.00	0.00	-8.20	5.20	3.00	0.00	1.00	0.00	0.00	0.00	0.00	0.00	0.00	0.00	0.00	0.00	0.00	0.00	0.00	0.00	0.00
0.00	0.00	0.00	0.00	0.00	0.00	0.00	0.00	0.00	0.00	0.00	0.00	0.00	0.00	0.00	0.00	0.00	0.00	0.00	-171.40	130.00	41.40	0.00	-82.90	68.10	14.80	0.00	-8.20	3.00	5.20	0.00	-8.20	3.00	5.20	0.00	1.00	0.00	0.00	0.00	0.00	0.00	0.00	0.00	0.00	0.00	0.00	0.00	0.00	0.00	0.00
0.00	0.00	0.00	0.00	0.00	0.00	0.00	0.00	0.00	0.00	0.00	0.00	0.00	0.00	0.00	0.00	0.00	0.00	0.00	-178.80	85.60	93.20	0.00	-88.40	47.30	41.00	0.00	-7.40	0.40	7.00	0.00	-7.40	0.40	7.00	0.00	1.00	0.00	0.00	0.00	0.00	0.00	0.00	0.00	0.00	0.00	0.00	0.00	0.00	0.00	0.00
0.00	0.00	0.00	0.00	0.00	0.00	0.00	0.00	0.00	0.00	0.00	0.00	0.00	0.00	0.00	0.00	0.00	0.00	0.00	-168.80	32.90	135.80	0.00	-85.20	21.90	63.30	0.00	-5.90	-2.10	8.10	0.00	-5.90	-2.10	8.10	0.00	1.00	0.00	0.00	0.00	0.00	0.00	0.00	0.00	0.00	0.00	0.00	0.00	0.00	0.00	0.00
0.00	0.00	0.00	0.00	0.00	0.00	0.00	0.00	0.00	0.00	0.00	0.00	0.00	0.00	0.00	0.00	0.00	0.00	0.00	-142.20	-23.00	165.20	0.00	-73.70	-5.60	79.30	0.00	-3.80	-4.50	8.30	0.00	-3.80	-4.50	8.30	0.00	1.00	0.00	0.00	0.00	0.00	0.00	0.00	0.00	0.00	0.00	0.00	0.00	0.00	0.00	0.00
0.00	0.00	0.00	0.00	0.00	0.00	0.00	0.00	0.00	0.00	0.00	0.00	0.00	0.00	0.00	0.00	0.00	0.00	0.00	-101.60	-76.70	178.40	0.00	-54.90	-32.60	87.60	0.00	-1.30	-6.50	7.80	0.00	-1.30	-6.50	7.80	0.00	1.00	0.00	0.00	0.00	0.00	0.00	0.00	0.00	0.00	0.00	0.00	0.00	0.00	0.00	0.00
0.00	0.00	0.00	0.00	0.00	0.00	0.00	0.00	0.00	0.00	0.00	0.00	0.00	0.00	0.00	0.00	0.00	0.00	0.00	-51.10	-122.90	174.10	0.00	-30.80	-56.40	87.30	0.00	1.30	-7.80	6.50	0.00	1.30	-7.80	6.50	0.00	1.00	0.00	0.00	0.00	0.00	0.00	0.00	0.00	0.00	0.00	0.00	0.00	0.00	0.00	0.00
0.00	0.00	0.00	0.00	0.00	0.00	0.00	0.00	0.00	0.00	0.00	0.00	0.00	0.00	0.00	0.00	0.00	0.00	0.00	4.30	-157.10	152.80	0.00	-3.60	-74.70	78.40	0.00	3.80	-8.30	4.50	0.00	3.80	-8.30	4.50	0.00	1.00	0.00	0.00	0.00	0.00	0.00	0.00	0.00	0.00	0.00	0.00	0.00	0.00	0.00	0.00
0.00	0.00	0.00	0.00	0.00	0.00	0.00	0.00	0.00	0.00	0.00	0.00	0.00	0.00	0.00	0.00	0.00	0.00	0.00	59.40	-175.90	116.50	0.00	23.80	-85.70	61.90	0.00	5.90	-8.10	2.10	0.00	5.90	-8.10	2.10	0.00	1.00	0.00	0.00	0.00	0.00	0.00	0.00	0.00	0.00	0.00	0.00	0.00	0.00	0.00	0.00
0.00	0.00	0.00	0.00	0.00	0.00	0.00	0.00	0.00	0.00	0.00	0.00	0.00	0.00	0.00	0.00	0.00	0.00	0.00	108.60	-177.50	68.80	0.00	49.00	-88.30	39.30	0.00	7.40	-7.00	-0.40	0.00	7.40	-7.00	-0.40	0.00	1.00	0.00	0.00	0.00	0.00	0.00	0.00	0.00	0.00	0.00	0.00	0.00	0.00	0.00	0.00
0.00	0.00	0.00	0.00	0.00	0.00	0.00	0.00	0.00	0.00	0.00	0.00	0.00	0.00	0.00	0.00	0.00	0.00	0.00	147.20	-161.70	14.40	0.00	69.30	-82.30	12.90	0.00	8.20	-5.20	-3.00	0.00	8.20	-5.20	-3.00	0.00	1.00	0.00	0.00	0.00	0.00	0.00	0.00	0.00	0.00	0.00	0.00	0.00	0.00	0.00	0.00
0.00	0.00	0.00	0.00	0.00	0.00	0.00	0.00	0.00	0.00	0.00	0.00	0.00	0.00	0.00	0.00	0.00	0.00	0.00	171.40	-130.10	-41.30	0.00	82.90	-68.20	-14.70	0.00	8.20	-3.00	-5.20	0.00	8.20	-3.00	-5.20	0.00	1.00	0.00	0.00	0.00	0.00	0.00	0.00	0.00	0.00	0.00	0.00	0.00	0.00	0.00	0.00
0.00	0.00	0.00	0.00	0.00	0.00	0.00	0.00	0.00	0.00	0.00	0.00	0.00	0.00	0.00	0.00	0.00	0.00	0.00	178.90	-85.70	-93.10	0.00	88.40	-47.40	-41.00	0.00	7.40	-0.40	-7.00	0.00	7.40	-0.40	-7.00	0.00	1.00	0.00	0.00	0.00	0.00	0.00	0.00	0.00	0.00	0.00	0.00	0.00	0.00	0.00	0.00
0.00	0.00	0.00	0.00	0.00	0.00	0.00	0.00	0.00	0.00	0.00	0.00	0.00	0.00	0.00	0.00	0.00	0.00	0.00	168.80	-33.00	-135.70	0.00	85.20	-22.00	-63.20	0.00	5.90	2.10	-8.10	0.00	5.90	2.10	-8.10	0.00	1.00	0.00	0.00	0.00	0.00	0.00	0.00	0.00	0.00	0.00	0.00	0.00	0.00	0.00	0.00
0.00	0.00	0.00	0.00	0.00	0.00	0.00	0.00	0.00	0.00	0.00	0.00	0.00	0.00	0.00	0.00	0.00	0.00	0.00	142.20	22.90	-165.10	0.00	73.70	5.50	-79.20	0.00	3.80	4.50	-8.30	0.00	3.80	4.50	-8.30	0.00	1.00	0.00	0.00	0.00	0.00	0.00	0.00	0.00	0.00	0.00	0.00	0.00	0.00	0.00	0.00
0.00	0.00	0.00	0.00	0.00	0.00	0.00	0.00	0.00	0.00	0.00	0.00	0.00	0.00	0.00	0.00	0.00	0.00	0.00	101.60	76.60	-178.20	0.00	54.90	32.50	-87.50	0.00	1.30	6.50	-7.80	0.00	1.30	6.50	-7.80	0.00	1.00	0.00	0.00	0.00	0.00	0.00	0.00	0.00	0.00	0.00	0.00	0.00	0.00	0.00	0.00
0.00	0.00	0.00	0.00	0.00	0.00	0.00	0.00	0.00	0.00	0.00	0.00	0.00	0.00	0.00	0.00	0.00	0.00	0.00	51.10	122.80	-174.00	0.00	30.80	56.40	-87.20	0.00	-1.30	7.80	-6.50	0.00	-1.30	7.80	-6.50	0.00	1.00	0.00	0.00	0.00	0.00	0.00	0.00	0.00	0.00	0.00	0.00	0.00	0.00	0.00	0.00
0.00	0.00	0.00	0.00	0.00	0.00	0.00	0.00	0.00	0.00	0.00	0.00	0.00	0.00	0.00	0.00	0.00	0.00	0.00	-4.30	157.00	-152.70	0.00	3.60	74.70	-78.40	0.00	-3.80	8.30	-4.50	0.00	-3.80	8.30	-4.50	0.00	1.00	0.00	0.00	0.00	0.00	0.00	0.00	0.00	0.00	0.00	0.00	0.00	0.00	0.00	0.00
0.00	0.00	0.00	0.00	0.00	0.00	0.00	0.00	0.00	0.00	0.00	0.00	0.00	0.00	0.00	0.00	0.00	0.00	0.00	-59.30	175.80	-116.40	0.00	-23.80	85.70	-61.80	0.00	-5.90	8.10	-2.10	0.00	-5.90	8.10	-2.10	0.00	1.00	0.00	0.00	0.00	0.00	0.00	0.00	0.00	0.00	0.00	0.00	0.00	0.00	0.00	0.00
0.00	0.00	0.00	0.00	0.00	0.00	0.00	0.00	0.00	0.00	0.00	0.00	0.00	0.00	0.00	0.00	0.00	0.00	0.00	-108.60	177.40	-68.80	0.00	-49.00	88.30	-39.30	0.00	-7.40	7.00	0.40	0.00	-7.40	7.00	0.40	0.00	1.00	0.00	0.00	0.00	0.00	0.00	0.00	0.00	0.00	0.00	0.00	0.00	0.00	0.00	0.00
0.00	0.00	0.00	0.00	0.00	0.00	0.00	0.00	0.00	0.00	0.00	0.00	0.00	0.00	0.00	0.00	0.00	0.00	0.00	-147.20	161.60	-14.30	0.00	-69.30	82.20	-12.80	0.00	-8.20	5.20	3.00	0.00	-8.20	5.20	3.00	0.00	1.00	0.00	0.00	0.00	0.00	0.00	0.00	0.00	0.00	0.00	0.00	0.00	0.00	0.00	0.00
0.00	0.00	0.00	0.00	0.00	0.00	0.00	0.00	0.00	0.00	0.00	0.00	0.00	0.00	0.00	0.00	0.00	0.00	0.00	-171.40	130.00	41.40	0.00	-82.90	68.10	14.80	0.00	-8.20	3.00	5.20	0.00	-8.20	3.00	5.20	0.00	1.00	0.00	0.00	0.00	0.00	0.00	0.00	0.00	0.00	0.00	0.00	0.00	0.00	0.00	0.00
0.00	0.00	0.00	0.00	0.00	0.00	0.00	0.00	0.00	0.00	0.00	0.00	0.00	0.00	0.00	0.00	0.00	0.00	0.00	-178.80	85.60	93.20	0.00	-88.40	47.30	41.00	0.00	-7.40	0.40	7.00	0.00	-7.40	0.40	7.00	0.00	1.00	0.00	0.00	0.00	0.00	0.00	0.00	0.00	0.00	0.00	0.00	0.00	0.00	0.00	0.00
0.00	0.00	0.00	0.00	0.00	0.00	0.00	0.00	0.00	0.00	0.00	0.00	0.00	0.00	0.00	0.00	0.00	0.00	0.00	-168.80	32.90	135.80	0.00	-85.20	21.90	63.30	0.00	-5.90	-2.10	8.10	0.00	-5.90	-2.10	8.10	0.00	1.00	0.00	0.00	0.00	0.00	0.00	0.00	0.00	0.00	0.00	0.00	0.00	0.00	0.00	0.00
0.00	0.00	0.00	0.00	0.00	0.00	0.00	0.00	0.00	0.00	0.00	0.00	0.00	0.00	0.00	0.00	0.00	0.00	0.00	-142.20	-23.00	165.20	0.00	-73.70	-5.60	79.30	0.00	-3.80	-4.50	8.30	0.00	-3.80	-4.50	8.30	0.00	1.00	0.00	0.00	0.00	0.00	0.00	0.00	0.00	0.00	0.00	0.00	0.00	0.00	0.00	0.00
0.00	0.00	0.00	0.00	0.00	0.00	0.00	0.00	0.00	0.00	0.00	0.00	0.00	0.00	0.00	0.00	0.00	0.00	0.00	-101.70	-76.80	178.40	0.00	-54.90	-32.60	87.60	0.00	-1.30	-6.50	7.80	0.00	-1.30	-6.50	7.80	0.00	1.00	0.00	0.00	0.00	0.00	0.00	0.00	0.00	0.00	0.00	0.00	0.00	0.00	0.00	0.00
0.00	0.00	0.00	0.00	0.00	0.00	0.00	0.00	0.00	0.00	0.00	0.00	0.00	0.00	0.00	0.00	0.00	0.00	0.00	-51.20	-123.00	174.10	0.00	-30.80	-56.40	87.30	0.00	1.30	-7.80	6.50	0.00	1.30	-7.80	6.50	0.00	1.00	0.00	0.00	0.00	0.00	0.00	0.00	0.00	0.00	0.00	0.00	0.00	0.00	0.00	0.00
0.00	0.00	0.00	0.00	0.00	0.00	0.00	0.00	0.00	0.00	0.00	0.00	0.00	0.00	0.00	0.00	0.00	0.00	0.00	4.30	-157.10	152.80	0.00	-3.60	-74.70	78.40	0.00	3.80	-8.30	4.50	0.00	3.80	-8.30	4.50	0.00	1.00	0.00	0.00	0.00	0.00	0.00	0.00	0.00	0.00	0.00	0.00	0.00	0.00	0.00	0.00
0.00	0.00	0.00	0.00	0.00	0.00	0.00	0.00	0.00	0.00	0.00	0.00	0.00	0.00	0.00	0.00	0.00	0.00	0.00	59.40	-175.90	116.50	0.00	23.80	-85.70	61.90	0.00	5.90	-8.10	2.10	0.00	5.90	-8.10	2.10	0.00	1.00	0.00	0.00	0.00	0.00	0.00	0.00	0.00	0.00	0.00	0.00	0.00	0.00	0.00	0.00
0.00	0.00	0.00	0.00	0.00	0.00	0.00	0.00	0.00	0.00	0.00	0.00	0.00	0.00	0.00	0.00	0.00	0.00	0.00	108.60	-177.50	68.80	0.00	49.00	-88.30	39.30	0.00	7.40	-7.00	-0.40	0.00	7.40	-7.00	-0.40	0.00	1.00	0.00	0.00	0.00	0.00	0.00	0.00	0.00	0.00	0.00	0.00	0.00	0.00	0.00	0.00
0.00	0.00	0.00	0.00	0.00	0.00	0.00	0.00	0.00	0.00	0.00	0.00	0.00	0.00	0.00	0.00	0.00	0.00	0.00	147.20	-161.70	14.40	0.00	69.30	-82.30	12.90	0.00	8.20	-5.20	-3.00	0.00	8.20	-5.20	-3.00	0.00	1.00	0.00	0.00	0.00	0.00	0.00	0.00	0.00	0.00	0.00	0.00	0.00	0.00	0.00	0.00
0.00	0.00	0.00	0.00	0.00	0.00	0.00	0.00	0.00	0.00	0.00	0.00	0.00	0.00	0.00	0.00	0.00	0.00	0.00	171.40	-130.10	-41.30	0.00	82.90	-68.20	-14.70	0.00	8.20	-3.00	-5.20	0.00	8.20	-3.00	-5.20	0.00	1.00	0.00	0.00	0.00	0.00	0.00	0.00	0.00	0.00	0.00	0.00	0.00	0.00	0.00	0.00
0.00	0.00	0.00	0.00	0.00	0.00	0.00	0.00	0.00	0.00	0.00	0.00	0.00	0.00	0.00	0.00	0.00	0.00	0.00	178.90	-85.70	-93.10	0.00	88.40	-47.40	-41.00	0.00	7.40	-0.40	-7.00	0.00	7.40	-0.40	-7.00	0.00	1.00	0.00	0.00	0.00	0.00	0.00	0.00	0.00	0.00	0.00	0.00	0.00	0.00	0.00	0.00
0.00	0.00	0.00	0.00	0.00	0.00	0.00	0.00	0.00	0.00	0.00	0.00	0.00	0.00	0.00	0.00	0.00	0.00	0.00	168.80	-33.00	-135.80	0.00	85.20	-22.00	-63.20	0.00	5.90	2.10	-8.10	0.00	5.90	2.10	-8.10	0.00	1.00	0.00	0.00	0.00	0.00	0.00	0.00	0.00	0.00	0.00	0.00	0.00	0.00	0.00	0.00
0.00	0.00	0.00	0.00	0.00	0.00	0.00	0.00	0.00	0.00	0.00	0.00	0.00	0.00	0.00	0.00	0.00	0.00	0.00	142.20	22.90	-165.10	0.00	73.70	5.50	-79.20	0.00	3.80	4.50	-8.30	0.00	3.80	4.50	-8.30	0.00	1.00	0.00	0.00	0.00	0.00	0.00	0.00	0.00	0.00	0.00	0.00	0.00	0.00	0.00	0.00
0.00	0.00	0.00	0.00	0.00	0.00	0.00	0.00	0.00	0.00	0.00	0.00	0.00	0.00	0.00	0.00	0.00	0.00	0.00	101.60	76.60	-178.30	0.00	54.90	32.50	-87.50	0.00	1.30	6.50	-7.80	0.00	1.30	6.50	-7.80	0.00	1.00	0.00	0.00	0.00	0.00	0.00	0.00	0.00	0.00	0.00	0.00	0.00	0.00	0.00	0.00
0.00	0.00	0.00	0.00	0.00	0.00	0.00	0.00	0.00	0.00	0.00	0.00	0.00	0.00	0.00	0.00	0.00	0.00	0.00	51.10	122.80	-174.00	0.00	30.80	56.40	-87.20	0.00	-1.30	7.80	-6.50	0.00	-1.30	7.80	-6.50	0.00	1.00	0.00	0.00	0.00	0.00	0.00	0.00	0.00	0.00	0.00	0.00	0.00	0.00	0.00	0.00
0.00	0.00	0.00	0.00	0.00	0.00	0.00	0.00	0.00	0.00	0.00	0.00	0.00	0.00	0.00	0.00	0.00	0.00	0.00	-4.30	157.00	-152.70	0.00	3.60	74.70	-78.40	0.00	-3.80	8.30	-4.50	0.00	-3.80	8.30	-4.50	0.00	1.00	0.00	0.00	0.00	0.00	0.00	0.00	0.00	0.00	0.00	0.00	0.00	0.00	0.00	0.00
0.00	0.00	0.00	0.00	0.00	0.00	0.00	0.00	0.00	0.00	0.00	0.00	0.00	0.00	0.00	0.00	0.00	0.00	0.00	-59.30	175.80	-116.40	0.00	-23.80	85.70	-61.80	0.00	-5.90	8.10	-2.10	0.00	-5.90	8.10	-2.10	0.00	1.00	0.00	0.00	0.00	0.00	0.00	0.00	0.00	0.00	0.00	0.00	0.00	0.00	0.00	0.00
0.00	0.00	0.00	0.00	0.00	0.00	0.00	0.00	0.00	0.00	0.00	0.00	0.00	0.00	0.00	0.00	0.00	0.00	0.00	-108.60	177.40	-68.70	0.00	-49.00	88.30	-39.30	0.00	-7.40	7.00	0.40	0.00	-7.40	7.00	0.40	0.00	1.00	0.00	0.00	0.00	0.00	0.00	0.00	0.00	0.00	0.00	0.00	0.00	0.00	0.00	0.00
0.00	0.00	0.00	0.00	0.00	0.00	0.00	0.00	0.00	0.00	0.00	0.00	0.00	0.00	0.00	0.00	0.00	0.00	0.00	-147.20	161.60	-14.30	0.00	-69.30	82.20	-12.80	0.00	-8.20	5.20	3.00	0.00	-8.20	5.20	3.00	0.00	1.00	0.00	0.00	0.00	0.00	0.00	0.00	0.00	0.00	0.00	0.00	0.00	0.00	0.00	0.00
0.00	0.00	0.00	0.00	0.00	0.00	0.00	0.00	0.00	0.00	0.00	0.00	0.00	0.00	0.00	0.00	0.00	0.00	0.00	-171.40	130.00	41.40	0.00	-82.90	68.10	14.80	0.00	-8.20	3.00	5.20	0.00	-8.20	3.00	5.20	0.00	1.00	0.00	0.00	0.00	0.00	0.00	0.00	0.00	0.00	0.00	0.00	0.00	0.00	0.00	0.00
0.00	0.00	0.00	0.00	0.00	0.00	0.00	0.00	0.00	0.00	0.00	0.00	0.00	0.00	0.00	0.00	0.00	0.00	0.00	-178.90	85.60	93.20	0.00	-88.40	47.30	41.00	0.00	-7.40	0.40	7.00	0.00	-7.40	0.40	7.00	0.00	1.00	0.00	0.00	0.00	0.00	0.00	0.00	0.00	0.00	0.00	0.00	0.00	0.00	0.00	0.00
0.00	0.00	0.00	0.00	0.00	0.00	0.00	0.00	0.00	0.00	0.00	0.00	0.00	0.00	0.00	0.00	0.00	0.00	0.00	-168.80	32.90	135.80	0.00	-85.20	21.90	63.30	0.00	-5.90	-2.10	8.10	0.00	-5.90	-2.10	8.10	0.00	1.00	0.00	0.00	0.00	0.00	0.00	0.00	0.00	0.00	0.00	0.00	0.00	0.00	0.00	0.00
0.00	0.00	0.00	0.00	0.00	0.00	0.00	0.00	0.00	0.00	0.00	0.00	0.00	0.00	0.00	0.00	0.00	0.00	0.00	-142.10	-23.00	165.20	0.00	-73.70	-5.60	79.30	0.00	-3.80	-4.50	8.30	0.00	-3.80	-4.50	8.30	0.00	1.00	0.00	0.00	0.00	0.00	0.00	0.00	0.00	0.00	0.00	0.00	0.00	0.00	0.00	0.00
0.00	0.00	0.00	0.00	0.00	0.00	0.00	0.00	0.00	0.00	0.00	0.00	0.00	0.00	0.00	0.00	0.00	0.00	0.00	-101.60	-76.70	178.40	0.00	-54.90	-32.60	87.60	0.00	-1.30	-6.50	7.80	0.00	-1.30	-6.50	7.80	0.00	1.00	0.00	0.00	0.00	0.00	0.00	0.00	0.00	0.00	0.00	0.00	0.00	0.00	0.00	0.00
0.00	0.00	0.00	0.00	0.00	0.00	0.00	0.00	0.00	0.00	0.00	0.00	0.00	0.00	0.00	0.00	0.00	0.00	0.00	-51.10	-122.90	174.20	0.00	-30.80	-56.40	87.30	0.00	1.30	-7.80	6.50	0.00	1.30	-7.80	6.50	0.00	1.00	0.00	0.00	0.00	0.00	0.00	0.00	0.00	0.00	0.00	0.00	0.00	0.00	0.00	0.00
0.00	0.00	0.00	0.00	0.00	0.00	0.00	0.00	0.00	0.00	0.00	0.00	0.00	0.00	0.00	0.00	0.00	0.00	0.00	4.20	-157.10	152.80	0.00	-3.60	-74.70	78.40	0.00	3.80	-8.30	4.50	0.00	3.80	-8.30	4.50	0.00	1.00	0.00	0.00	0.00	0.00	0.00	0.00	0.00	0.00	0.00	0.00	0.00	0.00	0.00	0.00
0.00	0.00	0.00	0.00	0.00	0.00	0.00	0.00	0.00	0.00	0.00	0.00	0.00	0.00	0.00	0.00	0.00	0.00	0.00	59.30	-175.90	116.50	0.00	23.80	-85.70	61.90	0.00	5.90	-8.10	2.10	0.00	5.90	-8.10	2.10	0.00	1.00	0.00	0.00	0.00	0.00	0.00	0.00	0.00	0.00	0.00	0.00	0.00	0.00	0.00	0.00
0.00	0.00	0.00	0.00	0.00	0.00	0.00	0.00	0.00	0.00	0.00	0.00	0.00	0.00	0.00	0.00	0.00	0.00	0.00	108.60	-177.50	68.80	0.00	49.00	-88.30	39.30	0.00	7.40	-7.00	-0.40	0.00	7.40	-7.00	-0.40	0.00	1.00	0.00	0.00	0.00	0.00	0.00	0.00	0.00	0.00	0.00	0.00	0.00	0.00	0.00	0.00
0.00	0.00	0.00	0.00	0.00	0.00	0.00	0.00	0.00	0.00	0.00	0.00	0.00	0.00	0.00	0.00	0.00	0.00	0.00	147.20	-161.70	14.40	0.00	69.40	-82.30	12.90	0.00	8.20	-5.20	-3.00	0.00	8.20	-5.20	-3.00	0.00	1.00	0.00	0.00	0.00	0.00	0.00	0.00	0.00	0.00	0.00	0.00	0.00	0.00	0.00	0.00
0.00	0.00	0.00	0.00	0.00	0.00	0.00	0.00	0.00	0.00	0.00	0.00	0.00	0.00	0.00	0.00	0.00	0.00	0.00	171.50	-130.10	-41.30	0.00	82.90	-68.20	-14.70	0.00	8.20	-3.00	-5.20	0.00	8.20	-3.00	-5.20	0.00	1.00	0.00	0.00	0.00	0.00	0.00	0.00	0.00	0.00	0.00	0.00	0.00	0.00	0.00	0.00
0.00	0.00	0.00	0.00	0.00	0.00	0.00	0.00	0.00	0.00	0.00	0.00	0.00	0.00	0.00	0.00	0.00	0.00	0.00	178.90	-85.70	-93.10	0.00	88.40	-47.40	-41.00	0.00	7.40	-0.40	-7.00	0.00	7.40	-0.40	-7.00	0.00	1.00	0.00	0.00	0.00	0.00	0.00	0.00	0.00	0.00	0.00	0.00	0.00	0.00	0.00	0.00
0.00	0.00	0.00	0.00	0.00	0.00	0.00	0.00	0.00	0.00	0.00	0.00	0.00	0.00	0.00	0.00	0.00	0.00	0.00	168.80	-33.00	-135.80	0.00	85.20	-22.00	-63.20	0.00	5.90	2.10	-8.10	0.00	5.90	2.10	-8.10	0.00	1.00	0.00	0.00	0.00	0.00	0.00	0.00	0.00	0.00	0.00	0.00	0.00	0.00	0.00	0.00
0.00	0.00	0.00	0.00	0.00	0.00	0.00	0.00	0.00	0.00	0.00	0.00	0.00	0.00	0.00	0.00	0.00	0.00	0.00	142.20	22.90	-165.10	0.00	73.70	5.50	-79.20	0.00	3.80	4.50	-8.30	0.00	3.80	4.50	-8.30	0.00	1.00	0.00	0.00	0.00	0.00	0.00	0.00	0.00	0.00	0.00	0.00	0.00	0.00	0.00	0.00
0.00	0.00	0.00	0.00	0.00	0.00	0.00	0.00	0.00	0.00	0.00	0.00	0.00	0.00	0.00	0.00	0.00	0.00	0.00	101.60	76.60	-178.30	0.00	54.90	32.50	-87.50	0.00	1.30	6.50	-7.80	0.00	1.30	6.50	-7.80	0.00	1.00	0.00	0.00	0.00	0.00	0.00	0.00	0.00	0.00	0.00	0.00	0.00	0.00	0.00	0.00
0.00	0.00	0.00	0.00	0.00	0.00	0.00	0.00	0.00	0.00	0.00	0.00	0.00	0.00	0.00	0.00	0.00	0.00	0.00	51.10	122.80	-174.00	0.00	30.80	56.40	-87.20	0.00	-1.30	7.80	-6.50	0.00	-1.30	7.80	-6.50	0.00	1.00	0.00	0.00	0.00	0.00	0.00	0.00	0.00	0.00	0.00	0.00	0.00	0.00	0.00	0.00
0.00	0.00	0.00	0.00	0.00	0.00	0.00	0.00	0.00	0.00	0.00	0.00	0.00	0.00	0.00	0.00	0.00	0.00	0.00	-4.30	157.00	-152.70	0.00	3.60	74.70	-78.40	0.00	-3.80	8.30	-4.50	0.00	-3.80	8.30	-4.50	0.00	1.00	0.00	0.00	0.00	0.00	0.00	0.00	0.00	0.00	0.00	0.00	0.00	0.00	0.00	0.00
0.00	0.00	0.00	0.00	0.00	0.00	0.00	0.00	0.00	0.00	0.00	0.00	0.00	0.00	0.00	0.00	0.00	0.00	0.00	-59.40	175.80	-116.40	0.00	-23.80	85.70	-61.80	0.00	-5.90	8.10	-2.10	0.00	-5.90	8.10	-2.10	0.00	1.00	0.00	0.00	0.00	0.00	0.00	0.00	0.00	0.00	0.00	0.00	0.00	0.00	0.00	0.00
0.00	0.00	0.00	0.00	0.00	0.00	0.00	0.00	0.00	0.00	0.00	0.00	0.00	0.00	0.00	0.00	0.00	0.00	0.00	-108.60	177.40	-68.80	0.00	-49.00	88.30	-39.30	0.00	-7.40	7.00	0.40	0.00	-7.40	7.00	0.40	0.00	1.00	0.00	0.00	0.00	0.00	0.00	0.00	0.00	0.00	0.00	0.00	0.00	0.00	0.00	0.00
0.00	0.00	0.00	0.00	0.00	0.00	0.00	0.00	0.00	0.00	0.00	0.00	0.00	0.00	0.00	0.00	0.00	0.00	0.00	-147.20	161.60	-14.30	0.00	-69.30	82.20	-12.80	0.00	-8.20	5.20	3.00	0.00	-8.20	5.20	3.00	0.00	1.00	0.00	0.00	0.00	0.00	0.00	0.00	0.00	0.00	0.00	0.00	0.00	0.00	0.00	0.00
0.00	0.00	0.00	0.00	0.00	0.00	0.00	0.00	0.00	0.00	0.00	0.00	0.00	0.00	0.00	0.00	0.00	0.00	0.00	-171.40	130.00	41.40	0.00	-82.90	68.10	14.80	0.00	-8.20	3.00	5.20	0.00	-8.20	3.00	5.20	0.00	1.00	0.00	0.00	0.00	0.00	0.00	0.00	0.00	0.00	0.00	0.00	0.00	0.00	0.00	0.00
0.00	0.00	0.00	0.00	0.00	0.00	0.00	0.00	0.00	0.00	0.00	0.00	0.00	0.00	0.00	0.00	0.00	0.00	0.00	-178.80	85.60	93.20	0.00	-88.40	47.30	41.00	0.00	-7.40	0.40	7.00	0.00	-7.40	0.40	7.00	0.00	1.00	0.00	0.00	0.00	0.00	0.00	0.00	0.00	0.00	0.00	0.00	0.00	0.00	0.00	0.00
0.00	0.00	0.00	0.00	0.00	0.00	0.00	0.00	0.00	0.00	0.00	0.00	0.00	0.00	0.00	0.00	0.00	0.00	0.00	-168.80	32.90	135.80	0.00	-85.20	21.90	63.20	0.00	-5.90	-2.10	8.10	0.00	-5.90	-2.10	8.10	0.00	1.00	0.00	0.00	0.00	0.00	0.00	0.00	0.00	0.00	0.00	0.00	0.00	0.00	0.00	0.00
0.00	0.00	0.00	0.00	0.00	0.00	0.00	0.00	0.00	0.00	0.00	0.00	0.00	0.00	0.00	0.00	0.00	0.00	0.00	4.30	-157.10	152.80	0.00	-3.60	-74.70	78.40	0.00	3.80	-8.30	4.50	0.00	3.80	-8.30	4.50	0.00	1.00	0.00	0.00	0.00	0.00	0.00	0.00	0.00	0.00	0.00	0.00	0.00	0.00	0.00	0.00
0.00	0.00	0.00	0.00	0.00	0.00	0.00	0.00	0.00	0.00	0.00	0.00	0.00	0.00	0.00	0.00	0.00	0.00	0.00	59.40	-175.90	116.60	0.00	23.80	-85.70	61.90	0.00	5.90	-8.10	2.10	0.00	5.90	-8.10	2.10	0.00	1.00	0.00	0.00	0.00	0.00	0.00	0.00	0.00	0.00	0.00	0.00	0.00	0.00	0.00	0.00
0.00	0.00	0.00	0.00	0.00	0.00	0.00	0.00	0.00	0.00	0.00	0.00	0.00	0.00	0.00	0.00	0.00	0.00	0.00	108.60	-177.50	68.90	0.00	49.00	-88.30	39.30	0.00	7.40	-7.00	-0.40	0.00	7.40	-7.00	-0.40	0.00	1.00	0.00	0.00	0.00	0.00	0.00	0.00	0.00	0.00	0.00	0.00	0.00	0.00	0.00	0.00
0.00	0.00	0.00	0.00	0.00	0.00	0.00	0.00	0.00	0.00	0.00	0.00	0.00	0.00	0.00	0.00	0.00	0.00	0.00	147.30	-161.70	14.40	0.00	69.30	-82.30	12.90	0.00	8.20	-5.20	-3.00	0.00	8.20	-5.20	-3.00	0.00	1.00	0.00	0.00	0.00	0.00	0.00	0.00	0.00	0.00	0.00	0.00	0.00	0.00	0.00	0.00
0.00	0.00	0.00	0.00	0.00	0.00	0.00	0.00	0.00	0.00	0.00	0.00	0.00	0.00	0.00	0.00	0.00	0.00	0.00	171.40	-130.10	-41.30	0.00	82.90	-68.20	-14.70	0.00	8.20	-3.00	-5.20	0.00	8.20	-3.00	-5.20	0.00	1.00	0.00	0.00	0.00	0.00	0.00	0.00	0.00	0.00	0.00	0.00	0.00	0.00	0.00	0.00
0.00	0.00	0.00	0.00	0.00	0.00	0.00	0.00	0.00	0.00	0.00	0.00	0.00	0.00	0.00	0.00	0.00	0.00	0.00	178.80	-85.80	-93.10	0.00	88.40	-47.40	-41.00	0.00	7.40	-0.40	-7.00	0.00	7.40	-0.40	-7.00	0.00	1.00	0.00	0.00	0.00	0.00	0.00	0.00	0.00	0.00	0.00	0.00	0.00	0.00	0.00	0.00
0.00	0.00	0.00	0.00	0.00	0.00	0.00	0.00	0.00	0.00	0.00	0.00	0.00	0.00	0.00	0.00	0.00	0.00	0.00	168.80	-33.00	-135.80	0.00	85.20	-22.00	-63.20	0.00	5.90	2.10	-8.10	0.00	5.90	2.10	-8.10	0.00	1.00	0.00	0.00	0.00	0.00	0.00	0.00	0.00	0.00	0.00	0.00	0.00	0.00	0.00	0.00
0.00	0.00	0.00	0.00	0.00	0.00	0.00	0.00	0.00	0.00	0.00	0.00	0.00	0.00	0.00	0.00	0.00	0.00	0.00	142.20	22.90	-165.10	0.00	73.70	5.50	-79.20	0.00	3.80	4.50	-8.30	0.00	3.80	4.50	-8.30	0.00	1.00	0.00	0.00	0.00	0.00	0.00	0.00	0.00	0.00	0.00	0.00	0.00	0.00	0.00	0.00
0.00	0.00	0.00	0.00	0.00	0.00	0.00	0.00	0.00	0.00	0.00	0.00	0.00	0.00	0.00	0.00	0.00	0.00	0.00	101.70	76.60	-178.30	0.00	54.90	32.50	-87.50	0.00	1.30	6.50	-7.80	0.00	1.30	6.50	-7.80	0.00	1.00	0.00	0.00	0.00	0.00	0.00	0.00	0.00	0.00	0.00	0.00	0.00	0.00	0.00	0.00
0.00	0.00	0.00	0.00	0.00	0.00	0.00	0.00	0.00	0.00	0.00	0.00	0.00	0.00	0.00	0.00	0.00	0.00	0.00	51.20	122.80	-174.00	0.00	30.80	56.40	-87.20	0.00	-1.30	7.80	-6.50	0.00	-1.30	7.80	-6.50	0.00	1.00	0.00	0.00	0.00	0.00	0.00	0.00	0.00	0.00	0.00	0.00	0.00	0.00	0.00	0.00
0.00	0.00	0.00	0.00	0.00	0.00	0.00	0.00	0.00	0.00	0.00	0.00	0.00	0.00	0.00	0.00	0.00	0.00	0.00	-4.30	157.00	-152.70	0.00	3.60	74.70	-78.40	0.00	-3.80	8.30	-4.50	0.00	-3.80	8.30	-4.50	0.00	1.00	0.00	0.00	0.00	0.00	0.00	0.00	0.00	0.00	0.00	0.00	0.00	0.00	0.00	0.00
0.00	0.00	0.00	0.00	0.00	0.00	0.00	0.00	0.00	0.00	0.00	0.00	0.00	0.00	0.00	0.00	0.00	0.00	0.00	-59.40	175.80	-116.40	0.00	-23.80	85.70	-61.80	0.00	-5.90	8.10	-2.10	0.00	-5.90	8.10	-2.10	0.00	1.00	0.00	0.00	0.00	0.00	0.00	0.00	0.00	0.00	0.00	0.00	0.00	0.00	0.00	0.00
0.00	0.00	0.00	0.00	0.00	0.00	0.00	0.00	0.00	0.00	0.00	0.00	0.00	0.00	0.00	0.00	0.00	0.00	0.00	-108.60	177.40	-68.70	0.00	-49.00	88.30	-39.30	0.00	-7.40	7.00	0.40	0.00	-7.40	7.00	0.40	0.00	1.00	0.00	0.00	0.00	0.00	0.00	0.00	0.00	0.00	0.00	0.00	0.00	0.00	0.00	0.00
0.00	0.00	0.00	0.00	0.00	0.00	0.00	0.00	0.00	0.00	0.00	0.00	0.00	0.00	0.00	0.00	0.00	0.00	0.00	-147.20	161.60	-14.30	0.00	-69.30	82.20	-12.80	0.00	-8.20	5.20	3.00	0.00	-8.20	5.20	3.00	0.00	1.00	0.00	0.00	0.00	0.00	0.00	0.00	0.00	0.00	0.00	0.00	0.00	0.00	0.00	0.00
0.00	0.00	0.00	0.00	0.00	0.00	0.00	0.00	0.00	0.00	0.00	0.00	0.00	0.00	0.00	0.00	0.00	0.00	0.00	-171.40	130.00	41.40	0.00	-82.90	68.10	14.80	0.00	-8.20	3.00	5.20	0.00	-8.20	3.00	5.20	0.00	1.00	0.00	0.00	0.00	0.00	0.00	0.00	0.00	0.00	0.00	0.00	0.00	0.00	0.00	0.00
0.00	0.00	0.00	0.00	0.00	0.00	0.00	0.00	0.00	0.00	0.00	0.00	0.00	0.00	0.00	0.00	0.00	0.00	0.00	-178.90	85.60	93.20	0.00	-88.40	47.30	41.00	0.00	-7.40	0.40	7.00	0.00	-7.40	0.40	7.00	0.00	1.00	0.00	0.00	0.00	0.00	0.00	0.00	0.00	0.00	0.00	0.00	0.00	0.00	0.00	0.00
0.00	0.00	0.00	0.00	0.00	0.00	0.00	0.00	0.00	0.00	0.00	0.00	0.00	0.00	0.00	0.00	0.00	0.00	0.00	-168.80	32.90	135.90	0.00	-85.20	21.90	63.30	0.00	-5.90	-2.10	8.10	0.00	-5.90	-2.10	8.10	0.00	1.00	0.00	0.00	0.00	0.00	0.00	0.00	0.00	0.00	0.00	0.00	0.00	0.00	0.00	0.00
0.00	0.00	0.00	0.00	0.00	0.00	0.00	0.00	0.00	0.00	0.00	0.00	0.00	0.00	0.00	0.00	0.00	0.00	0.00	-142.10	-23.00	165.20	0.00	-73.70	-5.60	79.30	0.00	-3.80	-4.50	8.30	0.00	-3.80	-4.50	8.30	0.00	1.00	0.00	0.00	0.00	0.00	0.00	0.00	0.00	0.00	0.00	0.00	0.00	0.00	0.00	0.00
0.00	0.00	0.00	0.00	0.00	0.00	0.00	0.00	0.00	0.00	0.00	0.00	0.00	0.00	0.00	0.00	0.00	0.00	0.00	-101.60	-76.70	178.40	0.00	-54.90	-32.60	87.60	0.00	-1.30	-6.50	7.80	0.00	-1.30	-6.50	7.80	0.00	1.00	0.00	0.00	0.00	0.00	0.00	0.00	0.00	0.00	0.00	0.00	0.00	0.00	0.00	0.00
0.00	0.00	0.00	0.00	0.00	0.00	0.00	0.00	0.00	0.00	0.00	0.00	0.00	0.00	0.00	0.00	0.00	0.00	0.00	-51.10	-122.90	174.10	0.00	-30.80	-56.40	87.30	0.00	1.30	-7.80	6.50	0.00	1.30	-7.80	6.50	0.00	1.00	0.00	0.00	0.00	0.00	0.00	0.00	0.00	0.00	0.00	0.00	0.00	0.00	0.00	0.00
0.00	0.00	0.00	0.00	0.00	0.00	0.00	0.00	0.00	0.00	0.00	0.00	0.00	0.00	0.00	0.00	0.00	0.00	0.00	4.20	-157.10	152.80	0.00	-3.60	-74.70	78.40	0.00	3.80	-8.30	4.50	0.00	3.80	-8.30	4.50	0.00	1.00	0.00	0.00	0.00	0.00	0.00	0.00	0.00	0.00	0.00	0.00	0.00	0.00	0.00	0.00
0.00	0.00	0.00	0.00	0.00	0.00	0.00	0.00	0.00	0.00	0.00	0.00	0.00	0.00	0.00	0.00	0.00	0.00	0.00	59.30	-175.90	116.50	0.00	23.80	-85.70	61.90	0.00	5.90	-8.10	2.10	0.00	5.90	-8.10	2.10	0.00	1.00	0.00	0.00	0.00	0.00	0.00	0.00	0.00	0.00	0.00	0.00	0.00	0.00	0.00	0.00
0.00	0.00	0.00	0.00	0.00	0.00	0.00	0.00	0.00	0.00	0.00	0.00	0.00	0.00	0.00	0.00	0.00	0.00	0.00	108.60	-177.50	68.80	0.00	49.00	-88.30	39.30	0.00	7.40	-7.00	-0.40	0.00	7.40	-7.00	-0.40	0.00	1.00	0.00	0.00	0.00	0.00	0.00	0.00	0.00	0.00	0.00	0.00	0.00	0.00	0.00	0.00
0.00	0.00	0.00	0.00	0.00	0.00	0.00	0.00	0.00	0.00	0.00	0.00	0.00	0.00	0.00	0.00	0.00	0.00	0.00	147.30	-161.70	14.40	0.00	69.40	-82.30	12.90	0.00	8.20	-5.20	-3.00	0.00	8.20	-5.20	-3.00	0.00	1.00	0.00	0.00	0.00	0.00	0.00	0.00	0.00	0.00	0.00	0.00	0.00	0.00	0.00	0.00
0.00	0.00	0.00	0.00	0.00	0.00	0.00	0.00	0.00	0.00	0.00	0.00	0.00	0.00	0.00	0.00	0.00	0.00	0.00	171.50	-130.10	-41.30	0.00	82.90	-68.20	-14.70	0.00	8.20	-3.00	-5.20	0.00	8.20	-3.00	-5.20	0.00	1.00	0.00	0.00	0.00	0.00	0.00	0.00	0.00	0.00	0.00	0.00	0.00	0.00	0.00	0.00
0.00	0.00	0.00	0.00	0.00	0.00	0.00	0.00	0.00	0.00	0.00	0.00	0.00	0.00	0.00	0.00	0.00	0.00	0.00	178.90	-85.70	-93.10	0.00	88.40	-47.40	-41.00	0.00	7.40	-0.40	-7.00	0.00	7.40	-0.40	-7.00	0.00	1.00	0.00	0.00	0.00	0.00	0.00	0.00	0.00	0.00	0.00	0.00	0.00	0.00	0.00	0.00
0.00	0.00	0.00	0.00	0.00	0.00	0.00	0.00	0.00	0.00	0.00	0.00	0.00	0.00	0.00	0.00	0.00	0.00	0.00	168.80	-33.00	-135.70	0.00	85.20	-22.00	-63.20	0.00	5.90	2.10	-8.10	0.00	5.90	2.10	-8.10	0.00	1.00	0.00	0.00	0.00	0.00	0.00	0.00	0.00	0.00	0.00	0.00	0.00	0.00	0.00	0.00
0.00	0.00	0.00	0.00	0.00	0.00	0.00	0.00	0.00	0.00	0.00	0.00	0.00	0.00	0.00	0.00	0.00	0.00	0.00	142.10	22.90	-165.10	0.00	73.70	5.50	-79.20	0.00	3.80	4.50	-8.30	0.00	3.80	4.50	-8.30	0.00	1.00	0.00	0.00	0.00	0.00	0.00	0.00	0.00	0.00	0.00	0.00	0.00	0.00	0.00	0.00
0.00	0.00	0.00	0.00	0.00	0.00	0.00	0.00	0.00	0.00	0.00	0.00	0.00	0.00	0.00	0.00	0.00	0.00	0.00	101.60	76.60	-178.30	0.00	54.90	32.50	-87.50	0.00	1.30	6.50	-7.80	0.00	1.30	6.50	-7.80	0.00	1.00	0.00	0.00	0.00	0.00	0.00	0.00	0.00	0.00	0.00	0.00	0.00	0.00	0.00	0.00
0.00	0.00	0.00	0.00	0.00	0.00	0.00	0.00	0.00	0.00	0.00	0.00	0.00	0.00	0.00	0.00	0.00	0.00	0.00	51.10	122.80	-174.00	0.00	30.80	56.40	-87.20	0.00	-1.30	7.80	-6.50	0.00	-1.30	7.80	-6.50	0.00	1.00	0.00	0.00	0.00	0.00	0.00	0.00	0.00	0.00	0.00	0.00	0.00	0.00	0.00	0.00
0.00	0.00	0.00	0.00	0.00	0.00	0.00	0.00	0.00	0.00	0.00	0.00	0.00	0.00	0.00	0.00	0.00	0.00	0.00	-4.30	157.00	-152.70	0.00	3.60	74.70	-78.40	0.00	-3.80	8.30	-4.50	0.00	-3.80	8.30	-4.50	0.00	1.00	0.00	0.00	0.00	0.00	0.00	0.00	0.00	0.00	0.00	0.00	0.00	0.00	0.00	0.00
0.00	0.00	0.00	0.00	0.00	0.00	0.00	0.00	0.00	0.00	0.00	0.00	0.00	0.00	0.00	0.00	0.00	0.00	0.00	-59.30	175.80	-116.40	0.00	-23.80	85.70	-61.80	0.00	-5.90	8.10	-2.10	0.00	-5.90	8.10	-2.10	0.00	1.00	0.00	0.00	0.00	0.00	0.00	0.00	0.00	0.00	0.00	0.00	0.00	0.00	0.00	0.00
0.00	0.00	0.00	0.00	0.00	0.00	0.00	0.00	0.00	0.00	0.00	0.00	0.00	0.00	0.00	0.00	0.00	0.00	0.00	-108.60	177.40	-68.70	0.00	-49.00	88.30	-39.30	0.00	-7.40	7.00	0.40	0.00	-7.40	7.00	0.40	0.00	1.00	0.00	0.00	0.00	0.00	0.00	0.00	0.00	0.00	0.00	0.00	0.00	0.00	0.00	0.00
0.00	0.00	0.00	0.00	0.00	0.00	0.00	0.00	0.00	0.00	0.00	0.00	0.00	0.00	0.00	0.00	0.00	0.00	0.00	-147.20	161.60	-14.30	0.00	-69.30	82.20	-12.80	0.00	-8.20	5.20	3.00	0.00	-8.20	5.20	3.00	0.00	1.00	0.00	0.00	0.00	0.00	0.00	0.00	0.00	0.00	0.00	0.00	0.00	0.00	0.00	0.00
0.00	0.00	0.00	0.00	0.00	0.00	0.00	0.00	0.00	0.00	0.00	0.00	0.00	0.00	0.00	0.00	0.00	0.00	0.00	-171.40	130.00	41.40	0.00	-82.90	68.10	14.80	0.00	-8.20	3.00	5.20	0.00	-8.20	3.00	5.20	0.00	1.00	0.00	0.00	0.00	0.00	0.00	0.00	0.00	0.00	0.00	0.00	0.00	0.00	0.00	0.00
0.00	0.00	0.00	0.00	0.00	0.00	0.00	0.00	0.00	0.00	0.00	0.00	0.00	0.00	0.00	0.00	0.00	0.00	0.00	-178.90	85.60	93.20	0.00	-88.40	47.30	41.00	0.00	-7.40	0.40	7.00	0.00	-7.40	0.40	7.00	0.00	1.00	0.00	0.00	0.00	0.00	0.00	0.00	0.00	0.00	0.00	0.00	0.00	0.00	0.00	0.00
0.00	0.00	0.00	0.00	0.00	0.00	0.00	0.00	0.00	0.00	0.00	0.00	0.00	0.00	0.00	0.00	0.00	0.00	0.00	-168.80	32.90	135.90	0.00	-85.20	21.90	63.30	0.00	-5.90	-2.10	8.10	0.00	-5.90	-2.10	8.10	0.00	1.00	0.00	0.00	0.00	0.00	0.00	0.00	0.00	0.00	0.00	0.00	0.00	0.00	0.00	0.00
0.00	0.00	0.00	0.00	0.00	0.00	0.00	0.00	0.00	0.00	0.00	0.00	0.00	0.00	0.00	0.00	0.00	0.00	0.00	-142.20	-23.00	165.20	0.00	-73.70	-5.60	79.30	0.00	-3.80	-4.50	8.30	0.00	-3.80	-4.50	8.30	0.00	1.00	0.00	0.00	0.00	0.00	0.00	0.00	0.00	0.00	0.00	0.00	0.00	0.00	0.00	0.00
0.00	0.00	0.00	0.00	0.00	0.00	0.00	0.00	0.00	0.00	0.00	0.00	0.00	0.00	0.00	0.00	0.00	0.00	0.00	-101.60	-76.70	178.40	0.00	-54.90	-32.60	87.60	0.00	-1.30	-6.50	7.80	0.00	-1.30	-6.50	7.80	0.00	1.00	0.00	0.00	0.00	0.00	0.00	0.00	0.00	0.00	0.00	0.00	0.00	0.00	0.00	0.00
0.00	0.00	0.00	0.00	0.00	0.00	0.00	0.00	0.00	0.00	0.00	0.00	0.00	0.00	0.00	0.00	0.00	0.00	0.00	-51.10	-122.90	174.10	0.00	-30.80	-56.40	87.30	0.00	1.30	-7.80	6.50	0.00	1.30	-7.80	6.50	0.00	1.00	0.00	0.00	0.00	0.00	0.00	0.00	0.00	0.00	0.00	0.00	0.00	0.00	0.00	0.00
0.00	0.00	0.00	0.00	0.00	0.00	0.00	0.00	0.00	0.00	0.00	0.00	0.00	0.00	0.00	0.00	0.00	0.00	0.00	4.30	-157.10	152.80	0.00	-3.60	-74.70	78.40	0.00	3.80	-8.30	4.50	0.00	3.80	-8.30	4.50	0.00	1.00	0.00	0.00	0.00	0.00	0.00	0.00	0.00	0.00	0.00	0.00	0.00	0.00	0.00	0.00
0.00	0.00	0.00	0.00	0.00	0.00	0.00	0.00	0.00	0.00	0.00	0.00	0.00	0.00	0.00	0.00	0.00	0.00	0.00	59.40	-175.90	116.50	0.00	23.80	-85.70	61.90	0.00	5.90	-8.10	2.10	0.00	5.90	-8.10	2.10	0.00	1.00	0.00	0.00	0.00	0.00	0.00	0.00	0.00	0.00	0.00	0.00	0.00	0.00	0.00	0.00
0.00	0.00	0.00	0.00	0.00	0.00	0.00	0.00	0.00	0.00	0.00	0.00	0.00	0.00	0.00	0.00	0.00	0.00	0.00	108.60	-177.50	68.80	0.00	49.00	-88.30	39.30	0.00	7.40	-7.00	-0.40	0.00	7.40	-7.00	-0.40	0.00	1.00	0.00	0.00	0.00	0.00	0.00	0.00	0.00	0.00	0.00	0.00	0.00	0.00	0.00	0.00
0.00	0.00	0.00	0.00	0.00	0.00	0.00	0.00	0.00	0.00	0.00	0.00	0.00	0.00	0.00	0.00	0.00	0.00	0.00	147.20	-161.70	14.40	0.00	69.30	-82.30	12.90	0.00	8.20	-5.20	-3.00	0.00	8.20	-5.20	-3.00	0.00	1.00	0.00	0.00	0.00	0.00	0.00	0.00	0.00	0.00	0.00	0.00	0.00	0.00	0.00	0.00
0.00	0.00	0.00	0.00	0.00	0.00	0.00	0.00	0.00	0.00	0.00	0.00	0.00	0.00	0.00	0.00	0.00	0.00	0.00	171.40	-130.10	-41.30	0.00	82.90	-68.20	-14.70	0.00	8.20	-3.00	-5.20	0.00	8.20	-3.00	-5.20	0.00	1.00	0.00	0.00	0.00	0.00	0.00	0.00	0.00	0.00	0.00	0.00	0.00	0.00	0.00	0.00
0.00	0.00	0.00	0.00	0.00	0.00	0.00	0.00	0.00	0.00	0.00	0.00	0.00	0.00	0.00	0.00	0.00	0.00	0.00	178.90	-85.70	-93.10	0.00	88.40	-47.40	-41.00	0.00	7.40	-0.40	-7.00	0.00	7.40	-0.40	-7.00	0.00	1.00	0.00	0.00	0.00	0.00	0.00	0.00	0.00	0.00	0.00	0.00	0.00	0.00	0.00	0.00
0.00	0.00	0.00	0.00	0.00	0.00	0.00	0.00	0.00	0.00	0.00	0.00	0.00	0.00	0.00	0.00	0.00	0.00	0.00	168.80	-33.00	-135.70	0.00	85.20	-22.00	-63.20	0.00	5.90	2.10	-8.10	0.00	5.90	2.10	-8.10	0.00	1.00	0.00	0.00	0.00	0.00	0.00	0.00	0.00	0.00	0.00	0.00	0.00	0.00	0.00	0.00
0.00	0.00	0.00	0.00	0.00	0.00	0.00	0.00	0.00	0.00	0.00	0.00	0.00	0.00	0.00	0.00	0.00	0.00	0.00	142.20	22.90	-165.10	0.00	73.70	5.50	-79.20	0.00	3.80	4.50	-8.30	0.00	3.80	4.50	-8.30	0.00	1.00	0.00	0.00	0.00	0.00	0.00	0.00	0.00	0.00	0.00	0.00	0.00	0.00	0.00	0.00
0.00	0.00	0.00	0.00	0.00	0.00	0.00	0.00	0.00	0.00	0.00	0.00	0.00	0.00	0.00	0.00	0.00	0.00	0.00	101.60	76.60	-178.30	0.00	54.90	32.50	-87.50	0.00	1.30	6.50	-7.80	0.00	1.30	6.50	-7.80	0.00	1.00	0.00	0.00	0.00	0.00	0.00	0.00	0.00	0.00	0.00	0.00	0.00	0.00	0.00	0.00
0.00	0.00	0.00	0.00	0.00	0.00	0.00	0.00	0.00	0.00	0.00	0.00	0.00	0.00	0.00	0.00	0.00	0.00	0.00	51.20	122.80	-174.00	0.00	30.80	56.40	-87.20	0.00	-1.30	7.80	-6.50	0.00	-1.30	7.80	-6.50	0.00	1.00	0.00	0.00	0.00	0.00	0.00	0.00	0.00	0.00	0.00	0.00	0.00	0.00	0.00	0.00
0.00	0.00	0.00	0.00	0.00	0.00	0.00	0.00	0.00	0.00	0.00	0.00	0.00	0.00	0.00	0.00	0.00	0.00	0.00	-4.20	157.00	-152.70	0.00	3.60	74.70	-78.40	0.00	-3.80	8.30	-4.50	0.00	-3.80	8.30	-4.50	0.00	1.00	0.00	0.00	0.00	0.00	0.00	0.00	0.00	0.00	0.00	0.00	0.00	0.00	0.00	0.00
0.00	0.00	0.00	0.00	0.00	0.00	0.00	0.00	0.00	0.00	0.00	0.00	0.00	0.00	0.00	0.00	0.00	0.00	0.00	-59.30	175.80	-116.40	0.00	-23.80	85.70	-61.80	0.00	-5.90	8.10	-2.10	0.00	-5.90	8.10	-2.10	0.00	1.00	0.00	0.00	0.00	0.00	0.00	0.00	0.00	0.00	0.00	0.00	0.00	0.00	0.00	0.00
0.00	0.00	0.00	0.00	0.00	0.00	0.00	0.00	0.00	0.00	0.00	0.00	0.00	0.00	0.00	0.00	0.00	0.00	0.00	-108.60	177.40	-68.70	0.00	-49.00	88.30	-39.30	0.00	-7.40	7.00	0.40	0.00	-7.40	7.00	0.40	0.00	1.00	0.00	0.00	0.00	0.00	0.00	0.00	0.00	0.00	0.00	0.00	0.00	0.00	0.00	0.00
0.00	0.00	0.00	0.00	0.00	0.00	0.00	0.00	0.00	0.00	0.00	0.00	0.00	0.00	0.00	0.00	0.00	0.00	0.00	-147.30	161.60	-14.30	0.00	-69.30	82.20	-12.80	0.00	-8.20	5.20	3.00	0.00	-8.20	5.20	3.00	0.00	1.00	0.00	0.00	0.00	0.00	0.00	0.00	0.00	0.00	0.00	0.00	0.00	0.00	0.00	0.00
0.00	0.00	0.00	0.00	0.00	0.00	0.00	0.00	0.00	0.00	0.00	0.00	0.00	0.00	0.00	0.00	0.00	0.00	0.00	-171.40	130.00	41.40	0.00	-82.90	68.10	14.80	0.00	-8.20	3.00	5.20	0.00	-8.20	3.00	5.20	0.00	1.00	0.00	0.00	0.00	0.00	0.00	0.00	0.00	0.00	0.00	0.00	0.00	0.00	0.00	0.00
0.00	0.00	0.00	0.00	0.00	0.00	0.00	0.00	0.00	0.00	0.00	0.00	0.00	0.00	0.00	0.00	0.00	0.00	0.00	-178.80	85.60	93.20	0.00	-88.40	47.30	41.00	0.00	-7.40	0.40	7.00	0.00	-7.40	0.40	7.00	0.00	1.00	0.00	0.00	0.00	0.00	0.00	0.00	0.00	0.00	0.00	0.00	0.00	0.00	0.00	0.00
0.00	0.00	0.00	0.00	0.00	0.00	0.00	0.00	0.00	0.00	0.00	0.00	0.00	0.00	0.00	0.00	0.00	0.00	0.00	-168.70	32.90	135.90	0.00	-85.20	21.90	63.30	0.00	-5.90	-2.10	8.10	0.00	-5.90	-2.10	8.10	0.00	1.00	0.00	0.00	0.00	0.00	0.00	0.00	0.00	0.00	0.00	0.00	0.00	0.00	0.00	0.00
0.00	0.00	0.00	0.00	0.00	0.00	0.00	0.00	0.00	0.00	0.00	0.00	0.00	0.00	0.00	0.00	0.00	0.00	0.00	-142.10	-23.00	165.20	0.00	-73.70	-5.60	79.30	0.00	-3.80	-4.50	8.30	0.00	-3.80	-4.50	8.30	0.00	1.00	0.00	0.00	0.00	0.00	0.00	0.00	0.00	0.00	0.00	0.00	0.00	0.00	0.00	0.00
0.00	0.00	0.00	0.00	0.00	0.00	0.00	0.00	0.00	0.00	0.00	0.00	0.00	0.00	0.00	0.00	0.00	0.00	0.00	-101.60	-76.70	178.40	0.00	-54.90	-32.60	87.60	0.00	-1.30	-6.50	7.80	0.00	-1.30	-6.50	7.80	0.00	1.00	0.00	0.00	0.00	0.00	0.00	0.00	0.00	0.00	0.00	0.00	0.00	0.00	0.00	0.00
0.00	0.00	0.00	0.00	0.00	0.00	0.00	0.00	0.00	0.00	0.00	0.00	0.00	0.00	0.00	0.00	0.00	0.00	0.00	-51.20	-123.00	174.10	0.00	-30.80	-56.40	87.30	0.00	1.30	-7.80	6.50	0.00	1.30	-7.80	6.50	0.00	1.00	0.00	0.00	0.00	0.00	0.00	0.00	0.00	0.00	0.00	0.00	0.00	0.00	0.00	0.00
0.00	0.00	0.00	0.00	0.00	0.00	0.00	0.00	0.00	0.00	0.00	0.00	0.00	0.00	0.00	0.00	0.00	0.00	0.00	4.20	-157.10	152.80	0.00	-3.60	-74.70	78.40	0.00	3.80	-8.30	4.50	0.00	3.80	-8.30	4.50	0.00	1.00	0.00	0.00	0.00	0.00	0.00	0.00	0.00	0.00	0.00	0.00	0.00	0.00	0.00	0.00
0.00	0.00	0.00	0.00	0.00	0.00	0.00	0.00	0.00	0.00	0.00	0.00	0.00	0.00	0.00	0.00	0.00	0.00	0.00	59.30	-175.90	116.50	0.00	23.80	-85.70	61.90	0.00	5.90	-8.10	2.10	0.00	5.90	-8.10	2.10	0.00	1.00	0.00	0.00	0.00	0.00	0.00	0.00	0.00	0.00	0.00	0.00	0.00	0.00	0.00	0.00
0.00	0.00	0.00	0.00	0.00	0.00	0.00	0.00	0.00	0.00	0.00	0.00	0.00	0.00	0.00	0.00	0.00	0.00	0.00	108.60	-177.50	68.80	0.00	49.00	-88.30	39.30	0.00	7.40	-7.00	-0.40	0.00	7.40	-7.00	-0.40	0.00	1.00	0.00	0.00	0.00	0.00	0.00	0.00	0.00	0.00	0.00	0.00	0.00	0.00	0.00	0.00
0.00	0.00	0.00	0.00	0.00	0.00	0.00	0.00	0.00	0.00	0.00	0.00	0.00	0.00	0.00	0.00	0.00	0.00	0.00	147.30	-161.70	14.40	0.00	69.40	-82.30	12.90	0.00	8.20	-5.20	-3.00	0.00	8.20	-5.20	-3.00	0.00	1.00	0.00	0.00	0.00	0.00	0.00	0.00	0.00	0.00	0.00	0.00	0.00	0.00	0.00	0.00
0.00	0.00	0.00	0.00	0.00	0.00	0.00	0.00	0.00	0.00	0.00	0.00	0.00	0.00	0.00	0.00	0.00	0.00	0.00	171.50	-130.10	-41.30	0.00	82.90	-68.20	-14.70	0.00	8.20	-3.00	-5.20	0.00	8.20	-3.00	-5.20	0.00	1.00	0.00	0.00	0.00	0.00	0.00	0.00	0.00	0.00	0.00	0.00	0.00	0.00	0.00	0.00
0.00	0.00	0.00	0.00	0.00	0.00	0.00	0.00	0.00	0.00	0.00	0.00	0.00	0.00	0.00	0.00	0.00	0.00	0.00	178.90	-85.70	-93.10	0.00	88.40	-47.40	-41.00	0.00	7.40	-0.40	-7.00	0.00	7.40	-0.40	-7.00	0.00	1.00	0.00	0.00	0.00	0.00	0.00	0.00	0.00	0.00	0.00	0.00	0.00	0.00	0.00	0.00
0.00	0.00	0.00	0.00	0.00	0.00	0.00	0.00	0.00	0.00	0.00	0.00	0.00	0.00	0.00	0.00	0.00	0.00	0.00	168.80	-33.00	-135.80	0.00	85.20	-22.00	-63.20	0.00	5.90	2.10	-8.10	0.00	5.90	2.10	-8.10	0.00	1.00	0.00	0.00	0.00	0.00	0.00	0.00	0.00	0.00	0.00	0.00	0.00	0.00	0.00	0.00
0.00	0.00	0.00	0.00	0.00	0.00	0.00	0.00	0.00	0.00	0.00	0.00	0.00	0.00	0.00	0.00	0.00	0.00	0.00	142.20	22.90	-165.10	0.00	73.70	5.50	-79.20	0.00	3.80	4.50	-8.30	0.00	3.80	4.50	-8.30	0.00	1.00	0.00	0.00	0.00	0.00	0.00	0.00	0.00	0.00	0.00	0.00	0.00	0.00	0.00	0.00
0.00	0.00	0.00	0.00	0.00	0.00	0.00	0.00	0.00	0.00	0.00	0.00	0.00	0.00	0.00	0.00	0.00	0.00	0.00	101.60	76.60	-178.30	0.00	54.90	32.50	-87.50	0.00	1.30	6.50	-7.80	0.00	1.30	6.50	-7.80	0.00	1.00	0.00	0.00	0.00	0.00	0.00	0.00	0.00	0.00	0.00	0.00	0.00	0.00	0.00	0.00
0.00	0.00	0.00	0.00	0.00	0.00	0.00	0.00	0.00	0.00	0.00	0.00	0.00	0.00	0.00	0.00	0.00	0.00	0.00	51.10	122.80	-174.00	0.00	30.80	56.40	-87.20	0.00	-1.30	7.80	-6.50	0.00	-1.30	7.80	-6.50	0.00	1.00	0.00	0.00	0.00	0.00	0.00	0.00	0.00	0.00	0.00	0.00	0.00	0.00	0.00	0.00
0.00	0.00	0.00	0.00	0.00	0.00	0.00	0.00	0.00	0.00	0.00	0.00	0.00	0.00	0.00	0.00	0.00	0.00	0.00	-4.20	157.00	-152.70	0.00	3.60	74.70	-78.40	0.00	-3.80	8.30	-4.50	0.00	-3.80	8.30	-4.50	0.00	1.00	0.00	0.00	0.00	0.00	0.00	0.00	0.00	0.00	0.00	0.00	0.00	0.00	0.00	0.00
0.00	0.00	0.00	0.00	0.00	0.00	0.00	0.00	0.00	0.00	0.00	0.00	0.00	0.00	0.00	0.00	0.00	0.00	0.00	-59.30	175.80	-116.40	0.00	-23.80	85.70	-61.80	0.00	-5.90	8.10	-2.10	0.00	-5.90	8.10	-2.10	0.00	1.00	0.00	0.00	0.00	0.00	0.00	0.00	0.00	0.00	0.00	0.00	0.00	0.00	0.00	0.00
0.00	0.00	0.00	0.00	0.00	0.00	0.00	0.00	0.00	0.00	0.00	0.00	0.00	0.00	0.00	0.00	0.00	0.00	0.00	-108.60	177.40	-68.70	0.00	-49.00	88.30	-39.30	0.00	-7.40	7.00	0.40	0.00	-7.40	7.00	0.40	0.00	1.00	0.00	0.00	0.00	0.00	0.00	0.00	0.00	0.00	0.00	0.00	0.00	0.00	0.00	0.00
0.00	0.00	0.00	0.00	0.00	0.00	0.00	0.00	0.00	0.00	0.00	0.00	0.00	0.00	0.00	0.00	0.00	0.00	0.00	-147.20	161.60	-14.30	0.00	-69.30	82.20	-12.80	0.00	-8.20	5.20	3.00	0.00	-8.20	5.20	3.00	0.00	1.00	0.00	0.00	0.00	0.00	0.00	0.00	0.00	0.00	0.00	0.00	0.00	0.00	0.00	0.00
0.00	0.00	0.00	0.00	0.00	0.00	0.00	0.00	0.00	0.00	0.00	0.00	0.00	0.00	0.00	0.00	0.00	0.00	0.00	-171.40	130.00	41.40	0.00	-82.90	68.10	14.80	0.00	-8.20	3.00	5.20	0.00	-8.20	3.00	5.20	0.00	1.00	0.00	0.00	0.00	0.00	0.00	0.00	0.00	0.00	0.00	0.00	0.00	0.00	0.00	0.00
0.00	0.00	0.00	0.00	0.00	0.00	0.00	0.00	0.00	0.00	0.00	0.00	0.00	0.00	0.00	0.00	0.00	0.00	0.00	-178.90	85.60	93.20	0.00	-88.40	47.30	41.00	0.00	-7.40	0.40	7.00	0.00	-7.40	0.40	7.00	0.00	1.00	0.00	0.00	0.00	0.00	0.00	0.00	0.00	0.00	0.00	0.00	0.00	0.00	0.00	0.00
0.00	0.00	0.00	0.00	0.00	0.00	0.00	0.00	0.00	0.00	0.00	0.00	0.00	0.00	0.00	0.00	0.00	0.00	0.00	-168.80	32.90	135.80	0.00	-85.20	21.90	63.30	0.00	-5.90	-2.10	8.10	0.00	-5.90	-2.10	8.10	0.00	1.00	0.00	0.00	0.00	0.00	0.00	0.00	0.00	0.00	0.00	0.00	0.00	0.00	0.00	0.00
0.00	0.00	0.00	0.00	0.00	0.00	0.00	0.00	0.00	0.00	0.00	0.00	0.00	0.00	0.00	0.00	0.00	0.00	0.00	-142.20	-23.00	165.20	0.00	-73.70	-5.60	79.30	0.00	-3.80	-4.50	8.30	0.00	-3.80	-4.50	8.30	0.00	1.00	0.00	0.00	0.00	0.00	0.00	0.00	0.00	0.00	0.00	0.00	0.00	0.00	0.00	0.00
0.00	0.00	0.00	0.00	0.00	0.00	0.00	0.00	0.00	0.00	0.00	0.00	0.00	0.00	0.00	0.00	0.00	0.00	0.00	-101.60	-76.70	178.40	0.00	-54.90	-32.60	87.60	0.00	-1.30	-6.50	7.80	0.00	-1.30	-6.50	7.80	0.00	1.00	0.00	0.00	0.00	0.00	0.00	0.00	0.00	0.00	0.00	0.00	0.00	0.00	0.00	0.00
0.00	0.00	0.00	0.00	0.00	0.00	0.00	0.00	0.00	0.00	0.00	0.00	0.00	0.00	0.00	0.00	0.00	0.00	0.00	-51.10	-122.90	174.10	0.00	-30.80	-56.40	87.30	0.00	1.30	-7.80	6.50	0.00	1.30	-7.80	6.50	0.00	1.00	0.00	0.00	0.00	0.00	0.00	0.00	0.00	0.00	0.00	0.00	0.00	0.00	0.00	0.00
0.00	0.00	0.00	0.00	0.00	0.00	0.00	0.00	0.00	0.00	0.00	0.00	0.00	0.00	0.00	0.00	0.00	0.00	0.00	4.30	-157.10	152.80	0.00	-3.60	-74.70	78.40	0.00	3.80	-8.30	4.50	0.00	3.80	-8.30	4.50	0.00	1.00	0.00	0.00	0.00	0.00	0.00	0.00	0.00	0.00	0.00	0.00	0.00	0.00	0.00	0.00
0.00	0.00	0.00	0.00	0.00	0.00	0.00	0.00	0.00	0.00	0.00	0.00	0.00	0.00	0.00	0.00	0.00	0.00	0.00	59.40	-175.90	116.50	0.00	23.80	-85.70	61.90	0.00	5.90	-8.10	2.10	0.00	5.90	-8.10	2.10	0.00	1.00	0.00	0.00	0.00	0.00	0.00	0.00	0.00	0.00	0.00	0.00	0.00	0.00	0.00	0.00
0.00	0.00	0.00	0.00	0.00	0.00	0.00	0.00	0.00	0.00	0.00	0.00	0.00	0.00	0.00	0.00	0.00	0.00	0.00	108.60	-177.50	68.80	0.00	49.00	-88.30	39.30	0.00	7.40	-7.00	-0.40	0.00	7.40	-7.00	-0.40	0.00	1.00	0.00	0.00	0.00	0.00	0.00	0.00	0.00	0.00	0.00	0.00	0.00	0.00	0.00	0.00
0.00	0.00	0.00	0.00	0.00	0.00	0.00	0.00	0.00	0.00	0.00	0.00	0.00	0.00	0.00	0.00	0.00	0.00	0.00	147.20	-161.70	14.40	0.00	69.30	-82.30	12.90	0.00	8.20	-5.20	-3.00	0.00	8.20	-5.20	-3.00	0.00	1.00	0.00	0.00	0.00	0.00	0.00	0.00	0.00	0.00	0.00	0.00	0.00	0.00	0.00	0.00
0.00	0.00	0.00	0.00	0.00	0.00	0.00	0.00	0.00	0.00	0.00	0.00	0.00	0.00	0.00	0.00	0.00	0.00	0.00	171.40	-130.10	-41.30	0.00	82.90	-68.20	-14.70	0.00	8.20	-3.00	-5.20	0.00	8.20	-3.00	-5.20	0.00	1.00	0.00	0.00	0.00	0.00	0.00	0.00	0.00	0.00	0.00	0.00	0.00	0.00	0.00	0.00
0.00	0.00	0.00	0.00	0.00	0.00	0.00	0.00	0.00	0.00	0.00	0.00	0.00	0.00	0.00	0.00	0.00	0.00	0.00	178.90	-85.70	-93.10	0.00	88.40	-47.40	-41.00	0.00	7.40	-0.40	-7.00	0.00	7.40	-0.40	-7.00	0.00	1.00	0.00	0.00	0.00	0.00	0.00	0.00	0.00	0.00	0.00	0.00	0.00	0.00	0.00	0.00
0.00	0.00	0.00	0.00	0.00	0.00	0.00	0.00	0.00	0.00	0.00	0.00	0.00	0.00	0.00	0.00	0.00	0.00	0.00	168.80	-33.00	-135.80	0.00	85.20	-22.00	-63.20	0.00	5.90	2.10	-8.10	0.00	5.90	2.10	-8.10	0.00	1.00	0.00	0.00	0.00	0.00	0.00	0.00	0.00	0.00	0.00	0.00	0.00	0.00	0.00	0.00
0.00	0.00	0.00	0.00	0.00	0.00	0.00	0.00	0.00	0.00	0.00	0.00	0.00	0.00	0.00	0.00	0.00	0.00	0.00	142.20	22.90	-165.10	0.00	73.70	5.50	-79.20	0.00	3.80	4.50	-8.30	0.00	3.80	4.50	-8.30	0.00	1.00	0.00	0.00	0.00	0.00	0.00	0.00	0.00	0.00	0.00	0.00	0.00	0.00	0.00	0.00
0.00	0.00	0.00	0.00	0.00	0.00	0.00	0.00	0.00	0.00	0.00	0.00	0.00	0.00	0.00	0.00	0.00	0.00	0.00	101.60	76.60	-178.30	0.00	54.90	32.50	-87.50	0.00	1.30	6.50	-7.80	0.00	1.30	6.50	-7.80	0.00	1.00	0.00	0.00	0.00	0.00	0.00	0.00	0.00	0.00	0.00	0.00	0.00	0.00	0.00	0.00
0.00	0.00	0.00	0.00	0.00	0.00	0.00	0.00	0.00	0.00	0.00	0.00	0.00	0.00	0.00	0.00	0.00	0.00	0.00	51.10	122.80	-174.00	0.00	30.80	56.40	-87.20	0.00	-1.30	7.80	-6.50	0.00	-1.30	7.80	-6.50	0.00	1.00	0.00	0.00	0.00	0.00	0.00	0.00	0.00	0.00	0.00	0.00	0.00	0.00	0.00	0.00
0.00	0.00	0.00	0.00	0.00	0.00	0.00	0.00	0.00	0.00	0.00	0.00	0.00	0.00	0.00	0.00	0.00	0.00	0.00	-4.30	157.00	-152.70	0.00	3.60	74.70	-78.40	0.00	-3.80	8.30	-4.50	0.00	-3.80	8.30	-4.50	0.00	1.00	0.00	0.00	0.00	0.00	0.00	0.00	0.00	0.00	0.00	0.00	0.00	0.00	0.00	0.00
0.00	0.00	0.00	0.00	0.00	0.00	0.00	0.00	0.00	0.00	0.00	0.00	0.00	0.00	0.00	0.00	0.00	0.00	0.00	-59.30	175.80	-116.40	0.00	-23.80	85.70	-61.80	0.00	-5.90	8.10	-2.10	0.00	-5.90	8.10	-2.10	0.00	1.00	0.00	0.00	0.00	0.00	0.00	0.00	0.00	0.00	0.00	0.00	0.00	0.00	0.00	0.00
0.00	0.00	0.00	0.00	0.00	0.00	0.00	0.00	0.00	0.00	0.00	0.00	0.00	0.00	0.00	0.00	0.00	0.00	0.00	-108.60	177.40	-68.70	0.00	-49.00	88.30	-39.30	0.00	-7.40	7.00	0.40	0.00	-7.40	7.00	0.40	0.00	1.00	0.00	0.00	0.00	0.00	0.00	0.00	0.00	0.00	0.00	0.00	0.00	0.00	0.00	0.00
0.00	0.00	0.00	0.00	0.00	0.00	0.00	0.00	0.00	0.00	0.00	0.00	0.00	0.00	0.00	0.00	0.00	0.00	0.00	-147.20	161.60	-14.30	0.00	-69.30	82.20	-12.80	0.00	-8.20	5.20	3.00	0.00	-8.20	5.20	3.00	0.00	1.00	0.00	0.00	0.00	0.00	0.00	0.00	0.00	0.00	0.00	0.00	0.00	0.00	0.00	0.00
0.00	0.00	0.00	0.00	0.00	0.00	0.00	0.00	0.00	0.00	0.00	0.00	0.00	0.00	0.00	0.00	0.00	0.00	0.00	-171.50	130.00	41.40	0.00	-82.90	68.10	14.80	0.00	-8.20	3.00	5.20	0.00	-8.20	3.00	5.20	0.00	1.00	0.00	0.00	0.00	0.00	0.00	0.00	0.00	0.00	0.00	0.00	0.00	0.00	0.00	0.00
0.00	0.00	0.00	0.00	0.00	0.00	0.00	0.00	0.00	0.00	0.00	0.00	0.00	0.00	0.00	0.00	0.00	0.00	0.00	-178.90	85.60	93.20	0.00	-88.40	47.30	41.00	0.00	-7.40	0.40	7.00	0.00	-7.40	0.40	7.00	0.00	1.00	0.00	0.00	0.00	0.00	0.00	0.00	0.00	0.00	0.00	0.00	0.00	0.00	0.00	0.00
0.00	0.00	0.00	0.00	0.00	0.00	0.00	0.00	0.00	0.00	0.00	0.00	0.00	0.00	0.00	0.00	0.00	0.00	0.00	-168.70	32.90	135.80	0.00	-85.20	21.90	63.30	0.00	-5.90	-2.10	8.10	0.00	-5.90	-2.10	8.10	0.00	1.00	0.00	0.00	0.00	0.00	0.00	0.00	0.00	0.00	0.00	0.00	0.00	0.00	0.00	0.00
0.00	0.00	0.00	0.00	0.00	0.00	0.00	0.00	0.00	0.00	0.00	0.00	0.00	0.00	0.00	0.00	0.00	0.00	0.00	-142.10	-23.00	165.20	0.00	-73.70	-5.60	79.30	0.00	-3.80	-4.50	8.30	0.00	-3.80	-4.50	8.30	0.00	1.00	0.00	0.00	0.00	0.00	0.00	0.00	0.00	0.00	0.00	0.00	0.00	0.00	0.00	0.00
0.00	0.00	0.00	0.00	0.00	0.00	0.00	0.00	0.00	0.00	0.00	0.00	0.00	0.00	0.00	0.00	0.00	0.00	0.00	-101.60	-76.70	178.40	0.00	-54.90	-32.60	87.60	0.00	-1.30	-6.50	7.80	0.00	-1.30	-6.50	7.80	0.00	1.00	0.00	0.00	0.00	0.00	0.00	0.00	0.00	0.00	0.00	0.00	0.00	0.00	0.00	0.00
0.00	0.00	0.00	0.00	0.00	0.00	0.00	0.00	0.00	0.00	0.00	0.00	0.00	0.00	0.00	0.00	0.00	0.00	0.00	-51.10	-122.90	174.10	0.00	-30.80	-56.40	87.30	0.00	1.30	-7.80	6.50	0.00	1.30	-7.80	6.50	0.00	1.00	0.00	0.00	0.00	0.00	0.00	0.00	0.00	0.00	0.00	0.00	0.00	0.00	0.00	0.00
0.00	0.00	0.00	0.00	0.00	0.00	0.00	0.00	0.00	0.00	0.00	0.00	0.00	0.00	0.00	0.00	0.00	0.00	0.00	4.20	-157.10	152.80	0.00	-3.60	-74.70	78.40	0.00	3.80	-8.30	4.50	0.00	3.80	-8.30	4.50	0.00	1.00	0.00	0.00	0.00	0.00	0.00	0.00	0.00	0.00	0.00	0.00	0.00	0.00	0.00	0.00
0.00	0.00	0.00	0.00	0.00	0.00	0.00	0.00	0.00	0.00	0.00	0.00	0.00	0.00	0.00	0.00	0.00	0.00	0.00	59.30	-175.90	116.50	0.00	23.80	-85.70	61.90	0.00	5.90	-8.10	2.10	0.00	5.90	-8.10	2.10	0.00	1.00	0.00	0.00	0.00	0.00	0.00	0.00	0.00	0.00	0.00	0.00	0.00	0.00	0.00	0.00
0.00	0.00	0.00	0.00	0.00	0.00	0.00	0.00	0.00	0.00	0.00	0.00	0.00	0.00	0.00	0.00	0.00	0.00	0.00	108.60	-177.50	68.80	0.00	49.00	-88.30	39.30	0.00	7.40	-7.00	-0.40	0.00	7.40	-7.00	-0.40	0.00	1.00	0.00	0.00	0.00	0.00	0.00	0.00	0.00	0.00	0.00	0.00	0.00	0.00	0.00	0.00
0.00	0.00	0.00	0.00	0.00	0.00	0.00	0.00	0.00	0.00	0.00	0.00	0.00	0.00	0.00	0.00	0.00	0.00	0.00	147.30	-161.70	14.40	0.00	69.40	-82.30	12.90	0.00	8.20	-5.20	-3.00	0.00	8.20	-5.20	-3.00	0.00	1.00	0.00	0.00	0.00	0.00	0.00	0.00	0.00	0.00	0.00	0.00	0.00	0.00	0.00	0.00
0.00	0.00	0.00	0.00	0.00	0.00	0.00	0.00	0.00	0.00	0.00	0.00	0.00	0.00	0.00	0.00	0.00	0.00	0.00	171.50	-130.10	-41.30	0.00	82.90	-68.20	-14.70	0.00	8.20	-3.00	-5.20	0.00	8.20	-3.00	-5.20	0.00	1.00	0.00	0.00	0.00	0.00	0.00	0.00	0.00	0.00	0.00	0.00	0.00	0.00	0.00	0.00
0.00	0.00	0.00	0.00	0.00	0.00	0.00	0.00	0.00	0.00	0.00	0.00	0.00	0.00	0.00	0.00	0.00	0.00	0.00	178.90	-85.70	-93.10	0.00	88.40	-47.40	-41.00	0.00	7.40	-0.40	-7.00	0.00	7.40	-0.40	-7.00	0.00	1.00	0.00	0.00	0.00	0.00	0.00	0.00	0.00	0.00	0.00	0.00	0.00	0.00	0.00	0.00
0.00	0.00	0.00	0.00	0.00	0.00	0.00	0.00	0.00	0.00	0.00	0.00	0.00	0.00	0.00	0.00	0.00	0.00	0.00	168.80	-33.00	-135.80	0.00	85.20	-22.00	-63.20	0.00	5.90	2.10	-8.10	0.00	5.90	2.10	-8.10	0.00	1.00	0.00	0.00	0.00	0.00	0.00	0.00	0.00	0.00	0.00	0.00	0.00	0.00	0.00	0.00
0.00	0.00	0.00	0.00	0.00	0.00	0.00	0.00	0.00	0.00	0.00	0.00	0.00	0.00	0.00	0.00	0.00	0.00	0.00	142.20	22.90	-165.10	0.00	73.70	5.50	-79.20	0.00	3.80	4.50	-8.30	0.00	3.80	4.50	-8.30	0.00	1.00	0.00	0.00	0.00	0.00	0.00	0.00	0.00	0.00	0.00	0.00	0.00	0.00	0.00	0.00
0.00	0.00	0.00	0.00	0.00	0.00	0.00	0.00	0.00	0.00	0.00	0.00	0.00	0.00	0.00	0.00	0.00	0.00	0.00	101.60	76.60	-178.30	0.00	54.90	32.50	-87.50	0.00	1.30	6.50	-7.80	0.00	1.30	6.50	-7.80	0.00	1.00	0.00	0.00	0.00	0.00	0.00	0.00	0.00	0.00	0.00	0.00	0.00	0.00	0.00	0.00
0.00	0.00	0.00	0.00	0.00	0.00	0.00	0.00	0.00	0.00	0.00	0.00	0.00	0.00	0.00	0.00	0.00	0.00	0.00	51.10	122.80	-174.00	0.00	30.80	56.40	-87.20	0.00	-1.30	7.80	-6.50	0.00	-1.30	7.80	-6.50	0.00	1.00	0.00	0.00	0.00	0.00	0.00	0.00	0.00	0.00	0.00	0.00	0.00	0.00	0.00	0.00
0.00	0.00	0.00	0.00	0.00	0.00	0.00	0.00	0.00	0.00	0.00	0.00	0.00	0.00	0.00	0.00	0.00	0.00	0.00	-4.30	157.00	-152.70	0.00	3.60	74.70	-78.40	0.00	-3.80	8.30	-4.50	0.00	-3.80	8.30	-4.50	0.00	1.00	0.00	0.00	0.00	0.00	0.00	0.00	0.00	0.00	0.00	0.00	0.00	0.00	0.00	0.00
0.00	0.00	0.00	0.00	0.00	0.00	0.00	0.00	0.00	0.00	0.00	0.00	0.00	0.00	0.00	0.00	0.00	0.00	0.00	-59.30	175.80	-116.40	0.00	-23.80	85.70	-61.80	0.00	-5.90	8.10	-2.10	0.00	-5.90	8.10	-2.10	0.00	1.00	0.00	0.00	0.00	0.00	0.00	0.00	0.00	0.00	0.00	0.00	0.00	0.00	0.00	0.00
0.00	0.00	0.00	0.00	0.00	0.00	0.00	0.00	0.00	0.00	0.00	0.00	0.00	0.00	0.00	0.00	0.00	0.00	0.00	-108.60	177.40	-68.70	0.00	-49.00	88.30	-39.30	0.00	-7.40	7.00	0.40	0.00	-7.40	7.00	0.40	0.00	1.00	0.00	0.00	0.00	0.00	0.00	0.00	0.00	0.00	0.00	0.00	0.00	0.00	0.00	0.00
0.00	0.00	0.00	0.00	0.00	0.00	0.00	0.00	0.00	0.00	0.00	0.00	0.00	0.00	0.00	0.00	0.00	0.00	0.00	-147.20	161.60	-14.30	0.00	-69.30	82.20	-12.80	0.00	-8.20	5.20	3.00	0.00	-8.20	5.20	3.00	0.00	1.00	0.00	0.00	0.00	0.00	0.00	0.00	0.00	0.00	0.00	0.00	0.00	0.00	0.00	0.00
0.00	0.00	0.00	0.00	0.00	0.00	0.00	0.00	0.00	0.00	0.00	0.00	0.00	0.00	0.00	0.00	0.00	0.00	0.00	-171.40	130.00	41.40	0.00	-82.90	68.10	14.80	0.00	-8.20	3.00	5.20	0.00	-8.20	3.00	5.20	0.00	1.00	0.00	0.00	0.00	0.00	0.00	0.00	0.00	0.00	0.00	0.00	0.00	0.00	0.00	0.00
0.00	0.00	0.00	0.00	0.00	0.00	0.00	0.00	0.00	0.00	0.00	0.00	0.00	0.00	0.00	0.00	0.00	0.00	0.00	-178.90	85.60	93.20	0.00	-88.40	47.30	41.00	0.00	-7.40	0.40	7.00	0.00	-7.40	0.40	7.00	0.00	1.00	0.00	0.00	0.00	0.00	0.00	0.00	0.00	0.00	0.00	0.00	0.00	0.00	0.00	0.00
0.00	0.00	0.00	0.00	0.00	0.00	0.00	0.00	0.00	0.00	0.00	0.00	0.00	0.00	0.00	0.00	0.00	0.00	0.00	-168.80	32.90	135.80	0.00	-85.20	21.90	63.20	0.00	-5.90	-2.10	8.10	0.00	-5.90	-2.10	8.10	0.00	1.00	0.00	0.00	0.00	0.00	0.00	0.00	0.00	0.00	0.00	0.00	0.00	0.00	0.00	0.00
0.00	0.00	0.00	0.00	0.00	0.00	0.00	0.00	0.00	0.00	0.00	0.00	0.00	0.00	0.00	0.00	0.00	0.00	0.00	-142.20	-23.00	165.20	0.00	-73.70	-5.60	79.30	0.00	-3.80	-4.50	8.30	0.00	-3.80	-4.50	8.30	0.00	1.00	0.00	0.00	0.00	0.00	0.00	0.00	0.00	0.00	0.00	0.00	0.00	0.00	0.00	0.00
0.00	0.00	0.00	0.00	0.00	0.00	0.00	0.00	0.00	0.00	0.00	0.00	0.00	0.00	0.00	0.00	0.00	0.00	0.00	-101.60	-76.70	178.40	0.00	-54.90	-32.60	87.60	0.00	-1.30	-6.50	7.80	0.00	-1.30	-6.50	7.80	0.00	1.00	0.00	0.00	0.00	0.00	0.00	0.00	0.00	0.00	0.00	0.00	0.00	0.00	0.00	0.00
0.00	0.00	0.00	0.00	0.00	0.00	0.00	0.00	0.00	0.00	0.00	0.00	0.00	0.00	0.00	0.00	0.00	0.00	0.00	-51.10	-122.90	174.10	0.00	-30.80	-56.40	87.30	0.00	1.30	-7.80	6.50	0.00	1.30	-7.80	6.50	0.00	1.00	0.00	0.00	0.00	0.00	0.00	0.00	0.00	0.00	0.00	0.00	0.00	0.00	0.00	0.00
0.00	0.00	0.00	0.00	0.00	0.00	0.00	0.00	0.00	0.00	0.00	0.00	0.00	0.00	0.00	0.00	0.00	0.00	0.00	4.30	-157.10	152.80	0.00	-3.60	-74.70	78.40	0.00	3.80	-8.30	4.50	0.00	3.80	-8.30	4.50	0.00	1.00	0.00	0.00	0.00	0.00	0.00	0.00	0.00	0.00	0.00	0.00	0.00	0.00	0.00	0.00
0.00	0.00	0.00	0.00	0.00	0.00	0.00	0.00	0.00	0.00	0.00	0.00	0.00	0.00	0.00	0.00	0.00	0.00	0.00	59.30	-175.90	116.50	0.00	23.80	-85.70	61.90	0.00	5.90	-8.10	2.10	0.00	5.90	-8.10	2.10	0.00	1.00	0.00	0.00	0.00	0.00	0.00	0.00	0.00	0.00	0.00	0.00	0.00	0.00	0.00	0.00
0.00	0.00	0.00	0.00	0.00	0.00	0.00	0.00	0.00	0.00	0.00	0.00	0.00	0.00	0.00	0.00	0.00	0.00	0.00	108.60	-177.50	68.80	0.00	49.00	-88.30	39.30	0.00	7.40	-7.00	-0.40	0.00	7.40	-7.00	-0.40	0.00	1.00	0.00	0.00	0.00	0.00	0.00	0.00	0.00	0.00	0.00	0.00	0.00	0.00	0.00	0.00
0.00	0.00	0.00	0.00	0.00	0.00	0.00	0.00	0.00	0.00	0.00	0.00	0.00	0.00	0.00	0.00	0.00	0.00	0.00	147.20	-161.70	14.40	0.00	69.30	-82.30	12.90	0.00	8.20	-5.20	-3.00	0.00	8.20	-5.20	-3.00	0.00	1.00	0.00	0.00	0.00	0.00	0.00	0.00	0.00	0.00	0.00	0.00	0.00	0.00	0.00	0.00
0.00	0.00	0.00	0.00	0.00	0.00	0.00	0.00	0.00	0.00	0.00	0.00	0.00	0.00	0.00	0.00	0.00	0.00	0.00	171.40	-130.10	-41.30	0.00	82.90	-68.20	-14.70	0.00	8.20	-3.00	-5.20	0.00	8.20	-3.00	-5.20	0.00	1.00	0.00	0.00	0.00	0.00	0.00	0.00	0.00	0.00	0.00	0.00	0.00	0.00	0.00	0.00
0.00	0.00	0.00	0.00	0.00	0.00	0.00	0.00	0.00	0.00	0.00	0.00	0.00	0.00	0.00	0.00	0.00	0.00	0.00	178.90	-85.70	-93.10	0.00	88.40	-47.40	-41.00	0.00	7.40	-0.40	-7.00	0.00	7.40	-0.40	-7.00	0.00	1.00	0.00	0.00	0.00	0.00	0.00	0.00	0.00	0.00	0.00	0.00	0.00	0.00	0.00	0.00
0.00	0.00	0.00	0.00	0.00	0.00	0.00	0.00	0.00	0.00	0.00	0.00	0.00	0.00	0.00	0.00	0.00	0.00	0.00	168.80	-33.00	-135.70	0.00	85.20	-22.00	-63.20	0.00	5.90	2.10	-8.10	0.00	5.90	2.10	-8.10	0.00	1.00	0.00	0.00	0.00	0.00	0.00	0.00	0.00	0.00	0.00	0.00	0.00	0.00	0.00	0.00
0.00	0.00	0.00	0.00	0.00	0.00	0.00	0.00	0.00	0.00	0.00	0.00	0.00	0.00	0.00	0.00	0.00	0.00	0.00	142.20	22.90	-165.10	0.00	73.70	5.50	-79.20	0.00	3.80	4.50	-8.30	0.00	3.80	4.50	-8.30	0.00	1.00	0.00	0.00	0.00	0.00	0.00	0.00	0.00	0.00	0.00	0.00	0.00	0.00	0.00	0.00
0.00	0.00	0.00	0.00	0.00	0.00	0.00	0.00	0.00	0.00	0.00	0.00	0.00	0.00	0.00	0.00	0.00	0.00	0.00	101.60	76.60	-178.30	0.00	54.90	32.50	-87.50	0.00	1.30	6.50	-7.80	0.00	1.30	6.50	-7.80	0.00	1.00	0.00	0.00	0.00	0.00	0.00	0.00	0.00	0.00	0.00	0.00	0.00	0.00	0.00	0.00
0.00	0.00	0.00	0.00	0.00	0.00	0.00	0.00	0.00	0.00	0.00	0.00	0.00	0.00	0.00	0.00	0.00	0.00	0.00	51.10	122.80	-174.00	0.00	30.80	56.40	-87.20	0.00	-1.30	7.80	-6.50	0.00	-1.30	7.80	-6.50	0.00	1.00	0.00	0.00	0.00	0.00	0.00	0.00	0.00	0.00	0.00	0.00	0.00	0.00	0.00	0.00
0.00	0.00	0.00	0.00	0.00	0.00	0.00	0.00	0.00	0.00	0.00	0.00	0.00	0.00	0.00	0.00	0.00	0.00	0.00	-4.30	157.00	-152.70	0.00	3.60	74.70	-78.40	0.00	-3.80	8.30	-4.50	0.00	-3.80	8.30	-4.50	0.00	1.00	0.00	0.00	0.00	0.00	0.00	0.00	0.00	0.00	0.00	0.00	0.00	0.00	0.00	0.00
0.00	0.00	0.00	0.00	0.00	0.00	0.00	0.00	0.00	0.00	0.00	0.00	0.00	0.00	0.00	0.00	0.00	0.00	0.00	-59.30	175.80	-116.40	0.00	-23.80	85.70	-61.80	0.00	-5.90	8.10	-2.10	0.00	-5.90	8.10	-2.10	0.00	1.00	0.00	0.00	0.00	0.00	0.00	0.00	0.00	0.00	0.00	0.00	0.00	0.00	0.00	0.00
0.00	0.00	0.00	0.00	0.00	0.00	0.00	0.00	0.00	0.00	0.00	0.00	0.00	0.00	0.00	0.00	0.00	0.00	0.00	-108.60	177.40	-68.70	0.00	-49.00	88.30	-39.30	0.00	-7.40	7.00	0.40	0.00	-7.40	7.00	0.40	0.00	1.00	0.00	0.00	0.00	0.00	0.00	0.00	0.00	0.00	0.00	0.00	0.00	0.00	0.00	0.00
0.00	0.00	0.00	0.00	0.00	0.00	0.00	0.00	0.00	0.00	0.00	0.00	0.00	0.00	0.00	0.00	0.00	0.00	0.00	-147.20	161.60	-14.30	0.00	-69.30	82.20	-12.80	0.00	-8.20	5.20	3.00	0.00	-8.20	5.20	3.00	0.00	1.00	0.00	0.00	0.00	0.00	0.00	0.00	0.00	0.00	0.00	0.00	0.00	0.00	0.00	0.00
0.00	0.00	0.00	0.00	0.00	0.00	0.00	0.00	0.00	0.00	0.00	0.00	0.00	0.00	0.00	0.00	0.00	0.00	0.00	-171.40	130.00	41.40	0.00	-82.90	68.10	14.80	0.00	-8.20	3.00	5.20	0.00	-8.20	3.00	5.20	0.00	1.00	0.00	0.00	0.00	0.00	0.00	0.00	0.00	0.00	0.00	0.00	0.00	0.00	0.00	0.00
0.00	0.00	0.00	0.00	0.00	0.00	0.00	0.00	0.00	0.00	0.00	0.00	0.00	0.00	0.00	0.00	0.00	0.00	0.00	-178.90	85.60	93.20	0.00	-88.40	47.30	41.00	0.00	-7.40	0.40	7.00	0.00	-7.40	0.40	7.00	0.00	1.00	0.00	0.00	0.00	0.00	0.00	0.00	0.00	0.00	0.00	0.00	0.00	0.00	0.00	0.00
0.00	0.00	0.00	0.00	0.00	0.00	0.00	0.00	0.00	0.00	0.00	0.00	0.00	0.00	0.00	0.00	0.00	0.00	0.00	-168.80	32.90	135.80	0.00	-85.20	21.90	63.30	0.00	-5.90	-2.10	8.10	0.00	-5.90	-2.10	8.10	0.00	1.00	0.00	0.00	0.00	0.00	0.00	0.00	0.00	0.00	0.00	0.00	0.00	0.00	0.00	0.00
0.00	0.00	0.00	0.00	0.00	0.00	0.00	0.00	0.00	0.00	0.00	0.00	0.00	0.00	0.00	0.00	0.00	0.00	0.00	-142.20	-23.00	165.20	0.00	-73.70	-5.60	79.30	0.00	-3.80	-4.50	8.30	0.00	-3.80	-4.50	8.30	0.00	1.00	0.00	0.00	0.00	0.00	0.00	0.00	0.00	0.00	0.00	0.00	0.00	0.00	0.00	0.00
0.00	0.00	0.00	0.00	0.00	0.00	0.00	0.00	0.00	0.00	0.00	0.00	0.00	0.00	0.00	0.00	0.00	0.00	0.00	-101.60	-76.70	178.40	0.00	-54.90	-32.60	87.60	0.00	-1.30	-6.50	7.80	0.00	-1.30	-6.50	7.80	0.00	1.00	0.00	0.00	0.00	0.00	0.00	0.00	0.00	0.00	0.00	0.00	0.00	0.00	0.00	0.00
0.00	0.00	0.00	0.00	0.00	0.00	0.00	0.00	0.00	0.00	0.00	0.00	0.00	0.00	0.00	0.00	0.00	0.00	0.00	-51.10	-122.90	174.10	0.00	-30.80	-56.40	87.30	0.00	1.30	-7.80	6.50	0.00	1.30	-7.80	6.50	0.00	1.00	0.00	0.00	0.00	0.00	0.00	0.00	0.00	0.00	0.00	0.00	0.00	0.00	0.00	0.00
0.00	0.00	0.00	0.00	0.00	0.00	0.00	0.00	0.00	0.00	0.00	0.00	0.00	0.00	0.00	0.00	0.00	0.00	0.00	4.30	-157.10	152.80	0.00	-3.60	-74.70	78.40	0.00	3.80	-8.30	4.50	0.00	3.80	-8.30	4.50	0.00	1.00	0.00	0.00	0.00	0.00	0.00	0.00	0.00	0.00	0.00	0.00	0.00	0.00	0.00	0.00
0.00	0.00	0.00	0.00	0.00	0.00	0.00	0.00	0.00	0.00	0.00	0.00	0.00	0.00	0.00	0.00	0.00	0.00	0.00	59.30	-175.90	116.50	0.00	23.80	-85.70	61.90	0.00	5.90	-8.10	2.10	0.00	5.90	-8.10	2.10	0.00	1.00	0.00	0.00	0.00	0.00	0.00	0.00	0.00	0.00	0.00	0.00	0.00	0.00	0.00	0.00
0.00	0.00	0.00	0.00	0.00	0.00	0.00	0.00	0.00	0.00	0.00	0.00	0.00	0.00	0.00	0.00	0.00	0.00	0.00	108.60	-177.50	68.80	0.00	49.00	-88.30	39.30	0.00	7.40	-7.00	-0.40	0.00	7.40	-7.00	-0.40	0.00	1.00	0.00	0.00	0.00	0.00	0.00	0.00	0.00	0.00	0.00	0.00	0.00	0.00	0.00	0.00
0.00	0.00	0.00	0.00	0.00	0.00	0.00	0.00	0.00	0.00	0.00	0.00	0.00	0.00	0.00	0.00	0.00	0.00	0.00	147.30	-161.70	14.40	0.00	69.40	-82.30	12.90	0.00	8.20	-5.20	-3.00	0.00	8.20	-5.20	-3.00	0.00	1.00	0.00	0.00	0.00	0.00	0.00	0.00	0.00	0.00	0.00	0.00	0.00	0.00	0.00	0.00
0.00	0.00	0.00	0.00	0.00	0.00	0.00	0.00	0.00	0.00	0.00	0.00	0.00	0.00	0.00	0.00	0.00	0.00	0.00	171.50	-130.10	-41.30	0.00	82.90	-68.20	-14.70	0.00	8.20	-3.00	-5.20	0.00	8.20	-3.00	-5.20	0.00	1.00	0.00	0.00	0.00	0.00	0.00	0.00	0.00	0.00	0.00	0.00	0.00	0.00	0.00	0.00
0.00	0.00	0.00	0.00	0.00	0.00	0.00	0.00	0.00	0.00	0.00	0.00	0.00	0.00	0.00	0.00	0.00	0.00	0.00	178.90	-85.70	-93.10	0.00	88.40	-47.40	-41.00	0.00	7.40	-0.40	-7.00	0.00	7.40	-0.40	-7.00	0.00	1.00	0.00	0.00	0.00	0.00	0.00	0.00	0.00	0.00	0.00	0.00	0.00	0.00	0.00	0.00
0.00	0.00	0.00	0.00	0.00	0.00	0.00	0.00	0.00	0.00	0.00	0.00	0.00	0.00	0.00	0.00	0.00	0.00	0.00	168.80	-33.00	-135.70	0.00	85.20	-22.00	-63.20	0.00	5.90	2.10	-8.10	0.00	5.90	2.10	-8.10	0.00	1.00	0.00	0.00	0.00	0.00	0.00	0.00	0.00	0.00	0.00	0.00	0.00	0.00	0.00	0.00
0.00	0.00	0.00	0.00	0.00	0.00	0.00	0.00	0.00	0.00	0.00	0.00	0.00	0.00	0.00	0.00	0.00	0.00	0.00	142.20	22.90	-165.10	0.00	73.70	5.50	-79.20	0.00	3.80	4.50	-8.30	0.00	3.80	4.50	-8.30	0.00	1.00	0.00	0.00	0.00	0.00	0.00	0.00	0.00	0.00	0.00	0.00	0.00	0.00	0.00	0.00
0.00	0.00	0.00	0.00	0.00	0.00	0.00	0.00	0.00	0.00	0.00	0.00	0.00	0.00	0.00	0.00	0.00	0.00	0.00	101.60	76.60	-178.30	0.00	54.90	32.50	-87.50	0.00	1.30	6.50	-7.80	0.00	1.30	6.50	-7.80	0.00	1.00	0.00	0.00	0.00	0.00	0.00	0.00	0.00	0.00	0.00	0.00	0.00	0.00	0.00	0.00
0.00	0.00	0.00	0.00	0.00	0.00	0.00	0.00	0.00	0.00	0.00	0.00	0.00	0.00	0.00	0.00	0.00	0.00	0.00	51.10	122.80	-174.00	0.00	30.80	56.40	-87.20	0.00	-1.30	7.80	-6.50	0.00	-1.30	7.80	-6.50	0.00	1.00	0.00	0.00	0.00	0.00	0.00	0.00	0.00	0.00	0.00	0.00	0.00	0.00	0.00	0.00
0.00	0.00	0.00	0.00	0.00	0.00	0.00	0.00	0.00	0.00	0.00	0.00	0.00	0.00	0.00	0.00	0.00	0.00	0.00	-4.30	157.00	-152.70	0.00	3.60	74.70	-78.40	0.00	-3.80	8.30	-4.50	0.00	-3.80	8.30	-4.50	0.00	1.00	0.00	0.00	0.00	0.00	0.00	0.00	0.00	0.00	0.00	0.00	0.00	0.00	0.00	0.00
0.00	0.00	0.00	0.00	0.00	0.00	0.00	0.00	0.00	0.00	0.00	0.00	0.00	0.00	0.00	0.00	0.00	0.00	0.00	-59.30	175.80	-116.40	0.00	-23.80	85.70	-61.80	0.00	-5.90	8.10	-2.10	0.00	-5.90	8.10	-2.10	0.00	1.00	0.00	0.00	0.00	0.00	0.00	0.00	0.00	0.00	0.00	0.00	0.00	0.00	0.00	0.00
0.00	0.00	0.00	0.00	0.00	0.00	0.00	0.00	0.00	0.00	0.00	0.00	0.00	0.00	0.00	0.00	0.00	0.00	0.00	-108.60	177.40	-68.70	0.00	-49.00	88.30	-39.30	0.00	-7.40	7.00	0.40	0.00	-7.40	7.00	0.40	0.00	1.00	0.00	0.00	0.00	0.00	0.00	0.00	0.00	0.00	0.00	0.00	0.00	0.00	0.00	0.00
0.00	0.00	0.00	0.00	0.00	0.00	0.00	0.00	0.00	0.00	0.00	0.00	0.00	0.00	0.00	0.00	0.00	0.00	0.00	-147.20	161.60	-14.30	0.00	-69.30	82.20	-12.80	0.00	-8.20	5.20	3.00	0.00	-8.20	5.20	3.00	0.00	1.00	0.00	0.00	0.00	0.00	0.00	0.00	0.00	0.00	0.00	0.00	0.00	0.00	0.00	0.00
0.00	0.00	0.00	0.00	0.00	0.00	0.00	0.00	0.00	0.00	0.00	0.00	0.00	0.00	0.00	0.00	0.00	0.00	0.00	-171.40	130.00	41.40	0.00	-82.90	68.10	14.80	0.00	-8.20	3.00	5.20	0.00	-8.20	3.00	5.20	0.00	1.00	0.00	0.00	0.00	0.00	0.00	0.00	0.00	0.00	0.00	0.00	0.00	0.00	0.00	0.00
0.00	0.00	0.00	0.00	0.00	0.00	0.00	0.00	0.00	0.00	0.00	0.00	0.00	0.00	0.00	0.00	0.00	0.00	0.00	-178.90	85.60	93.20	0.00	-88.40	47.30	41.00	0.00	-7.40	0.40	7.00	0.00	-7.40	0.40	7.00	0.00	1.00	0.00	0.00	0.00	0.00	0.00	0.00	0.00	0.00	0.00	0.00	0.00	0.00	0.00	0.00
0.00	0.00	0.00	0.00	0.00	0.00	0.00	0.00	0.00	0.00	0.00	0.00	0.00	0.00	0.00	0.00	0.00	0.00	0.00	-168.80	32.90	135.80	0.00	-85.20	21.90	63.30	0.00	-5.90	-2.10	8.10	0.00	-5.90	-2.10	8.10	0.00	1.00	0.00	0.00	0.00	0.00	0.00	0.00	0.00	0.00	0.00	0.00	0.00	0.00	0.00	0.00
0.00	0.00	0.00	0.00	0.00	0.00	0.00	0.00	0.00	0.00	0.00	0.00	0.00	0.00	0.00	0.00	0.00	0.00	0.00	-142.20	-23.00	165.20	0.00	-73.70	-5.60	79.30	0.00	-3.80	-4.50	8.30	0.00	-3.80	-4.50	8.30	0.00	1.00	0.00	0.00	0.00	0.00	0.00	0.00	0.00	0.00	0.00	0.00	0.00	0.00	0.00	0.00
0.00	0.00	0.00	0.00	0.00	0.00	0.00	0.00	0.00	0.00	0.00	0.00	0.00	0.00	0.00	0.00	0.00	0.00	0.00	-101.60	-76.70	178.40	0.00	-54.90	-32.60	87.60	0.00	-1.30	-6.50	7.80	0.00	-1.30	-6.50	7.80	0.00	1.00	0.00	0.00	0.00	0.00	0.00	0.00	0.00	0.00	0.00	0.00	0.00	0.00	0.00	0.00
0.00	0.00	0.00	0.00	0.00	0.00	0.00	0.00	0.00	0.00	0.00	0.00	0.00	0.00	0.00	0.00	0.00	0.00	0.00	-51.10	-122.90	174.10	0.00	-30.80	-56.40	87.30	0.00	1.30	-7.80	6.50	0.00	1.30	-7.80	6.50	0.00	1.00	0.00	0.00	0.00	0.00	0.00	0.00	0.00	0.00	0.00	0.00	0.00	0.00	0.00	0.00
0.00	0.00	0.00	0.00	0.00	0.00	0.00	0.00	0.00	0.00	0.00	0.00	0.00	0.00	0.00	0.00	0.00	0.00	0.00	4.30	-157.10	152.80	0.00	-3.60	-74.70	78.40	0.00	3.80	-8.30	4.50	0.00	3.80	-8.30	4.50	0.00	1.00	0.00	0.00	0.00	0.00	0.00	0.00	0.00	0.00	0.00	0.00	0.00	0.00	0.00	0.00
0.00	0.00	0.00	0.00	0.00	0.00	0.00	0.00	0.00	0.00	0.00	0.00	0.00	0.00	0.00	0.00	0.00	0.00	0.00	59.30	-175.90	116.50	0.00	23.80	-85.70	61.90	0.00	5.90	-8.10	2.10	0.00	5.90	-8.10	2.10	0.00	1.00	0.00	0.00	0.00	0.00	0.00	0.00	0.00	0.00	0.00	0.00	0.00	0.00	0.00	0.00
0.00	0.00	0.00	0.00	0.00	0.00	0.00	0.00	0.00	0.00	0.00	0.00	0.00	0.00	0.00	0.00	0.00	0.00	0.00	108.60	-177.50	68.80	0.00	49.00	-88.30	39.30	0.00	7.40	-7.00	-0.40	0.00	7.40	-7.00	-0.40	0.00	1.00	0.00	0.00	0.00	0.00	0.00	0.00	0.00	0.00	0.00	0.00	0.00	0.00	0.00	0.00
0.00	0.00	0.00	0.00	0.00	0.00	0.00	0.00	0.00	0.00	0.00	0.00	0.00	0.00	0.00	0.00	0.00	0.00	0.00	147.20	-161.70	14.40	0.00	69.40	-82.30	12.90	0.00	8.20	-5.20	-3.00	0.00	8.20	-5.20	-3.00	0.00	1.00	0.00	0.00	0.00	0.00	0.00	0.00	0.00	0.00	0.00	0.00	0.00	0.00	0.00	0.00
0.00	0.00	0.00	0.00	0.00	0.00	0.00	0.00	0.00	0.00	0.00	0.00	0.00	0.00	0.00	0.00	0.00	0.00	0.00	171.50	-130.10	-41.30	0.00	82.90	-68.20	-14.70	0.00	8.20	-3.00	-5.20	0.00	8.20	-3.00	-5.20	0.00	1.00	0.00	0.00	0.00	0.00	0.00	0.00	0.00	0.00	0.00	0.00	0.00	0.00	0.00	0.00
0.00	0.00	0.00	0.00	0.00	0.00	0.00	0.00	0.00	0.00	0.00	0.00	0.00	0.00	0.00	0.00	0.00	0.00	0.00	178.90	-85.70	-93.10	0.00	88.40	-47.40	-41.00	0.00	7.40	-0.40	-7.00	0.00	7.40	-0.40	-7.00	0.00	1.00	0.00	0.00	0.00	0.00	0.00	0.00	0.00	0.00	0.00	0.00	0.00	0.00	0.00	0.00
0.00	0.00	0.00	0.00	0.00	0.00	0.00	0.00	0.00	0.00	0.00	0.00	0.00	0.00	0.00	0.00	0.00	0.00	0.00	168.80	-33.00	-135.70	0.00	85.20	-22.00	-63.20	0.00	5.90	2.10	-8.10	0.00	5.90	2.10	-8.10	0.00	1.00	0.00	0.00	0.00	0.00	0.00	0.00	0.00	0.00	0.00	0.00	0.00	0.00	0.00	0.00
0.00	0.00	0.00	0.00	0.00	0.00	0.00	0.00	0.00	0.00	0.00	0.00	0.00	0.00	0.00	0.00	0.00	0.00	0.00	142.20	22.90	-165.10	0.00	73.70	5.50	-79.20	0.00	3.80	4.50	-8.30	0.00	3.80	4.50	-8.30	0.00	1.00	0.00	0.00	0.00	0.00	0.00	0.00	0.00	0.00	0.00	0.00	0.00	0.00	0.00	0.00
0.00	0.00	0.00	0.00	0.00	0.00	0.00	0.00	0.00	0.00	0.00	0.00	0.00	0.00	0.00	0.00	0.00	0.00	0.00	101.60	76.60	-178.30	0.00	54.90	32.50	-87.50	0.00	1.30	6.50	-7.80	0.00	1.30	6.50	-7.80	0.00	1.00	0.00	0.00	0.00	0.00	0.00	0.00	0.00	0.00	0.00	0.00	0.00	0.00	0.00	0.00
0.00	0.00	0.00	0.00	0.00	0.00	0.00	0.00	0.00	0.00	0.00	0.00	0.00	0.00	0.00	0.00	0.00	0.00	0.00	51.20	122.80	-174.10	0.00	30.80	56.40	-87.20	0.00	-1.30	7.80	-6.50	0.00	-1.30	7.80	-6.50	0.00	1.00	0.00	0.00	0.00	0.00	0.00	0.00	0.00	0.00	0.00	0.00	0.00	0.00	0.00	0.00
0.00	0.00	0.00	0.00	0.00	0.00	0.00	0.00	0.00	0.00	0.00	0.00	0.00	0.00	0.00	0.00	0.00	0.00	0.00	-4.20	157.00	-152.70	0.00	3.60	74.70	-78.40	0.00	-3.80	8.30	-4.50	0.00	-3.80	8.30	-4.50	0.00	1.00	0.00	0.00	0.00	0.00	0.00	0.00	0.00	0.00	0.00	0.00	0.00	0.00	0.00	0.00
0.00	0.00	0.00	0.00	0.00	0.00	0.00	0.00	0.00	0.00	0.00	0.00	0.00	0.00	0.00	0.00	0.00	0.00	0.00	-59.30	175.80	-116.40	0.00	-23.80	85.70	-61.80	0.00	-5.90	8.10	-2.10	0.00	-5.90	8.10	-2.10	0.00	1.00	0.00	0.00	0.00	0.00	0.00	0.00	0.00	0.00	0.00	0.00	0.00	0.00	0.00	0.00
0.00	0.00	0.00	0.00	0.00	0.00	0.00	0.00	0.00	0.00	0.00	0.00	0.00	0.00	0.00	0.00	0.00	0.00	0.00	-108.60	177.40	-68.70	0.00	-49.00	88.30	-39.30	0.00	-7.40	7.00	0.40	0.00	-7.40	7.00	0.40	0.00	1.00	0.00	0.00	0.00	0.00	0.00	0.00	0.00	0.00	0.00	0.00	0.00	0.00	0.00	0.00
0.00	0.00	0.00	0.00	0.00	0.00	0.00	0.00	0.00	0.00	0.00	0.00	0.00	0.00	0.00	0.00	0.00	0.00	0.00	-147.20	161.60	-14.30	0.00	-69.30	82.20	-12.80	0.00	-8.20	5.20	3.00	0.00	-8.20	5.20	3.00	0.00	1.00	0.00	0.00	0.00	0.00	0.00	0.00	0.00	0.00	0.00	0.00	0.00	0.00	0.00	0.00
0.00	0.00	0.00	0.00	0.00	0.00	0.00	0.00	0.00	0.00	0.00	0.00	0.00	0.00	0.00	0.00	0.00	0.00	0.00	-171.50	130.00	41.40	0.00	-82.90	68.10	14.80	0.00	-8.20	3.00	5.20	0.00	-8.20	3.00	5.20	0.00	1.00	0.00	0.00	0.00	0.00	0.00	0.00	0.00	0.00	0.00	0.00	0.00	0.00	0.00	0.00
0.00	0.00	0.00	0.00	0.00	0.00	0.00	0.00	0.00	0.00	0.00	0.00	0.00	0.00	0.00	0.00	0.00	0.00	0.00	-178.90	85.60	93.20	0.00	-88.40	47.30	41.00	0.00	-7.40	0.40	7.00	0.00	-7.40	0.40	7.00	0.00	1.00	0.00	0.00	0.00	0.00	0.00	0.00	0.00	0.00	0.00	0.00	0.00	0.00	0.00	0.00
0.00	0.00	0.00	0.00	0.00	0.00	0.00	0.00	0.00	0.00	0.00	0.00	0.00	0.00	0.00	0.00	0.00	0.00	0.00	-168.80	32.90	135.80	0.00	-85.20	21.90	63.30	0.00	-5.90	-2.10	8.10	0.00	-5.90	-2.10	8.10	0.00	1.00	0.00	0.00	0.00	0.00	0.00	0.00	0.00	0.00	0.00	0.00	0.00	0.00	0.00	0.00
0.00	0.00	0.00	0.00	0.00	0.00	0.00	0.00	0.00	0.00	0.00	0.00	0.00	0.00	0.00	0.00	0.00	0.00	0.00	-142.10	-23.00	165.20	0.00	-73.70	-5.60	79.30	0.00	-3.80	-4.50	8.30	0.00	-3.80	-4.50	8.30	0.00	1.00	0.00	0.00	0.00	0.00	0.00	0.00	0.00	0.00	0.00	0.00	0.00	0.00	0.00	0.00
0.00	0.00	0.00	0.00	0.00	0.00	0.00	0.00	0.00	0.00	0.00	0.00	0.00	0.00	0.00	0.00	0.00	0.00	0.00	-101.60	-76.70	178.40	0.00	-54.90	-32.60	87.60	0.00	-1.30	-6.50	7.80	0.00	-1.30	-6.50	7.80	0.00	1.00	0.00	0.00	0.00	0.00	0.00	0.00	0.00	0.00	0.00	0.00	0.00	0.00	0.00	0.00
0.00	0.00	0.00	0.00	0.00	0.00	0.00	0.00	0.00	0.00	0.00	0.00	0.00	0.00	0.00	0.00	0.00	0.00	0.00	-51.10	-122.90	174.10	0.00	-30.80	-56.40	87.30	0.00	1.30	-7.80	6.50	0.00	1.30	-7.80	6.50	0.00	1.00	0.00	0.00	0.00	0.00	0.00	0.00	0.00	0.00	0.00	0.00	0.00	0.00	0.00	0.00
0.00	0.00	0.00	0.00	0.00	0.00	0.00	0.00	0.00	0.00	0.00	0.00	0.00	0.00	0.00	0.00	0.00	0.00	0.00	4.30	-157.10	152.80	0.00	-3.60	-74.70	78.40	0.00	3.80	-8.30	4.50	0.00	3.80	-8.30	4.50	0.00	1.00	0.00	0.00	0.00	0.00	0.00	0.00	0.00	0.00	0.00	0.00	0.00	0.00	0.00	0.00
0.00	0.00	0.00	0.00	0.00	0.00	0.00	0.00	0.00	0.00	0.00	0.00	0.00	0.00	0.00	0.00	0.00	0.00	0.00	59.30	-175.90	116.50	0.00	23.80	-85.70	61.90	0.00	5.90	-8.10	2.10	0.00	5.90	-8.10	2.10	0.00	1.00	0.00	0.00	0.00	0.00	0.00	0.00	0.00	0.00	0.00	0.00	0.00	0.00	0.00	0.00
0.00	0.00	0.00	0.00	0.00	0.00	0.00	0.00	0.00	0.00	0.00	0.00	0.00	0.00	0.00	0.00	0.00	0.00	0.00	108.60	-177.50	68.80	0.00	49.00	-88.30	39.30	0.00	7.40	-7.00	-0.40	0.00	7.40	-7.00	-0.40	0.00	1.00	0.00	0.00	0.00	0.00	0.00	0.00	0.00	0.00	0.00	0.00	0.00	0.00	0.00	0.00
0.00	0.00	0.00	0.00	0.00	0.00	0.00	0.00	0.00	0.00	0.00	0.00	0.00	0.00	0.00	0.00	0.00	0.00	0.00	147.20	-161.70	14.40	0.00	69.30	-82.30	12.90	0.00	8.20	-5.20	-3.00	0.00	8.20	-5.20	-3.00	0.00	1.00	0.00	0.00	0.00	0.00	0.00	0.00	0.00	0.00	0.00	0.00	0.00	0.00	0.00	0.00
0.00	0.00	0.00	0.00	0.00	0.00	0.00	0.00	0.00	0.00	0.00	0.00	0.00	0.00	0.00	0.00	0.00	0.00	0.00	171.50	-130.10	-41.30	0.00	82.90	-68.20	-14.70	0.00	8.20	-3.00	-5.20	0.00	8.20	-3.00	-5.20	0.00	1.00	0.00	0.00	0.00	0.00	0.00	0.00	0.00	0.00	0.00	0.00	0.00	0.00	0.00	0.00
0.00	0.00	0.00	0.00	0.00	0.00	0.00	0.00	0.00	0.00	0.00	0.00	0.00	0.00	0.00	0.00	0.00	0.00	0.00	178.90	-85.70	-93.10	0.00	88.40	-47.40	-41.00	0.00	7.40	-0.40	-7.00	0.00	7.40	-0.40	-7.00	0.00	1.00	0.00	0.00	0.00	0.00	0.00	0.00	0.00	0.00	0.00	0.00	0.00	0.00	0.00	0.00
0.00	0.00	0.00	0.00	0.00	0.00	0.00	0.00	0.00	0.00	0.00	0.00	0.00	0.00	0.00	0.00	0.00	0.00	0.00	168.80	-33.00	-135.70	0.00	85.20	-22.00	-63.20	0.00	5.90	2.10	-8.10	0.00	5.90	2.10	-8.10	0.00	1.00	0.00	0.00	0.00	0.00	0.00	0.00	0.00	0.00	0.00	0.00	0.00	0.00	0.00	0.00
0.00	0.00	0.00	0.00	0.00	0.00	0.00	0.00	0.00	0.00	0.00	0.00	0.00	0.00	0.00	0.00	0.00	0.00	0.00	142.20	22.90	-165.10	0.00	73.70	5.50	-79.20	0.00	3.80	4.50	-8.30	0.00	3.80	4.50	-8.30	0.00	1.00	0.00	0.00	0.00	0.00	0.00	0.00	0.00	0.00	0.00	0.00	0.00	0.00	0.00	0.00
0.00	0.00	0.00	0.00	0.00	0.00	0.00	0.00	0.00	0.00	0.00	0.00	0.00	0.00	0.00	0.00	0.00	0.00	0.00	101.60	76.60	-178.30	0.00	54.90	32.50	-87.50	0.00	1.30	6.50	-7.80	0.00	1.30	6.50	-7.80	0.00	1.00	0.00	0.00	0.00	0.00	0.00	0.00	0.00	0.00	0.00	0.00	0.00	0.00	0.00	0.00
0.00	0.00	0.00	0.00	0.00	0.00	0.00	0.00	0.00	0.00	0.00	0.00	0.00	0.00	0.00	0.00	0.00	0.00	0.00	51.10	122.80	-174.00	0.00	30.80	56.40	-87.20	0.00	-1.30	7.80	-6.50	0.00	-1.30	7.80	-6.50	0.00	1.00	0.00	0.00	0.00	0.00	0.00	0.00	0.00	0.00	0.00	0.00	0.00	0.00	0.00	0.00
0.00	0.00	0.00	0.00	0.00	0.00	0.00	0.00	0.00	0.00	0.00	0.00	0.00	0.00	0.00	0.00	0.00	0.00	0.00	-4.30	157.00	-152.70	0.00	3.60	74.70	-78.40	0.00	-3.80	8.30	-4.50	0.00	-3.80	8.30	-4.50	0.00	1.00	0.00	0.00	0.00	0.00	0.00	0.00	0.00	0.00	0.00	0.00	0.00	0.00	0.00	0.00
0.00	0.00	0.00	0.00	0.00	0.00	0.00	0.00	0.00	0.00	0.00	0.00	0.00	0.00	0.00	0.00	0.00	0.00	0.00	-59.30	175.80	-116.40	0.00	-23.80	85.70	-61.80	0.00	-5.90	8.10	-2.10	0.00	-5.90	8.10	-2.10	0.00	1.00	0.00	0.00	0.00	0.00	0.00	0.00	0.00	0.00	0.00	0.00	0.00	0.00	0.00	0.00
0.00	0.00	0.00	0.00	0.00	0.00	0.00	0.00	0.00	0.00	0.00	0.00	0.00	0.00	0.00	0.00	0.00	0.00	0.00	-108.60	177.40	-68.70	0.00	-49.00	88.30	-39.30	0.00	-7.40	7.00	0.40	0.00	-7.40	7.00	0.40	0.00	1.00	0.00	0.00	0.00	0.00	0.00	0.00	0.00	0.00	0.00	0.00	0.00	0.00	0.00	0.00
0.00	0.00	0.00	0.00	0.00	0.00	0.00	0.00	0.00	0.00	0.00	0.00	0.00	0.00	0.00	0.00	0.00	0.00	0.00	-147.20	161.60	-14.30	0.00	-69.30	82.20	-12.80	0.00	-8.20	5.20	3.00	0.00	-8.20	5.20	3.00	0.00	1.00	0.00	0.00	0.00	0.00	0.00	0.00	0.00	0.00	0.00	0.00	0.00	0.00	0.00	0.00
0.00	0.00	0.00	0.00	0.00	0.00	0.00	0.00	0.00	0.00	0.00	0.00	0.00	0.00	0.00	0.00	0.00	0.00	0.00	-171.40	130.00	41.40	0.00	-82.90	68.10	14.80	0.00	-8.20	3.00	5.20	0.00	-8.20	3.00	5.20	0.00	1.00	0.00	0.00	0.00	0.00	0.00	0.00	0.00	0.00	0.00	0.00	0.00	0.00	0.00	0.00
0.00	0.00	0.00	0.00	0.00	0.00	0.00	0.00	0.00	0.00	0.00	0.00	0.00	0.00	0.00	0.00	0.00	0.00	0.00	-178.90	85.60	93.20	0.00	-88.40	47.30	41.00	0.00	-7.40	0.40	7.00	0.00	-7.40	0.40	7.00	0.00	1.00	0.00	0.00	0.00	0.00	0.00	0.00	0.00	0.00	0.00	0.00	0.00	0.00	0.00	0.00
0.00	0.00	0.00	0.00	0.00	0.00	0.00	0.00	0.00	0.00	0.00	0.00	0.00	0.00	0.00	0.00	0.00	0.00	0.00	-168.80	32.90	135.80	0.00	-85.20	21.90	63.20	0.00	-5.90	-2.10	8.10	0.00	-5.90	-2.10	8.10	0.00	1.00	0.00	0.00	0.00	0.00	0.00	0.00	0.00	0.00	0.00	0.00	0.00	0.00	0.00	0.00
0.00	0.00	0.00	0.00	0.00	0.00	0.00	0.00	0.00	0.00	0.00	0.00	0.00	0.00	0.00	0.00	0.00	0.00	0.00	-142.20	-23.00	165.20	0.00	-73.70	-5.60	79.30	0.00	-3.80	-4.50	8.30	0.00	-3.80	-4.50	8.30	0.00	1.00	0.00	0.00	0.00	0.00	0.00	0.00	0.00	0.00	0.00	0.00	0.00	0.00	0.00	0.00
0.00	0.00	0.00	0.00	0.00	0.00	0.00	0.00	0.00	0.00	0.00	0.00	0.00	0.00	0.00	0.00	0.00	0.00	0.00	-101.60	-76.70	178.40	0.00	-54.90	-32.60	87.60	0.00	-1.30	-6.50	7.80	0.00	-1.30	-6.50	7.80	0.00	1.00	0.00	0.00	0.00	0.00	0.00	0.00	0.00	0.00	0.00	0.00	0.00	0.00	0.00	0.00
0.00	0.00	0.00	0.00	0.00	0.00	0.00	0.00	0.00	0.00	0.00	0.00	0.00	0.00	0.00	0.00	0.00	0.00	0.00	-51.10	-122.90	174.10	0.00	-30.80	-56.40	87.30	0.00	1.30	-7.80	6.50	0.00	1.30	-7.80	6.50	0.00	1.00	0.00	0.00	0.00	0.00	0.00	0.00	0.00	0.00	0.00	0.00	0.00	0.00	0.00	0.00
0.00	0.00	0.00	0.00	0.00	0.00	0.00	0.00	0.00	0.00	0.00	0.00	0.00	0.00	0.00	0.00	0.00	0.00	0.00	4.30	-157.10	152.80	0.00	-3.60	-74.70	78.40	0.00	3.80	-8.30	4.50	0.00	3.80	-8.30	4.50	0.00	1.00	0.00	0.00	0.00	0.00	0.00	0.00	0.00	0.00	0.00	0.00	0.00	0.00	0.00	0.00
0.00	0.00	0.00	0.00	0.00	0.00	0.00	0.00	0.00	0.00	0.00	0.00	0.00	0.00	0.00	0.00	0.00	0.00	0.00	59.40	-175.90	116.50	0.00	23.80	-85.70	61.90	0.00	5.90	-8.10	2.10	0.00	5.90	-8.10	2.10	0.00	1.00	0.00	0.00	0.00	0.00	0.00	0.00	0.00	0.00	0.00	0.00	0.00	0.00	0.00	0.00
0.00	0.00	0.00	0.00	0.00	0.00	0.00	0.00	0.00	0.00	0.00	0.00	0.00	0.00	0.00	0.00	0.00	0.00	0.00	108.60	-177.50	68.80	0.00	49.00	-88.30	39.30	0.00	7.40	-7.00	-0.40	0.00	7.40	-7.00	-0.40	0.00	1.00	0.00	0.00	0.00	0.00	0.00	0.00	0.00	0.00	0.00	0.00	0.00	0.00	0.00	0.00
0.00	0.00	0.00	0.00	0.00	0.00	0.00	0.00	0.00	0.00	0.00	0.00	0.00	0.00	0.00	0.00	0.00	0.00	0.00	147.20	-161.70	14.40	0.00	69.30	-82.30	12.90	0.00	8.20	-5.20	-3.00	0.00	8.20	-5.20	-3.00	0.00	1.00	0.00	0.00	0.00	0.00	0.00	0.00	0.00	0.00	0.00	0.00	0.00	0.00	0.00	0.00
0.00	0.00	0.00	0.00	0.00	0.00	0.00	0.00	0.00	0.00	0.00	0.00	0.00	0.00	0.00	0.00	0.00	0.00	0.00	171.40	-130.10	-41.30	0.00	82.90	-68.20	-14.70	0.00	8.20	-3.00	-5.20	0.00	8.20	-3.00	-5.20	0.00	1.00	0.00	0.00	0.00	0.00	0.00	0.00	0.00	0.00	0.00	0.00	0.00	0.00	0.00	0.00
0.00	0.00	0.00	0.00	0.00	0.00	0.00	0.00	0.00	0.00	0.00	0.00	0.00	0.00	0.00	0.00	0.00	0.00	0.00	178.90	-85.70	-93.10	0.00	88.40	-47.40	-41.00	0.00	7.40	-0.40	-7.00	0.00	7.40	-0.40	-7.00	0.00	1.00	0.00	0.00	0.00	0.00	0.00	0.00	0.00	0.00	0.00	0.00	0.00	0.00	0.00	0.00
0.00	0.00	0.00	0.00	0.00	0.00	0.00	0.00	0.00	0.00	0.00	0.00	0.00	0.00	0.00	0.00	0.00	0.00	0.00	168.80	-33.00	-135.70	0.00	85.20	-22.00	-63.20	0.00	5.90	2.10	-8.10	0.00	5.90	2.10	-8.10	0.00	1.00	0.00	0.00	0.00	0.00	0.00	0.00	0.00	0.00	0.00	0.00	0.00	0.00	0.00	0.00
0.00	0.00	0.00	0.00	0.00	0.00	0.00	0.00	0.00	0.00	0.00	0.00	0.00	0.00	0.00	0.00	0.00	0.00	0.00	142.20	22.90	-165.10	0.00	73.70	5.50	-79.20	0.00	3.80	4.50	-8.30	0.00	3.80	4.50	-8.30	0.00	1.00	0.00	0.00	0.00	0.00	0.00	0.00	0.00	0.00	0.00	0.00	0.00	0.00	0.00	0.00
0.00	0.00	0.00	0.00	0.00	0.00	0.00	0.00	0.00	0.00	0.00	0.00	0.00	0.00	0.00	0.00	0.00	0.00	0.00	101.60	76.60	-178.30	0.00	54.90	32.50	-87.50	0.00	1.30	6.50	-7.80	0.00	1.30	6.50	-7.80	0.00	1.00	0.00	0.00	0.00	0.00	0.00	0.00	0.00	0.00	0.00	0.00	0.00	0.00	0.00	0.00
0.00	0.00	0.00	0.00	0.00	0.00	0.00	0.00	0.00	0.00	0.00	0.00	0.00	0.00	0.00	0.00	0.00	0.00	0.00	51.10	122.80	-174.00	0.00	30.80	56.40	-87.20	0.00	-1.30	7.80	-6.50	0.00	-1.30	7.80	-6.50	0.00	1.00	0.00	0.00	0.00	0.00	0.00	0.00	0.00	0.00	0.00	0.00	0.00	0.00	0.00	0.00
0.00	0.00	0.00	0.00	0.00	0.00	0.00	0.00	0.00	0.00	0.00	0.00	0.00	0.00	0.00	0.00	0.00	0.00	0.00	-4.30	157.00	-152.70	0.00	3.60	74.70	-78.40	0.00	-3.80	8.30	-4.50	0.00	-3.80	8.30	-4.50	0.00	1.00	0.00	0.00	0.00	0.00	0.00	0.00	0.00	0.00	0.00	0.00	0.00	0.00	0.00	0.00
0.00	0.00	0.00	0.00	0.00	0.00	0.00	0.00	0.00	0.00	0.00	0.00	0.00	0.00	0.00	0.00	0.00	0.00	0.00	-59.30	175.80	-116.40	0.00	-23.80	85.70	-61.80	0.00	-5.90	8.10	-2.10	0.00	-5.90	8.10	-2.10	0.00	1.00	0.00	0.00	0.00	0.00	0.00	0.00	0.00	0.00	0.00	0.00	0.00	0.00	0.00	0.00
0.00	0.00	0.00	0.00	0.00	0.00	0.00	0.00	0.00	0.00	0.00	0.00	0.00	0.00	0.00	0.00	0.00	0.00	0.00	-108.60	177.40	-68.70	0.00	-49.00	88.30	-39.30	0.00	-7.40	7.00	0.40	0.00	-7.40	7.00	0.40	0.00	1.00	0.00	0.00	0.00	0.00	0.00	0.00	0.00	0.00	0.00	0.00	0.00	0.00	0.00	0.00
0.00	0.00	0.00	0.00	0.00	0.00	0.00	0.00	0.00	0.00	0.00	0.00	0.00	0.00	0.00	0.00	0.00	0.00	0.00	-147.20	161.60	-14.30	0.00	-69.30	82.20	-12.80	0.00	-8.20	5.20	3.00	0.00	-8.20	5.20	3.00	0.00	1.00	0.00	0.00	0.00	0.00	0.00	0.00	0.00	0.00	0.00	0.00	0.00	0.00	0.00	0.00
0.00	0.00	0.00	0.00	0.00	0.00	0.00	0.00	0.00	0.00	0.00	0.00	0.00	0.00	0.00	0.00	0.00	0.00	0.00	-171.50	130.00	41.40	0.00	-82.90	68.10	14.80	0.00	-8.20	3.00	5.20	0.00	-8.20	3.00	5.20	0.00	1.00	0.00	0.00	0.00	0.00	0.00	0.00	0.00	0.00	0.00	0.00	0.00	0.00	0.00	0.00
0.00	0.00	0.00	0.00	0.00	0.00	0.00	0.00	0.00	0.00	0.00	0.00	0.00	0.00	0.00	0.00	0.00	0.00	0.00	-178.90	85.60	93.20	0.00	-88.40	47.30	41.00	0.00	-7.40	0.40	7.00	0.00	-7.40	0.40	7.00	0.00	1.00	0.00	0.00	0.00	0.00	0.00	0.00	0.00	0.00	0.00	0.00	0.00	0.00	0.00	0.00
0.00	0.00	0.00	0.00	0.00	0.00	0.00	0.00	0.00	0.00	0.00	0.00	0.00	0.00	0.00	0.00	0.00	0.00	0.00	-168.80	32.90	135.80	0.00	-85.20	21.90	63.20	0.00	-5.90	-2.10	8.10	0.00	-5.90	-2.10	8.10	0.00	1.00	0.00	0.00	0.00	0.00	0.00	0.00	0.00	0.00	0.00	0.00	0.00	0.00	0.00	0.00
0.00	0.00	0.00	0.00	0.00	0.00	0.00	0.00	0.00	0.00	0.00	0.00	0.00	0.00	0.00	0.00	0.00	0.00	0.00	-142.10	-23.00	165.20	0.00	-73.70	-5.60	79.30	0.00	-3.80	-4.50	8.30	0.00	-3.80	-4.50	8.30	0.00	1.00	0.00	0.00	0.00	0.00	0.00	0.00	0.00	0.00	0.00	0.00	0.00	0.00	0.00	0.00
0.00	0.00	0.00	0.00	0.00	0.00	0.00	0.00	0.00	0.00	0.00	0.00	0.00	0.00	0.00	0.00	0.00	0.00	0.00	-101.60	-76.70	178.40	0.00	-54.90	-32.60	87.60	0.00	-1.30	-6.50	7.80	0.00	-1.30	-6.50	7.80	0.00	1.00	0.00	0.00	0.00	0.00	0.00	0.00	0.00	0.00	0.00	0.00	0.00	0.00	0.00	0.00
0.00	0.00	0.00	0.00	0.00	0.00	0.00	0.00	0.00	0.00	0.00	0.00	0.00	0.00	0.00	0.00	0.00	0.00	0.00	-51.10	-122.90	174.10	0.00	-30.80	-56.40	87.30	0.00	1.30	-7.80	6.50	0.00	1.30	-7.80	6.50	0.00	1.00	0.00	0.00	0.00	0.00	0.00	0.00	0.00	0.00	0.00	0.00	0.00	0.00	0.00	0.00
0.00	0.00	0.00	0.00	0.00	0.00	0.00	0.00	0.00	0.00	0.00	0.00	0.00	0.00	0.00	0.00	0.00	0.00	0.00	4.30	-157.10	152.80	0.00	-3.60	-74.70	78.40	0.00	3.80	-8.30	4.50	0.00	3.80	-8.30	4.50	0.00	1.00	0.00	0.00	0.00	0.00	0.00	0.00	0.00	0.00	0.00	0.00	0.00	0.00	0.00	0.00
0.00	0.00	0.00	0.00	0.00	0.00	0.00	0.00	0.00	0.00	0.00	0.00	0.00	0.00	0.00	0.00	0.00	0.00	0.00	59.30	-175.90	116.50	0.00	23.80	-85.70	61.90	0.00	5.90	-8.10	2.10	0.00	5.90	-8.10	2.10	0.00	1.00	0.00	0.00	0.00	0.00	0.00	0.00	0.00	0.00	0.00	0.00	0.00	0.00	0.00	0.00
0.00	0.00	0.00	0.00	0.00	0.00	0.00	0.00	0.00	0.00	0.00	0.00	0.00	0.00	0.00	0.00	0.00	0.00	0.00	108.60	-177.50	68.80	0.00	49.00	-88.30	39.30	0.00	7.40	-7.00	-0.40	0.00	7.40	-7.00	-0.40	0.00	1.00	0.00	0.00	0.00	0.00	0.00	0.00	0.00	0.00	0.00	0.00	0.00	0.00	0.00	0.00
0.00	0.00	0.00	0.00	0.00	0.00	0.00	0.00	0.00	0.00	0.00	0.00	0.00	0.00	0.00	0.00	0.00	0.00	0.00	147.20	-161.70	14.40	0.00	69.40	-82.30	12.90	0.00	8.20	-5.20	-3.00	0.00	8.20	-5.20	-3.00	0.00	1.00	0.00	0.00	0.00	0.00	0.00	0.00	0.00	0.00	0.00	0.00	0.00	0.00	0.00	0.00
0.00	0.00	0.00	0.00	0.00	0.00	0.00	0.00	0.00	0.00	0.00	0.00	0.00	0.00	0.00	0.00	0.00	0.00	0.00	171.50	-130.10	-41.30	0.00	82.90	-68.20	-14.70	0.00	8.20	-3.00	-5.20	0.00	8.20	-3.00	-5.20	0.00	1.00	0.00	0.00	0.00	0.00	0.00	0.00	0.00	0.00	0.00	0.00	0.00	0.00	0.00	0.00
0.00	0.00	0.00	0.00	0.00	0.00	0.00	0.00	0.00	0.00	0.00	0.00	0.00	0.00	0.00	0.00	0.00	0.00	0.00	178.90	-85.70	-93.10	0.00	88.40	-47.40	-41.00	0.00	7.40	-0.40	-7.00	0.00	7.40	-0.40	-7.00	0.00	1.00	0.00	0.00	0.00	0.00	0.00	0.00	0.00	0.00	0.00	0.00	0.00	0.00	0.00	0.00
0.00	0.00	0.00	0.00	0.00	0.00	0.00	0.00	0.00	0.00	0.00	0.00	0.00	0.00	0.00	0.00	0.00	0.00	0.00	168.80	-33.00	-135.80	0.00	85.20	-22.00	-63.20	0.00	5.90	2.10	-8.10	0.00	5.90	2.10	-8.10	0.00	1.00	0.00	0.00	0.00	0.00	0.00	0.00	0.00	0.00	0.00	0.00	0.00	0.00	0.00	0.00
0.00	0.00	0.00	0.00	0.00	0.00	0.00	0.00	0.00	0.00	0.00	0.00	0.00	0.00	0.00	0.00	0.00	0.00	0.00	142.20	22.90	-165.10	0.00	73.70	5.50	-79.20	0.00	3.80	4.50	-8.30	0.00	3.80	4.50	-8.30	0.00	1.00	0.00	0.00	0.00	0.00	0.00	0.00	0.00	0.00	0.00	0.00	0.00	0.00	0.00	0.00
0.00	0.00	0.00	0.00	0.00	0.00	0.00	0.00	0.00	0.00	0.00	0.00	0.00	0.00	0.00	0.00	0.00	0.00	0.00	101.60	76.60	-178.30	0.00	54.90	32.50	-87.50	0.00	1.30	6.50	-7.80	0.00	1.30	6.50	-7.80	0.00	1.00	0.00	0.00	0.00	0.00	0.00	0.00	0.00	0.00	0.00	0.00	0.00	0.00	0.00	0.00
0.00	0.00	0.00	0.00	0.00	0.00	0.00	0.00	0.00	0.00	0.00	0.00	0.00	0.00	0.00	0.00	0.00	0.00	0.00	51.10	122.80	-174.00	0.00	30.80	56.40	-87.20	0.00	-1.30	7.80	-6.50	0.00	-1.30	7.80	-6.50	0.00	1.00	0.00	0.00	0.00	0.00	0.00	0.00	0.00	0.00	0.00	0.00	0.00	0.00	0.00	0.00
0.00	0.00	0.00	0.00	0.00	0.00	0.00	0.00	0.00	0.00	0.00	0.00	0.00	0.00	0.00	0.00	0.00	0.00	0.00	-4.30	157.00	-152.70	0.00	3.60	74.70	-78.40	0.00	-3.80	8.30	-4.50	0.00	-3.80	8.30	-4.50	0.00	1.00	0.00	0.00	0.00	0.00	0.00	0.00	0.00	0.00	0.00	0.00	0.00	0.00	0.00	0.00
0.00	0.00	0.00	0.00	0.00	0.00	0.00	0.00	0.00	0.00	0.00	0.00	0.00	0.00	0.00	0.00	0.00	0.00	0.00	-59.30	175.80	-116.40	0.00	-23.80	85.70	-61.80	0.00	-5.90	8.10	-2.10	0.00	-5.90	8.10	-2.10	0.00	1.00	0.00	0.00	0.00	0.00	0.00	0.00	0.00	0.00	0.00	0.00	0.00	0.00	0.00	0.00
0.00	0.00	0.00	0.00	0.00	0.00	0.00	0.00	0.00	0.00	0.00	0.00	0.00	0.00	0.00	0.00	0.00	0.00	0.00	-108.60	177.40	-68.70	0.00	-49.00	88.30	-39.30	0.00	-7.40	7.00	0.40	0.00	-7.40	7.00	0.40	0.00	1.00	0.00	0.00	0.00	0.00	0.00	0.00	0.00	0.00	0.00	0.00	0.00	0.00	0.00	0.00
0.00	0.00	0.00	0.00	0.00	0.00	0.00	0.00	0.00	0.00	0.00	0.00	0.00	0.00	0.00	0.00	0.00	0.00	0.00	-147.20	161.60	-14.30	0.00	-69.30	82.20	-12.80	0.00	-8.20	5.20	3.00	0.00	-8.20	5.20	3.00	0.00	1.00	0.00	0.00	0.00	0.00	0.00	0.00	0.00	0.00	0.00	0.00	0.00	0.00	0.00	0.00
0.00	0.00	0.00	0.00	0.00	0.00	0.00	0.00	0.00	0.00	0.00	0.00	0.00	0.00	0.00	0.00	0.00	0.00	0.00	-171.40	130.00	41.40	0.00	-82.90	68.10	14.80	0.00	-8.20	3.00	5.20	0.00	-8.20	3.00	5.20	0.00	1.00	0.00	0.00	0.00	0.00	0.00	0.00	0.00	0.00	0.00	0.00	0.00	0.00	0.00	0.00
0.00	0.00	0.00	0.00	0.00	0.00	0.00	0.00	0.00	0.00	0.00	0.00	0.00	0.00	0.00	0.00	0.00	0.00	0.00	-178.90	85.60	93.20	0.00	-88.40	47.30	41.00	0.00	-7.40	0.40	7.00	0.00	-7.40	0.40	7.00	0.00	1.00	0.00	0.00	0.00	0.00	0.00	0.00	0.00	0.00	0.00	0.00	0.00	0.00	0.00	0.00
0.00	0.00	0.00	0.00	0.00	0.00	0.00	0.00	0.00	0.00	0.00	0.00	0.00	0.00	0.00	0.00	0.00	0.00	0.00	-168.80	32.90	135.80	0.00	-85.20	21.90	63.20	0.00	-5.90	-2.10	8.10	0.00	-5.90	-2.10	8.10	0.00	1.00	0.00	0.00	0.00	0.00	0.00	0.00	0.00	0.00	0.00	0.00	0.00	0.00	0.00	0.00
0.00	0.00	0.00	0.00	0.00	0.00	0.00	0.00	0.00	0.00	0.00	0.00	0.00	0.00	0.00	0.00	0.00	0.00	0.00	-142.20	-23.00	165.20	0.00	-73.70	-5.60	79.30	0.00	-3.80	-4.50	8.30	0.00	-3.80	-4.50	8.30	0.00	1.00	0.00	0.00	0.00	0.00	0.00	0.00	0.00	0.00	0.00	0.00	0.00	0.00	0.00	0.00
0.00	0.00	0.00	0.00	0.00	0.00	0.00	0.00	0.00	0.00	0.00	0.00	0.00	0.00	0.00	0.00	0.00	0.00	0.00	-101.60	-76.70	178.40	0.00	-54.90	-32.60	87.60	0.00	-1.30	-6.50	7.80	0.00	-1.30	-6.50	7.80	0.00	1.00	0.00	0.00	0.00	0.00	0.00	0.00	0.00	0.00	0.00	0.00	0.00	0.00	0.00	0.00
0.00	0.00	0.00	0.00	0.00	0.00	0.00	0.00	0.00	0.00	0.00	0.00	0.00	0.00	0.00	0.00	0.00	0.00	0.00	-51.10	-122.90	174.10	0.00	-30.80	-56.40	87.30	0.00	1.30	-7.80	6.50	0.00	1.30	-7.80	6.50	0.00	1.00	0.00	0.00	0.00	0.00	0.00	0.00	0.00	0.00	0.00	0.00	0.00	0.00	0.00	0.00
0.00	0.00	0.00	0.00	0.00	0.00	0.00	0.00	0.00	0.00	0.00	0.00	0.00	0.00	0.00	0.00	0.00	0.00	0.00	4.30	-157.10	152.80	0.00	-3.60	-74.70	78.40	0.00	3.80	-8.30	4.50	0.00	3.80	-8.30	4.50	0.00	1.00	0.00	0.00	0.00	0.00	0.00	0.00	0.00	0.00	0.00	0.00	0.00	0.00	0.00	0.00
0.00	0.00	0.00	0.00	0.00	0.00	0.00	0.00	0.00	0.00	0.00	0.00	0.00	0.00	0.00	0.00	0.00	0.00	0.00	59.40	-175.90	116.50	0.00	23.80	-85.70	61.90	0.00	5.90	-8.10	2.10	0.00	5.90	-8.10	2.10	0.00	1.00	0.00	0.00	0.00	0.00	0.00	0.00	0.00	0.00	0.00	0.00	0.00	0.00	0.00	0.00
0.00	0.00	0.00	0.00	0.00	0.00	0.00	0.00	0.00	0.00	0.00	0.00	0.00	0.00	0.00	0.00	0.00	0.00	0.00	108.60	-177.50	68.80	0.00	49.00	-88.30	39.30	0.00	7.40	-7.00	-0.40	0.00	7.40	-7.00	-0.40	0.00	1.00	0.00	0.00	0.00	0.00	0.00	0.00	0.00	0.00	0.00	0.00	0.00	0.00	0.00	0.00
0.00	0.00	0.00	0.00	0.00	0.00	0.00	0.00	0.00	0.00	0.00	0.00	0.00	0.00	0.00	0.00	0.00	0.00	0.00	147.20	-161.70	14.40	0.00	69.30	-82.30	12.90	0.00	8.20	-5.20	-3.00	0.00	8.20	-5.20	-3.00	0.00	1.00	0.00	0.00	0.00	0.00	0.00	0.00	0.00	0.00	0.00	0.00	0.00	0.00	0.00	0.00
0.00	0.00	0.00	0.00	0.00	0.00	0.00	0.00	0.00	0.00	0.00	0.00	0.00	0.00	0.00	0.00	0.00	0.00	0.00	171.40	-130.10	-41.40	0.00	82.90	-68.20	-14.70	0.00	8.20	-3.00	-5.20	0.00	8.20	-3.00	-5.20	0.00	1.00	0.00	0.00	0.00	0.00	0.00	0.00	0.00	0.00	0.00	0.00	0.00	0.00	0.00	0.00
0.00	0.00	0.00	0.00	0.00	0.00	0.00	0.00	0.00	0.00	0.00	0.00	0.00	0.00	0.00	0.00	0.00	0.00	0.00	178.90	-85.70	-93.10	0.00	88.40	-47.40	-41.00	0.00	7.40	-0.40	-7.00	0.00	7.40	-0.40	-7.00	0.00	1.00	0.00	0.00	0.00	0.00	0.00	0.00	0.00	0.00	0.00	0.00	0.00	0.00	0.00	0.00
0.00	0.00	0.00	0.00	0.00	0.00	0.00	0.00	0.00	0.00	0.00	0.00	0.00	0.00	0.00	0.00	0.00	0.00	0.00	168.80	-33.00	-135.70	0.00	85.20	-22.00	-63.20	0.00	5.90	2.10	-8.10	0.00	5.90	2.10	-8.10	0.00	1.00	0.00	0.00	0.00	0.00	0.00	0.00	0.00	0.00	0.00	0.00	0.00	0.00	0.00	0.00
0.00	0.00	0.00	0.00	0.00	0.00	0.00	0.00	0.00	0.00	0.00	0.00	0.00	0.00	0.00	0.00	0.00	0.00	0.00	142.20	22.90	-165.10	0.00	73.70	5.50	-79.20	0.00	3.80	4.50	-8.30	0.00	3.80	4.50	-8.30	0.00	1.00	0.00	0.00	0.00	0.00	0.00	0.00	0.00	0.00	0.00	0.00	0.00	0.00	0.00	0.00
0.00	0.00	0.00	0.00	0.00	0.00	0.00	0.00	0.00	0.00	0.00	0.00	0.00	0.00	0.00	0.00	0.00	0.00	0.00	101.60	76.60	-178.30	0.00	54.90	32.50	-87.50	0.00	1.30	6.50	-7.80	0.00	1.30	6.50	-7.80	0.00	1.00	0.00	0.00	0.00	0.00	0.00	0.00	0.00	0.00	0.00	0.00	0.00	0.00	0.00	0.00
0.00	0.00	0.00	0.00	0.00	0.00	0.00	0.00	0.00	0.00	0.00	0.00	0.00	0.00	0.00	0.00	0.00	0.00	0.00	51.10	122.80	-174.00	0.00	30.80	56.40	-87.20	0.00	-1.30	7.80	-6.50	0.00	-1.30	7.80	-6.50	0.00	1.00	0.00	0.00	0.00	0.00	0.00	0.00	0.00	0.00	0.00	0.00	0.00	0.00	0.00	0.00
0.00	0.00	0.00	0.00	0.00	0.00	0.00	0.00	0.00	0.00	0.00	0.00	0.00	0.00	0.00	0.00	0.00	0.00	0.00	-4.30	157.00	-152.70	0.00	3.60	74.70	-78.40	0.00	-3.80	8.30	-4.50	0.00	-3.80	8.30	-4.50	0.00	1.00	0.00	0.00	0.00	0.00	0.00	0.00	0.00	0.00	0.00	0.00	0.00	0.00	0.00	0.00
0.00	0.00	0.00	0.00	0.00	0.00	0.00	0.00	0.00	0.00	0.00	0.00	0.00	0.00	0.00	0.00	0.00	0.00	0.00	-59.30	175.80	-116.40	0.00	-23.80	85.70	-61.80	0.00	-5.90	8.10	-2.10	0.00	-5.90	8.10	-2.10	0.00	1.00	0.00	0.00	0.00	0.00	0.00	0.00	0.00	0.00	0.00	0.00	0.00	0.00	0.00	0.00
0.00	0.00	0.00	0.00	0.00	0.00	0.00	0.00	0.00	0.00	0.00	0.00	0.00	0.00	0.00	0.00	0.00	0.00	0.00	-108.60	177.40	-68.70	0.00	-49.00	88.30	-39.30	0.00	-7.40	7.00	0.40	0.00	-7.40	7.00	0.40	0.00	1.00	0.00	0.00	0.00	0.00	0.00	0.00	0.00	0.00	0.00	0.00	0.00	0.00	0.00	0.00
0.00	0.00	0.00	0.00	0.00	0.00	0.00	0.00	0.00	0.00	0.00	0.00	0.00	0.00	0.00	0.00	0.00	0.00	0.00	-147.20	161.60	-14.30	0.00	-69.30	82.20	-12.80	0.00	-8.20	5.20	3.00	0.00	-8.20	5.20	3.00	0.00	1.00	0.00	0.00	0.00	0.00	0.00	0.00	0.00	0.00	0.00	0.00	0.00	0.00	0.00	0.00
0.00	0.00	0.00	0.00	0.00	0.00	0.00	0.00	0.00	0.00	0.00	0.00	0.00	0.00	0.00	0.00	0.00	0.00	0.00	-171.40	130.00	41.40	0.00	-82.90	68.10	14.80	0.00	-8.20	3.00	5.20	0.00	-8.20	3.00	5.20	0.00	1.00	0.00	0.00	0.00	0.00	0.00	0.00	0.00	0.00	0.00	0.00	0.00	0.00	0.00	0.00
0.00	0.00	0.00	0.00	0.00	0.00	0.00	0.00	0.00	0.00	0.00	0.00	0.00	0.00	0.00	0.00	0.00	0.00	0.00	-178.90	85.60	93.20	0.00	-88.40	47.30	41.00	0.00	-7.40	0.40	7.00	0.00	-7.40	0.40	7.00	0.00	1.00	0.00	0.00	0.00	0.00	0.00	0.00	0.00	0.00	0.00	0.00	0.00	0.00	0.00	0.00
0.00	0.00	0.00	0.00	0.00	0.00	0.00	0.00	0.00	0.00	0.00	0.00	0.00	0.00	0.00	0.00	0.00	0.00	0.00	-168.80	32.90	135.80	0.00	-85.20	21.90	63.20	0.00	-5.90	-2.10	8.10	0.00	-5.90	-2.10	8.10	0.00	1.00	0.00	0.00	0.00	0.00	0.00	0.00	0.00	0.00	0.00	0.00	0.00	0.00	0.00	0.00
0.00	0.00	0.00	0.00	0.00	0.00	0.00	0.00	0.00	0.00	0.00	0.00	0.00	0.00	0.00	0.00	0.00	0.00	0.00	-142.10	-23.00	165.20	0.00	-73.70	-5.60	79.30	0.00	-3.80	-4.50	8.30	0.00	-3.80	-4.50	8.30	0.00	1.00	0.00	0.00	0.00	0.00	0.00	0.00	0.00	0.00	0.00	0.00	0.00	0.00	0.00	0.00
0.00	0.00	0.00	0.00	0.00	0.00	0.00	0.00	0.00	0.00	0.00	0.00	0.00	0.00	0.00	0.00	0.00	0.00	0.00	-101.60	-76.70	178.40	0.00	-54.90	-32.60	87.60	0.00	-1.30	-6.50	7.80	0.00	-1.30	-6.50	7.80	0.00	1.00	0.00	0.00	0.00	0.00	0.00	0.00	0.00	0.00	0.00	0.00	0.00	0.00	0.00	0.00
0.00	0.00	0.00	0.00	0.00	0.00	0.00	0.00	0.00	0.00	0.00	0.00	0.00	0.00	0.00	0.00	0.00	0.00	0.00	-51.10	-122.90	174.10	0.00	-30.80	-56.40	87.30	0.00	1.30	-7.80	6.50	0.00	1.30	-7.80	6.50	0.00	1.00	0.00	0.00	0.00	0.00	0.00	0.00	0.00	0.00	0.00	0.00	0.00	0.00	0.00	0.00
0.00	0.00	0.00	0.00	0.00	0.00	0.00	0.00	0.00	0.00	0.00	0.00	0.00	0.00	0.00	0.00	0.00	0.00	0.00	4.20	-157.10	152.80	0.00	-3.60	-74.70	78.40	0.00	3.80	-8.30	4.50	0.00	3.80	-8.30	4.50	0.00	1.00	0.00	0.00	0.00	0.00	0.00	0.00	0.00	0.00	0.00	0.00	0.00	0.00	0.00	0.00
0.00	0.00	0.00	0.00	0.00	0.00	0.00	0.00	0.00	0.00	0.00	0.00	0.00	0.00	0.00	0.00	0.00	0.00	0.00	59.30	-175.90	116.50	0.00	23.80	-85.70	61.90	0.00	5.90	-8.10	2.10	0.00	5.90	-8.10	2.10	0.00	1.00	0.00	0.00	0.00	0.00	0.00	0.00	0.00	0.00	0.00	0.00	0.00	0.00	0.00	0.00
0.00	0.00	0.00	0.00	0.00	0.00	0.00	0.00	0.00	0.00	0.00	0.00	0.00	0.00	0.00	0.00	0.00	0.00	0.00	108.60	-177.50	68.80	0.00	49.00	-88.30	39.30	0.00	7.40	-7.00	-0.40	0.00	7.40	-7.00	-0.40	0.00	1.00	0.00	0.00	0.00	0.00	0.00	0.00	0.00	0.00	0.00	0.00	0.00	0.00	0.00	0.00
0.00	0.00	0.00	0.00	0.00	0.00	0.00	0.00	0.00	0.00	0.00	0.00	0.00	0.00	0.00	0.00	0.00	0.00	0.00	147.30	-161.70	14.40	0.00	69.40	-82.30	12.90	0.00	8.20	-5.20	-3.00	0.00	8.20	-5.20	-3.00	0.00	1.00	0.00	0.00	0.00	0.00	0.00	0.00	0.00	0.00	0.00	0.00	0.00	0.00	0.00	0.00
0.00	0.00	0.00	0.00	0.00	0.00	0.00	0.00	0.00	0.00	0.00	0.00	0.00	0.00	0.00	0.00	0.00	0.00	0.00	171.50	-130.10	-41.30	0.00	82.90	-68.20	-14.70	0.00	8.20	-3.00	-5.20	0.00	8.20	-3.00	-5.20	0.00	1.00	0.00	0.00	0.00	0.00	0.00	0.00	0.00	0.00	0.00	0.00	0.00	0.00	0.00	0.00
0.00	0.00	0.00	0.00	0.00	0.00	0.00	0.00	0.00	0.00	0.00	0.00	0.00	0.00	0.00	0.00	0.00	0.00	0.00	178.90	-85.70	-93.10	0.00	88.40	-47.40	-41.00	0.00	7.40	-0.40	-7.00	0.00	7.40	-0.40	-7.00	0.00	1.00	0.00	0.00	0.00	0.00	0.00	0.00	0.00	0.00	0.00	0.00	0.00	0.00	0.00	0.00
0.00	0.00	0.00	0.00	0.00	0.00	0.00	0.00	0.00	0.00	0.00	0.00	0.00	0.00	0.00	0.00	0.00	0.00	0.00	168.80	-33.00	-135.80	0.00	85.20	-22.00	-63.20	0.00	5.90	2.10	-8.10	0.00	5.90	2.10	-8.10	0.00	1.00	0.00	0.00	0.00	0.00	0.00	0.00	0.00	0.00	0.00	0.00	0.00	0.00	0.00	0.00
0.00	0.00	0.00	0.00	0.00	0.00	0.00	0.00	0.00	0.00	0.00	0.00	0.00	0.00	0.00	0.00	0.00	0.00	0.00	142.20	22.90	-165.10	0.00	73.70	5.50	-79.20	0.00	3.80	4.50	-8.30	0.00	3.80	4.50	-8.30	0.00	1.00	0.00	0.00	0.00	0.00	0.00	0.00	0.00	0.00	0.00	0.00	0.00	0.00	0.00	0.00
0.00	0.00	0.00	0.00	0.00	0.00	0.00	0.00	0.00	0.00	0.00	0.00	0.00	0.00	0.00	0.00	0.00	0.00	0.00	101.60	76.60	-178.30	0.00	54.90	32.50	-87.50	0.00	1.30	6.50	-7.80	0.00	1.30	6.50	-7.80	0.00	1.00	0.00	0.00	0.00	0.00	0.00	0.00	0.00	0.00	0.00	0.00	0.00	0.00	0.00	0.00
0.00	0.00	0.00	0.00	0.00	0.00	0.00	0.00	0.00	0.00	0.00	0.00	0.00	0.00	0.00	0.00	0.00	0.00	0.00	51.10	122.80	-174.00	0.00	30.80	56.40	-87.20	0.00	-1.30	7.80	-6.50	0.00	-1.30	7.80	-6.50	0.00	1.00	0.00	0.00	0.00	0.00	0.00	0.00	0.00	0.00	0.00	0.00	0.00	0.00	0.00	0.00
0.00	0.00	0.00	0.00	0.00	0.00	0.00	0.00	0.00	0.00	0.00	0.00	0.00	0.00	0.00	0.00	0.00	0.00	0.00	-4.30	157.00	-152.70	0.00	3.60	74.70	-78.40	0.00	-3.80	8.30	-4.50	0.00	-3.80	8.30	-4.50	0.00	1.00	0.00	0.00	0.00	0.00	0.00	0.00	0.00	0.00	0.00	0.00	0.00	0.00	0.00	0.00
0.00	0.00	0.00	0.00	0.00	0.00	0.00	0.00	0.00	0.00	0.00	0.00	0.00	0.00	0.00	0.00	0.00	0.00	0.00	-59.30	175.80	-116.40	0.00	-23.80	85.70	-61.80	0.00	-5.90	8.10	-2.10	0.00	-5.90	8.10	-2.10	0.00	1.00	0.00	0.00	0.00	0.00	0.00	0.00	0.00	0.00	0.00	0.00	0.00	0.00	0.00	0.00
0.00	0.00	0.00	0.00	0.00	0.00	0.00	0.00	0.00	0.00	0.00	0.00	0.00	0.00	0.00	0.00	0.00	0.00	0.00	-108.60	177.40	-68.70	0.00	-49.00	88.30	-39.30	0.00	-7.40	7.00	0.40	0.00	-7.40	7.00	0.40	0.00	1.00	0.00	0.00	0.00	0.00	0.00	0.00	0.00	0.00	0.00	0.00	0.00	0.00	0.00	0.00
0.00	0.00	0.00	0.00	0.00	0.00	0.00	0.00	0.00	0.00	0.00	0.00	0.00	0.00	0.00	0.00	0.00	0.00	0.00	-147.20	161.60	-14.30	0.00	-69.30	82.20	-12.80	0.00	-8.20	5.20	3.00	0.00	-8.20	5.20	3.00	0.00	1.00	0.00	0.00	0.00	0.00	0.00	0.00	0.00	0.00	0.00	0.00	0.00	0.00	0.00	0.00
0.00	0.00	0.00	0.00	0.00	0.00	0.00	0.00	0.00	0.00	0.00	0.00	0.00	0.00	0.00	0.00	0.00	0.00	0.00	-171.40	130.00	41.40	0.00	-82.90	68.10	14.80	0.00	-8.20	3.00	5.20	0.00	-8.20	3.00	5.20	0.00	1.00	0.00	0.00	0.00	0.00	0.00	0.00	0.00	0.00	0.00	0.00	0.00	0.00	0.00	0.00
0.00	0.00	0.00	0.00	0.00	0.00	0.00	0.00	0.00	0.00	0.00	0.00	0.00	0.00	0.00	0.00	0.00	0.00	0.00	-178.90	85.60	93.20	0.00	-88.40	47.30	41.00	0.00	-7.40	0.40	7.00	0.00	-7.40	0.40	7.00	0.00	1.00	0.00	0.00	0.00	0.00	0.00	0.00	0.00	0.00	0.00	0.00	0.00	0.00	0.00	0.00
0.00	0.00	0.00	0.00	0.00	0.00	0.00	0.00	0.00	0.00	0.00	0.00	0.00	0.00	0.00	0.00	0.00	0.00	0.00	-168.80	32.90	135.80	0.00	-85.20	21.90	63.20	0.00	-5.90	-2.10	8.10	0.00	-5.90	-2.10	8.10	0.00	1.00	0.00	0.00	0.00	0.00	0.00	0.00	0.00	0.00	0.00	0.00	0.00	0.00	0.00	0.00
0.00	0.00	0.00	0.00	0.00	0.00	0.00	0.00	0.00	0.00	0.00	0.00	0.00	0.00	0.00	0.00	0.00	0.00	0.00	-142.20	-23.00	165.20	0.00	-73.70	-5.60	79.30	0.00	-3.80	-4.50	8.30	0.00	-3.80	-4.50	8.30	0.00	1.00	0.00	0.00	0.00	0.00	0.00	0.00	0.00	0.00	0.00	0.00	0.00	0.00	0.00	0.00
0.00	0.00	0.00	0.00	0.00	0.00	0.00	0.00	0.00	0.00	0.00	0.00	0.00	0.00	0.00	0.00	0.00	0.00	0.00	-101.60	-76.70	178.40	0.00	-54.90	-32.60	87.60	0.00	-1.30	-6.50	7.80	0.00	-1.30	-6.50	7.80	0.00	1.00	0.00	0.00	0.00	0.00	0.00	0.00	0.00	0.00	0.00	0.00	0.00	0.00	0.00	0.00
0.00	0.00	0.00	0.00	0.00	0.00	0.00	0.00	0.00	0.00	0.00	0.00	0.00	0.00	0.00	0.00	0.00	0.00	0.00	-51.10	-122.90	174.10	0.00	-30.80	-56.40	87.30	0.00	1.30	-7.80	6.50	0.00	1.30	-7.80	6.50	0.00	1.00	0.00	0.00	0.00	0.00	0.00	0.00	0.00	0.00	0.00	0.00	0.00	0.00	0.00	0.00
0.00	0.00	0.00	0.00	0.00	0.00	0.00	0.00	0.00	0.00	0.00	0.00	0.00	0.00	0.00	0.00	0.00	0.00	0.00	4.30	-157.10	152.80	0.00	-3.60	-74.70	78.40	0.00	3.80	-8.30	4.50	0.00	3.80	-8.30	4.50	0.00	1.00	0.00	0.00	0.00	0.00	0.00	0.00	0.00	0.00	0.00	0.00	0.00	0.00	0.00	0.00
0.00	0.00	0.00	0.00	0.00	0.00	0.00	0.00	0.00	0.00	0.00	0.00	0.00	0.00	0.00	0.00	0.00	0.00	0.00	59.30	-175.90	116.50	0.00	23.80	-85.70	61.90	0.00	5.90	-8.10	2.10	0.00	5.90	-8.10	2.10	0.00	1.00	0.00	0.00	0.00	0.00	0.00	0.00	0.00	0.00	0.00	0.00	0.00	0.00	0.00	0.00
0.00	0.00	0.00	0.00	0.00	0.00	0.00	0.00	0.00	0.00	0.00	0.00	0.00	0.00	0.00	0.00	0.00	0.00	0.00	108.60	-177.50	68.80	0.00	49.00	-88.30	39.30	0.00	7.40	-7.00	-0.40	0.00	7.40	-7.00	-0.40	0.00	1.00	0.00	0.00	0.00	0.00	0.00	0.00	0.00	0.00	0.00	0.00	0.00	0.00	0.00	0.00
0.00	0.00	0.00	0.00	0.00	0.00	0.00	0.00	0.00	0.00	0.00	0.00	0.00	0.00	0.00	0.00	0.00	0.00	0.00	147.20	-161.70	14.40	0.00	69.30	-82.30	12.90	0.00	8.20	-5.20	-3.00	0.00	8.20	-5.20	-3.00	0.00	1.00	0.00	0.00	0.00	0.00	0.00	0.00	0.00	0.00	0.00	0.00	0.00	0.00	0.00	0.00
0.00	0.00	0.00	0.00	0.00	0.00	0.00	0.00	0.00	0.00	0.00	0.00	0.00	0.00	0.00	0.00	0.00	0.00	0.00	171.40	-130.10	-41.30	0.00	82.90	-68.20	-14.70	0.00	8.20	-3.00	-5.20	0.00	8.20	-3.00	-5.20	0.00	1.00	0.00	0.00	0.00	0.00	0.00	0.00	0.00	0.00	0.00	0.00	0.00	0.00	0.00	0.00
0.00	0.00	0.00	0.00	0.00	0.00	0.00	0.00	0.00	0.00	0.00	0.00	0.00	0.00	0.00	0.00	0.00	0.00	0.00	178.90	-85.70	-93.10	0.00	88.40	-47.40	-41.00	0.00	7.40	-0.40	-7.00	0.00	7.40	-0.40	-7.00	0.00	1.00	0.00	0.00	0.00	0.00	0.00	0.00	0.00	0.00	0.00	0.00	0.00	0.00	0.00	0.00
0.00	0.00	0.00	0.00	0.00	0.00	0.00	0.00	0.00	0.00	0.00	0.00	0.00	0.00	0.00	0.00	0.00	0.00	0.00	168.80	-33.00	-135.70	0.00	85.20	-22.00	-63.20	0.00	5.90	2.10	-8.10	0.00	5.90	2.10	-8.10	0.00	1.00	0.00	0.00	0.00	0.00	0.00	0.00	0.00	0.00	0.00	0.00	0.00	0.00	0.00	0.00
0.00	0.00	0.00	0.00	0.00	0.00	0.00	0.00	0.00	0.00	0.00	0.00	0.00	0.00	0.00	0.00	0.00	0.00	0.00	142.20	22.90	-165.10	0.00	73.70	5.50	-79.20	0.00	3.80	4.50	-8.30	0.00	3.80	4.50	-8.30	0.00	1.00	0.00	0.00	0.00	0.00	0.00	0.00	0.00	0.00	0.00	0.00	0.00	0.00	0.00	0.00
0.00	0.00	0.00	0.00	0.00	0.00	0.00	0.00	0.00	0.00	0.00	0.00	0.00	0.00	0.00	0.00	0.00	0.00	0.00	101.60	76.60	-178.30	0.00	54.90	32.50	-87.50	0.00	1.30	6.50	-7.80	0.00	1.30	6.50	-7.80	0.00	1.00	0.00	0.00	0.00	0.00	0.00	0.00	0.00	0.00	0.00	0.00	0.00	0.00	0.00	0.00
0.00	0.00	0.00	0.00	0.00	0.00	0.00	0.00	0.00	0.00	0.00	0.00	0.00	0.00	0.00	0.00	0.00	0.00	0.00	51.20	122.80	-174.00	0.00	30.80	56.40	-87.20	0.00	-1.30	7.80	-6.50	0.00	-1.30	7.80	-6.50	0.00	1.00	0.00	0.00	0.00	0.00	0.00	0.00	0.00	0.00	0.00	0.00	0.00	0.00	0.00	0.00
0.00	0.00	0.00	0.00	0.00	0.00	0.00	0.00	0.00	0.00	0.00	0.00	0.00	0.00	0.00	0.00	0.00	0.00	0.00	-4.30	157.00	-152.70	0.00	3.60	74.70	-78.40	0.00	-3.80	8.30	-4.50	0.00	-3.80	8.30	-4.50	0.00	1.00	0.00	0.00	0.00	0.00	0.00	0.00	0.00	0.00	0.00	0.00	0.00	0.00	0.00	0.00
0.00	0.00	0.00	0.00	0.00	0.00	0.00	0.00	0.00	0.00	0.00	0.00	0.00	0.00	0.00	0.00	0.00	0.00	0.00	-59.30	175.80	-116.40	0.00	-23.80	85.70	-61.80	0.00	-5.90	8.10	-2.10	0.00	-5.90	8.10	-2.10	0.00	1.00	0.00	0.00	0.00	0.00	0.00	0.00	0.00	0.00	0.00	0.00	0.00	0.00	0.00	0.00
0.00	0.00	0.00	0.00	0.00	0.00	0.00	0.00	0.00	0.00	0.00	0.00	0.00	0.00	0.00	0.00	0.00	0.00	0.00	-108.60	177.40	-68.70	0.00	-49.00	88.30	-39.30	0.00	-7.40	7.00	0.40	0.00	-7.40	7.00	0.40	0.00	1.00	0.00	0.00	0.00	0.00	0.00	0.00	0.00	0.00	0.00	0.00	0.00	0.00	0.00	0.00
0.00	0.00	0.00	0.00	0.00	0.00	0.00	0.00	0.00	0.00	0.00	0.00	0.00	0.00	0.00	0.00	0.00	0.00	0.00	-147.20	161.60	-14.30	0.00	-69.30	82.20	-12.80	0.00	-8.20	5.20	3.00	0.00	-8.20	5.20	3.00	0.00	1.00	0.00	0.00	0.00	0.00	0.00	0.00	0.00	0.00	0.00	0.00	0.00	0.00	0.00	0.00
0.00	0.00	0.00	0.00	0.00	0.00	0.00	0.00	0.00	0.00	0.00	0.00	0.00	0.00	0.00	0.00	0.00	0.00	0.00	-171.40	130.00	41.40	0.00	-82.90	68.10	14.80	0.00	-8.20	3.00	5.20	0.00	-8.20	3.00	5.20	0.00	1.00	0.00	0.00	0.00	0.00	0.00	0.00	0.00	0.00	0.00	0.00	0.00	0.00	0.00	0.00
0.00	0.00	0.00	0.00	0.00	0.00	0.00	0.00	0.00	0.00	0.00	0.00	0.00	0.00	0.00	0.00	0.00	0.00	0.00	-178.90	85.60	93.20	0.00	-88.40	47.30	41.00	0.00	-7.40	0.40	7.00	0.00	-7.40	0.40	7.00	0.00	1.00	0.00	0.00	0.00	0.00	0.00	0.00	0.00	0.00	0.00	0.00	0.00	0.00	0.00	0.00
0.00	0.00	0.00	0.00	0.00	0.00	0.00	0.00	0.00	0.00	0.00	0.00	0.00	0.00	0.00	0.00	0.00	0.00	0.00	-168.80	32.90	135.80	0.00	-85.20	21.90	63.20	0.00	-5.90	-2.10	8.10	0.00	-5.90	-2.10	8.10	0.00	1.00	0.00	0.00	0.00	0.00	0.00	0.00	0.00	0.00	0.00	0.00	0.00	0.00	0.00	0.00
0.00	0.00	0.00	0.00	0.00	0.00	0.00	0.00	0.00	0.00	0.00	0.00	0.00	0.00	0.00	0.00	0.00	0.00	0.00	-142.20	-23.00	165.20	0.00	-73.70	-5.60	79.30	0.00	-3.80	-4.50	8.30	0.00	-3.80	-4.50	8.30	0.00	1.00	0.00	0.00	0.00	0.00	0.00	0.00	0.00	0.00	0.00	0.00	0.00	0.00	0.00	0.00
0.00	0.00	0.00	0.00	0.00	0.00	0.00	0.00	0.00	0.00	0.00	0.00	0.00	0.00	0.00	0.00	0.00	0.00	0.00	-101.60	-76.70	178.40	0.00	-54.90	-32.60	87.60	0.00	-1.30	-6.50	7.80	0.00	-1.30	-6.50	7.80	0.00	1.00	0.00	0.00	0.00	0.00	0.00	0.00	0.00	0.00	0.00	0.00	0.00	0.00	0.00	0.00
0.00	0.00	0.00	0.00	0.00	0.00	0.00	0.00	0.00	0.00	0.00	0.00	0.00	0.00	0.00	0.00	0.00	0.00	0.00	-51.10	-122.90	174.10	0.00	-30.80	-56.40	87.30	0.00	1.30	-7.80	6.50	0.00	1.30	-7.80	6.50	0.00	1.00	0.00	0.00	0.00	0.00	0.00	0.00	0.00	0.00	0.00	0.00	0.00	0.00	0.00	0.00
0.00	0.00	0.00	0.00	0.00	0.00	0.00	0.00	0.00	0.00	0.00	0.00	0.00	0.00	0.00	0.00	0.00	0.00	0.00	4.30	-157.10	152.80	0.00	-3.60	-74.70	78.40	0.00	3.80	-8.30	4.50	0.00	3.80	-8.30	4.50	0.00	1.00	0.00	0.00	0.00	0.00	0.00	0.00	0.00	0.00	0.00	0.00	0.00	0.00	0.00	0.00
0.00	0.00	0.00	0.00	0.00	0.00	0.00	0.00	0.00	0.00	0.00	0.00	0.00	0.00	0.00	0.00	0.00	0.00	0.00	59.30	-175.90	116.50	0.00	23.80	-85.70	61.90	0.00	5.90	-8.10	2.10	0.00	5.90	-8.10	2.10	0.00	1.00	0.00	0.00	0.00	0.00	0.00	0.00	0.00	0.00	0.00	0.00	0.00	0.00	0.00	0.00
0.00	0.00	0.00	0.00	0.00	0.00	0.00	0.00	0.00	0.00	0.00	0.00	0.00	0.00	0.00	0.00	0.00	0.00	0.00	108.60	-177.50	68.90	0.00	49.00	-88.30	39.30	0.00	7.40	-7.00	-0.40	0.00	7.40	-7.00	-0.40	0.00	1.00	0.00	0.00	0.00	0.00	0.00	0.00	0.00	0.00	0.00	0.00	0.00	0.00	0.00	0.00
0.00	0.00	0.00	0.00	0.00	0.00	0.00	0.00	0.00	0.00	0.00	0.00	0.00	0.00	0.00	0.00	0.00	0.00	0.00	147.20	-161.70	14.40	0.00	69.30	-82.30	12.90	0.00	8.20	-5.20	-3.00	0.00	8.20	-5.20	-3.00	0.00	1.00	0.00	0.00	0.00	0.00	0.00	0.00	0.00	0.00	0.00	0.00	0.00	0.00	0.00	0.00
0.00	0.00	0.00	0.00	0.00	0.00	0.00	0.00	0.00	0.00	0.00	0.00	0.00	0.00	0.00	0.00	0.00	0.00	0.00	171.40	-130.10	-41.30	0.00	82.90	-68.20	-14.70	0.00	8.20	-3.00	-5.20	0.00	8.20	-3.00	-5.20	0.00	1.00	0.00	0.00	0.00	0.00	0.00	0.00	0.00	0.00	0.00	0.00	0.00	0.00	0.00	0.00
0.00	0.00	0.00	0.00	0.00	0.00	0.00	0.00	0.00	0.00	0.00	0.00	0.00	0.00	0.00	0.00	0.00	0.00	0.00	178.90	-85.70	-93.10	0.00	88.40	-47.40	-41.00	0.00	7.40	-0.40	-7.00	0.00	7.40	-0.40	-7.00	0.00	1.00	0.00	0.00	0.00	0.00	0.00	0.00	0.00	0.00	0.00	0.00	0.00	0.00	0.00	0.00
0.00	0.00	0.00	0.00	0.00	0.00	0.00	0.00	0.00	0.00	0.00	0.00	0.00	0.00	0.00	0.00	0.00	0.00	0.00	168.80	-33.00	-135.80	0.00	85.20	-22.00	-63.20	0.00	5.90	2.10	-8.10	0.00	5.90	2.10	-8.10	0.00	1.00	0.00	0.00	0.00	0.00	0.00	0.00	0.00	0.00	0.00	0.00	0.00	0.00	0.00	0.00
0.00	0.00	0.00	0.00	0.00	0.00	0.00	0.00	0.00	0.00	0.00	0.00	0.00	0.00	0.00	0.00	0.00	0.00	0.00	142.20	22.90	-165.10	0.00	73.70	5.50	-79.20	0.00	3.80	4.50	-8.30	0.00	3.80	4.50	-8.30	0.00	1.00	0.00	0.00	0.00	0.00	0.00	0.00	0.00	0.00	0.00	0.00	0.00	0.00	0.00	0.00
0.00	0.00	0.00	0.00	0.00	0.00	0.00	0.00	0.00	0.00	0.00	0.00	0.00	0.00	0.00	0.00	0.00	0.00	0.00	101.60	76.60	-178.30	0.00	54.90	32.50	-87.50	0.00	1.30	6.50	-7.80	0.00	1.30	6.50	-7.80	0.00	1.00	0.00	0.00	0.00	0.00	0.00	0.00	0.00	0.00	0.00	0.00	0.00	0.00	0.00	0.00
0.00	0.00	0.00	0.00	0.00	0.00	0.00	0.00	0.00	0.00	0.00	0.00	0.00	0.00	0.00	0.00	0.00	0.00	0.00	51.20	122.80	-174.00	0.00	30.80	56.40	-87.20	0.00	-1.30	7.80	-6.50	0.00	-1.30	7.80	-6.50	0.00	1.00	0.00	0.00	0.00	0.00	0.00	0.00	0.00	0.00	0.00	0.00	0.00	0.00	0.00	0.00
0.00	0.00	0.00	0.00	0.00	0.00	0.00	0.00	0.00	0.00	0.00	0.00	0.00	0.00	0.00	0.00	0.00	0.00	0.00	-4.20	157.00	-152.70	0.00	3.60	74.70	-78.40	0.00	-3.80	8.30	-4.50	0.00	-3.80	8.30	-4.50	0.00	1.00	0.00	0.00	0.00	0.00	0.00	0.00	0.00	0.00	0.00	0.00	0.00	0.00	0.00	0.00
0.00	0.00	0.00	0.00	0.00	0.00	0.00	0.00	0.00	0.00	0.00	0.00	0.00	0.00	0.00	0.00	0.00	0.00	0.00	-59.30	175.80	-116.40	0.00	-23.80	85.70	-61.80	0.00	-5.90	8.10	-2.10	0.00	-5.90	8.10	-2.10	0.00	1.00	0.00	0.00	0.00	0.00	0.00	0.00	0.00	0.00	0.00	0.00	0.00	0.00	0.00	0.00
0.00	0.00	0.00	0.00	0.00	0.00	0.00	0.00	0.00	0.00	0.00	0.00	0.00	0.00	0.00	0.00	0.00	0.00	0.00	-108.60	177.40	-68.70	0.00	-49.00	88.30	-39.30	0.00	-7.40	7.00	0.40	0.00	-7.40	7.00	0.40	0.00	1.00	0.00	0.00	0.00	0.00	0.00	0.00	0.00	0.00	0.00	0.00	0.00	0.00	0.00	0.00
0.00	0.00	0.00	0.00	0.00	0.00	0.00	0.00	0.00	0.00	0.00	0.00	0.00	0.00	0.00	0.00	0.00	0.00	0.00	-147.20	161.60	-14.30	0.00	-69.30	82.20	-12.80	0.00	-8.20	5.20	3.00	0.00	-8.20	5.20	3.00	0.00	1.00	0.00	0.00	0.00	0.00	0.00	0.00	0.00	0.00	0.00	0.00	0.00	0.00	0.00	0.00
0.00	0.00	0.00	0.00	0.00	0.00	0.00	0.00	0.00	0.00	0.00	0.00	0.00	0.00	0.00	0.00	0.00	0.00	0.00	-171.40	130.00	41.40	0.00	-82.90	68.10	14.80	0.00	-8.20	3.00	5.20	0.00	-8.20	3.00	5.20	0.00	1.00	0.00	0.00	0.00	0.00	0.00	0.00	0.00	0.00	0.00	0.00	0.00	0.00	0.00	0.00
0.00	0.00	0.00	0.00	0.00	0.00	0.00	0.00	0.00	0.00	0.00	0.00	0.00	0.00	0.00	0.00	0.00	0.00	0.00	-178.90	85.60	93.20	0.00	-88.40	47.30	41.00	0.00	-7.40	0.40	7.00	0.00	-7.40	0.40	7.00	0.00	1.00	0.00	0.00	0.00	0.00	0.00	0.00	0.00	0.00	0.00	0.00	0.00	0.00	0.00	0.00
0.00	0.00	0.00	0.00	0.00	0.00	0.00	0.00	0.00	0.00	0.00	0.00	0.00	0.00	0.00	0.00	0.00	0.00	0.00	-168.80	32.90	135.80	0.00	-85.20	21.90	63.20	0.00	-5.90	-2.10	8.10	0.00	-5.90	-2.10	8.10	0.00	1.00	0.00	0.00	0.00	0.00	0.00	0.00	0.00	0.00	0.00	0.00	0.00	0.00	0.00	0.00
0.00	0.00	0.00	0.00	0.00	0.00	0.00	0.00	0.00	0.00	0.00	0.00	0.00	0.00	0.00	0.00	0.00	0.00	0.00	-142.20	-23.00	165.20	0.00	-73.70	-5.60	79.30	0.00	-3.80	-4.50	8.30	0.00	-3.80	-4.50	8.30	0.00	1.00	0.00	0.00	0.00	0.00	0.00	0.00	0.00	0.00	0.00	0.00	0.00	0.00	0.00	0.00
0.00	0.00	0.00	0.00	0.00	0.00	0.00	0.00	0.00	0.00	0.00	0.00	0.00	0.00	0.00	0.00	0.00	0.00	0.00	-101.60	-76.70	178.40	0.00	-54.90	-32.60	87.60	0.00	-1.30	-6.50	7.80	0.00	-1.30	-6.50	7.80	0.00	1.00	0.00	0.00	0.00	0.00	0.00	0.00	0.00	0.00	0.00	0.00	0.00	0.00	0.00	0.00
0.00	0.00	0.00	0.00	0.00	0.00	0.00	0.00	0.00	0.00	0.00	0.00	0.00	0.00	0.00	0.00	0.00	0.00	0.00	-51.10	-122.90	174.10	0.00	-30.80	-56.40	87.30	0.00	1.30	-7.80	6.50	0.00	1.30	-7.80	6.50	0.00	1.00	0.00	0.00	0.00	0.00	0.00	0.00	0.00	0.00	0.00	0.00	0.00	0.00	0.00	0.00
0.00	0.00	0.00	0.00	0.00	0.00	0.00	0.00	0.00	0.00	0.00	0.00	0.00	0.00	0.00	0.00	0.00	0.00	0.00	4.30	-157.10	152.80	0.00	-3.60	-74.70	78.40	0.00	3.80	-8.30	4.50	0.00	3.80	-8.30	4.50	0.00	1.00	0.00	0.00	0.00	0.00	0.00	0.00	0.00	0.00	0.00	0.00	0.00	0.00	0.00	0.00
0.00	0.00	0.00	0.00	0.00	0.00	0.00	0.00	0.00	0.00	0.00	0.00	0.00	0.00	0.00	0.00	0.00	0.00	0.00	59.40	-175.90	116.50	0.00	23.80	-85.70	61.90	0.00	5.90	-8.10	2.10	0.00	5.90	-8.10	2.10	0.00	1.00	0.00	0.00	0.00	0.00	0.00	0.00	0.00	0.00	0.00	0.00	0.00	0.00	0.00	0.00
0.00	0.00	0.00	0.00	0.00	0.00	0.00	0.00	0.00	0.00	0.00	0.00	0.00	0.00	0.00	0.00	0.00	0.00	0.00	108.60	-177.50	68.80	0.00	49.00	-88.30	39.30	0.00	7.40	-7.00	-0.40	0.00	7.40	-7.00	-0.40	0.00	1.00	0.00	0.00	0.00	0.00	0.00	0.00	0.00	0.00	0.00	0.00	0.00	0.00	0.00	0.00
0.00	0.00	0.00	0.00	0.00	0.00	0.00	0.00	0.00	0.00	0.00	0.00	0.00	0.00	0.00	0.00	0.00	0.00	0.00	147.20	-161.70	14.40	0.00	69.40	-82.30	12.90	0.00	8.20	-5.20	-3.00	0.00	8.20	-5.20	-3.00	0.00	1.00	0.00	0.00	0.00	0.00	0.00	0.00	0.00	0.00	0.00	0.00	0.00	0.00	0.00	0.00
0.00	0.00	0.00	0.00	0.00	0.00	0.00	0.00	0.00	0.00	0.00	0.00	0.00	0.00	0.00	0.00	0.00	0.00	0.00	171.40	-130.10	-41.30	0.00	82.90	-68.20	-14.70	0.00	8.20	-3.00	-5.20	0.00	8.20	-3.00	-5.20	0.00	1.00	0.00	0.00	0.00	0.00	0.00	0.00	0.00	0.00	0.00	0.00	0.00	0.00	0.00	0.00
0.00	0.00	0.00	0.00	0.00	0.00	0.00	0.00	0.00	0.00	0.00	0.00	0.00	0.00	0.00	0.00	0.00	0.00	0.00	178.90	-85.70	-93.10	0.00	88.40	-47.40	-41.00	0.00	7.40	-0.40	-7.00	0.00	7.40	-0.40	-7.00	0.00	1.00	0.00	0.00	0.00	0.00	0.00	0.00	0.00	0.00	0.00	0.00	0.00	0.00	0.00	0.00
0.00	0.00	0.00	0.00	0.00	0.00	0.00	0.00	0.00	0.00	0.00	0.00	0.00	0.00	0.00	0.00	0.00	0.00	0.00	168.80	-33.00	-135.70	0.00	85.20	-22.00	-63.20	0.00	5.90	2.10	-8.10	0.00	5.90	2.10	-8.10	0.00	1.00	0.00	0.00	0.00	0.00	0.00	0.00	0.00	0.00	0.00	0.00	0.00	0.00	0.00	0.00
0.00	0.00	0.00	0.00	0.00	0.00	0.00	0.00	0.00	0.00	0.00	0.00	0.00	0.00	0.00	0.00	0.00	0.00	0.00	142.20	22.90	-165.10	0.00	73.70	5.50	-79.20	0.00	3.80	4.50	-8.30	0.00	3.80	4.50	-8.30	0.00	1.00	0.00	0.00	0.00	0.00	0.00	0.00	0.00	0.00	0.00	0.00	0.00	0.00	0.00	0.00
0.00	0.00	0.00	0.00	0.00	0.00	0.00	0.00	0.00	0.00	0.00	0.00	0.00	0.00	0.00	0.00	0.00	0.00	0.00	101.60	76.60	-178.30	0.00	54.90	32.50	-87.50	0.00	1.30	6.50	-7.80	0.00	1.30	6.50	-7.80	0.00	1.00	0.00	0.00	0.00	0.00	0.00	0.00	0.00	0.00	0.00	0.00	0.00	0.00	0.00	0.00
0.00	0.00	0.00	0.00	0.00	0.00	0.00	0.00	0.00	0.00	0.00	0.00	0.00	0.00	0.00	0.00	0.00	0.00	0.00	51.10	122.80	-174.00	0.00	30.80	56.40	-87.20	0.00	-1.30	7.80	-6.50	0.00	-1.30	7.80	-6.50	0.00	1.00	0.00	0.00	0.00	0.00	0.00	0.00	0.00	0.00	0.00	0.00	0.00	0.00	0.00	0.00
0.00	0.00	0.00	0.00	0.00	0.00	0.00	0.00	0.00	0.00	0.00	0.00	0.00	0.00	0.00	0.00	0.00	0.00	0.00	-4.30	157.00	-152.70	0.00	3.60	74.70	-78.40	0.00	-3.80	8.30	-4.50	0.00	-3.80	8.30	-4.50	0.00	1.00	0.00	0.00	0.00	0.00	0.00	0.00	0.00	0.00	0.00	0.00	0.00	0.00	0.00	0.00
0.00	0.00	0.00	0.00	0.00	0.00	0.00	0.00	0.00	0.00	0.00	0.00	0.00	0.00	0.00	0.00	0.00	0.00	0.00	-59.30	175.80	-116.40	0.00	-23.80	85.70	-61.80	0.00	-5.90	8.10	-2.10	0.00	-5.90	8.10	-2.10	0.00	1.00	0.00	0.00	0.00	0.00	0.00	0.00	0.00	0.00	0.00	0.00	0.00	0.00	0.00	0.00
0.00	0.00	0.00	0.00	0.00	0.00	0.00	0.00	0.00	0.00	0.00	0.00	0.00	0.00	0.00	0.00	0.00	0.00	0.00	-108.60	177.40	-68.70	0.00	-49.00	88.30	-39.30	0.00	-7.40	7.00	0.40	0.00	-7.40	7.00	0.40	0.00	1.00	0.00	0.00	0.00	0.00	0.00	0.00	0.00	0.00	0.00	0.00	0.00	0.00	0.00	0.00
0.00	0.00	0.00	0.00	0.00	0.00	0.00	0.00	0.00	0.00	0.00	0.00	0.00	0.00	0.00	0.00	0.00	0.00	0.00	-147.20	161.60	-14.30	0.00	-69.30	82.20	-12.80	0.00	-8.20	5.20	3.00	0.00	-8.20	5.20	3.00	0.00	1.00	0.00	0.00	0.00	0.00	0.00	0.00	0.00	0.00	0.00	0.00	0.00	0.00	0.00	0.00
0.00	0.00	0.00	0.00	0.00	0.00	0.00	0.00	0.00	0.00	0.00	0.00	0.00	0.00	0.00	0.00	0.00	0.00	0.00	-171.40	130.00	41.40	0.00	-82.90	68.10	14.80	0.00	-8.20	3.00	5.20	0.00	-8.20	3.00	5.20	0.00	1.00	0.00	0.00	0.00	0.00	0.00	0.00	0.00	0.00	0.00	0.00	0.00	0.00	0.00	0.00
0.00	0.00	0.00	0.00	0.00	0.00	0.00	0.00	0.00	0.00	0.00	0.00	0.00	0.00	0.00	0.00	0.00	0.00	0.00	-178.90	85.60	93.20	0.00	-88.40	47.30	41.00	0.00	-7.40	0.40	7.00	0.00	-7.40	0.40	7.00	0.00	1.00	0.00	0.00	0.00	0.00	0.00	0.00	0.00	0.00	0.00	0.00	0.00	0.00	0.00	0.00
0.00	0.00	0.00	0.00	0.00	0.00	0.00	0.00	0.00	0.00	0.00	0.00	0.00	0.00	0.00	0.00	0.00	0.00	0.00	-168.80	32.90	135.80	0.00	-85.20	21.90	63.20	0.00	-5.90	-2.10	8.10	0.00	-5.90	-2.10	8.10	0.00	1.00	0.00	0.00	0.00	0.00	0.00	0.00	0.00	0.00	0.00	0.00	0.00	0.00	0.00	0.00
0.00	0.00	0.00	0.00	0.00	0.00	0.00	0.00	0.00	0.00	0.00	0.00	0.00	0.00	0.00	0.00	0.00	0.00	0.00	-142.10	-23.00	165.20	0.00	-73.70	-5.60	79.30	0.00	-3.80	-4.50	8.30	0.00	-3.80	-4.50	8.30	0.00	1.00	0.00	0.00	0.00	0.00	0.00	0.00	0.00	0.00	0.00	0.00	0.00	0.00	0.00	0.00
0.00	0.00	0.00	0.00	0.00	0.00	0.00	0.00	0.00	0.00	0.00	0.00	0.00	0.00	0.00	0.00	0.00	0.00	0.00	-101.60	-76.70	178.40	0.00	-54.90	-32.60	87.60	0.00	-1.30	-6.50	7.80	0.00	-1.30	-6.50	7.80	0.00	1.00	0.00	0.00	0.00	0.00	0.00	0.00	0.00	0.00	0.00	0.00	0.00	0.00	0.00	0.00
0.00	0.00	0.00	0.00	0.00	0.00	0.00	0.00	0.00	0.00	0.00	0.00	0.00	0.00	0.00	0.00	0.00	0.00	0.00	-51.10	-122.90	174.10	0.00	-30.80	-56.40	87.30	0.00	1.30	-7.80	6.50	0.00	1.30	-7.80	6.50	0.00	1.00	0.00	0.00	0.00	0.00	0.00	0.00	0.00	0.00	0.00	0.00	0.00	0.00	0.00	0.00
0.00	0.00	0.00	0.00	0.00	0.00	0.00	0.00	0.00	0.00	0.00	0.00	0.00	0.00	0.00	0.00	0.00	0.00	0.00	4.30	-157.10	152.80	0.00	-3.60	-74.70	78.40	0.00	3.80	-8.30	4.50	0.00	3.80	-8.30	4.50	0.00	1.00	0.00	0.00	0.00	0.00	0.00	0.00	0.00	0.00	0.00	0.00	0.00	0.00	0.00	0.00
0.00	0.00	0.00	0.00	0.00	0.00	0.00	0.00	0.00	0.00	0.00	0.00	0.00	0.00	0.00	0.00	0.00	0.00	0.00	59.30	-175.90	116.50	0.00	23.80	-85.70	61.90	0.00	5.90	-8.10	2.10	0.00	5.90	-8.10	2.10	0.00	1.00	0.00	0.00	0.00	0.00	0.00	0.00	0.00	0.00	0.00	0.00	0.00	0.00	0.00	0.00
0.00	0.00	0.00	0.00	0.00	0.00	0.00	0.00	0.00	0.00	0.00	0.00	0.00	0.00	0.00	0.00	0.00	0.00	0.00	108.60	-177.50	68.80	0.00	49.00	-88.30	39.30	0.00	7.40	-7.00	-0.40	0.00	7.40	-7.00	-0.40	0.00	1.00	0.00	0.00	0.00	0.00	0.00	0.00	0.00	0.00	0.00	0.00	0.00	0.00	0.00	0.00
0.00	0.00	0.00	0.00	0.00	0.00	0.00	0.00	0.00	0.00	0.00	0.00	0.00	0.00	0.00	0.00	0.00	0.00	0.00	147.20	-161.70	14.40	0.00	69.30	-82.30	12.90	0.00	8.20	-5.20	-3.00	0.00	8.20	-5.20	-3.00	0.00	1.00	0.00	0.00	0.00	0.00	0.00	0.00	0.00	0.00	0.00	0.00	0.00	0.00	0.00	0.00
0.00	0.00	0.00	0.00	0.00	0.00	0.00	0.00	0.00	0.00	0.00	0.00	0.00	0.00	0.00	0.00	0.00	0.00	0.00	171.50	-130.10	-41.30	0.00	82.90	-68.20	-14.70	0.00	8.20	-3.00	-5.20	0.00	8.20	-3.00	-5.20	0.00	1.00	0.00	0.00	0.00	0.00	0.00	0.00	0.00	0.00	0.00	0.00	0.00	0.00	0.00	0.00
0.00	0.00	0.00	0.00	0.00	0.00	0.00	0.00	0.00	0.00	0.00	0.00	0.00	0.00	0.00	0.00	0.00	0.00	0.00	178.90	-85.70	-93.10	0.00	88.40	-47.40	-41.00	0.00	7.40	-0.40	-7.00	0.00	7.40	-0.40	-7.00	0.00	1.00	0.00	0.00	0.00	0.00	0.00	0.00	0.00	0.00	0.00	0.00	0.00	0.00	0.00	0.00
0.00	0.00	0.00	0.00	0.00	0.00	0.00	0.00	0.00	0.00	0.00	0.00	0.00	0.00	0.00	0.00	0.00	0.00	0.00	168.80	-33.00	-135.80	0.00	85.20	-22.00	-63.20	0.00	5.90	2.10	-8.10	0.00	5.90	2.10	-8.10	0.00	1.00	0.00	0.00	0.00	0.00	0.00	0.00	0.00	0.00	0.00	0.00	0.00	0.00	0.00	0.00
0.00	0.00	0.00	0.00	0.00	0.00	0.00	0.00	0.00	0.00	0.00	0.00	0.00	0.00	0.00	0.00	0.00	0.00	0.00	142.20	22.90	-165.10	0.00	73.70	5.50	-79.20	0.00	3.80	4.50	-8.30	0.00	3.80	4.50	-8.30	0.00	1.00	0.00	0.00	0.00	0.00	0.00	0.00	0.00	0.00	0.00	0.00	0.00	0.00	0.00	0.00
0.00	0.00	0.00	0.00	0.00	0.00	0.00	0.00	0.00	0.00	0.00	0.00	0.00	0.00	0.00	0.00	0.00	0.00	0.00	101.60	76.60	-178.30	0.00	54.90	32.50	-87.50	0.00	1.30	6.50	-7.80	0.00	1.30	6.50	-7.80	0.00	1.00	0.00	0.00	0.00	0.00	0.00	0.00	0.00	0.00	0.00	0.00	0.00	0.00	0.00	0.00
0.00	0.00	0.00	0.00	0.00	0.00	0.00	0.00	0.00	0.00	0.00	0.00	0.00	0.00	0.00	0.00	0.00	0.00	0.00	51.10	122.80	-174.00	0.00	30.80	56.40	-87.20	0.00	-1.30	7.80	-6.50	0.00	-1.30	7.80	-6.50	0.00	1.00	0.00	0.00	0.00	0.00	0.00	0.00	0.00	0.00	0.00	0.00	0.00	0.00	0.00	0.00
0.00	0.00	0.00	0.00	0.00	0.00	0.00	0.00	0.00	0.00	0.00	0.00	0.00	0.00	0.00	0.00	0.00	0.00	0.00	-4.30	157.00	-152.70	0.00	3.60	74.70	-78.40	0.00	-3.80	8.30	-4.50	0.00	-3.80	8.30	-4.50	0.00	1.00	0.00	0.00	0.00	0.00	0.00	0.00	0.00	0.00	0.00	0.00	0.00	0.00	0.00	0.00
0.00	0.00	0.00	0.00	0.00	0.00	0.00	0.00	0.00	0.00	0.00	0.00	0.00	0.00	0.00	0.00	0.00	0.00	0.00	-59.30	175.80	-116.40	0.00	-23.80	85.70	-61.80	0.00	-5.90	8.10	-2.10	0.00	-5.90	8.10	-2.10	0.00	1.00	0.00	0.00	0.00	0.00	0.00	0.00	0.00	0.00	0.00	0.00	0.00	0.00	0.00	0.00
0.00	0.00	0.00	0.00	0.00	0.00	0.00	0.00	0.00	0.00	0.00	0.00	0.00	0.00	0.00	0.00	0.00	0.00	0.00	-108.60	177.40	-68.80	0.00	-49.00	88.30	-39.30	0.00	-7.40	7.00	0.40	0.00	-7.40	7.00	0.40	0.00	1.00	0.00	0.00	0.00	0.00	0.00	0.00	0.00	0.00	0.00	0.00	0.00	0.00	0.00	0.00
0.00	0.00	0.00	0.00	0.00	0.00	0.00	0.00	0.00	0.00	0.00	0.00	0.00	0.00	0.00	0.00	0.00	0.00	0.00	-147.20	161.60	-14.30	0.00	-69.30	82.20	-12.80	0.00	-8.20	5.20	3.00	0.00	-8.20	5.20	3.00	0.00	1.00	0.00	0.00	0.00	0.00	0.00	0.00	0.00	0.00	0.00	0.00	0.00	0.00	0.00	0.00
0.00	0.00	0.00	0.00	0.00	0.00	0.00	0.00	0.00	0.00	0.00	0.00	0.00	0.00	0.00	0.00	0.00	0.00	0.00	-171.40	130.00	41.40	0.00	-82.90	68.10	14.80	0.00	-8.20	3.00	5.20	0.00	-8.20	3.00	5.20	0.00	1.00	0.00	0.00	0.00	0.00	0.00	0.00	0.00	0.00	0.00	0.00	0.00	0.00	0.00	0.00
0.00	0.00	0.00	0.00	0.00	0.00	0.00	0.00	0.00	0.00	0.00	0.00	0.00	0.00	0.00	0.00	0.00	0.00	0.00	-178.90	85.60	93.20	0.00	-88.40	47.30	41.00	0.00	-7.40	0.40	7.00	0.00	-7.40	0.40	7.00	0.00	1.00	0.00	0.00	0.00	0.00	0.00	0.00	0.00	0.00	0.00	0.00	0.00	0.00	0.00	0.00
0.00	0.00	0.00	0.00	0.00	0.00	0.00	0.00	0.00	0.00	0.00	0.00	0.00	0.00	0.00	0.00	0.00	0.00	0.00	-168.80	32.90	135.80	0.00	-85.20	21.90	63.20	0.00	-5.90	-2.10	8.10	0.00	-5.90	-2.10	8.10	0.00	1.00	0.00	0.00	0.00	0.00	0.00	0.00	0.00	0.00	0.00	0.00	0.00	0.00	0.00	0.00
0.00	0.00	0.00	0.00	0.00	0.00	0.00	0.00	0.00	0.00	0.00	0.00	0.00	0.00	0.00	0.00	0.00	0.00	0.00	-142.20	-23.00	165.20	0.00	-73.70	-5.60	79.30	0.00	-3.80	-4.50	8.30	0.00	-3.80	-4.50	8.30	0.00	1.00	0.00	0.00	0.00	0.00	0.00	0.00	0.00	0.00	0.00	0.00	0.00	0.00	0.00	0.00
0.00	0.00	0.00	0.00	0.00	0.00	0.00	0.00	0.00	0.00	0.00	0.00	0.00	0.00	0.00	0.00	0.00	0.00	0.00	-101.60	-76.70	178.40	0.00	-54.90	-32.60	87.60	0.00	-1.30	-6.50	7.80	0.00	-1.30	-6.50	7.80	0.00	1.00	0.00	0.00	0.00	0.00	0.00	0.00	0.00	0.00	0.00	0.00	0.00	0.00	0.00	0.00
0.00	0.00	0.00	0.00	0.00	0.00	0.00	0.00	0.00	0.00	0.00	0.00	0.00	0.00	0.00	0.00	0.00	0.00	0.00	-51.20	-122.90	174.10	0.00	-30.80	-56.40	87.30	0.00	1.30	-7.80	6.50	0.00	1.30	-7.80	6.50	0.00	1.00	0.00	0.00	0.00	0.00	0.00	0.00	0.00	0.00	0.00	0.00	0.00	0.00	0.00	0.00
0.00	0.00	0.00	0.00	0.00	0.00	0.00	0.00	0.00	0.00	0.00	0.00	0.00	0.00	0.00	0.00	0.00	0.00	0.00	4.20	-157.10	152.80	0.00	-3.60	-74.70	78.40	0.00	3.80	-8.30	4.50	0.00	3.80	-8.30	4.50	0.00	1.00	0.00	0.00	0.00	0.00	0.00	0.00	0.00	0.00	0.00	0.00	0.00	0.00	0.00	0.00
0.00	0.00	0.00	0.00	0.00	0.00	0.00	0.00	0.00	0.00	0.00	0.00	0.00	0.00	0.00	0.00	0.00	0.00	0.00	59.30	-175.90	116.50	0.00	23.80	-85.70	61.90	0.00	5.90	-8.10	2.10	0.00	5.90	-8.10	2.10	0.00	1.00	0.00	0.00	0.00	0.00	0.00	0.00	0.00	0.00	0.00	0.00	0.00	0.00	0.00	0.00
0.00	0.00	0.00	0.00	0.00	0.00	0.00	0.00	0.00	0.00	0.00	0.00	0.00	0.00	0.00	0.00	0.00	0.00	0.00	108.60	-177.50	68.80	0.00	49.00	-88.30	39.30	0.00	7.40	-7.00	-0.40	0.00	7.40	-7.00	-0.40	0.00	1.00	0.00	0.00	0.00	0.00	0.00	0.00	0.00	0.00	0.00	0.00	0.00	0.00	0.00	0.00
0.00	0.00	0.00	0.00	0.00	0.00	0.00	0.00	0.00	0.00	0.00	0.00	0.00	0.00	0.00	0.00	0.00	0.00	0.00	147.30	-161.70	14.40	0.00	69.30	-82.30	12.90	0.00	8.20	-5.20	-3.00	0.00	8.20	-5.20	-3.00	0.00	1.00	0.00	0.00	0.00	0.00	0.00	0.00	0.00	0.00	0.00	0.00	0.00	0.00	0.00	0.00
0.00	0.00	0.00	0.00	0.00	0.00	0.00	0.00	0.00	0.00	0.00	0.00	0.00	0.00	0.00	0.00	0.00	0.00	0.00	171.50	-130.10	-41.30	0.00	82.90	-68.20	-14.70	0.00	8.20	-3.00	-5.20	0.00	8.20	-3.00	-5.20	0.00	1.00	0.00	0.00	0.00	0.00	0.00	0.00	0.00	0.00	0.00	0.00	0.00	0.00	0.00	0.00
0.00	0.00	0.00	0.00	0.00	0.00	0.00	0.00	0.00	0.00	0.00	0.00	0.00	0.00	0.00	0.00	0.00	0.00	0.00	178.90	-85.70	-93.10	0.00	88.40	-47.40	-41.00	0.00	7.40	-0.40	-7.00	0.00	7.40	-0.40	-7.00	0.00	1.00	0.00	0.00	0.00	0.00	0.00	0.00	0.00	0.00	0.00	0.00	0.00	0.00	0.00	0.00
0.00	0.00	0.00	0.00	0.00	0.00	0.00	0.00	0.00	0.00	0.00	0.00	0.00	0.00	0.00	0.00	0.00	0.00	0.00	168.80	-33.00	-135.70	0.00	85.20	-22.00	-63.20	0.00	5.90	2.10	-8.10	0.00	5.90	2.10	-8.10	0.00	1.00	0.00	0.00	0.00	0.00	0.00	0.00	0.00	0.00	0.00	0.00	0.00	0.00	0.00	0.00
0.00	0.00	0.00	0.00	0.00	0.00	0.00	0.00	0.00	0.00	0.00	0.00	0.00	0.00	0.00	0.00	0.00	0.00	0.00	142.20	22.90	-165.10	0.00	73.70	5.50	-79.20	0.00	3.80	4.50	-8.30	0.00	3.80	4.50	-8.30	0.00	1.00	0.00	0.00	0.00	0.00	0.00	0.00	0.00	0.00	0.00	0.00	0.00	0.00	0.00	0.00
0.00	0.00	0.00	0.00	0.00	0.00	0.00	0.00	0.00	0.00	0.00	0.00	0.00	0.00	0.00	0.00	0.00	0.00	0.00	101.60	76.60	-178.30	0.00	54.90	32.50	-87.50	0.00	1.30	6.50	-7.80	0.00	1.30	6.50	-7.80	0.00	1.00	0.00	0.00	0.00	0.00	0.00	0.00	0.00	0.00	0.00	0.00	0.00	0.00	0.00	0.00
0.00	0.00	0.00	0.00	0.00	0.00	0.00	0.00	0.00	0.00	0.00	0.00	0.00	0.00	0.00	0.00	0.00	0.00	0.00	51.10	122.80	-174.00	0.00	30.80	56.40	-87.20	0.00	-1.30	7.80	-6.50	0.00	-1.30	7.80	-6.50	0.00	1.00	0.00	0.00	0.00	0.00	0.00	0.00	0.00	0.00	0.00	0.00	0.00	0.00	0.00	0.00
0.00	0.00	0.00	0.00	0.00	0.00	0.00	0.00	0.00	0.00	0.00	0.00	0.00	0.00	0.00	0.00	0.00	0.00	0.00	-4.30	157.00	-152.70	0.00	3.60	74.70	-78.40	0.00	-3.80	8.30	-4.50	0.00	-3.80	8.30	-4.50	0.00	1.00	0.00	0.00	0.00	0.00	0.00	0.00	0.00	0.00	0.00	0.00	0.00	0.00	0.00	0.00
0.00	0.00	0.00	0.00	0.00	0.00	0.00	0.00	0.00	0.00	0.00	0.00	0.00	0.00	0.00	0.00	0.00	0.00	0.00	-59.30	175.80	-116.40	0.00	-23.80	85.70	-61.80	0.00	-5.90	8.10	-2.10	0.00	-5.90	8.10	-2.10	0.00	1.00	0.00	0.00	0.00	0.00	0.00	0.00	0.00	0.00	0.00	0.00	0.00	0.00	0.00	0.00
0.00	0.00	0.00	0.00	0.00	0.00	0.00	0.00	0.00	0.00	0.00	0.00	0.00	0.00	0.00	0.00	0.00	0.00	0.00	-108.60	177.40	-68.70	0.00	-49.00	88.30	-39.30	0.00	-7.40	7.00	0.40	0.00	-7.40	7.00	0.40	0.00	1.00	0.00	0.00	0.00	0.00	0.00	0.00	0.00	0.00	0.00	0.00	0.00	0.00	0.00	0.00
0.00	0.00	0.00	0.00	0.00	0.00	0.00	0.00	0.00	0.00	0.00	0.00	0.00	0.00	0.00	0.00	0.00	0.00	0.00	-147.20	161.60	-14.30	0.00	-69.30	82.20	-12.80	0.00	-8.20	5.20	3.00	0.00	-8.20	5.20	3.00	0.00	1.00	0.00	0.00	0.00	0.00	0.00	0.00	0.00	0.00	0.00	0.00	0.00	0.00	0.00	0.00
0.00	0.00	0.00	0.00	0.00	0.00	0.00	0.00	0.00	0.00	0.00	0.00	0.00	0.00	0.00	0.00	0.00	0.00	0.00	-171.40	130.00	41.40	0.00	-82.90	68.10	14.80	0.00	-8.20	3.00	5.20	0.00	-8.20	3.00	5.20	0.00	1.00	0.00	0.00	0.00	0.00	0.00	0.00	0.00	0.00	0.00	0.00	0.00	0.00	0.00	0.00
0.00	0.00	0.00	0.00	0.00	0.00	0.00	0.00	0.00	0.00	0.00	0.00	0.00	0.00	0.00	0.00	0.00	0.00	0.00	-178.90	85.60	93.20	0.00	-88.40	47.30	41.00	0.00	-7.40	0.40	7.00	0.00	-7.40	0.40	7.00	0.00	1.00	0.00	0.00	0.00	0.00	0.00	0.00	0.00	0.00	0.00	0.00	0.00	0.00	0.00	0.00
0.00	0.00	0.00	0.00	0.00	0.00	0.00	0.00	0.00	0.00	0.00	0.00	0.00	0.00	0.00	0.00	0.00	0.00	0.00	-168.80	32.90	135.80	0.00	-85.20	21.90	63.20	0.00	-5.90	-2.10	8.10	0.00	-5.90	-2.10	8.10	0.00	1.00	0.00	0.00	0.00	0.00	0.00	0.00	0.00	0.00	0.00	0.00	0.00	0.00	0.00	0.00
0.00	0.00	0.00	0.00	0.00	0.00	0.00	0.00	0.00	0.00	0.00	0.00	0.00	0.00	0.00	0.00	0.00	0.00	0.00	-142.20	-23.00	165.20	0.00	-73.70	-5.60	79.30	0.00	-3.80	-4.50	8.30	0.00	-3.80	-4.50	8.30	0.00	1.00	0.00	0.00	0.00	0.00	0.00	0.00	0.00	0.00	0.00	0.00	0.00	0.00	0.00	0.00
0.00	0.00	0.00	0.00	0.00	0.00	0.00	0.00	0.00	0.00	0.00	0.00	0.00	0.00	0.00	0.00	0.00	0.00	0.00	-101.60	-76.70	178.40	0.00	-54.90	-32.60	87.60	0.00	-1.30	-6.50	7.80	0.00	-1.30	-6.50	7.80	0.00	1.00	0.00	0.00	0.00	0.00	0.00	0.00	0.00	0.00	0.00	0.00	0.00	0.00	0.00	0.00
0.00	0.00	0.00	0.00	0.00	0.00	0.00	0.00	0.00	0.00	0.00	0.00	0.00	0.00	0.00	0.00	0.00	0.00	0.00	-51.10	-122.90	174.10	0.00	-30.80	-56.40	87.30	0.00	1.30	-7.80	6.50	0.00	1.30	-7.80	6.50	0.00	1.00	0.00	0.00	0.00	0.00	0.00	0.00	0.00	0.00	0.00	0.00	0.00	0.00	0.00	0.00
0.00	0.00	0.00	0.00	0.00	0.00	0.00	0.00	0.00	0.00	0.00	0.00	0.00	0.00	0.00	0.00	0.00	0.00	0.00	4.30	-157.10	152.80	0.00	-3.60	-74.70	78.40	0.00	3.80	-8.30	4.50	0.00	3.80	-8.30	4.50	0.00	1.00	0.00	0.00	0.00	0.00	0.00	0.00	0.00	0.00	0.00	0.00	0.00	0.00	0.00	0.00
0.00	0.00	0.00	0.00	0.00	0.00	0.00	0.00	0.00	0.00	0.00	0.00	0.00	0.00	0.00	0.00	0.00	0.00	0.00	59.30	-175.90	116.50	0.00	23.80	-85.70	61.90	0.00	5.90	-8.10	2.10	0.00	5.90	-8.10	2.10	0.00	1.00	0.00	0.00	0.00	0.00	0.00	0.00	0.00	0.00	0.00	0.00	0.00	0.00	0.00	0.00
0.00	0.00	0.00	0.00	0.00	0.00	0.00	0.00	0.00	0.00	0.00	0.00	0.00	0.00	0.00	0.00	0.00	0.00	0.00	108.60	-177.50	68.80	0.00	49.00	-88.30	39.30	0.00	7.40	-7.00	-0.40	0.00	7.40	-7.00	-0.40	0.00	1.00	0.00	0.00	0.00	0.00	0.00	0.00	0.00	0.00	0.00	0.00	0.00	0.00	0.00	0.00
0.00	0.00	0.00	0.00	0.00	0.00	0.00	0.00	0.00	0.00	0.00	0.00	0.00	0.00	0.00	0.00	0.00	0.00	0.00	147.20	-161.70	14.40	0.00	69.30	-82.30	12.90	0.00	8.20	-5.20	-3.00	0.00	8.20	-5.20	-3.00	0.00	1.00	0.00	0.00	0.00	0.00	0.00	0.00	0.00	0.00	0.00	0.00	0.00	0.00	0.00	0.00
0.00	0.00	0.00	0.00	0.00	0.00	0.00	0.00	0.00	0.00	0.00	0.00	0.00	0.00	0.00	0.00	0.00	0.00	0.00	171.50	-130.10	-41.40	0.00	82.90	-68.20	-14.70	0.00	8.20	-3.00	-5.20	0.00	8.20	-3.00	-5.20	0.00	1.00	0.00	0.00	0.00	0.00	0.00	0.00	0.00	0.00	0.00	0.00	0.00	0.00	0.00	0.00
0.00	0.00	0.00	0.00	0.00	0.00	0.00	0.00	0.00	0.00	0.00	0.00	0.00	0.00	0.00	0.00	0.00	0.00	0.00	178.90	-85.70	-93.10	0.00	88.40	-47.40	-41.00	0.00	7.40	-0.40	-7.00	0.00	7.40	-0.40	-7.00	0.00	1.00	0.00	0.00	0.00	0.00	0.00	0.00	0.00	0.00	0.00	0.00	0.00	0.00	0.00	0.00
0.00	0.00	0.00	0.00	0.00	0.00	0.00	0.00	0.00	0.00	0.00	0.00	0.00	0.00	0.00	0.00	0.00	0.00	0.00	168.80	-33.00	-135.80	0.00	85.20	-22.00	-63.20	0.00	5.90	2.10	-8.10	0.00	5.90	2.10	-8.10	0.00	1.00	0.00	0.00	0.00	0.00	0.00	0.00	0.00	0.00	0.00	0.00	0.00	0.00	0.00	0.00
0.00	0.00	0.00	0.00	0.00	0.00	0.00	0.00	0.00	0.00	0.00	0.00	0.00	0.00	0.00	0.00	0.00	0.00	0.00	142.20	22.90	-165.10	0.00	73.70	5.50	-79.20	0.00	3.80	4.50	-8.30	0.00	3.80	4.50	-8.30	0.00	1.00	0.00	0.00	0.00	0.00	0.00	0.00	0.00	0.00	0.00	0.00	0.00	0.00	0.00	0.00
0.00	0.00	0.00	0.00	0.00	0.00	0.00	0.00	0.00	0.00	0.00	0.00	0.00	0.00	0.00	0.00	0.00	0.00	0.00	101.60	76.60	-178.30	0.00	54.90	32.50	-87.50	0.00	1.30	6.50	-7.80	0.00	1.30	6.50	-7.80	0.00	1.00	0.00	0.00	0.00	0.00	0.00	0.00	0.00	0.00	0.00	0.00	0.00	0.00	0.00	0.00
0.00	0.00	0.00	0.00	0.00	0.00	0.00	0.00	0.00	0.00	0.00	0.00	0.00	0.00	0.00	0.00	0.00	0.00	0.00	51.10	122.80	-174.00	0.00	30.80	56.40	-87.20	0.00	-1.30	7.80	-6.50	0.00	-1.30	7.80	-6.50	0.00	1.00	0.00	0.00	0.00	0.00	0.00	0.00	0.00	0.00	0.00	0.00	0.00	0.00	0.00	0.00
0.00	0.00	0.00	0.00	0.00	0.00	0.00	0.00	0.00	0.00	0.00	0.00	0.00	0.00	0.00	0.00	0.00	0.00	0.00	-4.30	157.00	-152.70	0.00	3.60	74.70	-78.40	0.00	-3.80	8.30	-4.50	0.00	-3.80	8.30	-4.50	0.00	1.00	0.00	0.00	0.00	0.00	0.00	0.00	0.00	0.00	0.00	0.00	0.00	0.00	0.00	0.00
0.00	0.00	0.00	0.00	0.00	0.00	0.00	0.00	0.00	0.00	0.00	0.00	0.00	0.00	0.00	0.00	0.00	0.00	0.00	-59.30	175.80	-116.40	0.00	-23.80	85.70	-61.80	0.00	-5.90	8.10	-2.10	0.00	-5.90	8.10	-2.10	0.00	1.00	0.00	0.00	0.00	0.00	0.00	0.00	0.00	0.00	0.00	0.00	0.00	0.00	0.00	0.00
0.00	0.00	0.00	0.00	0.00	0.00	0.00	0.00	0.00	0.00	0.00	0.00	0.00	0.00	0.00	0.00	0.00	0.00	0.00	-108.60	177.40	-68.70	0.00	-49.00	88.30	-39.30	0.00	-7.40	7.00	0.40	0.00	-7.40	7.00	0.40	0.00	1.00	0.00	0.00	0.00	0.00	0.00	0.00	0.00	0.00	0.00	0.00	0.00	0.00	0.00	0.00
0.00	0.00	0.00	0.00	0.00	0.00	0.00	0.00	0.00	0.00	0.00	0.00	0.00	0.00	0.00	0.00	0.00	0.00	0.00	-147.20	161.60	-14.30	0.00	-69.30	82.20	-12.80	0.00	-8.20	5.20	3.00	0.00	-8.20	5.20	3.00	0.00	1.00	0.00	0.00	0.00	0.00	0.00	0.00	0.00	0.00	0.00	0.00	0.00	0.00	0.00	0.00
0.00	0.00	0.00	0.00	0.00	0.00	0.00	0.00	0.00	0.00	0.00	0.00	0.00	0.00	0.00	0.00	0.00	0.00	0.00	-171.40	130.00	41.40	0.00	-82.90	68.10	14.80	0.00	-8.20	3.00	5.20	0.00	-8.20	3.00	5.20	0.00	1.00	0.00	0.00	0.00	0.00	0.00	0.00	0.00	0.00	0.00	0.00	0.00	0.00	0.00	0.00
0.00	0.00	0.00	0.00	0.00	0.00	0.00	0.00	0.00	0.00	0.00	0.00	0.00	0.00	0.00	0.00	0.00	0.00	0.00	-178.90	85.60	93.20	0.00	-88.40	47.30	41.00	0.00	-7.40	0.40	7.00	0.00	-7.40	0.40	7.00	0.00	1.00	0.00	0.00	0.00	0.00	0.00	0.00	0.00	0.00	0.00	0.00	0.00	0.00	0.00	0.00
0.00	0.00	0.00	0.00	0.00	0.00	0.00	0.00	0.00	0.00	0.00	0.00	0.00	0.00	0.00	0.00	0.00	0.00	0.00	-168.80	32.90	135.80	0.00	-85.20	21.90	63.20	0.00	-5.90	-2.10	8.10	0.00	-5.90	-2.10	8.10	0.00	1.00	0.00	0.00	0.00	0.00	0.00	0.00	0.00	0.00	0.00	0.00	0.00	0.00	0.00	0.00
0.00	0.00	0.00	0.00	0.00	0.00	0.00	0.00	0.00	0.00	0.00	0.00	0.00	0.00	0.00	0.00	0.00	0.00	0.00	-142.20	-23.00	165.20	0.00	-73.70	-5.60	79.30	0.00	-3.80	-4.50	8.30	0.00	-3.80	-4.50	8.30	0.00	1.00	0.00	0.00	0.00	0.00	0.00	0.00	0.00	0.00	0.00	0.00	0.00	0.00	0.00	0.00
0.00	0.00	0.00	0.00	0.00	0.00	0.00	0.00	0.00	0.00	0.00	0.00	0.00	0.00	0.00	0.00	0.00	0.00	0.00	-101.60	-76.70	178.40	0.00	-54.90	-32.60	87.60	0.00	-1.30	-6.50	7.80	0.00	-1.30	-6.50	7.80	0.00	1.00	0.00	0.00	0.00	0.00	0.00	0.00	0.00	0.00	0.00	0.00	0.00	0.00	0.00	0.00
0.00	0.00	0.00	0.00	0.00	0.00	0.00	0.00	0.00	0.00	0.00	0.00	0.00	0.00	0.00	0.00	0.00	0.00	0.00	-51.10	-122.90	174.10	0.00	-30.80	-56.40	87.30	0.00	1.30	-7.80	6.50	0.00	1.30	-7.80	6.50	0.00	1.00	0.00	0.00	0.00	0.00	0.00	0.00	0.00	0.00	0.00	0.00	0.00	0.00	0.00	0.00
0.00	0.00	0.00	0.00	0.00	0.00	0.00	0.00	0.00	0.00	0.00	0.00	0.00	0.00	0.00	0.00	0.00	0.00	0.00	4.30	-157.10	152.80	0.00	-3.60	-74.70	78.40	0.00	3.80	-8.30	4.50	0.00	3.80	-8.30	4.50	0.00	1.00	0.00	0.00	0.00	0.00	0.00	0.00	0.00	0.00	0.00	0.00	0.00	0.00	0.00	0.00
0.00	0.00	0.00	0.00	0.00	0.00	0.00	0.00	0.00	0.00	0.00	0.00	0.00	0.00	0.00	0.00	0.00	0.00	0.00	59.30	-175.90	116.50	0.00	23.80	-85.70	61.90	0.00	5.90	-8.10	2.10	0.00	5.90	-8.10	2.10	0.00	1.00	0.00	0.00	0.00	0.00	0.00	0.00	0.00	0.00	0.00	0.00	0.00	0.00	0.00	0.00
0.00	0.00	0.00	0.00	0.00	0.00	0.00	0.00	0.00	0.00	0.00	0.00	0.00	0.00	0.00	0.00	0.00	0.00	0.00	108.60	-177.50	68.80	0.00	49.00	-88.30	39.30	0.00	7.40	-7.00	-0.40	0.00	7.40	-7.00	-0.40	0.00	1.00	0.00	0.00	0.00	0.00	0.00	0.00	0.00	0.00	0.00	0.00	0.00	0.00	0.00	0.00
0.00	0.00	0.00	0.00	0.00	0.00	0.00	0.00	0.00	0.00	0.00	0.00	0.00	0.00	0.00	0.00	0.00	0.00	0.00	147.20	-161.70	14.40	0.00	69.40	-82.30	12.90	0.00	8.20	-5.20	-3.00	0.00	8.20	-5.20	-3.00	0.00	1.00	0.00	0.00	0.00	0.00	0.00	0.00	0.00	0.00	0.00	0.00	0.00	0.00	0.00	0.00
0.00	0.00	0.00	0.00	0.00	0.00	0.00	0.00	0.00	0.00	0.00	0.00	0.00	0.00	0.00	0.00	0.00	0.00	0.00	171.50	-130.10	-41.30	0.00	82.90	-68.20	-14.70	0.00	8.20	-3.00	-5.20	0.00	8.20	-3.00	-5.20	0.00	1.00	0.00	0.00	0.00	0.00	0.00	0.00	0.00	0.00	0.00	0.00	0.00	0.00	0.00	0.00
0.00	0.00	0.00	0.00	0.00	0.00	0.00	0.00	0.00	0.00	0.00	0.00	0.00	0.00	0.00	0.00	0.00	0.00	0.00	178.90	-85.70	-93.10	0.00	88.40	-47.40	-41.00	0.00	7.40	-0.40	-7.00	0.00	7.40	-0.40	-7.00	0.00	1.00	0.00	0.00	0.00	0.00	0.00	0.00	0.00	0.00	0.00	0.00	0.00	0.00	0.00	0.00
0.00	0.00	0.00	0.00	0.00	0.00	0.00	0.00	0.00	0.00	0.00	0.00	0.00	0.00	0.00	0.00	0.00	0.00	0.00	168.80	-33.00	-135.70	0.00	85.20	-22.00	-63.20	0.00	5.90	2.10	-8.10	0.00	5.90	2.10	-8.10	0.00	1.00	0.00	0.00	0.00	0.00	0.00	0.00	0.00	0.00	0.00	0.00	0.00	0.00	0.00	0.00
0.00	0.00	0.00	0.00	0.00	0.00	0.00	0.00	0.00	0.00	0.00	0.00	0.00	0.00	0.00	0.00	0.00	0.00	0.00	142.20	22.90	-165.10	0.00	73.70	5.50	-79.20	0.00	3.80	4.50	-8.30	0.00	3.80	4.50	-8.30	0.00	1.00	0.00	0.00	0.00	0.00	0.00	0.00	0.00	0.00	0.00	0.00	0.00	0.00	0.00	0.00
0.00	0.00	0.00	0.00	0.00	0.00	0.00	0.00	0.00	0.00	0.00	0.00	0.00	0.00	0.00	0.00	0.00	0.00	0.00	101.60	76.60	-178.30	0.00	54.90	32.50	-87.50	0.00	1.30	6.50	-7.80	0.00	1.30	6.50	-7.80	0.00	1.00	0.00	0.00	0.00	0.00	0.00	0.00	0.00	0.00	0.00	0.00	0.00	0.00	0.00	0.00
0.00	0.00	0.00	0.00	0.00	0.00	0.00	0.00	0.00	0.00	0.00	0.00	0.00	0.00	0.00	0.00	0.00	0.00	0.00	51.20	122.80	-174.00	0.00	30.80	56.40	-87.20	0.00	-1.30	7.80	-6.50	0.00	-1.30	7.80	-6.50	0.00	1.00	0.00	0.00	0.00	0.00	0.00	0.00	0.00	0.00	0.00	0.00	0.00	0.00	0.00	0.00
0.00	0.00	0.00	0.00	0.00	0.00	0.00	0.00	0.00	0.00	0.00	0.00	0.00	0.00	0.00	0.00	0.00	0.00	0.00	-4.20	157.00	-152.70	0.00	3.60	74.70	-78.40	0.00	-3.80	8.30	-4.50	0.00	-3.80	8.30	-4.50	0.00	1.00	0.00	0.00	0.00	0.00	0.00	0.00	0.00	0.00	0.00	0.00	0.00	0.00	0.00	0.00
0.00	0.00	0.00	0.00	0.00	0.00	0.00	0.00	0.00	0.00	0.00	0.00	0.00	0.00	0.00	0.00	0.00	0.00	0.00	-59.30	175.80	-116.40	0.00	-23.80	85.70	-61.80	0.00	-5.90	8.10	-2.10	0.00	-5.90	8.10	-2.10	0.00	1.00	0.00	0.00	0.00	0.00	0.00	0.00	0.00	0.00	0.00	0.00	0.00	0.00	0.00	0.00
0.00	0.00	0.00	0.00	0.00	0.00	0.00	0.00	0.00	0.00	0.00	0.00	0.00	0.00	0.00	0.00	0.00	0.00	0.00	-108.60	177.40	-68.70	0.00	-49.00	88.30	-39.30	0.00	-7.40	7.00	0.40	0.00	-7.40	7.00	0.40	0.00	1.00	0.00	0.00	0.00	0.00	0.00	0.00	0.00	0.00	0.00	0.00	0.00	0.00	0.00	0.00
0.00	0.00	0.00	0.00	0.00	0.00	0.00	0.00	0.00	0.00	0.00	0.00	0.00	0.00	0.00	0.00	0.00	0.00	0.00	-147.20	161.60	-14.30	0.00	-69.30	82.20	-12.80	0.00	-8.20	5.20	3.00	0.00	-8.20	5.20	3.00	0.00	1.00	0.00	0.00	0.00	0.00	0.00	0.00	0.00	0.00	0.00	0.00	0.00	0.00	0.00	0.00
0.00	0.00	0.00	0.00	0.00	0.00	0.00	0.00	0.00	0.00	0.00	0.00	0.00	0.00	0.00	0.00	0.00	0.00	0.00	-171.50	130.00	41.40	0.00	-82.90	68.10	14.80	0.00	-8.20	3.00	5.20	0.00	-8.20	3.00	5.20	0.00	1.00	0.00	0.00	0.00	0.00	0.00	0.00	0.00	0.00	0.00	0.00	0.00	0.00	0.00	0.00
0.00	0.00	0.00	0.00	0.00	0.00	0.00	0.00	0.00	0.00	0.00	0.00	0.00	0.00	0.00	0.00	0.00	0.00	0.00	-178.90	85.60	93.20	0.00	-88.40	47.30	41.00	0.00	-7.40	0.40	7.00	0.00	-7.40	0.40	7.00	0.00	1.00	0.00	0.00	0.00	0.00	0.00	0.00	0.00	0.00	0.00	0.00	0.00	0.00	0.00	0.00
0.00	0.00	0.00	0.00	0.00	0.00	0.00	0.00	0.00	0.00	0.00	0.00	0.00	0.00	0.00	0.00	0.00	0.00	0.00	-168.80	32.90	135.80	0.00	-85.20	21.90	63.20	0.00	-5.90	-2.10	8.10	0.00	-5.90	-2.10	8.10	0.00	1.00	0.00	0.00	0.00	0.00	0.00	0.00	0.00	0.00	0.00	0.00	0.00	0.00	0.00	0.00
0.00	0.00	0.00	0.00	0.00	0.00	0.00	0.00	0.00	0.00	0.00	0.00	0.00	0.00	0.00	0.00	0.00	0.00	0.00	-142.10	-23.00	165.20	0.00	-73.70	-5.60	79.30	0.00	-3.80	-4.50	8.30	0.00	-3.80	-4.50	8.30	0.00	1.00	0.00	0.00	0.00	0.00	0.00	0.00	0.00	0.00	0.00	0.00	0.00	0.00	0.00	0.00
0.00	0.00	0.00	0.00	0.00	0.00	0.00	0.00	0.00	0.00	0.00	0.00	0.00	0.00	0.00	0.00	0.00	0.00	0.00	-101.60	-76.70	178.40	0.00	-54.90	-32.60	87.60	0.00	-1.30	-6.50	7.80	0.00	-1.30	-6.50	7.80	0.00	1.00	0.00	0.00	0.00	0.00	0.00	0.00	0.00	0.00	0.00	0.00	0.00	0.00	0.00	0.00
0.00	0.00	0.00	0.00	0.00	0.00	0.00	0.00	0.00	0.00	0.00	0.00	0.00	0.00	0.00	0.00	0.00	0.00	0.00	-51.10	-122.90	174.10	0.00	-30.80	-56.40	87.30	0.00	1.30	-7.80	6.50	0.00	1.30	-7.80	6.50	0.00	1.00	0.00	0.00	0.00	0.00	0.00	0.00	0.00	0.00	0.00	0.00	0.00	0.00	0.00	0.00
0.00	0.00	0.00	0.00	0.00	0.00	0.00	0.00	0.00	0.00	0.00	0.00	0.00	0.00	0.00	0.00	0.00	0.00	0.00	4.30	-157.10	152.80	0.00	-3.60	-74.70	78.40	0.00	3.80	-8.30	4.50	0.00	3.80	-8.30	4.50	0.00	1.00	0.00	0.00	0.00	0.00	0.00	0.00	0.00	0.00	0.00	0.00	0.00	0.00	0.00	0.00
0.00	0.00	0.00	0.00	0.00	0.00	0.00	0.00	0.00	0.00	0.00	0.00	0.00	0.00	0.00	0.00	0.00	0.00	0.00	59.30	-175.90	116.50	0.00	23.80	-85.70	61.90	0.00	5.90	-8.10	2.10	0.00	5.90	-8.10	2.10	0.00	1.00	0.00	0.00	0.00	0.00	0.00	0.00	0.00	0.00	0.00	0.00	0.00	0.00	0.00	0.00
0.00	0.00	0.00	0.00	0.00	0.00	0.00	0.00	0.00	0.00	0.00	0.00	0.00	0.00	0.00	0.00	0.00	0.00	0.00	108.60	-177.50	68.90	0.00	49.00	-88.30	39.30	0.00	7.40	-7.00	-0.40	0.00	7.40	-7.00	-0.40	0.00	1.00	0.00	0.00	0.00	0.00	0.00	0.00	0.00	0.00	0.00	0.00	0.00	0.00	0.00	0.00
0.00	0.00	0.00	0.00	0.00	0.00	0.00	0.00	0.00	0.00	0.00	0.00	0.00	0.00	0.00	0.00	0.00	0.00	0.00	147.20	-161.70	14.40	0.00	69.30	-82.30	12.90	0.00	8.20	-5.20	-3.00	0.00	8.20	-5.20	-3.00	0.00	1.00	0.00	0.00	0.00	0.00	0.00	0.00	0.00	0.00	0.00	0.00	0.00	0.00	0.00	0.00
0.00	0.00	0.00	0.00	0.00	0.00	0.00	0.00	0.00	0.00	0.00	0.00	0.00	0.00	0.00	0.00	0.00	0.00	0.00	171.50	-130.10	-41.30	0.00	82.90	-68.20	-14.70	0.00	8.20	-3.00	-5.20	0.00	8.20	-3.00	-5.20	0.00	1.00	0.00	0.00	0.00	0.00	0.00	0.00	0.00	0.00	0.00	0.00	0.00	0.00	0.00	0.00
0.00	0.00	0.00	0.00	0.00	0.00	0.00	0.00	0.00	0.00	0.00	0.00	0.00	0.00	0.00	0.00	0.00	0.00	0.00	178.90	-85.70	-93.10	0.00	88.40	-47.40	-41.00	0.00	7.40	-0.40	-7.00	0.00	7.40	-0.40	-7.00	0.00	1.00	0.00	0.00	0.00	0.00	0.00	0.00	0.00	0.00	0.00	0.00	0.00	0.00	0.00	0.00
0.00	0.00	0.00	0.00	0.00	0.00	0.00	0.00	0.00	0.00	0.00	0.00	0.00	0.00	0.00	0.00	0.00	0.00	0.00	168.80	-33.00	-135.80	0.00	85.20	-22.00	-63.20	0.00	5.90	2.10	-8.10	0.00	5.90	2.10	-8.10	0.00	1.00	0.00	0.00	0.00	0.00	0.00	0.00	0.00	0.00	0.00	0.00	0.00	0.00	0.00	0.00
0.00	0.00	0.00	0.00	0.00	0.00	0.00	0.00	0.00	0.00	0.00	0.00	0.00	0.00	0.00	0.00	0.00	0.00	0.00	142.20	22.90	-165.10	0.00	73.70	5.50	-79.20	0.00	3.80	4.50	-8.30	0.00	3.80	4.50	-8.30	0.00	1.00	0.00	0.00	0.00	0.00	0.00	0.00	0.00	0.00	0.00	0.00	0.00	0.00	0.00	0.00
0.00	0.00	0.00	0.00	0.00	0.00	0.00	0.00	0.00	0.00	0.00	0.00	0.00	0.00	0.00	0.00	0.00	0.00	0.00	101.60	76.60	-178.30	0.00	54.90	32.50	-87.50	0.00	1.30	6.50	-7.80	0.00	1.30	6.50	-7.80	0.00	1.00	0.00	0.00	0.00	0.00	0.00	0.00	0.00	0.00	0.00	0.00	0.00	0.00	0.00	0.00
0.00	0.00	0.00	0.00	0.00	0.00	0.00	0.00	0.00	0.00	0.00	0.00	0.00	0.00	0.00	0.00	0.00	0.00	0.00	51.10	122.80	-174.00	0.00	30.80	56.40	-87.20	0.00	-1.30	7.80	-6.50	0.00	-1.30	7.80	-6.50	0.00	1.00	0.00	0.00	0.00	0.00	0.00	0.00	0.00	0.00	0.00	0.00	0.00	0.00	0.00	0.00
0.00	0.00	0.00	0.00	0.00	0.00	0.00	0.00	0.00	0.00	0.00	0.00	0.00	0.00	0.00	0.00	0.00	0.00	0.00	-4.30	157.00	-152.70	0.00	3.60	74.70	-78.40	0.00	-3.80	8.30	-4.50	0.00	-3.80	8.30	-4.50	0.00	1.00	0.00	0.00	0.00	0.00	0.00	0.00	0.00	0.00	0.00	0.00	0.00	0.00	0.00	0.00
0.00	0.00	0.00	0.00	0.00	0.00	0.00	0.00	0.00	0.00	0.00	0.00	0.00	0.00	0.00	0.00	0.00	0.00	0.00	-59.30	175.80	-116.40	0.00	-23.80	85.70	-61.80	0.00	-5.90	8.10	-2.10	0.00	-5.90	8.10	-2.10	0.00	1.00	0.00	0.00	0.00	0.00	0.00	0.00	0.00	0.00	0.00	0.00	0.00	0.00	0.00	0.00
0.00	0.00	0.00	0.00	0.00	0.00	0.00	0.00	0.00	0.00	0.00	0.00	0.00	0.00	0.00	0.00	0.00	0.00	0.00	-108.60	177.40	-68.70	0.00	-49.00	88.30	-39.30	0.00	-7.40	7.00	0.40	0.00	-7.40	7.00	0.40	0.00	1.00	0.00	0.00	0.00	0.00	0.00	0.00	0.00	0.00	0.00	0.00	0.00	0.00	0.00	0.00
0.00	0.00	0.00	0.00	0.00	0.00	0.00	0.00	0.00	0.00	0.00	0.00	0.00	0.00	0.00	0.00	0.00	0.00	0.00	-147.20	161.60	-14.30	0.00	-69.30	82.20	-12.80	0.00	-8.20	5.20	3.00	0.00	-8.20	5.20	3.00	0.00	1.00	0.00	0.00	0.00	0.00	0.00	0.00	0.00	0.00	0.00	0.00	0.00	0.00	0.00	0.00
0.00	0.00	0.00	0.00	0.00	0.00	0.00	0.00	0.00	0.00	0.00	0.00	0.00	0.00	0.00	0.00	0.00	0.00	0.00	-171.40	130.00	41.40	0.00	-82.90	68.10	14.80	0.00	-8.20	3.00	5.20	0.00	-8.20	3.00	5.20	0.00	1.00	0.00	0.00	0.00	0.00	0.00	0.00	0.00	0.00	0.00	0.00	0.00	0.00	0.00	0.00
0.00	0.00	0.00	0.00	0.00	0.00	0.00	0.00	0.00	0.00	0.00	0.00	0.00	0.00	0.00	0.00	0.00	0.00	0.00	-178.90	85.60	93.20	0.00	-88.40	47.30	41.00	0.00	-7.40	0.40	7.00	0.00	-7.40	0.40	7.00	0.00	1.00	0.00	0.00	0.00	0.00	0.00	0.00	0.00	0.00	0.00	0.00	0.00	0.00	0.00	0.00
0.00	0.00	0.00	0.00	0.00	0.00	0.00	0.00	0.00	0.00	0.00	0.00	0.00	0.00	0.00	0.00	0.00	0.00	0.00	-168.80	32.90	135.80	0.00	-85.20	21.90	63.20	0.00	-5.90	-2.10	8.10	0.00	-5.90	-2.10	8.10	0.00	1.00	0.00	0.00	0.00	0.00	0.00	0.00	0.00	0.00	0.00	0.00	0.00	0.00	0.00	0.00
0.00	0.00	0.00	0.00	0.00	0.00	0.00	0.00	0.00	0.00	0.00	0.00	0.00	0.00	0.00	0.00	0.00	0.00	0.00	-142.20	-23.00	165.20	0.00	-73.70	-5.60	79.30	0.00	-3.80	-4.50	8.30	0.00	-3.80	-4.50	8.30	0.00	1.00	0.00	0.00	0.00	0.00	0.00	0.00	0.00	0.00	0.00	0.00	0.00	0.00	0.00	0.00
0.00	0.00	0.00	0.00	0.00	0.00	0.00	0.00	0.00	0.00	0.00	0.00	0.00	0.00	0.00	0.00	0.00	0.00	0.00	-101.60	-76.70	178.40	0.00	-54.90	-32.60	87.60	0.00	-1.30	-6.50	7.80	0.00	-1.30	-6.50	7.80	0.00	1.00	0.00	0.00	0.00	0.00	0.00	0.00	0.00	0.00	0.00	0.00	0.00	0.00	0.00	0.00
0.00	0.00	0.00	0.00	0.00	0.00	0.00	0.00	0.00	0.00	0.00	0.00	0.00	0.00	0.00	0.00	0.00	0.00	0.00	-51.10	-122.90	174.10	0.00	-30.80	-56.40	87.30	0.00	1.30	-7.80	6.50	0.00	1.30	-7.80	6.50	0.00	1.00	0.00	0.00	0.00	0.00	0.00	0.00	0.00	0.00	0.00	0.00	0.00	0.00	0.00	0.00
0.00	0.00	0.00	0.00	0.00	0.00	0.00	0.00	0.00	0.00	0.00	0.00	0.00	0.00	0.00	0.00	0.00	0.00	0.00	4.30	-157.10	152.80	0.00	-3.60	-74.70	78.40	0.00	3.80	-8.30	4.50	0.00	3.80	-8.30	4.50	0.00	1.00	0.00	0.00	0.00	0.00	0.00	0.00	0.00	0.00	0.00	0.00	0.00	0.00	0.00	0.00
0.00	0.00	0.00	0.00	0.00	0.00	0.00	0.00	0.00	0.00	0.00	0.00	0.00	0.00	0.00	0.00	0.00	0.00	0.00	59.30	-175.90	116.50	0.00	23.80	-85.70	61.90	0.00	5.90	-8.10	2.10	0.00	5.90	-8.10	2.10	0.00	1.00	0.00	0.00	0.00	0.00	0.00	0.00	0.00	0.00	0.00	0.00	0.00	0.00	0.00	0.00
0.00	0.00	0.00	0.00	0.00	0.00	0.00	0.00	0.00	0.00	0.00	0.00	0.00	0.00	0.00	0.00	0.00	0.00	0.00	108.60	-177.50	68.80	0.00	49.00	-88.30	39.30	0.00	7.40	-7.00	-0.40	0.00	7.40	-7.00	-0.40	0.00	1.00	0.00	0.00	0.00	0.00	0.00	0.00	0.00	0.00	0.00	0.00	0.00	0.00	0.00	0.00
0.00	0.00	0.00	0.00	0.00	0.00	0.00	0.00	0.00	0.00	0.00	0.00	0.00	0.00	0.00	0.00	0.00	0.00	0.00	147.20	-161.70	14.40	0.00	69.40	-82.30	12.90	0.00	8.20	-5.20	-3.00	0.00	8.20	-5.20	-3.00	0.00	1.00	0.00	0.00	0.00	0.00	0.00	0.00	0.00	0.00	0.00	0.00	0.00	0.00	0.00	0.00
0.00	0.00	0.00	0.00	0.00	0.00	0.00	0.00	0.00	0.00	0.00	0.00	0.00	0.00	0.00	0.00	0.00	0.00	0.00	171.50	-130.10	-41.30	0.00	82.90	-68.20	-14.70	0.00	8.20	-3.00	-5.20	0.00	8.20	-3.00	-5.20	0.00	1.00	0.00	0.00	0.00	0.00	0.00	0.00	0.00	0.00	0.00	0.00	0.00	0.00	0.00	0.00
0.00	0.00	0.00	0.00	0.00	0.00	0.00	0.00	0.00	0.00	0.00	0.00	0.00	0.00	0.00	0.00	0.00	0.00	0.00	178.90	-85.70	-93.10	0.00	88.40	-47.40	-41.00	0.00	7.40	-0.40	-7.00	0.00	7.40	-0.40	-7.00	0.00	1.00	0.00	0.00	0.00	0.00	0.00	0.00	0.00	0.00	0.00	0.00	0.00	0.00	0.00	0.00
0.00	0.00	0.00	0.00	0.00	0.00	0.00	0.00	0.00	0.00	0.00	0.00	0.00	0.00	0.00	0.00	0.00	0.00	0.00	168.80	-33.00	-135.80	0.00	85.20	-22.00	-63.20	0.00	5.90	2.10	-8.10	0.00	5.90	2.10	-8.10	0.00	1.00	0.00	0.00	0.00	0.00	0.00	0.00	0.00	0.00	0.00	0.00	0.00	0.00	0.00	0.00
0.00	0.00	0.00	0.00	0.00	0.00	0.00	0.00	0.00	0.00	0.00	0.00	0.00	0.00	0.00	0.00	0.00	0.00	0.00	142.20	22.90	-165.10	0.00	73.70	5.50	-79.20	0.00	3.80	4.50	-8.30	0.00	3.80	4.50	-8.30	0.00	1.00	0.00	0.00	0.00	0.00	0.00	0.00	0.00	0.00	0.00	0.00	0.00	0.00	0.00	0.00
0.00	0.00	0.00	0.00	0.00	0.00	0.00	0.00	0.00	0.00	0.00	0.00	0.00	0.00	0.00	0.00	0.00	0.00	0.00	101.60	76.60	-178.30	0.00	54.90	32.50	-87.50	0.00	1.30	6.50	-7.80	0.00	1.30	6.50	-7.80	0.00	1.00	0.00	0.00	0.00	0.00	0.00	0.00	0.00	0.00	0.00	0.00	0.00	0.00	0.00	0.00
0.00	0.00	0.00	0.00	0.00	0.00	0.00	0.00	0.00	0.00	0.00	0.00	0.00	0.00	0.00	0.00	0.00	0.00	0.00	51.10	122.80	-174.00	0.00	30.80	56.40	-87.20	0.00	-1.30	7.80	-6.50	0.00	-1.30	7.80	-6.50	0.00	1.00	0.00	0.00	0.00	0.00	0.00	0.00	0.00	0.00	0.00	0.00	0.00	0.00	0.00	0.00
0.00	0.00	0.00	0.00	0.00	0.00	0.00	0.00	0.00	0.00	0.00	0.00	0.00	0.00	0.00	0.00	0.00	0.00	0.00	-4.30	157.00	-152.70	0.00	3.60	74.70	-78.40	0.00	-3.80	8.30	-4.50	0.00	-3.80	8.30	-4.50	0.00	1.00	0.00	0.00	0.00	0.00	0.00	0.00	0.00	0.00	0.00	0.00	0.00	0.00	0.00	0.00
0.00	0.00	0.00	0.00	0.00	0.00	0.00	0.00	0.00	0.00	0.00	0.00	0.00	0.00	0.00	0.00	0.00	0.00	0.00	-59.30	175.80	-116.40	0.00	-23.80	85.70	-61.80	0.00	-5.90	8.10	-2.10	0.00	-5.90	8.10	-2.10	0.00	1.00	0.00	0.00	0.00	0.00	0.00	0.00	0.00	0.00	0.00	0.00	0.00	0.00	0.00	0.00
0.00	0.00	0.00	0.00	0.00	0.00	0.00	0.00	0.00	0.00	0.00	0.00	0.00	0.00	0.00	0.00	0.00	0.00	0.00	-108.60	177.40	-68.70	0.00	-49.00	88.30	-39.30	0.00	-7.40	7.00	0.40	0.00	-7.40	7.00	0.40	0.00	1.00	0.00	0.00	0.00	0.00	0.00	0.00	0.00	0.00	0.00	0.00	0.00	0.00	0.00	0.00
0.00	0.00	0.00	0.00	0.00	0.00	0.00	0.00	0.00	0.00	0.00	0.00	0.00	0.00	0.00	0.00	0.00	0.00	0.00	-147.20	161.60	-14.30	0.00	-69.30	82.20	-12.80	0.00	-8.20	5.20	3.00	0.00	-8.20	5.20	3.00	0.00	1.00	0.00	0.00	0.00	0.00	0.00	0.00	0.00	0.00	0.00	0.00	0.00	0.00	0.00	0.00
0.00	0.00	0.00	0.00	0.00	0.00	0.00	0.00	0.00	0.00	0.00	0.00	0.00	0.00	0.00	0.00	0.00	0.00	0.00	-171.40	130.00	41.40	0.00	-82.90	68.10	14.80	0.00	-8.20	3.00	5.20	0.00	-8.20	3.00	5.20	0.00	1.00	0.00	0.00	0.00	0.00	0.00	0.00	0.00	0.00	0.00	0.00	0.00	0.00	0.00	0.00
0.00	0.00	0.00	0.00	0.00	0.00	0.00	0.00	0.00	0.00	0.00	0.00	0.00	0.00	0.00	0.00	0.00	0.00	0.00	-178.90	85.60	93.20	0.00	-88.40	47.30	41.00	0.00	-7.40	0.40	7.00	0.00	-7.40	0.40	7.00	0.00	1.00	0.00	0.00	0.00	0.00	0.00	0.00	0.00	0.00	0.00	0.00	0.00	0.00	0.00	0.00
0.00	0.00	0.00	0.00	0.00	0.00	0.00	0.00	0.00	0.00	0.00	0.00	0.00	0.00	0.00	0.00	0.00	0.00	0.00	-168.80	32.90	135.80	0.00	-85.20	21.90	63.20	0.00	-5.90	-2.10	8.10	0.00	-5.90	-2.10	8.10	0.00	1.00	0.00	0.00	0.00	0.00	0.00	0.00	0.00	0.00	0.00	0.00	0.00	0.00	0.00	0.00
0.00	0.00	0.00	0.00	0.00	0.00	0.00	0.00	0.00	0.00	0.00	0.00	0.00	0.00	0.00	0.00	0.00	0.00	0.00	-142.10	-23.00	165.20	0.00	-73.70	-5.60	79.30	0.00	-3.80	-4.50	8.30	0.00	-3.80	-4.50	8.30	0.00	1.00	0.00	0.00	0.00	0.00	0.00	0.00	0.00	0.00	0.00	0.00	0.00	0.00	0.00	0.00
0.00	0.00	0.00	0.00	0.00	0.00	0.00	0.00	0.00	0.00	0.00	0.00	0.00	0.00	0.00	0.00	0.00	0.00	0.00	-101.60	-76.70	178.40	0.00	-54.90	-32.60	87.60	0.00	-1.30	-6.50	7.80	0.00	-1.30	-6.50	7.80	0.00	1.00	0.00	0.00	0.00	0.00	0.00	0.00	0.00	0.00	0.00	0.00	0.00	0.00	0.00	0.00
0.00	0.00	0.00	0.00	0.00	0.00	0.00	0.00	0.00	0.00	0.00	0.00	0.00	0.00	0.00	0.00	0.00	0.00	0.00	-51.10	-122.90	174.10	0.00	-30.80	-56.40	87.30	0.00	1.30	-7.80	6.50	0.00	1.30	-7.80	6.50	0.00	1.00	0.00	0.00	0.00	0.00	0.00	0.00	0.00	0.00	0.00	0.00	0.00	0.00	0.00	0.00
0.00	0.00	0.00	0.00	0.00	0.00	0.00	0.00	0.00	0.00	0.00	0.00	0.00	0.00	0.00	0.00	0.00	0.00	0.00	4.30	-157.10	152.80	0.00	-3.60	-74.70	78.40	0.00	3.80	-8.30	4.50	0.00	3.80	-8.30	4.50	0.00	1.00	0.00	0.00	0.00	0.00	0.00	0.00	0.00	0.00	0.00	0.00	0.00	0.00	0.00	0.00
0.00	0.00	0.00	0.00	0.00	0.00	0.00	0.00	0.00	0.00	0.00	0.00	0.00	0.00	0.00	0.00	0.00	0.00	0.00	59.30	-175.90	116.50	0.00	23.80	-85.70	61.90	0.00	5.90	-8.10	2.10	0.00	5.90	-8.10	2.10	0.00	1.00	0.00	0.00	0.00	0.00	0.00	0.00	0.00	0.00	0.00	0.00	0.00	0.00	0.00	0.00
0.00	0.00	0.00	0.00	0.00	0.00	0.00	0.00	0.00	0.00	0.00	0.00	0.00	0.00	0.00	0.00	0.00	0.00	0.00	108.60	-177.50	68.80	0.00	49.00	-88.30	39.30	0.00	7.40	-7.00	-0.40	0.00	7.40	-7.00	-0.40	0.00	1.00	0.00	0.00	0.00	0.00	0.00	0.00	0.00	0.00	0.00	0.00	0.00	0.00	0.00	0.00
0.00	0.00	0.00	0.00	0.00	0.00	0.00	0.00	0.00	0.00	0.00	0.00	0.00	0.00	0.00	0.00	0.00	0.00	0.00	147.20	-161.70	14.40	0.00	69.40	-82.30	12.90	0.00	8.20	-5.20	-3.00	0.00	8.20	-5.20	-3.00	0.00	1.00	0.00	0.00	0.00	0.00	0.00	0.00	0.00	0.00	0.00	0.00	0.00	0.00	0.00	0.00
0.00	0.00	0.00	0.00	0.00	0.00	0.00	0.00	0.00	0.00	0.00	0.00	0.00	0.00	0.00	0.00	0.00	0.00	0.00	171.50	-130.10	-41.30	0.00	82.90	-68.20	-14.70	0.00	8.20	-3.00	-5.20	0.00	8.20	-3.00	-5.20	0.00	1.00	0.00	0.00	0.00	0.00	0.00	0.00	0.00	0.00	0.00	0.00	0.00	0.00	0.00	0.00
0.00	0.00	0.00	0.00	0.00	0.00	0.00	0.00	0.00	0.00	0.00	0.00	0.00	0.00	0.00	0.00	0.00	0.00	0.00	178.90	-85.70	-93.10	0.00	88.40	-47.40	-41.00	0.00	7.40	-0.40	-7.00	0.00	7.40	-0.40	-7.00	0.00	1.00	0.00	0.00	0.00	0.00	0.00	0.00	0.00	0.00	0.00	0.00	0.00	0.00	0.00	0.00
0.00	0.00	0.00	0.00	0.00	0.00	0.00	0.00	0.00	0.00	0.00	0.00	0.00	0.00	0.00	0.00	0.00	0.00	0.00	168.80	-33.00	-135.80	0.00	85.20	-22.00	-63.20	0.00	5.90	2.10	-8.10	0.00	5.90	2.10	-8.10	0.00	1.00	0.00	0.00	0.00	0.00	0.00	0.00	0.00	0.00	0.00	0.00	0.00	0.00	0.00	0.00
0.00	0.00	0.00	0.00	0.00	0.00	0.00	0.00	0.00	0.00	0.00	0.00	0.00	0.00	0.00	0.00	0.00	0.00	0.00	142.20	22.90	-165.10	0.00	73.70	5.50	-79.20	0.00	3.80	4.50	-8.30	0.00	3.80	4.50	-8.30	0.00	1.00	0.00	0.00	0.00	0.00	0.00	0.00	0.00	0.00	0.00	0.00	0.00	0.00	0.00	0.00
0.00	0.00	0.00	0.00	0.00	0.00	0.00	0.00	0.00	0.00	0.00	0.00	0.00	0.00	0.00	0.00	0.00	0.00	0.00	101.60	76.60	-178.30	0.00	54.90	32.50	-87.50	0.00	1.30	6.50	-7.80	0.00	1.30	6.50	-7.80	0.00	1.00	0.00	0.00	0.00	0.00	0.00	0.00	0.00	0.00	0.00	0.00	0.00	0.00	0.00	0.00
0.00	0.00	0.00	0.00	0.00	0.00	0.00	0.00	0.00	0.00	0.00	0.00	0.00	0.00	0.00	0.00	0.00	0.00	0.00	51.10	122.80	-174.00	0.00	30.80	56.40	-87.20	0.00	-1.30	7.80	-6.50	0.00	-1.30	7.80	-6.50	0.00	1.00	0.00	0.00	0.00	0.00	0.00	0.00	0.00	0.00	0.00	0.00	0.00	0.00	0.00	0.00
0.00	0.00	0.00	0.00	0.00	0.00	0.00	0.00	0.00	0.00	0.00	0.00	0.00	0.00	0.00	0.00	0.00	0.00	0.00	-4.30	157.00	-152.70	0.00	3.60	74.70	-78.40	0.00	-3.80	8.30	-4.50	0.00	-3.80	8.30	-4.50	0.00	1.00	0.00	0.00	0.00	0.00	0.00	0.00	0.00	0.00	0.00	0.00	0.00	0.00	0.00	0.00
0.00	0.00	0.00	0.00	0.00	0.00	0.00	0.00	0.00	0.00	0.00	0.00	0.00	0.00	0.00	0.00	0.00	0.00	0.00	-59.30	175.80	-116.40	0.00	-23.80	85.70	-61.80	0.00	-5.90	8.10	-2.10	0.00	-5.90	8.10	-2.10	0.00	1.00	0.00	0.00	0.00	0.00	0.00	0.00	0.00	0.00	0.00	0.00	0.00	0.00	0.00	0.00
0.00	0.00	0.00	0.00	0.00	0.00	0.00	0.00	0.00	0.00	0.00	0.00	0.00	0.00	0.00	0.00	0.00	0.00	0.00	-108.60	177.40	-68.70	0.00	-49.00	88.30	-39.30	0.00	-7.40	7.00	0.40	0.00	-7.40	7.00	0.40	0.00	1.00	0.00	0.00	0.00	0.00	0.00	0.00	0.00	0.00	0.00	0.00	0.00	0.00	0.00	0.00
0.00	0.00	0.00	0.00	0.00	0.00	0.00	0.00	0.00	0.00	0.00	0.00	0.00	0.00	0.00	0.00	0.00	0.00	0.00	-147.20	161.60	-14.30	0.00	-69.30	82.20	-12.80	0.00	-8.20	5.20	3.00	0.00	-8.20	5.20	3.00	0.00	1.00	0.00	0.00	0.00	0.00	0.00	0.00	0.00	0.00	0.00	0.00	0.00	0.00	0.00	0.00
0.00	0.00	0.00	0.00	0.00	0.00	0.00	0.00	0.00	0.00	0.00	0.00	0.00	0.00	0.00	0.00	0.00	0.00	0.00	-171.40	130.00	41.40	0.00	-82.90	68.10	14.80	0.00	-8.20	3.00	5.20	0.00	-8.20	3.00	5.20	0.00	1.00	0.00	0.00	0.00	0.00	0.00	0.00	0.00	0.00	0.00	0.00	0.00	0.00	0.00	0.00
0.00	0.00	0.00	0.00	0.00	0.00	0.00	0.00	0.00	0.00	0.00	0.00	0.00	0.00	0.00	0.00	0.00	0.00	0.00	-178.90	85.60	93.20	0.00	-88.40	47.30	41.00	0.00	-7.40	0.40	7.00	0.00	-7.40	0.40	7.00	0.00	1.00	0.00	0.00	0.00	0.00	0.00	0.00	0.00	0.00	0.00	0.00	0.00	0.00	0.00	0.00
0.00	0.00	0.00	0.00	0.00	0.00	0.00	0.00	0.00	0.00	0.00	0.00	0.00	0.00	0.00	0.00	0.00	0.00	0.00	-168.80	32.90	135.80	0.00	-85.20	21.90	63.20	0.00	-5.90	-2.10	8.10	0.00	-5.90	-2.10	8.10	0.00	1.00	0.00	0.00	0.00	0.00	0.00	0.00	0.00	0.00	0.00	0.00	0.00	0.00	0.00	0.00
0.00	0.00	0.00	0.00	0.00	0.00	0.00	0.00	0.00	0.00	0.00	0.00	0.00	0.00	0.00	0.00	0.00	0.00	0.00	-142.10	-23.00	165.20	0.00	-73.70	-5.60	79.30	0.00	-3.80	-4.50	8.30	0.00	-3.80	-4.50	8.30	0.00	1.00	0.00	0.00	0.00	0.00	0.00	0.00	0.00	0.00	0.00	0.00	0.00	0.00	0.00	0.00
0.00	0.00	0.00	0.00	0.00	0.00	0.00	0.00	0.00	0.00	0.00	0.00	0.00	0.00	0.00	0.00	0.00	0.00	0.00	-101.60	-76.70	178.40	0.00	-54.90	-32.60	87.60	0.00	-1.30	-6.50	7.80	0.00	-1.30	-6.50	7.80	0.00	1.00	0.00	0.00	0.00	0.00	0.00	0.00	0.00	0.00	0.00	0.00	0.00	0.00	0.00	0.00
0.00	0.00	0.00	0.00	0.00	0.00	0.00	0.00	0.00	0.00	0.00	0.00	0.00	0.00	0.00	0.00	0.00	0.00	0.00	-51.10	-122.90	174.10	0.00	-30.80	-56.40	87.30	0.00	1.30	-7.80	6.50	0.00	1.30	-7.80	6.50	0.00	1.00	0.00	0.00	0.00	0.00	0.00	0.00	0.00	0.00	0.00	0.00	0.00	0.00	0.00	0.00
0.00	0.00	0.00	0.00	0.00	0.00	0.00	0.00	0.00	0.00	0.00	0.00	0.00	0.00	0.00	0.00	0.00	0.00	0.00	4.30	-157.10	152.80	0.00	-3.60	-74.70	78.40	0.00	3.80	-8.30	4.50	0.00	3.80	-8.30	4.50	0.00	1.00	0.00	0.00	0.00	0.00	0.00	0.00	0.00	0.00	0.00	0.00	0.00	0.00	0.00	0.00
0.00	0.00	0.00	0.00	0.00	0.00	0.00	0.00	0.00	0.00	0.00	0.00	0.00	0.00	0.00	0.00	0.00	0.00	0.00	59.30	-175.90	116.50	0.00	23.80	-85.70	61.90	0.00	5.90	-8.10	2.10	0.00	5.90	-8.10	2.10	0.00	1.00	0.00	0.00	0.00	0.00	0.00	0.00	0.00	0.00	0.00	0.00	0.00	0.00	0.00	0.00
0.00	0.00	0.00	0.00	0.00	0.00	0.00	0.00	0.00	0.00	0.00	0.00	0.00	0.00	0.00	0.00	0.00	0.00	0.00	108.60	-177.50	68.80	0.00	49.00	-88.30	39.30	0.00	7.40	-7.00	-0.40	0.00	7.40	-7.00	-0.40	0.00	1.00	0.00	0.00	0.00	0.00	0.00	0.00	0.00	0.00	0.00	0.00	0.00	0.00	0.00	0.00
0.00	0.00	0.00	0.00	0.00	0.00	0.00	0.00	0.00	0.00	0.00	0.00	0.00	0.00	0.00	0.00	0.00	0.00	0.00	147.20	-161.70	14.40	0.00	69.30	-82.30	12.90	0.00	8.20	-5.20	-3.00	0.00	8.20	-5.20	-3.00	0.00	1.00	0.00	0.00	0.00	0.00	0.00	0.00	0.00	0.00	0.00	0.00	0.00	0.00	0.00	0.00
0.00	0.00	0.00	0.00	0.00	0.00	0.00	0.00	0.00	0.00	0.00	0.00	0.00	0.00	0.00	0.00	0.00	0.00	0.00	171.50	-130.10	-41.30	0.00	82.90	-68.20	-14.70	0.00	8.20	-3.00	-5.20	0.00	8.20	-3.00	-5.20	0.00	1.00	0.00	0.00	0.00	0.00	0.00	0.00	0.00	0.00	0.00	0.00	0.00	0.00	0.00	0.00
0.00	0.00	0.00	0.00	0.00	0.00	0.00	0.00	0.00	0.00	0.00	0.00	0.00	0.00	0.00	0.00	0.00	0.00	0.00	178.90	-85.70	-93.10	0.00	88.40	-47.40	-41.00	0.00	7.40	-0.40	-7.00	0.00	7.40	-0.40	-7.00	0.00	1.00	0.00	0.00	0.00	0.00	0.00	0.00	0.00	0.00	0.00	0.00	0.00	0.00	0.00	0.00
0.00	0.00	0.00	0.00	0.00	0.00	0.00	0.00	0.00	0.00	0.00	0.00	0.00	0.00	0.00	0.00	0.00	0.00	0.00	168.80	-33.00	-135.70	0.00	85.20	-22.00	-63.20	0.00	5.90	2.10	-8.10	0.00	5.90	2.10	-8.10	0.00	1.00	0.00	0.00	0.00	0.00	0.00	0.00	0.00	0.00	0.00	0.00	0.00	0.00	0.00	0.00
0.00	0.00	0.00	0.00	0.00	0.00	0.00	0.00	0.00	0.00	0.00	0.00	0.00	0.00	0.00	0.00	0.00	0.00	0.00	142.20	22.90	-165.10	0.00	73.70	5.50	-79.20	0.00	3.80	4.50	-8.30	0.00	3.80	4.50	-8.30	0.00	1.00	0.00	0.00	0.00	0.00	0.00	0.00	0.00	0.00	0.00	0.00	0.00	0.00	0.00	0.00
0.00	0.00	0.00	0.00	0.00	0.00	0.00	0.00	0.00	0.00	0.00	0.00	0.00	0.00	0.00	0.00	0.00	0.00	0.00	101.60	76.60	-178.30	0.00	54.90	32.50	-87.50	0.00	1.30	6.50	-7.80	0.00	1.30	6.50	-7.80	0.00	1.00	0.00	0.00	0.00	0.00	0.00	0.00	0.00	0.00	0.00	0.00	0.00	0.00	0.00	0.00
0.00	0.00	0.00	0.00	0.00	0.00	0.00	0.00	0.00	0.00	0.00	0.00	0.00	0.00	0.00	0.00	0.00	0.00	0.00	51.10	122.80	-174.00	0.00	30.80	56.40	-87.20	0.00	-1.30	7.80	-6.50	0.00	-1.30	7.80	-6.50	0.00	1.00	0.00	0.00	0.00	0.00	0.00	0.00	0.00	0.00	0.00	0.00	0.00	0.00	0.00	0.00
[truncated: 1,814 more rows]
[truncated: 77 more columns]
