# Supplementary material for: Transformer fault identification based on GWO-optimized Dual-channel M-A method
Source: PLoS One. 2024 Oct 28;19(10):e0312474. doi: 10.1371/journal.pone.0312474 (PMC11516005; doi:10.1371/journal.pone.0312474)
Supplement: S1 Data — (ZIP) [file pone.0312474.s001.zip › data109.csv]

# ¸ßÑ¹²àµçÁ÷AÏà_Iha	¸ßÑ¹²àµçÁ÷BÏà_Ihb	¸ßÑ¹²àµçÁ÷CÏà_Ihc	¸ßÑ¹²àÁãÐòµçÁ÷_3I0	ÖÐÑ¹²àµçÁ÷AÏà_Ima	ÖÐÑ¹²àµçÁ÷BÏà_Imb	ÖÐÑ¹²àµçÁ÷CÏà_Imc	ÖÐÑ¹²àÁãÐòµçÁ÷_3I0	µÍÑ¹1·ÖÖ§µçÁ÷AÏà_Il1a	µÍÑ¹1·ÖÖ§µçÁ÷BÏà_Il1b	µÍÑ¹1·ÖÖ§µçÁ÷CÏà_Il1c	µÍÑ¹1·ÖÖ§ÁãÐòµçÁ÷_3I0	µÍÑ¹2·ÖÖ§µçÁ÷AÏà_Il2a	µÍÑ¹2·ÖÖ§µçÁ÷BÏà_Il2b	µÍÑ¹2·ÖÖ§µçÁ÷CÏà_Il2c	µÍÑ¹2·ÖÖ§ÁãÐòµçÁ÷_3I0	×Ý²îµçÁ÷AÏà_Ia	×Ý²îµçÁ÷BÏà_Ib	×Ý²îµçÁ÷CÏà_Ic	¸ßÑ¹²àµçÑ¹AÏà_Uha	¸ßÑ¹²àµçÑ¹BÏà_Uhb	¸ßÑ¹²àµçÑ¹CÏà_Uhc	¸ßÑ¹²àÁãÐòµçÑ¹_3U0	ÖÐÑ¹²àµçÑ¹AÏà_Uma	ÖÐÑ¹²àµçÑ¹BÏà_Umb	ÖÐÑ¹²àµçÑ¹CÏà_Umc	ÖÐÑ¹²àÁãÐòµçÑ¹_3U0	µÍÑ¹1·ÖÖ§µçÑ¹AÏà_Ul1a	µÍÑ¹1·ÖÖ§µçÑ¹BÏà_Ul1b	µÍÑ¹1·ÖÖ§µçÑ¹CÏà_Ul1c	µÍÑ¹1·ÖÖ§ÁãÐòµçÑ¹_3U0	µÍÑ¹2·ÖÖ§µçÑ¹AÏà_Ul2a	µÍÑ¹2·ÖÖ§µçÑ¹BÏà_Ul2b	µÍÑ¹2·ÖÖ§µçÑ¹CÏà_Ul2c	µÍÑ¹2·ÖÖ§ÁãÐòµçÑ¹_3U0	±£»¤Æô¶¯	×ÝÁª²î¶¯ËÙ¶Ï	×ÝÁª±ÈÂÊ²î¶¯	Ìø¸ßÑ¹²à	¸ßÑ¹Ä¸Áª	ÌøÖÐÑ¹²à	ÖÐÑ¹Ä¸Áª	ÌøµÍ1·ÖÖ§	µÍ1·Ö¶Î	ÌøµÍ2·ÖÖ§	µÍ2·Ö¶Î	ÖÐÑ¹±ÕËø±¸	µÍ1±ÕËø±¸	µÍ2±ÕËø±¸	¸ßÏà¼ä×è¿¹1Ê±ÏÞ
-0.11	-0.05	0.16	0.00	0.17	0.12	-0.30	0.00	-0.03	0.19	-0.16	0.00	0.28	0.01	-0.29	0.00	0.00	0.01	-0.01	-96.00	-82.90	178.90	0.00	-50.20	-38.60	88.80	0.00	-0.60	-6.90	7.60	0.00	-0.60	-6.90	7.60	0.00	0.00	0.00	0.00	0.00	0.00	0.00	0.00	0.00	0.00	0.00	0.00	0.00	0.00	0.00	0.00
-0.06	-0.46	0.18	0.00	0.09	0.20	-0.29	0.00	-0.09	0.20	0.09	0.00	0.21	0.11	-0.32	0.00	0.11	0.01	0.40	-44.60	-127.90	172.50	0.00	-25.00	-61.39	86.32	0.00	1.90	-8.10	6.10	0.00	1.90	-8.10	6.10	0.00	0.00	0.00	0.00	0.00	0.00	0.00	0.00	0.00	0.00	0.00	0.00	0.00	0.00	0.00	0.00
-0.01	-0.14	0.15	0.00	0.40	0.46	-0.26	0.00	0.25	0.19	-0.05	0.00	0.12	0.20	-0.33	0.00	-0.01	0.31	0.08	11.38	-160.17	149.46	0.36	2.60	-78.40	75.70	0.00	4.40	-8.40	4.00	0.00	4.40	-8.40	4.00	0.00	0.00	0.00	0.00	0.00	0.00	0.00	0.00	0.00	0.00	0.00	0.00	0.00	0.00	0.00	0.00
0.31	-0.16	0.03	-0.04	-0.09	0.25	-0.20	0.01	-0.18	0.17	0.11	0.08	0.01	0.27	-0.16	0.00	-0.01	0.16	-0.14	65.80	-177.10	110.78	-0.15	30.16	-87.60	57.60	0.00	6.40	-7.90	1.50	0.00	6.40	-7.90	1.50	0.00	0.00	0.00	0.00	0.00	0.00	0.00	0.00	0.00	0.00	0.00	0.00	0.00	0.00	0.00	0.00
0.08	-0.49	0.56	0.00	-0.17	0.30	-0.12	0.00	-0.20	0.13	0.50	0.14	-0.47	0.32	-0.23	0.00	-0.01	0.01	0.00	113.70	-176.50	62.11	0.00	54.67	-87.89	33.80	0.00	7.80	-6.70	-1.00	0.00	7.80	-6.70	-1.00	0.00	0.00	0.00	0.00	0.00	0.00	0.00	0.00	0.00	0.00	0.00	0.00	0.00	0.00	0.00	0.00
0.13	-0.15	0.45	0.00	-0.42	0.27	0.08	0.00	-0.20	0.07	0.12	0.00	0.12	0.33	0.12	0.26	0.19	0.14	-0.50	151.10	-158.70	7.65	0.02	73.42	-79.73	6.70	0.00	8.40	-4.80	-3.60	0.00	8.40	-4.80	-3.60	0.00	0.00	0.00	0.00	0.00	0.00	0.00	0.00	0.00	0.00	0.00	0.00	0.00	0.00	0.00	0.00
0.41	-0.13	-0.02	0.16	-0.28	0.22	0.06	0.15	-0.18	0.43	0.25	0.00	-0.25	0.31	0.09	-0.36	-0.01	-0.48	-0.11	173.68	-125.01	-48.42	0.00	85.27	-64.40	-21.00	0.00	8.20	-2.40	-5.80	0.00	8.20	-2.40	-5.80	0.00	0.00	0.00	0.00	0.00	0.00	0.00	0.00	0.00	0.00	0.00	0.00	0.00	0.00	0.00	0.00
0.17	-0.09	0.39	0.00	-0.78	0.15	0.15	0.30	-0.56	0.14	0.19	0.00	-0.31	0.72	-0.06	0.00	-0.01	0.00	0.01	178.70	-79.99	-99.00	0.00	89.00	-42.62	-47.14	0.00	7.20	0.20	-7.40	0.00	7.20	0.20	-7.40	0.00	0.00	0.00	0.00	0.00	0.00	0.00	0.00	0.00	0.00	0.00	0.00	0.00	0.00	0.00	0.00
0.16	-0.05	-0.11	0.00	0.01	0.56	-0.05	0.00	-0.09	0.35	0.20	-0.44	-0.33	0.18	0.15	0.00	0.00	0.00	-0.39	166.50	-26.20	-140.30	-0.44	83.75	-15.90	-68.34	0.00	5.50	2.80	-8.30	0.00	5.50	2.80	-8.30	0.00	0.00	0.00	0.00	0.00	0.00	0.00	0.00	0.00	0.00	0.00	0.00	0.00	0.00	0.00	0.00
0.14	0.48	-0.15	0.00	-0.24	-0.03	0.27	0.26	-0.03	-0.15	0.47	0.00	-0.74	0.08	0.23	0.00	0.00	-0.01	0.01	138.00	29.80	-167.80	0.00	70.02	12.06	-82.02	0.00	3.20	5.10	-8.40	0.00	3.20	5.10	-8.40	0.00	0.00	0.00	0.00	0.00	0.00	0.00	0.00	0.00	0.00	0.00	0.00	0.00	0.00	0.00	0.00
0.11	0.05	-0.16	0.00	-0.17	-0.12	0.30	0.11	0.03	-0.19	0.12	0.00	-0.68	0.42	-0.19	0.00	0.00	-0.01	0.01	95.68	82.61	-178.90	0.00	50.20	38.60	-89.12	0.00	0.60	6.90	-7.60	0.00	0.60	6.90	-7.60	0.00	0.00	0.00	0.00	0.00	0.00	0.00	0.00	0.00	0.00	0.00	0.00	0.00	0.00	0.00	0.00
0.06	0.10	-0.17	0.00	-0.09	-0.20	0.29	0.00	0.09	-0.20	0.11	0.00	-0.21	0.34	0.32	0.00	0.01	0.46	-0.45	44.60	127.90	-172.23	0.00	25.00	61.50	-86.50	0.00	-1.90	8.10	-6.10	0.00	-1.90	8.10	-6.10	0.00	0.00	0.00	0.00	0.00	0.00	0.00	0.00	0.00	0.00	0.00	0.00	0.00	0.00	0.00	0.00
0.01	0.50	-0.64	0.00	0.00	-0.26	0.26	0.13	0.14	-0.19	-0.37	0.10	-0.12	0.19	0.44	-0.15	0.01	-0.01	0.00	-11.21	160.65	-149.20	0.00	-2.60	78.66	-75.83	0.00	-4.40	8.40	-4.00	0.00	-4.40	8.40	-4.00	0.00	0.00	0.00	0.00	0.00	0.00	0.00	0.00	0.00	0.00	0.00	0.00	0.00	0.00	0.00	0.00
-0.03	0.16	-0.12	0.00	-0.06	-0.61	0.24	0.00	-0.11	-0.02	0.00	0.00	-0.01	-0.36	0.29	-0.14	0.01	-0.01	-0.32	-65.80	177.10	-111.52	0.00	-30.00	87.88	-57.68	0.00	-6.40	7.90	-1.50	0.00	-6.40	7.90	-1.50	0.00	0.00	0.00	0.00	0.00	0.00	0.00	0.00	0.00	0.00	0.00	0.00	0.00	0.00	0.00	0.00
-0.08	0.25	-0.08	-0.08	0.47	-0.30	0.12	0.00	0.20	-0.13	-0.07	0.00	0.35	0.15	0.23	-0.04	0.46	-0.01	0.00	-114.10	176.50	-62.40	-0.13	-54.40	88.31	-33.80	0.00	-7.80	6.70	1.00	0.00	-7.80	6.70	1.00	0.00	0.00	0.00	0.00	0.00	0.00	0.00	0.00	0.00	0.00	0.00	0.00	0.00	0.00	0.00	0.00
0.07	0.27	-0.03	0.00	0.24	-0.27	0.03	0.00	0.20	0.42	-0.12	0.00	0.18	-0.33	0.15	0.00	0.01	0.00	0.00	-151.10	158.30	-7.98	0.19	-73.50	80.20	-6.70	0.00	-8.40	4.80	3.60	0.00	-8.40	4.80	3.60	0.00	0.00	0.00	0.00	0.00	0.00	0.00	0.00	0.00	0.00	0.00	0.00	0.00	0.00	0.00	0.00
-0.15	0.04	0.02	0.00	0.28	-0.22	-0.06	0.00	0.18	-0.01	-0.17	0.00	0.13	-0.31	0.05	0.00	0.01	-0.40	0.09	-173.17	125.30	48.00	0.00	-85.40	64.40	20.79	0.00	-8.20	2.40	5.80	0.00	-8.20	2.40	5.80	0.00	0.00	0.00	0.00	0.00	0.00	0.00	0.00	0.00	0.00	0.00	0.00	0.00	0.00	0.00	0.00
0.29	0.09	0.07	0.00	0.57	-0.15	-0.15	0.00	0.14	0.05	-0.19	0.00	-0.19	-0.26	-0.37	0.28	0.01	0.00	-0.01	-178.70	79.74	99.19	0.00	-89.00	42.39	47.20	0.00	-7.20	-0.20	7.40	0.00	-7.20	-0.20	7.40	0.00	0.00	0.00	0.00	0.00	0.00	0.00	0.00	0.00	0.00	0.00	0.00	0.00	0.00	0.00	0.00
-0.16	0.05	0.11	0.00	0.28	-0.06	-0.22	0.20	0.09	0.11	-0.20	0.00	0.33	-0.18	-0.15	0.04	0.00	0.00	-0.49	-166.22	25.72	140.30	0.00	-83.80	15.90	67.90	0.00	-5.50	-2.80	8.30	0.00	-5.50	-2.80	8.30	0.00	0.00	0.00	0.00	0.00	0.00	0.00	0.00	0.00	0.00	0.00	0.00	0.00	0.00	0.00	0.00
-0.14	0.43	0.15	0.00	0.70	0.31	0.12	0.00	0.03	0.15	-0.19	0.49	0.68	-0.08	-0.23	0.00	0.00	0.01	-0.01	-138.49	-30.16	167.80	0.00	-70.40	-11.90	82.30	0.00	-3.20	-5.10	8.40	0.00	-3.20	-5.10	8.40	0.00	0.00	0.00	0.00	0.00	0.00	0.00	0.00	0.00	0.00	0.00	0.00	0.00	0.00	0.00	0.00
-0.11	0.24	0.16	0.26	0.24	0.12	-0.30	0.00	-0.03	0.19	-0.25	0.00	0.28	0.03	-0.29	-0.29	0.00	0.30	-0.01	-96.20	-82.42	178.90	0.00	-50.20	-38.60	89.15	0.00	-0.60	-6.90	7.60	0.00	-0.60	-6.90	7.60	0.00	0.00	0.00	0.00	0.00	0.00	0.00	0.00	0.00	0.00	0.00	0.00	0.00	0.00	0.00	0.00
-0.06	0.01	0.17	0.07	-0.11	0.20	-0.44	0.00	-0.09	0.20	-0.11	0.00	0.61	0.11	0.15	0.00	0.00	-0.41	0.00	-44.60	-127.70	172.50	0.00	-25.00	-61.50	86.50	0.00	1.90	-8.10	6.10	0.00	1.90	-8.10	6.10	0.00	0.00	0.00	0.00	0.00	0.00	0.00	0.00	0.00	0.00	0.00	0.00	0.00	0.00	0.00	0.00
-0.01	-0.14	0.15	0.00	0.11	0.26	-0.13	0.00	-0.14	-0.23	-0.44	0.00	0.12	0.20	0.17	0.00	-0.01	0.01	0.00	11.55	-160.30	149.20	-0.05	2.74	-78.40	75.70	0.00	4.40	-8.40	4.00	0.00	4.40	-8.40	4.00	0.00	0.00	0.00	0.00	0.00	0.00	0.00	0.00	0.00	0.00	0.00	0.00	0.00	0.00	0.00	0.00
0.03	-0.16	0.25	-0.42	0.02	0.29	0.15	0.00	-0.18	0.17	0.00	0.04	0.01	0.70	-0.29	0.00	0.41	0.01	0.00	65.80	-177.10	111.20	0.00	30.00	-87.60	57.60	0.00	6.40	-7.90	1.50	0.00	6.40	-7.90	1.50	0.00	0.00	0.00	0.00	0.00	0.00	0.00	0.00	0.00	0.00	0.00	0.00	0.00	0.00	0.00	0.00
0.08	-0.66	0.08	0.00	-0.61	0.30	-0.12	0.00	-0.04	0.26	0.07	0.00	-0.08	0.32	-0.63	0.01	-0.45	0.01	0.00	113.96	-176.58	62.40	0.00	54.60	-88.20	34.23	0.00	7.80	-6.70	-1.00	0.00	7.80	-6.70	-1.00	0.00	0.00	0.00	0.00	0.00	0.00	0.00	0.00	0.00	0.00	0.00	0.00	0.00	0.00	0.00	0.00
0.08	-0.43	0.03	0.00	-0.24	0.70	-0.03	0.00	0.10	0.34	0.12	0.00	-0.18	0.33	0.24	0.01	-0.01	0.00	0.00	151.46	-158.70	7.50	0.00	73.63	-80.20	6.70	0.00	8.40	-4.80	-3.60	0.00	8.40	-4.80	-3.60	0.00	0.00	0.00	0.00	0.00	0.00	0.00	0.00	0.00	0.00	0.00	0.00	0.00	0.00	0.00	0.00
0.15	-0.18	0.28	0.50	-0.55	0.22	0.06	0.00	-0.18	0.01	0.56	0.23	-0.25	0.31	-0.05	0.00	-0.01	0.00	0.01	173.17	-125.30	-48.00	0.00	85.35	-64.40	-20.74	0.00	8.20	-2.40	-5.80	0.00	8.20	-2.40	-5.80	0.00	0.00	0.00	0.00	0.00	0.00	0.00	0.00	0.00	0.00	0.00	0.00	0.00	0.00	0.00	0.00
0.17	-0.53	-0.07	-0.29	-0.30	0.15	0.15	-0.36	-0.14	0.42	0.19	0.00	-0.31	0.26	0.05	-0.38	0.06	-0.05	-0.07	179.13	-79.33	-99.00	0.00	89.31	-41.90	-46.70	0.00	7.20	0.20	-7.40	0.00	7.20	0.20	-7.40	0.00	0.00	0.00	0.00	0.00	0.00	0.00	0.00	0.00	0.00	0.00	0.00	0.00	0.00	0.00	0.00
0.16	-0.05	-0.11	-0.40	-0.49	0.06	0.36	0.00	-0.09	-0.11	0.07	0.11	-0.56	0.18	0.15	0.00	-0.11	0.00	0.01	166.50	-25.74	-140.30	0.00	83.80	-15.90	-67.90	0.00	5.50	2.80	-8.30	0.00	5.50	2.80	-8.30	0.00	0.00	0.00	0.00	0.00	0.00	0.00	0.00	0.00	0.00	0.00	0.00	0.00	0.00	0.00	0.00
0.14	0.00	-0.15	0.40	-0.11	-0.03	0.58	0.00	-0.03	-0.15	0.19	0.28	0.14	0.08	0.23	0.00	0.00	-0.01	0.01	138.46	29.80	-167.80	0.50	70.40	11.90	-81.94	0.00	3.20	5.10	-8.40	0.00	3.20	5.10	-8.40	0.00	0.00	0.00	0.00	0.00	0.00	0.00	0.00	0.00	0.00	0.00	0.00	0.00	0.00	0.00	0.00
-0.09	-0.40	-0.16	0.00	-0.59	-0.12	0.72	0.00	0.03	-0.19	0.32	0.00	-0.28	-0.06	0.29	0.00	0.08	-0.15	0.44	96.37	82.72	-178.90	0.13	50.29	38.60	-88.80	0.00	0.60	6.90	-7.60	0.00	0.60	6.90	-7.60	0.00	0.00	0.00	0.00	0.00	0.00	0.00	0.00	0.00	0.00	0.00	0.00	0.00	0.00	0.00	0.00
0.06	0.37	-0.17	0.30	-0.09	-0.28	0.56	0.00	0.09	0.28	0.11	0.00	-0.21	-0.11	0.59	-0.09	0.00	-0.01	0.00	44.21	127.90	-172.50	0.00	25.00	61.27	-86.37	0.00	-1.90	8.10	-6.10	0.00	-1.90	8.10	-6.10	0.00	0.00	0.00	0.00	0.00	0.00	0.00	0.00	0.00	0.00	0.00	0.00	0.00	0.00	0.00	0.00
-0.07	0.14	0.21	0.00	-0.36	-0.26	0.21	0.00	-0.06	-0.33	0.48	0.00	-0.01	-0.20	0.33	0.00	0.01	-0.01	0.00	-11.10	160.32	-149.20	0.00	-2.60	78.28	-75.70	0.00	-4.40	8.40	-4.00	0.00	-4.40	8.40	-4.00	0.00	0.00	0.00	0.00	0.00	0.00	0.00	0.00	0.00	0.00	0.00	0.00	0.00	0.00	0.00	0.00
-0.03	0.16	-0.12	0.00	0.09	-0.29	0.20	0.26	0.18	-0.07	0.11	0.00	-0.01	-0.67	0.37	-0.44	-0.37	0.27	0.00	-65.80	176.68	-111.20	0.23	-30.00	87.24	-58.00	0.00	-6.40	7.90	-1.50	0.00	-6.40	7.90	-1.50	0.00	0.00	0.00	0.00	0.00	0.00	0.00	0.00	0.00	0.00	0.00	0.00	0.00	0.00	0.00	0.00
-0.44	-0.27	-0.08	0.43	0.17	-0.30	0.12	0.00	-0.07	-0.13	0.23	0.00	-0.37	-0.32	0.14	0.11	0.01	-0.01	0.00	-114.10	176.89	-62.40	0.00	-54.40	88.20	-33.41	0.00	-7.80	6.70	1.00	0.00	-7.80	6.70	1.00	0.00	0.00	0.00	0.00	0.00	0.00	0.00	0.00	0.00	0.00	0.00	0.00	0.00	0.00	0.00	0.00
0.01	0.16	-0.03	0.00	0.24	-0.27	0.03	0.00	0.20	-0.07	0.03	0.00	-0.09	-0.33	0.15	0.00	0.01	0.00	0.00	-151.10	158.70	-7.50	0.00	-73.50	80.16	-6.70	0.00	-8.40	4.80	3.60	0.00	-8.40	4.80	3.60	0.00	0.00	0.00	0.00	0.00	0.00	0.00	0.00	0.00	0.00	0.00	0.00	0.00	0.00	0.00	0.00
-0.51	0.13	0.02	0.00	0.28	-0.22	-0.06	0.00	0.18	-0.01	-0.32	0.00	0.25	-0.31	0.05	0.14	0.01	-0.21	-0.01	-173.40	125.43	48.00	0.00	-85.40	64.40	21.28	0.00	-8.20	2.40	5.80	0.00	-8.20	2.40	5.80	0.00	0.00	0.00	0.00	0.00	0.00	0.00	0.00	0.00	0.00	0.00	0.00	0.00	0.00	0.00	0.00
-0.17	-0.14	0.07	-0.40	0.58	-0.15	0.13	0.48	0.15	0.05	-0.19	0.46	0.22	-0.26	-0.05	0.00	0.01	0.00	-0.01	-178.70	79.60	99.30	0.00	-89.00	42.20	46.70	0.00	-7.20	-0.20	7.40	0.00	-7.20	-0.20	7.40	0.00	0.00	0.00	0.00	0.00	0.00	0.00	0.00	0.00	0.00	0.00	0.00	0.00	0.00	0.00	0.00
-0.16	0.05	0.11	-0.09	0.28	-0.06	-0.35	0.00	0.09	0.11	-0.52	0.00	0.63	-0.36	-0.15	0.00	0.00	0.00	0.44	-166.50	25.99	139.91	0.00	-83.80	15.90	67.90	0.00	-5.50	-2.80	8.30	0.00	-5.50	-2.80	8.30	0.00	0.00	0.00	0.00	0.00	0.00	0.00	0.00	0.00	0.00	0.00	0.00	0.00	0.00	0.00	0.00
-0.19	0.00	0.28	0.00	0.24	0.03	0.10	0.00	0.03	0.15	-0.19	0.00	0.32	-0.52	-0.12	0.28	-0.05	0.27	-0.01	-138.36	-29.80	167.80	0.10	-70.40	-11.90	82.30	0.00	-3.20	-5.10	8.40	0.00	-3.20	-5.10	8.40	0.00	0.00	0.00	0.00	0.00	0.00	0.00	0.00	0.00	0.00	0.00	0.00	0.00	0.00	0.00	0.00
-0.11	-0.05	0.16	0.00	0.67	0.12	-0.30	0.00	-0.03	0.19	-0.58	-0.04	0.20	0.01	-0.29	0.00	0.39	0.46	-0.01	-96.00	-82.90	178.90	0.00	-50.20	-38.60	88.80	0.00	-0.60	-6.90	7.60	0.00	-0.60	-6.90	7.60	0.00	0.00	0.00	0.00	0.00	0.00	0.00	0.00	0.00	0.00	0.00	0.00	0.00	0.00	0.00	0.00
-0.06	-0.18	0.17	-0.42	0.09	0.25	-0.29	0.00	-0.09	0.43	-0.11	0.00	0.21	0.11	-0.32	0.00	-0.13	-0.44	0.00	-44.60	-127.90	172.93	0.28	-25.00	-61.50	86.45	0.00	1.90	-8.10	6.10	0.00	1.90	-8.10	6.10	0.00	0.00	0.00	0.00	0.00	0.00	0.00	0.00	0.00	0.00	0.00	0.00	0.00	0.00	0.00	0.00
-0.19	0.16	0.15	0.05	0.30	0.26	-0.26	0.00	-0.14	0.56	-0.05	0.00	0.17	0.20	-0.33	0.11	-0.37	0.01	0.00	11.10	-159.99	149.20	0.26	2.71	-78.01	76.13	0.00	4.40	-8.40	4.00	0.00	4.40	-8.40	4.00	0.00	0.00	0.00	0.00	0.00	0.00	0.00	0.00	0.00	0.00	0.00	0.00	0.00	0.00	0.00	0.00
0.03	-0.16	0.12	0.27	0.41	0.24	-0.20	0.00	-0.18	0.17	0.00	-0.13	0.01	0.57	-0.29	0.00	-0.10	0.28	0.00	65.80	-177.24	111.13	0.00	30.00	-87.60	57.97	0.00	6.40	-7.90	1.50	0.00	6.40	-7.90	1.50	0.00	0.00	0.00	0.00	0.00	0.00	0.00	0.00	0.00	0.00	0.00	0.00	0.00	0.00	0.00	0.00
0.08	-0.17	0.55	0.11	-0.15	0.17	-0.48	0.00	-0.20	-0.27	-0.07	-0.40	-0.08	0.32	-0.23	0.00	-0.43	0.01	0.00	114.03	-176.50	62.85	0.00	54.40	-88.20	33.96	0.00	7.80	-6.70	-1.00	0.00	7.80	-6.70	-1.00	0.00	0.00	0.00	0.00	0.00	0.00	0.00	0.00	0.00	0.00	0.00	0.00	0.00	0.00	0.00	0.00
0.13	-0.16	0.05	0.00	-0.24	0.27	-0.03	0.48	-0.20	0.07	0.12	0.00	0.12	0.20	-0.15	0.00	-0.01	0.00	0.00	151.10	-158.70	7.58	0.00	73.50	-80.20	6.70	0.00	8.40	-4.80	-3.60	0.00	8.40	-4.80	-3.60	0.00	0.00	0.00	0.00	0.00	0.00	0.00	0.00	0.00	0.00	0.00	0.00	0.00	0.00	0.00	0.00
0.11	-0.13	-0.02	0.00	-0.28	0.22	0.06	0.00	-0.18	0.01	0.05	0.00	-0.65	0.51	-0.05	0.00	0.41	0.00	0.01	173.45	-125.30	-47.87	0.04	85.40	-64.20	-21.23	0.00	8.20	-2.40	-5.80	0.00	8.20	-2.40	-5.80	0.00	0.00	0.00	0.00	0.00	0.00	0.00	0.00	0.00	0.00	0.00	0.00	0.00	0.00	0.00	0.00
0.28	-0.09	-0.07	0.00	-0.30	0.15	0.15	0.00	-0.14	0.08	0.19	0.00	-0.31	0.72	-0.44	0.11	0.10	0.00	0.01	178.89	-79.60	-99.00	0.00	88.58	-42.38	-46.60	0.00	7.20	0.20	-7.40	0.00	7.20	0.20	-7.40	0.00	0.00	0.00	0.00	0.00	0.00	0.00	0.00	0.00	0.00	0.00	0.00	0.00	0.00	0.00	0.00
0.16	-0.05	-0.11	0.00	-0.28	0.06	0.52	-0.32	-0.09	-0.11	0.15	0.40	-0.07	0.18	0.15	0.20	0.00	0.00	0.01	166.50	-26.09	-140.30	0.30	83.80	-15.99	-67.90	0.00	5.50	2.80	-8.30	0.00	5.50	2.80	-8.30	0.00	0.00	0.00	0.00	0.00	0.00	0.00	0.00	0.00	0.00	0.00	0.00	0.00	0.00	0.00	0.00
0.61	0.00	-0.15	0.00	-0.37	-0.30	0.27	0.43	-0.03	-0.15	0.19	-0.07	-0.32	0.58	0.15	-0.39	0.00	-0.01	0.01	138.48	29.80	-167.71	0.00	70.26	11.90	-82.30	0.00	3.20	5.10	-8.40	0.00	3.20	5.10	-8.40	0.00	0.00	0.00	0.00	0.00	0.00	0.00	0.00	0.00	0.00	0.00	0.00	0.00	0.00	0.00	0.00
0.11	-0.08	-0.16	-0.50	-0.17	-0.12	0.23	0.27	-0.29	-0.23	0.16	0.00	-0.28	-0.40	0.16	0.00	0.43	0.00	0.01	96.00	82.90	-179.01	0.40	50.20	38.60	-88.80	0.00	0.60	6.90	-7.60	0.00	0.60	6.90	-7.60	0.00	0.00	0.00	0.00	0.00	0.00	0.00	0.00	0.00	0.00	0.00	0.00	0.00	0.00	0.00	0.00
0.06	0.10	-0.17	0.00	-0.09	-0.20	0.29	0.00	-0.39	-0.25	0.25	0.00	-0.20	-0.11	0.68	0.00	0.00	-0.01	0.00	44.60	127.90	-172.50	0.29	24.79	61.50	-86.50	0.00	-1.90	8.10	-6.10	0.00	-1.90	8.10	-6.10	0.00	0.00	0.00	0.00	0.00	0.00	0.00	0.00	0.00	0.00	0.00	0.00	0.00	0.00	0.00	0.00
0.01	0.14	-0.22	0.28	0.00	-0.26	0.26	-0.07	0.14	-0.19	0.50	0.00	-0.12	-0.20	0.42	0.35	0.01	-0.01	0.00	-11.10	160.30	-149.20	0.00	-2.11	78.90	-75.25	0.00	-4.40	8.40	-4.00	0.00	-4.40	8.40	-4.00	0.00	0.00	0.00	0.00	0.00	0.00	0.00	0.00	0.00	0.00	0.00	0.00	0.00	0.00	0.00	0.00
-0.03	0.16	0.11	0.00	0.09	-0.18	0.20	0.14	0.18	-0.17	0.00	0.43	0.44	-0.17	0.15	0.00	0.01	-0.06	0.00	-65.80	177.26	-111.20	0.08	-29.73	87.55	-57.60	0.00	-6.40	7.90	-1.50	0.00	-6.40	7.90	-1.50	0.00	0.00	0.00	0.00	0.00	0.00	0.00	0.00	0.00	0.00	0.00	0.00	0.00	0.00	0.00	0.00
-0.08	0.17	0.06	0.11	0.17	-0.44	0.12	0.00	-0.16	0.07	-0.07	0.00	0.08	-0.32	0.14	0.00	-0.14	0.49	-0.42	-114.10	176.46	-62.40	-0.09	-54.40	88.20	-33.80	0.00	-7.80	6.70	1.00	0.00	-7.80	6.70	1.00	0.00	0.00	0.00	0.00	0.00	0.00	0.00	0.00	0.00	0.00	0.00	0.00	0.00	0.00	0.00	0.00
-0.13	0.51	-0.03	0.00	0.24	-0.27	0.05	0.04	0.20	-0.07	-0.12	0.00	0.18	-0.33	0.15	0.00	-0.38	0.00	0.00	-151.14	158.65	-7.50	0.00	-73.22	80.67	-6.70	0.00	-8.40	4.80	3.60	0.00	-8.40	4.80	3.60	0.00	0.00	0.00	0.00	0.00	0.00	0.00	0.00	0.00	0.00	0.00	0.00	0.00	0.00	0.00	0.00
-0.15	-0.16	0.02	-0.15	0.23	-0.22	-0.06	-0.36	0.60	-0.30	-0.17	0.16	0.25	-0.31	-0.22	0.47	0.47	0.00	-0.01	-173.40	125.30	48.00	0.00	-85.40	64.40	21.00	0.00	-8.20	2.40	5.80	0.00	-8.20	2.40	5.80	0.00	0.00	0.00	0.00	0.00	0.00	0.00	0.00	0.00	0.00	0.00	0.00	0.00	0.00	0.00	0.00
0.26	0.09	0.46	0.50	0.41	-0.15	-0.53	0.30	0.09	0.05	-0.19	0.28	0.31	-0.47	-0.49	-0.08	-0.35	0.00	-0.12	-178.70	79.60	99.36	0.00	-89.36	42.25	46.70	0.00	-7.20	-0.20	7.40	0.00	-7.20	-0.20	7.40	0.00	0.00	0.00	0.00	0.00	0.00	0.00	0.00	0.00	0.00	0.00	0.00	0.00	0.00	0.00	0.00
-0.05	0.05	0.11	0.00	0.28	-0.13	-0.22	-0.38	0.09	-0.28	-0.07	0.00	0.33	-0.05	-0.15	0.00	0.26	0.00	-0.01	-166.50	26.20	140.30	-0.14	-83.80	15.48	67.90	0.00	-5.50	-2.80	8.30	0.00	-5.50	-2.80	8.30	0.00	0.00	0.00	0.00	0.00	0.00	0.00	0.00	0.00	0.00	0.00	0.00	0.00	0.00	0.00	0.00
-0.14	0.00	0.11	0.00	0.24	0.03	-0.22	0.31	0.50	0.06	-0.19	0.00	0.32	0.05	-0.23	0.00	0.14	0.01	-0.37	-138.00	-29.34	167.80	0.50	-70.40	-11.90	82.30	0.00	-3.20	-5.10	8.40	0.00	-3.20	-5.10	8.40	0.00	0.00	0.00	0.00	0.00	0.00	0.00	0.00	0.00	0.00	0.00	0.00	0.00	0.00	0.00	0.00
-0.11	-0.05	0.16	0.00	0.08	0.61	-0.30	0.47	-0.48	0.19	0.33	0.00	0.28	0.29	-0.29	0.00	-0.40	0.01	0.06	-96.21	-82.90	178.90	-0.48	-50.20	-38.60	88.80	0.00	-0.60	-6.90	7.60	0.00	-0.60	-6.90	7.60	0.00	0.00	0.00	0.00	0.00	0.00	0.00	0.00	0.00	0.00	0.00	0.00	0.00	0.00	0.00	0.00
-0.06	-0.10	0.17	0.00	0.24	0.20	0.07	-0.44	0.05	0.70	-0.38	-0.29	-0.08	-0.33	-0.32	-0.32	0.00	0.01	-0.38	-44.96	-128.26	172.50	0.00	-25.00	-61.50	86.63	0.00	1.90	-8.10	6.10	0.00	1.90	-8.10	6.10	0.00	0.00	0.00	0.00	0.00	0.00	0.00	0.00	0.00	0.00	0.00	0.00	0.00	0.00	0.00	0.00
0.12	0.32	0.15	0.00	0.00	-0.16	-0.40	0.45	-0.53	0.19	-0.05	0.00	0.12	-0.07	0.13	0.00	0.12	0.01	0.00	11.10	-160.29	149.20	0.00	2.60	-78.40	75.70	0.00	4.40	-8.40	4.00	0.00	4.40	-8.40	4.00	0.00	0.00	0.00	0.00	0.00	0.00	0.00	0.00	0.00	0.00	0.00	0.00	0.00	0.00	0.00	0.00
0.03	-0.16	0.12	0.00	-0.09	0.33	-0.07	0.00	0.17	0.17	0.00	0.00	0.01	0.27	0.21	0.00	-0.01	0.03	0.00	65.80	-177.25	111.20	0.27	30.00	-87.60	57.60	0.00	6.40	-7.90	1.50	0.00	6.40	-7.90	1.50	0.00	0.00	0.00	0.00	0.00	0.00	0.00	0.00	0.00	0.00	0.00	0.00	0.00	0.00	0.00	0.00
0.08	-0.17	0.08	0.00	-0.29	0.78	-0.12	0.01	-0.20	0.59	0.07	0.39	-0.08	0.32	0.12	-0.13	-0.01	0.02	0.00	114.10	-176.50	62.25	0.00	54.87	-88.58	33.88	0.00	7.80	-6.70	-1.00	0.00	7.80	-6.70	-1.00	0.00	0.00	0.00	0.00	0.00	0.00	0.00	0.00	0.00	0.00	0.00	0.00	0.00	0.00	0.00	0.00
0.13	-0.58	0.03	0.23	-0.24	0.16	-0.03	0.05	-0.20	0.07	0.12	0.00	-0.18	0.33	-0.15	0.09	0.46	0.00	0.00	151.10	-158.70	7.50	0.00	73.50	-80.06	6.70	0.00	8.40	-4.80	-3.60	0.00	8.40	-4.80	-3.60	0.00	0.00	0.00	0.00	0.00	0.00	0.00	0.00	0.00	0.00	0.00	0.00	0.00	0.00	0.00	0.00
0.58	-0.22	0.46	0.00	-0.20	0.22	0.06	0.00	-0.18	0.01	0.54	0.20	-0.69	0.31	0.37	0.50	-0.01	-0.49	-0.41	173.01	-125.30	-47.52	0.00	85.40	-64.40	-21.00	0.00	8.20	-2.40	-5.80	0.00	8.20	-2.40	-5.80	0.00	0.00	0.00	0.00	0.00	0.00	0.00	0.00	0.00	0.00	0.00	0.00	0.00	0.00	0.00	0.00
0.17	0.19	-0.07	0.00	-0.02	0.15	0.15	0.27	-0.01	-0.05	0.19	0.00	-0.31	0.26	0.05	0.00	-0.01	-0.36	0.01	178.70	-79.32	-98.99	0.00	89.15	-42.20	-46.23	0.00	7.20	0.20	-7.40	0.00	7.20	0.20	-7.40	0.00	0.00	0.00	0.00	0.00	0.00	0.00	0.00	0.00	0.00	0.00	0.00	0.00	0.00	0.00	0.00
0.16	-0.05	-0.53	0.00	-0.28	0.06	0.22	0.20	0.22	0.03	0.25	-0.11	-0.33	0.10	0.15	0.00	0.00	0.00	-0.20	166.64	-26.20	-139.80	0.00	83.80	-15.90	-67.90	0.00	5.50	2.80	-8.30	0.00	5.50	2.80	-8.30	0.00	0.00	0.00	0.00	0.00	0.00	0.00	0.00	0.00	0.00	0.00	0.00	0.00	0.00	0.00	0.00
-0.34	0.00	-0.15	0.00	-0.24	-0.03	0.27	0.00	-0.03	-0.15	0.19	0.00	0.14	0.08	0.23	0.00	-0.04	0.08	0.49	138.00	29.41	-167.85	0.00	70.40	11.90	-81.82	0.00	3.20	5.10	-8.40	0.00	3.20	5.10	-8.40	0.00	0.00	0.00	0.00	0.00	0.00	0.00	0.00	0.00	0.00	0.00	0.00	0.00	0.00	0.00	0.00
-0.29	0.05	-0.16	-0.23	-0.17	-0.12	0.30	0.00	0.03	0.20	0.16	0.00	-0.15	-0.01	0.29	0.31	0.00	-0.01	0.01	96.13	82.90	-178.85	0.00	50.20	38.53	-88.80	0.00	0.60	6.90	-7.60	0.00	0.60	6.90	-7.60	0.00	0.00	0.00	0.00	0.00	0.00	0.00	0.00	0.00	0.00	0.00	0.00	0.00	0.00	0.00	0.00
0.06	-0.05	-0.17	0.00	-0.09	-0.60	0.29	0.00	0.09	-0.20	0.11	0.43	-0.35	-0.11	0.52	-0.45	0.00	-0.10	-0.05	44.60	127.90	-172.50	0.00	25.01	61.50	-86.50	0.00	-1.90	8.10	-6.10	0.00	-1.90	8.10	-6.10	0.00	0.00	0.00	0.00	0.00	0.00	0.00	0.00	0.00	0.00	0.00	0.00	0.00	0.00	0.00	0.00
0.01	0.14	-0.15	0.00	0.43	-0.26	-0.18	0.00	0.14	-0.19	0.05	0.00	-0.12	-0.20	0.46	0.00	-0.19	-0.01	0.00	-10.94	160.30	-149.20	0.14	-2.10	78.40	-75.70	0.00	-4.40	8.40	-4.00	0.00	-4.40	8.40	-4.00	0.00	0.00	0.00	0.00	0.00	0.00	0.00	0.00	0.00	0.00	0.00	0.00	0.00	0.00	0.00	0.00
-0.03	0.16	0.15	0.42	0.09	-0.29	0.20	0.00	0.54	-0.17	0.00	0.00	-0.01	-0.12	0.36	0.00	0.01	-0.15	0.01	-65.80	177.10	-111.20	-0.32	-30.00	87.60	-57.60	0.00	-6.40	7.90	-1.50	0.00	-6.40	7.90	-1.50	0.00	0.00	0.00	0.00	0.00	0.00	0.00	0.00	0.00	0.00	0.00	0.00	0.00	0.00	0.00	0.00
-0.15	0.30	0.02	0.13	0.17	-0.30	0.12	-0.39	0.24	-0.13	-0.07	0.45	0.08	-0.32	0.23	0.00	0.01	-0.01	0.00	-114.10	176.50	-62.03	0.00	-54.40	88.47	-33.80	0.00	-7.80	6.70	1.00	0.00	-7.80	6.70	1.00	0.00	0.00	0.00	0.00	0.00	0.00	0.00	0.00	0.00	0.00	0.00	0.00	0.00	0.00	0.00	0.00
-0.13	0.44	-0.03	0.30	0.24	-0.27	0.30	0.00	0.20	-0.07	-0.23	-0.21	0.45	-0.33	0.15	-0.05	0.06	0.14	0.00	-151.10	158.70	-7.50	0.00	-73.08	80.20	-6.70	0.00	-8.40	4.80	3.60	0.00	-8.40	4.80	3.60	0.00	0.00	0.00	0.00	0.00	0.00	0.00	0.00	0.00	0.00	0.00	0.00	0.00	0.00	0.00	0.00
-0.15	0.36	0.02	0.00	0.28	-0.22	-0.06	0.29	0.18	0.00	-0.07	0.00	0.25	-0.31	-0.34	0.00	-0.06	0.00	0.46	-173.40	125.16	48.00	0.00	-85.49	64.40	21.01	0.00	-8.20	2.40	5.80	0.00	-8.20	2.40	5.80	0.00	0.00	0.00	0.00	0.00	0.00	0.00	0.00	0.00	0.00	0.00	0.00	0.00	0.00	0.00	0.00
-0.15	0.09	0.53	0.01	0.30	-0.15	-0.15	-0.08	0.57	0.05	-0.19	0.27	0.31	-0.15	-0.05	0.00	0.01	0.28	-0.01	-178.70	80.03	99.00	0.00	-89.00	42.20	46.70	0.00	-7.20	-0.20	7.40	0.00	-7.20	-0.20	7.40	0.00	0.00	0.00	0.00	0.00	0.00	0.00	0.00	0.00	0.00	0.00	0.00	0.00	0.00	0.00	0.00
0.14	-0.43	0.11	0.00	0.39	-0.50	-0.22	0.00	0.09	0.11	-0.20	0.00	0.70	-0.60	-0.15	0.00	0.15	0.00	-0.45	-166.30	26.20	140.76	0.47	-83.80	15.90	67.52	0.00	-5.50	-2.80	8.30	0.00	-5.50	-2.80	8.30	0.00	0.00	0.00	0.00	0.00	0.00	0.00	0.00	0.00	0.00	0.00	0.00	0.00	0.00	0.00	0.00
0.36	0.00	0.15	0.00	0.15	0.03	-0.16	-0.21	0.03	-0.29	-0.19	0.42	0.32	-0.08	0.20	-0.08	0.00	0.01	-0.01	-138.00	-29.88	168.28	0.28	-70.40	-11.44	82.30	0.00	-3.20	-5.10	8.40	0.00	-3.20	-5.10	8.40	0.00	0.00	0.00	0.00	0.00	0.00	0.00	0.00	0.00	0.00	0.00	0.00	0.00	0.00	0.00	0.00
-0.11	-0.05	0.16	0.15	0.44	0.39	-0.10	-0.42	0.04	0.19	-0.03	0.00	0.28	0.44	-0.73	0.00	0.00	0.01	-0.01	-96.00	-83.34	178.90	-0.38	-50.18	-38.60	88.80	0.00	-0.60	-6.90	7.60	0.00	-0.60	-6.90	7.60	0.00	0.00	0.00	0.00	0.00	0.00	0.00	0.00	0.00	0.00	0.00	0.00	0.00	0.00	0.00	0.00
0.07	-0.10	0.26	-0.44	0.09	0.20	-0.41	0.02	-0.09	0.20	-0.11	0.00	0.21	0.11	-0.68	0.07	-0.42	0.01	0.00	-44.60	-128.35	172.50	0.42	-25.00	-61.99	86.39	0.00	1.90	-8.10	6.10	0.00	1.90	-8.10	6.10	0.00	0.00	0.00	0.00	0.00	0.00	0.00	0.00	0.00	0.00	0.00	0.00	0.00	0.00	0.00	0.00
-0.01	0.00	0.15	-0.45	0.00	0.26	-0.26	0.00	-0.06	0.19	0.37	0.00	0.20	0.46	-0.33	0.15	-0.01	0.01	0.00	11.53	-159.88	149.20	0.48	3.03	-78.40	75.90	0.00	4.40	-8.40	4.00	0.00	4.40	-8.40	4.00	0.00	0.00	0.00	0.00	0.00	0.00	0.00	0.00	0.00	0.00	0.00	0.00	0.00	0.00	0.00	0.00
0.40	-0.30	0.27	-0.44	-0.09	0.76	-0.20	-0.42	-0.18	0.09	0.20	-0.11	-0.43	0.27	-0.29	0.00	-0.01	0.01	0.00	65.53	-177.10	111.20	0.30	30.00	-87.17	57.60	0.00	6.40	-7.90	1.50	0.00	6.40	-7.90	1.50	0.00	0.00	0.00	0.00	0.00	0.00	0.00	0.00	0.00	0.00	0.00	0.00	0.00	0.00	0.00	0.00
0.08	-0.17	0.36	0.10	-0.66	0.30	-0.12	0.42	-0.20	0.56	0.07	0.00	0.34	0.78	-0.23	0.00	-0.09	0.27	0.00	114.10	-176.01	62.86	0.05	54.70	-88.20	33.94	0.00	7.80	-6.70	-1.00	0.00	7.80	-6.70	-1.00	0.00	0.00	0.00	0.00	0.00	0.00	0.00	0.00	0.00	0.00	0.00	0.00	0.00	0.00	0.00	0.00
0.13	0.27	0.03	0.00	-0.24	0.27	0.26	0.00	-0.32	0.07	0.40	0.37	-0.18	0.33	-0.15	0.00	-0.01	0.00	0.11	151.14	-158.70	7.50	0.45	73.50	-80.34	6.58	0.00	8.40	-4.80	-3.60	0.00	8.40	-4.80	-3.60	0.00	0.00	0.00	0.00	0.00	0.00	0.00	0.00	0.00	0.00	0.00	0.00	0.00	0.00	0.00	0.00
0.15	-0.13	0.41	0.00	-0.42	-0.01	0.06	0.00	-0.18	0.01	0.10	0.00	-0.25	0.31	0.43	-0.44	-0.01	0.00	0.01	172.98	-125.30	-48.00	0.35	85.76	-64.11	-20.80	0.00	8.20	-2.40	-5.80	0.00	8.20	-2.40	-5.80	0.00	0.00	0.00	0.00	0.00	0.00	0.00	0.00	0.00	0.00	0.00	0.00	0.00	0.00	0.00	0.00
0.17	-0.45	-0.07	0.39	-0.30	0.10	0.38	0.00	-0.28	-0.05	0.19	-0.32	-0.31	-0.16	0.05	0.00	-0.01	-0.20	0.38	178.97	-79.60	-99.00	0.11	89.00	-42.20	-46.70	0.00	7.20	0.20	-7.40	0.00	7.20	0.20	-7.40	0.00	0.00	0.00	0.00	0.00	0.00	0.00	0.00	0.00	0.00	0.00	0.00	0.00	0.00	0.00	0.00
0.45	-0.05	-0.11	0.00	-0.28	0.06	0.68	-0.49	-0.09	0.00	0.20	0.36	0.14	0.18	-0.27	0.45	0.00	0.31	0.01	166.70	-26.33	-140.41	0.07	83.80	-15.90	-67.95	0.00	5.50	2.80	-8.30	0.00	5.50	2.80	-8.30	0.00	0.00	0.00	0.00	0.00	0.00	0.00	0.00	0.00	0.00	0.00	0.00	0.00	0.00	0.00	0.00
-0.07	0.00	-0.27	0.00	-0.37	-0.21	0.27	0.00	-0.03	-0.22	-0.25	0.00	-0.18	0.08	0.53	0.00	-0.39	-0.01	0.01	137.95	29.80	-168.03	-0.14	70.40	11.90	-82.44	0.00	3.20	5.10	-8.40	0.00	3.20	5.10	-8.40	0.00	0.00	0.00	0.00	0.00	0.00	0.00	0.00	0.00	0.00	0.00	0.00	0.00	0.00	0.00	0.00
0.11	0.05	-0.16	0.00	-0.17	-0.12	0.30	-0.09	0.03	-0.58	-0.33	0.00	0.01	0.46	0.29	0.05	0.00	-0.39	0.01	96.00	82.40	-178.90	-0.12	50.20	38.60	-88.80	0.00	0.60	6.90	-7.60	0.00	0.60	6.90	-7.60	0.00	0.00	0.00	0.00	0.00	0.00	0.00	0.00	0.00	0.00	0.00	0.00	0.00	0.00	0.00	0.00
0.10	0.10	-0.17	0.43	0.04	0.28	0.29	0.00	0.09	-0.20	0.11	0.00	-0.21	-0.11	0.33	0.46	0.00	-0.01	-0.08	44.60	128.33	-172.08	0.00	25.00	61.50	-86.50	0.00	-1.90	8.10	-6.10	0.00	-1.90	8.10	-6.10	0.00	0.00	0.00	0.00	0.00	0.00	0.00	0.00	0.00	0.00	0.00	0.00	0.00	0.00	0.00	0.00
0.15	-0.26	0.32	0.00	-0.11	-0.26	0.41	0.00	0.41	-0.19	0.05	0.00	-0.12	-0.20	0.33	0.43	0.01	-0.01	0.00	-11.10	160.30	-149.20	-0.29	-2.60	78.40	-75.79	0.00	-4.40	8.40	-4.00	0.00	-4.40	8.40	-4.00	0.00	0.00	0.00	0.00	0.00	0.00	0.00	0.00	0.00	0.00	0.00	0.00	0.00	0.00	0.00	0.00
-0.32	0.16	-0.35	0.02	0.09	-0.29	0.20	0.35	-0.32	-0.67	0.00	0.31	-0.01	-0.27	0.29	0.00	-0.08	-0.01	0.36	-65.80	177.10	-111.20	0.43	-30.00	87.60	-57.68	0.00	-6.40	7.90	-1.50	0.00	-6.40	7.90	-1.50	0.00	0.00	0.00	0.00	0.00	0.00	0.00	0.00	0.00	0.00	0.00	0.00	0.00	0.00	0.00	0.00
-0.08	0.56	-0.35	0.00	0.17	-0.30	0.22	0.28	0.49	-0.13	-0.07	0.00	0.56	-0.32	0.23	0.00	0.01	0.35	0.15	-114.10	176.50	-62.40	0.00	-54.40	88.48	-33.80	0.00	-7.80	6.70	1.00	0.00	-7.80	6.70	1.00	0.00	0.00	0.00	0.00	0.00	0.00	0.00	0.00	0.00	0.00	0.00	0.00	0.00	0.00	0.00	0.00
-0.13	0.16	-0.03	0.48	0.24	-0.27	0.50	0.43	0.02	-0.07	-0.12	0.00	0.18	-0.33	0.15	0.00	0.49	0.00	0.00	-150.80	158.70	-7.90	0.00	-73.50	80.33	-6.70	0.00	-8.40	4.80	3.60	0.00	-8.40	4.80	3.60	0.00	0.00	0.00	0.00	0.00	0.00	0.00	0.00	0.00	0.00	0.00	0.00	0.00	0.00	0.00	0.00
-0.07	0.06	0.02	0.00	0.44	-0.22	-0.48	0.00	0.58	0.39	0.13	0.27	0.25	-0.31	0.05	-0.12	0.51	0.00	-0.01	-173.40	125.30	48.00	0.00	-85.40	64.40	20.60	0.00	-8.20	2.40	5.80	0.00	-8.20	2.40	5.80	0.00	0.00	0.00	0.00	0.00	0.00	0.00	0.00	0.00	0.00	0.00	0.00	0.00	0.00	0.00	0.00
-0.17	0.16	0.15	0.00	0.30	-0.24	0.34	0.00	0.14	0.19	-0.19	0.00	0.24	0.04	-0.05	0.00	0.01	-0.44	-0.01	-178.70	79.70	99.11	0.00	-88.92	42.20	46.85	0.00	-7.20	-0.20	7.40	0.00	-7.20	-0.20	7.40	0.00	0.00	0.00	0.00	0.00	0.00	0.00	0.00	0.00	0.00	0.00	0.00	0.00	0.00	0.00	0.00
-0.16	0.05	0.11	0.00	0.28	-0.06	-0.22	0.00	0.56	0.11	-0.19	0.00	0.33	-0.13	-0.65	0.26	0.00	-0.23	0.49	-166.50	26.40	139.80	-0.40	-83.80	15.90	67.61	0.00	-5.50	-2.80	8.30	0.00	-5.50	-2.80	8.30	0.00	0.00	0.00	0.00	0.00	0.00	0.00	0.00	0.00	0.00	0.00	0.00	0.00	0.00	0.00	0.00
-0.59	0.30	0.15	0.39	0.24	0.03	-0.63	0.00	0.53	0.15	-0.19	0.00	0.32	0.15	-0.23	0.00	0.00	0.01	0.45	-138.00	-29.80	167.80	0.46	-70.40	-11.90	82.30	0.00	-3.20	-5.10	8.40	0.00	-3.20	-5.10	8.40	0.00	0.00	0.00	0.00	0.00	0.00	0.00	0.00	0.00	0.00	0.00	0.00	0.00	0.00	0.00	0.00
-0.11	-0.05	0.16	0.00	0.17	-0.09	-0.30	0.00	-0.03	0.19	-0.52	-0.13	0.48	-0.03	-0.29	0.00	0.00	0.29	0.29	-96.00	-82.90	179.37	0.00	-50.20	-38.71	88.80	0.00	-0.60	-6.90	7.60	0.00	-0.60	-6.90	7.60	0.00	0.00	0.00	0.00	0.00	0.00	0.00	0.00	0.00	0.00	0.00	0.00	0.00	0.00	0.00	0.00
-0.06	-0.10	0.17	0.00	0.52	-0.22	-0.29	0.00	0.17	-0.12	-0.11	0.47	0.21	0.11	-0.32	-0.40	0.00	-0.08	0.00	-44.60	-127.90	172.61	0.00	-24.70	-61.50	86.50	0.00	1.90	-8.10	6.10	0.00	1.90	-8.10	6.10	0.00	0.00	0.00	0.00	0.00	0.00	0.00	0.00	0.00	0.00	0.00	0.00	0.00	0.00	0.00	0.00
-0.01	-0.52	0.41	0.14	0.00	0.39	0.00	0.00	-0.14	0.19	-0.05	0.00	0.12	0.20	0.13	-0.23	-0.01	-0.07	0.49	11.10	-160.30	149.48	0.00	2.60	-78.40	76.12	0.00	4.40	-8.40	4.00	0.00	4.40	-8.40	4.00	0.00	0.00	0.00	0.00	0.00	0.00	0.00	0.00	0.00	0.00	0.00	0.00	0.00	0.00	0.00	0.00
0.33	-0.16	0.12	0.43	-0.09	0.29	-0.20	0.08	-0.18	0.17	0.00	0.30	0.01	0.27	-0.29	0.00	0.48	0.01	0.00	65.80	-177.10	111.20	-0.36	30.00	-87.60	57.88	0.00	6.40	-7.90	1.50	0.00	6.40	-7.90	1.50	0.00	0.00	0.00	0.00	0.00	0.00	0.00	0.00	0.00	0.00	0.00	0.00	0.00	0.00	0.00	0.00
0.08	-0.17	-0.42	0.00	-0.17	0.23	-0.12	0.00	-0.09	0.13	0.07	0.00	-0.08	0.32	-0.23	0.00	-0.01	0.01	0.00	114.10	-176.49	62.40	0.00	54.40	-87.77	33.80	0.00	7.80	-6.70	-1.00	0.00	7.80	-6.70	-1.00	0.00	0.00	0.00	0.00	0.00	0.00	0.00	0.00	0.00	0.00	0.00	0.00	0.00	0.00	0.00	0.00
-0.10	-0.58	0.03	0.00	-0.31	0.54	0.47	-0.13	-0.20	-0.29	0.12	0.00	-0.17	0.44	0.14	-0.50	0.27	-0.40	-0.39	151.52	-158.70	7.29	0.00	73.50	-80.64	6.70	0.00	8.40	-4.80	-3.60	0.00	8.40	-4.80	-3.60	0.00	0.00	0.00	0.00	0.00	0.00	0.00	0.00	0.00	0.00	0.00	0.00	0.00	0.00	0.00	0.00
0.15	-0.13	-0.02	0.45	-0.28	0.69	0.06	0.00	-0.18	0.06	0.17	-0.42	-0.25	0.31	-0.05	0.00	0.49	0.49	0.40	173.40	-125.62	-48.14	0.00	85.40	-64.40	-20.69	0.00	8.20	-2.40	-5.80	0.00	8.20	-2.40	-5.80	0.00	0.00	0.00	0.00	0.00	0.00	0.00	0.00	0.00	0.00	0.00	0.00	0.00	0.00	0.00	0.00
0.17	-0.49	-0.07	0.47	-0.66	0.15	0.15	0.00	-0.54	-0.05	0.19	-0.40	-0.31	0.26	0.05	-0.07	-0.01	0.43	0.14	178.83	-79.60	-99.20	0.00	88.87	-42.20	-46.70	0.00	7.20	0.20	-7.40	0.00	7.20	0.20	-7.40	0.00	0.00	0.00	0.00	0.00	0.00	0.00	0.00	0.00	0.00	0.00	0.00	0.00	0.00	0.00	0.00
0.16	-0.05	0.19	0.00	-0.28	0.06	0.22	0.00	0.02	0.19	0.20	-0.39	-0.33	0.18	-0.27	0.00	0.00	0.00	0.01	166.50	-26.62	-140.30	-0.08	83.69	-15.90	-67.71	0.00	5.50	2.80	-8.30	0.00	5.50	2.80	-8.30	0.00	0.00	0.00	0.00	0.00	0.00	0.00	0.00	0.00	0.00	0.00	0.00	0.00	0.00	0.00	0.00
0.49	0.20	-0.10	0.27	-0.20	-0.32	0.27	0.49	-0.03	-0.15	0.19	0.00	-0.32	-0.28	0.10	0.49	0.00	-0.01	0.01	137.93	29.80	-167.80	0.00	70.53	11.90	-82.30	0.00	3.20	5.10	-8.40	0.00	3.20	5.10	-8.40	0.00	0.00	0.00	0.00	0.00	0.00	0.00	0.00	0.00	0.00	0.00	0.00	0.00	0.00	0.00	0.00
0.11	0.05	-0.03	0.00	-0.17	0.34	0.30	0.00	0.31	-0.31	0.63	0.00	-0.64	-0.01	0.29	0.00	0.00	-0.01	0.01	96.43	82.90	-178.90	-0.42	50.20	38.46	-88.80	0.00	0.60	6.90	-7.60	0.00	0.60	6.90	-7.60	0.00	0.00	0.00	0.00	0.00	0.00	0.00	0.00	0.00	0.00	0.00	0.00	0.00	0.00	0.00	0.00
0.06	0.05	-0.17	0.00	-0.09	-0.60	0.29	0.00	0.00	-0.20	0.54	0.00	-0.21	-0.11	0.32	-0.42	0.00	-0.19	0.48	44.60	128.03	-172.50	-0.49	25.00	61.50	-86.41	0.00	-1.90	8.10	-6.10	0.00	-1.90	8.10	-6.10	0.00	0.00	0.00	0.00	0.00	0.00	0.00	0.00	0.00	0.00	0.00	0.00	0.00	0.00	0.00	0.00
-0.26	0.14	-0.15	0.00	0.00	-0.26	0.74	0.00	0.14	-0.19	0.05	0.50	-0.12	0.09	0.33	0.00	0.14	-0.01	0.00	-10.81	160.30	-149.07	0.46	-2.60	77.92	-75.70	0.00	-4.40	8.40	-4.00	0.00	-4.40	8.40	-4.00	0.00	0.00	0.00	0.00	0.00	0.00	0.00	0.00	0.00	0.00	0.00	0.00	0.00	0.00	0.00	0.00
-0.03	0.16	-0.20	-0.38	0.09	-0.29	0.21	0.00	0.18	0.14	0.00	0.00	-0.01	0.13	0.29	0.00	-0.43	-0.01	0.00	-65.80	177.40	-111.09	0.00	-30.00	87.88	-57.73	0.00	-6.40	7.90	-1.50	0.00	-6.40	7.90	-1.50	0.00	0.00	0.00	0.00	0.00	0.00	0.00	0.00	0.00	0.00	0.00	0.00	0.00	0.00	0.00	0.00
-0.08	0.17	-0.52	0.00	0.17	-0.30	0.12	0.00	0.20	-0.28	-0.07	0.00	0.08	-0.32	0.23	0.00	0.01	-0.01	0.00	-114.50	176.50	-61.98	0.11	-54.69	88.20	-33.80	0.00	-7.80	6.70	1.00	0.00	-7.80	6.70	1.00	0.00	0.00	0.00	0.00	0.00	0.00	0.00	0.00	0.00	0.00	0.00	0.00	0.00	0.00	0.00	0.00
-0.13	0.16	-0.23	0.00	0.55	-0.72	0.03	0.00	-0.20	-0.07	-0.26	0.50	0.18	-0.33	0.15	0.00	0.01	0.00	0.35	-151.10	158.70	-7.50	-0.23	-73.50	79.76	-6.59	0.00	-8.40	4.80	3.60	0.00	-8.40	4.80	3.60	0.00	0.00	0.00	0.00	0.00	0.00	0.00	0.00	0.00	0.00	0.00	0.00	0.00	0.00	0.00	0.00
-0.15	0.13	0.44	0.35	0.28	-0.37	-0.06	-0.29	0.18	-0.01	-0.17	0.00	0.25	-0.18	0.05	0.47	0.12	0.00	-0.01	-173.69	125.41	48.11	0.00	-85.40	64.40	21.00	0.00	-8.20	2.40	5.80	0.00	-8.20	2.40	5.80	0.00	0.00	0.00	0.00	0.00	0.00	0.00	0.00	0.00	0.00	0.00	0.00	0.00	0.00	0.00	0.00
-0.17	0.09	0.07	-0.49	0.30	-0.54	-0.02	0.00	-0.30	0.05	-0.19	-0.18	0.62	-0.71	-0.05	0.00	0.48	-0.36	-0.01	-178.20	79.60	99.40	0.00	-89.00	42.20	46.63	0.00	-7.20	-0.20	7.40	0.00	-7.20	-0.20	7.40	0.00	0.00	0.00	0.00	0.00	0.00	0.00	0.00	0.00	0.00	0.00	0.00	0.00	0.00	0.00	0.00
0.14	0.05	0.37	-0.09	0.71	-0.06	-0.22	0.00	0.10	0.11	0.19	0.00	0.80	-0.02	-0.15	0.00	0.43	0.00	-0.01	-166.65	26.20	140.30	0.00	-83.80	16.05	67.90	0.00	-5.50	-2.80	8.30	0.00	-5.50	-2.80	8.30	0.00	0.00	0.00	0.00	0.00	0.00	0.00	0.00	0.00	0.00	0.00	0.00	0.00	0.00	0.00	0.00
0.17	0.00	-0.06	0.00	0.24	0.03	-0.07	0.00	0.51	0.15	-0.19	0.02	0.36	-0.08	0.03	-0.42	-0.07	0.40	0.25	-137.89	-30.29	167.80	0.00	-70.54	-11.88	82.77	0.00	-3.20	-5.10	8.40	0.00	-3.20	-5.10	8.40	0.00	0.00	0.00	0.00	0.00	0.00	0.00	0.00	0.00	0.00	0.00	0.00	0.00	0.00	0.00	0.00
-0.22	0.05	0.08	0.00	-0.22	0.55	-0.39	0.00	0.43	0.19	-0.16	-0.15	0.28	0.48	0.18	0.00	0.00	-0.31	0.03	-96.12	-82.63	179.20	0.00	-50.20	-38.60	88.80	0.00	-0.60	-6.90	7.60	0.00	-0.60	-6.90	7.60	0.00	0.00	0.00	0.00	0.00	0.00	0.00	0.00	0.00	0.00	0.00	0.00	0.00	0.00	0.00	0.00
-0.20	-0.31	0.06	0.20	0.09	0.31	-0.29	0.13	0.33	0.66	-0.11	0.00	-0.27	0.00	-0.32	-0.14	0.00	0.01	0.00	-44.60	-127.90	172.50	0.13	-25.09	-61.50	86.36	0.00	1.90	-8.10	6.10	0.00	1.90	-8.10	6.10	0.00	0.00	0.00	0.00	0.00	0.00	0.00	0.00	0.00	0.00	0.00	0.00	0.00	0.00	0.00	0.00
-0.01	-0.14	0.15	0.11	-0.23	0.26	-0.26	0.00	-0.14	0.69	-0.53	0.00	0.23	0.20	-0.03	0.00	-0.01	0.20	0.00	11.10	-160.11	149.20	0.00	2.60	-78.40	75.70	0.00	4.40	-8.40	4.00	0.00	4.40	-8.40	4.00	0.00	0.00	0.00	0.00	0.00	0.00	0.00	0.00	0.00	0.00	0.00	0.00	0.00	0.00	0.00	0.00
0.03	-0.16	-0.17	0.30	-0.23	0.29	-0.38	0.40	0.12	0.65	0.46	0.00	0.51	0.27	0.11	0.47	0.27	0.43	-0.40	65.36	-177.10	111.20	-0.42	30.00	-87.99	57.60	0.00	6.40	-7.90	1.50	0.00	6.40	-7.90	1.50	0.00	0.00	0.00	0.00	0.00	0.00	0.00	0.00	0.00	0.00	0.00	0.00	0.00	0.00	0.00	0.00
0.08	-0.17	0.08	-0.18	0.32	0.19	0.02	0.00	-0.11	0.13	0.54	0.00	-0.08	0.81	-0.35	0.00	-0.01	0.01	0.00	114.02	-176.50	62.40	0.00	54.40	-88.20	33.44	0.00	7.80	-6.70	-1.00	0.00	7.80	-6.70	-1.00	0.00	0.00	0.00	0.00	0.00	0.00	0.00	0.00	0.00	0.00	0.00	0.00	0.00	0.00	0.00	0.00
0.13	-0.23	0.03	0.00	-0.24	0.27	-0.03	-0.14	-0.20	0.36	0.12	0.00	-0.18	0.44	-0.15	0.08	-0.01	0.08	-0.13	151.10	-158.70	7.41	-0.04	73.57	-80.20	6.70	0.00	8.40	-4.80	-3.60	0.00	8.40	-4.80	-3.60	0.00	0.00	0.00	0.00	0.00	0.00	0.00	0.00	0.00	0.00	0.00	0.00	0.00	0.00	0.00	0.00
-0.25	0.29	-0.02	0.00	-0.28	0.22	0.06	0.23	-0.18	0.01	-0.19	0.46	0.24	0.32	-0.05	-0.40	0.35	0.00	0.01	173.47	-125.30	-48.39	0.00	85.40	-64.53	-21.00	0.00	8.20	-2.40	-5.80	0.00	8.20	-2.40	-5.80	0.00	0.00	0.00	0.00	0.00	0.00	0.00	0.00	0.00	0.00	0.00	0.00	0.00	0.00	0.00	0.00
0.17	-0.09	-0.20	0.20	-0.30	-0.27	0.15	-0.23	0.35	0.23	-0.21	0.00	-0.31	0.19	-0.33	0.00	-0.01	0.00	0.01	178.71	-79.60	-99.00	0.00	89.37	-41.78	-46.70	0.00	7.20	0.20	-7.40	0.00	7.20	0.20	-7.40	0.00	0.00	0.00	0.00	0.00	0.00	0.00	0.00	0.00	0.00	0.00	0.00	0.00	0.00	0.00	0.00
0.16	-0.05	-0.11	0.00	-0.28	0.06	0.22	-0.11	-0.09	-0.11	0.13	0.00	0.02	0.18	0.01	0.00	0.00	0.00	0.31	166.50	-26.20	-140.44	0.00	83.80	-15.83	-67.90	0.00	5.50	2.80	-8.30	0.00	5.50	2.80	-8.30	0.00	0.00	0.00	0.00	0.00	0.00	0.00	0.00	0.00	0.00	0.00	0.00	0.00	0.00	0.00	0.00
0.14	-0.18	-0.33	0.00	-0.24	-0.03	0.27	-0.44	0.11	-0.15	0.11	0.26	-0.32	0.08	0.02	0.00	0.00	-0.01	0.01	138.00	29.80	-167.98	0.00	70.85	12.00	-82.30	0.00	3.20	5.10	-8.40	0.00	3.20	5.10	-8.40	0.00	0.00	0.00	0.00	0.00	0.00	0.00	0.00	0.00	0.00	0.00	0.00	0.00	0.00	0.00	0.00
0.11	0.05	-0.16	0.36	-0.56	0.02	0.19	0.00	0.03	-0.19	0.43	0.13	-0.28	-0.01	0.72	0.00	0.00	-0.01	-0.06	96.00	82.90	-178.90	-0.40	50.48	38.60	-88.80	0.00	0.60	6.90	-7.60	0.00	0.60	6.90	-7.60	0.00	0.00	0.00	0.00	0.00	0.00	0.00	0.00	0.00	0.00	0.00	0.00	0.00	0.00	0.00	0.00
0.52	0.53	-0.65	0.00	-0.09	-0.18	0.29	-0.39	0.39	-0.12	0.11	0.00	-0.21	-0.11	-0.08	0.00	0.35	0.46	0.43	44.60	128.27	-172.50	0.00	25.20	61.50	-86.57	0.00	-1.90	8.10	-6.10	0.00	-1.90	8.10	-6.10	0.00	0.00	0.00	0.00	0.00	0.00	0.00	0.00	0.00	0.00	0.00	0.00	0.00	0.00	0.00	0.00
0.01	0.34	-0.57	0.00	0.35	-0.26	0.26	0.00	0.14	-0.68	0.05	0.43	-0.61	-0.20	0.33	0.00	0.01	-0.12	-0.14	-10.97	160.30	-149.20	0.00	-2.60	78.63	-75.70	0.00	-4.40	8.40	-4.00	0.00	-4.40	8.40	-4.00	0.00	0.00	0.00	0.00	0.00	0.00	0.00	0.00	0.00	0.00	0.00	0.00	0.00	0.00	0.00	0.00
-0.03	0.16	-0.48	0.00	0.09	-0.29	0.20	0.00	0.13	-0.17	-0.13	0.30	-0.37	-0.27	0.78	-0.18	0.01	-0.05	0.00	-65.80	177.49	-110.94	0.00	-29.61	87.60	-57.60	0.00	-6.40	7.90	-1.50	0.00	-6.40	7.90	-1.50	0.00	0.00	0.00	0.00	0.00	0.00	0.00	0.00	0.00	0.00	0.00	0.00	0.00	0.00	0.00	0.00
0.07	0.17	-0.08	0.00	0.17	-0.79	0.62	0.00	0.20	-0.51	0.39	0.00	0.08	-0.32	0.69	0.00	0.48	-0.01	0.00	-114.10	176.50	-62.40	0.00	-54.10	87.84	-33.53	0.00	-7.80	6.70	1.00	0.00	-7.80	6.70	1.00	0.00	0.00	0.00	0.00	0.00	0.00	0.00	0.00	0.00	0.00	0.00	0.00	0.00	0.00	0.00	0.00
-0.52	0.16	-0.03	-0.21	0.24	-0.27	0.03	0.14	0.20	-0.07	-0.12	-0.14	0.10	-0.25	0.15	0.00	0.01	0.00	0.39	-151.19	158.70	-7.50	-0.07	-73.50	80.20	-6.70	0.00	-8.40	4.80	3.60	0.00	-8.40	4.80	3.60	0.00	0.00	0.00	0.00	0.00	0.00	0.00	0.00	0.00	0.00	0.00	0.00	0.00	0.00	0.00	0.00
-0.15	0.55	0.02	0.48	0.48	-0.22	-0.06	0.00	0.18	0.27	-0.26	0.00	0.25	-0.31	0.05	0.00	-0.12	0.00	-0.01	-173.40	125.30	48.46	0.31	-85.29	64.79	20.55	0.00	-8.20	2.40	5.80	0.00	-8.20	2.40	5.80	0.00	0.00	0.00	0.00	0.00	0.00	0.00	0.00	0.00	0.00	0.00	0.00	0.00	0.00	0.00	0.00
-0.17	0.09	0.07	0.00	0.30	-0.15	-0.15	0.00	0.14	-0.08	-0.19	0.00	0.42	-0.26	-0.05	0.00	0.01	-0.07	-0.01	-178.31	79.60	99.43	0.00	-89.00	42.20	46.70	0.00	-7.20	-0.20	7.40	0.00	-7.20	-0.20	7.40	0.00	0.00	0.00	0.00	0.00	0.00	0.00	0.00	0.00	0.00	0.00	0.00	0.00	0.00	0.00	0.00
-0.58	0.05	0.11	0.01	0.28	-0.06	-0.22	0.00	0.09	0.11	-0.20	-0.27	0.33	-0.18	-0.15	0.42	0.00	0.13	0.46	-166.24	26.20	140.23	-0.50	-83.80	15.90	68.39	0.00	-5.50	-2.80	8.30	0.00	-5.50	-2.80	8.30	0.00	0.00	0.00	0.00	0.00	0.00	0.00	0.00	0.00	0.00	0.00	0.00	0.00	0.00	0.00	0.00
-0.14	0.00	0.15	0.00	0.24	0.45	-0.27	0.39	0.03	0.15	-0.19	-0.14	0.32	-0.08	-0.41	-0.27	0.00	0.01	0.18	-138.00	-29.80	167.76	0.00	-70.40	-11.90	82.19	0.00	-3.20	-5.10	8.40	0.00	-3.20	-5.10	8.40	0.00	0.00	0.00	0.00	0.00	0.00	0.00	0.00	0.00	0.00	0.00	0.00	0.00	0.00	0.00	0.00
-0.11	-0.05	0.16	0.13	0.17	0.12	0.16	0.00	-0.03	0.62	0.11	-0.09	0.28	0.01	-0.29	-0.05	0.00	0.01	0.12	-95.58	-82.90	178.90	-0.09	-50.20	-38.60	88.30	0.00	-0.60	-6.90	7.60	0.00	-0.60	-6.90	7.60	0.00	0.00	0.00	0.00	0.00	0.00	0.00	0.00	0.00	0.00	0.00	0.00	0.00	0.00	0.00	0.00
-0.06	-0.10	0.17	0.00	0.09	0.20	-0.13	0.00	0.01	-0.28	-0.11	0.00	0.21	0.47	-0.32	0.36	-0.11	0.31	0.00	-44.60	-127.90	172.50	0.00	-25.42	-61.50	86.50	0.00	1.90	-8.10	6.10	0.00	1.90	-8.10	6.10	0.00	0.00	0.00	0.00	0.00	0.00	0.00	0.00	0.00	0.00	0.00	0.00	0.00	0.00	0.00	0.00
-0.01	-0.14	0.58	0.00	0.00	0.65	-0.26	0.00	-0.25	0.19	-0.10	0.05	0.12	0.20	-0.33	0.00	-0.01	0.17	0.00	11.58	-160.30	149.20	-0.18	2.60	-78.40	75.31	0.00	4.40	-8.40	4.00	0.00	4.40	-8.40	4.00	0.00	0.00	0.00	0.00	0.00	0.00	0.00	0.00	0.00	0.00	0.00	0.00	0.00	0.00	0.00	0.00
0.16	-0.16	0.31	-0.14	-0.09	0.75	-0.20	-0.13	-0.18	0.17	0.00	0.00	0.01	0.27	-0.29	0.00	-0.24	0.44	0.00	65.62	-176.70	111.20	0.00	30.00	-87.49	57.60	0.00	6.40	-7.90	1.50	0.00	6.40	-7.90	1.50	0.00	0.00	0.00	0.00	0.00	0.00	0.00	0.00	0.00	0.00	0.00	0.00	0.00	0.00	0.00	0.00
0.48	-0.17	0.08	0.00	0.25	0.30	-0.25	-0.09	-0.20	0.13	0.07	0.00	0.35	0.32	0.16	-0.20	-0.01	0.48	0.14	114.10	-176.27	62.40	0.00	53.92	-88.20	34.22	0.00	7.80	-6.70	-1.00	0.00	7.80	-6.70	-1.00	0.00	0.00	0.00	0.00	0.00	0.00	0.00	0.00	0.00	0.00	0.00	0.00	0.00	0.00	0.00	0.00
0.13	-0.30	0.03	0.00	-0.19	0.27	-0.03	0.09	-0.20	0.07	0.12	0.00	-0.18	0.33	-0.15	0.00	-0.01	0.00	0.00	150.66	-158.81	7.99	0.30	73.50	-80.20	6.70	0.00	8.40	-4.80	-3.60	0.00	8.40	-4.80	-3.60	0.00	0.00	0.00	0.00	0.00	0.00	0.00	0.00	0.00	0.00	0.00	0.00	0.00	0.00	0.00	0.00
0.58	-0.13	0.09	-0.13	-0.28	0.58	0.06	0.00	-0.16	0.01	0.26	0.00	-0.25	0.31	0.21	0.00	-0.01	0.00	-0.48	173.86	-125.30	-48.12	0.00	85.40	-64.40	-21.00	0.00	8.20	-2.40	-5.80	0.00	8.20	-2.40	-5.80	0.00	0.00	0.00	0.00	0.00	0.00	0.00	0.00	0.00	0.00	0.00	0.00	0.00	0.00	0.00	0.00
0.17	-0.09	0.04	-0.11	-0.35	-0.35	0.15	0.28	-0.14	-0.19	0.19	0.07	-0.31	0.26	0.19	0.00	0.36	0.00	0.21	178.80	-79.60	-99.00	-0.39	89.00	-42.20	-46.70	0.00	7.20	0.20	-7.40	0.00	7.20	0.20	-7.40	0.00	0.00	0.00	0.00	0.00	0.00	0.00	0.00	0.00	0.00	0.00	0.00	0.00	0.00	0.00	0.00
0.16	-0.05	-0.11	0.42	-0.28	0.06	-0.26	0.00	0.04	-0.11	0.20	-0.09	0.14	0.18	0.15	0.39	-0.50	-0.13	-0.19	166.50	-26.20	-140.38	0.00	83.53	-15.90	-67.90	0.00	5.50	2.80	-8.30	0.00	5.50	2.80	-8.30	0.00	0.00	0.00	0.00	0.00	0.00	0.00	0.00	0.00	0.00	0.00	0.00	0.00	0.00	0.00	0.00
0.14	0.31	-0.15	0.00	-0.24	-0.03	0.27	0.11	-0.03	0.01	-0.01	0.00	-0.32	-0.07	0.23	0.00	0.40	-0.14	0.43	138.00	29.80	-167.70	0.13	70.17	11.45	-82.30	0.00	3.20	5.10	-8.40	0.00	3.20	5.10	-8.40	0.00	0.00	0.00	0.00	0.00	0.00	0.00	0.00	0.00	0.00	0.00	0.00	0.00	0.00	0.00	0.00
0.11	0.05	0.33	0.00	-0.28	-0.04	-0.12	0.00	0.03	0.28	0.52	0.01	-0.28	-0.01	0.29	0.30	0.28	0.09	0.01	95.58	82.90	-178.90	0.00	50.20	38.60	-88.80	0.00	0.60	6.90	-7.60	0.00	0.60	6.90	-7.60	0.00	0.00	0.00	0.00	0.00	0.00	0.00	0.00	0.00	0.00	0.00	0.00	0.00	0.00	0.00	0.00
-0.36	0.10	-0.17	0.00	0.11	-0.56	0.38	0.00	0.09	-0.09	0.11	0.00	-0.32	-0.11	0.32	0.00	0.16	-0.01	0.00	44.60	128.40	-172.50	0.00	25.00	61.50	-86.36	0.00	-1.90	8.10	-6.10	0.00	-1.90	8.10	-6.10	0.00	0.00	0.00	0.00	0.00	0.00	0.00	0.00	0.00	0.00	0.00	0.00	0.00	0.00	0.00	0.00
-0.06	0.59	0.25	0.00	0.30	-0.26	0.26	0.00	-0.30	-0.19	0.05	-0.48	-0.12	-0.11	0.33	0.00	0.01	-0.01	0.00	-11.10	160.45	-149.00	0.00	-2.25	78.40	-75.70	0.00	-4.40	8.40	-4.00	0.00	-4.40	8.40	-4.00	0.00	0.00	0.00	0.00	0.00	0.00	0.00	0.00	0.00	0.00	0.00	0.00	0.00	0.00	0.00	0.00
-0.02	0.63	-0.12	0.19	0.09	0.14	-0.30	0.00	-0.24	0.13	0.28	-0.08	-0.01	-0.77	0.29	0.00	0.01	-0.09	0.31	-65.80	177.10	-111.20	0.00	-30.39	87.86	-57.10	0.00	-6.40	7.90	-1.50	0.00	-6.40	7.90	-1.50	0.00	0.00	0.00	0.00	0.00	0.00	0.00	0.00	0.00	0.00	0.00	0.00	0.00	0.00	0.00	0.00
0.39	0.17	-0.44	-0.13	0.45	-0.30	0.51	0.00	0.20	-0.24	-0.07	0.00	0.56	-0.32	0.36	0.00	0.01	-0.01	0.00	-114.10	176.43	-62.40	0.00	-54.40	88.20	-33.80	0.00	-7.80	6.70	1.00	0.00	-7.80	6.70	1.00	0.00	0.00	0.00	0.00	0.00	0.00	0.00	0.00	0.00	0.00	0.00	0.00	0.00	0.00	0.00	0.00
-0.27	0.16	-0.03	0.28	0.66	-0.27	-0.11	0.07	0.20	0.32	-0.01	-0.39	0.27	-0.56	0.15	0.50	0.01	0.39	0.46	-151.10	158.70	-7.22	0.00	-73.50	80.20	-6.43	0.00	-8.40	4.80	3.60	0.00	-8.40	4.80	3.60	0.00	0.00	0.00	0.00	0.00	0.00	0.00	0.00	0.00	0.00	0.00	0.00	0.00	0.00	0.00	0.00
-0.15	0.13	0.02	0.00	0.28	-0.22	-0.06	0.00	0.18	-0.01	-0.17	0.00	-0.13	-0.31	0.05	0.00	0.01	0.00	-0.01	-173.90	125.30	48.00	0.00	-85.40	64.40	21.00	0.00	-8.20	2.40	5.80	0.00	-8.20	2.40	5.80	0.00	0.00	0.00	0.00	0.00	0.00	0.00	0.00	0.00	0.00	0.00	0.00	0.00	0.00	0.00	0.00
-0.17	0.09	0.07	0.00	0.30	-0.15	-0.15	0.00	-0.35	0.05	-0.19	-0.42	0.31	-0.26	0.10	0.00	0.01	0.00	-0.01	-178.40	79.74	99.00	0.47	-88.90	42.20	46.70	0.00	-7.20	-0.20	7.40	0.00	-7.20	-0.20	7.40	0.00	0.00	0.00	0.00	0.00	0.00	0.00	0.00	0.00	0.00	0.00	0.00	0.00	0.00	0.00	0.00
-0.16	0.06	0.31	0.00	0.41	-0.06	-0.22	0.00	0.02	0.22	-0.20	0.00	0.33	-0.18	0.15	0.00	0.23	0.46	-0.05	-166.50	26.50	140.30	0.00	-83.80	15.90	68.01	0.00	-5.50	-2.80	8.30	0.00	-5.50	-2.80	8.30	0.00	0.00	0.00	0.00	0.00	0.00	0.00	0.00	0.00	0.00	0.00	0.00	0.00	0.00	0.00	0.00
0.14	0.00	0.15	0.00	0.43	0.33	-0.26	0.00	0.03	0.41	-0.19	0.11	0.32	-0.08	-0.62	0.00	0.00	0.06	0.42	-138.00	-29.80	167.80	0.00	-70.40	-11.90	81.94	0.00	-3.20	-5.10	8.40	0.00	-3.20	-5.10	8.40	0.00	0.00	0.00	0.00	0.00	0.00	0.00	0.00	0.00	0.00	0.00	0.00	0.00	0.00	0.00	0.00
-0.11	0.09	-0.24	0.04	0.17	0.13	-0.70	0.00	-0.03	0.19	-0.16	0.00	0.07	0.01	-0.34	0.00	0.27	0.01	-0.01	-96.08	-82.90	178.97	0.15	-50.20	-38.60	89.19	0.00	-0.60	-6.90	7.60	0.00	-0.60	-6.90	7.60	0.00	0.00	0.00	0.00	0.00	0.00	0.00	0.00	0.00	0.00	0.00	0.00	0.00	0.00	0.00	0.00
-0.06	-0.06	0.12	0.00	0.09	0.30	-0.29	-0.27	-0.09	0.20	-0.11	0.00	0.40	0.22	-0.32	-0.39	0.00	0.01	-0.09	-44.60	-127.54	172.50	0.00	-25.00	-61.50	86.50	0.00	1.90	-8.10	6.10	0.00	1.90	-8.10	6.10	0.00	0.00	0.00	0.00	0.00	0.00	0.00	0.00	0.00	0.00	0.00	0.00	0.00	0.00	0.00	0.00
-0.01	0.26	0.65	0.00	0.39	0.17	0.14	-0.05	0.34	-0.25	-0.03	0.00	0.12	0.20	-0.10	0.00	0.29	0.01	0.00	11.10	-160.30	149.20	0.01	2.74	-78.40	75.70	0.00	4.40	-8.40	4.00	0.00	4.40	-8.40	4.00	0.00	0.00	0.00	0.00	0.00	0.00	0.00	0.00	0.00	0.00	0.00	0.00	0.00	0.00	0.00	0.00
-0.47	-0.16	0.12	0.00	-0.59	0.29	-0.20	0.10	-0.41	-0.06	0.50	0.00	-0.31	0.27	-0.29	0.30	0.26	-0.28	0.00	65.80	-177.10	111.20	0.46	30.00	-87.60	57.40	0.00	6.40	-7.90	1.50	0.00	6.40	-7.90	1.50	0.00	0.00	0.00	0.00	0.00	0.00	0.00	0.00	0.00	0.00	0.00	0.00	0.00	0.00	0.00	0.00
0.36	-0.56	0.08	0.00	-0.25	0.65	-0.12	0.00	-0.20	0.58	0.07	0.00	0.20	0.21	-0.23	-0.49	-0.01	0.21	-0.11	113.65	-176.50	61.95	0.00	54.40	-88.19	33.76	0.00	7.80	-6.70	-1.00	0.00	7.80	-6.70	-1.00	0.00	0.00	0.00	0.00	0.00	0.00	0.00	0.00	0.00	0.00	0.00	0.00	0.00	0.00	0.00	0.00
0.59	-0.16	0.03	0.00	-0.24	0.27	-0.03	0.00	0.00	0.49	0.12	0.00	0.10	0.33	-0.15	0.39	0.09	0.27	0.30	151.57	-158.70	7.06	0.00	73.50	-79.75	6.70	0.00	8.40	-4.80	-3.60	0.00	8.40	-4.80	-3.60	0.00	0.00	0.00	0.00	0.00	0.00	0.00	0.00	0.00	0.00	0.00	0.00	0.00	0.00	0.00	0.00
0.41	-0.13	-0.16	0.00	0.19	0.22	0.06	0.28	-0.26	-0.26	-0.21	0.00	-0.02	0.79	-0.05	0.13	-0.01	0.00	0.01	173.40	-125.72	-47.86	0.00	85.22	-64.40	-21.00	0.00	8.20	-2.40	-5.80	0.00	8.20	-2.40	-5.80	0.00	0.00	0.00	0.00	0.00	0.00	0.00	0.00	0.00	0.00	0.00	0.00	0.00	0.00	0.00	0.00
0.17	-0.09	-0.07	0.00	-0.30	0.41	0.04	0.11	0.25	-0.05	-0.31	0.00	-0.17	0.26	0.05	0.46	-0.49	0.00	0.01	178.70	-79.60	-98.53	-0.05	88.89	-42.20	-46.70	0.00	7.20	0.20	-7.40	0.00	7.20	0.20	-7.40	0.00	0.00	0.00	0.00	0.00	0.00	0.00	0.00	0.00	0.00	0.00	0.00	0.00	0.00	0.00	0.00
0.16	-0.05	-0.04	0.46	-0.60	0.06	0.22	-0.11	-0.18	-0.11	0.50	0.13	-0.46	0.18	0.31	0.14	0.00	0.00	-0.43	166.50	-26.20	-140.30	0.00	83.80	-16.03	-67.90	0.00	5.50	2.80	-8.30	0.00	5.50	2.80	-8.30	0.00	0.00	0.00	0.00	0.00	0.00	0.00	0.00	0.00	0.00	0.00	0.00	0.00	0.00	0.00	0.00
0.33	-0.11	-0.15	0.00	-0.69	-0.03	-0.17	0.00	-0.03	-0.15	0.19	0.00	-0.32	0.08	0.23	0.43	0.30	0.49	0.01	138.00	29.80	-167.80	0.00	70.69	11.90	-82.04	0.00	3.20	5.10	-8.40	0.00	3.20	5.10	-8.40	0.00	0.00	0.00	0.00	0.00	0.00	0.00	0.00	0.00	0.00	0.00	0.00	0.00	0.00	0.00	0.00
0.11	0.05	-0.16	0.00	-0.25	0.33	0.56	-0.05	0.03	-0.19	0.16	0.00	-0.28	-0.33	0.24	0.00	0.00	-0.01	0.01	96.00	82.90	-179.03	0.00	50.20	38.74	-88.80	0.00	0.60	6.90	-7.60	0.00	0.60	6.90	-7.60	0.00	0.00	0.00	0.00	0.00	0.00	0.00	0.00	0.00	0.00	0.00	0.00	0.00	0.00	0.00	0.00
0.29	0.10	0.10	-0.36	-0.09	-0.20	0.40	-0.45	-0.33	-0.20	0.11	0.00	-0.21	-0.31	0.32	0.00	0.43	-0.40	0.00	44.86	127.90	-172.23	0.00	25.11	61.50	-86.50	0.00	-1.90	8.10	-6.10	0.00	-1.90	8.10	-6.10	0.00	0.00	0.00	0.00	0.00	0.00	0.00	0.00	0.00	0.00	0.00	0.00	0.00	0.00	0.00	0.00
0.02	0.14	-0.15	-0.14	0.00	-0.26	0.26	0.00	0.14	-0.19	0.05	0.00	0.34	0.10	0.33	0.00	-0.44	-0.01	0.00	-11.10	160.30	-148.89	-0.36	-2.60	78.29	-75.59	0.00	-4.40	8.40	-4.00	0.00	-4.40	8.40	-4.00	0.00	0.00	0.00	0.00	0.00	0.00	0.00	0.00	0.00	0.00	0.00	0.00	0.00	0.00	0.00	0.00
-0.42	0.04	-0.12	0.00	0.05	-0.29	0.16	0.00	0.18	-0.17	0.00	0.00	-0.01	-0.07	0.29	0.00	0.27	-0.01	-0.13	-65.80	177.05	-111.28	0.00	-30.04	87.60	-57.30	0.00	-6.40	7.90	-1.50	0.00	-6.40	7.90	-1.50	0.00	0.00	0.00	0.00	0.00	0.00	0.00	0.00	0.00	0.00	0.00	0.00	0.00	0.00	0.00	0.00
0.02	-0.25	-0.08	0.00	0.17	-0.30	0.20	0.00	0.20	-0.13	-0.07	0.11	-0.10	-0.32	0.23	0.00	0.01	-0.01	-0.07	-113.99	176.50	-62.40	0.20	-53.94	88.20	-33.80	0.00	-7.80	6.70	1.00	0.00	-7.80	6.70	1.00	0.00	0.00	0.00	0.00	0.00	0.00	0.00	0.00	0.00	0.00	0.00	0.00	0.00	0.00	0.00	0.00
-0.13	0.63	-0.03	0.46	0.24	-0.27	0.03	0.00	0.20	-0.28	-0.12	0.00	0.18	-0.33	0.46	0.00	0.14	0.00	0.20	-151.10	158.70	-7.48	0.00	-73.50	79.93	-7.19	0.00	-8.40	4.80	3.60	0.00	-8.40	4.80	3.60	0.00	0.00	0.00	0.00	0.00	0.00	0.00	0.00	0.00	0.00	0.00	0.00	0.00	0.00	0.00	0.00
-0.15	0.24	0.02	0.00	0.28	-0.22	-0.06	0.00	0.18	-0.01	-0.17	0.00	0.11	-0.31	0.05	0.00	-0.04	0.11	-0.01	-173.40	125.58	48.47	0.00	-85.40	64.40	21.00	0.00	-8.20	2.40	5.80	0.00	-8.20	2.40	5.80	0.00	0.00	0.00	0.00	0.00	0.00	0.00	0.00	0.00	0.00	0.00	0.00	0.00	0.00	0.00	0.00
0.10	0.09	0.07	0.31	0.30	0.35	-0.35	0.00	0.01	0.05	0.29	0.00	0.31	0.01	-0.05	0.00	0.20	-0.44	0.00	-178.70	80.05	99.00	0.00	-89.00	42.68	46.70	0.00	-7.20	-0.20	7.40	0.00	-7.20	-0.20	7.40	0.00	0.00	0.00	0.00	0.00	0.00	0.00	0.00	0.00	0.00	0.00	0.00	0.00	0.00	0.00	0.00
-0.17	0.08	0.10	0.00	0.29	-0.08	-0.28	0.00	0.10	0.09	-0.20	0.00	0.33	-0.20	-0.12	0.00	0.00	0.00	0.08	-171.10	40.00	131.10	0.00	-85.90	22.70	63.40	0.00	-6.00	-2.10	8.10	0.00	-6.00	-2.10	8.10	0.00	0.00	0.00	0.00	0.00	0.00	0.00	0.00	0.00	0.00	0.00	0.00	0.00	0.00	0.00	0.00
-0.64	0.38	0.49	0.47	0.25	0.00	-0.65	0.00	0.04	0.14	-0.19	0.00	0.27	-0.25	-0.21	0.00	0.48	0.01	-0.01	-146.50	-15.69	162.00	0.00	-74.39	-4.90	79.40	0.00	-3.80	-4.50	8.40	0.00	-3.80	-4.50	8.40	0.00	0.00	0.00	0.00	0.00	0.00	0.00	0.00	0.00	0.00	0.00	0.00	0.00	0.00	0.00	0.00
-0.12	-0.04	0.16	-0.07	0.67	0.10	0.14	0.00	-0.01	0.18	0.33	0.00	0.44	0.00	-0.28	0.37	0.00	0.44	-0.19	-107.41	-70.16	177.70	0.11	-55.87	-32.10	87.91	0.00	-1.30	-6.50	7.90	0.00	-1.30	-6.50	7.90	0.00	0.00	0.00	0.00	0.00	0.00	0.00	0.00	0.00	0.00	0.00	0.00	0.00	0.00	0.00	0.00
-0.07	-0.09	0.10	0.00	0.11	0.41	-0.37	0.00	-0.07	0.20	-0.12	0.00	0.23	0.09	-0.32	0.00	0.39	0.47	0.10	-58.00	-117.60	175.70	0.00	-31.75	-56.12	87.90	0.00	1.30	-7.90	6.50	0.00	1.30	-7.90	6.50	0.00	0.00	0.00	0.00	0.00	0.00	0.00	0.00	0.00	0.00	0.00	0.00	0.00	0.00	0.00	0.00
-0.02	-0.13	0.20	0.00	0.02	0.25	0.20	0.00	-0.51	0.20	-0.07	0.00	0.14	-0.21	-0.33	0.00	0.11	0.01	0.23	-2.53	-153.98	156.50	0.00	-4.80	-74.80	78.81	0.00	3.80	-8.40	4.60	0.00	3.80	-8.40	4.60	0.00	0.00	0.00	0.00	0.00	0.00	0.00	0.00	0.00	0.00	0.00	0.00	0.00	0.00	0.00	0.00
0.02	0.11	0.13	0.00	-0.07	0.17	-0.21	0.00	-0.53	0.18	0.00	0.00	0.04	0.26	-0.30	0.00	-0.01	0.41	0.13	52.50	-174.73	121.90	0.37	22.85	-86.10	62.70	0.00	5.90	-8.10	2.20	0.00	5.90	-8.10	2.20	0.00	0.00	0.00	0.00	0.00	0.00	0.00	0.00	0.00	0.00	0.00	0.00	0.00	0.00	0.00	0.00
0.07	-0.17	0.09	-0.11	-0.15	0.30	-0.53	0.00	-0.06	0.14	-0.03	0.00	-0.06	0.35	-0.25	0.00	-0.01	0.49	0.00	102.90	-178.30	75.40	0.00	48.34	-88.63	40.10	0.00	7.50	-7.10	-0.40	0.00	7.50	-7.10	-0.40	0.00	0.00	0.00	0.00	0.00	0.00	0.00	0.00	0.00	0.00	0.00	0.00	0.00	0.00	0.00	0.00
0.12	0.30	0.04	0.13	-0.23	0.44	-0.54	0.00	-0.20	0.09	0.11	0.19	-0.15	0.33	0.11	0.00	0.03	-0.50	0.00	143.10	-164.70	21.50	0.00	69.23	-82.58	13.60	0.00	8.30	-5.30	-3.00	0.00	8.30	-5.30	-3.00	0.00	0.00	0.00	0.00	0.00	0.00	0.00	0.00	0.00	0.00	0.00	0.00	0.00	0.00	0.00	0.00
0.15	-0.14	0.00	0.00	-0.28	0.53	0.04	0.00	-0.19	0.02	0.16	0.00	-0.24	0.32	-0.07	0.00	-0.01	0.04	0.01	169.40	-135.00	-34.40	0.00	83.20	-69.00	-14.20	0.00	8.30	-3.00	-5.30	0.00	8.30	-3.00	-5.30	0.00	0.00	0.00	0.00	0.00	0.00	0.00	0.00	0.00	0.00	0.00	0.00	0.00	0.00	0.00	0.00
0.17	0.37	-0.06	-0.48	-0.30	0.17	0.13	0.00	-0.22	0.01	0.19	0.00	-0.28	0.27	-0.05	0.46	-0.50	0.00	0.01	179.00	-92.13	-87.00	-0.39	88.90	-48.20	-41.02	0.00	7.50	-0.40	-7.00	0.00	7.50	-0.40	-7.00	0.00	0.00	0.00	0.00	0.00	0.00	0.00	0.00	0.00	0.00	0.00	0.00	0.00	0.00	0.00	0.00
0.17	-0.06	-0.10	-0.05	-0.29	-0.30	0.20	0.00	-0.14	-0.09	0.20	0.48	-0.26	0.48	0.12	0.00	0.29	0.00	0.01	171.50	-40.11	-131.10	0.00	85.90	-23.10	-62.64	0.00	6.00	2.10	-8.10	0.00	6.00	2.10	-8.10	0.00	0.00	0.00	0.00	0.00	0.00	0.00	0.00	0.00	0.00	0.00	0.00	0.00	0.00	0.00	0.00
0.15	-0.01	-0.14	0.00	-0.25	-0.39	0.54	0.30	-0.04	-0.14	0.19	-0.07	-0.32	0.11	0.14	0.00	0.00	0.45	0.01	146.50	15.80	-162.20	0.00	74.50	5.01	-79.40	0.00	3.80	4.50	-8.40	0.00	3.80	4.50	-8.40	0.00	0.00	0.00	0.00	0.00	0.00	0.00	0.00	0.00	0.00	0.00	0.00	0.00	0.00	0.00	0.00
0.12	0.04	-0.16	0.00	-0.19	-0.10	0.29	0.00	0.01	0.08	0.63	-0.44	-0.44	0.00	0.28	0.00	-0.27	-0.01	0.01	107.50	70.20	-177.70	0.00	56.06	32.40	-88.00	0.00	1.30	6.50	-7.90	0.00	1.30	6.50	-7.90	0.00	0.00	0.00	0.00	0.00	0.00	0.00	0.00	0.00	0.00	0.00	0.00	0.00	0.00	0.00	0.00
0.57	0.09	-0.17	0.26	-0.02	-0.18	0.29	0.00	0.07	-0.20	-0.33	-0.12	-0.36	0.05	0.32	0.13	0.00	-0.01	0.01	58.00	117.60	-175.70	0.00	32.06	56.68	-87.79	0.00	-1.30	7.90	-6.50	0.00	-1.30	7.90	-6.50	0.00	0.00	0.00	0.00	0.00	0.00	0.00	0.00	0.00	0.00	0.00	0.00	0.00	0.00	0.00	0.00
0.02	0.13	-0.16	0.00	0.24	-0.25	0.27	0.00	0.13	-0.56	0.07	0.00	-0.14	-0.18	0.04	0.00	0.00	0.22	0.26	2.91	153.60	-156.50	0.39	4.30	75.23	-79.20	0.00	-3.80	8.40	-4.60	0.00	-3.80	8.40	-4.60	0.00	0.00	0.00	0.00	0.00	0.00	0.00	0.00	0.00	0.00	0.00	0.00	0.00	0.00	0.00	0.00
-0.02	0.16	-0.13	0.00	0.07	-0.01	0.69	0.47	0.17	-0.18	0.00	0.00	-0.04	-0.26	0.30	0.00	-0.11	-0.01	0.00	-52.50	174.92	-121.90	0.42	-22.82	86.10	-62.70	0.00	-5.90	8.10	-2.20	0.00	-5.90	8.10	-2.20	0.00	0.00	0.00	0.00	0.00	0.00	0.00	0.00	0.00	0.00	0.00	0.00	0.00	0.00	0.00	0.00
-0.07	-0.33	0.20	0.00	0.15	0.16	0.14	0.00	0.19	-0.14	-0.44	-0.36	0.06	-0.31	0.25	0.00	0.01	-0.01	0.00	-102.90	177.86	-75.78	0.00	-48.70	88.81	-40.10	0.00	-7.50	7.10	0.40	0.00	-7.50	7.10	0.40	0.00	0.00	0.00	0.00	0.00	0.00	0.00	0.00	0.00	0.00	0.00	0.00	0.00	0.00	0.00	0.00
-0.12	0.16	-0.09	0.00	0.23	-0.28	0.05	0.00	0.06	-0.09	0.15	0.35	0.15	-0.33	0.28	0.00	0.01	0.00	0.00	-143.10	164.61	-21.50	0.00	-69.30	82.92	-14.08	0.00	-8.30	5.30	3.00	0.00	-8.30	5.30	3.00	0.00	0.00	0.00	0.00	0.00	0.00	0.00	0.00	0.00	0.00	0.00	0.00	0.00	0.00	0.00	0.00
0.24	0.14	0.00	0.00	-0.14	0.17	0.26	0.00	0.19	-0.44	-0.16	0.26	0.24	-0.32	0.03	0.00	0.01	0.00	-0.01	-169.40	135.47	34.40	0.27	-82.78	69.00	14.20	0.00	-8.30	3.00	5.30	0.00	-8.30	3.00	5.30	0.00	0.00	0.00	0.00	0.00	0.00	0.00	0.00	0.00	0.00	0.00	0.00	0.00	0.00	0.00	0.00
-0.17	0.10	0.06	0.00	0.30	-0.37	-0.13	0.00	0.15	0.12	-0.59	0.00	0.50	0.12	0.46	0.00	0.01	0.00	-0.01	-179.00	92.48	87.00	0.00	-88.90	48.20	40.60	0.00	-7.50	0.40	7.00	0.00	-7.50	0.40	7.00	0.00	0.00	0.00	0.00	0.00	0.00	0.00	0.00	0.00	0.00	0.00	0.00	0.00	0.00	0.00	0.00
-1.18	0.14	0.54	-1.08	0.03	-0.04	-0.15	-0.12	-0.36	0.08	0.45	0.00	0.19	-0.28	0.21	0.00	-1.66	0.95	0.81	0.11	18.96	97.90	256.10	-14.30	7.36	41.40	39.10	-1.50	-1.80	3.40	0.00	-1.50	-1.80	3.40	0.00	0.00	0.00	0.00	0.00	0.00	0.00	0.00	0.00	0.00	0.00	0.00	0.00	0.00	0.00	0.00
-3.20	0.22	0.02	-3.16	0.02	0.03	-0.21	-0.12	-0.31	0.14	0.37	0.39	0.11	-0.60	0.37	-0.36	-4.33	2.18	2.15	0.00	-4.95	163.10	347.80	-5.20	-11.90	67.30	57.60	0.40	-4.30	3.80	0.00	0.40	-4.30	3.80	0.00	0.00	0.00	0.00	0.00	0.00	0.00	0.00	0.00	0.00	0.00	0.00	0.00	0.00	0.00	0.00
-3.78	0.48	0.95	-3.46	0.01	0.14	-0.25	-0.10	0.35	0.18	-0.15	0.09	0.48	0.35	-0.06	0.16	-5.97	2.99	3.08	0.00	-66.37	174.14	107.71	-1.70	-39.50	76.70	35.50	2.30	-6.30	3.90	0.00	2.30	-6.30	3.90	0.00	1.00	0.00	0.00	0.00	0.00	0.00	0.00	0.00	0.00	0.00	0.00	0.00	0.00	0.00	0.00
-5.24	0.34	0.90	-4.28	0.00	0.06	-0.27	0.33	0.40	0.20	-0.60	0.00	0.07	0.03	-0.15	0.00	-7.12	3.83	3.50	0.00	-117.97	171.50	54.09	-3.24	-61.80	80.00	15.30	3.20	-7.70	4.50	0.00	3.20	-7.70	4.50	0.00	1.00	0.00	0.00	0.00	0.00	0.00	0.00	0.00	0.00	0.00	0.00	0.00	0.00	0.00	0.00
-5.68	0.35	0.64	-4.68	0.02	0.22	-0.29	-0.09	0.09	0.63	-0.16	0.00	0.01	0.59	0.09	0.00	-7.56	3.78	3.76	-0.14	-126.73	182.41	55.10	-3.22	-62.81	91.00	25.50	3.00	-8.40	5.30	0.00	3.00	-8.40	5.30	0.00	1.00	0.00	0.00	0.00	0.00	0.00	0.00	0.00	0.00	0.00	0.00	0.00	0.00	0.00	0.00
-4.95	0.75	0.59	-4.52	0.00	0.26	-0.24	-0.38	-0.48	0.53	0.53	0.00	-0.08	0.44	-0.17	0.00	-7.35	3.26	3.66	0.00	-162.30	136.98	-24.70	-1.20	-81.44	68.47	-14.70	4.20	-8.20	4.00	0.00	4.20	-8.20	4.00	0.00	1.00	0.00	0.00	0.00	0.00	0.00	0.00	0.00	0.00	0.00	0.00	0.00	0.00	0.00	0.00
-3.94	0.22	0.49	-3.69	-0.01	0.38	-0.46	0.08	-0.48	-0.26	0.33	0.00	-0.14	0.31	-0.16	0.11	-6.49	3.24	3.23	-0.11	-181.90	78.21	-103.64	3.49	-82.63	49.10	-30.80	4.90	-7.20	2.30	0.00	4.90	-7.20	2.30	0.00	1.00	0.00	0.00	0.00	0.00	0.00	0.00	0.00	0.00	0.00	0.00	0.00	0.00	0.00	0.00
-2.29	0.13	0.35	-2.22	0.08	0.25	-0.10	0.12	0.08	-0.02	-0.11	-0.23	-0.19	0.33	-0.08	0.00	-4.41	2.27	1.85	0.00	-169.70	26.20	-143.50	7.00	-75.10	25.65	-42.60	4.80	-5.60	0.70	0.00	4.80	-5.60	0.70	0.00	1.00	0.00	0.00	0.00	0.00	0.00	0.00	0.00	0.00	0.00	0.00	0.00	0.00	0.00	0.00
-0.65	0.01	-0.24	-0.48	-0.03	0.21	0.45	0.30	0.87	0.03	-0.44	0.00	-0.14	0.33	-0.17	0.00	-2.30	1.04	1.05	0.00	-136.20	-23.94	-160.72	8.20	-64.69	-3.80	-59.80	3.90	-3.30	-0.50	0.00	3.90	-3.30	-0.50	0.00	1.00	0.00	0.00	0.00	0.00	0.00	0.00	0.00	0.00	0.00	0.00	0.00	0.00	0.00	0.00
1.47	-0.10	-0.04	1.31	-0.02	0.24	0.07	0.18	0.27	0.05	0.03	0.00	-0.16	0.28	-0.11	0.23	0.98	-0.91	-0.48	0.00	-100.50	-82.90	-183.00	7.18	-37.70	-23.80	-54.90	2.10	-0.70	-1.30	0.00	2.10	-0.70	-1.30	0.00	1.00	0.00	0.00	0.00	0.00	0.00	0.00	0.00	0.00	0.00	0.00	0.00	0.00	0.00	0.00
3.20	-0.23	-0.27	3.60	0.42	0.44	-0.06	0.60	-0.27	-0.17	0.51	0.00	0.24	0.21	-0.47	0.00	3.87	-1.81	-1.92	0.00	-44.70	-124.10	-168.80	7.76	-15.86	-50.27	-58.10	1.10	1.80	-3.00	0.00	1.10	1.80	-3.00	0.00	1.00	0.00	0.00	0.00	0.00	0.00	0.00	0.00	0.00	0.00	0.00	0.00	0.00	0.00	0.00
5.73	-0.32	-0.45	4.46	-0.02	-0.03	0.22	0.16	-0.24	-0.14	0.39	0.00	-0.15	0.26	0.03	0.00	6.79	-3.20	-3.77	0.00	19.30	-149.30	-130.30	9.00	12.91	-66.30	-44.00	0.00	4.30	-4.30	0.00	0.00	4.30	-4.30	0.00	1.00	0.00	0.00	0.00	0.00	0.00	0.00	0.00	0.00	0.00	0.00	0.00	0.00	0.00	0.00
6.37	-0.38	-0.59	5.39	-0.02	-0.11	-0.15	0.58	0.33	-0.18	-0.01	0.00	-0.08	0.02	-0.03	0.27	9.47	-4.74	-4.71	0.00	77.10	-163.30	-86.10	9.30	37.00	-79.20	-33.10	-1.20	6.30	-5.00	0.00	-1.20	6.30	-5.00	0.00	1.00	0.00	0.00	0.00	0.00	0.00	0.00	0.00	0.00	0.00	0.00	0.00	0.00	0.00	0.00
6.91	-0.41	-0.67	5.90	0.00	-0.06	-0.13	0.07	0.51	-0.62	-0.74	0.48	0.00	-0.46	-0.15	-0.48	10.83	-5.69	-5.39	-0.05	127.70	-161.63	-33.70	3.73	63.00	-79.22	-12.40	-3.30	7.70	-4.40	0.00	-3.30	7.70	-4.40	0.00	1.00	0.00	0.00	0.00	0.00	0.00	0.00	0.00	0.00	0.00	0.00	0.00	0.00	0.00	0.00
7.15	-0.52	-0.70	5.67	-0.39	-0.26	0.25	-0.12	0.52	-0.25	0.13	0.00	0.46	-0.17	0.14	0.00	11.31	-5.66	-5.61	0.01	167.90	-141.31	26.30	-1.30	81.58	-71.12	9.00	-4.80	8.40	-3.50	0.00	-4.80	8.40	-3.50	0.00	1.00	0.00	0.00	0.00	0.00	0.00	0.00	0.00	0.00	0.00	0.00	0.00	0.00	0.00	0.00
5.98	-0.38	-0.68	5.00	0.15	-0.28	0.22	-0.04	-0.31	-0.18	0.28	0.14	-0.05	-0.25	-0.01	0.19	10.94	-4.82	-5.22	0.00	181.60	-118.20	63.40	-3.12	85.10	-65.10	16.90	-4.80	8.20	-3.30	0.00	-4.80	8.20	-3.30	0.00	1.00	0.00	0.00	0.00	0.00	0.00	0.00	0.00	0.00	0.00	0.00	0.00	0.00	0.00	0.00
4.93	0.20	-0.57	4.00	0.01	-0.28	0.17	-0.49	-0.05	-0.14	0.19	0.29	0.50	-0.30	-0.17	-0.11	8.82	-3.92	-4.12	0.00	167.90	-92.60	75.03	-4.10	84.20	-47.63	31.90	-4.50	7.20	-2.70	0.00	-4.50	7.20	-2.70	0.00	1.00	0.00	0.00	0.00	0.00	0.00	0.00	0.00	0.00	0.00	0.00	0.00	0.00	0.00	0.00
3.41	-0.20	-0.81	2.87	0.01	-0.05	0.10	-0.13	0.44	-0.09	-0.34	0.00	0.18	-0.75	0.14	0.20	6.42	-2.84	-3.15	0.31	161.00	-34.62	126.24	-5.00	72.30	-28.90	38.30	-4.00	5.60	-1.50	0.00	-4.00	5.60	-1.50	0.00	1.00	0.00	0.00	0.00	0.00	0.00	0.00	0.00	0.00	0.00	0.00	0.00	0.00	0.00	0.00
1.66	-0.47	-0.65	1.22	0.03	-0.20	-0.06	-0.29	0.70	-0.03	0.02	0.20	0.22	-0.32	0.10	-0.21	3.19	-1.62	-1.76	-0.42	119.50	7.83	127.00	-9.24	56.69	-3.70	43.10	-3.80	3.30	0.40	0.00	-3.80	3.30	0.40	0.00	1.00	0.00	0.00	0.00	0.00	0.00	0.00	0.00	0.00	0.00	0.00	0.00	0.00	0.00	0.00
-0.13	0.52	-0.03	-0.15	0.29	-0.13	-0.07	-0.06	-0.11	0.02	0.08	0.00	0.19	-0.28	0.13	0.00	0.59	-0.26	-0.20	0.00	78.60	61.40	140.00	-9.12	36.50	22.90	49.80	-2.80	0.70	2.00	0.00	-2.80	0.70	2.00	0.00	1.00	0.00	0.00	0.00	0.00	0.00	0.00	0.00	0.00	0.00	0.00	0.00	0.00	0.00	0.00
-1.90	0.08	0.16	-1.62	-0.36	-0.04	-0.19	0.00	-0.41	0.08	0.32	0.00	0.31	0.07	0.05	0.00	-2.75	1.49	1.09	-0.13	30.86	109.90	140.50	-7.90	8.80	43.90	45.30	-0.90	-1.80	2.80	0.00	-0.90	-1.80	2.80	0.00	1.00	0.00	0.00	0.00	0.00	0.00	0.00	0.00	0.00	0.00	0.00	0.00	0.00	0.00	0.00
-3.78	0.02	0.35	-3.27	0.01	0.05	-0.20	-0.13	-0.08	0.14	-0.05	0.46	-0.29	0.30	-0.01	0.00	-4.90	2.50	2.89	0.00	-28.82	139.90	110.60	-4.24	-16.70	62.20	40.60	0.90	-4.30	3.30	0.00	0.90	-4.30	3.30	0.00	1.00	0.00	0.00	0.00	0.00	0.00	0.00	0.00	0.00	0.00	0.00	0.00	0.00	0.00	0.00
-4.71	0.30	0.61	-3.72	0.01	0.12	0.05	-0.18	0.31	0.18	-0.49	0.13	0.12	-0.42	-0.09	0.40	-7.04	3.46	3.90	0.47	-68.40	172.00	103.50	-3.10	-39.60	77.10	33.90	2.00	-6.30	4.20	0.00	2.00	-6.30	4.20	0.00	1.00	0.00	0.00	0.00	0.00	0.00	0.00	0.00	0.00	0.00	0.00	0.00	0.00	0.00	0.00
-5.18	0.50	0.60	-4.72	0.01	0.46	-0.73	-0.07	0.15	0.20	-0.36	0.28	0.07	0.08	-0.15	0.00	-8.13	4.07	4.05	0.00	-106.90	182.30	75.30	-5.00	-56.80	85.50	24.40	2.60	-7.70	5.10	0.00	2.60	-7.70	5.10	0.00	1.00	0.00	0.00	0.00	0.00	0.00	0.00	0.00	0.00	0.00	0.00	0.00	0.00	0.00	0.00
-6.15	0.44	0.62	-5.07	0.01	0.24	-0.27	-0.03	-0.35	0.12	-0.04	-0.05	0.10	0.17	-0.16	0.28	-8.03	4.25	4.23	0.00	-135.02	174.40	38.55	-2.00	-71.80	81.80	7.90	3.50	-8.40	4.80	0.00	3.50	-8.40	4.80	0.00	1.00	0.00	0.00	0.00	0.00	0.00	0.00	0.00	0.00	0.00	0.00	0.00	0.00	0.00	0.00
-5.79	0.29	0.59	-4.75	-0.44	0.14	-0.23	0.03	-0.47	0.18	0.29	0.00	-0.09	-0.04	0.27	0.00	-8.20	4.10	4.35	0.00	-176.60	122.84	-53.12	0.40	-82.50	67.85	-14.20	4.60	-8.20	3.50	0.00	4.60	-8.20	3.50	0.00	1.00	0.00	0.00	0.00	0.00	0.00	0.00	0.00	0.00	0.00	0.00	0.00	0.00	0.00	0.00
-4.63	0.62	0.78	-3.90	-0.01	-0.21	-0.17	0.54	-0.05	0.14	0.22	0.00	-0.12	0.31	-0.18	0.02	-6.89	3.33	3.72	0.35	-174.50	86.39	-88.40	5.01	-81.60	50.60	-25.40	5.00	-7.20	2.10	0.00	5.00	-7.20	2.10	0.00	1.00	0.00	0.00	0.00	0.00	0.00	0.00	0.00	0.00	0.00	0.00	0.00	0.00	0.00	0.00
-3.02	0.13	0.35	-2.94	-0.02	0.25	-0.09	0.13	0.35	0.02	-0.39	0.00	0.00	0.19	-0.20	-0.07	-4.94	2.07	2.62	0.00	-158.32	37.75	-120.90	6.30	-75.59	26.36	-43.00	4.50	-5.60	1.00	0.00	4.50	-5.60	1.00	0.00	1.00	0.00	0.00	0.00	0.00	0.00	0.00	0.00	0.00	0.00	0.00	0.00	0.00	0.00	0.00
-1.12	0.29	0.16	-0.94	0.45	0.20	-0.01	-0.02	0.08	0.14	-0.23	0.00	-0.15	0.32	-0.16	-0.09	-2.33	1.16	1.11	0.14	-139.67	-28.54	-168.30	5.62	-58.60	1.50	-51.60	3.30	-3.30	0.00	0.00	3.30	-3.30	0.00	0.00	1.00	0.00	1.00	1.00	0.00	1.00	0.00	1.00	0.00	1.00	0.00	0.00	0.00	0.00	0.00
0.99	-0.02	-0.05	0.83	-0.02	0.12	0.06	0.08	-0.33	-0.02	0.36	0.00	0.24	0.78	0.38	0.00	0.45	-0.23	-0.21	0.00	-86.30	-69.20	-155.50	7.30	-37.58	-23.80	-54.00	2.30	-0.70	-1.50	0.00	2.30	-0.70	-1.50	0.00	1.00	0.00	1.00	1.00	0.00	1.00	0.00	1.00	0.00	1.00	0.00	0.00	0.00	0.00	0.00
2.96	-0.10	-0.06	2.47	-0.03	0.14	-0.07	-0.02	0.14	-0.08	0.38	0.47	-0.57	0.21	-0.02	0.00	3.50	-1.76	-2.02	-0.48	-44.20	-123.50	-167.27	8.50	-15.74	-50.31	-58.20	1.50	1.80	-3.30	0.00	1.50	1.80	-3.30	0.00	1.00	0.00	1.00	1.00	0.00	1.00	0.00	1.00	0.00	1.00	0.00	0.00	0.00	0.00	0.00
4.91	-0.31	-0.44	3.99	-0.32	-0.03	0.22	0.16	0.18	0.14	-0.33	0.00	-0.13	0.12	0.45	-0.11	6.71	-3.14	-2.91	0.00	15.27	-152.90	-137.68	10.40	11.60	-67.60	-45.50	0.10	4.30	-4.40	0.00	0.10	4.30	-4.40	0.00	1.00	0.00	1.00	1.00	0.00	1.00	0.00	1.00	0.00	1.00	0.00	0.00	0.00	0.00	0.00
6.52	-0.45	-0.30	5.14	-0.01	0.03	0.26	-0.38	0.70	0.18	-0.25	0.01	-0.06	-0.11	0.04	0.00	8.55	-4.28	-4.14	0.50	70.70	-169.50	-98.51	6.10	38.60	-77.69	-32.90	-1.70	6.30	-4.50	0.00	-1.70	6.30	-4.50	0.00	1.00	0.00	1.00	1.00	0.00	1.00	0.00	1.00	0.00	1.00	0.00	0.00	0.00	0.00	0.00
6.56	-0.41	-0.66	5.47	0.00	0.17	0.27	-0.42	0.14	-0.40	-0.17	0.00	-0.07	0.18	0.12	0.29	10.47	-5.09	-5.06	0.00	127.30	-161.80	-34.40	3.00	63.33	-78.17	-12.40	-3.50	7.70	-4.10	0.00	-3.50	7.70	-4.10	0.00	1.00	0.00	1.00	1.00	0.00	1.00	0.00	1.00	0.00	1.00	0.00	0.00	0.00	0.00	0.00
6.54	-0.42	-0.71	5.33	0.00	-0.25	0.73	0.01	0.24	-0.20	0.42	0.00	0.11	-0.25	0.16	0.00	10.60	-5.30	-5.28	0.00	162.80	-146.80	16.10	0.47	77.80	-75.80	1.90	-4.30	8.40	-4.00	0.00	-4.30	8.40	-4.00	0.00	1.00	0.00	1.00	1.00	0.00	1.00	0.00	1.00	0.00	1.00	0.00	0.00	0.00	0.00	0.00
6.00	0.12	-0.67	4.96	0.36	0.14	0.34	0.43	0.36	-0.18	0.27	0.00	0.06	-0.25	0.18	-0.42	9.96	-4.98	-4.96	0.08	174.20	-125.60	48.60	-1.55	83.60	-66.40	15.70	-4.40	8.20	-3.70	0.00	-4.40	8.20	-3.70	0.00	1.00	0.00	1.00	1.00	0.00	1.00	0.00	1.00	0.00	1.00	0.00	0.00	0.00	0.00	0.00
4.79	-0.29	-0.10	3.92	0.02	0.01	0.24	0.38	0.13	-0.14	0.23	0.47	0.27	-0.23	0.16	0.00	8.47	-4.23	-3.94	0.00	181.40	-79.20	102.20	-3.00	83.00	-49.47	30.60	-4.50	7.20	-2.70	0.00	-4.50	7.20	-2.70	0.00	1.00	0.00	1.00	1.00	0.00	1.00	0.00	1.00	0.00	1.00	0.00	0.00	0.00	0.00	0.00
3.33	-0.19	-0.50	2.75	0.02	-0.25	0.10	-0.12	0.04	-0.09	-0.33	0.00	0.19	-0.33	0.13	0.42	6.19	-3.09	-2.81	-0.13	150.40	-45.27	104.89	-8.20	73.60	-27.60	38.10	-4.50	5.60	-1.00	0.00	-4.50	5.60	-1.00	0.00	1.00	0.00	1.00	1.00	0.00	1.00	0.00	1.00	0.00	1.00	0.00	0.00	0.00	0.00	0.00
1.38	-0.08	0.08	1.06	-0.37	0.05	0.00	-0.17	0.02	0.27	0.01	0.00	0.20	-0.32	0.54	0.00	3.30	-1.64	-1.65	0.00	129.90	17.90	147.80	-8.61	61.60	1.20	54.00	-4.10	3.30	0.70	0.00	-4.10	3.30	0.70	0.00	1.00	0.00	1.00	1.00	0.00	1.00	0.00	1.00	0.00	1.00	0.00	0.00	0.00	0.00	0.00
0.79	-0.03	-0.13	0.42	0.50	-0.17	-0.03	-0.33	-0.19	0.00	0.19	0.00	0.46	-0.30	0.11	0.00	1.03	-0.16	-0.52	0.00	122.50	56.74	179.40	-8.50	52.30	14.82	58.50	-3.50	2.10	1.40	0.00	-3.50	2.10	1.40	0.00	1.00	0.00	1.00	1.00	0.00	1.00	0.00	1.00	0.00	1.00	0.00	0.00	0.00	0.00	0.00
-0.88	0.02	0.40	-0.51	0.16	-0.13	0.12	-0.17	-0.30	0.02	0.27	0.00	0.17	-0.28	0.10	0.00	-0.77	0.32	0.80	0.00	86.40	69.53	155.70	-8.80	36.10	22.50	49.80	-2.50	0.70	1.70	0.00	-2.50	0.70	1.70	0.00	1.00	0.00	1.00	1.00	0.00	1.00	0.00	1.00	0.00	1.00	0.00	0.00	0.00	0.00	0.00
-1.53	0.08	0.07	-1.38	0.02	-0.17	-0.20	0.20	-0.27	-0.08	0.21	0.30	0.17	-0.25	0.08	0.48	-2.20	1.11	1.09	0.39	66.40	97.85	164.19	-8.10	25.40	35.90	53.20	-1.70	-0.50	2.20	0.00	-1.70	-0.50	2.20	0.00	1.00	0.00	1.00	1.00	0.00	1.00	0.00	1.00	0.00	1.00	0.00	0.00	0.00	0.00	0.00
-3.39	0.68	0.27	-3.23	-0.40	0.30	0.25	-0.16	0.08	-0.07	0.27	-0.20	0.16	-0.17	0.19	0.00	-3.82	1.92	1.74	0.46	6.90	132.20	138.97	-6.80	-0.50	57.00	49.60	-0.10	-3.10	3.20	0.00	-0.10	-3.10	3.20	0.00	1.00	0.00	1.00	1.00	0.00	1.00	0.00	1.00	0.00	1.00	0.00	0.00	0.00	0.00	0.00
-4.42	0.52	0.02	-3.68	0.02	0.06	-0.22	-0.14	0.28	0.35	-0.09	-0.50	0.15	-0.09	-0.05	0.13	-5.76	2.89	2.86	0.00	-30.40	157.60	127.00	-6.02	-19.87	69.83	43.70	0.80	-4.80	4.00	0.00	0.80	-4.80	4.00	0.00	1.00	0.00	1.00	1.00	0.00	1.00	0.00	1.00	0.00	1.00	0.00	0.00	0.00	0.00	0.00
-5.42	0.32	0.41	-4.54	0.02	0.26	0.19	-0.11	0.11	0.18	-0.30	0.00	0.10	0.00	-0.11	0.27	-7.80	3.90	3.88	0.00	-80.40	174.70	94.68	-6.20	-42.20	81.60	33.10	1.70	-6.70	5.00	0.00	1.70	-6.70	5.00	0.00	1.00	0.00	1.00	1.00	0.00	1.00	0.00	1.00	0.00	1.00	0.00	0.00	0.00	0.00	0.00
-5.62	0.33	0.20	-4.59	0.01	0.17	-0.27	-0.08	-0.11	0.21	-0.50	0.00	0.07	0.05	-0.11	0.00	-8.99	4.50	4.48	0.00	-114.00	165.50	51.89	-5.80	-56.25	80.50	18.60	2.40	-7.40	4.90	0.00	2.40	-7.40	4.90	0.00	1.00	0.00	1.00	1.00	0.00	1.00	0.00	1.00	0.00	1.00	0.00	0.00	0.00	0.00	0.00
-5.95	0.34	0.62	-4.52	0.48	0.23	0.15	-0.03	0.00	-0.25	0.22	-0.49	-0.01	-0.21	-0.10	0.00	-9.55	4.89	4.76	-0.09	-141.10	165.93	25.11	-1.69	-71.40	80.60	7.80	3.70	-8.30	4.50	0.00	3.70	-8.30	4.50	0.00	1.00	0.00	1.00	1.00	0.00	1.00	0.00	1.00	0.00	1.00	0.00	0.00	0.00	0.00	0.00
-5.95	0.32	0.18	-4.71	-0.07	0.27	-0.57	0.51	-0.46	0.19	0.32	0.11	-0.05	0.21	-0.31	0.00	-9.59	4.71	4.69	0.30	-171.83	136.20	-35.77	1.10	-81.55	71.90	-8.80	4.70	-8.40	3.70	0.00	4.70	-8.40	3.70	0.00	1.00	0.00	1.00	1.00	0.00	1.00	0.00	1.00	0.00	1.00	0.00	0.00	0.00	0.00	0.00
-4.81	0.42	0.70	-4.61	0.36	0.76	-0.20	-0.36	0.06	0.16	-0.22	0.00	-0.17	0.28	-0.19	0.48	-8.28	4.14	4.12	-0.38	-177.00	107.00	-70.14	4.80	-86.70	56.30	-25.50	5.20	-7.80	2.60	0.00	5.20	-7.80	2.60	0.00	1.00	0.00	1.00	1.00	0.00	1.00	0.00	1.00	0.00	1.00	0.00	0.00	0.00	0.00	0.00
-3.81	0.18	0.28	-3.07	0.37	0.27	0.15	0.48	0.49	0.12	-0.22	-0.45	-0.53	0.20	-0.62	0.00	-6.32	3.16	3.29	0.00	-174.30	56.80	-117.50	5.21	-81.50	36.70	-39.50	4.60	-6.50	1.80	0.00	4.60	-6.50	1.80	0.00	1.00	0.00	1.00	1.00	0.00	1.00	0.00	1.00	0.00	1.00	0.00	0.00	0.00	0.00	0.00
-2.31	0.08	0.42	-1.65	-0.01	-0.22	-0.06	0.64	0.03	0.33	0.02	0.42	0.34	0.60	-0.17	0.00	-4.15	1.87	1.78	0.02	-142.50	13.40	-129.10	6.20	-64.90	16.90	-41.70	3.70	-4.50	0.80	0.00	3.70	-4.50	0.80	0.00	1.00	0.00	1.00	1.00	0.00	1.00	0.00	1.00	0.00	1.00	0.00	0.00	0.00	0.00	0.00
-0.12	0.26	0.55	-0.16	-0.02	0.47	0.02	0.16	-0.36	0.00	0.35	0.00	-0.19	0.30	-0.11	0.00	-0.86	0.42	0.20	0.15	-101.90	-36.80	-139.00	7.90	-47.33	-10.16	-50.00	3.00	-2.10	-0.90	0.00	3.00	-2.10	-0.90	0.00	1.00	0.00	1.00	1.00	0.00	1.00	0.00	1.00	0.00	1.00	0.00	0.00	0.00	0.00	0.00
1.74	-0.29	-0.25	1.43	-0.02	0.09	0.11	0.17	-0.31	0.08	0.22	-0.36	0.08	0.16	0.22	0.43	2.24	-1.13	-0.65	0.00	-61.74	-93.36	-155.60	9.97	-24.70	-35.30	-50.50	2.10	0.50	-2.60	0.00	2.10	0.50	-2.60	0.00	1.00	0.00	1.00	1.00	0.00	1.00	0.00	1.00	0.00	1.00	0.00	0.00	0.00	0.00	0.00
3.93	-0.25	-0.33	3.44	-0.02	0.00	0.61	0.16	0.25	0.36	-0.13	-0.05	-0.14	0.65	-0.14	0.00	4.81	-2.56	-2.53	0.00	-4.60	-130.00	-134.60	8.90	1.40	-56.20	-45.80	0.50	3.10	-3.70	0.00	0.50	3.10	-3.70	0.00	1.00	0.00	1.00	1.00	0.00	1.00	0.00	1.00	0.00	1.00	0.00	0.00	0.00	0.00	0.00
4.93	-0.07	-0.05	4.09	-0.01	-0.08	0.23	0.13	0.24	-0.16	0.11	0.15	-0.09	0.07	0.01	0.10	7.50	-3.76	-3.73	0.47	49.10	-157.70	-108.50	5.20	27.60	-71.30	-38.50	-1.30	5.40	-4.00	0.00	-1.30	5.40	-4.00	0.00	1.00	0.00	1.00	1.00	0.00	1.00	0.00	1.00	0.00	1.00	0.00	0.00	0.00	0.00	0.00
5.91	-0.39	-0.63	4.49	0.46	0.03	0.26	0.09	0.11	-0.19	0.19	-0.38	-0.05	0.29	0.08	0.00	9.16	-4.58	-4.56	0.00	97.61	-170.11	-72.90	2.90	51.75	-78.44	-24.20	-2.80	7.10	-4.20	0.00	-2.80	7.10	-4.20	0.00	1.00	0.00	1.00	1.00	0.00	1.00	0.00	1.00	0.00	1.00	0.00	0.00	0.00	0.00	0.00
5.99	-0.41	-0.69	5.31	0.23	-0.22	0.27	0.04	-0.19	-0.20	0.87	-0.08	-0.01	-0.13	0.14	-0.13	9.76	-4.88	-5.22	0.00	134.41	-168.60	-34.07	1.50	68.10	-81.82	-11.70	-3.60	8.20	-4.50	0.00	-3.60	8.20	-4.50	0.00	1.00	0.00	1.00	1.00	0.00	1.00	0.00	1.00	0.00	1.00	0.00	0.00	0.00	0.00	0.00
6.12	-0.39	-0.83	5.49	0.00	-0.19	0.26	0.19	0.05	-0.19	0.14	0.00	0.04	-0.21	0.17	0.00	9.77	-5.00	-4.85	0.49	160.49	-148.10	12.77	0.84	78.53	-75.40	3.90	-4.00	8.40	-4.40	0.00	-4.00	8.40	-4.40	0.00	1.00	0.00	1.00	1.00	0.00	1.00	0.00	1.00	0.00	1.00	0.00	0.00	0.00	0.00	0.00
5.47	-0.33	-0.23	4.24	0.00	-0.14	0.21	-0.05	0.88	-0.15	-0.21	0.00	-0.08	-0.28	0.16	0.00	8.90	-4.45	-4.44	0.00	168.50	-115.20	53.40	-1.90	82.00	-61.50	17.90	-4.40	7.80	-3.30	0.00	-4.40	7.80	-3.30	0.00	1.00	0.00	1.00	1.00	0.00	1.00	0.00	1.00	0.00	1.00	0.00	0.00	0.00	0.00	0.00
4.21	-0.11	-0.94	3.47	0.02	-0.63	0.13	0.31	0.49	-0.12	-0.17	0.00	0.17	0.03	0.15	0.00	6.68	-3.55	-3.54	0.00	166.30	-64.80	101.59	-5.67	80.20	-38.00	36.30	-4.80	6.50	-1.60	0.00	-4.80	6.50	-1.60	0.00	1.00	0.00	1.00	1.00	0.00	1.00	0.00	1.00	0.00	1.00	0.00	0.00	0.00	0.00	0.00
2.56	-0.14	-0.32	2.00	0.48	-0.23	0.05	-0.15	-0.06	-0.06	0.13	0.00	0.11	-0.33	0.26	0.30	4.62	-2.46	-2.31	0.00	156.10	0.20	156.30	-7.07	68.98	-12.50	49.20	-4.40	4.50	-0.10	0.00	-4.40	4.50	-0.10	0.00	1.00	0.00	1.00	1.00	0.00	1.00	0.00	1.00	0.00	1.00	0.00	0.00	0.00	0.00	0.00
0.76	0.01	-0.04	0.56	0.02	-0.17	-0.01	-0.16	0.04	-0.01	0.00	-0.65	0.18	-0.80	0.36	0.23	1.77	-0.88	-0.89	0.00	114.10	36.71	151.16	-7.77	51.69	7.90	51.20	-3.20	2.40	0.80	0.00	-3.20	2.40	0.80	0.00	1.00	0.00	1.00	1.00	0.00	1.00	0.00	1.00	0.00	1.00	0.00	0.00	0.00	0.00	0.00
0.00	0.00	-0.01	-0.01	-0.45	-0.02	0.00	-0.48	0.00	0.00	0.00	0.00	0.16	0.02	-0.19	0.00	-0.06	0.04	0.02	-186.60	64.20	81.30	-40.90	-41.40	26.30	30.60	15.50	-3.30	-0.30	3.70	0.00	-3.30	-0.30	3.70	0.00	1.00	0.00	1.00	1.00	0.00	1.00	0.00	1.00	0.00	1.00	0.00	0.00	0.00	0.00	0.00
0.00	0.00	0.00	0.00	-1.74	0.15	0.00	-1.59	0.00	0.00	0.00	0.00	0.29	-0.82	0.53	0.00	-1.21	0.61	0.59	-73.20	-0.60	127.20	53.30	-22.70	-0.70	56.20	32.70	-1.30	-1.70	3.00	0.00	-1.30	-1.70	3.00	0.00	1.00	0.00	1.00	1.00	0.00	1.00	0.00	1.00	0.00	1.00	0.00	0.00	0.00	0.00	0.00
0.00	0.00	0.00	0.00	-2.77	0.00	0.00	-2.77	0.00	0.00	0.00	0.00	-0.06	0.06	0.00	0.00	-1.82	0.91	0.90	-113.40	-13.40	180.50	53.70	-31.70	-7.20	80.10	41.00	-1.10	-7.60	8.90	0.20	-1.10	-7.60	8.90	0.20	1.00	0.00	1.00	1.00	0.00	1.00	0.00	1.00	0.00	1.00	0.00	0.00	0.00	0.00	0.00
0.00	0.00	0.00	0.00	-3.55	0.00	0.00	-3.55	0.00	0.00	0.00	0.00	-0.04	0.04	0.00	0.00	-2.51	1.25	1.24	-76.20	-105.00	157.20	-24.00	-20.00	-46.40	77.50	11.10	1.10	-9.00	8.10	0.20	1.10	-9.00	8.10	0.20	1.00	0.00	1.00	1.00	0.00	1.00	0.00	1.00	0.00	1.00	0.00	0.00	0.00	0.00	0.00
0.00	0.00	0.00	0.00	-4.09	0.00	0.00	-4.09	0.00	0.00	0.00	0.00	0.00	0.00	0.00	0.00	-2.98	1.49	1.49	-3.90	-136.70	168.00	27.30	-3.40	-63.20	84.30	17.50	3.70	-8.10	4.70	0.30	3.70	-8.10	4.70	0.30	1.00	0.00	1.00	1.00	0.00	1.00	0.00	1.00	0.00	1.00	0.00	0.00	0.00	0.00	0.00
0.00	0.00	0.00	0.00	0.00	0.00	0.00	0.00	0.00	0.00	0.00	0.00	0.00	0.00	0.00	0.00	0.00	0.00	0.00	-242.30	-114.40	194.10	-162.70	-131.80	-82.50	70.80	-143.40	-1.80	-8.40	10.00	-0.10	-1.80	-8.40	10.00	-0.10	1.00	0.00	1.00	1.00	0.00	1.00	0.00	1.00	0.00	1.00	0.00	0.00	0.00	0.00	0.00
0.00	0.00	0.00	0.00	0.00	0.00	0.00	0.00	0.00	0.00	0.00	0.00	0.00	0.00	0.00	0.00	0.00	0.00	0.00	144.30	-243.50	45.50	-53.60	68.00	-103.10	43.20	8.20	7.10	-8.10	0.60	-0.40	7.10	-8.10	0.60	-0.40	1.00	0.00	1.00	1.00	0.00	1.00	0.00	1.00	0.00	1.00	0.00	0.00	0.00	0.00	0.00
0.00	0.00	0.00	0.00	0.00	0.00	0.00	0.00	0.00	0.00	0.00	0.00	0.00	0.00	0.00	0.00	0.00	0.00	0.00	118.30	-103.10	135.10	150.30	23.40	-54.60	69.30	38.10	4.00	-6.90	2.40	-0.40	4.00	-6.90	2.40	-0.40	1.00	0.00	1.00	1.00	0.00	1.00	0.00	1.00	0.00	1.00	0.00	0.00	0.00	0.00	0.00
0.00	0.00	0.00	0.00	0.00	0.00	0.00	0.00	0.00	0.00	0.00	0.00	0.00	0.00	0.00	0.00	0.00	0.00	0.00	112.80	-178.00	-12.30	-77.50	99.60	-79.90	10.30	30.00	10.50	-5.00	-5.70	-0.30	10.50	-5.00	-5.70	-0.30	1.00	0.00	1.00	1.00	0.00	1.00	0.00	1.00	0.00	1.00	0.00	0.00	0.00	0.00	0.00
0.00	0.00	0.00	0.00	0.00	0.00	0.00	0.00	0.00	0.00	0.00	0.00	0.00	0.00	0.00	0.00	0.00	0.00	0.00	197.60	-169.50	-92.60	-64.40	95.60	-81.10	-33.40	-18.90	11.10	-2.70	-8.50	-0.10	11.10	-2.70	-8.50	-0.10	1.00	0.00	1.00	1.00	0.00	1.00	0.00	1.00	0.00	1.00	0.00	0.00	0.00	0.00	0.00
0.00	0.00	0.00	0.00	0.00	0.00	0.00	0.00	0.00	0.00	0.00	0.00	0.00	0.00	0.00	0.00	0.00	0.00	0.00	193.00	-24.90	-44.40	123.60	108.00	-35.30	-34.70	38.00	8.20	-0.10	-8.10	0.00	8.20	-0.10	-8.10	0.00	1.00	0.00	1.00	1.00	0.00	1.00	0.00	1.00	0.00	1.00	0.00	0.00	0.00	0.00	0.00
0.00	0.00	0.00	0.00	0.00	0.00	0.00	0.00	0.00	0.00	0.00	0.00	0.00	0.00	0.00	0.00	0.00	0.00	0.00	158.00	-57.50	-171.50	-71.00	96.00	-11.40	-58.30	26.20	4.80	2.50	-7.20	0.00	4.80	2.50	-7.20	0.00	1.00	0.00	1.00	1.00	0.00	1.00	0.00	1.00	0.00	1.00	0.00	0.00	0.00	0.00	0.00
0.00	0.00	0.00	0.00	0.00	0.00	0.00	0.00	0.00	0.00	0.00	0.00	0.00	0.00	0.00	0.00	0.00	0.00	0.00	102.70	33.90	-163.90	-27.10	82.10	32.30	-57.60	56.80	1.90	4.80	-6.70	0.10	1.90	4.80	-6.70	0.10	1.00	0.00	1.00	1.00	0.00	1.00	0.00	1.00	0.00	1.00	0.00	0.00	0.00	0.00	0.00
0.00	0.00	0.00	0.00	0.00	0.00	0.00	0.00	0.00	0.00	0.00	0.00	0.00	0.00	0.00	0.00	0.00	0.00	0.00	137.40	107.30	-154.60	90.10	76.50	46.80	-77.10	46.20	1.90	6.70	-8.60	0.00	1.90	6.70	-8.60	0.00	1.00	0.00	1.00	1.00	0.00	1.00	0.00	1.00	0.00	1.00	0.00	0.00	0.00	0.00	0.00
0.00	0.00	0.00	0.00	0.00	0.00	0.00	0.00	0.00	0.00	0.00	0.00	0.00	0.00	0.00	0.00	0.00	0.00	0.00	19.70	101.30	-199.00	-77.80	35.50	41.20	-104.50	-27.80	0.30	7.90	-8.20	0.00	0.30	7.90	-8.20	0.00	1.00	0.00	1.00	1.00	0.00	1.00	0.00	1.00	0.00	1.00	0.00	0.00	0.00	0.00	0.00
0.00	0.00	0.00	0.00	0.00	0.00	0.00	0.00	0.00	0.00	0.00	0.00	0.00	0.00	0.00	0.00	0.00	0.00	0.00	5.30	159.80	-149.30	15.80	9.10	67.20	-85.80	-9.40	-3.40	8.30	-4.90	0.00	-3.40	8.30	-4.90	0.00	1.00	0.00	1.00	1.00	0.00	1.00	0.00	1.00	0.00	1.00	0.00	0.00	0.00	0.00	0.00
0.00	0.00	0.00	0.00	0.00	0.00	0.00	0.00	0.00	0.00	0.00	0.00	0.00	0.00	0.00	0.00	0.00	0.00	0.00	-56.70	200.80	-87.10	56.90	-20.30	92.90	-52.80	19.60	-7.60	7.90	-0.30	0.00	-7.60	7.90	-0.30	0.00	1.00	0.00	1.00	1.00	0.00	1.00	0.00	1.00	0.00	1.00	0.00	0.00	0.00	0.00	0.00
0.00	0.00	0.00	0.00	0.00	0.00	0.00	0.00	0.00	0.00	0.00	0.00	0.00	0.00	0.00	0.00	0.00	0.00	0.00	-139.10	154.40	-84.20	-68.90	-54.00	94.70	-29.50	11.10	-9.30	6.80	2.40	0.00	-9.30	6.80	2.40	0.00	1.00	0.00	1.00	1.00	0.00	1.00	0.00	1.00	0.00	1.00	0.00	0.00	0.00	0.00	0.00
0.00	0.00	0.00	0.00	0.00	0.00	0.00	0.00	0.00	0.00	0.00	0.00	0.00	0.00	0.00	0.00	0.00	0.00	0.00	-149.20	174.60	8.40	33.70	-58.80	87.40	-3.10	25.50	-8.10	5.00	3.00	0.00	-8.10	5.00	3.00	0.00	1.00	0.00	1.00	1.00	0.00	1.00	0.00	1.00	0.00	1.00	0.00	0.00	0.00	0.00	0.00
0.00	0.00	0.00	0.00	0.00	0.00	0.00	0.00	0.00	0.00	0.00	0.00	0.00	0.00	0.00	0.00	0.00	0.00	0.00	-155.00	119.60	42.60	7.10	-75.30	57.10	9.40	-8.70	-6.60	2.60	3.90	0.00	-6.60	2.60	3.90	0.00	1.00	0.00	1.00	1.00	0.00	1.00	0.00	1.00	0.00	1.00	0.00	0.00	0.00	0.00	0.00
0.00	0.00	0.00	0.00	0.00	0.00	0.00	0.00	0.00	0.00	0.00	0.00	0.00	0.00	0.00	0.00	0.00	0.00	0.00	-193.10	64.10	83.80	-45.10	-92.20	27.80	27.60	-36.60	-6.60	0.00	6.50	0.00	-6.60	0.00	6.50	0.00	1.00	0.00	1.00	1.00	0.00	1.00	0.00	1.00	0.00	1.00	0.00	0.00	0.00	0.00	0.00
0.00	0.00	0.00	0.00	0.00	0.00	0.00	0.00	0.00	0.00	0.00	0.00	0.00	0.00	0.00	0.00	0.00	0.00	0.00	-185.80	40.30	131.70	-13.80	-84.70	33.40	69.00	17.60	-6.90	-1.80	8.80	0.00	-6.90	-1.80	8.80	0.00	1.00	0.00	1.00	1.00	0.00	1.00	0.00	1.00	0.00	1.00	0.00	0.00	0.00	0.00	0.00
0.00	0.00	0.00	0.00	0.00	0.00	0.00	0.00	0.00	0.00	0.00	0.00	0.00	0.00	0.00	0.00	0.00	0.00	0.00	-142.90	-14.10	164.20	7.10	-77.50	9.30	89.10	20.80	-5.60	-4.20	9.90	0.00	-5.60	-4.20	9.90	0.00	1.00	0.00	1.00	1.00	0.00	1.00	0.00	1.00	0.00	1.00	0.00	0.00	0.00	0.00	0.00
0.00	0.00	0.00	0.00	0.00	0.00	0.00	0.00	0.00	0.00	0.00	0.00	0.00	0.00	0.00	0.00	0.00	0.00	0.00	-120.30	-66.30	181.50	-5.20	-58.00	-24.70	91.40	8.60	-2.00	-6.20	8.30	0.00	-2.00	-6.20	8.30	0.00	1.00	0.00	1.00	1.00	0.00	1.00	0.00	1.00	0.00	1.00	0.00	0.00	0.00	0.00	0.00
0.00	0.00	0.00	0.00	0.00	0.00	0.00	0.00	0.00	0.00	0.00	0.00	0.00	0.00	0.00	0.00	0.00	0.00	0.00	-42.40	-121.40	171.70	7.90	-20.80	-52.20	89.10	16.00	2.10	-7.70	5.50	0.00	2.10	-7.70	5.50	0.00	1.00	0.00	1.00	1.00	0.00	1.00	0.00	1.00	0.00	1.00	0.00	0.00	0.00	0.00	0.00
0.00	0.00	0.00	0.00	0.00	0.00	0.00	0.00	0.00	0.00	0.00	0.00	0.00	0.00	0.00	0.00	0.00	0.00	0.00	-0.90	-153.40	156.60	2.20	11.50	-67.70	85.10	28.90	4.40	-8.30	3.80	0.00	4.40	-8.30	3.80	0.00	1.00	0.00	1.00	1.00	0.00	1.00	0.00	1.00	0.00	1.00	0.00	0.00	0.00	0.00	0.00
0.00	0.00	0.00	0.00	0.00	0.00	0.00	0.00	0.00	0.00	0.00	0.00	0.00	0.00	0.00	0.00	0.00	0.00	0.00	52.80	-183.50	112.70	-17.90	26.30	-82.20	67.00	11.00	5.30	-8.10	2.80	0.00	5.30	-8.10	2.80	0.00	1.00	0.00	1.00	1.00	0.00	1.00	0.00	1.00	0.00	1.00	0.00	0.00	0.00	0.00	0.00
0.00	0.00	0.00	0.00	0.00	0.00	0.00	0.00	0.00	0.00	0.00	0.00	0.00	0.00	0.00	0.00	0.00	0.00	0.00	91.30	-164.90	88.50	14.90	45.00	-84.30	46.50	7.20	6.20	-7.20	0.90	0.00	6.20	-7.20	0.90	0.00	1.00	0.00	1.00	1.00	0.00	1.00	0.00	1.00	0.00	1.00	0.00	0.00	0.00	0.00	0.00
0.00	0.00	0.00	0.00	0.00	0.00	0.00	0.00	0.00	0.00	0.00	0.00	0.00	0.00	0.00	0.00	0.00	0.00	0.00	149.30	-163.20	22.60	8.70	67.00	-85.50	14.20	-4.30	8.30	-5.50	-2.70	0.00	8.30	-5.50	-2.70	0.00	1.00	0.00	1.00	1.00	0.00	1.00	0.00	1.00	0.00	1.00	0.00	0.00	0.00	0.00	0.00
0.00	0.00	0.00	0.00	0.00	0.00	0.00	0.00	0.00	0.00	0.00	0.00	0.00	0.00	0.00	0.00	0.00	0.00	0.00	167.30	-137.40	-37.30	-7.50	84.50	-80.00	-21.10	-16.60	9.70	-3.30	-6.30	0.00	9.70	-3.30	-6.30	0.00	1.00	0.00	1.00	1.00	0.00	1.00	0.00	1.00	0.00	1.00	0.00	0.00	0.00	0.00	0.00
0.00	0.00	0.00	0.00	0.00	0.00	0.00	0.00	0.00	0.00	0.00	0.00	0.00	0.00	0.00	0.00	0.00	0.00	0.00	191.40	-97.70	-92.90	0.70	95.80	-56.70	-44.30	-5.20	8.90	-0.70	-8.10	0.00	8.90	-0.70	-8.10	0.00	1.00	0.00	1.00	1.00	0.00	1.00	0.00	1.00	0.00	1.00	0.00	0.00	0.00	0.00	0.00
0.00	0.00	0.00	0.00	0.00	0.00	0.00	0.00	0.00	0.00	0.00	0.00	0.00	0.00	0.00	0.00	0.00	0.00	0.00	159.50	-38.20	-129.40	-8.10	83.60	-31.50	-66.80	-14.70	6.10	1.80	-8.00	0.00	6.10	1.80	-8.00	0.00	1.00	0.00	1.00	1.00	0.00	1.00	0.00	1.00	0.00	1.00	0.00	0.00	0.00	0.00	0.00
0.00	0.00	0.00	0.00	0.00	0.00	0.00	0.00	0.00	0.00	0.00	0.00	0.00	0.00	0.00	0.00	0.00	0.00	0.00	148.60	17.80	-160.50	5.90	65.50	-3.90	-83.70	-22.10	3.40	4.20	-7.70	0.00	3.40	4.20	-7.70	0.00	1.00	0.00	1.00	1.00	0.00	1.00	0.00	1.00	0.00	1.00	0.00	0.00	0.00	0.00	0.00
0.00	0.00	0.00	0.00	0.00	0.00	0.00	0.00	0.00	0.00	0.00	0.00	0.00	0.00	0.00	0.00	0.00	0.00	0.00	102.80	77.30	-170.70	9.30	51.80	24.00	-92.40	-16.60	1.60	6.30	-7.90	0.00	1.60	6.30	-7.90	0.00	1.00	0.00	1.00	1.00	0.00	1.00	0.00	1.00	0.00	1.00	0.00	0.00	0.00	0.00	0.00
0.00	0.00	0.00	0.00	0.00	0.00	0.00	0.00	0.00	0.00	0.00	0.00	0.00	0.00	0.00	0.00	0.00	0.00	0.00	64.00	111.60	-181.60	-5.90	33.70	44.60	-96.90	-18.60	0.00	7.70	-7.70	0.00	0.00	7.70	-7.70	0.00	1.00	0.00	1.00	1.00	0.00	1.00	0.00	1.00	0.00	1.00	0.00	0.00	0.00	0.00	0.00
0.00	0.00	0.00	0.00	0.00	0.00	0.00	0.00	0.00	0.00	0.00	0.00	0.00	0.00	0.00	0.00	0.00	0.00	0.00	2.60	154.00	-155.80	0.80	13.50	68.80	-83.90	-1.40	-2.70	8.30	-5.60	0.00	-2.70	8.30	-5.60	0.00	1.00	0.00	1.00	1.00	0.00	1.00	0.00	1.00	0.00	1.00	0.00	0.00	0.00	0.00	0.00
0.00	0.00	0.00	0.00	0.00	0.00	0.00	0.00	0.00	0.00	0.00	0.00	0.00	0.00	0.00	0.00	0.00	0.00	0.00	-46.10	170.60	-125.50	-1.00	-16.00	87.90	-61.10	10.70	-6.00	8.10	-2.00	0.00	-6.00	8.10	-2.00	0.00	1.00	0.00	1.00	1.00	0.00	1.00	0.00	1.00	0.00	1.00	0.00	0.00	0.00	0.00	0.00
0.00	0.00	0.00	0.00	0.00	0.00	0.00	0.00	0.00	0.00	0.00	0.00	0.00	0.00	0.00	0.00	0.00	0.00	0.00	-112.10	183.60	-69.80	1.60	-48.50	92.70	-38.10	6.00	-8.40	7.20	1.20	0.00	-8.40	7.20	1.20	0.00	1.00	0.00	1.00	1.00	0.00	1.00	0.00	1.00	0.00	1.00	0.00	0.00	0.00	0.00	0.00
0.00	0.00	0.00	0.00	0.00	0.00	0.00	0.00	0.00	0.00	0.00	0.00	0.00	0.00	0.00	0.00	0.00	0.00	0.00	-141.50	166.60	-19.40	5.70	-67.50	88.00	-11.90	8.50	-8.90	5.50	3.30	0.00	-8.90	5.50	3.30	0.00	1.00	0.00	1.00	1.00	0.00	1.00	0.00	1.00	0.00	1.00	0.00	0.00	0.00	0.00	0.00
0.00	0.00	0.00	0.00	0.00	0.00	0.00	0.00	0.00	0.00	0.00	0.00	0.00	0.00	0.00	0.00	0.00	0.00	0.00	-172.10	134.20	33.90	-3.90	-79.60	69.60	10.50	0.50	-8.10	3.30	4.80	0.00	-8.10	3.30	4.80	0.00	1.00	0.00	1.00	1.00	0.00	1.00	0.00	1.00	0.00	1.00	0.00	0.00	0.00	0.00	0.00
0.00	0.00	0.00	0.00	0.00	0.00	0.00	0.00	0.00	0.00	0.00	0.00	0.00	0.00	0.00	0.00	0.00	0.00	0.00	-169.90	85.40	80.80	-3.60	-87.90	47.50	35.10	-5.10	-7.40	0.70	6.70	0.00	-7.40	0.70	6.70	0.00	1.00	0.00	1.00	1.00	0.00	1.00	0.00	1.00	0.00	1.00	0.00	0.00	0.00	0.00	0.00
0.00	0.00	0.00	0.00	0.00	0.00	0.00	0.00	0.00	0.00	0.00	0.00	0.00	0.00	0.00	0.00	0.00	0.00	0.00	-171.50	38.80	132.90	0.20	-85.80	24.80	61.70	0.60	-6.30	-1.90	8.20	0.00	-6.30	-1.90	8.20	0.00	1.00	0.00	1.00	1.00	0.00	1.00	0.00	1.00	0.00	1.00	0.00	0.00	0.00	0.00	0.00
0.00	0.00	0.00	0.00	0.00	0.00	0.00	0.00	0.00	0.00	0.00	0.00	0.00	0.00	0.00	0.00	0.00	0.00	0.00	-149.00	-16.60	164.00	-1.50	-79.10	-1.10	79.90	-0.30	-4.70	-4.30	9.10	0.00	-4.70	-4.30	9.10	0.00	1.00	0.00	1.00	1.00	0.00	1.00	0.00	1.00	0.00	1.00	0.00	0.00	0.00	0.00	0.00
0.00	0.00	0.00	0.00	0.00	0.00	0.00	0.00	0.00	0.00	0.00	0.00	0.00	0.00	0.00	0.00	0.00	0.00	0.00	-108.10	-69.20	180.30	2.80	-59.30	-28.80	88.30	0.10	-1.80	-6.30	8.10	0.00	-1.80	-6.30	8.10	0.00	1.00	0.00	1.00	1.00	0.00	1.00	0.00	1.00	0.00	1.00	0.00	0.00	0.00	0.00	0.00
0.00	0.00	0.00	0.00	0.00	0.00	0.00	0.00	0.00	0.00	0.00	0.00	0.00	0.00	0.00	0.00	0.00	0.00	0.00	-53.40	-120.50	173.50	-0.40	-31.00	-55.40	86.50	0.00	1.50	-7.70	6.10	0.00	1.50	-7.70	6.10	0.00	1.00	0.00	1.00	1.00	0.00	1.00	0.00	1.00	0.00	1.00	0.00	0.00	0.00	0.00	0.00
0.00	0.00	0.00	0.00	0.00	0.00	0.00	0.00	0.00	0.00	0.00	0.00	0.00	0.00	0.00	0.00	0.00	0.00	0.00	1.70	-155.80	154.10	0.00	-2.90	-75.20	77.70	-0.50	4.10	-8.30	4.20	0.00	4.10	-8.30	4.20	0.00	1.00	0.00	1.00	1.00	0.00	1.00	0.00	1.00	0.00	1.00	0.00	0.00	0.00	0.00	0.00
0.00	0.00	0.00	0.00	0.00	0.00	0.00	0.00	0.00	0.00	0.00	0.00	0.00	0.00	0.00	0.00	0.00	0.00	0.00	55.40	-174.70	120.60	1.30	21.50	-85.00	63.80	0.30	5.60	-8.10	2.50	0.00	5.60	-8.10	2.50	0.00	1.00	0.00	1.00	1.00	0.00	1.00	0.00	1.00	0.00	1.00	0.00	0.00	0.00	0.00	0.00
0.00	0.00	0.00	0.00	0.00	0.00	0.00	0.00	0.00	0.00	0.00	0.00	0.00	0.00	0.00	0.00	0.00	0.00	0.00	100.10	-176.60	75.20	-1.20	43.60	-86.70	43.40	0.20	6.70	-7.10	0.40	0.00	6.70	-7.10	0.40	0.00	1.00	0.00	1.00	1.00	0.00	1.00	0.00	1.00	0.00	1.00	0.00	0.00	0.00	0.00	0.00
0.00	0.00	0.00	0.00	0.00	0.00	0.00	0.00	0.00	0.00	0.00	0.00	0.00	0.00	0.00	0.00	0.00	0.00	0.00	143.30	-162.50	21.00	1.80	65.60	-82.00	16.70	0.30	7.90	-5.40	-2.50	0.00	7.90	-5.40	-2.50	0.00	1.00	0.00	1.00	1.00	0.00	1.00	0.00	1.00	0.00	1.00	0.00	0.00	0.00	0.00	0.00
0.00	0.00	0.00	0.00	0.00	0.00	0.00	0.00	0.00	0.00	0.00	0.00	0.00	0.00	0.00	0.00	0.00	0.00	0.00	170.80	-134.00	-36.50	0.20	83.90	-70.40	-12.80	0.60	8.70	-3.20	-5.40	0.00	8.70	-3.20	-5.40	0.00	1.00	0.00	1.00	1.00	0.00	1.00	0.00	1.00	0.00	1.00	0.00	0.00	0.00	0.00	0.00
0.00	0.00	0.00	0.00	0.00	0.00	0.00	0.00	0.00	0.00	0.00	0.00	0.00	0.00	0.00	0.00	0.00	0.00	0.00	182.10	-92.50	-90.70	-1.10	91.30	-51.10	-40.10	0.10	8.00	-0.60	-7.30	0.00	8.00	-0.60	-7.30	0.00	1.00	0.00	1.00	1.00	0.00	1.00	0.00	1.00	0.00	1.00	0.00	0.00	0.00	0.00	0.00
0.00	0.00	0.00	0.00	0.00	0.00	0.00	0.00	0.00	0.00	0.00	0.00	0.00	0.00	0.00	0.00	0.00	0.00	0.00	171.00	-37.50	-131.50	2.00	86.40	-24.50	-61.30	0.50	6.00	1.90	-7.90	0.00	6.00	1.90	-7.90	0.00	1.00	0.00	1.00	1.00	0.00	1.00	0.00	1.00	0.00	1.00	0.00	0.00	0.00	0.00	0.00
0.00	0.00	0.00	0.00	0.00	0.00	0.00	0.00	0.00	0.00	0.00	0.00	0.00	0.00	0.00	0.00	0.00	0.00	0.00	143.20	18.40	-162.20	-0.50	72.60	4.30	-76.60	0.30	3.50	4.30	-7.80	0.00	3.50	4.30	-7.80	0.00	1.00	0.00	1.00	1.00	0.00	1.00	0.00	1.00	0.00	1.00	0.00	0.00	0.00	0.00	0.00
0.00	0.00	0.00	0.00	0.00	0.00	0.00	0.00	0.00	0.00	0.00	0.00	0.00	0.00	0.00	0.00	0.00	0.00	0.00	103.60	73.20	-176.50	0.20	55.10	31.00	-86.20	0.00	1.30	6.30	-7.60	0.00	1.30	6.30	-7.60	0.00	1.00	0.00	1.00	1.00	0.00	1.00	0.00	1.00	0.00	1.00	0.00	0.00	0.00	0.00	0.00
0.00	0.00	0.00	0.00	0.00	0.00	0.00	0.00	0.00	0.00	0.00	0.00	0.00	0.00	0.00	0.00	0.00	0.00	0.00	58.60	118.50	-175.60	1.40	34.60	53.80	-88.20	0.10	-0.70	7.70	-6.90	0.00	-0.70	7.70	-6.90	0.00	1.00	0.00	1.00	1.00	0.00	1.00	0.00	1.00	0.00	1.00	0.00	0.00	0.00	0.00	0.00
0.00	0.00	0.00	0.00	0.00	0.00	0.00	0.00	0.00	0.00	0.00	0.00	0.00	0.00	0.00	0.00	0.00	0.00	0.00	2.70	152.90	-156.90	-1.20	8.80	71.90	-81.00	-0.20	-3.10	8.30	-5.20	0.00	-3.10	8.30	-5.20	0.00	1.00	0.00	1.00	1.00	0.00	1.00	0.00	1.00	0.00	1.00	0.00	0.00	0.00	0.00	0.00
0.00	0.00	0.00	0.00	0.00	0.00	0.00	0.00	0.00	0.00	0.00	0.00	0.00	0.00	0.00	0.00	0.00	0.00	0.00	-53.10	174.70	-120.50	1.00	-20.90	84.70	-64.00	-0.10	-5.70	8.10	-2.30	0.00	-5.70	8.10	-2.30	0.00	1.00	0.00	1.00	1.00	0.00	1.00	0.00	1.00	0.00	1.00	0.00	0.00	0.00	0.00	0.00
0.00	0.00	0.00	0.00	0.00	0.00	0.00	0.00	0.00	0.00	0.00	0.00	0.00	0.00	0.00	0.00	0.00	0.00	0.00	-106.70	179.50	-72.20	0.60	-48.80	89.50	-40.60	0.00	-7.70	7.10	0.60	0.00	-7.70	7.10	0.60	0.00	1.00	0.00	1.00	1.00	0.00	1.00	0.00	1.00	0.00	1.00	0.00	0.00	0.00	0.00	0.00
0.00	0.00	0.00	0.00	0.00	0.00	0.00	0.00	0.00	0.00	0.00	0.00	0.00	0.00	0.00	0.00	0.00	0.00	0.00	-145.50	164.20	-19.40	-0.70	-69.50	84.00	-14.70	-0.10	-8.40	5.40	2.90	0.00	-8.40	5.40	2.90	0.00	1.00	0.00	1.00	1.00	0.00	1.00	0.00	1.00	0.00	1.00	0.00	0.00	0.00	0.00	0.00
0.00	0.00	0.00	0.00	0.00	0.00	0.00	0.00	0.00	0.00	0.00	0.00	0.00	0.00	0.00	0.00	0.00	0.00	0.00	-168.80	133.90	36.30	1.50	-81.00	69.40	11.60	0.00	-8.00	3.20	4.80	0.00	-8.00	3.20	4.80	0.00	1.00	0.00	1.00	1.00	0.00	1.00	0.00	1.00	0.00	1.00	0.00	0.00	0.00	0.00	0.00
0.00	0.00	0.00	0.00	0.00	0.00	0.00	0.00	0.00	0.00	0.00	0.00	0.00	0.00	0.00	0.00	0.00	0.00	0.00	-176.60	89.00	87.20	-0.30	-86.10	48.50	37.50	0.00	-7.20	0.60	6.50	0.00	-7.20	0.60	6.50	0.00	1.00	0.00	1.00	1.00	0.00	1.00	0.00	1.00	0.00	1.00	0.00	0.00	0.00	0.00	0.00
0.00	0.00	0.00	0.00	0.00	0.00	0.00	0.00	0.00	0.00	0.00	0.00	0.00	0.00	0.00	0.00	0.00	0.00	0.00	-170.30	38.10	132.20	0.00	-85.30	24.20	61.10	0.00	-6.10	-1.90	8.00	0.00	-6.10	-1.90	8.00	0.00	1.00	0.00	1.00	1.00	0.00	1.00	0.00	1.00	0.00	1.00	0.00	0.00	0.00	0.00	0.00
0.00	0.00	0.00	0.00	0.00	0.00	0.00	0.00	0.00	0.00	0.00	0.00	0.00	0.00	0.00	0.00	0.00	0.00	0.00	-146.20	-16.60	164.10	1.20	-76.80	-1.90	79.00	0.20	-4.30	-4.30	8.70	0.00	-4.30	-4.30	8.70	0.00	1.00	0.00	1.00	1.00	0.00	1.00	0.00	1.00	0.00	1.00	0.00	0.00	0.00	0.00	0.00
0.00	0.00	0.00	0.00	0.00	0.00	0.00	0.00	0.00	0.00	0.00	0.00	0.00	0.00	0.00	0.00	0.00	0.00	0.00	-108.10	-71.10	178.50	-0.60	-58.40	-29.30	87.90	0.00	-1.70	-6.30	8.10	0.00	-1.70	-6.30	8.10	0.00	1.00	0.00	0.00	0.00	0.00	0.00	0.00	0.00	0.00	0.00	0.00	0.00	0.00	0.00	0.00
0.00	0.00	0.00	0.00	0.00	0.00	0.00	0.00	0.00	0.00	0.00	0.00	0.00	0.00	0.00	0.00	0.00	0.00	0.00	-55.20	-119.10	175.00	0.70	-32.50	-54.60	87.30	0.10	1.20	-7.70	6.40	0.00	1.20	-7.70	6.40	0.00	1.00	0.00	0.00	0.00	0.00	0.00	0.00	0.00	0.00	0.00	0.00	0.00	0.00	0.00	0.00
0.00	0.00	0.00	0.00	0.00	0.00	0.00	0.00	0.00	0.00	0.00	0.00	0.00	0.00	0.00	0.00	0.00	0.00	0.00	0.60	-155.10	154.80	0.30	-4.30	-74.10	78.70	0.10	3.80	-8.30	4.40	0.00	3.80	-8.30	4.40	0.00	1.00	0.00	0.00	0.00	0.00	0.00	0.00	0.00	0.00	0.00	0.00	0.00	0.00	0.00	0.00
0.00	0.00	0.00	0.00	0.00	0.00	0.00	0.00	0.00	0.00	0.00	0.00	0.00	0.00	0.00	0.00	0.00	0.00	0.00	54.80	-175.50	119.80	-0.70	21.70	-85.20	63.50	0.00	5.70	-8.10	2.30	0.00	5.70	-8.10	2.30	0.00	1.00	0.00	0.00	0.00	0.00	0.00	0.00	0.00	0.00	0.00	0.00	0.00	0.00	0.00	0.00
0.00	0.00	0.00	0.00	0.00	0.00	0.00	0.00	0.00	0.00	0.00	0.00	0.00	0.00	0.00	0.00	0.00	0.00	0.00	103.10	-176.70	75.10	1.50	45.50	-87.70	42.40	0.20	7.00	-7.10	0.00	0.00	7.00	-7.10	0.00	0.00	1.00	0.00	0.00	0.00	0.00	0.00	0.00	0.00	0.00	0.00	0.00	0.00	0.00	0.00	0.00
0.00	0.00	0.00	0.00	0.00	0.00	0.00	0.00	0.00	0.00	0.00	0.00	0.00	0.00	0.00	0.00	0.00	0.00	0.00	143.00	-163.30	20.30	0.00	66.40	-82.40	16.20	0.10	8.00	-5.40	-2.50	0.00	8.00	-5.40	-2.50	0.00	1.00	0.00	0.00	0.00	0.00	0.00	0.00	0.00	0.00	0.00	0.00	0.00	0.00	0.00	0.00
0.00	0.00	0.00	0.00	0.00	0.00	0.00	0.00	0.00	0.00	0.00	0.00	0.00	0.00	0.00	0.00	0.00	0.00	0.00	170.00	-134.00	-36.50	-0.50	82.50	-70.00	-12.30	0.10	8.40	-3.20	-5.20	0.00	8.40	-3.20	-5.20	0.00	1.00	0.00	0.00	0.00	0.00	0.00	0.00	0.00	0.00	0.00	0.00	0.00	0.00	0.00	0.00
0.00	0.00	0.00	0.00	0.00	0.00	0.00	0.00	0.00	0.00	0.00	0.00	0.00	0.00	0.00	0.00	0.00	0.00	0.00	180.90	-90.90	-89.00	0.90	89.90	-50.30	-39.30	0.20	7.80	-0.60	-7.10	0.00	7.80	-0.60	-7.10	0.00	1.00	0.00	0.00	0.00	0.00	0.00	0.00	0.00	0.00	0.00	0.00	0.00	0.00	0.00	0.00
0.00	0.00	0.00	0.00	0.00	0.00	0.00	0.00	0.00	0.00	0.00	0.00	0.00	0.00	0.00	0.00	0.00	0.00	0.00	170.70	-38.40	-132.40	-0.10	86.50	-24.70	-61.50	0.20	6.10	1.90	-8.00	0.00	6.10	1.90	-8.00	0.00	1.00	0.00	0.00	0.00	0.00	0.00	0.00	0.00	0.00	0.00	0.00	0.00	0.00	0.00	0.00
0.00	0.00	0.00	0.00	0.00	0.00	0.00	0.00	0.00	0.00	0.00	0.00	0.00	0.00	0.00	0.00	0.00	0.00	0.00	144.70	18.20	-162.40	0.50	74.00	3.50	-77.40	0.10	3.80	4.30	-8.10	0.00	3.80	4.30	-8.10	0.00	1.00	0.00	0.00	0.00	0.00	0.00	0.00	0.00	0.00	0.00	0.00	0.00	0.00	0.00	0.00
0.00	0.00	0.00	0.00	0.00	0.00	0.00	0.00	0.00	0.00	0.00	0.00	0.00	0.00	0.00	0.00	0.00	0.00	0.00	104.90	72.50	-177.10	0.30	55.80	30.70	-86.50	0.00	1.30	6.30	-7.70	0.00	1.30	6.30	-7.70	0.00	1.00	0.00	0.00	0.00	0.00	0.00	0.00	0.00	0.00	0.00	0.00	0.00	0.00	0.00	0.00
0.00	0.00	0.00	0.00	0.00	0.00	0.00	0.00	0.00	0.00	0.00	0.00	0.00	0.00	0.00	0.00	0.00	0.00	0.00	56.40	118.50	-175.60	-0.70	33.50	54.20	-87.80	0.00	-0.90	7.70	-6.70	0.00	-0.90	7.70	-6.70	0.00	1.00	0.00	0.00	0.00	0.00	0.00	0.00	0.00	0.00	0.00	0.00	0.00	0.00	0.00	0.00
0.00	0.00	0.00	0.00	0.00	0.00	0.00	0.00	0.00	0.00	0.00	0.00	0.00	0.00	0.00	0.00	0.00	0.00	0.00	2.40	154.20	-155.70	0.90	7.60	72.60	-80.20	0.00	-3.30	8.30	-5.00	0.00	-3.30	8.30	-5.00	0.00	1.00	0.00	0.00	0.00	0.00	0.00	0.00	0.00	0.00	0.00	0.00	0.00	0.00	0.00	0.00
0.00	0.00	0.00	0.00	0.00	0.00	0.00	0.00	0.00	0.00	0.00	0.00	0.00	0.00	0.00	0.00	0.00	0.00	0.00	-53.40	174.50	-120.70	0.30	-20.80	84.70	-64.00	-0.10	-5.70	8.10	-2.40	0.00	-5.70	8.10	-2.40	0.00	1.00	0.00	0.00	0.00	0.00	0.00	0.00	0.00	0.00	0.00	0.00	0.00	0.00	0.00	0.00
0.00	0.00	0.00	0.00	0.00	0.00	0.00	0.00	0.00	0.00	0.00	0.00	0.00	0.00	0.00	0.00	0.00	0.00	0.00	-105.20	178.40	-73.30	-0.20	-47.60	88.80	-41.30	-0.10	-7.50	7.10	0.30	0.00	-7.50	7.10	0.30	0.00	1.00	0.00	0.00	0.00	0.00	0.00	0.00	0.00	0.00	0.00	0.00	0.00	0.00	0.00	0.00
0.00	0.00	0.00	0.00	0.00	0.00	0.00	0.00	0.00	0.00	0.00	0.00	0.00	0.00	0.00	0.00	0.00	0.00	0.00	-144.80	164.70	-18.90	0.90	-68.80	83.70	-15.00	0.00	-8.40	5.40	2.90	0.00	-8.40	5.40	2.90	0.00	1.00	0.00	0.00	0.00	0.00	0.00	0.00	0.00	0.00	0.00	0.00	0.00	0.00	0.00	0.00
0.00	0.00	0.00	0.00	0.00	0.00	0.00	0.00	0.00	0.00	0.00	0.00	0.00	0.00	0.00	0.00	0.00	0.00	0.00	-169.80	133.50	35.90	-0.30	-81.80	69.70	12.00	0.00	-8.20	3.20	4.90	0.00	-8.20	3.20	4.90	0.00	1.00	0.00	0.00	0.00	0.00	0.00	0.00	0.00	0.00	0.00	0.00	0.00	0.00	0.00	0.00
0.00	0.00	0.00	0.00	0.00	0.00	0.00	0.00	0.00	0.00	0.00	0.00	0.00	0.00	0.00	0.00	0.00	0.00	0.00	-177.70	89.80	87.90	0.00	-87.20	49.10	38.10	0.10	-7.30	0.60	6.70	0.00	-7.30	0.60	6.70	0.00	1.00	0.00	0.00	0.00	0.00	0.00	0.00	0.00	0.00	0.00	0.00	0.00	0.00	0.00	0.00
0.00	0.00	0.00	0.00	0.00	0.00	0.00	0.00	0.00	0.00	0.00	0.00	0.00	0.00	0.00	0.00	0.00	0.00	0.00	-169.80	38.30	132.30	0.70	-85.30	24.30	61.10	0.20	-6.00	-1.90	7.90	0.00	-6.00	-1.90	7.90	0.00	1.00	0.00	0.00	0.00	0.00	0.00	0.00	0.00	0.00	0.00	0.00	0.00	0.00	0.00	0.00
0.00	0.00	0.00	0.00	0.00	0.00	0.00	0.00	0.00	0.00	0.00	0.00	0.00	0.00	0.00	0.00	0.00	0.00	0.00	-146.20	-17.30	163.30	-0.20	-75.80	-2.50	78.50	0.10	-4.10	-4.30	8.50	0.00	-4.10	-4.30	8.50	0.00	1.00	0.00	0.00	0.00	0.00	0.00	0.00	0.00	0.00	0.00	0.00	0.00	0.00	0.00	0.00
0.00	0.00	0.00	0.00	0.00	0.00	0.00	0.00	0.00	0.00	0.00	0.00	0.00	0.00	0.00	0.00	0.00	0.00	0.00	-106.70	-71.20	178.40	0.40	-57.80	-29.60	87.60	0.20	-1.60	-6.30	8.00	0.00	-1.60	-6.30	8.00	0.00	1.00	0.00	0.00	0.00	0.00	0.00	0.00	0.00	0.00	0.00	0.00	0.00	0.00	0.00	0.00
0.00	0.00	0.00	0.00	0.00	0.00	0.00	0.00	0.00	0.00	0.00	0.00	0.00	0.00	0.00	0.00	0.00	0.00	0.00	-56.00	-118.90	175.20	0.20	-33.20	-54.30	87.60	0.10	1.10	-7.70	6.60	0.00	1.10	-7.70	6.60	0.00	1.00	0.00	0.00	0.00	0.00	0.00	0.00	0.00	0.00	0.00	0.00	0.00	0.00	0.00	0.00
0.00	0.00	0.00	0.00	0.00	0.00	0.00	0.00	0.00	0.00	0.00	0.00	0.00	0.00	0.00	0.00	0.00	0.00	0.00	-0.30	-154.90	155.00	-0.20	-5.30	-73.70	79.20	0.10	3.70	-8.30	4.60	0.00	3.70	-8.30	4.60	0.00	1.00	0.00	0.00	0.00	0.00	0.00	0.00	0.00	0.00	0.00	0.00	0.00	0.00	0.00	0.00
0.00	0.00	0.00	0.00	0.00	0.00	0.00	0.00	0.00	0.00	0.00	0.00	0.00	0.00	0.00	0.00	0.00	0.00	0.00	54.90	-174.70	120.60	0.80	21.70	-85.20	63.60	0.10	5.70	-8.10	2.30	0.00	5.70	-8.10	2.30	0.00	1.00	0.00	0.00	0.00	0.00	0.00	0.00	0.00	0.00	0.00	0.00	0.00	0.00	0.00	0.00
0.00	0.00	0.00	0.00	0.00	0.00	0.00	0.00	0.00	0.00	0.00	0.00	0.00	0.00	0.00	0.00	0.00	0.00	0.00	103.90	-177.80	74.00	0.10	46.20	-88.20	41.90	0.00	7.20	-7.10	0.00	0.00	7.20	-7.10	0.00	0.00	1.00	0.00	0.00	0.00	0.00	0.00	0.00	0.00	0.00	0.00	0.00	0.00	0.00	0.00	0.00
0.00	0.00	0.00	0.00	0.00	0.00	0.00	0.00	0.00	0.00	0.00	0.00	0.00	0.00	0.00	0.00	0.00	0.00	0.00	143.20	-163.60	20.00	-0.20	66.80	-82.80	15.90	0.00	8.10	-5.40	-2.60	0.00	8.10	-5.40	-2.60	0.00	1.00	0.00	0.00	0.00	0.00	0.00	0.00	0.00	0.00	0.00	0.00	0.00	0.00	0.00	0.00
0.00	0.00	0.00	0.00	0.00	0.00	0.00	0.00	0.00	0.00	0.00	0.00	0.00	0.00	0.00	0.00	0.00	0.00	0.00	169.90	-133.50	-36.00	0.30	82.10	-69.80	-12.10	0.00	8.30	-3.20	-5.10	0.00	8.30	-3.20	-5.10	0.00	1.00	0.00	0.00	0.00	0.00	0.00	0.00	0.00	0.00	0.00	0.00	0.00	0.00	0.00	0.00
0.00	0.00	0.00	0.00	0.00	0.00	0.00	0.00	0.00	0.00	0.00	0.00	0.00	0.00	0.00	0.00	0.00	0.00	0.00	179.60	-90.70	-88.90	0.00	89.00	-49.90	-39.00	0.00	7.70	-0.60	-7.00	0.00	7.70	-0.60	-7.00	0.00	1.00	0.00	0.00	0.00	0.00	0.00	0.00	0.00	0.00	0.00	0.00	0.00	0.00	0.00	0.00
0.00	0.00	0.00	0.00	0.00	0.00	0.00	0.00	0.00	0.00	0.00	0.00	0.00	0.00	0.00	0.00	0.00	0.00	0.00	171.20	-38.30	-132.30	0.50	86.40	-24.70	-61.50	0.10	6.10	1.90	-8.00	0.00	6.10	1.90	-8.00	0.00	1.00	0.00	0.00	0.00	0.00	0.00	0.00	0.00	0.00	0.00	0.00	0.00	0.00	0.00	0.00
0.00	0.00	0.00	0.00	0.00	0.00	0.00	0.00	0.00	0.00	0.00	0.00	0.00	0.00	0.00	0.00	0.00	0.00	0.00	145.00	18.00	-162.60	0.30	74.70	3.10	-77.80	0.00	3.90	4.30	-8.20	0.00	3.90	4.30	-8.20	0.00	1.00	0.00	0.00	0.00	0.00	0.00	0.00	0.00	0.00	0.00	0.00	0.00	0.00	0.00	0.00
0.00	0.00	0.00	0.00	0.00	0.00	0.00	0.00	0.00	0.00	0.00	0.00	0.00	0.00	0.00	0.00	0.00	0.00	0.00	105.20	71.90	-177.70	-0.60	56.40	30.40	-86.80	0.00	1.40	6.30	-7.80	0.00	1.40	6.30	-7.80	0.00	1.00	0.00	0.00	0.00	0.00	0.00	0.00	0.00	0.00	0.00	0.00	0.00	0.00	0.00	0.00
0.00	0.00	0.00	0.00	0.00	0.00	0.00	0.00	0.00	0.00	0.00	0.00	0.00	0.00	0.00	0.00	0.00	0.00	0.00	56.40	119.10	-175.10	0.40	33.30	54.40	-87.60	0.10	-1.00	7.70	-6.70	0.00	-1.00	7.70	-6.70	0.00	1.00	0.00	0.00	0.00	0.00	0.00	0.00	0.00	0.00	0.00	0.00	0.00	0.00	0.00	0.00
0.00	0.00	0.00	0.00	0.00	0.00	0.00	0.00	0.00	0.00	0.00	0.00	0.00	0.00	0.00	0.00	0.00	0.00	0.00	1.90	154.30	-155.60	0.50	7.00	73.00	-79.90	0.00	-3.40	8.30	-4.80	0.00	-3.40	8.30	-4.80	0.00	1.00	0.00	0.00	0.00	0.00	0.00	0.00	0.00	0.00	0.00	0.00	0.00	0.00	0.00	0.00
0.00	0.00	0.00	0.00	0.00	0.00	0.00	0.00	0.00	0.00	0.00	0.00	0.00	0.00	0.00	0.00	0.00	0.00	0.00	-54.10	174.60	-120.60	-0.10	-20.80	84.80	-63.90	0.00	-5.70	8.10	-2.40	0.00	-5.70	8.10	-2.40	0.00	1.00	0.00	0.00	0.00	0.00	0.00	0.00	0.00	0.00	0.00	0.00	0.00	0.00	0.00	0.00
0.00	0.00	0.00	0.00	0.00	0.00	0.00	0.00	0.00	0.00	0.00	0.00	0.00	0.00	0.00	0.00	0.00	0.00	0.00	-104.40	178.20	-73.60	0.10	-47.00	88.60	-41.50	0.00	-7.40	7.10	0.20	0.00	-7.40	7.10	0.20	0.00	1.00	0.00	0.00	0.00	0.00	0.00	0.00	0.00	0.00	0.00	0.00	0.00	0.00	0.00	0.00
0.00	0.00	0.00	0.00	0.00	0.00	0.00	0.00	0.00	0.00	0.00	0.00	0.00	0.00	0.00	0.00	0.00	0.00	0.00	-144.70	164.10	-19.50	-0.10	-68.30	83.50	-15.20	0.00	-8.30	5.40	2.80	0.00	-8.30	5.40	2.80	0.00	1.00	0.00	0.00	0.00	0.00	0.00	0.00	0.00	0.00	0.00	0.00	0.00	0.00	0.00	0.00
0.00	0.00	0.00	0.00	0.00	0.00	0.00	0.00	0.00	0.00	0.00	0.00	0.00	0.00	0.00	0.00	0.00	0.00	0.00	-169.70	133.70	36.20	0.20	-82.00	69.90	12.10	0.00	-8.30	3.20	5.00	0.00	-8.30	3.20	5.00	0.00	1.00	0.00	0.00	0.00	0.00	0.00	0.00	0.00	0.00	0.00	0.00	0.00	0.00	0.00	0.00
0.00	0.00	0.00	0.00	0.00	0.00	0.00	0.00	0.00	0.00	0.00	0.00	0.00	0.00	0.00	0.00	0.00	0.00	0.00	-178.40	90.40	88.50	0.50	-87.80	49.40	38.40	0.00	-7.40	0.60	6.80	0.00	-7.40	0.60	6.80	0.00	1.00	0.00	0.00	0.00	0.00	0.00	0.00	0.00	0.00	0.00	0.00	0.00	0.00	0.00	0.00
0.00	0.00	0.00	0.00	0.00	0.00	0.00	0.00	0.00	0.00	0.00	0.00	0.00	0.00	0.00	0.00	0.00	0.00	0.00	-170.00	38.00	132.00	0.00	-85.50	24.30	61.10	0.00	-6.00	-1.90	7.90	0.00	-6.00	-1.90	7.90	0.00	1.00	0.00	0.00	0.00	0.00	0.00	0.00	0.00	0.00	0.00	0.00	0.00	0.00	0.00	0.00
0.00	0.00	0.00	0.00	0.00	0.00	0.00	0.00	0.00	0.00	0.00	0.00	0.00	0.00	0.00	0.00	0.00	0.00	0.00	-145.60	-17.40	163.20	0.20	-75.30	-2.70	78.20	0.10	-4.00	-4.30	8.40	0.00	-4.00	-4.30	8.40	0.00	1.00	0.00	0.00	0.00	0.00	0.00	0.00	0.00	0.00	0.00	0.00	0.00	0.00	0.00	0.00
0.00	0.00	0.00	0.00	0.00	0.00	0.00	0.00	0.00	0.00	0.00	0.00	0.00	0.00	0.00	0.00	0.00	0.00	0.00	-106.40	-71.60	178.00	0.00	-57.40	-29.80	87.40	0.00	-1.60	-6.30	8.00	0.00	-1.60	-6.30	8.00	0.00	1.00	0.00	0.00	0.00	0.00	0.00	0.00	0.00	0.00	0.00	0.00	0.00	0.00	0.00	0.00
0.00	0.00	0.00	0.00	0.00	0.00	0.00	0.00	0.00	0.00	0.00	0.00	0.00	0.00	0.00	0.00	0.00	0.00	0.00	-56.50	-118.90	175.20	-0.30	-33.30	-54.20	87.70	0.10	1.00	-7.70	6.60	0.00	1.00	-7.70	6.60	0.00	1.00	0.00	0.00	0.00	0.00	0.00	0.00	0.00	0.00	0.00	0.00	0.00	0.00	0.00	0.00
0.00	0.00	0.00	0.00	0.00	0.00	0.00	0.00	0.00	0.00	0.00	0.00	0.00	0.00	0.00	0.00	0.00	0.00	0.00	-0.20	-154.50	155.40	0.60	-5.80	-73.40	79.40	0.10	3.60	-8.30	4.70	0.00	3.60	-8.30	4.70	0.00	1.00	0.00	0.00	0.00	0.00	0.00	0.00	0.00	0.00	0.00	0.00	0.00	0.00	0.00	0.00
0.00	0.00	0.00	0.00	0.00	0.00	0.00	0.00	0.00	0.00	0.00	0.00	0.00	0.00	0.00	0.00	0.00	0.00	0.00	54.60	-174.70	120.50	0.40	21.50	-85.20	63.60	0.00	5.70	-8.10	2.30	0.00	5.70	-8.10	2.30	0.00	1.00	0.00	0.00	0.00	0.00	0.00	0.00	0.00	0.00	0.00	0.00	0.00	0.00	0.00	0.00
0.00	0.00	0.00	0.00	0.00	0.00	0.00	0.00	0.00	0.00	0.00	0.00	0.00	0.00	0.00	0.00	0.00	0.00	0.00	104.10	-178.00	73.70	-0.10	46.50	-88.40	41.70	0.00	7.30	-7.10	-0.10	0.00	7.30	-7.10	-0.10	0.00	1.00	0.00	0.00	0.00	0.00	0.00	0.00	0.00	0.00	0.00	0.00	0.00	0.00	0.00	0.00
0.00	0.00	0.00	0.00	0.00	0.00	0.00	0.00	0.00	0.00	0.00	0.00	0.00	0.00	0.00	0.00	0.00	0.00	0.00	143.70	-163.60	20.00	0.00	67.20	-83.00	15.70	0.00	8.10	-5.40	-2.60	0.00	8.10	-5.40	-2.60	0.00	1.00	0.00	0.00	0.00	0.00	0.00	0.00	0.00	0.00	0.00	0.00	0.00	0.00	0.00	0.00
0.00	0.00	0.00	0.00	0.00	0.00	0.00	0.00	0.00	0.00	0.00	0.00	0.00	0.00	0.00	0.00	0.00	0.00	0.00	169.90	-133.70	-36.20	0.00	81.90	-69.80	-12.10	0.00	8.30	-3.20	-5.00	0.00	8.30	-3.20	-5.00	0.00	1.00	0.00	0.00	0.00	0.00	0.00	0.00	0.00	0.00	0.00	0.00	0.00	0.00	0.00	0.00
0.00	0.00	0.00	0.00	0.00	0.00	0.00	0.00	0.00	0.00	0.00	0.00	0.00	0.00	0.00	0.00	0.00	0.00	0.00	179.20	-90.30	-88.50	0.30	88.60	-49.70	-38.70	0.00	7.60	-0.60	-6.90	0.00	7.60	-0.60	-6.90	0.00	1.00	0.00	0.00	0.00	0.00	0.00	0.00	0.00	0.00	0.00	0.00	0.00	0.00	0.00	0.00
0.00	0.00	0.00	0.00	0.00	0.00	0.00	0.00	0.00	0.00	0.00	0.00	0.00	0.00	0.00	0.00	0.00	0.00	0.00	171.00	-38.20	-132.30	0.40	86.20	-24.70	-61.50	0.00	6.10	1.90	-8.00	0.00	6.10	1.90	-8.00	0.00	1.00	0.00	0.00	0.00	0.00	0.00	0.00	0.00	0.00	0.00	0.00	0.00	0.00	0.00	0.00
0.00	0.00	0.00	0.00	0.00	0.00	0.00	0.00	0.00	0.00	0.00	0.00	0.00	0.00	0.00	0.00	0.00	0.00	0.00	145.10	17.60	-163.00	-0.30	75.00	2.90	-78.00	0.00	3.90	4.30	-8.30	0.00	3.90	4.30	-8.30	0.00	1.00	0.00	0.00	0.00	0.00	0.00	0.00	0.00	0.00	0.00	0.00	0.00	0.00	0.00	0.00
0.00	0.00	0.00	0.00	0.00	0.00	0.00	0.00	0.00	0.00	0.00	0.00	0.00	0.00	0.00	0.00	0.00	0.00	0.00	105.80	71.90	-177.70	0.00	56.70	30.30	-86.90	0.10	1.50	6.30	-7.80	0.00	1.50	6.30	-7.80	0.00	1.00	0.00	0.00	0.00	0.00	0.00	0.00	0.00	0.00	0.00	0.00	0.00	0.00	0.00	0.00
0.00	0.00	0.00	0.00	0.00	0.00	0.00	0.00	0.00	0.00	0.00	0.00	0.00	0.00	0.00	0.00	0.00	0.00	0.00	56.10	119.20	-175.00	0.30	33.20	54.40	-87.50	0.10	-1.00	7.70	-6.60	0.00	-1.00	7.70	-6.60	0.00	1.00	0.00	0.00	0.00	0.00	0.00	0.00	0.00	0.00	0.00	0.00	0.00	0.00	0.00	0.00
0.00	0.00	0.00	0.00	0.00	0.00	0.00	0.00	0.00	0.00	0.00	0.00	0.00	0.00	0.00	0.00	0.00	0.00	0.00	1.50	154.30	-155.60	0.10	6.60	73.20	-79.70	0.10	-3.50	8.30	-4.80	0.00	-3.50	8.30	-4.80	0.00	1.00	0.00	0.00	0.00	0.00	0.00	0.00	0.00	0.00	0.00	0.00	0.00	0.00	0.00	0.00
0.00	0.00	0.00	0.00	0.00	0.00	0.00	0.00	0.00	0.00	0.00	0.00	0.00	0.00	0.00	0.00	0.00	0.00	0.00	-54.00	174.70	-120.50	0.20	-20.90	84.90	-63.80	0.10	-5.70	8.10	-2.40	0.00	-5.70	8.10	-2.40	0.00	1.00	0.00	0.00	0.00	0.00	0.00	0.00	0.00	0.00	0.00	0.00	0.00	0.00	0.00	0.00
0.00	0.00	0.00	0.00	0.00	0.00	0.00	0.00	0.00	0.00	0.00	0.00	0.00	0.00	0.00	0.00	0.00	0.00	0.00	-104.40	178.00	-73.80	-0.10	-46.80	88.50	-41.60	0.00	-7.30	7.10	0.20	0.00	-7.30	7.10	0.20	0.00	1.00	0.00	0.00	0.00	0.00	0.00	0.00	0.00	0.00	0.00	0.00	0.00	0.00	0.00	0.00
0.00	0.00	0.00	0.00	0.00	0.00	0.00	0.00	0.00	0.00	0.00	0.00	0.00	0.00	0.00	0.00	0.00	0.00	0.00	-144.50	164.10	-19.50	0.00	-67.90	83.40	-15.30	0.10	-8.20	5.40	2.80	0.00	-8.20	5.40	2.80	0.00	1.00	0.00	0.00	0.00	0.00	0.00	0.00	0.00	0.00	0.00	0.00	0.00	0.00	0.00	0.00
0.00	0.00	0.00	0.00	0.00	0.00	0.00	0.00	0.00	0.00	0.00	0.00	0.00	0.00	0.00	0.00	0.00	0.00	0.00	-169.60	133.80	36.20	0.40	-82.00	69.90	12.20	0.00	-8.30	3.20	5.00	0.00	-8.30	3.20	5.00	0.00	1.00	0.00	0.00	0.00	0.00	0.00	0.00	0.00	0.00	0.00	0.00	0.00	0.00	0.00	0.00
0.00	0.00	0.00	0.00	0.00	0.00	0.00	0.00	0.00	0.00	0.00	0.00	0.00	0.00	0.00	0.00	0.00	0.00	0.00	-178.80	90.30	88.40	0.00	-88.00	49.50	38.50	0.00	-7.50	0.60	6.80	0.00	-7.50	0.60	6.80	0.00	1.00	0.00	0.00	0.00	0.00	0.00	0.00	0.00	0.00	0.00	0.00	0.00	0.00	0.00	0.00
0.00	0.00	0.00	0.00	0.00	0.00	0.00	0.00	0.00	0.00	0.00	0.00	0.00	0.00	0.00	0.00	0.00	0.00	0.00	-170.30	38.10	132.10	0.00	-85.70	24.40	61.20	0.00	-6.00	-1.90	8.00	0.00	-6.00	-1.90	8.00	0.00	1.00	0.00	0.00	0.00	0.00	0.00	0.00	0.00	0.00	0.00	0.00	0.00	0.00	0.00	0.00
0.00	0.00	0.00	0.00	0.00	0.00	0.00	0.00	0.00	0.00	0.00	0.00	0.00	0.00	0.00	0.00	0.00	0.00	0.00	-145.50	-17.40	163.20	0.10	-75.20	-2.90	78.00	0.00	-4.00	-4.30	8.40	0.00	-4.00	-4.30	8.40	0.00	1.00	0.00	0.00	0.00	0.00	0.00	0.00	0.00	0.00	0.00	0.00	0.00	0.00	0.00	0.00
0.00	0.00	0.00	0.00	0.00	0.00	0.00	0.00	0.00	0.00	0.00	0.00	0.00	0.00	0.00	0.00	0.00	0.00	0.00	-106.10	-71.80	177.80	-0.10	-57.20	-30.00	87.20	0.00	-1.60	-6.30	7.90	0.00	-1.60	-6.30	7.90	0.00	1.00	0.00	0.00	0.00	0.00	0.00	0.00	0.00	0.00	0.00	0.00	0.00	0.00	0.00	0.00
0.00	0.00	0.00	0.00	0.00	0.00	0.00	0.00	0.00	0.00	0.00	0.00	0.00	0.00	0.00	0.00	0.00	0.00	0.00	-56.30	-118.70	175.40	0.20	-33.40	-54.30	87.70	0.00	1.00	-7.70	6.60	0.00	1.00	-7.70	6.60	0.00	1.00	0.00	0.00	0.00	0.00	0.00	0.00	0.00	0.00	0.00	0.00	0.00	0.00	0.00	0.00
0.00	0.00	0.00	0.00	0.00	0.00	0.00	0.00	0.00	0.00	0.00	0.00	0.00	0.00	0.00	0.00	0.00	0.00	0.00	-0.70	-154.40	155.50	0.30	-6.10	-73.40	79.50	0.00	3.60	-8.30	4.70	0.00	3.60	-8.30	4.70	0.00	1.00	0.00	0.00	0.00	0.00	0.00	0.00	0.00	0.00	0.00	0.00	0.00	0.00	0.00	0.00
0.00	0.00	0.00	0.00	0.00	0.00	0.00	0.00	0.00	0.00	0.00	0.00	0.00	0.00	0.00	0.00	0.00	0.00	0.00	54.40	-174.90	120.40	0.00	21.40	-85.10	63.60	0.00	5.70	-8.10	2.30	0.00	5.70	-8.10	2.30	0.00	1.00	0.00	0.00	0.00	0.00	0.00	0.00	0.00	0.00	0.00	0.00	0.00	0.00	0.00	0.00
0.00	0.00	0.00	0.00	0.00	0.00	0.00	0.00	0.00	0.00	0.00	0.00	0.00	0.00	0.00	0.00	0.00	0.00	0.00	104.30	-178.10	73.60	-0.10	46.70	-88.40	41.70	0.00	7.30	-7.10	-0.10	0.00	7.30	-7.10	-0.10	0.00	1.00	0.00	0.00	0.00	0.00	0.00	0.00	0.00	0.00	0.00	0.00	0.00	0.00	0.00	0.00
0.00	0.00	0.00	0.00	0.00	0.00	0.00	0.00	0.00	0.00	0.00	0.00	0.00	0.00	0.00	0.00	0.00	0.00	0.00	143.70	-163.70	19.90	-0.10	67.50	-83.10	15.60	0.00	8.20	-5.40	-2.70	0.00	8.20	-5.40	-2.70	0.00	1.00	0.00	0.00	0.00	0.00	0.00	0.00	0.00	0.00	0.00	0.00	0.00	0.00	0.00	0.00
0.00	0.00	0.00	0.00	0.00	0.00	0.00	0.00	0.00	0.00	0.00	0.00	0.00	0.00	0.00	0.00	0.00	0.00	0.00	169.90	-133.50	-36.00	0.30	81.90	-69.70	-12.00	0.10	8.30	-3.20	-5.00	0.00	8.30	-3.20	-5.00	0.00	1.00	0.00	0.00	0.00	0.00	0.00	0.00	0.00	0.00	0.00	0.00	0.00	0.00	0.00	0.00
0.00	0.00	0.00	0.00	0.00	0.00	0.00	0.00	0.00	0.00	0.00	0.00	0.00	0.00	0.00	0.00	0.00	0.00	0.00	179.20	-90.30	-88.40	0.40	88.40	-49.60	-38.70	0.00	7.60	-0.60	-6.90	0.00	7.60	-0.60	-6.90	0.00	1.00	0.00	0.00	0.00	0.00	0.00	0.00	0.00	0.00	0.00	0.00	0.00	0.00	0.00	0.00
0.00	0.00	0.00	0.00	0.00	0.00	0.00	0.00	0.00	0.00	0.00	0.00	0.00	0.00	0.00	0.00	0.00	0.00	0.00	170.70	-38.40	-132.40	-0.20	86.10	-24.60	-61.40	0.00	6.10	1.90	-8.00	0.00	6.10	1.90	-8.00	0.00	1.00	0.00	0.00	0.00	0.00	0.00	0.00	0.00	0.00	0.00	0.00	0.00	0.00	0.00	0.00
0.00	0.00	0.00	0.00	0.00	0.00	0.00	0.00	0.00	0.00	0.00	0.00	0.00	0.00	0.00	0.00	0.00	0.00	0.00	145.10	17.60	-163.00	-0.20	75.10	2.90	-78.00	0.10	4.00	4.30	-8.30	0.00	4.00	4.30	-8.30	0.00	1.00	0.00	0.00	0.00	0.00	0.00	0.00	0.00	0.00	0.00	0.00	0.00	0.00	0.00	0.00
0.00	0.00	0.00	0.00	0.00	0.00	0.00	0.00	0.00	0.00	0.00	0.00	0.00	0.00	0.00	0.00	0.00	0.00	0.00	106.00	71.90	-177.70	0.20	56.90	30.20	-87.00	0.20	1.50	6.30	-7.80	0.00	1.50	6.30	-7.80	0.00	1.00	0.00	0.00	0.00	0.00	0.00	0.00	0.00	0.00	0.00	0.00	0.00	0.00	0.00	0.00
0.00	0.00	0.00	0.00	0.00	0.00	0.00	0.00	0.00	0.00	0.00	0.00	0.00	0.00	0.00	0.00	0.00	0.00	0.00	56.30	119.00	-175.10	0.20	33.20	54.40	-87.50	0.20	-1.00	7.70	-6.60	0.00	-1.00	7.70	-6.60	0.00	1.00	0.00	0.00	0.00	0.00	0.00	0.00	0.00	0.00	0.00	0.00	0.00	0.00	0.00	0.00
0.00	0.00	0.00	0.00	0.00	0.00	0.00	0.00	0.00	0.00	0.00	0.00	0.00	0.00	0.00	0.00	0.00	0.00	0.00	1.30	154.40	-155.50	0.20	6.40	73.30	-79.60	0.10	-3.50	8.30	-4.80	0.00	-3.50	8.30	-4.80	0.00	1.00	0.00	0.00	0.00	0.00	0.00	0.00	0.00	0.00	0.00	0.00	0.00	0.00	0.00	0.00
0.00	0.00	0.00	0.00	0.00	0.00	0.00	0.00	0.00	0.00	0.00	0.00	0.00	0.00	0.00	0.00	0.00	0.00	0.00	-54.30	174.70	-120.50	-0.10	-21.00	85.00	-63.80	0.00	-5.70	8.10	-2.40	0.00	-5.70	8.10	-2.40	0.00	1.00	0.00	0.00	0.00	0.00	0.00	0.00	0.00	0.00	0.00	0.00	0.00	0.00	0.00	0.00
0.00	0.00	0.00	0.00	0.00	0.00	0.00	0.00	0.00	0.00	0.00	0.00	0.00	0.00	0.00	0.00	0.00	0.00	0.00	-104.20	177.90	-73.80	-0.20	-46.70	88.50	-41.60	0.10	-7.30	7.10	0.10	0.00	-7.30	7.10	0.10	0.00	1.00	0.00	0.00	0.00	0.00	0.00	0.00	0.00	0.00	0.00	0.00	0.00	0.00	0.00	0.00
0.00	0.00	0.00	0.00	0.00	0.00	0.00	0.00	0.00	0.00	0.00	0.00	0.00	0.00	0.00	0.00	0.00	0.00	0.00	-144.20	164.00	-19.60	0.20	-67.80	83.30	-15.40	0.00	-8.20	5.40	2.70	0.00	-8.20	5.40	2.70	0.00	1.00	0.00	0.00	0.00	0.00	0.00	0.00	0.00	0.00	0.00	0.00	0.00	0.00	0.00	0.00
0.00	0.00	0.00	0.00	0.00	0.00	0.00	0.00	0.00	0.00	0.00	0.00	0.00	0.00	0.00	0.00	0.00	0.00	0.00	-169.80	133.80	36.20	0.20	-82.10	69.90	12.10	0.00	-8.30	3.20	5.00	0.00	-8.30	3.20	5.00	0.00	1.00	0.00	0.00	0.00	0.00	0.00	0.00	0.00	0.00	0.00	0.00	0.00	0.00	0.00	0.00
0.00	0.00	0.00	0.00	0.00	0.00	0.00	0.00	0.00	0.00	0.00	0.00	0.00	0.00	0.00	0.00	0.00	0.00	0.00	-178.90	90.40	88.50	0.00	-88.20	49.50	38.50	0.00	-7.50	0.60	6.80	0.00	-7.50	0.60	6.80	0.00	1.00	0.00	0.00	0.00	0.00	0.00	0.00	0.00	0.00	0.00	0.00	0.00	0.00	0.00	0.00
0.00	0.00	0.00	0.00	0.00	0.00	0.00	0.00	0.00	0.00	0.00	0.00	0.00	0.00	0.00	0.00	0.00	0.00	0.00	-170.20	38.10	132.10	0.10	-85.80	24.40	61.20	-0.10	-6.00	-1.90	8.00	0.00	-6.00	-1.90	8.00	0.00	1.00	0.00	0.00	0.00	0.00	0.00	0.00	0.00	0.00	0.00	0.00	0.00	0.00	0.00	0.00
0.00	0.00	0.00	0.00	0.00	0.00	0.00	0.00	0.00	0.00	0.00	0.00	0.00	0.00	0.00	0.00	0.00	0.00	0.00	-145.50	-17.60	163.00	0.00	-75.20	-2.90	78.00	-0.10	-4.00	-4.30	8.30	0.00	-4.00	-4.30	8.30	0.00	1.00	0.00	0.00	0.00	0.00	0.00	0.00	0.00	0.00	0.00	0.00	0.00	0.00	0.00	0.00
0.00	0.00	0.00	0.00	0.00	0.00	0.00	0.00	0.00	0.00	0.00	0.00	0.00	0.00	0.00	0.00	0.00	0.00	0.00	-106.10	-71.70	177.90	0.00	-57.10	-30.00	87.10	0.00	-1.50	-6.30	7.90	0.00	-1.50	-6.30	7.90	0.00	1.00	0.00	0.00	0.00	0.00	0.00	0.00	0.00	0.00	0.00	0.00	0.00	0.00	0.00	0.00
0.00	0.00	0.00	0.00	0.00	0.00	0.00	0.00	0.00	0.00	0.00	0.00	0.00	0.00	0.00	0.00	0.00	0.00	0.00	-56.30	-118.80	175.30	0.10	-33.40	-54.30	87.60	-0.10	1.00	-7.70	6.60	0.00	1.00	-7.70	6.60	0.00	1.00	0.00	0.00	0.00	0.00	0.00	0.00	0.00	0.00	0.00	0.00	0.00	0.00	0.00	0.00
0.00	0.00	0.00	0.00	0.00	0.00	0.00	0.00	0.00	0.00	0.00	0.00	0.00	0.00	0.00	0.00	0.00	0.00	0.00	-0.80	-154.50	155.40	0.00	-6.30	-73.30	79.50	0.00	3.50	-8.30	4.70	0.00	3.50	-8.30	4.70	0.00	1.00	0.00	0.00	0.00	0.00	0.00	0.00	0.00	0.00	0.00	0.00	0.00	0.00	0.00	0.00
0.00	0.00	0.00	0.00	0.00	0.00	0.00	0.00	0.00	0.00	0.00	0.00	0.00	0.00	0.00	0.00	0.00	0.00	0.00	54.30	-174.80	120.50	0.10	21.30	-85.10	63.70	0.00	5.70	-8.10	2.30	0.00	5.70	-8.10	2.30	0.00	1.00	0.00	0.00	0.00	0.00	0.00	0.00	0.00	0.00	0.00	0.00	0.00	0.00	0.00	0.00
0.00	0.00	0.00	0.00	0.00	0.00	0.00	0.00	0.00	0.00	0.00	0.00	0.00	0.00	0.00	0.00	0.00	0.00	0.00	104.30	-178.10	73.70	0.00	46.80	-88.40	41.70	0.00	7.30	-7.10	-0.10	0.00	7.30	-7.10	-0.10	0.00	1.00	0.00	0.00	0.00	0.00	0.00	0.00	0.00	0.00	0.00	0.00	0.00	0.00	0.00	0.00
0.00	0.00	0.00	0.00	0.00	0.00	0.00	0.00	0.00	0.00	0.00	0.00	0.00	0.00	0.00	0.00	0.00	0.00	0.00	144.00	-163.80	19.80	0.00	67.60	-83.10	15.60	0.10	8.20	-5.40	-2.70	0.00	8.20	-5.40	-2.70	0.00	1.00	0.00	0.00	0.00	0.00	0.00	0.00	0.00	0.00	0.00	0.00	0.00	0.00	0.00	0.00
0.00	0.00	0.00	0.00	0.00	0.00	0.00	0.00	0.00	0.00	0.00	0.00	0.00	0.00	0.00	0.00	0.00	0.00	0.00	170.00	-133.50	-36.00	0.30	82.00	-69.70	-12.00	0.10	8.30	-3.20	-5.00	0.00	8.30	-3.20	-5.00	0.00	1.00	0.00	0.00	0.00	0.00	0.00	0.00	0.00	0.00	0.00	0.00	0.00	0.00	0.00	0.00
0.00	0.00	0.00	0.00	0.00	0.00	0.00	0.00	0.00	0.00	0.00	0.00	0.00	0.00	0.00	0.00	0.00	0.00	0.00	178.90	-90.30	-88.50	0.00	88.30	-49.60	-38.60	0.10	7.50	-0.60	-6.90	0.00	7.50	-0.60	-6.90	0.00	1.00	0.00	0.00	0.00	0.00	0.00	0.00	0.00	0.00	0.00	0.00	0.00	0.00	0.00	0.00
0.00	0.00	0.00	0.00	0.00	0.00	0.00	0.00	0.00	0.00	0.00	0.00	0.00	0.00	0.00	0.00	0.00	0.00	0.00	170.60	-38.40	-132.40	-0.20	86.00	-24.50	-61.30	0.10	6.10	1.90	-8.00	0.00	6.10	1.90	-8.00	0.00	1.00	0.00	0.00	0.00	0.00	0.00	0.00	0.00	0.00	0.00	0.00	0.00	0.00	0.00	0.00
0.00	0.00	0.00	0.00	0.00	0.00	0.00	0.00	0.00	0.00	0.00	0.00	0.00	0.00	0.00	0.00	0.00	0.00	0.00	145.40	17.60	-163.00	0.00	75.20	2.90	-78.00	0.10	4.00	4.30	-8.30	0.00	4.00	4.30	-8.30	0.00	1.00	0.00	0.00	0.00	0.00	0.00	0.00	0.00	0.00	0.00	0.00	0.00	0.00	0.00	0.00
0.00	0.00	0.00	0.00	0.00	0.00	0.00	0.00	0.00	0.00	0.00	0.00	0.00	0.00	0.00	0.00	0.00	0.00	0.00	106.00	71.90	-177.70	0.20	57.00	30.20	-87.00	0.10	1.50	6.30	-7.90	0.00	1.50	6.30	-7.90	0.00	1.00	0.00	0.00	0.00	0.00	0.00	0.00	0.00	0.00	0.00	0.00	0.00	0.00	0.00	0.00
0.00	0.00	0.00	0.00	0.00	0.00	0.00	0.00	0.00	0.00	0.00	0.00	0.00	0.00	0.00	0.00	0.00	0.00	0.00	56.20	119.00	-175.10	0.10	33.30	54.40	-87.60	0.10	-1.00	7.70	-6.60	0.00	-1.00	7.70	-6.60	0.00	1.00	0.00	0.00	0.00	0.00	0.00	0.00	0.00	0.00	0.00	0.00	0.00	0.00	0.00	0.00
0.00	0.00	0.00	0.00	0.00	0.00	0.00	0.00	0.00	0.00	0.00	0.00	0.00	0.00	0.00	0.00	0.00	0.00	0.00	1.10	154.30	-155.60	0.00	6.30	73.20	-79.60	0.00	-3.50	8.30	-4.70	0.00	-3.50	8.30	-4.70	0.00	1.00	0.00	0.00	0.00	0.00	0.00	0.00	0.00	0.00	0.00	0.00	0.00	0.00	0.00	0.00
0.00	0.00	0.00	0.00	0.00	0.00	0.00	0.00	0.00	0.00	0.00	0.00	0.00	0.00	0.00	0.00	0.00	0.00	0.00	-54.20	174.70	-120.60	-0.10	-21.10	85.00	-63.80	0.00	-5.70	8.10	-2.40	0.00	-5.70	8.10	-2.40	0.00	1.00	0.00	0.00	0.00	0.00	0.00	0.00	0.00	0.00	0.00	0.00	0.00	0.00	0.00	0.00
0.00	0.00	0.00	0.00	0.00	0.00	0.00	0.00	0.00	0.00	0.00	0.00	0.00	0.00	0.00	0.00	0.00	0.00	0.00	-104.20	178.10	-73.60	0.20	-46.70	88.40	-41.60	0.00	-7.30	7.10	0.10	0.00	-7.30	7.10	0.10	0.00	1.00	0.00	0.00	0.00	0.00	0.00	0.00	0.00	0.00	0.00	0.00	0.00	0.00	0.00	0.00
0.00	0.00	0.00	0.00	0.00	0.00	0.00	0.00	0.00	0.00	0.00	0.00	0.00	0.00	0.00	0.00	0.00	0.00	0.00	-144.10	164.00	-19.60	0.10	-67.70	83.20	-15.50	0.00	-8.20	5.40	2.70	0.00	-8.20	5.40	2.70	0.00	1.00	0.00	0.00	0.00	0.00	0.00	0.00	0.00	0.00	0.00	0.00	0.00	0.00	0.00	0.00
0.00	0.00	0.00	0.00	0.00	0.00	0.00	0.00	0.00	0.00	0.00	0.00	0.00	0.00	0.00	0.00	0.00	0.00	0.00	-169.80	133.60	36.10	0.00	-82.00	69.80	12.10	0.00	-8.30	3.20	5.00	0.00	-8.30	3.20	5.00	0.00	1.00	0.00	0.00	0.00	0.00	0.00	0.00	0.00	0.00	0.00	0.00	0.00	0.00	0.00	0.00
0.00	0.00	0.00	0.00	0.00	0.00	0.00	0.00	0.00	0.00	0.00	0.00	0.00	0.00	0.00	0.00	0.00	0.00	0.00	-178.90	90.40	88.50	0.00	-88.20	49.60	38.60	0.00	-7.50	0.60	6.80	0.00	-7.50	0.60	6.80	0.00	1.00	0.00	0.00	0.00	0.00	0.00	0.00	0.00	0.00	0.00	0.00	0.00	0.00	0.00	0.00
0.00	0.00	0.00	0.00	0.00	0.00	0.00	0.00	0.00	0.00	0.00	0.00	0.00	0.00	0.00	0.00	0.00	0.00	0.00	-170.50	38.20	132.20	0.00	-85.90	24.40	61.30	0.00	-6.00	-1.90	8.00	0.00	-6.00	-1.90	8.00	0.00	1.00	0.00	0.00	0.00	0.00	0.00	0.00	0.00	0.00	0.00	0.00	0.00	0.00	0.00	0.00
0.00	0.00	0.00	0.00	0.00	0.00	0.00	0.00	0.00	0.00	0.00	0.00	0.00	0.00	0.00	0.00	0.00	0.00	0.00	-145.30	-17.60	163.00	0.00	-75.10	-2.90	78.00	0.00	-4.00	-4.30	8.30	0.00	-4.00	-4.30	8.30	0.00	1.00	0.00	0.00	0.00	0.00	0.00	0.00	0.00	0.00	0.00	0.00	0.00	0.00	0.00	0.00
0.00	0.00	0.00	0.00	0.00	0.00	0.00	0.00	0.00	0.00	0.00	0.00	0.00	0.00	0.00	0.00	0.00	0.00	0.00	-106.00	-71.70	177.90	0.10	-57.10	-30.10	87.10	0.00	-1.50	-6.30	7.90	0.00	-1.50	-6.30	7.90	0.00	1.00	0.00	0.00	0.00	0.00	0.00	0.00	0.00	0.00	0.00	0.00	0.00	0.00	0.00	0.00
0.00	0.00	0.00	0.00	0.00	0.00	0.00	0.00	0.00	0.00	0.00	0.00	0.00	0.00	0.00	0.00	0.00	0.00	0.00	-56.40	-118.90	175.30	0.00	-33.30	-54.30	87.60	-0.10	1.00	-7.70	6.60	0.00	1.00	-7.70	6.60	0.00	1.00	0.00	0.00	0.00	0.00	0.00	0.00	0.00	0.00	0.00	0.00	0.00	0.00	0.00	0.00
0.00	0.00	0.00	0.00	0.00	0.00	0.00	0.00	0.00	0.00	0.00	0.00	0.00	0.00	0.00	0.00	0.00	0.00	0.00	-1.00	-154.40	155.50	0.00	-6.30	-73.30	79.60	0.00	3.50	-8.30	4.70	0.00	3.50	-8.30	4.70	0.00	1.00	0.00	0.00	0.00	0.00	0.00	0.00	0.00	0.00	0.00	0.00	0.00	0.00	0.00	0.00
0.00	0.00	0.00	0.00	0.00	0.00	0.00	0.00	0.00	0.00	0.00	0.00	0.00	0.00	0.00	0.00	0.00	0.00	0.00	54.40	-174.80	120.40	0.00	21.20	-85.00	63.70	0.00	5.70	-8.10	2.40	0.00	5.70	-8.10	2.40	0.00	1.00	0.00	0.00	0.00	0.00	0.00	0.00	0.00	0.00	0.00	0.00	0.00	0.00	0.00	0.00
0.00	0.00	0.00	0.00	0.00	0.00	0.00	0.00	0.00	0.00	0.00	0.00	0.00	0.00	0.00	0.00	0.00	0.00	0.00	104.30	-178.10	73.70	0.00	46.70	-88.40	41.70	0.00	7.30	-7.10	-0.10	0.00	7.30	-7.10	-0.10	0.00	1.00	0.00	0.00	0.00	0.00	0.00	0.00	0.00	0.00	0.00	0.00	0.00	0.00	0.00	0.00
0.00	0.00	0.00	0.00	0.00	0.00	0.00	0.00	0.00	0.00	0.00	0.00	0.00	0.00	0.00	0.00	0.00	0.00	0.00	144.00	-163.80	19.90	0.10	67.60	-83.20	15.50	0.00	8.20	-5.40	-2.70	0.00	8.20	-5.40	-2.70	0.00	1.00	0.00	0.00	0.00	0.00	0.00	0.00	0.00	0.00	0.00	0.00	0.00	0.00	0.00	0.00
0.00	0.00	0.00	0.00	0.00	0.00	0.00	0.00	0.00	0.00	0.00	0.00	0.00	0.00	0.00	0.00	0.00	0.00	0.00	169.80	-133.60	-36.10	0.00	81.90	-69.80	-12.10	0.00	8.30	-3.20	-5.00	0.00	8.30	-3.20	-5.00	0.00	1.00	0.00	0.00	0.00	0.00	0.00	0.00	0.00	0.00	0.00	0.00	0.00	0.00	0.00	0.00
0.00	0.00	0.00	0.00	0.00	0.00	0.00	0.00	0.00	0.00	0.00	0.00	0.00	0.00	0.00	0.00	0.00	0.00	0.00	179.00	-90.40	-88.60	-0.10	88.30	-49.60	-38.60	0.00	7.50	-0.60	-6.80	0.00	7.50	-0.60	-6.80	0.00	1.00	0.00	0.00	0.00	0.00	0.00	0.00	0.00	0.00	0.00	0.00	0.00	0.00	0.00	0.00
0.00	0.00	0.00	0.00	0.00	0.00	0.00	0.00	0.00	0.00	0.00	0.00	0.00	0.00	0.00	0.00	0.00	0.00	0.00	170.50	-38.20	-132.30	0.00	86.00	-24.50	-61.30	0.10	6.10	1.90	-8.00	0.00	6.10	1.90	-8.00	0.00	1.00	0.00	0.00	0.00	0.00	0.00	0.00	0.00	0.00	0.00	0.00	0.00	0.00	0.00	0.00
0.00	0.00	0.00	0.00	0.00	0.00	0.00	0.00	0.00	0.00	0.00	0.00	0.00	0.00	0.00	0.00	0.00	0.00	0.00	145.40	17.60	-163.00	0.00	75.20	2.90	-78.00	0.10	4.00	4.30	-8.30	0.00	4.00	4.30	-8.30	0.00	1.00	0.00	0.00	0.00	0.00	0.00	0.00	0.00	0.00	0.00	0.00	0.00	0.00	0.00	0.00
0.00	0.00	0.00	0.00	0.00	0.00	0.00	0.00	0.00	0.00	0.00	0.00	0.00	0.00	0.00	0.00	0.00	0.00	0.00	106.10	71.80	-177.80	0.20	57.00	30.10	-87.00	0.10	1.50	6.30	-7.90	0.00	1.50	6.30	-7.90	0.00	1.00	0.00	0.00	0.00	0.00	0.00	0.00	0.00	0.00	0.00	0.00	0.00	0.00	0.00	0.00
0.00	0.00	0.00	0.00	0.00	0.00	0.00	0.00	0.00	0.00	0.00	0.00	0.00	0.00	0.00	0.00	0.00	0.00	0.00	56.30	118.90	-175.20	0.00	33.30	54.40	-87.60	0.00	-1.00	7.70	-6.60	0.00	-1.00	7.70	-6.60	0.00	1.00	0.00	0.00	0.00	0.00	0.00	0.00	0.00	0.00	0.00	0.00	0.00	0.00	0.00	0.00
0.00	0.00	0.00	0.00	0.00	0.00	0.00	0.00	0.00	0.00	0.00	0.00	0.00	0.00	0.00	0.00	0.00	0.00	0.00	0.90	154.40	-155.50	-0.20	6.30	73.30	-79.60	0.00	-3.50	8.30	-4.70	0.00	-3.50	8.30	-4.70	0.00	1.00	0.00	0.00	0.00	0.00	0.00	0.00	0.00	0.00	0.00	0.00	0.00	0.00	0.00	0.00
0.00	0.00	0.00	0.00	0.00	0.00	0.00	0.00	0.00	0.00	0.00	0.00	0.00	0.00	0.00	0.00	0.00	0.00	0.00	-54.20	174.80	-120.50	0.00	-21.10	85.00	-63.70	0.10	-5.70	8.10	-2.40	0.00	-5.70	8.10	-2.40	0.00	1.00	0.00	0.00	0.00	0.00	0.00	0.00	0.00	0.00	0.00	0.00	0.00	0.00	0.00	0.00
0.00	0.00	0.00	0.00	0.00	0.00	0.00	0.00	0.00	0.00	0.00	0.00	0.00	0.00	0.00	0.00	0.00	0.00	0.00	-104.10	178.10	-73.70	0.10	-46.70	88.40	-41.60	0.00	-7.30	7.10	0.10	0.00	-7.30	7.10	0.10	0.00	1.00	0.00	0.00	0.00	0.00	0.00	0.00	0.00	0.00	0.00	0.00	0.00	0.00	0.00	0.00
0.00	0.00	0.00	0.00	0.00	0.00	0.00	0.00	0.00	0.00	0.00	0.00	0.00	0.00	0.00	0.00	0.00	0.00	0.00	-144.20	163.90	-19.70	0.00	-67.70	83.20	-15.50	0.00	-8.20	5.40	2.70	0.00	-8.20	5.40	2.70	0.00	1.00	0.00	0.00	0.00	0.00	0.00	0.00	0.00	0.00	0.00	0.00	0.00	0.00	0.00	0.00
0.00	0.00	0.00	0.00	0.00	0.00	0.00	0.00	0.00	0.00	0.00	0.00	0.00	0.00	0.00	0.00	0.00	0.00	0.00	-169.90	133.70	36.10	0.00	-82.00	69.80	12.10	0.00	-8.30	3.20	5.00	0.00	-8.30	3.20	5.00	0.00	1.00	0.00	0.00	0.00	0.00	0.00	0.00	0.00	0.00	0.00	0.00	0.00	0.00	0.00	0.00
0.00	0.00	0.00	0.00	0.00	0.00	0.00	0.00	0.00	0.00	0.00	0.00	0.00	0.00	0.00	0.00	0.00	0.00	0.00	-178.80	90.40	88.50	0.10	-88.20	49.60	38.60	0.00	-7.50	0.60	6.80	0.00	-7.50	0.60	6.80	0.00	1.00	0.00	0.00	0.00	0.00	0.00	0.00	0.00	0.00	0.00	0.00	0.00	0.00	0.00	0.00
0.00	0.00	0.00	0.00	0.00	0.00	0.00	0.00	0.00	0.00	0.00	0.00	0.00	0.00	0.00	0.00	0.00	0.00	0.00	-170.30	38.20	132.20	0.10	-85.90	24.50	61.30	0.00	-6.10	-1.90	8.00	0.00	-6.10	-1.90	8.00	0.00	1.00	0.00	0.00	0.00	0.00	0.00	0.00	0.00	0.00	0.00	0.00	0.00	0.00	0.00	0.00
0.00	0.00	0.00	0.00	0.00	0.00	0.00	0.00	0.00	0.00	0.00	0.00	0.00	0.00	0.00	0.00	0.00	0.00	0.00	-145.40	-17.60	163.00	0.00	-75.10	-2.90	78.00	-0.10	-4.00	-4.30	8.30	0.00	-4.00	-4.30	8.30	0.00	1.00	0.00	0.00	0.00	0.00	0.00	0.00	0.00	0.00	0.00	0.00	0.00	0.00	0.00	0.00
0.00	0.00	0.00	0.00	0.00	0.00	0.00	0.00	0.00	0.00	0.00	0.00	0.00	0.00	0.00	0.00	0.00	0.00	0.00	-106.10	-71.80	177.80	-0.10	-57.00	-30.10	87.00	-0.10	-1.50	-6.30	7.90	0.00	-1.50	-6.30	7.90	0.00	1.00	0.00	0.00	0.00	0.00	0.00	0.00	0.00	0.00	0.00	0.00	0.00	0.00	0.00	0.00
0.00	0.00	0.00	0.00	0.00	0.00	0.00	0.00	0.00	0.00	0.00	0.00	0.00	0.00	0.00	0.00	0.00	0.00	0.00	-56.30	-118.90	175.20	0.00	-33.30	-54.40	87.60	-0.10	1.00	-7.70	6.60	0.00	1.00	-7.70	6.60	0.00	1.00	0.00	0.00	0.00	0.00	0.00	0.00	0.00	0.00	0.00	0.00	0.00	0.00	0.00	0.00
0.00	0.00	0.00	0.00	0.00	0.00	0.00	0.00	0.00	0.00	0.00	0.00	0.00	0.00	0.00	0.00	0.00	0.00	0.00	-1.00	-154.40	155.50	0.00	-6.30	-73.30	79.50	-0.10	3.50	-8.30	4.70	0.00	3.50	-8.30	4.70	0.00	1.00	0.00	0.00	0.00	0.00	0.00	0.00	0.00	0.00	0.00	0.00	0.00	0.00	0.00	0.00
0.00	0.00	0.00	0.00	0.00	0.00	0.00	0.00	0.00	0.00	0.00	0.00	0.00	0.00	0.00	0.00	0.00	0.00	0.00	54.20	-174.80	120.50	0.00	21.20	-85.10	63.70	0.00	5.70	-8.10	2.40	0.00	5.70	-8.10	2.40	0.00	1.00	0.00	0.00	0.00	0.00	0.00	0.00	0.00	0.00	0.00	0.00	0.00	0.00	0.00	0.00
0.00	0.00	0.00	0.00	0.00	0.00	0.00	0.00	0.00	0.00	0.00	0.00	0.00	0.00	0.00	0.00	0.00	0.00	0.00	104.40	-178.00	73.70	0.10	46.70	-88.40	41.60	0.00	7.30	-7.10	-0.10	0.00	7.30	-7.10	-0.10	0.00	1.00	0.00	0.00	0.00	0.00	0.00	0.00	0.00	0.00	0.00	0.00	0.00	0.00	0.00	0.00
0.00	0.00	0.00	0.00	0.00	0.00	0.00	0.00	0.00	0.00	0.00	0.00	0.00	0.00	0.00	0.00	0.00	0.00	0.00	144.20	-163.90	19.70	0.00	67.70	-83.20	15.50	0.00	8.20	-5.40	-2.70	0.00	8.20	-5.40	-2.70	0.00	1.00	0.00	0.00	0.00	0.00	0.00	0.00	0.00	0.00	0.00	0.00	0.00	0.00	0.00	0.00
0.00	0.00	0.00	0.00	0.00	0.00	0.00	0.00	0.00	0.00	0.00	0.00	0.00	0.00	0.00	0.00	0.00	0.00	0.00	169.70	-133.70	-36.10	0.00	82.00	-69.80	-12.10	0.10	8.30	-3.20	-5.00	0.00	8.30	-3.20	-5.00	0.00	1.00	0.00	0.00	0.00	0.00	0.00	0.00	0.00	0.00	0.00	0.00	0.00	0.00	0.00	0.00
0.00	0.00	0.00	0.00	0.00	0.00	0.00	0.00	0.00	0.00	0.00	0.00	0.00	0.00	0.00	0.00	0.00	0.00	0.00	178.90	-90.30	-88.50	0.00	88.30	-49.50	-38.60	0.10	7.50	-0.60	-6.80	0.00	7.50	-0.60	-6.80	0.00	1.00	0.00	0.00	0.00	0.00	0.00	0.00	0.00	0.00	0.00	0.00	0.00	0.00	0.00	0.00
0.00	0.00	0.00	0.00	0.00	0.00	0.00	0.00	0.00	0.00	0.00	0.00	0.00	0.00	0.00	0.00	0.00	0.00	0.00	170.60	-38.20	-132.20	0.10	86.00	-24.40	-61.30	0.20	6.10	1.90	-8.00	0.00	6.10	1.90	-8.00	0.00	1.00	0.00	0.00	0.00	0.00	0.00	0.00	0.00	0.00	0.00	0.00	0.00	0.00	0.00	0.00
0.00	0.00	0.00	0.00	0.00	0.00	0.00	0.00	0.00	0.00	0.00	0.00	0.00	0.00	0.00	0.00	0.00	0.00	0.00	145.50	17.60	-163.00	0.00	75.20	2.90	-78.00	0.20	4.00	4.30	-8.30	0.00	4.00	4.30	-8.30	0.00	1.00	0.00	0.00	0.00	0.00	0.00	0.00	0.00	0.00	0.00	0.00	0.00	0.00	0.00	0.00
0.00	0.00	0.00	0.00	0.00	0.00	0.00	0.00	0.00	0.00	0.00	0.00	0.00	0.00	0.00	0.00	0.00	0.00	0.00	105.90	71.80	-177.80	0.00	57.00	30.10	-87.00	0.10	1.50	6.30	-7.90	0.00	1.50	6.30	-7.90	0.00	1.00	0.00	0.00	0.00	0.00	0.00	0.00	0.00	0.00	0.00	0.00	0.00	0.00	0.00	0.00
0.00	0.00	0.00	0.00	0.00	0.00	0.00	0.00	0.00	0.00	0.00	0.00	0.00	0.00	0.00	0.00	0.00	0.00	0.00	56.20	118.90	-175.30	-0.20	33.30	54.40	-87.60	0.10	-1.00	7.70	-6.60	0.00	-1.00	7.70	-6.60	0.00	1.00	0.00	0.00	0.00	0.00	0.00	0.00	0.00	0.00	0.00	0.00	0.00	0.00	0.00	0.00
0.00	0.00	0.00	0.00	0.00	0.00	0.00	0.00	0.00	0.00	0.00	0.00	0.00	0.00	0.00	0.00	0.00	0.00	0.00	1.10	154.40	-155.50	0.00	6.30	73.30	-79.50	0.10	-3.50	8.30	-4.70	0.00	-3.50	8.30	-4.70	0.00	1.00	0.00	0.00	0.00	0.00	0.00	0.00	0.00	0.00	0.00	0.00	0.00	0.00	0.00	0.00
0.00	0.00	0.00	0.00	0.00	0.00	0.00	0.00	0.00	0.00	0.00	0.00	0.00	0.00	0.00	0.00	0.00	0.00	0.00	-54.10	174.90	-120.40	0.30	-21.20	85.00	-63.70	0.00	-5.70	8.10	-2.40	0.00	-5.70	8.10	-2.40	0.00	1.00	0.00	0.00	0.00	0.00	0.00	0.00	0.00	0.00	0.00	0.00	0.00	0.00	0.00	0.00
0.00	0.00	0.00	0.00	0.00	0.00	0.00	0.00	0.00	0.00	0.00	0.00	0.00	0.00	0.00	0.00	0.00	0.00	0.00	-104.30	178.10	-73.70	0.10	-46.70	88.40	-41.70	0.00	-7.30	7.10	0.10	0.00	-7.30	7.10	0.10	0.00	1.00	0.00	0.00	0.00	0.00	0.00	0.00	0.00	0.00	0.00	0.00	0.00	0.00	0.00	0.00
0.00	0.00	0.00	0.00	0.00	0.00	0.00	0.00	0.00	0.00	0.00	0.00	0.00	0.00	0.00	0.00	0.00	0.00	0.00	-144.10	163.80	-19.80	-0.10	-67.70	83.20	-15.50	-0.10	-8.20	5.40	2.70	0.00	-8.20	5.40	2.70	0.00	1.00	0.00	0.00	0.00	0.00	0.00	0.00	0.00	0.00	0.00	0.00	0.00	0.00	0.00	0.00
0.00	0.00	0.00	0.00	0.00	0.00	0.00	0.00	0.00	0.00	0.00	0.00	0.00	0.00	0.00	0.00	0.00	0.00	0.00	-169.90	133.60	36.00	-0.10	-82.00	69.80	12.10	-0.10	-8.30	3.20	5.00	0.00	-8.30	3.20	5.00	0.00	1.00	0.00	0.00	0.00	0.00	0.00	0.00	0.00	0.00	0.00	0.00	0.00	0.00	0.00	0.00
0.00	0.00	0.00	0.00	0.00	0.00	0.00	0.00	0.00	0.00	0.00	0.00	0.00	0.00	0.00	0.00	0.00	0.00	0.00	-178.90	90.40	88.60	0.00	-88.30	49.50	38.60	-0.10	-7.50	0.60	6.80	0.00	-7.50	0.60	6.80	0.00	1.00	0.00	0.00	0.00	0.00	0.00	0.00	0.00	0.00	0.00	0.00	0.00	0.00	0.00	0.00
0.00	0.00	0.00	0.00	0.00	0.00	0.00	0.00	0.00	0.00	0.00	0.00	0.00	0.00	0.00	0.00	0.00	0.00	0.00	-170.40	38.30	132.30	0.20	-85.90	24.40	61.30	-0.10	-6.10	-1.90	8.00	0.00	-6.10	-1.90	8.00	0.00	1.00	0.00	0.00	0.00	0.00	0.00	0.00	0.00	0.00	0.00	0.00	0.00	0.00	0.00	0.00
0.00	0.00	0.00	0.00	0.00	0.00	0.00	0.00	0.00	0.00	0.00	0.00	0.00	0.00	0.00	0.00	0.00	0.00	0.00	-145.30	-17.60	163.00	0.00	-75.20	-3.00	78.00	-0.20	-4.00	-4.30	8.30	0.00	-4.00	-4.30	8.30	0.00	1.00	0.00	0.00	0.00	0.00	0.00	0.00	0.00	0.00	0.00	0.00	0.00	0.00	0.00	0.00
0.00	0.00	0.00	0.00	0.00	0.00	0.00	0.00	0.00	0.00	0.00	0.00	0.00	0.00	0.00	0.00	0.00	0.00	0.00	-106.00	-71.80	177.80	0.00	-57.00	-30.10	87.00	-0.10	-1.50	-6.30	7.90	0.00	-1.50	-6.30	7.90	0.00	1.00	0.00	0.00	0.00	0.00	0.00	0.00	0.00	0.00	0.00	0.00	0.00	0.00	0.00	0.00
0.00	0.00	0.00	0.00	0.00	0.00	0.00	0.00	0.00	0.00	0.00	0.00	0.00	0.00	0.00	0.00	0.00	0.00	0.00	-56.30	-118.80	175.30	0.00	-33.30	-54.40	87.60	0.00	1.00	-7.70	6.60	0.00	1.00	-7.70	6.60	0.00	1.00	0.00	0.00	0.00	0.00	0.00	0.00	0.00	0.00	0.00	0.00	0.00	0.00	0.00	0.00
0.00	0.00	0.00	0.00	0.00	0.00	0.00	0.00	0.00	0.00	0.00	0.00	0.00	0.00	0.00	0.00	0.00	0.00	0.00	-1.00	-154.40	155.50	0.00	-6.30	-73.30	79.60	0.00	3.50	-8.30	4.70	0.00	3.50	-8.30	4.70	0.00	1.00	0.00	0.00	0.00	0.00	0.00	0.00	0.00	0.00	0.00	0.00	0.00	0.00	0.00	0.00
0.00	0.00	0.00	0.00	0.00	0.00	0.00	0.00	0.00	0.00	0.00	0.00	0.00	0.00	0.00	0.00	0.00	0.00	0.00	54.30	-174.80	120.50	0.00	21.20	-85.00	63.70	0.00	5.70	-8.10	2.40	0.00	5.70	-8.10	2.40	0.00	1.00	0.00	0.00	0.00	0.00	0.00	0.00	0.00	0.00	0.00	0.00	0.00	0.00	0.00	0.00
0.00	0.00	0.00	0.00	0.00	0.00	0.00	0.00	0.00	0.00	0.00	0.00	0.00	0.00	0.00	0.00	0.00	0.00	0.00	104.30	-178.00	73.70	0.00	46.80	-88.40	41.70	0.00	7.30	-7.10	-0.10	0.00	7.30	-7.10	-0.10	0.00	1.00	0.00	0.00	0.00	0.00	0.00	0.00	0.00	0.00	0.00	0.00	0.00	0.00	0.00	0.00
0.00	0.00	0.00	0.00	0.00	0.00	0.00	0.00	0.00	0.00	0.00	0.00	0.00	0.00	0.00	0.00	0.00	0.00	0.00	144.10	-163.90	19.70	0.00	67.70	-83.20	15.50	0.10	8.20	-5.40	-2.70	0.00	8.20	-5.40	-2.70	0.00	1.00	0.00	0.00	0.00	0.00	0.00	0.00	0.00	0.00	0.00	0.00	0.00	0.00	0.00	0.00
0.00	0.00	0.00	0.00	0.00	0.00	0.00	0.00	0.00	0.00	0.00	0.00	0.00	0.00	0.00	0.00	0.00	0.00	0.00	169.80	-133.70	-36.10	0.00	82.00	-69.80	-12.10	0.10	8.30	-3.20	-5.00	0.00	8.30	-3.20	-5.00	0.00	1.00	0.00	0.00	0.00	0.00	0.00	0.00	0.00	0.00	0.00	0.00	0.00	0.00	0.00	0.00
0.00	0.00	0.00	0.00	0.00	0.00	0.00	0.00	0.00	0.00	0.00	0.00	0.00	0.00	0.00	0.00	0.00	0.00	0.00	179.00	-90.40	-88.50	0.00	88.30	-49.50	-38.50	0.20	7.50	-0.60	-6.80	0.00	7.50	-0.60	-6.80	0.00	1.00	0.00	0.00	0.00	0.00	0.00	0.00	0.00	0.00	0.00	0.00	0.00	0.00	0.00	0.00
0.00	0.00	0.00	0.00	0.00	0.00	0.00	0.00	0.00	0.00	0.00	0.00	0.00	0.00	0.00	0.00	0.00	0.00	0.00	170.50	-38.10	-132.20	0.10	86.00	-24.50	-61.30	0.20	6.10	1.90	-8.00	0.00	6.10	1.90	-8.00	0.00	1.00	0.00	0.00	0.00	0.00	0.00	0.00	0.00	0.00	0.00	0.00	0.00	0.00	0.00	0.00
0.00	0.00	0.00	0.00	0.00	0.00	0.00	0.00	0.00	0.00	0.00	0.00	0.00	0.00	0.00	0.00	0.00	0.00	0.00	145.40	17.60	-163.00	0.00	75.20	2.90	-78.00	0.10	4.00	4.30	-8.30	0.00	4.00	4.30	-8.30	0.00	1.00	0.00	0.00	0.00	0.00	0.00	0.00	0.00	0.00	0.00	0.00	0.00	0.00	0.00	0.00
0.00	0.00	0.00	0.00	0.00	0.00	0.00	0.00	0.00	0.00	0.00	0.00	0.00	0.00	0.00	0.00	0.00	0.00	0.00	106.00	71.70	-177.90	-0.10	57.00	30.10	-87.10	0.10	1.50	6.30	-7.90	0.00	1.50	6.30	-7.90	0.00	1.00	0.00	0.00	0.00	0.00	0.00	0.00	0.00	0.00	0.00	0.00	0.00	0.00	0.00	0.00
0.00	0.00	0.00	0.00	0.00	0.00	0.00	0.00	0.00	0.00	0.00	0.00	0.00	0.00	0.00	0.00	0.00	0.00	0.00	56.30	118.90	-175.20	0.00	33.30	54.40	-87.60	0.10	-1.00	7.70	-6.60	0.00	-1.00	7.70	-6.60	0.00	1.00	0.00	0.00	0.00	0.00	0.00	0.00	0.00	0.00	0.00	0.00	0.00	0.00	0.00	0.00
0.00	0.00	0.00	0.00	0.00	0.00	0.00	0.00	0.00	0.00	0.00	0.00	0.00	0.00	0.00	0.00	0.00	0.00	0.00	1.00	154.50	-155.40	0.20	6.30	73.30	-79.60	0.00	-3.50	8.30	-4.70	0.00	-3.50	8.30	-4.70	0.00	1.00	0.00	0.00	0.00	0.00	0.00	0.00	0.00	0.00	0.00	0.00	0.00	0.00	0.00	0.00
0.00	0.00	0.00	0.00	0.00	0.00	0.00	0.00	0.00	0.00	0.00	0.00	0.00	0.00	0.00	0.00	0.00	0.00	0.00	-54.20	174.80	-120.50	0.00	-21.20	85.00	-63.80	0.00	-5.70	8.10	-2.40	0.00	-5.70	8.10	-2.40	0.00	1.00	0.00	0.00	0.00	0.00	0.00	0.00	0.00	0.00	0.00	0.00	0.00	0.00	0.00	0.00
0.00	0.00	0.00	0.00	0.00	0.00	0.00	0.00	0.00	0.00	0.00	0.00	0.00	0.00	0.00	0.00	0.00	0.00	0.00	-104.30	178.00	-73.80	-0.10	-46.80	88.40	-41.70	-0.10	-7.30	7.10	0.10	0.00	-7.30	7.10	0.10	0.00	1.00	0.00	0.00	0.00	0.00	0.00	0.00	0.00	0.00	0.00	0.00	0.00	0.00	0.00	0.00
0.00	0.00	0.00	0.00	0.00	0.00	0.00	0.00	0.00	0.00	0.00	0.00	0.00	0.00	0.00	0.00	0.00	0.00	0.00	-144.20	163.80	-19.80	-0.10	-67.70	83.20	-15.50	-0.10	-8.20	5.40	2.70	0.00	-8.20	5.40	2.70	0.00	1.00	0.00	0.00	0.00	0.00	0.00	0.00	0.00	0.00	0.00	0.00	0.00	0.00	0.00	0.00
0.00	0.00	0.00	0.00	0.00	0.00	0.00	0.00	0.00	0.00	0.00	0.00	0.00	0.00	0.00	0.00	0.00	0.00	0.00	-169.80	133.70	36.20	0.00	-82.00	69.80	12.10	0.00	-8.30	3.20	5.00	0.00	-8.30	3.20	5.00	0.00	1.00	0.00	0.00	0.00	0.00	0.00	0.00	0.00	0.00	0.00	0.00	0.00	0.00	0.00	0.00
0.00	0.00	0.00	0.00	0.00	0.00	0.00	0.00	0.00	0.00	0.00	0.00	0.00	0.00	0.00	0.00	0.00	0.00	0.00	-178.80	90.50	88.60	0.30	-88.30	49.60	38.60	-0.10	-7.50	0.60	6.80	0.00	-7.50	0.60	6.80	0.00	1.00	0.00	0.00	0.00	0.00	0.00	0.00	0.00	0.00	0.00	0.00	0.00	0.00	0.00	0.00
0.00	0.00	0.00	0.00	0.00	0.00	0.00	0.00	0.00	0.00	0.00	0.00	0.00	0.00	0.00	0.00	0.00	0.00	0.00	-170.50	38.20	132.30	0.00	-85.90	24.50	61.30	-0.10	-6.10	-1.90	8.00	0.00	-6.10	-1.90	8.00	0.00	1.00	0.00	0.00	0.00	0.00	0.00	0.00	0.00	0.00	0.00	0.00	0.00	0.00	0.00	0.00
0.00	0.00	0.00	0.00	0.00	0.00	0.00	0.00	0.00	0.00	0.00	0.00	0.00	0.00	0.00	0.00	0.00	0.00	0.00	-145.50	-17.60	162.90	-0.20	-75.20	-2.90	78.00	-0.10	-4.00	-4.30	8.30	0.00	-4.00	-4.30	8.30	0.00	1.00	0.00	0.00	0.00	0.00	0.00	0.00	0.00	0.00	0.00	0.00	0.00	0.00	0.00	0.00
0.00	0.00	0.00	0.00	0.00	0.00	0.00	0.00	0.00	0.00	0.00	0.00	0.00	0.00	0.00	0.00	0.00	0.00	0.00	-106.00	-71.80	177.80	-0.10	-57.00	-30.10	87.10	0.00	-1.50	-6.30	7.90	0.00	-1.50	-6.30	7.90	0.00	1.00	0.00	0.00	0.00	0.00	0.00	0.00	0.00	0.00	0.00	0.00	0.00	0.00	0.00	0.00
0.00	0.00	0.00	0.00	0.00	0.00	0.00	0.00	0.00	0.00	0.00	0.00	0.00	0.00	0.00	0.00	0.00	0.00	0.00	-56.20	-118.90	175.20	0.00	-33.30	-54.30	87.60	0.00	1.00	-7.70	6.60	0.00	1.00	-7.70	6.60	0.00	1.00	0.00	0.00	0.00	0.00	0.00	0.00	0.00	0.00	0.00	0.00	0.00	0.00	0.00	0.00
0.00	0.00	0.00	0.00	0.00	0.00	0.00	0.00	0.00	0.00	0.00	0.00	0.00	0.00	0.00	0.00	0.00	0.00	0.00	-1.00	-154.30	155.50	0.10	-6.30	-73.20	79.60	0.00	3.50	-8.30	4.70	0.00	3.50	-8.30	4.70	0.00	1.00	0.00	0.00	0.00	0.00	0.00	0.00	0.00	0.00	0.00	0.00	0.00	0.00	0.00	0.00
0.00	0.00	0.00	0.00	0.00	0.00	0.00	0.00	0.00	0.00	0.00	0.00	0.00	0.00	0.00	0.00	0.00	0.00	0.00	54.20	-174.70	120.50	0.00	21.20	-85.00	63.70	0.00	5.70	-8.10	2.40	0.00	5.70	-8.10	2.40	0.00	1.00	0.00	0.00	0.00	0.00	0.00	0.00	0.00	0.00	0.00	0.00	0.00	0.00	0.00	0.00
0.00	0.00	0.00	0.00	0.00	0.00	0.00	0.00	0.00	0.00	0.00	0.00	0.00	0.00	0.00	0.00	0.00	0.00	0.00	104.30	-178.10	73.70	0.00	46.70	-88.40	41.70	0.00	7.30	-7.10	-0.10	0.00	7.30	-7.10	-0.10	0.00	1.00	0.00	0.00	0.00	0.00	0.00	0.00	0.00	0.00	0.00	0.00	0.00	0.00	0.00	0.00
0.00	0.00	0.00	0.00	0.00	0.00	0.00	0.00	0.00	0.00	0.00	0.00	0.00	0.00	0.00	0.00	0.00	0.00	0.00	144.10	-163.90	19.70	0.00	67.70	-83.20	15.50	0.00	8.20	-5.40	-2.70	0.00	8.20	-5.40	-2.70	0.00	1.00	0.00	0.00	0.00	0.00	0.00	0.00	0.00	0.00	0.00	0.00	0.00	0.00	0.00	0.00
0.00	0.00	0.00	0.00	0.00	0.00	0.00	0.00	0.00	0.00	0.00	0.00	0.00	0.00	0.00	0.00	0.00	0.00	0.00	169.80	-133.60	-36.10	0.00	82.00	-69.80	-12.10	0.10	8.30	-3.20	-5.00	0.00	8.30	-3.20	-5.00	0.00	1.00	0.00	0.00	0.00	0.00	0.00	0.00	0.00	0.00	0.00	0.00	0.00	0.00	0.00	0.00
0.00	0.00	0.00	0.00	0.00	0.00	0.00	0.00	0.00	0.00	0.00	0.00	0.00	0.00	0.00	0.00	0.00	0.00	0.00	178.90	-90.30	-88.50	0.10	88.30	-49.60	-38.60	0.10	7.50	-0.60	-6.80	0.00	7.50	-0.60	-6.80	0.00	1.00	0.00	0.00	0.00	0.00	0.00	0.00	0.00	0.00	0.00	0.00	0.00	0.00	0.00	0.00
0.00	0.00	0.00	0.00	0.00	0.00	0.00	0.00	0.00	0.00	0.00	0.00	0.00	0.00	0.00	0.00	0.00	0.00	0.00	170.60	-38.20	-132.20	0.10	85.90	-24.50	-61.30	0.00	6.10	1.90	-8.00	0.00	6.10	1.90	-8.00	0.00	1.00	0.00	0.00	0.00	0.00	0.00	0.00	0.00	0.00	0.00	0.00	0.00	0.00	0.00	0.00
0.00	0.00	0.00	0.00	0.00	0.00	0.00	0.00	0.00	0.00	0.00	0.00	0.00	0.00	0.00	0.00	0.00	0.00	0.00	145.30	17.50	-163.10	-0.10	75.10	2.90	-78.00	0.00	4.00	4.30	-8.30	0.00	4.00	4.30	-8.30	0.00	1.00	0.00	0.00	0.00	0.00	0.00	0.00	0.00	0.00	0.00	0.00	0.00	0.00	0.00	0.00
0.00	0.00	0.00	0.00	0.00	0.00	0.00	0.00	0.00	0.00	0.00	0.00	0.00	0.00	0.00	0.00	0.00	0.00	0.00	105.90	71.70	-177.90	-0.10	57.00	30.10	-87.10	0.00	1.50	6.30	-7.90	0.00	1.50	6.30	-7.90	0.00	1.00	0.00	0.00	0.00	0.00	0.00	0.00	0.00	0.00	0.00	0.00	0.00	0.00	0.00	0.00
0.00	0.00	0.00	0.00	0.00	0.00	0.00	0.00	0.00	0.00	0.00	0.00	0.00	0.00	0.00	0.00	0.00	0.00	0.00	56.30	118.90	-175.20	0.00	33.30	54.40	-87.60	0.00	-1.00	7.70	-6.60	0.00	-1.00	7.70	-6.60	0.00	1.00	0.00	0.00	0.00	0.00	0.00	0.00	0.00	0.00	0.00	0.00	0.00	0.00	0.00	0.00
0.00	0.00	0.00	0.00	0.00	0.00	0.00	0.00	0.00	0.00	0.00	0.00	0.00	0.00	0.00	0.00	0.00	0.00	0.00	1.10	154.50	-155.40	0.20	6.30	73.30	-79.60	0.00	-3.50	8.30	-4.70	0.00	-3.50	8.30	-4.70	0.00	1.00	0.00	0.00	0.00	0.00	0.00	0.00	0.00	0.00	0.00	0.00	0.00	0.00	0.00	0.00
0.00	0.00	0.00	0.00	0.00	0.00	0.00	0.00	0.00	0.00	0.00	0.00	0.00	0.00	0.00	0.00	0.00	0.00	0.00	-54.20	174.80	-120.50	0.00	-21.20	85.00	-63.80	0.00	-5.70	8.10	-2.40	0.00	-5.70	8.10	-2.40	0.00	1.00	0.00	0.00	0.00	0.00	0.00	0.00	0.00	0.00	0.00	0.00	0.00	0.00	0.00	0.00
0.00	0.00	0.00	0.00	0.00	0.00	0.00	0.00	0.00	0.00	0.00	0.00	0.00	0.00	0.00	0.00	0.00	0.00	0.00	-104.30	178.00	-73.80	-0.10	-46.70	88.40	-41.70	0.00	-7.30	7.10	0.10	0.00	-7.30	7.10	0.10	0.00	1.00	0.00	0.00	0.00	0.00	0.00	0.00	0.00	0.00	0.00	0.00	0.00	0.00	0.00	0.00
0.00	0.00	0.00	0.00	0.00	0.00	0.00	0.00	0.00	0.00	0.00	0.00	0.00	0.00	0.00	0.00	0.00	0.00	0.00	-144.10	163.80	-19.80	0.00	-67.70	83.20	-15.50	0.00	-8.20	5.40	2.70	0.00	-8.20	5.40	2.70	0.00	1.00	0.00	0.00	0.00	0.00	0.00	0.00	0.00	0.00	0.00	0.00	0.00	0.00	0.00	0.00
0.00	0.00	0.00	0.00	0.00	0.00	0.00	0.00	0.00	0.00	0.00	0.00	0.00	0.00	0.00	0.00	0.00	0.00	0.00	-169.80	133.70	36.10	0.10	-82.00	69.80	12.10	0.00	-8.30	3.20	5.00	0.00	-8.30	3.20	5.00	0.00	1.00	0.00	0.00	0.00	0.00	0.00	0.00	0.00	0.00	0.00	0.00	0.00	0.00	0.00	0.00
0.00	0.00	0.00	0.00	0.00	0.00	0.00	0.00	0.00	0.00	0.00	0.00	0.00	0.00	0.00	0.00	0.00	0.00	0.00	-106.00	-71.70	177.90	0.00	-57.00	-30.10	87.10	0.00	-1.50	-6.30	7.90	0.00	-1.50	-6.30	7.90	0.00	1.00	0.00	0.00	0.00	0.00	0.00	0.00	0.00	0.00	0.00	0.00	0.00	0.00	0.00	0.00
0.00	0.00	0.00	0.00	0.00	0.00	0.00	0.00	0.00	0.00	0.00	0.00	0.00	0.00	0.00	0.00	0.00	0.00	0.00	-56.20	-118.90	175.30	0.10	-33.30	-54.30	87.60	0.00	1.00	-7.70	6.60	0.00	1.00	-7.70	6.60	0.00	1.00	0.00	0.00	0.00	0.00	0.00	0.00	0.00	0.00	0.00	0.00	0.00	0.00	0.00	0.00
0.00	0.00	0.00	0.00	0.00	0.00	0.00	0.00	0.00	0.00	0.00	0.00	0.00	0.00	0.00	0.00	0.00	0.00	0.00	-1.00	-154.40	155.50	0.00	-6.30	-73.30	79.60	0.00	3.50	-8.30	4.70	0.00	3.50	-8.30	4.70	0.00	1.00	0.00	0.00	0.00	0.00	0.00	0.00	0.00	0.00	0.00	0.00	0.00	0.00	0.00	0.00
0.00	0.00	0.00	0.00	0.00	0.00	0.00	0.00	0.00	0.00	0.00	0.00	0.00	0.00	0.00	0.00	0.00	0.00	0.00	54.20	-174.80	120.40	-0.10	21.20	-85.00	63.70	0.00	5.70	-8.10	2.40	0.00	5.70	-8.10	2.40	0.00	1.00	0.00	0.00	0.00	0.00	0.00	0.00	0.00	0.00	0.00	0.00	0.00	0.00	0.00	0.00
0.00	0.00	0.00	0.00	0.00	0.00	0.00	0.00	0.00	0.00	0.00	0.00	0.00	0.00	0.00	0.00	0.00	0.00	0.00	104.20	-178.10	73.70	-0.10	46.70	-88.40	41.70	0.00	7.30	-7.10	-0.10	0.00	7.30	-7.10	-0.10	0.00	1.00	0.00	0.00	0.00	0.00	0.00	0.00	0.00	0.00	0.00	0.00	0.00	0.00	0.00	0.00
0.00	0.00	0.00	0.00	0.00	0.00	0.00	0.00	0.00	0.00	0.00	0.00	0.00	0.00	0.00	0.00	0.00	0.00	0.00	144.10	-163.90	19.70	0.00	67.70	-83.20	15.50	0.00	8.20	-5.40	-2.70	0.00	8.20	-5.40	-2.70	0.00	1.00	0.00	0.00	0.00	0.00	0.00	0.00	0.00	0.00	0.00	0.00	0.00	0.00	0.00	0.00
0.00	0.00	0.00	0.00	0.00	0.00	0.00	0.00	0.00	0.00	0.00	0.00	0.00	0.00	0.00	0.00	0.00	0.00	0.00	169.90	-133.70	-36.10	0.00	82.00	-69.80	-12.10	0.00	8.30	-3.20	-5.00	0.00	8.30	-3.20	-5.00	0.00	1.00	0.00	0.00	0.00	0.00	0.00	0.00	0.00	0.00	0.00	0.00	0.00	0.00	0.00	0.00
0.00	0.00	0.00	0.00	0.00	0.00	0.00	0.00	0.00	0.00	0.00	0.00	0.00	0.00	0.00	0.00	0.00	0.00	0.00	179.00	-90.30	-88.50	0.10	88.30	-49.60	-38.60	0.00	7.50	-0.60	-6.80	0.00	7.50	-0.60	-6.80	0.00	1.00	0.00	0.00	0.00	0.00	0.00	0.00	0.00	0.00	0.00	0.00	0.00	0.00	0.00	0.00
0.00	0.00	0.00	0.00	0.00	0.00	0.00	0.00	0.00	0.00	0.00	0.00	0.00	0.00	0.00	0.00	0.00	0.00	0.00	170.40	-38.20	-132.20	0.00	85.90	-24.50	-61.30	0.00	6.10	1.90	-8.00	0.00	6.10	1.90	-8.00	0.00	1.00	0.00	0.00	0.00	0.00	0.00	0.00	0.00	0.00	0.00	0.00	0.00	0.00	0.00	0.00
0.00	0.00	0.00	0.00	0.00	0.00	0.00	0.00	0.00	0.00	0.00	0.00	0.00	0.00	0.00	0.00	0.00	0.00	0.00	145.40	17.50	-163.10	-0.10	75.10	2.90	-78.00	0.00	4.00	4.30	-8.30	0.00	4.00	4.30	-8.30	0.00	1.00	0.00	0.00	0.00	0.00	0.00	0.00	0.00	0.00	0.00	0.00	0.00	0.00	0.00	0.00
0.00	0.00	0.00	0.00	0.00	0.00	0.00	0.00	0.00	0.00	0.00	0.00	0.00	0.00	0.00	0.00	0.00	0.00	0.00	106.10	71.70	-177.90	0.00	57.00	30.10	-87.10	0.00	1.50	6.30	-7.90	0.00	1.50	6.30	-7.90	0.00	1.00	0.00	0.00	0.00	0.00	0.00	0.00	0.00	0.00	0.00	0.00	0.00	0.00	0.00	0.00
0.00	0.00	0.00	0.00	0.00	0.00	0.00	0.00	0.00	0.00	0.00	0.00	0.00	0.00	0.00	0.00	0.00	0.00	0.00	56.30	119.00	-175.20	0.10	33.30	54.30	-87.60	0.00	-1.00	7.70	-6.60	0.00	-1.00	7.70	-6.60	0.00	1.00	0.00	0.00	0.00	0.00	0.00	0.00	0.00	0.00	0.00	0.00	0.00	0.00	0.00	0.00
0.00	0.00	0.00	0.00	0.00	0.00	0.00	0.00	0.00	0.00	0.00	0.00	0.00	0.00	0.00	0.00	0.00	0.00	0.00	1.00	154.40	-155.40	0.10	6.30	73.30	-79.60	0.00	-3.50	8.30	-4.70	0.00	-3.50	8.30	-4.70	0.00	1.00	0.00	0.00	0.00	0.00	0.00	0.00	0.00	0.00	0.00	0.00	0.00	0.00	0.00	0.00
0.00	0.00	0.00	0.00	0.00	0.00	0.00	0.00	0.00	0.00	0.00	0.00	0.00	0.00	0.00	0.00	0.00	0.00	0.00	-54.20	174.70	-120.50	-0.10	-21.20	85.00	-63.80	0.00	-5.70	8.10	-2.40	0.00	-5.70	8.10	-2.40	0.00	1.00	0.00	0.00	0.00	0.00	0.00	0.00	0.00	0.00	0.00	0.00	0.00	0.00	0.00	0.00
0.00	0.00	0.00	0.00	0.00	0.00	0.00	0.00	0.00	0.00	0.00	0.00	0.00	0.00	0.00	0.00	0.00	0.00	0.00	-104.30	178.00	-73.80	-0.10	-46.70	88.40	-41.70	0.00	-7.30	7.10	0.10	0.00	-7.30	7.10	0.10	0.00	1.00	0.00	0.00	0.00	0.00	0.00	0.00	0.00	0.00	0.00	0.00	0.00	0.00	0.00	0.00
0.00	0.00	0.00	0.00	0.00	0.00	0.00	0.00	0.00	0.00	0.00	0.00	0.00	0.00	0.00	0.00	0.00	0.00	0.00	-144.10	163.90	-19.70	0.00	-67.70	83.20	-15.50	0.00	-8.20	5.40	2.70	0.00	-8.20	5.40	2.70	0.00	1.00	0.00	0.00	0.00	0.00	0.00	0.00	0.00	0.00	0.00	0.00	0.00	0.00	0.00	0.00
0.00	0.00	0.00	0.00	0.00	0.00	0.00	0.00	0.00	0.00	0.00	0.00	0.00	0.00	0.00	0.00	0.00	0.00	0.00	-169.70	133.70	36.20	0.20	-82.00	69.80	12.10	0.00	-8.30	3.20	5.00	0.00	-8.30	3.20	5.00	0.00	1.00	0.00	0.00	0.00	0.00	0.00	0.00	0.00	0.00	0.00	0.00	0.00	0.00	0.00	0.00
0.00	0.00	0.00	0.00	0.00	0.00	0.00	0.00	0.00	0.00	0.00	0.00	0.00	0.00	0.00	0.00	0.00	0.00	0.00	-178.90	90.30	88.50	0.00	-88.30	49.60	38.60	0.00	-7.50	0.60	6.80	0.00	-7.50	0.60	6.80	0.00	1.00	0.00	0.00	0.00	0.00	0.00	0.00	0.00	0.00	0.00	0.00	0.00	0.00	0.00	0.00
0.00	0.00	0.00	0.00	0.00	0.00	0.00	0.00	0.00	0.00	0.00	0.00	0.00	0.00	0.00	0.00	0.00	0.00	0.00	-170.50	38.20	132.20	-0.10	-85.90	24.50	61.30	-0.10	-6.10	-1.90	8.00	0.00	-6.10	-1.90	8.00	0.00	1.00	0.00	0.00	0.00	0.00	0.00	0.00	0.00	0.00	0.00	0.00	0.00	0.00	0.00	0.00
0.00	0.00	0.00	0.00	0.00	0.00	0.00	0.00	0.00	0.00	0.00	0.00	0.00	0.00	0.00	0.00	0.00	0.00	0.00	-145.40	-17.60	163.00	0.00	-75.10	-2.90	78.00	0.00	-4.00	-4.30	8.30	0.00	-4.00	-4.30	8.30	0.00	1.00	0.00	0.00	0.00	0.00	0.00	0.00	0.00	0.00	0.00	0.00	0.00	0.00	0.00	0.00
0.00	0.00	0.00	0.00	0.00	0.00	0.00	0.00	0.00	0.00	0.00	0.00	0.00	0.00	0.00	0.00	0.00	0.00	0.00	-106.00	-71.80	177.80	0.00	-57.00	-30.10	87.10	0.00	-1.50	-6.30	7.90	0.00	-1.50	-6.30	7.90	0.00	1.00	0.00	0.00	0.00	0.00	0.00	0.00	0.00	0.00	0.00	0.00	0.00	0.00	0.00	0.00
0.00	0.00	0.00	0.00	0.00	0.00	0.00	0.00	0.00	0.00	0.00	0.00	0.00	0.00	0.00	0.00	0.00	0.00	0.00	-56.20	-118.90	175.20	0.00	-33.30	-54.30	87.60	0.00	1.00	-7.70	6.60	0.00	1.00	-7.70	6.60	0.00	1.00	0.00	0.00	0.00	0.00	0.00	0.00	0.00	0.00	0.00	0.00	0.00	0.00	0.00	0.00
0.00	0.00	0.00	0.00	0.00	0.00	0.00	0.00	0.00	0.00	0.00	0.00	0.00	0.00	0.00	0.00	0.00	0.00	0.00	-1.00	-154.40	155.50	0.00	-6.30	-73.30	79.60	0.00	3.50	-8.30	4.70	0.00	3.50	-8.30	4.70	0.00	1.00	0.00	0.00	0.00	0.00	0.00	0.00	0.00	0.00	0.00	0.00	0.00	0.00	0.00	0.00
0.00	0.00	0.00	0.00	0.00	0.00	0.00	0.00	0.00	0.00	0.00	0.00	0.00	0.00	0.00	0.00	0.00	0.00	0.00	54.20	-174.80	120.50	0.00	21.20	-85.00	63.70	0.00	5.70	-8.10	2.40	0.00	5.70	-8.10	2.40	0.00	1.00	0.00	0.00	0.00	0.00	0.00	0.00	0.00	0.00	0.00	0.00	0.00	0.00	0.00	0.00
0.00	0.00	0.00	0.00	0.00	0.00	0.00	0.00	0.00	0.00	0.00	0.00	0.00	0.00	0.00	0.00	0.00	0.00	0.00	104.30	-178.00	73.70	0.00	46.70	-88.40	41.70	0.00	7.30	-7.10	-0.10	0.00	7.30	-7.10	-0.10	0.00	1.00	0.00	0.00	0.00	0.00	0.00	0.00	0.00	0.00	0.00	0.00	0.00	0.00	0.00	0.00
0.00	0.00	0.00	0.00	0.00	0.00	0.00	0.00	0.00	0.00	0.00	0.00	0.00	0.00	0.00	0.00	0.00	0.00	0.00	144.10	-163.90	19.70	0.00	67.70	-83.20	15.50	0.00	8.20	-5.40	-2.70	0.00	8.20	-5.40	-2.70	0.00	1.00	0.00	0.00	0.00	0.00	0.00	0.00	0.00	0.00	0.00	0.00	0.00	0.00	0.00	0.00
0.00	0.00	0.00	0.00	0.00	0.00	0.00	0.00	0.00	0.00	0.00	0.00	0.00	0.00	0.00	0.00	0.00	0.00	0.00	169.80	-133.60	-36.10	0.00	82.00	-69.80	-12.10	0.00	8.30	-3.20	-5.00	0.00	8.30	-3.20	-5.00	0.00	1.00	0.00	0.00	0.00	0.00	0.00	0.00	0.00	0.00	0.00	0.00	0.00	0.00	0.00	0.00
0.00	0.00	0.00	0.00	0.00	0.00	0.00	0.00	0.00	0.00	0.00	0.00	0.00	0.00	0.00	0.00	0.00	0.00	0.00	179.00	-90.40	-88.50	0.00	88.30	-49.60	-38.60	0.00	7.50	-0.60	-6.80	0.00	7.50	-0.60	-6.80	0.00	1.00	0.00	0.00	0.00	0.00	0.00	0.00	0.00	0.00	0.00	0.00	0.00	0.00	0.00	0.00
0.00	0.00	0.00	0.00	0.00	0.00	0.00	0.00	0.00	0.00	0.00	0.00	0.00	0.00	0.00	0.00	0.00	0.00	0.00	170.50	-38.30	-132.30	0.00	85.90	-24.50	-61.30	0.00	6.10	1.90	-8.00	0.00	6.10	1.90	-8.00	0.00	1.00	0.00	0.00	0.00	0.00	0.00	0.00	0.00	0.00	0.00	0.00	0.00	0.00	0.00	0.00
0.00	0.00	0.00	0.00	0.00	0.00	0.00	0.00	0.00	0.00	0.00	0.00	0.00	0.00	0.00	0.00	0.00	0.00	0.00	145.30	17.60	-163.00	0.00	75.10	2.90	-78.00	0.00	4.00	4.30	-8.30	0.00	4.00	4.30	-8.30	0.00	1.00	0.00	0.00	0.00	0.00	0.00	0.00	0.00	0.00	0.00	0.00	0.00	0.00	0.00	0.00
0.00	0.00	0.00	0.00	0.00	0.00	0.00	0.00	0.00	0.00	0.00	0.00	0.00	0.00	0.00	0.00	0.00	0.00	0.00	106.00	71.80	-177.80	0.00	57.00	30.10	-87.10	0.00	1.50	6.30	-7.90	0.00	1.50	6.30	-7.90	0.00	1.00	0.00	0.00	0.00	0.00	0.00	0.00	0.00	0.00	0.00	0.00	0.00	0.00	0.00	0.00
0.00	0.00	0.00	0.00	0.00	0.00	0.00	0.00	0.00	0.00	0.00	0.00	0.00	0.00	0.00	0.00	0.00	0.00	0.00	56.30	118.90	-175.20	0.00	33.30	54.30	-87.60	0.00	-1.00	7.70	-6.60	0.00	-1.00	7.70	-6.60	0.00	1.00	0.00	0.00	0.00	0.00	0.00	0.00	0.00	0.00	0.00	0.00	0.00	0.00	0.00	0.00
0.00	0.00	0.00	0.00	0.00	0.00	0.00	0.00	0.00	0.00	0.00	0.00	0.00	0.00	0.00	0.00	0.00	0.00	0.00	1.10	154.40	-155.50	0.00	6.30	73.30	-79.60	0.00	-3.50	8.30	-4.70	0.00	-3.50	8.30	-4.70	0.00	1.00	0.00	0.00	0.00	0.00	0.00	0.00	0.00	0.00	0.00	0.00	0.00	0.00	0.00	0.00
0.00	0.00	0.00	0.00	0.00	0.00	0.00	0.00	0.00	0.00	0.00	0.00	0.00	0.00	0.00	0.00	0.00	0.00	0.00	-54.30	174.80	-120.50	0.00	-21.20	85.00	-63.70	0.00	-5.70	8.10	-2.40	0.00	-5.70	8.10	-2.40	0.00	1.00	0.00	0.00	0.00	0.00	0.00	0.00	0.00	0.00	0.00	0.00	0.00	0.00	0.00	0.00
0.00	0.00	0.00	0.00	0.00	0.00	0.00	0.00	0.00	0.00	0.00	0.00	0.00	0.00	0.00	0.00	0.00	0.00	0.00	-104.30	178.00	-73.70	0.00	-46.70	88.40	-41.70	0.00	-7.30	7.10	0.10	0.00	-7.30	7.10	0.10	0.00	1.00	0.00	0.00	0.00	0.00	0.00	0.00	0.00	0.00	0.00	0.00	0.00	0.00	0.00	0.00
0.00	0.00	0.00	0.00	0.00	0.00	0.00	0.00	0.00	0.00	0.00	0.00	0.00	0.00	0.00	0.00	0.00	0.00	0.00	-144.10	163.90	-19.70	0.00	-67.70	83.20	-15.50	0.00	-8.20	5.40	2.70	0.00	-8.20	5.40	2.70	0.00	1.00	0.00	0.00	0.00	0.00	0.00	0.00	0.00	0.00	0.00	0.00	0.00	0.00	0.00	0.00
0.00	0.00	0.00	0.00	0.00	0.00	0.00	0.00	0.00	0.00	0.00	0.00	0.00	0.00	0.00	0.00	0.00	0.00	0.00	-169.80	133.60	36.10	0.00	-82.00	69.80	12.10	0.00	-8.30	3.20	5.00	0.00	-8.30	3.20	5.00	0.00	1.00	0.00	0.00	0.00	0.00	0.00	0.00	0.00	0.00	0.00	0.00	0.00	0.00	0.00	0.00
0.00	0.00	0.00	0.00	0.00	0.00	0.00	0.00	0.00	0.00	0.00	0.00	0.00	0.00	0.00	0.00	0.00	0.00	0.00	-179.00	90.30	88.50	-0.10	-88.30	49.60	38.60	0.00	-7.50	0.60	6.80	0.00	-7.50	0.60	6.80	0.00	1.00	0.00	0.00	0.00	0.00	0.00	0.00	0.00	0.00	0.00	0.00	0.00	0.00	0.00	0.00
0.00	0.00	0.00	0.00	0.00	0.00	0.00	0.00	0.00	0.00	0.00	0.00	0.00	0.00	0.00	0.00	0.00	0.00	0.00	-170.50	38.20	132.20	0.00	-85.90	24.50	61.30	0.00	-6.10	-1.90	8.00	0.00	-6.10	-1.90	8.00	0.00	1.00	0.00	0.00	0.00	0.00	0.00	0.00	0.00	0.00	0.00	0.00	0.00	0.00	0.00	0.00
0.00	0.00	0.00	0.00	0.00	0.00	0.00	0.00	0.00	0.00	0.00	0.00	0.00	0.00	0.00	0.00	0.00	0.00	0.00	-145.30	-17.50	163.10	0.10	-75.10	-2.90	78.00	0.00	-4.00	-4.30	8.30	0.00	-4.00	-4.30	8.30	0.00	1.00	0.00	0.00	0.00	0.00	0.00	0.00	0.00	0.00	0.00	0.00	0.00	0.00	0.00	0.00
0.00	0.00	0.00	0.00	0.00	0.00	0.00	0.00	0.00	0.00	0.00	0.00	0.00	0.00	0.00	0.00	0.00	0.00	0.00	-106.00	-71.70	177.90	0.10	-57.00	-30.10	87.10	0.00	-1.50	-6.30	7.90	0.00	-1.50	-6.30	7.90	0.00	1.00	0.00	0.00	0.00	0.00	0.00	0.00	0.00	0.00	0.00	0.00	0.00	0.00	0.00	0.00
0.00	0.00	0.00	0.00	0.00	0.00	0.00	0.00	0.00	0.00	0.00	0.00	0.00	0.00	0.00	0.00	0.00	0.00	0.00	-56.30	-118.90	175.20	0.00	-33.30	-54.30	87.60	0.00	1.00	-7.70	6.60	0.00	1.00	-7.70	6.60	0.00	1.00	0.00	0.00	0.00	0.00	0.00	0.00	0.00	0.00	0.00	0.00	0.00	0.00	0.00	0.00
0.00	0.00	0.00	0.00	0.00	0.00	0.00	0.00	0.00	0.00	0.00	0.00	0.00	0.00	0.00	0.00	0.00	0.00	0.00	-1.00	-154.50	155.40	0.00	-6.30	-73.30	79.60	0.00	3.50	-8.30	4.70	0.00	3.50	-8.30	4.70	0.00	1.00	0.00	0.00	0.00	0.00	0.00	0.00	0.00	0.00	0.00	0.00	0.00	0.00	0.00	0.00
0.00	0.00	0.00	0.00	0.00	0.00	0.00	0.00	0.00	0.00	0.00	0.00	0.00	0.00	0.00	0.00	0.00	0.00	0.00	54.30	-174.80	120.50	0.00	21.20	-85.00	63.70	0.00	5.70	-8.10	2.40	0.00	5.70	-8.10	2.40	0.00	1.00	0.00	0.00	0.00	0.00	0.00	0.00	0.00	0.00	0.00	0.00	0.00	0.00	0.00	0.00
0.00	0.00	0.00	0.00	0.00	0.00	0.00	0.00	0.00	0.00	0.00	0.00	0.00	0.00	0.00	0.00	0.00	0.00	0.00	104.30	-178.00	73.70	0.00	46.70	-88.40	41.70	0.00	7.30	-7.10	-0.10	0.00	7.30	-7.10	-0.10	0.00	1.00	0.00	0.00	0.00	0.00	0.00	0.00	0.00	0.00	0.00	0.00	0.00	0.00	0.00	0.00
0.00	0.00	0.00	0.00	0.00	0.00	0.00	0.00	0.00	0.00	0.00	0.00	0.00	0.00	0.00	0.00	0.00	0.00	0.00	144.10	-163.90	19.70	0.00	67.70	-83.20	15.50	0.00	8.20	-5.40	-2.70	0.00	8.20	-5.40	-2.70	0.00	1.00	0.00	0.00	0.00	0.00	0.00	0.00	0.00	0.00	0.00	0.00	0.00	0.00	0.00	0.00
0.00	0.00	0.00	0.00	0.00	0.00	0.00	0.00	0.00	0.00	0.00	0.00	0.00	0.00	0.00	0.00	0.00	0.00	0.00	169.80	-133.70	-36.10	0.00	82.00	-69.80	-12.10	0.00	8.30	-3.20	-5.00	0.00	8.30	-3.20	-5.00	0.00	1.00	0.00	0.00	0.00	0.00	0.00	0.00	0.00	0.00	0.00	0.00	0.00	0.00	0.00	0.00
0.00	0.00	0.00	0.00	0.00	0.00	0.00	0.00	0.00	0.00	0.00	0.00	0.00	0.00	0.00	0.00	0.00	0.00	0.00	178.90	-90.30	-88.50	0.00	88.30	-49.60	-38.60	0.00	7.50	-0.60	-6.80	0.00	7.50	-0.60	-6.80	0.00	1.00	0.00	0.00	0.00	0.00	0.00	0.00	0.00	0.00	0.00	0.00	0.00	0.00	0.00	0.00
0.00	0.00	0.00	0.00	0.00	0.00	0.00	0.00	0.00	0.00	0.00	0.00	0.00	0.00	0.00	0.00	0.00	0.00	0.00	170.50	-38.20	-132.20	0.00	85.90	-24.50	-61.30	0.00	6.10	1.90	-8.00	0.00	6.10	1.90	-8.00	0.00	1.00	0.00	0.00	0.00	0.00	0.00	0.00	0.00	0.00	0.00	0.00	0.00	0.00	0.00	0.00
0.00	0.00	0.00	0.00	0.00	0.00	0.00	0.00	0.00	0.00	0.00	0.00	0.00	0.00	0.00	0.00	0.00	0.00	0.00	145.40	17.60	-163.00	0.00	75.10	2.90	-78.00	0.00	4.00	4.30	-8.30	0.00	4.00	4.30	-8.30	0.00	1.00	0.00	0.00	0.00	0.00	0.00	0.00	0.00	0.00	0.00	0.00	0.00	0.00	0.00	0.00
0.00	0.00	0.00	0.00	0.00	0.00	0.00	0.00	0.00	0.00	0.00	0.00	0.00	0.00	0.00	0.00	0.00	0.00	0.00	106.00	71.80	-177.80	0.00	57.00	30.10	-87.10	0.00	1.50	6.30	-7.90	0.00	1.50	6.30	-7.90	0.00	1.00	0.00	0.00	0.00	0.00	0.00	0.00	0.00	0.00	0.00	0.00	0.00	0.00	0.00	0.00
0.00	0.00	0.00	0.00	0.00	0.00	0.00	0.00	0.00	0.00	0.00	0.00	0.00	0.00	0.00	0.00	0.00	0.00	0.00	56.20	118.90	-175.20	0.00	33.30	54.30	-87.60	0.00	-1.00	7.70	-6.60	0.00	-1.00	7.70	-6.60	0.00	1.00	0.00	0.00	0.00	0.00	0.00	0.00	0.00	0.00	0.00	0.00	0.00	0.00	0.00	0.00
0.00	0.00	0.00	0.00	0.00	0.00	0.00	0.00	0.00	0.00	0.00	0.00	0.00	0.00	0.00	0.00	0.00	0.00	0.00	1.00	154.40	-155.50	0.00	6.30	73.30	-79.60	0.00	-3.50	8.30	-4.70	0.00	-3.50	8.30	-4.70	0.00	1.00	0.00	0.00	0.00	0.00	0.00	0.00	0.00	0.00	0.00	0.00	0.00	0.00	0.00	0.00
0.00	0.00	0.00	0.00	0.00	0.00	0.00	0.00	0.00	0.00	0.00	0.00	0.00	0.00	0.00	0.00	0.00	0.00	0.00	-54.20	174.80	-120.50	0.00	-21.20	85.00	-63.70	0.00	-5.70	8.10	-2.40	0.00	-5.70	8.10	-2.40	0.00	1.00	0.00	0.00	0.00	0.00	0.00	0.00	0.00	0.00	0.00	0.00	0.00	0.00	0.00	0.00
0.00	0.00	0.00	0.00	0.00	0.00	0.00	0.00	0.00	0.00	0.00	0.00	0.00	0.00	0.00	0.00	0.00	0.00	0.00	-104.30	178.10	-73.70	0.00	-46.70	88.40	-41.60	0.00	-7.30	7.10	0.10	0.00	-7.30	7.10	0.10	0.00	1.00	0.00	0.00	0.00	0.00	0.00	0.00	0.00	0.00	0.00	0.00	0.00	0.00	0.00	0.00
0.00	0.00	0.00	0.00	0.00	0.00	0.00	0.00	0.00	0.00	0.00	0.00	0.00	0.00	0.00	0.00	0.00	0.00	0.00	-144.10	163.90	-19.70	0.00	-67.60	83.20	-15.50	0.00	-8.20	5.40	2.70	0.00	-8.20	5.40	2.70	0.00	1.00	0.00	0.00	0.00	0.00	0.00	0.00	0.00	0.00	0.00	0.00	0.00	0.00	0.00	0.00
0.00	0.00	0.00	0.00	0.00	0.00	0.00	0.00	0.00	0.00	0.00	0.00	0.00	0.00	0.00	0.00	0.00	0.00	0.00	-169.80	133.60	36.10	0.00	-82.00	69.80	12.10	0.00	-8.30	3.20	5.00	0.00	-8.30	3.20	5.00	0.00	1.00	0.00	0.00	0.00	0.00	0.00	0.00	0.00	0.00	0.00	0.00	0.00	0.00	0.00	0.00
0.00	0.00	0.00	0.00	0.00	0.00	0.00	0.00	0.00	0.00	0.00	0.00	0.00	0.00	0.00	0.00	0.00	0.00	0.00	-178.90	90.30	88.50	0.00	-88.20	49.60	38.60	0.00	-7.50	0.60	6.80	0.00	-7.50	0.60	6.80	0.00	1.00	0.00	0.00	0.00	0.00	0.00	0.00	0.00	0.00	0.00	0.00	0.00	0.00	0.00	0.00
0.00	0.00	0.00	0.00	0.00	0.00	0.00	0.00	0.00	0.00	0.00	0.00	0.00	0.00	0.00	0.00	0.00	0.00	0.00	-170.50	38.20	132.30	0.00	-85.90	24.50	61.30	0.00	-6.10	-1.90	8.00	0.00	-6.10	-1.90	8.00	0.00	1.00	0.00	0.00	0.00	0.00	0.00	0.00	0.00	0.00	0.00	0.00	0.00	0.00	0.00	0.00
0.00	0.00	0.00	0.00	0.00	0.00	0.00	0.00	0.00	0.00	0.00	0.00	0.00	0.00	0.00	0.00	0.00	0.00	0.00	-145.40	-17.60	163.00	0.00	-75.10	-2.90	78.00	0.00	-4.00	-4.30	8.30	0.00	-4.00	-4.30	8.30	0.00	1.00	0.00	0.00	0.00	0.00	0.00	0.00	0.00	0.00	0.00	0.00	0.00	0.00	0.00	0.00
0.00	0.00	0.00	0.00	0.00	0.00	0.00	0.00	0.00	0.00	0.00	0.00	0.00	0.00	0.00	0.00	0.00	0.00	0.00	-106.00	-71.80	177.80	0.00	-57.00	-30.10	87.10	0.00	-1.50	-6.30	7.90	0.00	-1.50	-6.30	7.90	0.00	1.00	0.00	0.00	0.00	0.00	0.00	0.00	0.00	0.00	0.00	0.00	0.00	0.00	0.00	0.00
0.00	0.00	0.00	0.00	0.00	0.00	0.00	0.00	0.00	0.00	0.00	0.00	0.00	0.00	0.00	0.00	0.00	0.00	0.00	-56.30	-118.90	175.20	0.00	-33.30	-54.30	87.60	0.00	1.00	-7.70	6.60	0.00	1.00	-7.70	6.60	0.00	1.00	0.00	0.00	0.00	0.00	0.00	0.00	0.00	0.00	0.00	0.00	0.00	0.00	0.00	0.00
0.00	0.00	0.00	0.00	0.00	0.00	0.00	0.00	0.00	0.00	0.00	0.00	0.00	0.00	0.00	0.00	0.00	0.00	0.00	-1.00	-154.40	155.50	0.10	-6.30	-73.30	79.60	0.00	3.50	-8.30	4.70	0.00	3.50	-8.30	4.70	0.00	1.00	0.00	0.00	0.00	0.00	0.00	0.00	0.00	0.00	0.00	0.00	0.00	0.00	0.00	0.00
0.00	0.00	0.00	0.00	0.00	0.00	0.00	0.00	0.00	0.00	0.00	0.00	0.00	0.00	0.00	0.00	0.00	0.00	0.00	54.30	-174.80	120.50	0.10	21.20	-85.00	63.70	0.00	5.70	-8.10	2.40	0.00	5.70	-8.10	2.40	0.00	1.00	0.00	0.00	0.00	0.00	0.00	0.00	0.00	0.00	0.00	0.00	0.00	0.00	0.00	0.00
0.00	0.00	0.00	0.00	0.00	0.00	0.00	0.00	0.00	0.00	0.00	0.00	0.00	0.00	0.00	0.00	0.00	0.00	0.00	104.30	-178.10	73.70	0.00	46.70	-88.50	41.60	0.00	7.30	-7.10	-0.10	0.00	7.30	-7.10	-0.10	0.00	1.00	0.00	0.00	0.00	0.00	0.00	0.00	0.00	0.00	0.00	0.00	0.00	0.00	0.00	0.00
0.00	0.00	0.00	0.00	0.00	0.00	0.00	0.00	0.00	0.00	0.00	0.00	0.00	0.00	0.00	0.00	0.00	0.00	0.00	144.00	-163.90	19.70	-0.10	67.60	-83.20	15.50	0.00	8.20	-5.40	-2.70	0.00	8.20	-5.40	-2.70	0.00	1.00	0.00	0.00	0.00	0.00	0.00	0.00	0.00	0.00	0.00	0.00	0.00	0.00	0.00	0.00
0.00	0.00	0.00	0.00	0.00	0.00	0.00	0.00	0.00	0.00	0.00	0.00	0.00	0.00	0.00	0.00	0.00	0.00	0.00	169.80	-133.70	-36.10	0.00	82.00	-69.80	-12.10	0.00	8.30	-3.20	-5.00	0.00	8.30	-3.20	-5.00	0.00	1.00	0.00	0.00	0.00	0.00	0.00	0.00	0.00	0.00	0.00	0.00	0.00	0.00	0.00	0.00
0.00	0.00	0.00	0.00	0.00	0.00	0.00	0.00	0.00	0.00	0.00	0.00	0.00	0.00	0.00	0.00	0.00	0.00	0.00	179.00	-90.30	-88.50	0.00	88.30	-49.60	-38.60	0.00	7.50	-0.60	-6.80	0.00	7.50	-0.60	-6.80	0.00	1.00	0.00	0.00	0.00	0.00	0.00	0.00	0.00	0.00	0.00	0.00	0.00	0.00	0.00	0.00
0.00	0.00	0.00	0.00	0.00	0.00	0.00	0.00	0.00	0.00	0.00	0.00	0.00	0.00	0.00	0.00	0.00	0.00	0.00	170.50	-38.20	-132.20	0.00	85.90	-24.50	-61.30	0.00	6.10	1.90	-8.00	0.00	6.10	1.90	-8.00	0.00	1.00	0.00	0.00	0.00	0.00	0.00	0.00	0.00	0.00	0.00	0.00	0.00	0.00	0.00	0.00
0.00	0.00	0.00	0.00	0.00	0.00	0.00	0.00	0.00	0.00	0.00	0.00	0.00	0.00	0.00	0.00	0.00	0.00	0.00	145.30	17.60	-163.00	0.00	75.10	2.90	-78.00	0.00	4.00	4.30	-8.30	0.00	4.00	4.30	-8.30	0.00	1.00	0.00	0.00	0.00	0.00	0.00	0.00	0.00	0.00	0.00	0.00	0.00	0.00	0.00	0.00
0.00	0.00	0.00	0.00	0.00	0.00	0.00	0.00	0.00	0.00	0.00	0.00	0.00	0.00	0.00	0.00	0.00	0.00	0.00	106.00	71.70	-177.90	0.00	57.00	30.10	-87.10	0.00	1.50	6.30	-7.90	0.00	1.50	6.30	-7.90	0.00	1.00	0.00	0.00	0.00	0.00	0.00	0.00	0.00	0.00	0.00	0.00	0.00	0.00	0.00	0.00
0.00	0.00	0.00	0.00	0.00	0.00	0.00	0.00	0.00	0.00	0.00	0.00	0.00	0.00	0.00	0.00	0.00	0.00	0.00	56.30	118.90	-175.20	0.00	33.30	54.40	-87.60	0.00	-1.00	7.70	-6.60	0.00	-1.00	7.70	-6.60	0.00	1.00	0.00	0.00	0.00	0.00	0.00	0.00	0.00	0.00	0.00	0.00	0.00	0.00	0.00	0.00
0.00	0.00	0.00	0.00	0.00	0.00	0.00	0.00	0.00	0.00	0.00	0.00	0.00	0.00	0.00	0.00	0.00	0.00	0.00	1.00	154.40	-155.40	0.00	6.30	73.30	-79.60	0.10	-3.50	8.30	-4.70	0.00	-3.50	8.30	-4.70	0.00	1.00	0.00	0.00	0.00	0.00	0.00	0.00	0.00	0.00	0.00	0.00	0.00	0.00	0.00	0.00
0.00	0.00	0.00	0.00	0.00	0.00	0.00	0.00	0.00	0.00	0.00	0.00	0.00	0.00	0.00	0.00	0.00	0.00	0.00	-54.20	174.80	-120.50	0.10	-21.20	85.00	-63.70	0.00	-5.70	8.10	-2.40	0.00	-5.70	8.10	-2.40	0.00	1.00	0.00	0.00	0.00	0.00	0.00	0.00	0.00	0.00	0.00	0.00	0.00	0.00	0.00	0.00
0.00	0.00	0.00	0.00	0.00	0.00	0.00	0.00	0.00	0.00	0.00	0.00	0.00	0.00	0.00	0.00	0.00	0.00	0.00	-104.20	178.00	-73.70	0.00	-46.70	88.50	-41.60	0.00	-7.30	7.10	0.10	0.00	-7.30	7.10	0.10	0.00	1.00	0.00	0.00	0.00	0.00	0.00	0.00	0.00	0.00	0.00	0.00	0.00	0.00	0.00	0.00
0.00	0.00	0.00	0.00	0.00	0.00	0.00	0.00	0.00	0.00	0.00	0.00	0.00	0.00	0.00	0.00	0.00	0.00	0.00	-144.10	163.80	-19.80	-0.10	-67.60	83.20	-15.50	0.00	-8.20	5.40	2.70	0.00	-8.20	5.40	2.70	0.00	1.00	0.00	0.00	0.00	0.00	0.00	0.00	0.00	0.00	0.00	0.00	0.00	0.00	0.00	0.00
0.00	0.00	0.00	0.00	0.00	0.00	0.00	0.00	0.00	0.00	0.00	0.00	0.00	0.00	0.00	0.00	0.00	0.00	0.00	-169.90	133.60	36.10	-0.10	-82.00	69.80	12.10	0.00	-8.30	3.20	5.00	0.00	-8.30	3.20	5.00	0.00	1.00	0.00	0.00	0.00	0.00	0.00	0.00	0.00	0.00	0.00	0.00	0.00	0.00	0.00	0.00
0.00	0.00	0.00	0.00	0.00	0.00	0.00	0.00	0.00	0.00	0.00	0.00	0.00	0.00	0.00	0.00	0.00	0.00	0.00	-178.90	90.40	88.50	0.00	-88.20	49.60	38.60	0.00	-7.50	0.60	6.80	0.00	-7.50	0.60	6.80	0.00	1.00	0.00	0.00	0.00	0.00	0.00	0.00	0.00	0.00	0.00	0.00	0.00	0.00	0.00	0.00
0.00	0.00	0.00	0.00	0.00	0.00	0.00	0.00	0.00	0.00	0.00	0.00	0.00	0.00	0.00	0.00	0.00	0.00	0.00	-170.40	38.20	132.30	0.10	-85.90	24.50	61.30	0.00	-6.10	-1.90	8.00	0.00	-6.10	-1.90	8.00	0.00	1.00	0.00	0.00	0.00	0.00	0.00	0.00	0.00	0.00	0.00	0.00	0.00	0.00	0.00	0.00
0.00	0.00	0.00	0.00	0.00	0.00	0.00	0.00	0.00	0.00	0.00	0.00	0.00	0.00	0.00	0.00	0.00	0.00	0.00	-145.30	-17.60	163.00	0.00	-75.10	-2.90	78.00	0.00	-4.00	-4.30	8.30	0.00	-4.00	-4.30	8.30	0.00	1.00	0.00	0.00	0.00	0.00	0.00	0.00	0.00	0.00	0.00	0.00	0.00	0.00	0.00	0.00
0.00	0.00	0.00	0.00	0.00	0.00	0.00	0.00	0.00	0.00	0.00	0.00	0.00	0.00	0.00	0.00	0.00	0.00	0.00	-106.10	-71.80	177.80	-0.10	-57.00	-30.10	87.10	-0.10	-1.50	-6.30	7.90	0.00	-1.50	-6.30	7.90	0.00	1.00	0.00	0.00	0.00	0.00	0.00	0.00	0.00	0.00	0.00	0.00	0.00	0.00	0.00	0.00
0.00	0.00	0.00	0.00	0.00	0.00	0.00	0.00	0.00	0.00	0.00	0.00	0.00	0.00	0.00	0.00	0.00	0.00	0.00	-56.30	-118.90	175.20	0.00	-33.30	-54.40	87.60	0.00	1.00	-7.70	6.60	0.00	1.00	-7.70	6.60	0.00	1.00	0.00	0.00	0.00	0.00	0.00	0.00	0.00	0.00	0.00	0.00	0.00	0.00	0.00	0.00
0.00	0.00	0.00	0.00	0.00	0.00	0.00	0.00	0.00	0.00	0.00	0.00	0.00	0.00	0.00	0.00	0.00	0.00	0.00	-1.00	-154.40	155.50	0.00	-6.30	-73.30	79.60	0.00	3.50	-8.30	4.70	0.00	3.50	-8.30	4.70	0.00	1.00	0.00	0.00	0.00	0.00	0.00	0.00	0.00	0.00	0.00	0.00	0.00	0.00	0.00	0.00
0.00	0.00	0.00	0.00	0.00	0.00	0.00	0.00	0.00	0.00	0.00	0.00	0.00	0.00	0.00	0.00	0.00	0.00	0.00	54.20	-174.80	120.50	0.00	21.20	-85.00	63.70	-0.10	5.70	-8.10	2.40	0.00	5.70	-8.10	2.40	0.00	1.00	0.00	0.00	0.00	0.00	0.00	0.00	0.00	0.00	0.00	0.00	0.00	0.00	0.00	0.00
0.00	0.00	0.00	0.00	0.00	0.00	0.00	0.00	0.00	0.00	0.00	0.00	0.00	0.00	0.00	0.00	0.00	0.00	0.00	104.30	-178.10	73.70	0.00	46.70	-88.50	41.60	-0.10	7.30	-7.10	-0.10	0.00	7.30	-7.10	-0.10	0.00	1.00	0.00	0.00	0.00	0.00	0.00	0.00	0.00	0.00	0.00	0.00	0.00	0.00	0.00	0.00
0.00	0.00	0.00	0.00	0.00	0.00	0.00	0.00	0.00	0.00	0.00	0.00	0.00	0.00	0.00	0.00	0.00	0.00	0.00	144.10	-163.90	19.70	0.00	67.70	-83.20	15.40	0.00	8.20	-5.40	-2.70	0.00	8.20	-5.40	-2.70	0.00	1.00	0.00	0.00	0.00	0.00	0.00	0.00	0.00	0.00	0.00	0.00	0.00	0.00	0.00	0.00
0.00	0.00	0.00	0.00	0.00	0.00	0.00	0.00	0.00	0.00	0.00	0.00	0.00	0.00	0.00	0.00	0.00	0.00	0.00	169.80	-133.60	-36.10	0.00	82.00	-69.80	-12.10	0.00	8.30	-3.20	-5.00	0.00	8.30	-3.20	-5.00	0.00	1.00	0.00	0.00	0.00	0.00	0.00	0.00	0.00	0.00	0.00	0.00	0.00	0.00	0.00	0.00
0.00	0.00	0.00	0.00	0.00	0.00	0.00	0.00	0.00	0.00	0.00	0.00	0.00	0.00	0.00	0.00	0.00	0.00	0.00	178.90	-90.30	-88.40	0.10	88.30	-49.60	-38.60	0.00	7.50	-0.60	-6.80	0.00	7.50	-0.60	-6.80	0.00	1.00	0.00	0.00	0.00	0.00	0.00	0.00	0.00	0.00	0.00	0.00	0.00	0.00	0.00	0.00
0.00	0.00	0.00	0.00	0.00	0.00	0.00	0.00	0.00	0.00	0.00	0.00	0.00	0.00	0.00	0.00	0.00	0.00	0.00	170.50	-38.20	-132.20	0.00	85.90	-24.50	-61.30	0.00	6.10	1.90	-8.00	0.00	6.10	1.90	-8.00	0.00	1.00	0.00	0.00	0.00	0.00	0.00	0.00	0.00	0.00	0.00	0.00	0.00	0.00	0.00	0.00
0.00	0.00	0.00	0.00	0.00	0.00	0.00	0.00	0.00	0.00	0.00	0.00	0.00	0.00	0.00	0.00	0.00	0.00	0.00	145.40	17.50	-163.10	0.00	75.10	2.90	-78.00	0.00	4.00	4.30	-8.30	0.00	4.00	4.30	-8.30	0.00	1.00	0.00	0.00	0.00	0.00	0.00	0.00	0.00	0.00	0.00	0.00	0.00	0.00	0.00	0.00
0.00	0.00	0.00	0.00	0.00	0.00	0.00	0.00	0.00	0.00	0.00	0.00	0.00	0.00	0.00	0.00	0.00	0.00	0.00	106.00	71.70	-177.80	0.00	57.00	30.10	-87.10	0.10	1.50	6.30	-7.90	0.00	1.50	6.30	-7.90	0.00	1.00	0.00	0.00	0.00	0.00	0.00	0.00	0.00	0.00	0.00	0.00	0.00	0.00	0.00	0.00
0.00	0.00	0.00	0.00	0.00	0.00	0.00	0.00	0.00	0.00	0.00	0.00	0.00	0.00	0.00	0.00	0.00	0.00	0.00	56.30	118.90	-175.20	0.00	33.30	54.40	-87.60	0.10	-1.00	7.70	-6.60	0.00	-1.00	7.70	-6.60	0.00	1.00	0.00	0.00	0.00	0.00	0.00	0.00	0.00	0.00	0.00	0.00	0.00	0.00	0.00	0.00
0.00	0.00	0.00	0.00	0.00	0.00	0.00	0.00	0.00	0.00	0.00	0.00	0.00	0.00	0.00	0.00	0.00	0.00	0.00	1.10	154.40	-155.50	0.00	6.30	73.30	-79.50	0.10	-3.50	8.30	-4.70	0.00	-3.50	8.30	-4.70	0.00	1.00	0.00	0.00	0.00	0.00	0.00	0.00	0.00	0.00	0.00	0.00	0.00	0.00	0.00	0.00
0.00	0.00	0.00	0.00	0.00	0.00	0.00	0.00	0.00	0.00	0.00	0.00	0.00	0.00	0.00	0.00	0.00	0.00	0.00	-54.20	174.80	-120.50	0.00	-21.20	85.00	-63.70	0.10	-5.70	8.10	-2.40	0.00	-5.70	8.10	-2.40	0.00	1.00	0.00	0.00	0.00	0.00	0.00	0.00	0.00	0.00	0.00	0.00	0.00	0.00	0.00	0.00
0.00	0.00	0.00	0.00	0.00	0.00	0.00	0.00	0.00	0.00	0.00	0.00	0.00	0.00	0.00	0.00	0.00	0.00	0.00	-104.30	178.00	-73.70	0.00	-46.70	88.50	-41.60	0.00	-7.30	7.10	0.10	0.00	-7.30	7.10	0.10	0.00	1.00	0.00	0.00	0.00	0.00	0.00	0.00	0.00	0.00	0.00	0.00	0.00	0.00	0.00	0.00
0.00	0.00	0.00	0.00	0.00	0.00	0.00	0.00	0.00	0.00	0.00	0.00	0.00	0.00	0.00	0.00	0.00	0.00	0.00	-144.10	163.80	-19.80	0.00	-67.60	83.20	-15.50	0.00	-8.20	5.40	2.70	0.00	-8.20	5.40	2.70	0.00	1.00	0.00	0.00	0.00	0.00	0.00	0.00	0.00	0.00	0.00	0.00	0.00	0.00	0.00	0.00
0.00	0.00	0.00	0.00	0.00	0.00	0.00	0.00	0.00	0.00	0.00	0.00	0.00	0.00	0.00	0.00	0.00	0.00	0.00	-169.80	133.70	36.10	0.00	-82.00	69.80	12.10	0.00	-8.30	3.20	5.00	0.00	-8.30	3.20	5.00	0.00	1.00	0.00	0.00	0.00	0.00	0.00	0.00	0.00	0.00	0.00	0.00	0.00	0.00	0.00	0.00
0.00	0.00	0.00	0.00	0.00	0.00	0.00	0.00	0.00	0.00	0.00	0.00	0.00	0.00	0.00	0.00	0.00	0.00	0.00	-178.90	90.40	88.60	0.10	-88.30	49.60	38.60	0.00	-7.50	0.60	6.80	0.00	-7.50	0.60	6.80	0.00	1.00	0.00	0.00	0.00	0.00	0.00	0.00	0.00	0.00	0.00	0.00	0.00	0.00	0.00	0.00
0.00	0.00	0.00	0.00	0.00	0.00	0.00	0.00	0.00	0.00	0.00	0.00	0.00	0.00	0.00	0.00	0.00	0.00	0.00	-170.50	38.20	132.30	0.00	-85.90	24.50	61.30	0.00	-6.10	-1.90	8.00	0.00	-6.10	-1.90	8.00	0.00	1.00	0.00	0.00	0.00	0.00	0.00	0.00	0.00	0.00	0.00	0.00	0.00	0.00	0.00	0.00
0.00	0.00	0.00	0.00	0.00	0.00	0.00	0.00	0.00	0.00	0.00	0.00	0.00	0.00	0.00	0.00	0.00	0.00	0.00	-145.40	-17.70	162.90	-0.10	-75.20	-2.90	78.00	-0.10	-4.00	-4.30	8.30	0.00	-4.00	-4.30	8.30	0.00	1.00	0.00	0.00	0.00	0.00	0.00	0.00	0.00	0.00	0.00	0.00	0.00	0.00	0.00	0.00
0.00	0.00	0.00	0.00	0.00	0.00	0.00	0.00	0.00	0.00	0.00	0.00	0.00	0.00	0.00	0.00	0.00	0.00	0.00	-106.00	-71.80	177.80	-0.10	-57.00	-30.10	87.10	-0.10	-1.50	-6.30	7.90	0.00	-1.50	-6.30	7.90	0.00	1.00	0.00	0.00	0.00	0.00	0.00	0.00	0.00	0.00	0.00	0.00	0.00	0.00	0.00	0.00
0.00	0.00	0.00	0.00	0.00	0.00	0.00	0.00	0.00	0.00	0.00	0.00	0.00	0.00	0.00	0.00	0.00	0.00	0.00	-56.30	-118.90	175.30	0.00	-33.30	-54.40	87.60	0.00	1.00	-7.70	6.60	0.00	1.00	-7.70	6.60	0.00	1.00	0.00	0.00	0.00	0.00	0.00	0.00	0.00	0.00	0.00	0.00	0.00	0.00	0.00	0.00
0.00	0.00	0.00	0.00	0.00	0.00	0.00	0.00	0.00	0.00	0.00	0.00	0.00	0.00	0.00	0.00	0.00	0.00	0.00	-1.00	-154.30	155.50	0.10	-6.30	-73.30	79.60	-0.10	3.50	-8.30	4.70	0.00	3.50	-8.30	4.70	0.00	1.00	0.00	0.00	0.00	0.00	0.00	0.00	0.00	0.00	0.00	0.00	0.00	0.00	0.00	0.00
0.00	0.00	0.00	0.00	0.00	0.00	0.00	0.00	0.00	0.00	0.00	0.00	0.00	0.00	0.00	0.00	0.00	0.00	0.00	54.30	-174.80	120.50	0.00	21.20	-85.00	63.70	-0.10	5.70	-8.10	2.40	0.00	5.70	-8.10	2.40	0.00	1.00	0.00	0.00	0.00	0.00	0.00	0.00	0.00	0.00	0.00	0.00	0.00	0.00	0.00	0.00
0.00	0.00	0.00	0.00	0.00	0.00	0.00	0.00	0.00	0.00	0.00	0.00	0.00	0.00	0.00	0.00	0.00	0.00	0.00	104.20	-178.10	73.70	-0.10	46.70	-88.50	41.60	-0.10	7.30	-7.10	-0.10	0.00	7.30	-7.10	-0.10	0.00	1.00	0.00	0.00	0.00	0.00	0.00	0.00	0.00	0.00	0.00	0.00	0.00	0.00	0.00	0.00
0.00	0.00	0.00	0.00	0.00	0.00	0.00	0.00	0.00	0.00	0.00	0.00	0.00	0.00	0.00	0.00	0.00	0.00	0.00	144.10	-163.90	19.70	0.00	67.70	-83.20	15.50	0.00	8.20	-5.40	-2.70	0.00	8.20	-5.40	-2.70	0.00	1.00	0.00	0.00	0.00	0.00	0.00	0.00	0.00	0.00	0.00	0.00	0.00	0.00	0.00	0.00
0.00	0.00	0.00	0.00	0.00	0.00	0.00	0.00	0.00	0.00	0.00	0.00	0.00	0.00	0.00	0.00	0.00	0.00	0.00	169.90	-133.70	-36.10	0.00	82.00	-69.80	-12.10	0.00	8.30	-3.20	-5.00	0.00	8.30	-3.20	-5.00	0.00	1.00	0.00	0.00	0.00	0.00	0.00	0.00	0.00	0.00	0.00	0.00	0.00	0.00	0.00	0.00
0.00	0.00	0.00	0.00	0.00	0.00	0.00	0.00	0.00	0.00	0.00	0.00	0.00	0.00	0.00	0.00	0.00	0.00	0.00	179.00	-90.30	-88.50	0.00	88.30	-49.60	-38.60	0.00	7.50	-0.60	-6.80	0.00	7.50	-0.60	-6.80	0.00	1.00	0.00	0.00	0.00	0.00	0.00	0.00	0.00	0.00	0.00	0.00	0.00	0.00	0.00	0.00
0.00	0.00	0.00	0.00	0.00	0.00	0.00	0.00	0.00	0.00	0.00	0.00	0.00	0.00	0.00	0.00	0.00	0.00	0.00	170.50	-38.20	-132.20	0.00	85.90	-24.50	-61.30	0.00	6.10	1.90	-8.00	0.00	6.10	1.90	-8.00	0.00	1.00	0.00	0.00	0.00	0.00	0.00	0.00	0.00	0.00	0.00	0.00	0.00	0.00	0.00	0.00
0.00	0.00	0.00	0.00	0.00	0.00	0.00	0.00	0.00	0.00	0.00	0.00	0.00	0.00	0.00	0.00	0.00	0.00	0.00	145.40	17.60	-163.00	0.00	75.20	2.90	-78.00	0.00	4.00	4.30	-8.30	0.00	4.00	4.30	-8.30	0.00	1.00	0.00	0.00	0.00	0.00	0.00	0.00	0.00	0.00	0.00	0.00	0.00	0.00	0.00	0.00
0.00	0.00	0.00	0.00	0.00	0.00	0.00	0.00	0.00	0.00	0.00	0.00	0.00	0.00	0.00	0.00	0.00	0.00	0.00	106.00	71.70	-177.90	0.00	57.00	30.10	-87.10	0.10	1.50	6.30	-7.90	0.00	1.50	6.30	-7.90	0.00	1.00	0.00	0.00	0.00	0.00	0.00	0.00	0.00	0.00	0.00	0.00	0.00	0.00	0.00	0.00
0.00	0.00	0.00	0.00	0.00	0.00	0.00	0.00	0.00	0.00	0.00	0.00	0.00	0.00	0.00	0.00	0.00	0.00	0.00	56.30	118.90	-175.20	0.00	33.30	54.40	-87.60	0.10	-1.00	7.70	-6.60	0.00	-1.00	7.70	-6.60	0.00	1.00	0.00	0.00	0.00	0.00	0.00	0.00	0.00	0.00	0.00	0.00	0.00	0.00	0.00	0.00
0.00	0.00	0.00	0.00	0.00	0.00	0.00	0.00	0.00	0.00	0.00	0.00	0.00	0.00	0.00	0.00	0.00	0.00	0.00	1.00	154.40	-155.40	0.00	6.30	73.30	-79.60	0.10	-3.50	8.30	-4.70	0.00	-3.50	8.30	-4.70	0.00	1.00	0.00	0.00	0.00	0.00	0.00	0.00	0.00	0.00	0.00	0.00	0.00	0.00	0.00	0.00
0.00	0.00	0.00	0.00	0.00	0.00	0.00	0.00	0.00	0.00	0.00	0.00	0.00	0.00	0.00	0.00	0.00	0.00	0.00	-54.20	174.80	-120.50	0.00	-21.20	85.00	-63.70	0.00	-5.70	8.10	-2.40	0.00	-5.70	8.10	-2.40	0.00	1.00	0.00	0.00	0.00	0.00	0.00	0.00	0.00	0.00	0.00	0.00	0.00	0.00	0.00	0.00
0.00	0.00	0.00	0.00	0.00	0.00	0.00	0.00	0.00	0.00	0.00	0.00	0.00	0.00	0.00	0.00	0.00	0.00	0.00	-104.30	178.00	-73.80	0.00	-46.70	88.40	-41.60	0.00	-7.30	7.10	0.10	0.00	-7.30	7.10	0.10	0.00	1.00	0.00	0.00	0.00	0.00	0.00	0.00	0.00	0.00	0.00	0.00	0.00	0.00	0.00	0.00
0.00	0.00	0.00	0.00	0.00	0.00	0.00	0.00	0.00	0.00	0.00	0.00	0.00	0.00	0.00	0.00	0.00	0.00	0.00	-144.10	163.90	-19.80	0.00	-67.60	83.20	-15.50	0.00	-8.20	5.40	2.70	0.00	-8.20	5.40	2.70	0.00	1.00	0.00	0.00	0.00	0.00	0.00	0.00	0.00	0.00	0.00	0.00	0.00	0.00	0.00	0.00
0.00	0.00	0.00	0.00	0.00	0.00	0.00	0.00	0.00	0.00	0.00	0.00	0.00	0.00	0.00	0.00	0.00	0.00	0.00	-169.80	133.70	36.10	0.00	-82.00	69.80	12.10	0.00	-8.30	3.20	5.00	0.00	-8.30	3.20	5.00	0.00	1.00	0.00	0.00	0.00	0.00	0.00	0.00	0.00	0.00	0.00	0.00	0.00	0.00	0.00	0.00
0.00	0.00	0.00	0.00	0.00	0.00	0.00	0.00	0.00	0.00	0.00	0.00	0.00	0.00	0.00	0.00	0.00	0.00	0.00	-178.90	90.40	88.50	0.00	-88.30	49.60	38.60	0.00	-7.50	0.60	6.80	0.00	-7.50	0.60	6.80	0.00	1.00	0.00	0.00	0.00	0.00	0.00	0.00	0.00	0.00	0.00	0.00	0.00	0.00	0.00	0.00
0.00	0.00	0.00	0.00	0.00	0.00	0.00	0.00	0.00	0.00	0.00	0.00	0.00	0.00	0.00	0.00	0.00	0.00	0.00	-170.50	38.20	132.20	0.00	-85.90	24.50	61.30	0.00	-6.10	-1.90	8.00	0.00	-6.10	-1.90	8.00	0.00	1.00	0.00	0.00	0.00	0.00	0.00	0.00	0.00	0.00	0.00	0.00	0.00	0.00	0.00	0.00
0.00	0.00	0.00	0.00	0.00	0.00	0.00	0.00	0.00	0.00	0.00	0.00	0.00	0.00	0.00	0.00	0.00	0.00	0.00	-145.40	-17.60	163.00	0.00	-75.20	-2.90	78.00	-0.10	-4.00	-4.30	8.30	0.00	-4.00	-4.30	8.30	0.00	1.00	0.00	0.00	0.00	0.00	0.00	0.00	0.00	0.00	0.00	0.00	0.00	0.00	0.00	0.00
0.00	0.00	0.00	0.00	0.00	0.00	0.00	0.00	0.00	0.00	0.00	0.00	0.00	0.00	0.00	0.00	0.00	0.00	0.00	-106.00	-71.80	177.80	0.00	-57.00	-30.10	87.10	-0.10	-1.50	-6.30	7.90	0.00	-1.50	-6.30	7.90	0.00	1.00	0.00	0.00	0.00	0.00	0.00	0.00	0.00	0.00	0.00	0.00	0.00	0.00	0.00	0.00
0.00	0.00	0.00	0.00	0.00	0.00	0.00	0.00	0.00	0.00	0.00	0.00	0.00	0.00	0.00	0.00	0.00	0.00	0.00	-56.20	-118.90	175.20	0.10	-33.30	-54.40	87.60	-0.10	1.00	-7.70	6.60	0.00	1.00	-7.70	6.60	0.00	1.00	0.00	0.00	0.00	0.00	0.00	0.00	0.00	0.00	0.00	0.00	0.00	0.00	0.00	0.00
0.00	0.00	0.00	0.00	0.00	0.00	0.00	0.00	0.00	0.00	0.00	0.00	0.00	0.00	0.00	0.00	0.00	0.00	0.00	-1.00	-154.40	155.50	0.00	-6.30	-73.30	79.60	-0.10	3.50	-8.30	4.70	0.00	3.50	-8.30	4.70	0.00	1.00	0.00	0.00	0.00	0.00	0.00	0.00	0.00	0.00	0.00	0.00	0.00	0.00	0.00	0.00
0.00	0.00	0.00	0.00	0.00	0.00	0.00	0.00	0.00	0.00	0.00	0.00	0.00	0.00	0.00	0.00	0.00	0.00	0.00	54.20	-174.80	120.50	0.00	21.20	-85.00	63.70	-0.10	5.70	-8.10	2.40	0.00	5.70	-8.10	2.40	0.00	1.00	0.00	0.00	0.00	0.00	0.00	0.00	0.00	0.00	0.00	0.00	0.00	0.00	0.00	0.00
0.00	0.00	0.00	0.00	0.00	0.00	0.00	0.00	0.00	0.00	0.00	0.00	0.00	0.00	0.00	0.00	0.00	0.00	0.00	104.30	-178.10	73.70	0.00	46.70	-88.50	41.60	0.00	7.30	-7.10	-0.10	0.00	7.30	-7.10	-0.10	0.00	1.00	0.00	0.00	0.00	0.00	0.00	0.00	0.00	0.00	0.00	0.00	0.00	0.00	0.00	0.00
0.00	0.00	0.00	0.00	0.00	0.00	0.00	0.00	0.00	0.00	0.00	0.00	0.00	0.00	0.00	0.00	0.00	0.00	0.00	144.20	-163.90	19.70	0.00	67.60	-83.20	15.50	0.00	8.20	-5.40	-2.70	0.00	8.20	-5.40	-2.70	0.00	1.00	0.00	0.00	0.00	0.00	0.00	0.00	0.00	0.00	0.00	0.00	0.00	0.00	0.00	0.00
0.00	0.00	0.00	0.00	0.00	0.00	0.00	0.00	0.00	0.00	0.00	0.00	0.00	0.00	0.00	0.00	0.00	0.00	0.00	169.80	-133.60	-36.10	0.00	82.00	-69.80	-12.10	0.00	8.30	-3.20	-5.00	0.00	8.30	-3.20	-5.00	0.00	1.00	0.00	0.00	0.00	0.00	0.00	0.00	0.00	0.00	0.00	0.00	0.00	0.00	0.00	0.00
0.00	0.00	0.00	0.00	0.00	0.00	0.00	0.00	0.00	0.00	0.00	0.00	0.00	0.00	0.00	0.00	0.00	0.00	0.00	178.90	-90.40	-88.50	0.00	88.30	-49.60	-38.60	0.00	7.50	-0.60	-6.80	0.00	7.50	-0.60	-6.80	0.00	1.00	0.00	0.00	0.00	0.00	0.00	0.00	0.00	0.00	0.00	0.00	0.00	0.00	0.00	0.00
0.00	0.00	0.00	0.00	0.00	0.00	0.00	0.00	0.00	0.00	0.00	0.00	0.00	0.00	0.00	0.00	0.00	0.00	0.00	170.50	-38.20	-132.20	0.00	85.90	-24.50	-61.30	0.00	6.10	1.90	-8.00	0.00	6.10	1.90	-8.00	0.00	1.00	0.00	0.00	0.00	0.00	0.00	0.00	0.00	0.00	0.00	0.00	0.00	0.00	0.00	0.00
0.00	0.00	0.00	0.00	0.00	0.00	0.00	0.00	0.00	0.00	0.00	0.00	0.00	0.00	0.00	0.00	0.00	0.00	0.00	145.40	17.60	-163.00	0.00	75.10	2.90	-78.00	0.10	4.00	4.30	-8.30	0.00	4.00	4.30	-8.30	0.00	1.00	0.00	0.00	0.00	0.00	0.00	0.00	0.00	0.00	0.00	0.00	0.00	0.00	0.00	0.00
0.00	0.00	0.00	0.00	0.00	0.00	0.00	0.00	0.00	0.00	0.00	0.00	0.00	0.00	0.00	0.00	0.00	0.00	0.00	106.00	71.80	-177.80	0.00	57.00	30.10	-87.10	0.10	1.50	6.30	-7.90	0.00	1.50	6.30	-7.90	0.00	1.00	0.00	0.00	0.00	0.00	0.00	0.00	0.00	0.00	0.00	0.00	0.00	0.00	0.00	0.00
0.00	0.00	0.00	0.00	0.00	0.00	0.00	0.00	0.00	0.00	0.00	0.00	0.00	0.00	0.00	0.00	0.00	0.00	0.00	56.30	118.90	-175.20	0.00	33.30	54.40	-87.60	0.10	-1.00	7.70	-6.60	0.00	-1.00	7.70	-6.60	0.00	1.00	0.00	0.00	0.00	0.00	0.00	0.00	0.00	0.00	0.00	0.00	0.00	0.00	0.00	0.00
0.00	0.00	0.00	0.00	0.00	0.00	0.00	0.00	0.00	0.00	0.00	0.00	0.00	0.00	0.00	0.00	0.00	0.00	0.00	1.00	154.40	-155.50	0.00	6.30	73.30	-79.60	0.10	-3.50	8.30	-4.70	0.00	-3.50	8.30	-4.70	0.00	1.00	0.00	0.00	0.00	0.00	0.00	0.00	0.00	0.00	0.00	0.00	0.00	0.00	0.00	0.00
0.00	0.00	0.00	0.00	0.00	0.00	0.00	0.00	0.00	0.00	0.00	0.00	0.00	0.00	0.00	0.00	0.00	0.00	0.00	-54.30	174.80	-120.50	0.00	-21.20	85.00	-63.70	0.00	-5.70	8.10	-2.40	0.00	-5.70	8.10	-2.40	0.00	1.00	0.00	0.00	0.00	0.00	0.00	0.00	0.00	0.00	0.00	0.00	0.00	0.00	0.00	0.00
0.00	0.00	0.00	0.00	0.00	0.00	0.00	0.00	0.00	0.00	0.00	0.00	0.00	0.00	0.00	0.00	0.00	0.00	0.00	-104.30	178.10	-73.70	0.00	-46.70	88.40	-41.60	0.00	-7.30	7.10	0.10	0.00	-7.30	7.10	0.10	0.00	1.00	0.00	0.00	0.00	0.00	0.00	0.00	0.00	0.00	0.00	0.00	0.00	0.00	0.00	0.00
0.00	0.00	0.00	0.00	0.00	0.00	0.00	0.00	0.00	0.00	0.00	0.00	0.00	0.00	0.00	0.00	0.00	0.00	0.00	-144.10	163.90	-19.70	0.00	-67.60	83.20	-15.50	0.00	-8.20	5.40	2.70	0.00	-8.20	5.40	2.70	0.00	1.00	0.00	0.00	0.00	0.00	0.00	0.00	0.00	0.00	0.00	0.00	0.00	0.00	0.00	0.00
0.00	0.00	0.00	0.00	0.00	0.00	0.00	0.00	0.00	0.00	0.00	0.00	0.00	0.00	0.00	0.00	0.00	0.00	0.00	-169.80	133.70	36.10	0.00	-82.00	69.80	12.10	0.00	-8.30	3.20	5.00	0.00	-8.30	3.20	5.00	0.00	1.00	0.00	0.00	0.00	0.00	0.00	0.00	0.00	0.00	0.00	0.00	0.00	0.00	0.00	0.00
0.00	0.00	0.00	0.00	0.00	0.00	0.00	0.00	0.00	0.00	0.00	0.00	0.00	0.00	0.00	0.00	0.00	0.00	0.00	-178.90	90.40	88.50	0.00	-88.30	49.60	38.60	0.00	-7.50	0.60	6.80	0.00	-7.50	0.60	6.80	0.00	1.00	0.00	0.00	0.00	0.00	0.00	0.00	0.00	0.00	0.00	0.00	0.00	0.00	0.00	0.00
0.00	0.00	0.00	0.00	0.00	0.00	0.00	0.00	0.00	0.00	0.00	0.00	0.00	0.00	0.00	0.00	0.00	0.00	0.00	-170.50	38.20	132.20	0.00	-85.90	24.50	61.30	-0.10	-6.10	-1.90	8.00	0.00	-6.10	-1.90	8.00	0.00	1.00	0.00	0.00	0.00	0.00	0.00	0.00	0.00	0.00	0.00	0.00	0.00	0.00	0.00	0.00
0.00	0.00	0.00	0.00	0.00	0.00	0.00	0.00	0.00	0.00	0.00	0.00	0.00	0.00	0.00	0.00	0.00	0.00	0.00	-145.40	-17.60	163.00	0.00	-75.10	-2.90	78.00	-0.10	-4.00	-4.30	8.30	0.00	-4.00	-4.30	8.30	0.00	1.00	0.00	0.00	0.00	0.00	0.00	0.00	0.00	0.00	0.00	0.00	0.00	0.00	0.00	0.00
0.00	0.00	0.00	0.00	0.00	0.00	0.00	0.00	0.00	0.00	0.00	0.00	0.00	0.00	0.00	0.00	0.00	0.00	0.00	-106.00	-71.80	177.80	0.00	-57.00	-30.10	87.10	-0.10	-1.50	-6.30	7.90	0.00	-1.50	-6.30	7.90	0.00	1.00	0.00	0.00	0.00	0.00	0.00	0.00	0.00	0.00	0.00	0.00	0.00	0.00	0.00	0.00
0.00	0.00	0.00	0.00	0.00	0.00	0.00	0.00	0.00	0.00	0.00	0.00	0.00	0.00	0.00	0.00	0.00	0.00	0.00	-56.20	-118.90	175.30	0.00	-33.30	-54.40	87.60	-0.10	1.00	-7.70	6.60	0.00	1.00	-7.70	6.60	0.00	1.00	0.00	0.00	0.00	0.00	0.00	0.00	0.00	0.00	0.00	0.00	0.00	0.00	0.00	0.00
0.00	0.00	0.00	0.00	0.00	0.00	0.00	0.00	0.00	0.00	0.00	0.00	0.00	0.00	0.00	0.00	0.00	0.00	0.00	-1.00	-154.40	155.50	0.00	-6.30	-73.30	79.50	-0.10	3.50	-8.30	4.70	0.00	3.50	-8.30	4.70	0.00	1.00	0.00	0.00	0.00	0.00	0.00	0.00	0.00	0.00	0.00	0.00	0.00	0.00	0.00	0.00
0.00	0.00	0.00	0.00	0.00	0.00	0.00	0.00	0.00	0.00	0.00	0.00	0.00	0.00	0.00	0.00	0.00	0.00	0.00	54.20	-174.80	120.50	0.00	21.20	-85.00	63.70	-0.10	5.70	-8.10	2.40	0.00	5.70	-8.10	2.40	0.00	1.00	0.00	0.00	0.00	0.00	0.00	0.00	0.00	0.00	0.00	0.00	0.00	0.00	0.00	0.00
0.00	0.00	0.00	0.00	0.00	0.00	0.00	0.00	0.00	0.00	0.00	0.00	0.00	0.00	0.00	0.00	0.00	0.00	0.00	104.30	-178.00	73.70	0.00	46.70	-88.50	41.60	0.00	7.30	-7.10	-0.10	0.00	7.30	-7.10	-0.10	0.00	1.00	0.00	0.00	0.00	0.00	0.00	0.00	0.00	0.00	0.00	0.00	0.00	0.00	0.00	0.00
0.00	0.00	0.00	0.00	0.00	0.00	0.00	0.00	0.00	0.00	0.00	0.00	0.00	0.00	0.00	0.00	0.00	0.00	0.00	144.10	-163.90	19.70	0.00	67.70	-83.20	15.50	0.00	8.20	-5.40	-2.70	0.00	8.20	-5.40	-2.70	0.00	1.00	0.00	0.00	0.00	0.00	0.00	0.00	0.00	0.00	0.00	0.00	0.00	0.00	0.00	0.00
0.00	0.00	0.00	0.00	0.00	0.00	0.00	0.00	0.00	0.00	0.00	0.00	0.00	0.00	0.00	0.00	0.00	0.00	0.00	169.90	-133.70	-36.10	0.00	82.00	-69.80	-12.10	0.00	8.30	-3.20	-5.00	0.00	8.30	-3.20	-5.00	0.00	1.00	0.00	0.00	0.00	0.00	0.00	0.00	0.00	0.00	0.00	0.00	0.00	0.00	0.00	0.00
0.00	0.00	0.00	0.00	0.00	0.00	0.00	0.00	0.00	0.00	0.00	0.00	0.00	0.00	0.00	0.00	0.00	0.00	0.00	178.90	-90.40	-88.50	0.00	88.30	-49.60	-38.60	0.00	7.50	-0.60	-6.80	0.00	7.50	-0.60	-6.80	0.00	1.00	0.00	0.00	0.00	0.00	0.00	0.00	0.00	0.00	0.00	0.00	0.00	0.00	0.00	0.00
0.00	0.00	0.00	0.00	0.00	0.00	0.00	0.00	0.00	0.00	0.00	0.00	0.00	0.00	0.00	0.00	0.00	0.00	0.00	170.50	-38.20	-132.20	0.00	85.90	-24.50	-61.30	0.00	6.10	1.90	-8.00	0.00	6.10	1.90	-8.00	0.00	1.00	0.00	0.00	0.00	0.00	0.00	0.00	0.00	0.00	0.00	0.00	0.00	0.00	0.00	0.00
0.00	0.00	0.00	0.00	0.00	0.00	0.00	0.00	0.00	0.00	0.00	0.00	0.00	0.00	0.00	0.00	0.00	0.00	0.00	145.40	17.60	-163.00	0.00	75.20	2.90	-78.00	0.10	4.00	4.30	-8.30	0.00	4.00	4.30	-8.30	0.00	1.00	0.00	0.00	0.00	0.00	0.00	0.00	0.00	0.00	0.00	0.00	0.00	0.00	0.00	0.00
0.00	0.00	0.00	0.00	0.00	0.00	0.00	0.00	0.00	0.00	0.00	0.00	0.00	0.00	0.00	0.00	0.00	0.00	0.00	106.00	71.70	-177.80	0.00	57.00	30.10	-87.10	0.10	1.50	6.30	-7.90	0.00	1.50	6.30	-7.90	0.00	1.00	0.00	0.00	0.00	0.00	0.00	0.00	0.00	0.00	0.00	0.00	0.00	0.00	0.00	0.00
0.00	0.00	0.00	0.00	0.00	0.00	0.00	0.00	0.00	0.00	0.00	0.00	0.00	0.00	0.00	0.00	0.00	0.00	0.00	56.30	118.90	-175.20	0.00	33.30	54.40	-87.60	0.10	-1.00	7.70	-6.60	0.00	-1.00	7.70	-6.60	0.00	1.00	0.00	0.00	0.00	0.00	0.00	0.00	0.00	0.00	0.00	0.00	0.00	0.00	0.00	0.00
0.00	0.00	0.00	0.00	0.00	0.00	0.00	0.00	0.00	0.00	0.00	0.00	0.00	0.00	0.00	0.00	0.00	0.00	0.00	1.00	154.40	-155.50	0.00	6.30	73.30	-79.50	0.10	-3.50	8.30	-4.70	0.00	-3.50	8.30	-4.70	0.00	1.00	0.00	0.00	0.00	0.00	0.00	0.00	0.00	0.00	0.00	0.00	0.00	0.00	0.00	0.00
0.00	0.00	0.00	0.00	0.00	0.00	0.00	0.00	0.00	0.00	0.00	0.00	0.00	0.00	0.00	0.00	0.00	0.00	0.00	-54.20	174.80	-120.50	0.00	-21.20	85.00	-63.70	0.00	-5.70	8.10	-2.40	0.00	-5.70	8.10	-2.40	0.00	1.00	0.00	0.00	0.00	0.00	0.00	0.00	0.00	0.00	0.00	0.00	0.00	0.00	0.00	0.00
0.00	0.00	0.00	0.00	0.00	0.00	0.00	0.00	0.00	0.00	0.00	0.00	0.00	0.00	0.00	0.00	0.00	0.00	0.00	-104.30	178.00	-73.70	0.00	-46.70	88.40	-41.60	0.00	-7.30	7.10	0.10	0.00	-7.30	7.10	0.10	0.00	1.00	0.00	0.00	0.00	0.00	0.00	0.00	0.00	0.00	0.00	0.00	0.00	0.00	0.00	0.00
0.00	0.00	0.00	0.00	0.00	0.00	0.00	0.00	0.00	0.00	0.00	0.00	0.00	0.00	0.00	0.00	0.00	0.00	0.00	-144.10	163.90	-19.70	0.00	-67.70	83.20	-15.50	0.00	-8.20	5.40	2.70	0.00	-8.20	5.40	2.70	0.00	1.00	0.00	0.00	0.00	0.00	0.00	0.00	0.00	0.00	0.00	0.00	0.00	0.00	0.00	0.00
0.00	0.00	0.00	0.00	0.00	0.00	0.00	0.00	0.00	0.00	0.00	0.00	0.00	0.00	0.00	0.00	0.00	0.00	0.00	-169.80	133.70	36.10	0.00	-82.00	69.80	12.10	0.00	-8.30	3.20	5.00	0.00	-8.30	3.20	5.00	0.00	1.00	0.00	0.00	0.00	0.00	0.00	0.00	0.00	0.00	0.00	0.00	0.00	0.00	0.00	0.00
0.00	0.00	0.00	0.00	0.00	0.00	0.00	0.00	0.00	0.00	0.00	0.00	0.00	0.00	0.00	0.00	0.00	0.00	0.00	-178.90	90.30	88.50	0.00	-88.30	49.60	38.60	0.00	-7.50	0.60	6.80	0.00	-7.50	0.60	6.80	0.00	1.00	0.00	0.00	0.00	0.00	0.00	0.00	0.00	0.00	0.00	0.00	0.00	0.00	0.00	0.00
0.00	0.00	0.00	0.00	0.00	0.00	0.00	0.00	0.00	0.00	0.00	0.00	0.00	0.00	0.00	0.00	0.00	0.00	0.00	-170.50	38.20	132.20	0.00	-85.90	24.50	61.30	-0.10	-6.10	-1.90	8.00	0.00	-6.10	-1.90	8.00	0.00	1.00	0.00	0.00	0.00	0.00	0.00	0.00	0.00	0.00	0.00	0.00	0.00	0.00	0.00	0.00
0.00	0.00	0.00	0.00	0.00	0.00	0.00	0.00	0.00	0.00	0.00	0.00	0.00	0.00	0.00	0.00	0.00	0.00	0.00	-145.40	-17.60	163.00	0.00	-75.20	-2.90	78.00	-0.10	-4.00	-4.30	8.30	0.00	-4.00	-4.30	8.30	0.00	1.00	0.00	0.00	0.00	0.00	0.00	0.00	0.00	0.00	0.00	0.00	0.00	0.00	0.00	0.00
0.00	0.00	0.00	0.00	0.00	0.00	0.00	0.00	0.00	0.00	0.00	0.00	0.00	0.00	0.00	0.00	0.00	0.00	0.00	-106.00	-71.80	177.80	0.00	-57.00	-30.10	87.10	-0.10	-1.50	-6.30	7.90	0.00	-1.50	-6.30	7.90	0.00	1.00	0.00	0.00	0.00	0.00	0.00	0.00	0.00	0.00	0.00	0.00	0.00	0.00	0.00	0.00
0.00	0.00	0.00	0.00	0.00	0.00	0.00	0.00	0.00	0.00	0.00	0.00	0.00	0.00	0.00	0.00	0.00	0.00	0.00	-56.30	-118.90	175.20	0.00	-33.30	-54.40	87.60	-0.10	1.00	-7.70	6.60	0.00	1.00	-7.70	6.60	0.00	1.00	0.00	0.00	0.00	0.00	0.00	0.00	0.00	0.00	0.00	0.00	0.00	0.00	0.00	0.00
0.00	0.00	0.00	0.00	0.00	0.00	0.00	0.00	0.00	0.00	0.00	0.00	0.00	0.00	0.00	0.00	0.00	0.00	0.00	-1.00	-154.40	155.50	0.00	-6.30	-73.30	79.60	0.00	3.50	-8.30	4.70	0.00	3.50	-8.30	4.70	0.00	1.00	0.00	0.00	0.00	0.00	0.00	0.00	0.00	0.00	0.00	0.00	0.00	0.00	0.00	0.00
0.00	0.00	0.00	0.00	0.00	0.00	0.00	0.00	0.00	0.00	0.00	0.00	0.00	0.00	0.00	0.00	0.00	0.00	0.00	54.30	-174.80	120.50	0.00	21.20	-85.00	63.70	0.00	5.70	-8.10	2.40	0.00	5.70	-8.10	2.40	0.00	1.00	0.00	0.00	0.00	0.00	0.00	0.00	0.00	0.00	0.00	0.00	0.00	0.00	0.00	0.00
0.00	0.00	0.00	0.00	0.00	0.00	0.00	0.00	0.00	0.00	0.00	0.00	0.00	0.00	0.00	0.00	0.00	0.00	0.00	104.30	-178.00	73.70	0.00	46.70	-88.40	41.60	0.00	7.30	-7.10	-0.10	0.00	7.30	-7.10	-0.10	0.00	1.00	0.00	0.00	0.00	0.00	0.00	0.00	0.00	0.00	0.00	0.00	0.00	0.00	0.00	0.00
0.00	0.00	0.00	0.00	0.00	0.00	0.00	0.00	0.00	0.00	0.00	0.00	0.00	0.00	0.00	0.00	0.00	0.00	0.00	144.10	-163.90	19.70	0.00	67.70	-83.20	15.50	0.00	8.20	-5.40	-2.70	0.00	8.20	-5.40	-2.70	0.00	1.00	0.00	0.00	0.00	0.00	0.00	0.00	0.00	0.00	0.00	0.00	0.00	0.00	0.00	0.00
0.00	0.00	0.00	0.00	0.00	0.00	0.00	0.00	0.00	0.00	0.00	0.00	0.00	0.00	0.00	0.00	0.00	0.00	0.00	169.80	-133.70	-36.10	0.00	82.00	-69.80	-12.10	0.00	8.30	-3.20	-5.00	0.00	8.30	-3.20	-5.00	0.00	1.00	0.00	0.00	0.00	0.00	0.00	0.00	0.00	0.00	0.00	0.00	0.00	0.00	0.00	0.00
0.00	0.00	0.00	0.00	0.00	0.00	0.00	0.00	0.00	0.00	0.00	0.00	0.00	0.00	0.00	0.00	0.00	0.00	0.00	178.90	-90.40	-88.50	0.00	88.30	-49.60	-38.60	0.00	7.50	-0.60	-6.80	0.00	7.50	-0.60	-6.80	0.00	1.00	0.00	0.00	0.00	0.00	0.00	0.00	0.00	0.00	0.00	0.00	0.00	0.00	0.00	0.00
0.00	0.00	0.00	0.00	0.00	0.00	0.00	0.00	0.00	0.00	0.00	0.00	0.00	0.00	0.00	0.00	0.00	0.00	0.00	170.50	-38.20	-132.20	0.00	85.90	-24.50	-61.30	0.10	6.10	1.90	-8.00	0.00	6.10	1.90	-8.00	0.00	1.00	0.00	0.00	0.00	0.00	0.00	0.00	0.00	0.00	0.00	0.00	0.00	0.00	0.00	0.00
0.00	0.00	0.00	0.00	0.00	0.00	0.00	0.00	0.00	0.00	0.00	0.00	0.00	0.00	0.00	0.00	0.00	0.00	0.00	145.40	17.60	-163.00	0.00	75.20	2.90	-78.00	0.10	4.00	4.30	-8.30	0.00	4.00	4.30	-8.30	0.00	1.00	0.00	0.00	0.00	0.00	0.00	0.00	0.00	0.00	0.00	0.00	0.00	0.00	0.00	0.00
0.00	0.00	0.00	0.00	0.00	0.00	0.00	0.00	0.00	0.00	0.00	0.00	0.00	0.00	0.00	0.00	0.00	0.00	0.00	106.00	71.80	-177.80	0.00	57.00	30.10	-87.10	0.00	1.50	6.30	-7.90	0.00	1.50	6.30	-7.90	0.00	1.00	0.00	0.00	0.00	0.00	0.00	0.00	0.00	0.00	0.00	0.00	0.00	0.00	0.00	0.00
0.00	0.00	0.00	0.00	0.00	0.00	0.00	0.00	0.00	0.00	0.00	0.00	0.00	0.00	0.00	0.00	0.00	0.00	0.00	56.30	118.90	-175.30	0.00	33.30	54.40	-87.60	0.00	-1.00	7.70	-6.60	0.00	-1.00	7.70	-6.60	0.00	1.00	0.00	0.00	0.00	0.00	0.00	0.00	0.00	0.00	0.00	0.00	0.00	0.00	0.00	0.00
0.00	0.00	0.00	0.00	0.00	0.00	0.00	0.00	0.00	0.00	0.00	0.00	0.00	0.00	0.00	0.00	0.00	0.00	0.00	1.00	154.40	-155.50	0.00	6.30	73.30	-79.60	0.00	-3.50	8.30	-4.70	0.00	-3.50	8.30	-4.70	0.00	1.00	0.00	0.00	0.00	0.00	0.00	0.00	0.00	0.00	0.00	0.00	0.00	0.00	0.00	0.00
0.00	0.00	0.00	0.00	0.00	0.00	0.00	0.00	0.00	0.00	0.00	0.00	0.00	0.00	0.00	0.00	0.00	0.00	0.00	-54.20	174.80	-120.50	0.00	-21.20	85.00	-63.70	0.00	-5.70	8.10	-2.40	0.00	-5.70	8.10	-2.40	0.00	1.00	0.00	0.00	0.00	0.00	0.00	0.00	0.00	0.00	0.00	0.00	0.00	0.00	0.00	0.00
0.00	0.00	0.00	0.00	0.00	0.00	0.00	0.00	0.00	0.00	0.00	0.00	0.00	0.00	0.00	0.00	0.00	0.00	0.00	-104.30	178.00	-73.70	0.00	-46.70	88.40	-41.70	0.00	-7.30	7.10	0.10	0.00	-7.30	7.10	0.10	0.00	1.00	0.00	0.00	0.00	0.00	0.00	0.00	0.00	0.00	0.00	0.00	0.00	0.00	0.00	0.00
0.00	0.00	0.00	0.00	0.00	0.00	0.00	0.00	0.00	0.00	0.00	0.00	0.00	0.00	0.00	0.00	0.00	0.00	0.00	-144.10	163.90	-19.70	0.00	-67.70	83.20	-15.50	0.00	-8.20	5.40	2.70	0.00	-8.20	5.40	2.70	0.00	1.00	0.00	0.00	0.00	0.00	0.00	0.00	0.00	0.00	0.00	0.00	0.00	0.00	0.00	0.00
0.00	0.00	0.00	0.00	0.00	0.00	0.00	0.00	0.00	0.00	0.00	0.00	0.00	0.00	0.00	0.00	0.00	0.00	0.00	-169.80	133.70	36.10	0.00	-82.00	69.80	12.10	0.00	-8.30	3.20	5.00	0.00	-8.30	3.20	5.00	0.00	1.00	0.00	0.00	0.00	0.00	0.00	0.00	0.00	0.00	0.00	0.00	0.00	0.00	0.00	0.00
0.00	0.00	0.00	0.00	0.00	0.00	0.00	0.00	0.00	0.00	0.00	0.00	0.00	0.00	0.00	0.00	0.00	0.00	0.00	-178.90	90.40	88.50	0.00	-88.30	49.60	38.60	0.00	-7.50	0.60	6.80	0.00	-7.50	0.60	6.80	0.00	1.00	0.00	0.00	0.00	0.00	0.00	0.00	0.00	0.00	0.00	0.00	0.00	0.00	0.00	0.00
0.00	0.00	0.00	0.00	0.00	0.00	0.00	0.00	0.00	0.00	0.00	0.00	0.00	0.00	0.00	0.00	0.00	0.00	0.00	-170.50	38.20	132.20	0.00	-85.90	24.50	61.30	0.00	-6.10	-1.90	8.00	0.00	-6.10	-1.90	8.00	0.00	1.00	0.00	0.00	0.00	0.00	0.00	0.00	0.00	0.00	0.00	0.00	0.00	0.00	0.00	0.00
0.00	0.00	0.00	0.00	0.00	0.00	0.00	0.00	0.00	0.00	0.00	0.00	0.00	0.00	0.00	0.00	0.00	0.00	0.00	-145.40	-17.60	163.00	0.00	-75.20	-2.90	78.00	0.00	-4.00	-4.30	8.30	0.00	-4.00	-4.30	8.30	0.00	1.00	0.00	0.00	0.00	0.00	0.00	0.00	0.00	0.00	0.00	0.00	0.00	0.00	0.00	0.00
0.00	0.00	0.00	0.00	0.00	0.00	0.00	0.00	0.00	0.00	0.00	0.00	0.00	0.00	0.00	0.00	0.00	0.00	0.00	-106.00	-71.80	177.80	0.00	-57.00	-30.10	87.10	0.00	-1.50	-6.30	7.90	0.00	-1.50	-6.30	7.90	0.00	1.00	0.00	0.00	0.00	0.00	0.00	0.00	0.00	0.00	0.00	0.00	0.00	0.00	0.00	0.00
0.00	0.00	0.00	0.00	0.00	0.00	0.00	0.00	0.00	0.00	0.00	0.00	0.00	0.00	0.00	0.00	0.00	0.00	0.00	-56.30	-118.90	175.20	0.00	-33.30	-54.30	87.60	0.00	1.00	-7.70	6.60	0.00	1.00	-7.70	6.60	0.00	1.00	0.00	0.00	0.00	0.00	0.00	0.00	0.00	0.00	0.00	0.00	0.00	0.00	0.00	0.00
0.00	0.00	0.00	0.00	0.00	0.00	0.00	0.00	0.00	0.00	0.00	0.00	0.00	0.00	0.00	0.00	0.00	0.00	0.00	-1.00	-154.40	155.50	0.00	-6.30	-73.30	79.60	0.00	3.50	-8.30	4.70	0.00	3.50	-8.30	4.70	0.00	1.00	0.00	0.00	0.00	0.00	0.00	0.00	0.00	0.00	0.00	0.00	0.00	0.00	0.00	0.00
0.00	0.00	0.00	0.00	0.00	0.00	0.00	0.00	0.00	0.00	0.00	0.00	0.00	0.00	0.00	0.00	0.00	0.00	0.00	54.30	-174.80	120.50	0.00	21.20	-85.00	63.70	0.00	5.70	-8.10	2.40	0.00	5.70	-8.10	2.40	0.00	1.00	0.00	0.00	0.00	0.00	0.00	0.00	0.00	0.00	0.00	0.00	0.00	0.00	0.00	0.00
0.00	0.00	0.00	0.00	0.00	0.00	0.00	0.00	0.00	0.00	0.00	0.00	0.00	0.00	0.00	0.00	0.00	0.00	0.00	104.30	-178.00	73.70	0.00	46.70	-88.40	41.70	0.00	7.30	-7.10	-0.10	0.00	7.30	-7.10	-0.10	0.00	1.00	0.00	0.00	0.00	0.00	0.00	0.00	0.00	0.00	0.00	0.00	0.00	0.00	0.00	0.00
0.00	0.00	0.00	0.00	0.00	0.00	0.00	0.00	0.00	0.00	0.00	0.00	0.00	0.00	0.00	0.00	0.00	0.00	0.00	144.10	-163.90	19.70	-0.10	67.70	-83.20	15.50	0.00	8.20	-5.40	-2.70	0.00	8.20	-5.40	-2.70	0.00	1.00	0.00	0.00	0.00	0.00	0.00	0.00	0.00	0.00	0.00	0.00	0.00	0.00	0.00	0.00
0.00	0.00	0.00	0.00	0.00	0.00	0.00	0.00	0.00	0.00	0.00	0.00	0.00	0.00	0.00	0.00	0.00	0.00	0.00	169.80	-133.70	-36.10	0.00	82.00	-69.80	-12.10	0.00	8.30	-3.20	-5.00	0.00	8.30	-3.20	-5.00	0.00	1.00	0.00	0.00	0.00	0.00	0.00	0.00	0.00	0.00	0.00	0.00	0.00	0.00	0.00	0.00
0.00	0.00	0.00	0.00	0.00	0.00	0.00	0.00	0.00	0.00	0.00	0.00	0.00	0.00	0.00	0.00	0.00	0.00	0.00	178.90	-90.30	-88.50	0.00	88.30	-49.60	-38.60	0.00	7.50	-0.60	-6.80	0.00	7.50	-0.60	-6.80	0.00	1.00	0.00	0.00	0.00	0.00	0.00	0.00	0.00	0.00	0.00	0.00	0.00	0.00	0.00	0.00
0.00	0.00	0.00	0.00	0.00	0.00	0.00	0.00	0.00	0.00	0.00	0.00	0.00	0.00	0.00	0.00	0.00	0.00	0.00	170.50	-38.20	-132.20	0.10	85.90	-24.50	-61.30	0.00	6.10	1.90	-8.00	0.00	6.10	1.90	-8.00	0.00	1.00	0.00	0.00	0.00	0.00	0.00	0.00	0.00	0.00	0.00	0.00	0.00	0.00	0.00	0.00
0.00	0.00	0.00	0.00	0.00	0.00	0.00	0.00	0.00	0.00	0.00	0.00	0.00	0.00	0.00	0.00	0.00	0.00	0.00	145.40	17.60	-163.00	0.00	75.10	2.90	-78.00	0.00	4.00	4.30	-8.30	0.00	4.00	4.30	-8.30	0.00	1.00	0.00	0.00	0.00	0.00	0.00	0.00	0.00	0.00	0.00	0.00	0.00	0.00	0.00	0.00
0.00	0.00	0.00	0.00	0.00	0.00	0.00	0.00	0.00	0.00	0.00	0.00	0.00	0.00	0.00	0.00	0.00	0.00	0.00	106.00	71.70	-177.90	-0.10	57.00	30.10	-87.10	0.00	1.50	6.30	-7.90	0.00	1.50	6.30	-7.90	0.00	1.00	0.00	0.00	0.00	0.00	0.00	0.00	0.00	0.00	0.00	0.00	0.00	0.00	0.00	0.00
0.00	0.00	0.00	0.00	0.00	0.00	0.00	0.00	0.00	0.00	0.00	0.00	0.00	0.00	0.00	0.00	0.00	0.00	0.00	56.20	118.90	-175.20	0.00	33.30	54.30	-87.60	0.00	-1.00	7.70	-6.60	0.00	-1.00	7.70	-6.60	0.00	1.00	0.00	0.00	0.00	0.00	0.00	0.00	0.00	0.00	0.00	0.00	0.00	0.00	0.00	0.00
0.00	0.00	0.00	0.00	0.00	0.00	0.00	0.00	0.00	0.00	0.00	0.00	0.00	0.00	0.00	0.00	0.00	0.00	0.00	1.00	154.40	-155.40	0.00	6.30	73.30	-79.60	0.00	-3.50	8.30	-4.70	0.00	-3.50	8.30	-4.70	0.00	1.00	0.00	0.00	0.00	0.00	0.00	0.00	0.00	0.00	0.00	0.00	0.00	0.00	0.00	0.00
0.00	0.00	0.00	0.00	0.00	0.00	0.00	0.00	0.00	0.00	0.00	0.00	0.00	0.00	0.00	0.00	0.00	0.00	0.00	-54.20	174.80	-120.50	0.00	-21.20	85.00	-63.70	0.00	-5.70	8.10	-2.40	0.00	-5.70	8.10	-2.40	0.00	1.00	0.00	0.00	0.00	0.00	0.00	0.00	0.00	0.00	0.00	0.00	0.00	0.00	0.00	0.00
0.00	0.00	0.00	0.00	0.00	0.00	0.00	0.00	0.00	0.00	0.00	0.00	0.00	0.00	0.00	0.00	0.00	0.00	0.00	-104.30	178.00	-73.70	0.00	-46.70	88.40	-41.70	0.00	-7.30	7.10	0.10	0.00	-7.30	7.10	0.10	0.00	1.00	0.00	0.00	0.00	0.00	0.00	0.00	0.00	0.00	0.00	0.00	0.00	0.00	0.00	0.00
0.00	0.00	0.00	0.00	0.00	0.00	0.00	0.00	0.00	0.00	0.00	0.00	0.00	0.00	0.00	0.00	0.00	0.00	0.00	-144.10	163.90	-19.70	0.00	-67.70	83.20	-15.50	0.00	-8.20	5.40	2.70	0.00	-8.20	5.40	2.70	0.00	1.00	0.00	0.00	0.00	0.00	0.00	0.00	0.00	0.00	0.00	0.00	0.00	0.00	0.00	0.00
0.00	0.00	0.00	0.00	0.00	0.00	0.00	0.00	0.00	0.00	0.00	0.00	0.00	0.00	0.00	0.00	0.00	0.00	0.00	-169.80	133.60	36.10	0.00	-82.00	69.80	12.10	0.00	-8.30	3.20	5.00	0.00	-8.30	3.20	5.00	0.00	1.00	0.00	0.00	0.00	0.00	0.00	0.00	0.00	0.00	0.00	0.00	0.00	0.00	0.00	0.00
0.00	0.00	0.00	0.00	0.00	0.00	0.00	0.00	0.00	0.00	0.00	0.00	0.00	0.00	0.00	0.00	0.00	0.00	0.00	-178.90	90.40	88.50	0.00	-88.30	49.60	38.60	0.00	-7.50	0.60	6.80	0.00	-7.50	0.60	6.80	0.00	1.00	0.00	0.00	0.00	0.00	0.00	0.00	0.00	0.00	0.00	0.00	0.00	0.00	0.00	0.00
0.00	0.00	0.00	0.00	0.00	0.00	0.00	0.00	0.00	0.00	0.00	0.00	0.00	0.00	0.00	0.00	0.00	0.00	0.00	-170.50	38.20	132.30	0.00	-85.90	24.50	61.30	0.00	-6.10	-1.90	8.00	0.00	-6.10	-1.90	8.00	0.00	1.00	0.00	0.00	0.00	0.00	0.00	0.00	0.00	0.00	0.00	0.00	0.00	0.00	0.00	0.00
0.00	0.00	0.00	0.00	0.00	0.00	0.00	0.00	0.00	0.00	0.00	0.00	0.00	0.00	0.00	0.00	0.00	0.00	0.00	-145.40	-17.60	163.00	0.00	-75.10	-2.90	78.00	0.00	-4.00	-4.30	8.30	0.00	-4.00	-4.30	8.30	0.00	1.00	0.00	0.00	0.00	0.00	0.00	0.00	0.00	0.00	0.00	0.00	0.00	0.00	0.00	0.00
0.00	0.00	0.00	0.00	0.00	0.00	0.00	0.00	0.00	0.00	0.00	0.00	0.00	0.00	0.00	0.00	0.00	0.00	0.00	-106.00	-71.80	177.80	0.00	-57.00	-30.10	87.10	0.00	-1.50	-6.30	7.90	0.00	-1.50	-6.30	7.90	0.00	1.00	0.00	0.00	0.00	0.00	0.00	0.00	0.00	0.00	0.00	0.00	0.00	0.00	0.00	0.00
0.00	0.00	0.00	0.00	0.00	0.00	0.00	0.00	0.00	0.00	0.00	0.00	0.00	0.00	0.00	0.00	0.00	0.00	0.00	-56.30	-118.90	175.20	0.00	-33.30	-54.30	87.60	0.00	1.00	-7.70	6.60	0.00	1.00	-7.70	6.60	0.00	1.00	0.00	0.00	0.00	0.00	0.00	0.00	0.00	0.00	0.00	0.00	0.00	0.00	0.00	0.00
0.00	0.00	0.00	0.00	0.00	0.00	0.00	0.00	0.00	0.00	0.00	0.00	0.00	0.00	0.00	0.00	0.00	0.00	0.00	-1.00	-154.40	155.50	0.00	-6.30	-73.30	79.60	0.00	3.50	-8.30	4.70	0.00	3.50	-8.30	4.70	0.00	1.00	0.00	0.00	0.00	0.00	0.00	0.00	0.00	0.00	0.00	0.00	0.00	0.00	0.00	0.00
0.00	0.00	0.00	0.00	0.00	0.00	0.00	0.00	0.00	0.00	0.00	0.00	0.00	0.00	0.00	0.00	0.00	0.00	0.00	54.30	-174.80	120.50	0.00	21.20	-85.00	63.70	0.00	5.70	-8.10	2.40	0.00	5.70	-8.10	2.40	0.00	1.00	0.00	0.00	0.00	0.00	0.00	0.00	0.00	0.00	0.00	0.00	0.00	0.00	0.00	0.00
0.00	0.00	0.00	0.00	0.00	0.00	0.00	0.00	0.00	0.00	0.00	0.00	0.00	0.00	0.00	0.00	0.00	0.00	0.00	104.30	-178.10	73.70	0.00	46.70	-88.40	41.60	0.00	7.30	-7.10	-0.10	0.00	7.30	-7.10	-0.10	0.00	1.00	0.00	0.00	0.00	0.00	0.00	0.00	0.00	0.00	0.00	0.00	0.00	0.00	0.00	0.00
0.00	0.00	0.00	0.00	0.00	0.00	0.00	0.00	0.00	0.00	0.00	0.00	0.00	0.00	0.00	0.00	0.00	0.00	0.00	144.10	-163.90	19.70	0.00	67.70	-83.20	15.50	0.00	8.20	-5.40	-2.70	0.00	8.20	-5.40	-2.70	0.00	1.00	0.00	0.00	0.00	0.00	0.00	0.00	0.00	0.00	0.00	0.00	0.00	0.00	0.00	0.00
0.00	0.00	0.00	0.00	0.00	0.00	0.00	0.00	0.00	0.00	0.00	0.00	0.00	0.00	0.00	0.00	0.00	0.00	0.00	169.80	-133.70	-36.10	0.00	82.00	-69.80	-12.10	0.00	8.30	-3.20	-5.00	0.00	8.30	-3.20	-5.00	0.00	1.00	0.00	0.00	0.00	0.00	0.00	0.00	0.00	0.00	0.00	0.00	0.00	0.00	0.00	0.00
0.00	0.00	0.00	0.00	0.00	0.00	0.00	0.00	0.00	0.00	0.00	0.00	0.00	0.00	0.00	0.00	0.00	0.00	0.00	178.90	-90.30	-88.50	0.00	88.30	-49.60	-38.60	0.00	7.50	-0.60	-6.80	0.00	7.50	-0.60	-6.80	0.00	1.00	0.00	0.00	0.00	0.00	0.00	0.00	0.00	0.00	0.00	0.00	0.00	0.00	0.00	0.00
0.00	0.00	0.00	0.00	0.00	0.00	0.00	0.00	0.00	0.00	0.00	0.00	0.00	0.00	0.00	0.00	0.00	0.00	0.00	170.50	-38.20	-132.20	0.00	85.90	-24.50	-61.30	0.00	6.10	1.90	-8.00	0.00	6.10	1.90	-8.00	0.00	1.00	0.00	0.00	0.00	0.00	0.00	0.00	0.00	0.00	0.00	0.00	0.00	0.00	0.00	0.00
0.00	0.00	0.00	0.00	0.00	0.00	0.00	0.00	0.00	0.00	0.00	0.00	0.00	0.00	0.00	0.00	0.00	0.00	0.00	145.40	17.60	-163.00	0.00	75.10	2.90	-78.00	0.00	4.00	4.30	-8.30	0.00	4.00	4.30	-8.30	0.00	1.00	0.00	0.00	0.00	0.00	0.00	0.00	0.00	0.00	0.00	0.00	0.00	0.00	0.00	0.00
0.00	0.00	0.00	0.00	0.00	0.00	0.00	0.00	0.00	0.00	0.00	0.00	0.00	0.00	0.00	0.00	0.00	0.00	0.00	106.00	71.70	-177.80	0.00	57.00	30.10	-87.10	0.00	1.50	6.30	-7.90	0.00	1.50	6.30	-7.90	0.00	1.00	0.00	0.00	0.00	0.00	0.00	0.00	0.00	0.00	0.00	0.00	0.00	0.00	0.00	0.00
0.00	0.00	0.00	0.00	0.00	0.00	0.00	0.00	0.00	0.00	0.00	0.00	0.00	0.00	0.00	0.00	0.00	0.00	0.00	56.30	118.90	-175.20	0.00	33.30	54.30	-87.60	0.00	-1.00	7.70	-6.60	0.00	-1.00	7.70	-6.60	0.00	1.00	0.00	0.00	0.00	0.00	0.00	0.00	0.00	0.00	0.00	0.00	0.00	0.00	0.00	0.00
0.00	0.00	0.00	0.00	0.00	0.00	0.00	0.00	0.00	0.00	0.00	0.00	0.00	0.00	0.00	0.00	0.00	0.00	0.00	1.00	154.40	-155.50	0.00	6.30	73.30	-79.60	0.00	-3.50	8.30	-4.70	0.00	-3.50	8.30	-4.70	0.00	1.00	0.00	0.00	0.00	0.00	0.00	0.00	0.00	0.00	0.00	0.00	0.00	0.00	0.00	0.00
0.00	0.00	0.00	0.00	0.00	0.00	0.00	0.00	0.00	0.00	0.00	0.00	0.00	0.00	0.00	0.00	0.00	0.00	0.00	-54.30	174.80	-120.50	0.00	-21.20	85.00	-63.70	0.00	-5.70	8.10	-2.40	0.00	-5.70	8.10	-2.40	0.00	1.00	0.00	0.00	0.00	0.00	0.00	0.00	0.00	0.00	0.00	0.00	0.00	0.00	0.00	0.00
0.00	0.00	0.00	0.00	0.00	0.00	0.00	0.00	0.00	0.00	0.00	0.00	0.00	0.00	0.00	0.00	0.00	0.00	0.00	-104.30	178.00	-73.80	0.00	-46.70	88.40	-41.70	0.00	-7.30	7.10	0.10	0.00	-7.30	7.10	0.10	0.00	1.00	0.00	0.00	0.00	0.00	0.00	0.00	0.00	0.00	0.00	0.00	0.00	0.00	0.00	0.00
0.00	0.00	0.00	0.00	0.00	0.00	0.00	0.00	0.00	0.00	0.00	0.00	0.00	0.00	0.00	0.00	0.00	0.00	0.00	-144.10	163.90	-19.70	0.00	-67.70	83.20	-15.50	0.00	-8.20	5.40	2.70	0.00	-8.20	5.40	2.70	0.00	1.00	0.00	0.00	0.00	0.00	0.00	0.00	0.00	0.00	0.00	0.00	0.00	0.00	0.00	0.00
0.00	0.00	0.00	0.00	0.00	0.00	0.00	0.00	0.00	0.00	0.00	0.00	0.00	0.00	0.00	0.00	0.00	0.00	0.00	-169.80	133.70	36.10	0.00	-82.00	69.80	12.10	0.00	-8.30	3.20	5.00	0.00	-8.30	3.20	5.00	0.00	1.00	0.00	0.00	0.00	0.00	0.00	0.00	0.00	0.00	0.00	0.00	0.00	0.00	0.00	0.00
0.00	0.00	0.00	0.00	0.00	0.00	0.00	0.00	0.00	0.00	0.00	0.00	0.00	0.00	0.00	0.00	0.00	0.00	0.00	-178.90	90.40	88.50	0.00	-88.20	49.60	38.60	0.00	-7.50	0.60	6.80	0.00	-7.50	0.60	6.80	0.00	1.00	0.00	0.00	0.00	0.00	0.00	0.00	0.00	0.00	0.00	0.00	0.00	0.00	0.00	0.00
0.00	0.00	0.00	0.00	0.00	0.00	0.00	0.00	0.00	0.00	0.00	0.00	0.00	0.00	0.00	0.00	0.00	0.00	0.00	-170.50	38.20	132.20	0.00	-85.90	24.50	61.30	0.00	-6.10	-1.90	8.00	0.00	-6.10	-1.90	8.00	0.00	1.00	0.00	0.00	0.00	0.00	0.00	0.00	0.00	0.00	0.00	0.00	0.00	0.00	0.00	0.00
0.00	0.00	0.00	0.00	0.00	0.00	0.00	0.00	0.00	0.00	0.00	0.00	0.00	0.00	0.00	0.00	0.00	0.00	0.00	-145.40	-17.60	163.00	0.00	-75.10	-2.90	78.00	0.00	-4.00	-4.30	8.30	0.00	-4.00	-4.30	8.30	0.00	1.00	0.00	0.00	0.00	0.00	0.00	0.00	0.00	0.00	0.00	0.00	0.00	0.00	0.00	0.00
0.00	0.00	0.00	0.00	0.00	0.00	0.00	0.00	0.00	0.00	0.00	0.00	0.00	0.00	0.00	0.00	0.00	0.00	0.00	-106.00	-71.80	177.80	0.00	-57.00	-30.10	87.10	0.00	-1.50	-6.30	7.90	0.00	-1.50	-6.30	7.90	0.00	1.00	0.00	0.00	0.00	0.00	0.00	0.00	0.00	0.00	0.00	0.00	0.00	0.00	0.00	0.00
0.00	0.00	0.00	0.00	0.00	0.00	0.00	0.00	0.00	0.00	0.00	0.00	0.00	0.00	0.00	0.00	0.00	0.00	0.00	-56.30	-118.90	175.20	0.00	-33.30	-54.30	87.60	0.00	1.00	-7.70	6.60	0.00	1.00	-7.70	6.60	0.00	1.00	0.00	0.00	0.00	0.00	0.00	0.00	0.00	0.00	0.00	0.00	0.00	0.00	0.00	0.00
0.00	0.00	0.00	0.00	0.00	0.00	0.00	0.00	0.00	0.00	0.00	0.00	0.00	0.00	0.00	0.00	0.00	0.00	0.00	-1.00	-154.40	155.50	0.10	-6.30	-73.30	79.60	0.00	3.50	-8.30	4.70	0.00	3.50	-8.30	4.70	0.00	1.00	0.00	0.00	0.00	0.00	0.00	0.00	0.00	0.00	0.00	0.00	0.00	0.00	0.00	0.00
0.00	0.00	0.00	0.00	0.00	0.00	0.00	0.00	0.00	0.00	0.00	0.00	0.00	0.00	0.00	0.00	0.00	0.00	0.00	54.30	-174.80	120.50	0.00	21.20	-85.00	63.70	0.00	5.70	-8.10	2.40	0.00	5.70	-8.10	2.40	0.00	1.00	0.00	0.00	0.00	0.00	0.00	0.00	0.00	0.00	0.00	0.00	0.00	0.00	0.00	0.00
0.00	0.00	0.00	0.00	0.00	0.00	0.00	0.00	0.00	0.00	0.00	0.00	0.00	0.00	0.00	0.00	0.00	0.00	0.00	104.30	-178.10	73.70	0.00	46.70	-88.50	41.60	0.00	7.30	-7.10	-0.10	0.00	7.30	-7.10	-0.10	0.00	1.00	0.00	0.00	0.00	0.00	0.00	0.00	0.00	0.00	0.00	0.00	0.00	0.00	0.00	0.00
0.00	0.00	0.00	0.00	0.00	0.00	0.00	0.00	0.00	0.00	0.00	0.00	0.00	0.00	0.00	0.00	0.00	0.00	0.00	144.10	-163.90	19.70	0.00	67.70	-83.20	15.50	0.00	8.20	-5.40	-2.70	0.00	8.20	-5.40	-2.70	0.00	1.00	0.00	0.00	0.00	0.00	0.00	0.00	0.00	0.00	0.00	0.00	0.00	0.00	0.00	0.00
0.00	0.00	0.00	0.00	0.00	0.00	0.00	0.00	0.00	0.00	0.00	0.00	0.00	0.00	0.00	0.00	0.00	0.00	0.00	169.80	-133.70	-36.10	0.00	82.00	-69.80	-12.10	0.00	8.30	-3.20	-5.00	0.00	8.30	-3.20	-5.00	0.00	1.00	0.00	0.00	0.00	0.00	0.00	0.00	0.00	0.00	0.00	0.00	0.00	0.00	0.00	0.00
0.00	0.00	0.00	0.00	0.00	0.00	0.00	0.00	0.00	0.00	0.00	0.00	0.00	0.00	0.00	0.00	0.00	0.00	0.00	178.90	-90.30	-88.50	0.00	88.30	-49.60	-38.60	0.00	7.50	-0.60	-6.80	0.00	7.50	-0.60	-6.80	0.00	1.00	0.00	0.00	0.00	0.00	0.00	0.00	0.00	0.00	0.00	0.00	0.00	0.00	0.00	0.00
0.00	0.00	0.00	0.00	0.00	0.00	0.00	0.00	0.00	0.00	0.00	0.00	0.00	0.00	0.00	0.00	0.00	0.00	0.00	170.50	-38.20	-132.20	0.00	85.90	-24.50	-61.30	0.00	6.10	1.90	-8.00	0.00	6.10	1.90	-8.00	0.00	1.00	0.00	0.00	0.00	0.00	0.00	0.00	0.00	0.00	0.00	0.00	0.00	0.00	0.00	0.00
0.00	0.00	0.00	0.00	0.00	0.00	0.00	0.00	0.00	0.00	0.00	0.00	0.00	0.00	0.00	0.00	0.00	0.00	0.00	145.40	17.60	-163.00	0.00	75.10	2.90	-78.00	0.00	4.00	4.30	-8.30	0.00	4.00	4.30	-8.30	0.00	1.00	0.00	0.00	0.00	0.00	0.00	0.00	0.00	0.00	0.00	0.00	0.00	0.00	0.00	0.00
0.00	0.00	0.00	0.00	0.00	0.00	0.00	0.00	0.00	0.00	0.00	0.00	0.00	0.00	0.00	0.00	0.00	0.00	0.00	106.00	71.80	-177.80	0.00	57.00	30.10	-87.10	0.00	1.50	6.30	-7.90	0.00	1.50	6.30	-7.90	0.00	1.00	0.00	0.00	0.00	0.00	0.00	0.00	0.00	0.00	0.00	0.00	0.00	0.00	0.00	0.00
0.00	0.00	0.00	0.00	0.00	0.00	0.00	0.00	0.00	0.00	0.00	0.00	0.00	0.00	0.00	0.00	0.00	0.00	0.00	56.30	118.90	-175.20	0.00	33.30	54.30	-87.60	0.00	-1.00	7.70	-6.60	0.00	-1.00	7.70	-6.60	0.00	1.00	0.00	0.00	0.00	0.00	0.00	0.00	0.00	0.00	0.00	0.00	0.00	0.00	0.00	0.00
0.00	0.00	0.00	0.00	0.00	0.00	0.00	0.00	0.00	0.00	0.00	0.00	0.00	0.00	0.00	0.00	0.00	0.00	0.00	1.00	154.40	-155.50	0.00	6.30	73.30	-79.60	0.00	-3.50	8.30	-4.70	0.00	-3.50	8.30	-4.70	0.00	1.00	0.00	0.00	0.00	0.00	0.00	0.00	0.00	0.00	0.00	0.00	0.00	0.00	0.00	0.00
0.00	0.00	0.00	0.00	0.00	0.00	0.00	0.00	0.00	0.00	0.00	0.00	0.00	0.00	0.00	0.00	0.00	0.00	0.00	-54.20	174.80	-120.50	0.00	-21.20	85.00	-63.70	0.00	-5.70	8.10	-2.40	0.00	-5.70	8.10	-2.40	0.00	1.00	0.00	0.00	0.00	0.00	0.00	0.00	0.00	0.00	0.00	0.00	0.00	0.00	0.00	0.00
0.00	0.00	0.00	0.00	0.00	0.00	0.00	0.00	0.00	0.00	0.00	0.00	0.00	0.00	0.00	0.00	0.00	0.00	0.00	-104.30	178.00	-73.70	0.00	-46.70	88.40	-41.60	0.00	-7.30	7.10	0.10	0.00	-7.30	7.10	0.10	0.00	1.00	0.00	0.00	0.00	0.00	0.00	0.00	0.00	0.00	0.00	0.00	0.00	0.00	0.00	0.00
0.00	0.00	0.00	0.00	0.00	0.00	0.00	0.00	0.00	0.00	0.00	0.00	0.00	0.00	0.00	0.00	0.00	0.00	0.00	-144.10	163.90	-19.70	0.00	-67.60	83.20	-15.50	0.00	-8.20	5.40	2.70	0.00	-8.20	5.40	2.70	0.00	1.00	0.00	0.00	0.00	0.00	0.00	0.00	0.00	0.00	0.00	0.00	0.00	0.00	0.00	0.00
0.00	0.00	0.00	0.00	0.00	0.00	0.00	0.00	0.00	0.00	0.00	0.00	0.00	0.00	0.00	0.00	0.00	0.00	0.00	-169.80	133.60	36.10	0.00	-82.00	69.80	12.10	0.00	-8.30	3.20	5.00	0.00	-8.30	3.20	5.00	0.00	1.00	0.00	0.00	0.00	0.00	0.00	0.00	0.00	0.00	0.00	0.00	0.00	0.00	0.00	0.00
0.00	0.00	0.00	0.00	0.00	0.00	0.00	0.00	0.00	0.00	0.00	0.00	0.00	0.00	0.00	0.00	0.00	0.00	0.00	-178.90	90.40	88.50	0.00	-88.20	49.60	38.60	0.00	-7.50	0.60	6.80	0.00	-7.50	0.60	6.80	0.00	1.00	0.00	0.00	0.00	0.00	0.00	0.00	0.00	0.00	0.00	0.00	0.00	0.00	0.00	0.00
0.00	0.00	0.00	0.00	0.00	0.00	0.00	0.00	0.00	0.00	0.00	0.00	0.00	0.00	0.00	0.00	0.00	0.00	0.00	-170.50	38.20	132.30	0.00	-85.90	24.50	61.30	0.00	-6.10	-1.90	8.00	0.00	-6.10	-1.90	8.00	0.00	1.00	0.00	0.00	0.00	0.00	0.00	0.00	0.00	0.00	0.00	0.00	0.00	0.00	0.00	0.00
0.00	0.00	0.00	0.00	0.00	0.00	0.00	0.00	0.00	0.00	0.00	0.00	0.00	0.00	0.00	0.00	0.00	0.00	0.00	-145.40	-17.60	163.00	0.00	-75.10	-2.90	78.00	0.00	-4.00	-4.30	8.30	0.00	-4.00	-4.30	8.30	0.00	1.00	0.00	0.00	0.00	0.00	0.00	0.00	0.00	0.00	0.00	0.00	0.00	0.00	0.00	0.00
0.00	0.00	0.00	0.00	0.00	0.00	0.00	0.00	0.00	0.00	0.00	0.00	0.00	0.00	0.00	0.00	0.00	0.00	0.00	-106.00	-71.80	177.80	0.00	-57.00	-30.10	87.10	0.00	-1.50	-6.30	7.90	0.00	-1.50	-6.30	7.90	0.00	1.00	0.00	0.00	0.00	0.00	0.00	0.00	0.00	0.00	0.00	0.00	0.00	0.00	0.00	0.00
0.00	0.00	0.00	0.00	0.00	0.00	0.00	0.00	0.00	0.00	0.00	0.00	0.00	0.00	0.00	0.00	0.00	0.00	0.00	-56.30	-118.90	175.20	0.00	-33.30	-54.30	87.60	0.00	1.00	-7.70	6.60	0.00	1.00	-7.70	6.60	0.00	1.00	0.00	0.00	0.00	0.00	0.00	0.00	0.00	0.00	0.00	0.00	0.00	0.00	0.00	0.00
0.00	0.00	0.00	0.00	0.00	0.00	0.00	0.00	0.00	0.00	0.00	0.00	0.00	0.00	0.00	0.00	0.00	0.00	0.00	-1.00	-154.40	155.50	0.00	-6.30	-73.30	79.60	0.00	3.50	-8.30	4.70	0.00	3.50	-8.30	4.70	0.00	1.00	0.00	0.00	0.00	0.00	0.00	0.00	0.00	0.00	0.00	0.00	0.00	0.00	0.00	0.00
0.00	0.00	0.00	0.00	0.00	0.00	0.00	0.00	0.00	0.00	0.00	0.00	0.00	0.00	0.00	0.00	0.00	0.00	0.00	54.20	-174.80	120.50	0.00	21.20	-85.00	63.70	0.00	5.70	-8.10	2.40	0.00	5.70	-8.10	2.40	0.00	1.00	0.00	0.00	0.00	0.00	0.00	0.00	0.00	0.00	0.00	0.00	0.00	0.00	0.00	0.00
0.00	0.00	0.00	0.00	0.00	0.00	0.00	0.00	0.00	0.00	0.00	0.00	0.00	0.00	0.00	0.00	0.00	0.00	0.00	104.30	-178.10	73.70	0.00	46.70	-88.50	41.60	0.00	7.30	-7.10	-0.10	0.00	7.30	-7.10	-0.10	0.00	1.00	0.00	0.00	0.00	0.00	0.00	0.00	0.00	0.00	0.00	0.00	0.00	0.00	0.00	0.00
0.00	0.00	0.00	0.00	0.00	0.00	0.00	0.00	0.00	0.00	0.00	0.00	0.00	0.00	0.00	0.00	0.00	0.00	0.00	144.10	-163.90	19.70	0.00	67.70	-83.20	15.50	0.00	8.20	-5.40	-2.70	0.00	8.20	-5.40	-2.70	0.00	1.00	0.00	0.00	0.00	0.00	0.00	0.00	0.00	0.00	0.00	0.00	0.00	0.00	0.00	0.00
0.00	0.00	0.00	0.00	0.00	0.00	0.00	0.00	0.00	0.00	0.00	0.00	0.00	0.00	0.00	0.00	0.00	0.00	0.00	169.80	-133.70	-36.10	0.00	82.00	-69.80	-12.10	0.00	8.30	-3.20	-5.00	0.00	8.30	-3.20	-5.00	0.00	1.00	0.00	0.00	0.00	0.00	0.00	0.00	0.00	0.00	0.00	0.00	0.00	0.00	0.00	0.00
0.00	0.00	0.00	0.00	0.00	0.00	0.00	0.00	0.00	0.00	0.00	0.00	0.00	0.00	0.00	0.00	0.00	0.00	0.00	178.90	-90.40	-88.50	0.00	88.20	-49.60	-38.60	0.00	7.50	-0.60	-6.80	0.00	7.50	-0.60	-6.80	0.00	1.00	0.00	0.00	0.00	0.00	0.00	0.00	0.00	0.00	0.00	0.00	0.00	0.00	0.00	0.00
0.00	0.00	0.00	0.00	0.00	0.00	0.00	0.00	0.00	0.00	0.00	0.00	0.00	0.00	0.00	0.00	0.00	0.00	0.00	170.50	-38.20	-132.20	0.00	85.90	-24.50	-61.30	0.00	6.10	1.90	-8.00	0.00	6.10	1.90	-8.00	0.00	1.00	0.00	0.00	0.00	0.00	0.00	0.00	0.00	0.00	0.00	0.00	0.00	0.00	0.00	0.00
0.00	0.00	0.00	0.00	0.00	0.00	0.00	0.00	0.00	0.00	0.00	0.00	0.00	0.00	0.00	0.00	0.00	0.00	0.00	145.40	17.60	-163.00	0.00	75.10	2.90	-78.00	0.00	4.00	4.30	-8.30	0.00	4.00	4.30	-8.30	0.00	1.00	0.00	0.00	0.00	0.00	0.00	0.00	0.00	0.00	0.00	0.00	0.00	0.00	0.00	0.00
0.00	0.00	0.00	0.00	0.00	0.00	0.00	0.00	0.00	0.00	0.00	0.00	0.00	0.00	0.00	0.00	0.00	0.00	0.00	106.00	71.80	-177.80	0.00	57.00	30.10	-87.10	0.00	1.50	6.30	-7.90	0.00	1.50	6.30	-7.90	0.00	1.00	0.00	0.00	0.00	0.00	0.00	0.00	0.00	0.00	0.00	0.00	0.00	0.00	0.00	0.00
0.00	0.00	0.00	0.00	0.00	0.00	0.00	0.00	0.00	0.00	0.00	0.00	0.00	0.00	0.00	0.00	0.00	0.00	0.00	56.30	118.90	-175.20	0.00	33.30	54.30	-87.60	0.00	-1.00	7.70	-6.60	0.00	-1.00	7.70	-6.60	0.00	1.00	0.00	0.00	0.00	0.00	0.00	0.00	0.00	0.00	0.00	0.00	0.00	0.00	0.00	0.00
0.00	0.00	0.00	0.00	0.00	0.00	0.00	0.00	0.00	0.00	0.00	0.00	0.00	0.00	0.00	0.00	0.00	0.00	0.00	1.00	154.40	-155.50	0.00	6.30	73.30	-79.60	0.00	-3.50	8.30	-4.70	0.00	-3.50	8.30	-4.70	0.00	1.00	0.00	0.00	0.00	0.00	0.00	0.00	0.00	0.00	0.00	0.00	0.00	0.00	0.00	0.00
0.00	0.00	0.00	0.00	0.00	0.00	0.00	0.00	0.00	0.00	0.00	0.00	0.00	0.00	0.00	0.00	0.00	0.00	0.00	-54.30	174.80	-120.50	0.00	-21.20	85.00	-63.70	0.00	-5.70	8.10	-2.40	0.00	-5.70	8.10	-2.40	0.00	1.00	0.00	0.00	0.00	0.00	0.00	0.00	0.00	0.00	0.00	0.00	0.00	0.00	0.00	0.00
0.00	0.00	0.00	0.00	0.00	0.00	0.00	0.00	0.00	0.00	0.00	0.00	0.00	0.00	0.00	0.00	0.00	0.00	0.00	-104.30	178.10	-73.70	0.00	-46.70	88.40	-41.60	0.00	-7.30	7.10	0.10	0.00	-7.30	7.10	0.10	0.00	1.00	0.00	0.00	0.00	0.00	0.00	0.00	0.00	0.00	0.00	0.00	0.00	0.00	0.00	0.00
0.00	0.00	0.00	0.00	0.00	0.00	0.00	0.00	0.00	0.00	0.00	0.00	0.00	0.00	0.00	0.00	0.00	0.00	0.00	-144.10	163.90	-19.70	0.00	-67.60	83.20	-15.50	0.00	-8.20	5.40	2.70	0.00	-8.20	5.40	2.70	0.00	1.00	0.00	0.00	0.00	0.00	0.00	0.00	0.00	0.00	0.00	0.00	0.00	0.00	0.00	0.00
0.00	0.00	0.00	0.00	0.00	0.00	0.00	0.00	0.00	0.00	0.00	0.00	0.00	0.00	0.00	0.00	0.00	0.00	0.00	-169.80	133.70	36.10	0.00	-81.90	69.80	12.10	0.00	-8.30	3.20	5.00	0.00	-8.30	3.20	5.00	0.00	1.00	0.00	0.00	0.00	0.00	0.00	0.00	0.00	0.00	0.00	0.00	0.00	0.00	0.00	0.00
0.00	0.00	0.00	0.00	0.00	0.00	0.00	0.00	0.00	0.00	0.00	0.00	0.00	0.00	0.00	0.00	0.00	0.00	0.00	-178.90	90.30	88.50	0.00	-88.20	49.60	38.60	0.00	-7.50	0.60	6.80	0.00	-7.50	0.60	6.80	0.00	1.00	0.00	0.00	0.00	0.00	0.00	0.00	0.00	0.00	0.00	0.00	0.00	0.00	0.00	0.00
0.00	0.00	0.00	0.00	0.00	0.00	0.00	0.00	0.00	0.00	0.00	0.00	0.00	0.00	0.00	0.00	0.00	0.00	0.00	-170.50	38.20	132.20	0.00	-85.90	24.50	61.30	0.00	-6.10	-1.90	8.00	0.00	-6.10	-1.90	8.00	0.00	1.00	0.00	0.00	0.00	0.00	0.00	0.00	0.00	0.00	0.00	0.00	0.00	0.00	0.00	0.00
0.00	0.00	0.00	0.00	0.00	0.00	0.00	0.00	0.00	0.00	0.00	0.00	0.00	0.00	0.00	0.00	0.00	0.00	0.00	-145.40	-17.60	163.00	0.00	-75.10	-2.90	78.00	0.00	-4.00	-4.30	8.30	0.00	-4.00	-4.30	8.30	0.00	1.00	0.00	0.00	0.00	0.00	0.00	0.00	0.00	0.00	0.00	0.00	0.00	0.00	0.00	0.00
0.00	0.00	0.00	0.00	0.00	0.00	0.00	0.00	0.00	0.00	0.00	0.00	0.00	0.00	0.00	0.00	0.00	0.00	0.00	-106.00	-71.80	177.80	0.00	-57.00	-30.10	87.10	0.00	-1.50	-6.30	7.90	0.00	-1.50	-6.30	7.90	0.00	1.00	0.00	0.00	0.00	0.00	0.00	0.00	0.00	0.00	0.00	0.00	0.00	0.00	0.00	0.00
0.00	0.00	0.00	0.00	0.00	0.00	0.00	0.00	0.00	0.00	0.00	0.00	0.00	0.00	0.00	0.00	0.00	0.00	0.00	-56.20	-118.90	175.20	0.00	-33.30	-54.30	87.60	0.00	1.00	-7.70	6.60	0.00	1.00	-7.70	6.60	0.00	1.00	0.00	0.00	0.00	0.00	0.00	0.00	0.00	0.00	0.00	0.00	0.00	0.00	0.00	0.00
0.00	0.00	0.00	0.00	0.00	0.00	0.00	0.00	0.00	0.00	0.00	0.00	0.00	0.00	0.00	0.00	0.00	0.00	0.00	-1.00	-154.40	155.50	0.00	-6.30	-73.30	79.60	0.00	3.50	-8.30	4.70	0.00	3.50	-8.30	4.70	0.00	1.00	0.00	0.00	0.00	0.00	0.00	0.00	0.00	0.00	0.00	0.00	0.00	0.00	0.00	0.00
0.00	0.00	0.00	0.00	0.00	0.00	0.00	0.00	0.00	0.00	0.00	0.00	0.00	0.00	0.00	0.00	0.00	0.00	0.00	54.20	-174.80	120.50	0.00	21.20	-85.00	63.70	0.00	5.70	-8.10	2.40	0.00	5.70	-8.10	2.40	0.00	1.00	0.00	0.00	0.00	0.00	0.00	0.00	0.00	0.00	0.00	0.00	0.00	0.00	0.00	0.00
0.00	0.00	0.00	0.00	0.00	0.00	0.00	0.00	0.00	0.00	0.00	0.00	0.00	0.00	0.00	0.00	0.00	0.00	0.00	104.30	-178.00	73.70	0.00	46.70	-88.50	41.60	0.00	7.30	-7.10	-0.10	0.00	7.30	-7.10	-0.10	0.00	1.00	0.00	0.00	0.00	0.00	0.00	0.00	0.00	0.00	0.00	0.00	0.00	0.00	0.00	0.00
0.00	0.00	0.00	0.00	0.00	0.00	0.00	0.00	0.00	0.00	0.00	0.00	0.00	0.00	0.00	0.00	0.00	0.00	0.00	144.10	-163.90	19.70	0.00	67.60	-83.20	15.50	0.00	8.20	-5.40	-2.70	0.00	8.20	-5.40	-2.70	0.00	1.00	0.00	0.00	0.00	0.00	0.00	0.00	0.00	0.00	0.00	0.00	0.00	0.00	0.00	0.00
0.00	0.00	0.00	0.00	0.00	0.00	0.00	0.00	0.00	0.00	0.00	0.00	0.00	0.00	0.00	0.00	0.00	0.00	0.00	169.80	-133.70	-36.10	0.00	81.90	-69.80	-12.10	0.00	8.30	-3.20	-5.00	0.00	8.30	-3.20	-5.00	0.00	1.00	0.00	0.00	0.00	0.00	0.00	0.00	0.00	0.00	0.00	0.00	0.00	0.00	0.00	0.00
0.00	0.00	0.00	0.00	0.00	0.00	0.00	0.00	0.00	0.00	0.00	0.00	0.00	0.00	0.00	0.00	0.00	0.00	0.00	178.90	-90.40	-88.50	0.00	88.20	-49.60	-38.60	0.00	7.50	-0.60	-6.80	0.00	7.50	-0.60	-6.80	0.00	1.00	0.00	0.00	0.00	0.00	0.00	0.00	0.00	0.00	0.00	0.00	0.00	0.00	0.00	0.00
0.00	0.00	0.00	0.00	0.00	0.00	0.00	0.00	0.00	0.00	0.00	0.00	0.00	0.00	0.00	0.00	0.00	0.00	0.00	170.50	-38.20	-132.20	0.00	85.90	-24.50	-61.30	0.00	6.10	1.90	-8.00	0.00	6.10	1.90	-8.00	0.00	1.00	0.00	0.00	0.00	0.00	0.00	0.00	0.00	0.00	0.00	0.00	0.00	0.00	0.00	0.00
0.00	0.00	0.00	0.00	0.00	0.00	0.00	0.00	0.00	0.00	0.00	0.00	0.00	0.00	0.00	0.00	0.00	0.00	0.00	145.40	17.60	-163.00	0.00	75.10	2.90	-78.00	0.00	4.00	4.30	-8.30	0.00	4.00	4.30	-8.30	0.00	1.00	0.00	0.00	0.00	0.00	0.00	0.00	0.00	0.00	0.00	0.00	0.00	0.00	0.00	0.00
0.00	0.00	0.00	0.00	0.00	0.00	0.00	0.00	0.00	0.00	0.00	0.00	0.00	0.00	0.00	0.00	0.00	0.00	0.00	106.00	71.80	-177.80	0.00	57.00	30.10	-87.10	0.00	1.50	6.30	-7.90	0.00	1.50	6.30	-7.90	0.00	1.00	0.00	0.00	0.00	0.00	0.00	0.00	0.00	0.00	0.00	0.00	0.00	0.00	0.00	0.00
0.00	0.00	0.00	0.00	0.00	0.00	0.00	0.00	0.00	0.00	0.00	0.00	0.00	0.00	0.00	0.00	0.00	0.00	0.00	56.30	118.90	-175.20	0.00	33.30	54.30	-87.60	0.00	-1.00	7.70	-6.60	0.00	-1.00	7.70	-6.60	0.00	1.00	0.00	0.00	0.00	0.00	0.00	0.00	0.00	0.00	0.00	0.00	0.00	0.00	0.00	0.00
0.00	0.00	0.00	0.00	0.00	0.00	0.00	0.00	0.00	0.00	0.00	0.00	0.00	0.00	0.00	0.00	0.00	0.00	0.00	1.00	154.40	-155.50	0.00	6.30	73.30	-79.60	0.00	-3.50	8.30	-4.70	0.00	-3.50	8.30	-4.70	0.00	1.00	0.00	0.00	0.00	0.00	0.00	0.00	0.00	0.00	0.00	0.00	0.00	0.00	0.00	0.00
0.00	0.00	0.00	0.00	0.00	0.00	0.00	0.00	0.00	0.00	0.00	0.00	0.00	0.00	0.00	0.00	0.00	0.00	0.00	-54.20	174.80	-120.50	0.00	-21.20	85.00	-63.70	0.00	-5.70	8.10	-2.40	0.00	-5.70	8.10	-2.40	0.00	1.00	0.00	0.00	0.00	0.00	0.00	0.00	0.00	0.00	0.00	0.00	0.00	0.00	0.00	0.00
0.00	0.00	0.00	0.00	0.00	0.00	0.00	0.00	0.00	0.00	0.00	0.00	0.00	0.00	0.00	0.00	0.00	0.00	0.00	-104.30	178.10	-73.70	0.00	-46.70	88.50	-41.60	0.00	-7.30	7.10	0.10	0.00	-7.30	7.10	0.10	0.00	1.00	0.00	0.00	0.00	0.00	0.00	0.00	0.00	0.00	0.00	0.00	0.00	0.00	0.00	0.00
0.00	0.00	0.00	0.00	0.00	0.00	0.00	0.00	0.00	0.00	0.00	0.00	0.00	0.00	0.00	0.00	0.00	0.00	0.00	-144.10	163.90	-19.80	0.00	-67.60	83.20	-15.50	0.00	-8.20	5.40	2.70	0.00	-8.20	5.40	2.70	0.00	1.00	0.00	0.00	0.00	0.00	0.00	0.00	0.00	0.00	0.00	0.00	0.00	0.00	0.00	0.00
0.00	0.00	0.00	0.00	0.00	0.00	0.00	0.00	0.00	0.00	0.00	0.00	0.00	0.00	0.00	0.00	0.00	0.00	0.00	-169.80	133.60	36.10	0.00	-81.90	69.80	12.10	0.00	-8.30	3.20	5.00	0.00	-8.30	3.20	5.00	0.00	1.00	0.00	0.00	0.00	0.00	0.00	0.00	0.00	0.00	0.00	0.00	0.00	0.00	0.00	0.00
0.00	0.00	0.00	0.00	0.00	0.00	0.00	0.00	0.00	0.00	0.00	0.00	0.00	0.00	0.00	0.00	0.00	0.00	0.00	-178.90	90.40	88.50	0.00	-88.20	49.60	38.60	0.00	-7.50	0.60	6.80	0.00	-7.50	0.60	6.80	0.00	1.00	0.00	0.00	0.00	0.00	0.00	0.00	0.00	0.00	0.00	0.00	0.00	0.00	0.00	0.00
0.00	0.00	0.00	0.00	0.00	0.00	0.00	0.00	0.00	0.00	0.00	0.00	0.00	0.00	0.00	0.00	0.00	0.00	0.00	-170.50	38.20	132.30	0.00	-85.90	24.50	61.30	0.00	-6.10	-1.90	8.00	0.00	-6.10	-1.90	8.00	0.00	1.00	0.00	0.00	0.00	0.00	0.00	0.00	0.00	0.00	0.00	0.00	0.00	0.00	0.00	0.00
0.00	0.00	0.00	0.00	0.00	0.00	0.00	0.00	0.00	0.00	0.00	0.00	0.00	0.00	0.00	0.00	0.00	0.00	0.00	-145.40	-17.60	163.00	0.00	-75.10	-2.90	78.00	0.00	-4.00	-4.30	8.30	0.00	-4.00	-4.30	8.30	0.00	1.00	0.00	0.00	0.00	0.00	0.00	0.00	0.00	0.00	0.00	0.00	0.00	0.00	0.00	0.00
0.00	0.00	0.00	0.00	0.00	0.00	0.00	0.00	0.00	0.00	0.00	0.00	0.00	0.00	0.00	0.00	0.00	0.00	0.00	-106.00	-71.80	177.80	0.00	-57.00	-30.10	87.10	0.00	-1.50	-6.30	7.90	0.00	-1.50	-6.30	7.90	0.00	1.00	0.00	0.00	0.00	0.00	0.00	0.00	0.00	0.00	0.00	0.00	0.00	0.00	0.00	0.00
0.00	0.00	0.00	0.00	0.00	0.00	0.00	0.00	0.00	0.00	0.00	0.00	0.00	0.00	0.00	0.00	0.00	0.00	0.00	-56.30	-118.90	175.20	0.00	-33.30	-54.30	87.60	0.00	1.00	-7.70	6.60	0.00	1.00	-7.70	6.60	0.00	1.00	0.00	0.00	0.00	0.00	0.00	0.00	0.00	0.00	0.00	0.00	0.00	0.00	0.00	0.00
0.00	0.00	0.00	0.00	0.00	0.00	0.00	0.00	0.00	0.00	0.00	0.00	0.00	0.00	0.00	0.00	0.00	0.00	0.00	-1.00	-154.40	155.50	0.00	-6.30	-73.30	79.60	0.00	3.50	-8.30	4.70	0.00	3.50	-8.30	4.70	0.00	1.00	0.00	0.00	0.00	0.00	0.00	0.00	0.00	0.00	0.00	0.00	0.00	0.00	0.00	0.00
0.00	0.00	0.00	0.00	0.00	0.00	0.00	0.00	0.00	0.00	0.00	0.00	0.00	0.00	0.00	0.00	0.00	0.00	0.00	54.30	-174.80	120.50	0.00	21.20	-85.00	63.70	-0.10	5.70	-8.10	2.40	0.00	5.70	-8.10	2.40	0.00	1.00	0.00	0.00	0.00	0.00	0.00	0.00	0.00	0.00	0.00	0.00	0.00	0.00	0.00	0.00
0.00	0.00	0.00	0.00	0.00	0.00	0.00	0.00	0.00	0.00	0.00	0.00	0.00	0.00	0.00	0.00	0.00	0.00	0.00	104.30	-178.00	73.70	0.00	46.70	-88.50	41.60	-0.10	7.30	-7.10	-0.10	0.00	7.30	-7.10	-0.10	0.00	1.00	0.00	0.00	0.00	0.00	0.00	0.00	0.00	0.00	0.00	0.00	0.00	0.00	0.00	0.00
0.00	0.00	0.00	0.00	0.00	0.00	0.00	0.00	0.00	0.00	0.00	0.00	0.00	0.00	0.00	0.00	0.00	0.00	0.00	144.10	-163.90	19.70	0.00	67.60	-83.20	15.40	-0.10	8.20	-5.40	-2.70	0.00	8.20	-5.40	-2.70	0.00	1.00	0.00	0.00	0.00	0.00	0.00	0.00	0.00	0.00	0.00	0.00	0.00	0.00	0.00	0.00
0.00	0.00	0.00	0.00	0.00	0.00	0.00	0.00	0.00	0.00	0.00	0.00	0.00	0.00	0.00	0.00	0.00	0.00	0.00	169.80	-133.70	-36.10	0.00	81.90	-69.80	-12.10	0.00	8.30	-3.20	-5.00	0.00	8.30	-3.20	-5.00	0.00	1.00	0.00	0.00	0.00	0.00	0.00	0.00	0.00	0.00	0.00	0.00	0.00	0.00	0.00	0.00
0.00	0.00	0.00	0.00	0.00	0.00	0.00	0.00	0.00	0.00	0.00	0.00	0.00	0.00	0.00	0.00	0.00	0.00	0.00	178.90	-90.40	-88.50	0.00	88.20	-49.60	-38.60	0.00	7.50	-0.60	-6.80	0.00	7.50	-0.60	-6.80	0.00	1.00	0.00	0.00	0.00	0.00	0.00	0.00	0.00	0.00	0.00	0.00	0.00	0.00	0.00	0.00
0.00	0.00	0.00	0.00	0.00	0.00	0.00	0.00	0.00	0.00	0.00	0.00	0.00	0.00	0.00	0.00	0.00	0.00	0.00	170.50	-38.20	-132.20	0.00	85.90	-24.50	-61.30	0.00	6.10	1.90	-8.00	0.00	6.10	1.90	-8.00	0.00	1.00	0.00	0.00	0.00	0.00	0.00	0.00	0.00	0.00	0.00	0.00	0.00	0.00	0.00	0.00
0.00	0.00	0.00	0.00	0.00	0.00	0.00	0.00	0.00	0.00	0.00	0.00	0.00	0.00	0.00	0.00	0.00	0.00	0.00	145.40	17.60	-163.00	0.00	75.10	2.90	-78.00	0.00	4.00	4.30	-8.30	0.00	4.00	4.30	-8.30	0.00	1.00	0.00	0.00	0.00	0.00	0.00	0.00	0.00	0.00	0.00	0.00	0.00	0.00	0.00	0.00
0.00	0.00	0.00	0.00	0.00	0.00	0.00	0.00	0.00	0.00	0.00	0.00	0.00	0.00	0.00	0.00	0.00	0.00	0.00	106.00	71.80	-177.80	0.00	57.00	30.10	-87.10	0.00	1.50	6.30	-7.90	0.00	1.50	6.30	-7.90	0.00	1.00	0.00	0.00	0.00	0.00	0.00	0.00	0.00	0.00	0.00	0.00	0.00	0.00	0.00	0.00
0.00	0.00	0.00	0.00	0.00	0.00	0.00	0.00	0.00	0.00	0.00	0.00	0.00	0.00	0.00	0.00	0.00	0.00	0.00	56.30	118.90	-175.30	0.00	33.30	54.30	-87.60	0.00	-1.00	7.70	-6.60	0.00	-1.00	7.70	-6.60	0.00	1.00	0.00	0.00	0.00	0.00	0.00	0.00	0.00	0.00	0.00	0.00	0.00	0.00	0.00	0.00
0.00	0.00	0.00	0.00	0.00	0.00	0.00	0.00	0.00	0.00	0.00	0.00	0.00	0.00	0.00	0.00	0.00	0.00	0.00	1.00	154.40	-155.50	0.00	6.30	73.30	-79.60	0.10	-3.50	8.30	-4.70	0.00	-3.50	8.30	-4.70	0.00	1.00	0.00	0.00	0.00	0.00	0.00	0.00	0.00	0.00	0.00	0.00	0.00	0.00	0.00	0.00
0.00	0.00	0.00	0.00	0.00	0.00	0.00	0.00	0.00	0.00	0.00	0.00	0.00	0.00	0.00	0.00	0.00	0.00	0.00	-54.20	174.80	-120.50	0.00	-21.20	85.00	-63.70	0.10	-5.70	8.10	-2.40	0.00	-5.70	8.10	-2.40	0.00	1.00	0.00	0.00	0.00	0.00	0.00	0.00	0.00	0.00	0.00	0.00	0.00	0.00	0.00	0.00
0.00	0.00	0.00	0.00	0.00	0.00	0.00	0.00	0.00	0.00	0.00	0.00	0.00	0.00	0.00	0.00	0.00	0.00	0.00	-104.30	178.10	-73.70	0.00	-46.70	88.50	-41.60	0.10	-7.30	7.10	0.10	0.00	-7.30	7.10	0.10	0.00	1.00	0.00	0.00	0.00	0.00	0.00	0.00	0.00	0.00	0.00	0.00	0.00	0.00	0.00	0.00
0.00	0.00	0.00	0.00	0.00	0.00	0.00	0.00	0.00	0.00	0.00	0.00	0.00	0.00	0.00	0.00	0.00	0.00	0.00	-144.10	163.90	-19.70	0.00	-67.60	83.20	-15.50	0.00	-8.20	5.40	2.70	0.00	-8.20	5.40	2.70	0.00	1.00	0.00	0.00	0.00	0.00	0.00	0.00	0.00	0.00	0.00	0.00	0.00	0.00	0.00	0.00
0.00	0.00	0.00	0.00	0.00	0.00	0.00	0.00	0.00	0.00	0.00	0.00	0.00	0.00	0.00	0.00	0.00	0.00	0.00	-169.80	133.70	36.10	0.00	-81.90	69.80	12.10	0.00	-8.30	3.20	5.00	0.00	-8.30	3.20	5.00	0.00	1.00	0.00	0.00	0.00	0.00	0.00	0.00	0.00	0.00	0.00	0.00	0.00	0.00	0.00	0.00
0.00	0.00	0.00	0.00	0.00	0.00	0.00	0.00	0.00	0.00	0.00	0.00	0.00	0.00	0.00	0.00	0.00	0.00	0.00	-178.90	90.40	88.50	0.00	-88.20	49.60	38.60	0.00	-7.50	0.60	6.80	0.00	-7.50	0.60	6.80	0.00	1.00	0.00	0.00	0.00	0.00	0.00	0.00	0.00	0.00	0.00	0.00	0.00	0.00	0.00	0.00
0.00	0.00	0.00	0.00	0.00	0.00	0.00	0.00	0.00	0.00	0.00	0.00	0.00	0.00	0.00	0.00	0.00	0.00	0.00	-170.50	38.20	132.20	0.00	-85.90	24.50	61.30	0.00	-6.10	-1.90	8.00	0.00	-6.10	-1.90	8.00	0.00	1.00	0.00	0.00	0.00	0.00	0.00	0.00	0.00	0.00	0.00	0.00	0.00	0.00	0.00	0.00
0.00	0.00	0.00	0.00	0.00	0.00	0.00	0.00	0.00	0.00	0.00	0.00	0.00	0.00	0.00	0.00	0.00	0.00	0.00	-145.40	-17.60	163.00	0.00	-75.10	-2.90	78.00	0.00	-4.00	-4.30	8.30	0.00	-4.00	-4.30	8.30	0.00	1.00	0.00	0.00	0.00	0.00	0.00	0.00	0.00	0.00	0.00	0.00	0.00	0.00	0.00	0.00
0.00	0.00	0.00	0.00	0.00	0.00	0.00	0.00	0.00	0.00	0.00	0.00	0.00	0.00	0.00	0.00	0.00	0.00	0.00	-106.00	-71.80	177.80	0.00	-57.00	-30.10	87.10	0.00	-1.50	-6.30	7.90	0.00	-1.50	-6.30	7.90	0.00	1.00	0.00	0.00	0.00	0.00	0.00	0.00	0.00	0.00	0.00	0.00	0.00	0.00	0.00	0.00
0.00	0.00	0.00	0.00	0.00	0.00	0.00	0.00	0.00	0.00	0.00	0.00	0.00	0.00	0.00	0.00	0.00	0.00	0.00	-56.30	-118.90	175.20	0.00	-33.30	-54.40	87.60	0.00	1.00	-7.70	6.60	0.00	1.00	-7.70	6.60	0.00	1.00	0.00	0.00	0.00	0.00	0.00	0.00	0.00	0.00	0.00	0.00	0.00	0.00	0.00	0.00
0.00	0.00	0.00	0.00	0.00	0.00	0.00	0.00	0.00	0.00	0.00	0.00	0.00	0.00	0.00	0.00	0.00	0.00	0.00	-1.00	-154.40	155.50	0.00	-6.30	-73.30	79.60	-0.10	3.50	-8.30	4.70	0.00	3.50	-8.30	4.70	0.00	1.00	0.00	0.00	0.00	0.00	0.00	0.00	0.00	0.00	0.00	0.00	0.00	0.00	0.00	0.00
0.00	0.00	0.00	0.00	0.00	0.00	0.00	0.00	0.00	0.00	0.00	0.00	0.00	0.00	0.00	0.00	0.00	0.00	0.00	54.30	-174.80	120.50	0.00	21.20	-85.00	63.70	-0.10	5.70	-8.10	2.40	0.00	5.70	-8.10	2.40	0.00	1.00	0.00	0.00	0.00	0.00	0.00	0.00	0.00	0.00	0.00	0.00	0.00	0.00	0.00	0.00
0.00	0.00	0.00	0.00	0.00	0.00	0.00	0.00	0.00	0.00	0.00	0.00	0.00	0.00	0.00	0.00	0.00	0.00	0.00	104.30	-178.10	73.70	0.00	46.70	-88.50	41.60	-0.10	7.30	-7.10	-0.10	0.00	7.30	-7.10	-0.10	0.00	1.00	0.00	0.00	0.00	0.00	0.00	0.00	0.00	0.00	0.00	0.00	0.00	0.00	0.00	0.00
0.00	0.00	0.00	0.00	0.00	0.00	0.00	0.00	0.00	0.00	0.00	0.00	0.00	0.00	0.00	0.00	0.00	0.00	0.00	144.10	-163.90	19.70	0.00	67.60	-83.20	15.40	-0.10	8.20	-5.40	-2.70	0.00	8.20	-5.40	-2.70	0.00	1.00	0.00	0.00	0.00	0.00	0.00	0.00	0.00	0.00	0.00	0.00	0.00	0.00	0.00	0.00
0.00	0.00	0.00	0.00	0.00	0.00	0.00	0.00	0.00	0.00	0.00	0.00	0.00	0.00	0.00	0.00	0.00	0.00	0.00	169.80	-133.70	-36.10	0.00	81.90	-69.80	-12.10	0.00	8.30	-3.20	-5.00	0.00	8.30	-3.20	-5.00	0.00	1.00	0.00	0.00	0.00	0.00	0.00	0.00	0.00	0.00	0.00	0.00	0.00	0.00	0.00	0.00
0.00	0.00	0.00	0.00	0.00	0.00	0.00	0.00	0.00	0.00	0.00	0.00	0.00	0.00	0.00	0.00	0.00	0.00	0.00	178.90	-90.30	-88.50	0.00	88.20	-49.60	-38.60	0.00	7.50	-0.60	-6.80	0.00	7.50	-0.60	-6.80	0.00	1.00	0.00	0.00	0.00	0.00	0.00	0.00	0.00	0.00	0.00	0.00	0.00	0.00	0.00	0.00
0.00	0.00	0.00	0.00	0.00	0.00	0.00	0.00	0.00	0.00	0.00	0.00	0.00	0.00	0.00	0.00	0.00	0.00	0.00	170.50	-38.20	-132.20	0.00	85.90	-24.50	-61.30	0.00	6.10	1.90	-8.00	0.00	6.10	1.90	-8.00	0.00	1.00	0.00	0.00	0.00	0.00	0.00	0.00	0.00	0.00	0.00	0.00	0.00	0.00	0.00	0.00
0.00	0.00	0.00	0.00	0.00	0.00	0.00	0.00	0.00	0.00	0.00	0.00	0.00	0.00	0.00	0.00	0.00	0.00	0.00	145.40	17.60	-163.00	0.00	75.10	2.90	-78.00	0.00	4.00	4.30	-8.30	0.00	4.00	4.30	-8.30	0.00	1.00	0.00	0.00	0.00	0.00	0.00	0.00	0.00	0.00	0.00	0.00	0.00	0.00	0.00	0.00
0.00	0.00	0.00	0.00	0.00	0.00	0.00	0.00	0.00	0.00	0.00	0.00	0.00	0.00	0.00	0.00	0.00	0.00	0.00	106.00	71.70	-177.80	0.00	57.00	30.10	-87.10	0.00	1.50	6.30	-7.90	0.00	1.50	6.30	-7.90	0.00	1.00	0.00	0.00	0.00	0.00	0.00	0.00	0.00	0.00	0.00	0.00	0.00	0.00	0.00	0.00
0.00	0.00	0.00	0.00	0.00	0.00	0.00	0.00	0.00	0.00	0.00	0.00	0.00	0.00	0.00	0.00	0.00	0.00	0.00	56.30	118.90	-175.20	0.00	33.30	54.40	-87.60	0.10	-1.00	7.70	-6.60	0.00	-1.00	7.70	-6.60	0.00	1.00	0.00	0.00	0.00	0.00	0.00	0.00	0.00	0.00	0.00	0.00	0.00	0.00	0.00	0.00
0.00	0.00	0.00	0.00	0.00	0.00	0.00	0.00	0.00	0.00	0.00	0.00	0.00	0.00	0.00	0.00	0.00	0.00	0.00	1.10	154.40	-155.50	0.00	6.30	73.30	-79.60	0.10	-3.50	8.30	-4.70	0.00	-3.50	8.30	-4.70	0.00	1.00	0.00	0.00	0.00	0.00	0.00	0.00	0.00	0.00	0.00	0.00	0.00	0.00	0.00	0.00
0.00	0.00	0.00	0.00	0.00	0.00	0.00	0.00	0.00	0.00	0.00	0.00	0.00	0.00	0.00	0.00	0.00	0.00	0.00	-54.20	174.80	-120.50	0.00	-21.20	85.00	-63.70	0.10	-5.70	8.10	-2.40	0.00	-5.70	8.10	-2.40	0.00	1.00	0.00	0.00	0.00	0.00	0.00	0.00	0.00	0.00	0.00	0.00	0.00	0.00	0.00	0.00
0.00	0.00	0.00	0.00	0.00	0.00	0.00	0.00	0.00	0.00	0.00	0.00	0.00	0.00	0.00	0.00	0.00	0.00	0.00	-104.30	178.00	-73.70	0.00	-46.70	88.50	-41.60	0.10	-7.30	7.10	0.10	0.00	-7.30	7.10	0.10	0.00	1.00	0.00	0.00	0.00	0.00	0.00	0.00	0.00	0.00	0.00	0.00	0.00	0.00	0.00	0.00
0.00	0.00	0.00	0.00	0.00	0.00	0.00	0.00	0.00	0.00	0.00	0.00	0.00	0.00	0.00	0.00	0.00	0.00	0.00	-144.10	163.80	-19.80	0.00	-67.60	83.20	-15.50	0.00	-8.20	5.40	2.70	0.00	-8.20	5.40	2.70	0.00	1.00	0.00	0.00	0.00	0.00	0.00	0.00	0.00	0.00	0.00	0.00	0.00	0.00	0.00	0.00
0.00	0.00	0.00	0.00	0.00	0.00	0.00	0.00	0.00	0.00	0.00	0.00	0.00	0.00	0.00	0.00	0.00	0.00	0.00	-169.80	133.70	36.10	0.00	-81.90	69.80	12.10	0.00	-8.30	3.20	5.00	0.00	-8.30	3.20	5.00	0.00	1.00	0.00	0.00	0.00	0.00	0.00	0.00	0.00	0.00	0.00	0.00	0.00	0.00	0.00	0.00
0.00	0.00	0.00	0.00	0.00	0.00	0.00	0.00	0.00	0.00	0.00	0.00	0.00	0.00	0.00	0.00	0.00	0.00	0.00	-178.90	90.40	88.50	0.00	-88.20	49.60	38.60	0.00	-7.50	0.60	6.80	0.00	-7.50	0.60	6.80	0.00	1.00	0.00	0.00	0.00	0.00	0.00	0.00	0.00	0.00	0.00	0.00	0.00	0.00	0.00	0.00
0.00	0.00	0.00	0.00	0.00	0.00	0.00	0.00	0.00	0.00	0.00	0.00	0.00	0.00	0.00	0.00	0.00	0.00	0.00	-170.50	38.20	132.20	0.00	-85.90	24.50	61.30	0.00	-6.10	-1.90	8.00	0.00	-6.10	-1.90	8.00	0.00	1.00	0.00	0.00	0.00	0.00	0.00	0.00	0.00	0.00	0.00	0.00	0.00	0.00	0.00	0.00
0.00	0.00	0.00	0.00	0.00	0.00	0.00	0.00	0.00	0.00	0.00	0.00	0.00	0.00	0.00	0.00	0.00	0.00	0.00	-145.40	-17.60	163.00	0.00	-75.10	-2.90	78.00	0.00	-4.00	-4.30	8.30	0.00	-4.00	-4.30	8.30	0.00	1.00	0.00	0.00	0.00	0.00	0.00	0.00	0.00	0.00	0.00	0.00	0.00	0.00	0.00	0.00
0.00	0.00	0.00	0.00	0.00	0.00	0.00	0.00	0.00	0.00	0.00	0.00	0.00	0.00	0.00	0.00	0.00	0.00	0.00	-106.00	-71.80	177.80	0.00	-57.00	-30.10	87.10	0.00	-1.50	-6.30	7.90	0.00	-1.50	-6.30	7.90	0.00	1.00	0.00	0.00	0.00	0.00	0.00	0.00	0.00	0.00	0.00	0.00	0.00	0.00	0.00	0.00
0.00	0.00	0.00	0.00	0.00	0.00	0.00	0.00	0.00	0.00	0.00	0.00	0.00	0.00	0.00	0.00	0.00	0.00	0.00	-56.30	-118.90	175.20	0.00	-33.30	-54.40	87.60	0.00	1.00	-7.70	6.60	0.00	1.00	-7.70	6.60	0.00	1.00	0.00	0.00	0.00	0.00	0.00	0.00	0.00	0.00	0.00	0.00	0.00	0.00	0.00	0.00
0.00	0.00	0.00	0.00	0.00	0.00	0.00	0.00	0.00	0.00	0.00	0.00	0.00	0.00	0.00	0.00	0.00	0.00	0.00	-1.00	-154.40	155.50	0.00	-6.30	-73.30	79.60	-0.10	3.50	-8.30	4.70	0.00	3.50	-8.30	4.70	0.00	1.00	0.00	0.00	0.00	0.00	0.00	0.00	0.00	0.00	0.00	0.00	0.00	0.00	0.00	0.00
0.00	0.00	0.00	0.00	0.00	0.00	0.00	0.00	0.00	0.00	0.00	0.00	0.00	0.00	0.00	0.00	0.00	0.00	0.00	54.30	-174.80	120.50	0.00	21.20	-85.00	63.70	-0.10	5.70	-8.10	2.40	0.00	5.70	-8.10	2.40	0.00	1.00	0.00	0.00	0.00	0.00	0.00	0.00	0.00	0.00	0.00	0.00	0.00	0.00	0.00	0.00
0.00	0.00	0.00	0.00	0.00	0.00	0.00	0.00	0.00	0.00	0.00	0.00	0.00	0.00	0.00	0.00	0.00	0.00	0.00	104.30	-178.00	73.70	0.00	46.70	-88.50	41.60	-0.10	7.30	-7.10	-0.10	0.00	7.30	-7.10	-0.10	0.00	1.00	0.00	0.00	0.00	0.00	0.00	0.00	0.00	0.00	0.00	0.00	0.00	0.00	0.00	0.00
0.00	0.00	0.00	0.00	0.00	0.00	0.00	0.00	0.00	0.00	0.00	0.00	0.00	0.00	0.00	0.00	0.00	0.00	0.00	144.10	-163.90	19.70	0.00	67.60	-83.20	15.40	-0.10	8.20	-5.40	-2.70	0.00	8.20	-5.40	-2.70	0.00	1.00	0.00	0.00	0.00	0.00	0.00	0.00	0.00	0.00	0.00	0.00	0.00	0.00	0.00	0.00
0.00	0.00	0.00	0.00	0.00	0.00	0.00	0.00	0.00	0.00	0.00	0.00	0.00	0.00	0.00	0.00	0.00	0.00	0.00	169.80	-133.70	-36.10	0.00	82.00	-69.80	-12.10	0.00	8.30	-3.20	-5.00	0.00	8.30	-3.20	-5.00	0.00	1.00	0.00	0.00	0.00	0.00	0.00	0.00	0.00	0.00	0.00	0.00	0.00	0.00	0.00	0.00
0.00	0.00	0.00	0.00	0.00	0.00	0.00	0.00	0.00	0.00	0.00	0.00	0.00	0.00	0.00	0.00	0.00	0.00	0.00	178.90	-90.40	-88.50	0.00	88.20	-49.60	-38.60	0.00	7.50	-0.60	-6.80	0.00	7.50	-0.60	-6.80	0.00	1.00	0.00	0.00	0.00	0.00	0.00	0.00	0.00	0.00	0.00	0.00	0.00	0.00	0.00	0.00
0.00	0.00	0.00	0.00	0.00	0.00	0.00	0.00	0.00	0.00	0.00	0.00	0.00	0.00	0.00	0.00	0.00	0.00	0.00	170.50	-38.20	-132.20	0.00	85.90	-24.50	-61.30	0.00	6.10	1.90	-8.00	0.00	6.10	1.90	-8.00	0.00	1.00	0.00	0.00	0.00	0.00	0.00	0.00	0.00	0.00	0.00	0.00	0.00	0.00	0.00	0.00
0.00	0.00	0.00	0.00	0.00	0.00	0.00	0.00	0.00	0.00	0.00	0.00	0.00	0.00	0.00	0.00	0.00	0.00	0.00	145.40	17.60	-163.00	0.00	75.10	2.90	-78.00	0.00	4.00	4.30	-8.30	0.00	4.00	4.30	-8.30	0.00	1.00	0.00	0.00	0.00	0.00	0.00	0.00	0.00	0.00	0.00	0.00	0.00	0.00	0.00	0.00
0.00	0.00	0.00	0.00	0.00	0.00	0.00	0.00	0.00	0.00	0.00	0.00	0.00	0.00	0.00	0.00	0.00	0.00	0.00	106.00	71.70	-177.90	0.00	57.00	30.10	-87.10	0.00	1.50	6.30	-7.90	0.00	1.50	6.30	-7.90	0.00	1.00	0.00	0.00	0.00	0.00	0.00	0.00	0.00	0.00	0.00	0.00	0.00	0.00	0.00	0.00
0.00	0.00	0.00	0.00	0.00	0.00	0.00	0.00	0.00	0.00	0.00	0.00	0.00	0.00	0.00	0.00	0.00	0.00	0.00	56.30	118.90	-175.20	0.00	33.30	54.40	-87.60	0.10	-1.00	7.70	-6.60	0.00	-1.00	7.70	-6.60	0.00	1.00	0.00	0.00	0.00	0.00	0.00	0.00	0.00	0.00	0.00	0.00	0.00	0.00	0.00	0.00
0.00	0.00	0.00	0.00	0.00	0.00	0.00	0.00	0.00	0.00	0.00	0.00	0.00	0.00	0.00	0.00	0.00	0.00	0.00	1.00	154.40	-155.50	0.00	6.30	73.30	-79.60	0.10	-3.50	8.30	-4.70	0.00	-3.50	8.30	-4.70	0.00	1.00	0.00	0.00	0.00	0.00	0.00	0.00	0.00	0.00	0.00	0.00	0.00	0.00	0.00	0.00
0.00	0.00	0.00	0.00	0.00	0.00	0.00	0.00	0.00	0.00	0.00	0.00	0.00	0.00	0.00	0.00	0.00	0.00	0.00	-54.20	174.80	-120.50	0.00	-21.20	85.00	-63.70	0.10	-5.70	8.10	-2.40	0.00	-5.70	8.10	-2.40	0.00	1.00	0.00	0.00	0.00	0.00	0.00	0.00	0.00	0.00	0.00	0.00	0.00	0.00	0.00	0.00
0.00	0.00	0.00	0.00	0.00	0.00	0.00	0.00	0.00	0.00	0.00	0.00	0.00	0.00	0.00	0.00	0.00	0.00	0.00	-104.30	178.00	-73.70	0.00	-46.70	88.50	-41.60	0.00	-7.30	7.10	0.10	0.00	-7.30	7.10	0.10	0.00	1.00	0.00	0.00	0.00	0.00	0.00	0.00	0.00	0.00	0.00	0.00	0.00	0.00	0.00	0.00
0.00	0.00	0.00	0.00	0.00	0.00	0.00	0.00	0.00	0.00	0.00	0.00	0.00	0.00	0.00	0.00	0.00	0.00	0.00	-144.10	163.90	-19.70	0.00	-67.60	83.20	-15.50	0.00	-8.20	5.40	2.70	0.00	-8.20	5.40	2.70	0.00	1.00	0.00	0.00	0.00	0.00	0.00	0.00	0.00	0.00	0.00	0.00	0.00	0.00	0.00	0.00
0.00	0.00	0.00	0.00	0.00	0.00	0.00	0.00	0.00	0.00	0.00	0.00	0.00	0.00	0.00	0.00	0.00	0.00	0.00	-169.80	133.70	36.10	0.00	-81.90	69.80	12.10	0.00	-8.30	3.20	5.00	0.00	-8.30	3.20	5.00	0.00	1.00	0.00	0.00	0.00	0.00	0.00	0.00	0.00	0.00	0.00	0.00	0.00	0.00	0.00	0.00
0.00	0.00	0.00	0.00	0.00	0.00	0.00	0.00	0.00	0.00	0.00	0.00	0.00	0.00	0.00	0.00	0.00	0.00	0.00	-178.90	90.40	88.50	0.00	-88.20	49.60	38.60	0.00	-7.50	0.60	6.80	0.00	-7.50	0.60	6.80	0.00	1.00	0.00	0.00	0.00	0.00	0.00	0.00	0.00	0.00	0.00	0.00	0.00	0.00	0.00	0.00
0.00	0.00	0.00	0.00	0.00	0.00	0.00	0.00	0.00	0.00	0.00	0.00	0.00	0.00	0.00	0.00	0.00	0.00	0.00	-170.50	38.20	132.20	0.00	-85.90	24.50	61.30	0.00	-6.10	-1.90	8.00	0.00	-6.10	-1.90	8.00	0.00	1.00	0.00	0.00	0.00	0.00	0.00	0.00	0.00	0.00	0.00	0.00	0.00	0.00	0.00	0.00
0.00	0.00	0.00	0.00	0.00	0.00	0.00	0.00	0.00	0.00	0.00	0.00	0.00	0.00	0.00	0.00	0.00	0.00	0.00	-145.40	-17.60	163.00	0.00	-75.10	-2.90	78.00	0.00	-4.00	-4.30	8.30	0.00	-4.00	-4.30	8.30	0.00	1.00	0.00	0.00	0.00	0.00	0.00	0.00	0.00	0.00	0.00	0.00	0.00	0.00	0.00	0.00
0.00	0.00	0.00	0.00	0.00	0.00	0.00	0.00	0.00	0.00	0.00	0.00	0.00	0.00	0.00	0.00	0.00	0.00	0.00	-106.00	-71.80	177.80	0.00	-57.00	-30.10	87.10	0.00	-1.50	-6.30	7.90	0.00	-1.50	-6.30	7.90	0.00	1.00	0.00	0.00	0.00	0.00	0.00	0.00	0.00	0.00	0.00	0.00	0.00	0.00	0.00	0.00
0.00	0.00	0.00	0.00	0.00	0.00	0.00	0.00	0.00	0.00	0.00	0.00	0.00	0.00	0.00	0.00	0.00	0.00	0.00	-56.30	-118.90	175.20	0.00	-33.30	-54.40	87.60	0.00	1.00	-7.70	6.60	0.00	1.00	-7.70	6.60	0.00	1.00	0.00	0.00	0.00	0.00	0.00	0.00	0.00	0.00	0.00	0.00	0.00	0.00	0.00	0.00
0.00	0.00	0.00	0.00	0.00	0.00	0.00	0.00	0.00	0.00	0.00	0.00	0.00	0.00	0.00	0.00	0.00	0.00	0.00	-1.00	-154.40	155.50	0.00	-6.30	-73.30	79.60	-0.10	3.50	-8.30	4.70	0.00	3.50	-8.30	4.70	0.00	1.00	0.00	0.00	0.00	0.00	0.00	0.00	0.00	0.00	0.00	0.00	0.00	0.00	0.00	0.00
0.00	0.00	0.00	0.00	0.00	0.00	0.00	0.00	0.00	0.00	0.00	0.00	0.00	0.00	0.00	0.00	0.00	0.00	0.00	54.20	-174.80	120.50	0.00	21.20	-85.00	63.70	-0.10	5.70	-8.10	2.40	0.00	5.70	-8.10	2.40	0.00	1.00	0.00	0.00	0.00	0.00	0.00	0.00	0.00	0.00	0.00	0.00	0.00	0.00	0.00	0.00
0.00	0.00	0.00	0.00	0.00	0.00	0.00	0.00	0.00	0.00	0.00	0.00	0.00	0.00	0.00	0.00	0.00	0.00	0.00	104.30	-178.10	73.70	0.00	46.70	-88.50	41.60	-0.10	7.30	-7.10	-0.10	0.00	7.30	-7.10	-0.10	0.00	1.00	0.00	0.00	0.00	0.00	0.00	0.00	0.00	0.00	0.00	0.00	0.00	0.00	0.00	0.00
0.00	0.00	0.00	0.00	0.00	0.00	0.00	0.00	0.00	0.00	0.00	0.00	0.00	0.00	0.00	0.00	0.00	0.00	0.00	144.10	-163.90	19.70	0.00	67.60	-83.20	15.50	0.00	8.20	-5.40	-2.70	0.00	8.20	-5.40	-2.70	0.00	1.00	0.00	0.00	0.00	0.00	0.00	0.00	0.00	0.00	0.00	0.00	0.00	0.00	0.00	0.00
0.00	0.00	0.00	0.00	0.00	0.00	0.00	0.00	0.00	0.00	0.00	0.00	0.00	0.00	0.00	0.00	0.00	0.00	0.00	169.80	-133.70	-36.10	0.00	82.00	-69.80	-12.10	0.00	8.30	-3.20	-5.00	0.00	8.30	-3.20	-5.00	0.00	1.00	0.00	0.00	0.00	0.00	0.00	0.00	0.00	0.00	0.00	0.00	0.00	0.00	0.00	0.00
0.00	0.00	0.00	0.00	0.00	0.00	0.00	0.00	0.00	0.00	0.00	0.00	0.00	0.00	0.00	0.00	0.00	0.00	0.00	178.90	-90.30	-88.50	0.00	88.30	-49.60	-38.60	0.00	7.50	-0.60	-6.80	0.00	7.50	-0.60	-6.80	0.00	1.00	0.00	0.00	0.00	0.00	0.00	0.00	0.00	0.00	0.00	0.00	0.00	0.00	0.00	0.00
0.00	0.00	0.00	0.00	0.00	0.00	0.00	0.00	0.00	0.00	0.00	0.00	0.00	0.00	0.00	0.00	0.00	0.00	0.00	170.50	-38.20	-132.20	0.00	85.90	-24.50	-61.30	0.00	6.10	1.90	-8.00	0.00	6.10	1.90	-8.00	0.00	1.00	0.00	0.00	0.00	0.00	0.00	0.00	0.00	0.00	0.00	0.00	0.00	0.00	0.00	0.00
0.00	0.00	0.00	0.00	0.00	0.00	0.00	0.00	0.00	0.00	0.00	0.00	0.00	0.00	0.00	0.00	0.00	0.00	0.00	145.40	17.60	-163.00	0.00	75.10	2.90	-78.00	0.00	4.00	4.30	-8.30	0.00	4.00	4.30	-8.30	0.00	1.00	0.00	0.00	0.00	0.00	0.00	0.00	0.00	0.00	0.00	0.00	0.00	0.00	0.00	0.00
0.00	0.00	0.00	0.00	0.00	0.00	0.00	0.00	0.00	0.00	0.00	0.00	0.00	0.00	0.00	0.00	0.00	0.00	0.00	106.00	71.80	-177.80	0.00	57.00	30.10	-87.10	0.00	1.50	6.30	-7.90	0.00	1.50	6.30	-7.90	0.00	1.00	0.00	0.00	0.00	0.00	0.00	0.00	0.00	0.00	0.00	0.00	0.00	0.00	0.00	0.00
0.00	0.00	0.00	0.00	0.00	0.00	0.00	0.00	0.00	0.00	0.00	0.00	0.00	0.00	0.00	0.00	0.00	0.00	0.00	56.30	118.90	-175.20	0.00	33.30	54.40	-87.60	0.10	-1.00	7.70	-6.60	0.00	-1.00	7.70	-6.60	0.00	1.00	0.00	0.00	0.00	0.00	0.00	0.00	0.00	0.00	0.00	0.00	0.00	0.00	0.00	0.00
0.00	0.00	0.00	0.00	0.00	0.00	0.00	0.00	0.00	0.00	0.00	0.00	0.00	0.00	0.00	0.00	0.00	0.00	0.00	1.00	154.40	-155.50	0.00	6.30	73.30	-79.60	0.10	-3.50	8.30	-4.70	0.00	-3.50	8.30	-4.70	0.00	1.00	0.00	0.00	0.00	0.00	0.00	0.00	0.00	0.00	0.00	0.00	0.00	0.00	0.00	0.00
0.00	0.00	0.00	0.00	0.00	0.00	0.00	0.00	0.00	0.00	0.00	0.00	0.00	0.00	0.00	0.00	0.00	0.00	0.00	-54.30	174.80	-120.50	0.00	-21.20	85.00	-63.70	0.00	-5.70	8.10	-2.40	0.00	-5.70	8.10	-2.40	0.00	1.00	0.00	0.00	0.00	0.00	0.00	0.00	0.00	0.00	0.00	0.00	0.00	0.00	0.00	0.00
0.00	0.00	0.00	0.00	0.00	0.00	0.00	0.00	0.00	0.00	0.00	0.00	0.00	0.00	0.00	0.00	0.00	0.00	0.00	-104.30	178.00	-73.70	0.00	-46.70	88.50	-41.60	0.00	-7.30	7.10	0.10	0.00	-7.30	7.10	0.10	0.00	1.00	0.00	0.00	0.00	0.00	0.00	0.00	0.00	0.00	0.00	0.00	0.00	0.00	0.00	0.00
0.00	0.00	0.00	0.00	0.00	0.00	0.00	0.00	0.00	0.00	0.00	0.00	0.00	0.00	0.00	0.00	0.00	0.00	0.00	-144.10	163.90	-19.70	0.00	-67.60	83.20	-15.50	0.00	-8.20	5.40	2.70	0.00	-8.20	5.40	2.70	0.00	1.00	0.00	0.00	0.00	0.00	0.00	0.00	0.00	0.00	0.00	0.00	0.00	0.00	0.00	0.00
0.00	0.00	0.00	0.00	0.00	0.00	0.00	0.00	0.00	0.00	0.00	0.00	0.00	0.00	0.00	0.00	0.00	0.00	0.00	-169.80	133.70	36.10	0.00	-82.00	69.80	12.10	0.00	-8.30	3.20	5.00	0.00	-8.30	3.20	5.00	0.00	1.00	0.00	0.00	0.00	0.00	0.00	0.00	0.00	0.00	0.00	0.00	0.00	0.00	0.00	0.00
0.00	0.00	0.00	0.00	0.00	0.00	0.00	0.00	0.00	0.00	0.00	0.00	0.00	0.00	0.00	0.00	0.00	0.00	0.00	-178.90	90.40	88.50	0.00	-88.20	49.60	38.60	0.00	-7.50	0.60	6.80	0.00	-7.50	0.60	6.80	0.00	1.00	0.00	0.00	0.00	0.00	0.00	0.00	0.00	0.00	0.00	0.00	0.00	0.00	0.00	0.00
0.00	0.00	0.00	0.00	0.00	0.00	0.00	0.00	0.00	0.00	0.00	0.00	0.00	0.00	0.00	0.00	0.00	0.00	0.00	-170.50	38.20	132.20	0.00	-85.90	24.50	61.30	0.00	-6.10	-1.90	8.00	0.00	-6.10	-1.90	8.00	0.00	1.00	0.00	0.00	0.00	0.00	0.00	0.00	0.00	0.00	0.00	0.00	0.00	0.00	0.00	0.00
0.00	0.00	0.00	0.00	0.00	0.00	0.00	0.00	0.00	0.00	0.00	0.00	0.00	0.00	0.00	0.00	0.00	0.00	0.00	-145.40	-17.60	163.00	0.00	-75.10	-2.90	78.00	0.00	-4.00	-4.30	8.30	0.00	-4.00	-4.30	8.30	0.00	1.00	0.00	0.00	0.00	0.00	0.00	0.00	0.00	0.00	0.00	0.00	0.00	0.00	0.00	0.00
0.00	0.00	0.00	0.00	0.00	0.00	0.00	0.00	0.00	0.00	0.00	0.00	0.00	0.00	0.00	0.00	0.00	0.00	0.00	-106.00	-71.80	177.80	0.00	-57.00	-30.10	87.10	0.00	-1.50	-6.30	7.90	0.00	-1.50	-6.30	7.90	0.00	1.00	0.00	0.00	0.00	0.00	0.00	0.00	0.00	0.00	0.00	0.00	0.00	0.00	0.00	0.00
0.00	0.00	0.00	0.00	0.00	0.00	0.00	0.00	0.00	0.00	0.00	0.00	0.00	0.00	0.00	0.00	0.00	0.00	0.00	-56.30	-118.90	175.20	0.00	-33.30	-54.40	87.60	0.00	1.00	-7.70	6.60	0.00	1.00	-7.70	6.60	0.00	1.00	0.00	0.00	0.00	0.00	0.00	0.00	0.00	0.00	0.00	0.00	0.00	0.00	0.00	0.00
0.00	0.00	0.00	0.00	0.00	0.00	0.00	0.00	0.00	0.00	0.00	0.00	0.00	0.00	0.00	0.00	0.00	0.00	0.00	-1.00	-154.40	155.50	0.00	-6.30	-73.30	79.60	0.00	3.50	-8.30	4.70	0.00	3.50	-8.30	4.70	0.00	1.00	0.00	0.00	0.00	0.00	0.00	0.00	0.00	0.00	0.00	0.00	0.00	0.00	0.00	0.00
0.00	0.00	0.00	0.00	0.00	0.00	0.00	0.00	0.00	0.00	0.00	0.00	0.00	0.00	0.00	0.00	0.00	0.00	0.00	54.20	-174.80	120.50	0.00	21.20	-85.00	63.70	0.00	5.70	-8.10	2.40	0.00	5.70	-8.10	2.40	0.00	1.00	0.00	0.00	0.00	0.00	0.00	0.00	0.00	0.00	0.00	0.00	0.00	0.00	0.00	0.00
0.00	0.00	0.00	0.00	0.00	0.00	0.00	0.00	0.00	0.00	0.00	0.00	0.00	0.00	0.00	0.00	0.00	0.00	0.00	104.30	-178.00	73.70	0.00	46.70	-88.50	41.60	0.00	7.30	-7.10	-0.10	0.00	7.30	-7.10	-0.10	0.00	1.00	0.00	0.00	0.00	0.00	0.00	0.00	0.00	0.00	0.00	0.00	0.00	0.00	0.00	0.00
0.00	0.00	0.00	0.00	0.00	0.00	0.00	0.00	0.00	0.00	0.00	0.00	0.00	0.00	0.00	0.00	0.00	0.00	0.00	144.10	-163.90	19.70	0.00	67.60	-83.20	15.50	0.00	8.20	-5.40	-2.70	0.00	8.20	-5.40	-2.70	0.00	1.00	0.00	0.00	0.00	0.00	0.00	0.00	0.00	0.00	0.00	0.00	0.00	0.00	0.00	0.00
0.00	0.00	0.00	0.00	0.00	0.00	0.00	0.00	0.00	0.00	0.00	0.00	0.00	0.00	0.00	0.00	0.00	0.00	0.00	169.80	-133.70	-36.10	0.00	82.00	-69.80	-12.10	0.00	8.30	-3.20	-5.00	0.00	8.30	-3.20	-5.00	0.00	1.00	0.00	0.00	0.00	0.00	0.00	0.00	0.00	0.00	0.00	0.00	0.00	0.00	0.00	0.00
0.00	0.00	0.00	0.00	0.00	0.00	0.00	0.00	0.00	0.00	0.00	0.00	0.00	0.00	0.00	0.00	0.00	0.00	0.00	178.90	-90.40	-88.50	0.00	88.30	-49.60	-38.60	0.00	7.50	-0.60	-6.80	0.00	7.50	-0.60	-6.80	0.00	1.00	0.00	0.00	0.00	0.00	0.00	0.00	0.00	0.00	0.00	0.00	0.00	0.00	0.00	0.00
0.00	0.00	0.00	0.00	0.00	0.00	0.00	0.00	0.00	0.00	0.00	0.00	0.00	0.00	0.00	0.00	0.00	0.00	0.00	170.50	-38.20	-132.20	0.00	85.90	-24.50	-61.30	0.00	6.10	1.90	-8.00	0.00	6.10	1.90	-8.00	0.00	1.00	0.00	0.00	0.00	0.00	0.00	0.00	0.00	0.00	0.00	0.00	0.00	0.00	0.00	0.00
0.00	0.00	0.00	0.00	0.00	0.00	0.00	0.00	0.00	0.00	0.00	0.00	0.00	0.00	0.00	0.00	0.00	0.00	0.00	145.40	17.60	-163.00	0.00	75.10	2.90	-78.00	0.00	4.00	4.30	-8.30	0.00	4.00	4.30	-8.30	0.00	1.00	0.00	0.00	0.00	0.00	0.00	0.00	0.00	0.00	0.00	0.00	0.00	0.00	0.00	0.00
0.00	0.00	0.00	0.00	0.00	0.00	0.00	0.00	0.00	0.00	0.00	0.00	0.00	0.00	0.00	0.00	0.00	0.00	0.00	106.00	71.80	-177.80	0.00	57.00	30.10	-87.10	0.00	1.50	6.30	-7.90	0.00	1.50	6.30	-7.90	0.00	1.00	0.00	0.00	0.00	0.00	0.00	0.00	0.00	0.00	0.00	0.00	0.00	0.00	0.00	0.00
0.00	0.00	0.00	0.00	0.00	0.00	0.00	0.00	0.00	0.00	0.00	0.00	0.00	0.00	0.00	0.00	0.00	0.00	0.00	56.30	118.90	-175.20	0.00	33.30	54.30	-87.60	0.00	-1.00	7.70	-6.60	0.00	-1.00	7.70	-6.60	0.00	1.00	0.00	0.00	0.00	0.00	0.00	0.00	0.00	0.00	0.00	0.00	0.00	0.00	0.00	0.00
0.00	0.00	0.00	0.00	0.00	0.00	0.00	0.00	0.00	0.00	0.00	0.00	0.00	0.00	0.00	0.00	0.00	0.00	0.00	1.00	154.40	-155.50	0.00	6.30	73.30	-79.60	0.00	-3.50	8.30	-4.70	0.00	-3.50	8.30	-4.70	0.00	1.00	0.00	0.00	0.00	0.00	0.00	0.00	0.00	0.00	0.00	0.00	0.00	0.00	0.00	0.00
0.00	0.00	0.00	0.00	0.00	0.00	0.00	0.00	0.00	0.00	0.00	0.00	0.00	0.00	0.00	0.00	0.00	0.00	0.00	-54.20	174.80	-120.50	0.00	-21.20	85.00	-63.70	0.00	-5.70	8.10	-2.40	0.00	-5.70	8.10	-2.40	0.00	1.00	0.00	0.00	0.00	0.00	0.00	0.00	0.00	0.00	0.00	0.00	0.00	0.00	0.00	0.00
0.00	0.00	0.00	0.00	0.00	0.00	0.00	0.00	0.00	0.00	0.00	0.00	0.00	0.00	0.00	0.00	0.00	0.00	0.00	-104.30	178.10	-73.70	0.00	-46.70	88.40	-41.60	0.00	-7.30	7.10	0.10	0.00	-7.30	7.10	0.10	0.00	1.00	0.00	0.00	0.00	0.00	0.00	0.00	0.00	0.00	0.00	0.00	0.00	0.00	0.00	0.00
0.00	0.00	0.00	0.00	0.00	0.00	0.00	0.00	0.00	0.00	0.00	0.00	0.00	0.00	0.00	0.00	0.00	0.00	0.00	-144.10	163.90	-19.70	0.00	-67.60	83.20	-15.50	0.00	-8.20	5.40	2.70	0.00	-8.20	5.40	2.70	0.00	1.00	0.00	0.00	0.00	0.00	0.00	0.00	0.00	0.00	0.00	0.00	0.00	0.00	0.00	0.00
0.00	0.00	0.00	0.00	0.00	0.00	0.00	0.00	0.00	0.00	0.00	0.00	0.00	0.00	0.00	0.00	0.00	0.00	0.00	-169.80	133.60	36.10	0.00	-82.00	69.80	12.10	0.00	-8.30	3.20	5.00	0.00	-8.30	3.20	5.00	0.00	1.00	0.00	0.00	0.00	0.00	0.00	0.00	0.00	0.00	0.00	0.00	0.00	0.00	0.00	0.00
0.00	0.00	0.00	0.00	0.00	0.00	0.00	0.00	0.00	0.00	0.00	0.00	0.00	0.00	0.00	0.00	0.00	0.00	0.00	-178.90	90.30	88.50	0.00	-88.20	49.60	38.60	0.00	-7.50	0.60	6.80	0.00	-7.50	0.60	6.80	0.00	1.00	0.00	0.00	0.00	0.00	0.00	0.00	0.00	0.00	0.00	0.00	0.00	0.00	0.00	0.00
0.00	0.00	0.00	0.00	0.00	0.00	0.00	0.00	0.00	0.00	0.00	0.00	0.00	0.00	0.00	0.00	0.00	0.00	0.00	-170.50	38.20	132.20	0.00	-85.90	24.50	61.30	0.00	-6.10	-1.90	8.00	0.00	-6.10	-1.90	8.00	0.00	1.00	0.00	0.00	0.00	0.00	0.00	0.00	0.00	0.00	0.00	0.00	0.00	0.00	0.00	0.00
0.00	0.00	0.00	0.00	0.00	0.00	0.00	0.00	0.00	0.00	0.00	0.00	0.00	0.00	0.00	0.00	0.00	0.00	0.00	-145.40	-17.60	163.00	0.00	-75.10	-2.90	78.00	0.00	-4.00	-4.30	8.30	0.00	-4.00	-4.30	8.30	0.00	1.00	0.00	0.00	0.00	0.00	0.00	0.00	0.00	0.00	0.00	0.00	0.00	0.00	0.00	0.00
0.00	0.00	0.00	0.00	0.00	0.00	0.00	0.00	0.00	0.00	0.00	0.00	0.00	0.00	0.00	0.00	0.00	0.00	0.00	-106.00	-71.80	177.80	0.00	-57.00	-30.10	87.10	0.00	-1.50	-6.30	7.90	0.00	-1.50	-6.30	7.90	0.00	1.00	0.00	0.00	0.00	0.00	0.00	0.00	0.00	0.00	0.00	0.00	0.00	0.00	0.00	0.00
0.00	0.00	0.00	0.00	0.00	0.00	0.00	0.00	0.00	0.00	0.00	0.00	0.00	0.00	0.00	0.00	0.00	0.00	0.00	-56.30	-118.90	175.20	0.00	-33.30	-54.30	87.60	0.00	1.00	-7.70	6.60	0.00	1.00	-7.70	6.60	0.00	1.00	0.00	0.00	0.00	0.00	0.00	0.00	0.00	0.00	0.00	0.00	0.00	0.00	0.00	0.00
0.00	0.00	0.00	0.00	0.00	0.00	0.00	0.00	0.00	0.00	0.00	0.00	0.00	0.00	0.00	0.00	0.00	0.00	0.00	-1.00	-154.40	155.50	0.00	-6.30	-73.30	79.60	0.00	3.50	-8.30	4.70	0.00	3.50	-8.30	4.70	0.00	1.00	0.00	0.00	0.00	0.00	0.00	0.00	0.00	0.00	0.00	0.00	0.00	0.00	0.00	0.00
0.00	0.00	0.00	0.00	0.00	0.00	0.00	0.00	0.00	0.00	0.00	0.00	0.00	0.00	0.00	0.00	0.00	0.00	0.00	54.20	-174.80	120.50	0.00	21.20	-85.00	63.70	0.00	5.70	-8.10	2.40	0.00	5.70	-8.10	2.40	0.00	1.00	0.00	0.00	0.00	0.00	0.00	0.00	0.00	0.00	0.00	0.00	0.00	0.00	0.00	0.00
0.00	0.00	0.00	0.00	0.00	0.00	0.00	0.00	0.00	0.00	0.00	0.00	0.00	0.00	0.00	0.00	0.00	0.00	0.00	104.30	-178.10	73.70	0.00	46.70	-88.40	41.60	0.00	7.30	-7.10	-0.10	0.00	7.30	-7.10	-0.10	0.00	1.00	0.00	0.00	0.00	0.00	0.00	0.00	0.00	0.00	0.00	0.00	0.00	0.00	0.00	0.00
0.00	0.00	0.00	0.00	0.00	0.00	0.00	0.00	0.00	0.00	0.00	0.00	0.00	0.00	0.00	0.00	0.00	0.00	0.00	144.10	-163.90	19.70	0.00	67.70	-83.20	15.50	0.00	8.20	-5.40	-2.70	0.00	8.20	-5.40	-2.70	0.00	1.00	0.00	0.00	0.00	0.00	0.00	0.00	0.00	0.00	0.00	0.00	0.00	0.00	0.00	0.00
0.00	0.00	0.00	0.00	0.00	0.00	0.00	0.00	0.00	0.00	0.00	0.00	0.00	0.00	0.00	0.00	0.00	0.00	0.00	169.80	-133.70	-36.10	0.00	82.00	-69.80	-12.10	0.00	8.30	-3.20	-5.00	0.00	8.30	-3.20	-5.00	0.00	1.00	0.00	0.00	0.00	0.00	0.00	0.00	0.00	0.00	0.00	0.00	0.00	0.00	0.00	0.00
0.00	0.00	0.00	0.00	0.00	0.00	0.00	0.00	0.00	0.00	0.00	0.00	0.00	0.00	0.00	0.00	0.00	0.00	0.00	178.90	-90.40	-88.50	0.00	88.30	-49.60	-38.60	0.00	7.50	-0.60	-6.80	0.00	7.50	-0.60	-6.80	0.00	1.00	0.00	0.00	0.00	0.00	0.00	0.00	0.00	0.00	0.00	0.00	0.00	0.00	0.00	0.00
0.00	0.00	0.00	0.00	0.00	0.00	0.00	0.00	0.00	0.00	0.00	0.00	0.00	0.00	0.00	0.00	0.00	0.00	0.00	170.50	-38.20	-132.20	0.00	85.90	-24.50	-61.30	0.00	6.10	1.90	-8.00	0.00	6.10	1.90	-8.00	0.00	1.00	0.00	0.00	0.00	0.00	0.00	0.00	0.00	0.00	0.00	0.00	0.00	0.00	0.00	0.00
0.00	0.00	0.00	0.00	0.00	0.00	0.00	0.00	0.00	0.00	0.00	0.00	0.00	0.00	0.00	0.00	0.00	0.00	0.00	145.40	17.60	-163.00	0.00	75.10	2.90	-78.00	0.00	4.00	4.30	-8.30	0.00	4.00	4.30	-8.30	0.00	1.00	0.00	0.00	0.00	0.00	0.00	0.00	0.00	0.00	0.00	0.00	0.00	0.00	0.00	0.00
0.00	0.00	0.00	0.00	0.00	0.00	0.00	0.00	0.00	0.00	0.00	0.00	0.00	0.00	0.00	0.00	0.00	0.00	0.00	106.00	71.80	-177.80	0.00	57.00	30.10	-87.10	0.00	1.50	6.30	-7.90	0.00	1.50	6.30	-7.90	0.00	1.00	0.00	0.00	0.00	0.00	0.00	0.00	0.00	0.00	0.00	0.00	0.00	0.00	0.00	0.00
0.00	0.00	0.00	0.00	0.00	0.00	0.00	0.00	0.00	0.00	0.00	0.00	0.00	0.00	0.00	0.00	0.00	0.00	0.00	56.30	118.90	-175.20	0.00	33.30	54.30	-87.60	0.00	-1.00	7.70	-6.60	0.00	-1.00	7.70	-6.60	0.00	1.00	0.00	0.00	0.00	0.00	0.00	0.00	0.00	0.00	0.00	0.00	0.00	0.00	0.00	0.00
0.00	0.00	0.00	0.00	0.00	0.00	0.00	0.00	0.00	0.00	0.00	0.00	0.00	0.00	0.00	0.00	0.00	0.00	0.00	1.00	154.40	-155.50	0.00	6.30	73.30	-79.60	0.00	-3.50	8.30	-4.70	0.00	-3.50	8.30	-4.70	0.00	1.00	0.00	0.00	0.00	0.00	0.00	0.00	0.00	0.00	0.00	0.00	0.00	0.00	0.00	0.00
0.00	0.00	0.00	0.00	0.00	0.00	0.00	0.00	0.00	0.00	0.00	0.00	0.00	0.00	0.00	0.00	0.00	0.00	0.00	-54.20	174.80	-120.50	0.00	-21.20	85.00	-63.70	0.00	-5.70	8.10	-2.40	0.00	-5.70	8.10	-2.40	0.00	1.00	0.00	0.00	0.00	0.00	0.00	0.00	0.00	0.00	0.00	0.00	0.00	0.00	0.00	0.00
0.00	0.00	0.00	0.00	0.00	0.00	0.00	0.00	0.00	0.00	0.00	0.00	0.00	0.00	0.00	0.00	0.00	0.00	0.00	-104.30	178.00	-73.70	0.00	-46.70	88.40	-41.60	0.00	-7.30	7.10	0.10	0.00	-7.30	7.10	0.10	0.00	1.00	0.00	0.00	0.00	0.00	0.00	0.00	0.00	0.00	0.00	0.00	0.00	0.00	0.00	0.00
0.00	0.00	0.00	0.00	0.00	0.00	0.00	0.00	0.00	0.00	0.00	0.00	0.00	0.00	0.00	0.00	0.00	0.00	0.00	-144.10	163.90	-19.70	0.00	-67.70	83.20	-15.50	0.00	-8.20	5.40	2.70	0.00	-8.20	5.40	2.70	0.00	1.00	0.00	0.00	0.00	0.00	0.00	0.00	0.00	0.00	0.00	0.00	0.00	0.00	0.00	0.00
0.00	0.00	0.00	0.00	0.00	0.00	0.00	0.00	0.00	0.00	0.00	0.00	0.00	0.00	0.00	0.00	0.00	0.00	0.00	-169.80	133.60	36.10	0.00	-82.00	69.80	12.10	0.00	-8.30	3.20	5.00	0.00	-8.30	3.20	5.00	0.00	1.00	0.00	0.00	0.00	0.00	0.00	0.00	0.00	0.00	0.00	0.00	0.00	0.00	0.00	0.00
0.00	0.00	0.00	0.00	0.00	0.00	0.00	0.00	0.00	0.00	0.00	0.00	0.00	0.00	0.00	0.00	0.00	0.00	0.00	-178.90	90.40	88.50	0.00	-88.20	49.60	38.60	0.00	-7.50	0.60	6.80	0.00	-7.50	0.60	6.80	0.00	1.00	0.00	0.00	0.00	0.00	0.00	0.00	0.00	0.00	0.00	0.00	0.00	0.00	0.00	0.00
0.00	0.00	0.00	0.00	0.00	0.00	0.00	0.00	0.00	0.00	0.00	0.00	0.00	0.00	0.00	0.00	0.00	0.00	0.00	-170.50	38.20	132.20	0.00	-85.90	24.50	61.30	0.00	-6.10	-1.90	8.00	0.00	-6.10	-1.90	8.00	0.00	1.00	0.00	0.00	0.00	0.00	0.00	0.00	0.00	0.00	0.00	0.00	0.00	0.00	0.00	0.00
0.00	0.00	0.00	0.00	0.00	0.00	0.00	0.00	0.00	0.00	0.00	0.00	0.00	0.00	0.00	0.00	0.00	0.00	0.00	-145.40	-17.60	163.00	0.00	-75.10	-2.90	78.00	0.00	-4.00	-4.30	8.30	0.00	-4.00	-4.30	8.30	0.00	1.00	0.00	0.00	0.00	0.00	0.00	0.00	0.00	0.00	0.00	0.00	0.00	0.00	0.00	0.00
0.00	0.00	0.00	0.00	0.00	0.00	0.00	0.00	0.00	0.00	0.00	0.00	0.00	0.00	0.00	0.00	0.00	0.00	0.00	-106.00	-71.80	177.80	0.00	-57.00	-30.10	87.10	0.00	-1.50	-6.30	7.90	0.00	-1.50	-6.30	7.90	0.00	1.00	0.00	0.00	0.00	0.00	0.00	0.00	0.00	0.00	0.00	0.00	0.00	0.00	0.00	0.00
0.00	0.00	0.00	0.00	0.00	0.00	0.00	0.00	0.00	0.00	0.00	0.00	0.00	0.00	0.00	0.00	0.00	0.00	0.00	-56.30	-118.90	175.20	0.00	-33.30	-54.30	87.60	0.00	1.00	-7.70	6.60	0.00	1.00	-7.70	6.60	0.00	1.00	0.00	0.00	0.00	0.00	0.00	0.00	0.00	0.00	0.00	0.00	0.00	0.00	0.00	0.00
0.00	0.00	0.00	0.00	0.00	0.00	0.00	0.00	0.00	0.00	0.00	0.00	0.00	0.00	0.00	0.00	0.00	0.00	0.00	-1.00	-154.40	155.50	0.00	-6.30	-73.30	79.60	0.00	3.50	-8.30	4.70	0.00	3.50	-8.30	4.70	0.00	1.00	0.00	0.00	0.00	0.00	0.00	0.00	0.00	0.00	0.00	0.00	0.00	0.00	0.00	0.00
0.00	0.00	0.00	0.00	0.00	0.00	0.00	0.00	0.00	0.00	0.00	0.00	0.00	0.00	0.00	0.00	0.00	0.00	0.00	54.30	-174.80	120.50	0.00	21.20	-85.00	63.70	0.00	5.70	-8.10	2.40	0.00	5.70	-8.10	2.40	0.00	1.00	0.00	0.00	0.00	0.00	0.00	0.00	0.00	0.00	0.00	0.00	0.00	0.00	0.00	0.00
0.00	0.00	0.00	0.00	0.00	0.00	0.00	0.00	0.00	0.00	0.00	0.00	0.00	0.00	0.00	0.00	0.00	0.00	0.00	104.30	-178.00	73.70	0.00	46.70	-88.50	41.60	0.00	7.30	-7.10	-0.10	0.00	7.30	-7.10	-0.10	0.00	1.00	0.00	0.00	0.00	0.00	0.00	0.00	0.00	0.00	0.00	0.00	0.00	0.00	0.00	0.00
0.00	0.00	0.00	0.00	0.00	0.00	0.00	0.00	0.00	0.00	0.00	0.00	0.00	0.00	0.00	0.00	0.00	0.00	0.00	144.10	-163.90	19.70	0.00	67.70	-83.20	15.50	0.00	8.20	-5.40	-2.70	0.00	8.20	-5.40	-2.70	0.00	1.00	0.00	0.00	0.00	0.00	0.00	0.00	0.00	0.00	0.00	0.00	0.00	0.00	0.00	0.00
0.00	0.00	0.00	0.00	0.00	0.00	0.00	0.00	0.00	0.00	0.00	0.00	0.00	0.00	0.00	0.00	0.00	0.00	0.00	169.80	-133.70	-36.10	0.00	82.00	-69.80	-12.10	0.00	8.30	-3.20	-5.00	0.00	8.30	-3.20	-5.00	0.00	1.00	0.00	0.00	0.00	0.00	0.00	0.00	0.00	0.00	0.00	0.00	0.00	0.00	0.00	0.00
0.00	0.00	0.00	0.00	0.00	0.00	0.00	0.00	0.00	0.00	0.00	0.00	0.00	0.00	0.00	0.00	0.00	0.00	0.00	178.90	-90.40	-88.50	0.00	88.30	-49.60	-38.60	0.00	7.50	-0.60	-6.80	0.00	7.50	-0.60	-6.80	0.00	1.00	0.00	0.00	0.00	0.00	0.00	0.00	0.00	0.00	0.00	0.00	0.00	0.00	0.00	0.00
0.00	0.00	0.00	0.00	0.00	0.00	0.00	0.00	0.00	0.00	0.00	0.00	0.00	0.00	0.00	0.00	0.00	0.00	0.00	170.50	-38.20	-132.20	0.00	85.90	-24.50	-61.30	0.00	6.10	1.90	-8.00	0.00	6.10	1.90	-8.00	0.00	1.00	0.00	0.00	0.00	0.00	0.00	0.00	0.00	0.00	0.00	0.00	0.00	0.00	0.00	0.00
0.00	0.00	0.00	0.00	0.00	0.00	0.00	0.00	0.00	0.00	0.00	0.00	0.00	0.00	0.00	0.00	0.00	0.00	0.00	145.40	17.60	-163.00	0.00	75.10	2.90	-78.00	0.00	4.00	4.30	-8.30	0.00	4.00	4.30	-8.30	0.00	1.00	0.00	0.00	0.00	0.00	0.00	0.00	0.00	0.00	0.00	0.00	0.00	0.00	0.00	0.00
0.00	0.00	0.00	0.00	0.00	0.00	0.00	0.00	0.00	0.00	0.00	0.00	0.00	0.00	0.00	0.00	0.00	0.00	0.00	106.00	71.80	-177.80	0.00	57.00	30.10	-87.10	0.00	1.50	6.30	-7.90	0.00	1.50	6.30	-7.90	0.00	1.00	0.00	0.00	0.00	0.00	0.00	0.00	0.00	0.00	0.00	0.00	0.00	0.00	0.00	0.00
0.00	0.00	0.00	0.00	0.00	0.00	0.00	0.00	0.00	0.00	0.00	0.00	0.00	0.00	0.00	0.00	0.00	0.00	0.00	56.30	118.90	-175.20	0.00	33.30	54.30	-87.60	0.00	-1.00	7.70	-6.60	0.00	-1.00	7.70	-6.60	0.00	1.00	0.00	0.00	0.00	0.00	0.00	0.00	0.00	0.00	0.00	0.00	0.00	0.00	0.00	0.00
0.00	0.00	0.00	0.00	0.00	0.00	0.00	0.00	0.00	0.00	0.00	0.00	0.00	0.00	0.00	0.00	0.00	0.00	0.00	1.00	154.40	-155.50	0.00	6.30	73.30	-79.60	0.00	-3.50	8.30	-4.70	0.00	-3.50	8.30	-4.70	0.00	1.00	0.00	0.00	0.00	0.00	0.00	0.00	0.00	0.00	0.00	0.00	0.00	0.00	0.00	0.00
0.00	0.00	0.00	0.00	0.00	0.00	0.00	0.00	0.00	0.00	0.00	0.00	0.00	0.00	0.00	0.00	0.00	0.00	0.00	-54.20	174.80	-120.50	0.00	-21.20	85.00	-63.70	0.00	-5.70	8.10	-2.40	0.00	-5.70	8.10	-2.40	0.00	1.00	0.00	0.00	0.00	0.00	0.00	0.00	0.00	0.00	0.00	0.00	0.00	0.00	0.00	0.00
0.00	0.00	0.00	0.00	0.00	0.00	0.00	0.00	0.00	0.00	0.00	0.00	0.00	0.00	0.00	0.00	0.00	0.00	0.00	-104.30	178.10	-73.70	0.00	-46.70	88.40	-41.60	0.00	-7.30	7.10	0.10	0.00	-7.30	7.10	0.10	0.00	1.00	0.00	0.00	0.00	0.00	0.00	0.00	0.00	0.00	0.00	0.00	0.00	0.00	0.00	0.00
0.00	0.00	0.00	0.00	0.00	0.00	0.00	0.00	0.00	0.00	0.00	0.00	0.00	0.00	0.00	0.00	0.00	0.00	0.00	-144.10	163.90	-19.70	0.00	-67.70	83.20	-15.50	0.00	-8.20	5.40	2.70	0.00	-8.20	5.40	2.70	0.00	1.00	0.00	0.00	0.00	0.00	0.00	0.00	0.00	0.00	0.00	0.00	0.00	0.00	0.00	0.00
0.00	0.00	0.00	0.00	0.00	0.00	0.00	0.00	0.00	0.00	0.00	0.00	0.00	0.00	0.00	0.00	0.00	0.00	0.00	-169.80	133.70	36.10	0.00	-82.00	69.80	12.10	0.00	-8.30	3.20	5.00	0.00	-8.30	3.20	5.00	0.00	1.00	0.00	0.00	0.00	0.00	0.00	0.00	0.00	0.00	0.00	0.00	0.00	0.00	0.00	0.00
0.00	0.00	0.00	0.00	0.00	0.00	0.00	0.00	0.00	0.00	0.00	0.00	0.00	0.00	0.00	0.00	0.00	0.00	0.00	-178.90	90.40	88.50	0.00	-88.20	49.60	38.60	0.00	-7.50	0.60	6.80	0.00	-7.50	0.60	6.80	0.00	1.00	0.00	0.00	0.00	0.00	0.00	0.00	0.00	0.00	0.00	0.00	0.00	0.00	0.00	0.00
0.00	0.00	0.00	0.00	0.00	0.00	0.00	0.00	0.00	0.00	0.00	0.00	0.00	0.00	0.00	0.00	0.00	0.00	0.00	-170.50	38.20	132.20	0.00	-85.90	24.50	61.30	0.00	-6.10	-1.90	8.00	0.00	-6.10	-1.90	8.00	0.00	1.00	0.00	0.00	0.00	0.00	0.00	0.00	0.00	0.00	0.00	0.00	0.00	0.00	0.00	0.00
0.00	0.00	0.00	0.00	0.00	0.00	0.00	0.00	0.00	0.00	0.00	0.00	0.00	0.00	0.00	0.00	0.00	0.00	0.00	-145.40	-17.60	163.00	0.00	-75.10	-2.90	78.00	0.00	-4.00	-4.30	8.30	0.00	-4.00	-4.30	8.30	0.00	1.00	0.00	0.00	0.00	0.00	0.00	0.00	0.00	0.00	0.00	0.00	0.00	0.00	0.00	0.00
0.00	0.00	0.00	0.00	0.00	0.00	0.00	0.00	0.00	0.00	0.00	0.00	0.00	0.00	0.00	0.00	0.00	0.00	0.00	-106.00	-71.80	177.80	0.00	-57.00	-30.10	87.10	0.00	-1.50	-6.30	7.90	0.00	-1.50	-6.30	7.90	0.00	1.00	0.00	0.00	0.00	0.00	0.00	0.00	0.00	0.00	0.00	0.00	0.00	0.00	0.00	0.00
0.00	0.00	0.00	0.00	0.00	0.00	0.00	0.00	0.00	0.00	0.00	0.00	0.00	0.00	0.00	0.00	0.00	0.00	0.00	-56.30	-118.90	175.20	0.00	-33.30	-54.30	87.60	0.00	1.00	-7.70	6.60	0.00	1.00	-7.70	6.60	0.00	1.00	0.00	0.00	0.00	0.00	0.00	0.00	0.00	0.00	0.00	0.00	0.00	0.00	0.00	0.00
0.00	0.00	0.00	0.00	0.00	0.00	0.00	0.00	0.00	0.00	0.00	0.00	0.00	0.00	0.00	0.00	0.00	0.00	0.00	-1.00	-154.40	155.50	0.00	-6.30	-73.30	79.60	0.00	3.50	-8.30	4.70	0.00	3.50	-8.30	4.70	0.00	1.00	0.00	0.00	0.00	0.00	0.00	0.00	0.00	0.00	0.00	0.00	0.00	0.00	0.00	0.00
0.00	0.00	0.00	0.00	0.00	0.00	0.00	0.00	0.00	0.00	0.00	0.00	0.00	0.00	0.00	0.00	0.00	0.00	0.00	54.30	-174.80	120.50	0.00	21.20	-85.00	63.70	0.00	5.70	-8.10	2.40	0.00	5.70	-8.10	2.40	0.00	1.00	0.00	0.00	0.00	0.00	0.00	0.00	0.00	0.00	0.00	0.00	0.00	0.00	0.00	0.00
0.00	0.00	0.00	0.00	0.00	0.00	0.00	0.00	0.00	0.00	0.00	0.00	0.00	0.00	0.00	0.00	0.00	0.00	0.00	104.30	-178.10	73.70	0.00	46.70	-88.40	41.60	0.00	7.30	-7.10	-0.10	0.00	7.30	-7.10	-0.10	0.00	1.00	0.00	0.00	0.00	0.00	0.00	0.00	0.00	0.00	0.00	0.00	0.00	0.00	0.00	0.00
0.00	0.00	0.00	0.00	0.00	0.00	0.00	0.00	0.00	0.00	0.00	0.00	0.00	0.00	0.00	0.00	0.00	0.00	0.00	144.10	-163.90	19.70	0.00	67.60	-83.20	15.50	0.00	8.20	-5.40	-2.70	0.00	8.20	-5.40	-2.70	0.00	1.00	0.00	0.00	0.00	0.00	0.00	0.00	0.00	0.00	0.00	0.00	0.00	0.00	0.00	0.00
0.00	0.00	0.00	0.00	0.00	0.00	0.00	0.00	0.00	0.00	0.00	0.00	0.00	0.00	0.00	0.00	0.00	0.00	0.00	169.80	-133.70	-36.10	0.00	82.00	-69.80	-12.10	0.00	8.30	-3.20	-5.00	0.00	8.30	-3.20	-5.00	0.00	1.00	0.00	0.00	0.00	0.00	0.00	0.00	0.00	0.00	0.00	0.00	0.00	0.00	0.00	0.00
0.00	0.00	0.00	0.00	0.00	0.00	0.00	0.00	0.00	0.00	0.00	0.00	0.00	0.00	0.00	0.00	0.00	0.00	0.00	178.90	-90.40	-88.50	0.00	88.20	-49.60	-38.60	0.00	7.50	-0.60	-6.80	0.00	7.50	-0.60	-6.80	0.00	1.00	0.00	0.00	0.00	0.00	0.00	0.00	0.00	0.00	0.00	0.00	0.00	0.00	0.00	0.00
0.00	0.00	0.00	0.00	0.00	0.00	0.00	0.00	0.00	0.00	0.00	0.00	0.00	0.00	0.00	0.00	0.00	0.00	0.00	170.50	-38.20	-132.20	0.00	85.90	-24.50	-61.30	0.00	6.10	1.90	-8.00	0.00	6.10	1.90	-8.00	0.00	1.00	0.00	0.00	0.00	0.00	0.00	0.00	0.00	0.00	0.00	0.00	0.00	0.00	0.00	0.00
0.00	0.00	0.00	0.00	0.00	0.00	0.00	0.00	0.00	0.00	0.00	0.00	0.00	0.00	0.00	0.00	0.00	0.00	0.00	145.40	17.60	-163.00	0.00	75.10	2.90	-78.10	0.00	4.00	4.30	-8.30	0.00	4.00	4.30	-8.30	0.00	1.00	0.00	0.00	0.00	0.00	0.00	0.00	0.00	0.00	0.00	0.00	0.00	0.00	0.00	0.00
0.00	0.00	0.00	0.00	0.00	0.00	0.00	0.00	0.00	0.00	0.00	0.00	0.00	0.00	0.00	0.00	0.00	0.00	0.00	106.00	71.70	-177.80	0.00	57.00	30.10	-87.10	0.00	1.50	6.30	-7.90	0.00	1.50	6.30	-7.90	0.00	1.00	0.00	0.00	0.00	0.00	0.00	0.00	0.00	0.00	0.00	0.00	0.00	0.00	0.00	0.00
0.00	0.00	0.00	0.00	0.00	0.00	0.00	0.00	0.00	0.00	0.00	0.00	0.00	0.00	0.00	0.00	0.00	0.00	0.00	56.30	118.90	-175.20	0.00	33.30	54.30	-87.60	0.00	-1.00	7.70	-6.60	0.00	-1.00	7.70	-6.60	0.00	1.00	0.00	0.00	0.00	0.00	0.00	0.00	0.00	0.00	0.00	0.00	0.00	0.00	0.00	0.00
0.00	0.00	0.00	0.00	0.00	0.00	0.00	0.00	0.00	0.00	0.00	0.00	0.00	0.00	0.00	0.00	0.00	0.00	0.00	1.00	154.40	-155.50	0.00	6.30	73.30	-79.60	0.00	-3.50	8.30	-4.70	0.00	-3.50	8.30	-4.70	0.00	1.00	0.00	0.00	0.00	0.00	0.00	0.00	0.00	0.00	0.00	0.00	0.00	0.00	0.00	0.00
0.00	0.00	0.00	0.00	0.00	0.00	0.00	0.00	0.00	0.00	0.00	0.00	0.00	0.00	0.00	0.00	0.00	0.00	0.00	-54.20	174.80	-120.50	0.00	-21.20	85.00	-63.70	0.00	-5.70	8.10	-2.40	0.00	-5.70	8.10	-2.40	0.00	1.00	0.00	0.00	0.00	0.00	0.00	0.00	0.00	0.00	0.00	0.00	0.00	0.00	0.00	0.00
0.00	0.00	0.00	0.00	0.00	0.00	0.00	0.00	0.00	0.00	0.00	0.00	0.00	0.00	0.00	0.00	0.00	0.00	0.00	-104.30	178.00	-73.70	0.00	-46.70	88.40	-41.70	0.00	-7.30	7.10	0.10	0.00	-7.30	7.10	0.10	0.00	1.00	0.00	0.00	0.00	0.00	0.00	0.00	0.00	0.00	0.00	0.00	0.00	0.00	0.00	0.00
0.00	0.00	0.00	0.00	0.00	0.00	0.00	0.00	0.00	0.00	0.00	0.00	0.00	0.00	0.00	0.00	0.00	0.00	0.00	-144.10	163.90	-19.70	0.00	-67.60	83.20	-15.50	0.00	-8.20	5.40	2.70	0.00	-8.20	5.40	2.70	0.00	1.00	0.00	0.00	0.00	0.00	0.00	0.00	0.00	0.00	0.00	0.00	0.00	0.00	0.00	0.00
0.00	0.00	0.00	0.00	0.00	0.00	0.00	0.00	0.00	0.00	0.00	0.00	0.00	0.00	0.00	0.00	0.00	0.00	0.00	-169.80	133.70	36.10	0.00	-81.90	69.80	12.10	0.00	-8.30	3.20	5.00	0.00	-8.30	3.20	5.00	0.00	1.00	0.00	0.00	0.00	0.00	0.00	0.00	0.00	0.00	0.00	0.00	0.00	0.00	0.00	0.00
0.00	0.00	0.00	0.00	0.00	0.00	0.00	0.00	0.00	0.00	0.00	0.00	0.00	0.00	0.00	0.00	0.00	0.00	0.00	-178.90	90.40	88.50	0.00	-88.20	49.60	38.60	0.00	-7.50	0.60	6.80	0.00	-7.50	0.60	6.80	0.00	1.00	0.00	0.00	0.00	0.00	0.00	0.00	0.00	0.00	0.00	0.00	0.00	0.00	0.00	0.00
0.00	0.00	0.00	0.00	0.00	0.00	0.00	0.00	0.00	0.00	0.00	0.00	0.00	0.00	0.00	0.00	0.00	0.00	0.00	-170.50	38.20	132.20	0.00	-85.90	24.50	61.30	0.00	-6.10	-1.90	8.00	0.00	-6.10	-1.90	8.00	0.00	1.00	0.00	0.00	0.00	0.00	0.00	0.00	0.00	0.00	0.00	0.00	0.00	0.00	0.00	0.00
0.00	0.00	0.00	0.00	0.00	0.00	0.00	0.00	0.00	0.00	0.00	0.00	0.00	0.00	0.00	0.00	0.00	0.00	0.00	-145.40	-17.60	163.00	0.00	-75.10	-2.90	78.00	0.00	-4.00	-4.30	8.30	0.00	-4.00	-4.30	8.30	0.00	1.00	0.00	0.00	0.00	0.00	0.00	0.00	0.00	0.00	0.00	0.00	0.00	0.00	0.00	0.00
0.00	0.00	0.00	0.00	0.00	0.00	0.00	0.00	0.00	0.00	0.00	0.00	0.00	0.00	0.00	0.00	0.00	0.00	0.00	-106.00	-71.80	177.80	0.00	-57.00	-30.10	87.10	0.00	-1.50	-6.30	7.90	0.00	-1.50	-6.30	7.90	0.00	1.00	0.00	0.00	0.00	0.00	0.00	0.00	0.00	0.00	0.00	0.00	0.00	0.00	0.00	0.00
0.00	0.00	0.00	0.00	0.00	0.00	0.00	0.00	0.00	0.00	0.00	0.00	0.00	0.00	0.00	0.00	0.00	0.00	0.00	-56.30	-118.90	175.20	0.00	-33.30	-54.30	87.60	0.00	1.00	-7.70	6.60	0.00	1.00	-7.70	6.60	0.00	1.00	0.00	0.00	0.00	0.00	0.00	0.00	0.00	0.00	0.00	0.00	0.00	0.00	0.00	0.00
0.00	0.00	0.00	0.00	0.00	0.00	0.00	0.00	0.00	0.00	0.00	0.00	0.00	0.00	0.00	0.00	0.00	0.00	0.00	-1.00	-154.40	155.50	0.00	-6.30	-73.30	79.60	0.00	3.50	-8.30	4.70	0.00	3.50	-8.30	4.70	0.00	1.00	0.00	0.00	0.00	0.00	0.00	0.00	0.00	0.00	0.00	0.00	0.00	0.00	0.00	0.00
0.00	0.00	0.00	0.00	0.00	0.00	0.00	0.00	0.00	0.00	0.00	0.00	0.00	0.00	0.00	0.00	0.00	0.00	0.00	54.30	-174.80	120.50	0.00	21.20	-85.00	63.70	0.00	5.70	-8.10	2.40	0.00	5.70	-8.10	2.40	0.00	1.00	0.00	0.00	0.00	0.00	0.00	0.00	0.00	0.00	0.00	0.00	0.00	0.00	0.00	0.00
0.00	0.00	0.00	0.00	0.00	0.00	0.00	0.00	0.00	0.00	0.00	0.00	0.00	0.00	0.00	0.00	0.00	0.00	0.00	104.30	-178.10	73.70	0.00	46.70	-88.40	41.60	0.00	7.30	-7.10	-0.10	0.00	7.30	-7.10	-0.10	0.00	1.00	0.00	0.00	0.00	0.00	0.00	0.00	0.00	0.00	0.00	0.00	0.00	0.00	0.00	0.00
0.00	0.00	0.00	0.00	0.00	0.00	0.00	0.00	0.00	0.00	0.00	0.00	0.00	0.00	0.00	0.00	0.00	0.00	0.00	144.10	-163.90	19.70	0.00	67.60	-83.20	15.50	0.00	8.20	-5.40	-2.70	0.00	8.20	-5.40	-2.70	0.00	1.00	0.00	0.00	0.00	0.00	0.00	0.00	0.00	0.00	0.00	0.00	0.00	0.00	0.00	0.00
0.00	0.00	0.00	0.00	0.00	0.00	0.00	0.00	0.00	0.00	0.00	0.00	0.00	0.00	0.00	0.00	0.00	0.00	0.00	169.80	-133.70	-36.10	0.00	81.90	-69.80	-12.10	0.00	8.30	-3.20	-5.00	0.00	8.30	-3.20	-5.00	0.00	1.00	0.00	0.00	0.00	0.00	0.00	0.00	0.00	0.00	0.00	0.00	0.00	0.00	0.00	0.00
0.00	0.00	0.00	0.00	0.00	0.00	0.00	0.00	0.00	0.00	0.00	0.00	0.00	0.00	0.00	0.00	0.00	0.00	0.00	178.90	-90.30	-88.50	0.00	88.20	-49.60	-38.60	0.00	7.50	-0.60	-6.80	0.00	7.50	-0.60	-6.80	0.00	1.00	0.00	0.00	0.00	0.00	0.00	0.00	0.00	0.00	0.00	0.00	0.00	0.00	0.00	0.00
0.00	0.00	0.00	0.00	0.00	0.00	0.00	0.00	0.00	0.00	0.00	0.00	0.00	0.00	0.00	0.00	0.00	0.00	0.00	170.50	-38.20	-132.20	0.00	85.90	-24.50	-61.30	0.00	6.10	1.90	-8.00	0.00	6.10	1.90	-8.00	0.00	1.00	0.00	0.00	0.00	0.00	0.00	0.00	0.00	0.00	0.00	0.00	0.00	0.00	0.00	0.00
0.00	0.00	0.00	0.00	0.00	0.00	0.00	0.00	0.00	0.00	0.00	0.00	0.00	0.00	0.00	0.00	0.00	0.00	0.00	145.40	17.60	-163.00	0.00	75.10	2.90	-78.10	0.00	4.00	4.30	-8.30	0.00	4.00	4.30	-8.30	0.00	1.00	0.00	0.00	0.00	0.00	0.00	0.00	0.00	0.00	0.00	0.00	0.00	0.00	0.00	0.00
0.00	0.00	0.00	0.00	0.00	0.00	0.00	0.00	0.00	0.00	0.00	0.00	0.00	0.00	0.00	0.00	0.00	0.00	0.00	106.00	71.80	-177.80	0.00	57.00	30.10	-87.10	0.00	1.50	6.30	-7.90	0.00	1.50	6.30	-7.90	0.00	1.00	0.00	0.00	0.00	0.00	0.00	0.00	0.00	0.00	0.00	0.00	0.00	0.00	0.00	0.00
0.00	0.00	0.00	0.00	0.00	0.00	0.00	0.00	0.00	0.00	0.00	0.00	0.00	0.00	0.00	0.00	0.00	0.00	0.00	56.30	118.90	-175.20	0.00	33.30	54.30	-87.60	0.00	-1.00	7.70	-6.60	0.00	-1.00	7.70	-6.60	0.00	1.00	0.00	0.00	0.00	0.00	0.00	0.00	0.00	0.00	0.00	0.00	0.00	0.00	0.00	0.00
0.00	0.00	0.00	0.00	0.00	0.00	0.00	0.00	0.00	0.00	0.00	0.00	0.00	0.00	0.00	0.00	0.00	0.00	0.00	1.00	154.40	-155.50	0.00	6.30	73.30	-79.60	0.00	-3.50	8.30	-4.70	0.00	-3.50	8.30	-4.70	0.00	1.00	0.00	0.00	0.00	0.00	0.00	0.00	0.00	0.00	0.00	0.00	0.00	0.00	0.00	0.00
0.00	0.00	0.00	0.00	0.00	0.00	0.00	0.00	0.00	0.00	0.00	0.00	0.00	0.00	0.00	0.00	0.00	0.00	0.00	-54.20	174.80	-120.50	0.00	-21.20	85.00	-63.70	0.00	-5.70	8.10	-2.40	0.00	-5.70	8.10	-2.40	0.00	1.00	0.00	0.00	0.00	0.00	0.00	0.00	0.00	0.00	0.00	0.00	0.00	0.00	0.00	0.00
0.00	0.00	0.00	0.00	0.00	0.00	0.00	0.00	0.00	0.00	0.00	0.00	0.00	0.00	0.00	0.00	0.00	0.00	0.00	-104.30	178.00	-73.70	0.00	-46.70	88.40	-41.60	0.00	-7.30	7.10	0.10	0.00	-7.30	7.10	0.10	0.00	1.00	0.00	0.00	0.00	0.00	0.00	0.00	0.00	0.00	0.00	0.00	0.00	0.00	0.00	0.00
0.00	0.00	0.00	0.00	0.00	0.00	0.00	0.00	0.00	0.00	0.00	0.00	0.00	0.00	0.00	0.00	0.00	0.00	0.00	-144.10	163.90	-19.70	0.00	-67.60	83.20	-15.50	0.00	-8.20	5.40	2.70	0.00	-8.20	5.40	2.70	0.00	1.00	0.00	0.00	0.00	0.00	0.00	0.00	0.00	0.00	0.00	0.00	0.00	0.00	0.00	0.00
0.00	0.00	0.00	0.00	0.00	0.00	0.00	0.00	0.00	0.00	0.00	0.00	0.00	0.00	0.00	0.00	0.00	0.00	0.00	-169.80	133.70	36.10	0.00	-81.90	69.80	12.10	0.00	-8.30	3.20	5.00	0.00	-8.30	3.20	5.00	0.00	1.00	0.00	0.00	0.00	0.00	0.00	0.00	0.00	0.00	0.00	0.00	0.00	0.00	0.00	0.00
0.00	0.00	0.00	0.00	0.00	0.00	0.00	0.00	0.00	0.00	0.00	0.00	0.00	0.00	0.00	0.00	0.00	0.00	0.00	-178.90	90.40	88.50	0.00	-88.20	49.60	38.60	0.00	-7.50	0.60	6.80	0.00	-7.50	0.60	6.80	0.00	1.00	0.00	0.00	0.00	0.00	0.00	0.00	0.00	0.00	0.00	0.00	0.00	0.00	0.00	0.00
0.00	0.00	0.00	0.00	0.00	0.00	0.00	0.00	0.00	0.00	0.00	0.00	0.00	0.00	0.00	0.00	0.00	0.00	0.00	-170.50	38.20	132.20	0.00	-85.90	24.50	61.30	0.00	-6.10	-1.90	8.00	0.00	-6.10	-1.90	8.00	0.00	1.00	0.00	0.00	0.00	0.00	0.00	0.00	0.00	0.00	0.00	0.00	0.00	0.00	0.00	0.00
0.00	0.00	0.00	0.00	0.00	0.00	0.00	0.00	0.00	0.00	0.00	0.00	0.00	0.00	0.00	0.00	0.00	0.00	0.00	-145.40	-17.60	163.00	0.00	-75.10	-2.90	78.00	0.00	-4.00	-4.30	8.30	0.00	-4.00	-4.30	8.30	0.00	1.00	0.00	0.00	0.00	0.00	0.00	0.00	0.00	0.00	0.00	0.00	0.00	0.00	0.00	0.00
0.00	0.00	0.00	0.00	0.00	0.00	0.00	0.00	0.00	0.00	0.00	0.00	0.00	0.00	0.00	0.00	0.00	0.00	0.00	-106.00	-71.80	177.80	0.00	-57.00	-30.10	87.10	0.00	-1.50	-6.30	7.90	0.00	-1.50	-6.30	7.90	0.00	1.00	0.00	0.00	0.00	0.00	0.00	0.00	0.00	0.00	0.00	0.00	0.00	0.00	0.00	0.00
0.00	0.00	0.00	0.00	0.00	0.00	0.00	0.00	0.00	0.00	0.00	0.00	0.00	0.00	0.00	0.00	0.00	0.00	0.00	-56.30	-118.90	175.20	0.00	-33.30	-54.30	87.60	0.00	1.00	-7.70	6.60	0.00	1.00	-7.70	6.60	0.00	1.00	0.00	0.00	0.00	0.00	0.00	0.00	0.00	0.00	0.00	0.00	0.00	0.00	0.00	0.00
0.00	0.00	0.00	0.00	0.00	0.00	0.00	0.00	0.00	0.00	0.00	0.00	0.00	0.00	0.00	0.00	0.00	0.00	0.00	-1.00	-154.40	155.50	0.00	-6.30	-73.30	79.60	0.00	3.50	-8.30	4.70	0.00	3.50	-8.30	4.70	0.00	1.00	0.00	0.00	0.00	0.00	0.00	0.00	0.00	0.00	0.00	0.00	0.00	0.00	0.00	0.00
0.00	0.00	0.00	0.00	0.00	0.00	0.00	0.00	0.00	0.00	0.00	0.00	0.00	0.00	0.00	0.00	0.00	0.00	0.00	54.20	-174.80	120.50	0.00	21.20	-85.00	63.70	0.00	5.70	-8.10	2.40	0.00	5.70	-8.10	2.40	0.00	1.00	0.00	0.00	0.00	0.00	0.00	0.00	0.00	0.00	0.00	0.00	0.00	0.00	0.00	0.00
0.00	0.00	0.00	0.00	0.00	0.00	0.00	0.00	0.00	0.00	0.00	0.00	0.00	0.00	0.00	0.00	0.00	0.00	0.00	104.30	-178.10	73.70	0.00	46.70	-88.50	41.60	0.00	7.30	-7.10	-0.10	0.00	7.30	-7.10	-0.10	0.00	1.00	0.00	0.00	0.00	0.00	0.00	0.00	0.00	0.00	0.00	0.00	0.00	0.00	0.00	0.00
0.00	0.00	0.00	0.00	0.00	0.00	0.00	0.00	0.00	0.00	0.00	0.00	0.00	0.00	0.00	0.00	0.00	0.00	0.00	144.10	-163.90	19.70	0.00	67.60	-83.20	15.50	0.00	8.20	-5.40	-2.70	0.00	8.20	-5.40	-2.70	0.00	1.00	0.00	0.00	0.00	0.00	0.00	0.00	0.00	0.00	0.00	0.00	0.00	0.00	0.00	0.00
0.00	0.00	0.00	0.00	0.00	0.00	0.00	0.00	0.00	0.00	0.00	0.00	0.00	0.00	0.00	0.00	0.00	0.00	0.00	169.80	-133.70	-36.10	0.00	81.90	-69.80	-12.10	0.00	8.30	-3.20	-5.00	0.00	8.30	-3.20	-5.00	0.00	1.00	0.00	0.00	0.00	0.00	0.00	0.00	0.00	0.00	0.00	0.00	0.00	0.00	0.00	0.00
0.00	0.00	0.00	0.00	0.00	0.00	0.00	0.00	0.00	0.00	0.00	0.00	0.00	0.00	0.00	0.00	0.00	0.00	0.00	178.90	-90.40	-88.50	0.00	88.20	-49.60	-38.60	0.00	7.50	-0.60	-6.80	0.00	7.50	-0.60	-6.80	0.00	1.00	0.00	0.00	0.00	0.00	0.00	0.00	0.00	0.00	0.00	0.00	0.00	0.00	0.00	0.00
0.00	0.00	0.00	0.00	0.00	0.00	0.00	0.00	0.00	0.00	0.00	0.00	0.00	0.00	0.00	0.00	0.00	0.00	0.00	170.50	-38.20	-132.20	0.00	85.90	-24.50	-61.40	0.00	6.10	1.90	-8.00	0.00	6.10	1.90	-8.00	0.00	1.00	0.00	0.00	0.00	0.00	0.00	0.00	0.00	0.00	0.00	0.00	0.00	0.00	0.00	0.00
0.00	0.00	0.00	0.00	0.00	0.00	0.00	0.00	0.00	0.00	0.00	0.00	0.00	0.00	0.00	0.00	0.00	0.00	0.00	145.40	17.60	-163.00	0.00	75.10	2.90	-78.10	0.00	4.00	4.30	-8.30	0.00	4.00	4.30	-8.30	0.00	1.00	0.00	0.00	0.00	0.00	0.00	0.00	0.00	0.00	0.00	0.00	0.00	0.00	0.00	0.00
0.00	0.00	0.00	0.00	0.00	0.00	0.00	0.00	0.00	0.00	0.00	0.00	0.00	0.00	0.00	0.00	0.00	0.00	0.00	106.00	71.80	-177.80	0.00	57.00	30.10	-87.10	0.00	1.50	6.30	-7.90	0.00	1.50	6.30	-7.90	0.00	1.00	0.00	0.00	0.00	0.00	0.00	0.00	0.00	0.00	0.00	0.00	0.00	0.00	0.00	0.00
0.00	0.00	0.00	0.00	0.00	0.00	0.00	0.00	0.00	0.00	0.00	0.00	0.00	0.00	0.00	0.00	0.00	0.00	0.00	56.30	118.90	-175.20	0.00	33.30	54.30	-87.60	0.00	-1.00	7.70	-6.60	0.00	-1.00	7.70	-6.60	0.00	1.00	0.00	0.00	0.00	0.00	0.00	0.00	0.00	0.00	0.00	0.00	0.00	0.00	0.00	0.00
0.00	0.00	0.00	0.00	0.00	0.00	0.00	0.00	0.00	0.00	0.00	0.00	0.00	0.00	0.00	0.00	0.00	0.00	0.00	1.00	154.40	-155.50	0.00	6.30	73.30	-79.60	0.00	-3.50	8.30	-4.70	0.00	-3.50	8.30	-4.70	0.00	1.00	0.00	0.00	0.00	0.00	0.00	0.00	0.00	0.00	0.00	0.00	0.00	0.00	0.00	0.00
0.00	0.00	0.00	0.00	0.00	0.00	0.00	0.00	0.00	0.00	0.00	0.00	0.00	0.00	0.00	0.00	0.00	0.00	0.00	-54.20	174.80	-120.50	0.00	-21.20	85.00	-63.70	0.00	-5.70	8.10	-2.40	0.00	-5.70	8.10	-2.40	0.00	1.00	0.00	0.00	0.00	0.00	0.00	0.00	0.00	0.00	0.00	0.00	0.00	0.00	0.00	0.00
0.00	0.00	0.00	0.00	0.00	0.00	0.00	0.00	0.00	0.00	0.00	0.00	0.00	0.00	0.00	0.00	0.00	0.00	0.00	-104.30	178.00	-73.70	0.00	-46.70	88.50	-41.60	0.00	-7.30	7.10	0.10	0.00	-7.30	7.10	0.10	0.00	1.00	0.00	0.00	0.00	0.00	0.00	0.00	0.00	0.00	0.00	0.00	0.00	0.00	0.00	0.00
0.00	0.00	0.00	0.00	0.00	0.00	0.00	0.00	0.00	0.00	0.00	0.00	0.00	0.00	0.00	0.00	0.00	0.00	0.00	-144.10	163.90	-19.70	0.00	-67.60	83.20	-15.50	0.00	-8.20	5.40	2.70	0.00	-8.20	5.40	2.70	0.00	1.00	0.00	0.00	0.00	0.00	0.00	0.00	0.00	0.00	0.00	0.00	0.00	0.00	0.00	0.00
0.00	0.00	0.00	0.00	0.00	0.00	0.00	0.00	0.00	0.00	0.00	0.00	0.00	0.00	0.00	0.00	0.00	0.00	0.00	-169.80	133.70	36.10	0.00	-81.90	69.80	12.10	0.00	-8.30	3.20	5.00	0.00	-8.30	3.20	5.00	0.00	1.00	0.00	0.00	0.00	0.00	0.00	0.00	0.00	0.00	0.00	0.00	0.00	0.00	0.00	0.00
0.00	0.00	0.00	0.00	0.00	0.00	0.00	0.00	0.00	0.00	0.00	0.00	0.00	0.00	0.00	0.00	0.00	0.00	0.00	-178.90	90.40	88.50	0.00	-88.20	49.60	38.60	0.00	-7.50	0.60	6.80	0.00	-7.50	0.60	6.80	0.00	1.00	0.00	0.00	0.00	0.00	0.00	0.00	0.00	0.00	0.00	0.00	0.00	0.00	0.00	0.00
0.00	0.00	0.00	0.00	0.00	0.00	0.00	0.00	0.00	0.00	0.00	0.00	0.00	0.00	0.00	0.00	0.00	0.00	0.00	-170.50	38.20	132.20	0.00	-85.90	24.50	61.40	0.00	-6.10	-1.90	8.00	0.00	-6.10	-1.90	8.00	0.00	1.00	0.00	0.00	0.00	0.00	0.00	0.00	0.00	0.00	0.00	0.00	0.00	0.00	0.00	0.00
0.00	0.00	0.00	0.00	0.00	0.00	0.00	0.00	0.00	0.00	0.00	0.00	0.00	0.00	0.00	0.00	0.00	0.00	0.00	-145.40	-17.60	163.00	0.00	-75.10	-2.90	78.10	0.00	-4.00	-4.30	8.30	0.00	-4.00	-4.30	8.30	0.00	1.00	0.00	0.00	0.00	0.00	0.00	0.00	0.00	0.00	0.00	0.00	0.00	0.00	0.00	0.00
0.00	0.00	0.00	0.00	0.00	0.00	0.00	0.00	0.00	0.00	0.00	0.00	0.00	0.00	0.00	0.00	0.00	0.00	0.00	-106.00	-71.80	177.80	0.00	-57.00	-30.10	87.10	0.00	-1.50	-6.30	7.90	0.00	-1.50	-6.30	7.90	0.00	1.00	0.00	0.00	0.00	0.00	0.00	0.00	0.00	0.00	0.00	0.00	0.00	0.00	0.00	0.00
0.00	0.00	0.00	0.00	0.00	0.00	0.00	0.00	0.00	0.00	0.00	0.00	0.00	0.00	0.00	0.00	0.00	0.00	0.00	-56.30	-118.90	175.20	0.00	-33.30	-54.30	87.60	0.00	1.00	-7.70	6.60	0.00	1.00	-7.70	6.60	0.00	1.00	0.00	0.00	0.00	0.00	0.00	0.00	0.00	0.00	0.00	0.00	0.00	0.00	0.00	0.00
0.00	0.00	0.00	0.00	0.00	0.00	0.00	0.00	0.00	0.00	0.00	0.00	0.00	0.00	0.00	0.00	0.00	0.00	0.00	-1.00	-154.40	155.50	0.00	-6.30	-73.30	79.60	0.00	3.50	-8.30	4.70	0.00	3.50	-8.30	4.70	0.00	1.00	0.00	0.00	0.00	0.00	0.00	0.00	0.00	0.00	0.00	0.00	0.00	0.00	0.00	0.00
0.00	0.00	0.00	0.00	0.00	0.00	0.00	0.00	0.00	0.00	0.00	0.00	0.00	0.00	0.00	0.00	0.00	0.00	0.00	54.20	-174.80	120.50	0.00	21.20	-85.00	63.70	0.00	5.70	-8.10	2.40	0.00	5.70	-8.10	2.40	0.00	1.00	0.00	0.00	0.00	0.00	0.00	0.00	0.00	0.00	0.00	0.00	0.00	0.00	0.00	0.00
0.00	0.00	0.00	0.00	0.00	0.00	0.00	0.00	0.00	0.00	0.00	0.00	0.00	0.00	0.00	0.00	0.00	0.00	0.00	104.30	-178.00	73.70	0.00	46.70	-88.50	41.60	0.00	7.30	-7.10	-0.10	0.00	7.30	-7.10	-0.10	0.00	1.00	0.00	0.00	0.00	0.00	0.00	0.00	0.00	0.00	0.00	0.00	0.00	0.00	0.00	0.00
0.00	0.00	0.00	0.00	0.00	0.00	0.00	0.00	0.00	0.00	0.00	0.00	0.00	0.00	0.00	0.00	0.00	0.00	0.00	144.10	-163.90	19.70	0.00	67.60	-83.20	15.40	0.00	8.20	-5.40	-2.70	0.00	8.20	-5.40	-2.70	0.00	1.00	0.00	0.00	0.00	0.00	0.00	0.00	0.00	0.00	0.00	0.00	0.00	0.00	0.00	0.00
0.00	0.00	0.00	0.00	0.00	0.00	0.00	0.00	0.00	0.00	0.00	0.00	0.00	0.00	0.00	0.00	0.00	0.00	0.00	169.80	-133.70	-36.10	0.00	81.90	-69.80	-12.10	0.00	8.30	-3.20	-5.00	0.00	8.30	-3.20	-5.00	0.00	1.00	0.00	0.00	0.00	0.00	0.00	0.00	0.00	0.00	0.00	0.00	0.00	0.00	0.00	0.00
0.00	0.00	0.00	0.00	0.00	0.00	0.00	0.00	0.00	0.00	0.00	0.00	0.00	0.00	0.00	0.00	0.00	0.00	0.00	178.90	-90.40	-88.50	0.00	88.20	-49.60	-38.60	0.00	7.50	-0.60	-6.80	0.00	7.50	-0.60	-6.80	0.00	1.00	0.00	0.00	0.00	0.00	0.00	0.00	0.00	0.00	0.00	0.00	0.00	0.00	0.00	0.00
0.00	0.00	0.00	0.00	0.00	0.00	0.00	0.00	0.00	0.00	0.00	0.00	0.00	0.00	0.00	0.00	0.00	0.00	0.00	170.50	-38.20	-132.20	0.00	85.90	-24.50	-61.40	0.00	6.10	1.90	-8.00	0.00	6.10	1.90	-8.00	0.00	1.00	0.00	0.00	0.00	0.00	0.00	0.00	0.00	0.00	0.00	0.00	0.00	0.00	0.00	0.00
0.00	0.00	0.00	0.00	0.00	0.00	0.00	0.00	0.00	0.00	0.00	0.00	0.00	0.00	0.00	0.00	0.00	0.00	0.00	145.40	17.60	-163.00	0.00	75.10	2.90	-78.10	0.00	4.00	4.30	-8.30	0.00	4.00	4.30	-8.30	0.00	1.00	0.00	0.00	0.00	0.00	0.00	0.00	0.00	0.00	0.00	0.00	0.00	0.00	0.00	0.00
0.00	0.00	0.00	0.00	0.00	0.00	0.00	0.00	0.00	0.00	0.00	0.00	0.00	0.00	0.00	0.00	0.00	0.00	0.00	106.00	71.70	-177.80	0.00	57.00	30.10	-87.10	0.00	1.50	6.30	-7.90	0.00	1.50	6.30	-7.90	0.00	1.00	0.00	0.00	0.00	0.00	0.00	0.00	0.00	0.00	0.00	0.00	0.00	0.00	0.00	0.00
0.00	0.00	0.00	0.00	0.00	0.00	0.00	0.00	0.00	0.00	0.00	0.00	0.00	0.00	0.00	0.00	0.00	0.00	0.00	56.30	118.90	-175.20	0.00	33.30	54.30	-87.60	0.00	-1.00	7.70	-6.60	0.00	-1.00	7.70	-6.60	0.00	1.00	0.00	0.00	0.00	0.00	0.00	0.00	0.00	0.00	0.00	0.00	0.00	0.00	0.00	0.00
0.00	0.00	0.00	0.00	0.00	0.00	0.00	0.00	0.00	0.00	0.00	0.00	0.00	0.00	0.00	0.00	0.00	0.00	0.00	1.00	154.40	-155.50	0.00	6.30	73.30	-79.60	0.00	-3.50	8.30	-4.70	0.00	-3.50	8.30	-4.70	0.00	1.00	0.00	0.00	0.00	0.00	0.00	0.00	0.00	0.00	0.00	0.00	0.00	0.00	0.00	0.00
0.00	0.00	0.00	0.00	0.00	0.00	0.00	0.00	0.00	0.00	0.00	0.00	0.00	0.00	0.00	0.00	0.00	0.00	0.00	-54.20	174.80	-120.50	0.00	-21.20	85.00	-63.70	0.00	-5.70	8.10	-2.40	0.00	-5.70	8.10	-2.40	0.00	1.00	0.00	0.00	0.00	0.00	0.00	0.00	0.00	0.00	0.00	0.00	0.00	0.00	0.00	0.00
0.00	0.00	0.00	0.00	0.00	0.00	0.00	0.00	0.00	0.00	0.00	0.00	0.00	0.00	0.00	0.00	0.00	0.00	0.00	-104.30	178.10	-73.70	0.00	-46.70	88.50	-41.60	0.00	-7.30	7.10	0.10	0.00	-7.30	7.10	0.10	0.00	1.00	0.00	0.00	0.00	0.00	0.00	0.00	0.00	0.00	0.00	0.00	0.00	0.00	0.00	0.00
0.00	0.00	0.00	0.00	0.00	0.00	0.00	0.00	0.00	0.00	0.00	0.00	0.00	0.00	0.00	0.00	0.00	0.00	0.00	-144.10	163.90	-19.70	0.00	-67.60	83.20	-15.50	0.00	-8.20	5.40	2.70	0.00	-8.20	5.40	2.70	0.00	1.00	0.00	0.00	0.00	0.00	0.00	0.00	0.00	0.00	0.00	0.00	0.00	0.00	0.00	0.00
0.00	0.00	0.00	0.00	0.00	0.00	0.00	0.00	0.00	0.00	0.00	0.00	0.00	0.00	0.00	0.00	0.00	0.00	0.00	-169.80	133.60	36.10	0.00	-81.90	69.80	12.10	0.00	-8.30	3.20	5.00	0.00	-8.30	3.20	5.00	0.00	1.00	0.00	0.00	0.00	0.00	0.00	0.00	0.00	0.00	0.00	0.00	0.00	0.00	0.00	0.00
0.00	0.00	0.00	0.00	0.00	0.00	0.00	0.00	0.00	0.00	0.00	0.00	0.00	0.00	0.00	0.00	0.00	0.00	0.00	-178.90	90.30	88.50	0.00	-88.20	49.60	38.60	0.00	-7.50	0.60	6.80	0.00	-7.50	0.60	6.80	0.00	1.00	0.00	0.00	0.00	0.00	0.00	0.00	0.00	0.00	0.00	0.00	0.00	0.00	0.00	0.00
0.00	0.00	0.00	0.00	0.00	0.00	0.00	0.00	0.00	0.00	0.00	0.00	0.00	0.00	0.00	0.00	0.00	0.00	0.00	-170.50	38.20	132.20	0.00	-85.90	24.50	61.40	0.00	-6.10	-1.90	8.00	0.00	-6.10	-1.90	8.00	0.00	1.00	0.00	0.00	0.00	0.00	0.00	0.00	0.00	0.00	0.00	0.00	0.00	0.00	0.00	0.00
0.00	0.00	0.00	0.00	0.00	0.00	0.00	0.00	0.00	0.00	0.00	0.00	0.00	0.00	0.00	0.00	0.00	0.00	0.00	-145.30	-17.60	163.00	0.00	-75.10	-2.90	78.10	0.00	-4.00	-4.30	8.30	0.00	-4.00	-4.30	8.30	0.00	1.00	0.00	0.00	0.00	0.00	0.00	0.00	0.00	0.00	0.00	0.00	0.00	0.00	0.00	0.00
0.00	0.00	0.00	0.00	0.00	0.00	0.00	0.00	0.00	0.00	0.00	0.00	0.00	0.00	0.00	0.00	0.00	0.00	0.00	54.20	-174.80	120.50	0.00	21.20	-85.00	63.70	0.00	5.70	-8.10	2.40	0.00	5.70	-8.10	2.40	0.00	1.00	0.00	0.00	0.00	0.00	0.00	0.00	0.00	0.00	0.00	0.00	0.00	0.00	0.00	0.00
0.00	0.00	0.00	0.00	0.00	0.00	0.00	0.00	0.00	0.00	0.00	0.00	0.00	0.00	0.00	0.00	0.00	0.00	0.00	104.30	-178.10	73.70	0.00	46.70	-88.50	41.60	0.00	7.30	-7.10	-0.10	0.00	7.30	-7.10	-0.10	0.00	1.00	0.00	0.00	0.00	0.00	0.00	0.00	0.00	0.00	0.00	0.00	0.00	0.00	0.00	0.00
0.00	0.00	0.00	0.00	0.00	0.00	0.00	0.00	0.00	0.00	0.00	0.00	0.00	0.00	0.00	0.00	0.00	0.00	0.00	144.10	-163.90	19.70	0.00	67.60	-83.20	15.50	-0.10	8.20	-5.40	-2.70	0.00	8.20	-5.40	-2.70	0.00	1.00	0.00	0.00	0.00	0.00	0.00	0.00	0.00	0.00	0.00	0.00	0.00	0.00	0.00	0.00
0.00	0.00	0.00	0.00	0.00	0.00	0.00	0.00	0.00	0.00	0.00	0.00	0.00	0.00	0.00	0.00	0.00	0.00	0.00	169.80	-133.70	-36.10	0.00	81.90	-69.80	-12.10	0.00	8.30	-3.20	-5.00	0.00	8.30	-3.20	-5.00	0.00	1.00	0.00	0.00	0.00	0.00	0.00	0.00	0.00	0.00	0.00	0.00	0.00	0.00	0.00	0.00
0.00	0.00	0.00	0.00	0.00	0.00	0.00	0.00	0.00	0.00	0.00	0.00	0.00	0.00	0.00	0.00	0.00	0.00	0.00	178.90	-90.40	-88.50	0.00	88.20	-49.60	-38.60	0.00	7.50	-0.60	-6.80	0.00	7.50	-0.60	-6.80	0.00	1.00	0.00	0.00	0.00	0.00	0.00	0.00	0.00	0.00	0.00	0.00	0.00	0.00	0.00	0.00
0.00	0.00	0.00	0.00	0.00	0.00	0.00	0.00	0.00	0.00	0.00	0.00	0.00	0.00	0.00	0.00	0.00	0.00	0.00	170.50	-38.20	-132.20	0.00	85.90	-24.50	-61.40	0.00	6.10	1.90	-8.00	0.00	6.10	1.90	-8.00	0.00	1.00	0.00	0.00	0.00	0.00	0.00	0.00	0.00	0.00	0.00	0.00	0.00	0.00	0.00	0.00
0.00	0.00	0.00	0.00	0.00	0.00	0.00	0.00	0.00	0.00	0.00	0.00	0.00	0.00	0.00	0.00	0.00	0.00	0.00	145.40	17.60	-163.00	0.00	75.10	2.90	-78.10	0.00	4.00	4.30	-8.30	0.00	4.00	4.30	-8.30	0.00	1.00	0.00	0.00	0.00	0.00	0.00	0.00	0.00	0.00	0.00	0.00	0.00	0.00	0.00	0.00
0.00	0.00	0.00	0.00	0.00	0.00	0.00	0.00	0.00	0.00	0.00	0.00	0.00	0.00	0.00	0.00	0.00	0.00	0.00	106.00	71.70	-177.80	0.00	57.00	30.10	-87.10	0.00	1.50	6.30	-7.90	0.00	1.50	6.30	-7.90	0.00	1.00	0.00	0.00	0.00	0.00	0.00	0.00	0.00	0.00	0.00	0.00	0.00	0.00	0.00	0.00
0.00	0.00	0.00	0.00	0.00	0.00	0.00	0.00	0.00	0.00	0.00	0.00	0.00	0.00	0.00	0.00	0.00	0.00	0.00	56.30	118.90	-175.20	0.00	33.30	54.30	-87.60	0.00	-1.00	7.70	-6.60	0.00	-1.00	7.70	-6.60	0.00	1.00	0.00	0.00	0.00	0.00	0.00	0.00	0.00	0.00	0.00	0.00	0.00	0.00	0.00	0.00
0.00	0.00	0.00	0.00	0.00	0.00	0.00	0.00	0.00	0.00	0.00	0.00	0.00	0.00	0.00	0.00	0.00	0.00	0.00	1.00	154.40	-155.50	0.00	6.30	73.30	-79.60	0.00	-3.50	8.30	-4.70	0.00	-3.50	8.30	-4.70	0.00	1.00	0.00	0.00	0.00	0.00	0.00	0.00	0.00	0.00	0.00	0.00	0.00	0.00	0.00	0.00
0.00	0.00	0.00	0.00	0.00	0.00	0.00	0.00	0.00	0.00	0.00	0.00	0.00	0.00	0.00	0.00	0.00	0.00	0.00	-54.20	174.80	-120.50	0.00	-21.20	85.00	-63.70	0.00	-5.70	8.10	-2.40	0.00	-5.70	8.10	-2.40	0.00	1.00	0.00	0.00	0.00	0.00	0.00	0.00	0.00	0.00	0.00	0.00	0.00	0.00	0.00	0.00
0.00	0.00	0.00	0.00	0.00	0.00	0.00	0.00	0.00	0.00	0.00	0.00	0.00	0.00	0.00	0.00	0.00	0.00	0.00	-104.30	178.00	-73.70	0.00	-46.70	88.50	-41.60	0.00	-7.30	7.10	0.10	0.00	-7.30	7.10	0.10	0.00	1.00	0.00	0.00	0.00	0.00	0.00	0.00	0.00	0.00	0.00	0.00	0.00	0.00	0.00	0.00
0.00	0.00	0.00	0.00	0.00	0.00	0.00	0.00	0.00	0.00	0.00	0.00	0.00	0.00	0.00	0.00	0.00	0.00	0.00	-144.10	163.90	-19.70	0.00	-67.60	83.20	-15.50	0.00	-8.20	5.40	2.70	0.00	-8.20	5.40	2.70	0.00	1.00	0.00	0.00	0.00	0.00	0.00	0.00	0.00	0.00	0.00	0.00	0.00	0.00	0.00	0.00
0.00	0.00	0.00	0.00	0.00	0.00	0.00	0.00	0.00	0.00	0.00	0.00	0.00	0.00	0.00	0.00	0.00	0.00	0.00	-169.80	133.70	36.10	0.00	-81.90	69.80	12.10	0.00	-8.30	3.20	5.00	0.00	-8.30	3.20	5.00	0.00	1.00	0.00	0.00	0.00	0.00	0.00	0.00	0.00	0.00	0.00	0.00	0.00	0.00	0.00	0.00
0.00	0.00	0.00	0.00	0.00	0.00	0.00	0.00	0.00	0.00	0.00	0.00	0.00	0.00	0.00	0.00	0.00	0.00	0.00	-178.90	90.40	88.50	0.00	-88.20	49.60	38.60	0.00	-7.50	0.60	6.80	0.00	-7.50	0.60	6.80	0.00	1.00	0.00	0.00	0.00	0.00	0.00	0.00	0.00	0.00	0.00	0.00	0.00	0.00	0.00	0.00
0.00	0.00	0.00	0.00	0.00	0.00	0.00	0.00	0.00	0.00	0.00	0.00	0.00	0.00	0.00	0.00	0.00	0.00	0.00	-170.50	38.20	132.20	0.00	-85.90	24.50	61.30	0.00	-6.10	-1.90	8.00	0.00	-6.10	-1.90	8.00	0.00	1.00	0.00	0.00	0.00	0.00	0.00	0.00	0.00	0.00	0.00	0.00	0.00	0.00	0.00	0.00
0.00	0.00	0.00	0.00	0.00	0.00	0.00	0.00	0.00	0.00	0.00	0.00	0.00	0.00	0.00	0.00	0.00	0.00	0.00	-145.40	-17.60	163.00	0.00	-75.10	-2.90	78.00	0.00	-4.00	-4.30	8.30	0.00	-4.00	-4.30	8.30	0.00	1.00	0.00	0.00	0.00	0.00	0.00	0.00	0.00	0.00	0.00	0.00	0.00	0.00	0.00	0.00
0.00	0.00	0.00	0.00	0.00	0.00	0.00	0.00	0.00	0.00	0.00	0.00	0.00	0.00	0.00	0.00	0.00	0.00	0.00	-106.00	-71.80	177.80	0.00	-57.00	-30.10	87.10	0.00	-1.50	-6.30	7.90	0.00	-1.50	-6.30	7.90	0.00	1.00	0.00	0.00	0.00	0.00	0.00	0.00	0.00	0.00	0.00	0.00	0.00	0.00	0.00	0.00
0.00	0.00	0.00	0.00	0.00	0.00	0.00	0.00	0.00	0.00	0.00	0.00	0.00	0.00	0.00	0.00	0.00	0.00	0.00	-56.30	-118.90	175.20	0.00	-33.30	-54.30	87.60	0.00	1.00	-7.70	6.60	0.00	1.00	-7.70	6.60	0.00	1.00	0.00	0.00	0.00	0.00	0.00	0.00	0.00	0.00	0.00	0.00	0.00	0.00	0.00	0.00
0.00	0.00	0.00	0.00	0.00	0.00	0.00	0.00	0.00	0.00	0.00	0.00	0.00	0.00	0.00	0.00	0.00	0.00	0.00	-1.00	-154.40	155.50	0.00	-6.30	-73.30	79.60	0.00	3.50	-8.30	4.70	0.00	3.50	-8.30	4.70	0.00	1.00	0.00	0.00	0.00	0.00	0.00	0.00	0.00	0.00	0.00	0.00	0.00	0.00	0.00	0.00
0.00	0.00	0.00	0.00	0.00	0.00	0.00	0.00	0.00	0.00	0.00	0.00	0.00	0.00	0.00	0.00	0.00	0.00	0.00	54.30	-174.80	120.50	0.00	21.20	-85.00	63.70	0.00	5.70	-8.10	2.40	0.00	5.70	-8.10	2.40	0.00	1.00	0.00	0.00	0.00	0.00	0.00	0.00	0.00	0.00	0.00	0.00	0.00	0.00	0.00	0.00
0.00	0.00	0.00	0.00	0.00	0.00	0.00	0.00	0.00	0.00	0.00	0.00	0.00	0.00	0.00	0.00	0.00	0.00	0.00	104.30	-178.00	73.70	0.00	46.70	-88.50	41.60	0.00	7.30	-7.10	-0.10	0.00	7.30	-7.10	-0.10	0.00	1.00	0.00	0.00	0.00	0.00	0.00	0.00	0.00	0.00	0.00	0.00	0.00	0.00	0.00	0.00
0.00	0.00	0.00	0.00	0.00	0.00	0.00	0.00	0.00	0.00	0.00	0.00	0.00	0.00	0.00	0.00	0.00	0.00	0.00	144.10	-163.90	19.70	0.00	67.60	-83.20	15.50	0.00	8.20	-5.40	-2.70	0.00	8.20	-5.40	-2.70	0.00	1.00	0.00	0.00	0.00	0.00	0.00	0.00	0.00	0.00	0.00	0.00	0.00	0.00	0.00	0.00
0.00	0.00	0.00	0.00	0.00	0.00	0.00	0.00	0.00	0.00	0.00	0.00	0.00	0.00	0.00	0.00	0.00	0.00	0.00	169.80	-133.70	-36.10	0.00	81.90	-69.80	-12.10	0.00	8.30	-3.20	-5.00	0.00	8.30	-3.20	-5.00	0.00	1.00	0.00	0.00	0.00	0.00	0.00	0.00	0.00	0.00	0.00	0.00	0.00	0.00	0.00	0.00
0.00	0.00	0.00	0.00	0.00	0.00	0.00	0.00	0.00	0.00	0.00	0.00	0.00	0.00	0.00	0.00	0.00	0.00	0.00	178.90	-90.40	-88.50	0.00	88.20	-49.60	-38.60	0.00	7.50	-0.60	-6.80	0.00	7.50	-0.60	-6.80	0.00	1.00	0.00	0.00	0.00	0.00	0.00	0.00	0.00	0.00	0.00	0.00	0.00	0.00	0.00	0.00
0.00	0.00	0.00	0.00	0.00	0.00	0.00	0.00	0.00	0.00	0.00	0.00	0.00	0.00	0.00	0.00	0.00	0.00	0.00	170.50	-38.20	-132.20	0.00	85.90	-24.50	-61.30	0.00	6.10	1.90	-8.00	0.00	6.10	1.90	-8.00	0.00	1.00	0.00	0.00	0.00	0.00	0.00	0.00	0.00	0.00	0.00	0.00	0.00	0.00	0.00	0.00
0.00	0.00	0.00	0.00	0.00	0.00	0.00	0.00	0.00	0.00	0.00	0.00	0.00	0.00	0.00	0.00	0.00	0.00	0.00	145.40	17.60	-163.00	0.00	75.10	2.90	-78.00	0.00	4.00	4.30	-8.30	0.00	4.00	4.30	-8.30	0.00	1.00	0.00	0.00	0.00	0.00	0.00	0.00	0.00	0.00	0.00	0.00	0.00	0.00	0.00	0.00
0.00	0.00	0.00	0.00	0.00	0.00	0.00	0.00	0.00	0.00	0.00	0.00	0.00	0.00	0.00	0.00	0.00	0.00	0.00	106.00	71.80	-177.80	0.00	57.00	30.10	-87.10	0.00	1.50	6.30	-7.90	0.00	1.50	6.30	-7.90	0.00	1.00	0.00	0.00	0.00	0.00	0.00	0.00	0.00	0.00	0.00	0.00	0.00	0.00	0.00	0.00
0.00	0.00	0.00	0.00	0.00	0.00	0.00	0.00	0.00	0.00	0.00	0.00	0.00	0.00	0.00	0.00	0.00	0.00	0.00	56.30	118.90	-175.20	0.00	33.30	54.30	-87.60	0.00	-1.00	7.70	-6.60	0.00	-1.00	7.70	-6.60	0.00	1.00	0.00	0.00	0.00	0.00	0.00	0.00	0.00	0.00	0.00	0.00	0.00	0.00	0.00	0.00
0.00	0.00	0.00	0.00	0.00	0.00	0.00	0.00	0.00	0.00	0.00	0.00	0.00	0.00	0.00	0.00	0.00	0.00	0.00	1.00	154.40	-155.50	0.00	6.30	73.30	-79.60	0.00	-3.50	8.30	-4.70	0.00	-3.50	8.30	-4.70	0.00	1.00	0.00	0.00	0.00	0.00	0.00	0.00	0.00	0.00	0.00	0.00	0.00	0.00	0.00	0.00
0.00	0.00	0.00	0.00	0.00	0.00	0.00	0.00	0.00	0.00	0.00	0.00	0.00	0.00	0.00	0.00	0.00	0.00	0.00	-54.20	174.80	-120.50	0.00	-21.20	85.00	-63.70	0.00	-5.70	8.10	-2.40	0.00	-5.70	8.10	-2.40	0.00	1.00	0.00	0.00	0.00	0.00	0.00	0.00	0.00	0.00	0.00	0.00	0.00	0.00	0.00	0.00
0.00	0.00	0.00	0.00	0.00	0.00	0.00	0.00	0.00	0.00	0.00	0.00	0.00	0.00	0.00	0.00	0.00	0.00	0.00	-104.30	178.10	-73.70	0.00	-46.70	88.50	-41.60	0.00	-7.30	7.10	0.10	0.00	-7.30	7.10	0.10	0.00	1.00	0.00	0.00	0.00	0.00	0.00	0.00	0.00	0.00	0.00	0.00	0.00	0.00	0.00	0.00
0.00	0.00	0.00	0.00	0.00	0.00	0.00	0.00	0.00	0.00	0.00	0.00	0.00	0.00	0.00	0.00	0.00	0.00	0.00	-144.10	163.90	-19.70	0.00	-67.60	83.20	-15.50	0.00	-8.20	5.40	2.70	0.00	-8.20	5.40	2.70	0.00	1.00	0.00	0.00	0.00	0.00	0.00	0.00	0.00	0.00	0.00	0.00	0.00	0.00	0.00	0.00
0.00	0.00	0.00	0.00	0.00	0.00	0.00	0.00	0.00	0.00	0.00	0.00	0.00	0.00	0.00	0.00	0.00	0.00	0.00	-169.80	133.70	36.10	0.00	-81.90	69.80	12.10	0.00	-8.30	3.20	5.00	0.00	-8.30	3.20	5.00	0.00	1.00	0.00	0.00	0.00	0.00	0.00	0.00	0.00	0.00	0.00	0.00	0.00	0.00	0.00	0.00
0.00	0.00	0.00	0.00	0.00	0.00	0.00	0.00	0.00	0.00	0.00	0.00	0.00	0.00	0.00	0.00	0.00	0.00	0.00	-178.90	90.40	88.50	0.00	-88.20	49.60	38.60	0.00	-7.50	0.60	6.80	0.00	-7.50	0.60	6.80	0.00	1.00	0.00	0.00	0.00	0.00	0.00	0.00	0.00	0.00	0.00	0.00	0.00	0.00	0.00	0.00
0.00	0.00	0.00	0.00	0.00	0.00	0.00	0.00	0.00	0.00	0.00	0.00	0.00	0.00	0.00	0.00	0.00	0.00	0.00	-170.50	38.20	132.20	0.00	-85.90	24.50	61.30	0.00	-6.10	-1.90	8.00	0.00	-6.10	-1.90	8.00	0.00	1.00	0.00	0.00	0.00	0.00	0.00	0.00	0.00	0.00	0.00	0.00	0.00	0.00	0.00	0.00
0.00	0.00	0.00	0.00	0.00	0.00	0.00	0.00	0.00	0.00	0.00	0.00	0.00	0.00	0.00	0.00	0.00	0.00	0.00	-145.40	-17.60	163.00	0.00	-75.10	-2.90	78.00	0.00	-4.00	-4.30	8.30	0.00	-4.00	-4.30	8.30	0.00	1.00	0.00	0.00	0.00	0.00	0.00	0.00	0.00	0.00	0.00	0.00	0.00	0.00	0.00	0.00
0.00	0.00	0.00	0.00	0.00	0.00	0.00	0.00	0.00	0.00	0.00	0.00	0.00	0.00	0.00	0.00	0.00	0.00	0.00	-106.00	-71.80	177.80	0.00	-57.00	-30.10	87.10	0.00	-1.50	-6.30	7.90	0.00	-1.50	-6.30	7.90	0.00	1.00	0.00	0.00	0.00	0.00	0.00	0.00	0.00	0.00	0.00	0.00	0.00	0.00	0.00	0.00
0.00	0.00	0.00	0.00	0.00	0.00	0.00	0.00	0.00	0.00	0.00	0.00	0.00	0.00	0.00	0.00	0.00	0.00	0.00	-56.30	-118.90	175.20	0.00	-33.30	-54.30	87.60	0.00	1.00	-7.70	6.60	0.00	1.00	-7.70	6.60	0.00	1.00	0.00	0.00	0.00	0.00	0.00	0.00	0.00	0.00	0.00	0.00	0.00	0.00	0.00	0.00
0.00	0.00	0.00	0.00	0.00	0.00	0.00	0.00	0.00	0.00	0.00	0.00	0.00	0.00	0.00	0.00	0.00	0.00	0.00	-1.00	-154.40	155.50	0.00	-6.30	-73.30	79.60	0.00	3.50	-8.30	4.70	0.00	3.50	-8.30	4.70	0.00	1.00	0.00	0.00	0.00	0.00	0.00	0.00	0.00	0.00	0.00	0.00	0.00	0.00	0.00	0.00
0.00	0.00	0.00	0.00	0.00	0.00	0.00	0.00	0.00	0.00	0.00	0.00	0.00	0.00	0.00	0.00	0.00	0.00	0.00	54.20	-174.80	120.50	0.00	21.20	-85.00	63.70	0.00	5.70	-8.10	2.40	0.00	5.70	-8.10	2.40	0.00	1.00	0.00	0.00	0.00	0.00	0.00	0.00	0.00	0.00	0.00	0.00	0.00	0.00	0.00	0.00
0.00	0.00	0.00	0.00	0.00	0.00	0.00	0.00	0.00	0.00	0.00	0.00	0.00	0.00	0.00	0.00	0.00	0.00	0.00	104.30	-178.10	73.70	0.00	46.70	-88.50	41.60	0.00	7.30	-7.10	-0.10	0.00	7.30	-7.10	-0.10	0.00	1.00	0.00	0.00	0.00	0.00	0.00	0.00	0.00	0.00	0.00	0.00	0.00	0.00	0.00	0.00
0.00	0.00	0.00	0.00	0.00	0.00	0.00	0.00	0.00	0.00	0.00	0.00	0.00	0.00	0.00	0.00	0.00	0.00	0.00	144.10	-163.90	19.70	0.00	67.60	-83.20	15.50	0.00	8.20	-5.40	-2.70	0.00	8.20	-5.40	-2.70	0.00	1.00	0.00	0.00	0.00	0.00	0.00	0.00	0.00	0.00	0.00	0.00	0.00	0.00	0.00	0.00
0.00	0.00	0.00	0.00	0.00	0.00	0.00	0.00	0.00	0.00	0.00	0.00	0.00	0.00	0.00	0.00	0.00	0.00	0.00	169.80	-133.70	-36.10	0.00	82.00	-69.80	-12.10	0.00	8.30	-3.20	-5.00	0.00	8.30	-3.20	-5.00	0.00	1.00	0.00	0.00	0.00	0.00	0.00	0.00	0.00	0.00	0.00	0.00	0.00	0.00	0.00	0.00
0.00	0.00	0.00	0.00	0.00	0.00	0.00	0.00	0.00	0.00	0.00	0.00	0.00	0.00	0.00	0.00	0.00	0.00	0.00	178.90	-90.30	-88.50	0.00	88.20	-49.60	-38.60	0.00	7.50	-0.60	-6.80	0.00	7.50	-0.60	-6.80	0.00	1.00	0.00	0.00	0.00	0.00	0.00	0.00	0.00	0.00	0.00	0.00	0.00	0.00	0.00	0.00
0.00	0.00	0.00	0.00	0.00	0.00	0.00	0.00	0.00	0.00	0.00	0.00	0.00	0.00	0.00	0.00	0.00	0.00	0.00	170.50	-38.20	-132.20	0.00	85.90	-24.50	-61.30	0.00	6.10	1.90	-8.00	0.00	6.10	1.90	-8.00	0.00	1.00	0.00	0.00	0.00	0.00	0.00	0.00	0.00	0.00	0.00	0.00	0.00	0.00	0.00	0.00
0.00	0.00	0.00	0.00	0.00	0.00	0.00	0.00	0.00	0.00	0.00	0.00	0.00	0.00	0.00	0.00	0.00	0.00	0.00	145.40	17.60	-163.00	0.00	75.10	2.90	-78.10	0.00	4.00	4.30	-8.30	0.00	4.00	4.30	-8.30	0.00	1.00	0.00	0.00	0.00	0.00	0.00	0.00	0.00	0.00	0.00	0.00	0.00	0.00	0.00	0.00
0.00	0.00	0.00	0.00	0.00	0.00	0.00	0.00	0.00	0.00	0.00	0.00	0.00	0.00	0.00	0.00	0.00	0.00	0.00	106.00	71.80	-177.80	0.00	57.00	30.10	-87.10	0.00	1.50	6.30	-7.90	0.00	1.50	6.30	-7.90	0.00	1.00	0.00	0.00	0.00	0.00	0.00	0.00	0.00	0.00	0.00	0.00	0.00	0.00	0.00	0.00
0.00	0.00	0.00	0.00	0.00	0.00	0.00	0.00	0.00	0.00	0.00	0.00	0.00	0.00	0.00	0.00	0.00	0.00	0.00	56.30	118.90	-175.20	0.00	33.30	54.30	-87.60	0.00	-1.00	7.70	-6.60	0.00	-1.00	7.70	-6.60	0.00	1.00	0.00	0.00	0.00	0.00	0.00	0.00	0.00	0.00	0.00	0.00	0.00	0.00	0.00	0.00
0.00	0.00	0.00	0.00	0.00	0.00	0.00	0.00	0.00	0.00	0.00	0.00	0.00	0.00	0.00	0.00	0.00	0.00	0.00	1.00	154.40	-155.50	0.00	6.30	73.30	-79.60	0.00	-3.50	8.30	-4.70	0.00	-3.50	8.30	-4.70	0.00	1.00	0.00	0.00	0.00	0.00	0.00	0.00	0.00	0.00	0.00	0.00	0.00	0.00	0.00	0.00
0.00	0.00	0.00	0.00	0.00	0.00	0.00	0.00	0.00	0.00	0.00	0.00	0.00	0.00	0.00	0.00	0.00	0.00	0.00	-54.20	174.80	-120.50	0.00	-21.20	85.00	-63.70	0.00	-5.70	8.10	-2.40	0.00	-5.70	8.10	-2.40	0.00	1.00	0.00	0.00	0.00	0.00	0.00	0.00	0.00	0.00	0.00	0.00	0.00	0.00	0.00	0.00
0.00	0.00	0.00	0.00	0.00	0.00	0.00	0.00	0.00	0.00	0.00	0.00	0.00	0.00	0.00	0.00	0.00	0.00	0.00	-104.30	178.00	-73.70	0.00	-46.70	88.50	-41.60	0.00	-7.30	7.10	0.10	0.00	-7.30	7.10	0.10	0.00	1.00	0.00	0.00	0.00	0.00	0.00	0.00	0.00	0.00	0.00	0.00	0.00	0.00	0.00	0.00
0.00	0.00	0.00	0.00	0.00	0.00	0.00	0.00	0.00	0.00	0.00	0.00	0.00	0.00	0.00	0.00	0.00	0.00	0.00	-144.10	163.90	-19.70	0.00	-67.60	83.20	-15.50	0.00	-8.20	5.40	2.70	0.00	-8.20	5.40	2.70	0.00	1.00	0.00	0.00	0.00	0.00	0.00	0.00	0.00	0.00	0.00	0.00	0.00	0.00	0.00	0.00
0.00	0.00	0.00	0.00	0.00	0.00	0.00	0.00	0.00	0.00	0.00	0.00	0.00	0.00	0.00	0.00	0.00	0.00	0.00	-169.80	133.70	36.10	0.00	-82.00	69.80	12.10	0.00	-8.30	3.20	5.00	0.00	-8.30	3.20	5.00	0.00	1.00	0.00	0.00	0.00	0.00	0.00	0.00	0.00	0.00	0.00	0.00	0.00	0.00	0.00	0.00
0.00	0.00	0.00	0.00	0.00	0.00	0.00	0.00	0.00	0.00	0.00	0.00	0.00	0.00	0.00	0.00	0.00	0.00	0.00	-178.90	90.40	88.50	0.00	-88.20	49.60	38.60	0.00	-7.50	0.60	6.80	0.00	-7.50	0.60	6.80	0.00	1.00	0.00	0.00	0.00	0.00	0.00	0.00	0.00	0.00	0.00	0.00	0.00	0.00	0.00	0.00
0.00	0.00	0.00	0.00	0.00	0.00	0.00	0.00	0.00	0.00	0.00	0.00	0.00	0.00	0.00	0.00	0.00	0.00	0.00	-170.50	38.20	132.20	0.00	-85.90	24.50	61.30	0.00	-6.10	-1.90	8.00	0.00	-6.10	-1.90	8.00	0.00	1.00	0.00	0.00	0.00	0.00	0.00	0.00	0.00	0.00	0.00	0.00	0.00	0.00	0.00	0.00
0.00	0.00	0.00	0.00	0.00	0.00	0.00	0.00	0.00	0.00	0.00	0.00	0.00	0.00	0.00	0.00	0.00	0.00	0.00	-145.40	-17.60	163.00	0.00	-75.10	-2.90	78.00	0.00	-4.00	-4.30	8.30	0.00	-4.00	-4.30	8.30	0.00	1.00	0.00	0.00	0.00	0.00	0.00	0.00	0.00	0.00	0.00	0.00	0.00	0.00	0.00	0.00
0.00	0.00	0.00	0.00	0.00	0.00	0.00	0.00	0.00	0.00	0.00	0.00	0.00	0.00	0.00	0.00	0.00	0.00	0.00	-106.00	-71.80	177.80	0.00	-57.00	-30.10	87.10	0.00	-1.50	-6.30	7.90	0.00	-1.50	-6.30	7.90	0.00	1.00	0.00	0.00	0.00	0.00	0.00	0.00	0.00	0.00	0.00	0.00	0.00	0.00	0.00	0.00
0.00	0.00	0.00	0.00	0.00	0.00	0.00	0.00	0.00	0.00	0.00	0.00	0.00	0.00	0.00	0.00	0.00	0.00	0.00	-56.30	-118.90	175.20	0.00	-33.30	-54.30	87.60	0.00	1.00	-7.70	6.60	0.00	1.00	-7.70	6.60	0.00	1.00	0.00	0.00	0.00	0.00	0.00	0.00	0.00	0.00	0.00	0.00	0.00	0.00	0.00	0.00
0.00	0.00	0.00	0.00	0.00	0.00	0.00	0.00	0.00	0.00	0.00	0.00	0.00	0.00	0.00	0.00	0.00	0.00	0.00	-1.00	-154.40	155.50	0.00	-6.30	-73.30	79.60	0.00	3.50	-8.30	4.70	0.00	3.50	-8.30	4.70	0.00	1.00	0.00	0.00	0.00	0.00	0.00	0.00	0.00	0.00	0.00	0.00	0.00	0.00	0.00	0.00
0.00	0.00	0.00	0.00	0.00	0.00	0.00	0.00	0.00	0.00	0.00	0.00	0.00	0.00	0.00	0.00	0.00	0.00	0.00	54.30	-174.80	120.50	0.00	21.20	-85.00	63.70	0.00	5.70	-8.10	2.40	0.00	5.70	-8.10	2.40	0.00	1.00	0.00	0.00	0.00	0.00	0.00	0.00	0.00	0.00	0.00	0.00	0.00	0.00	0.00	0.00
0.00	0.00	0.00	0.00	0.00	0.00	0.00	0.00	0.00	0.00	0.00	0.00	0.00	0.00	0.00	0.00	0.00	0.00	0.00	104.30	-178.10	73.70	0.00	46.70	-88.50	41.60	0.00	7.30	-7.10	-0.10	0.00	7.30	-7.10	-0.10	0.00	1.00	0.00	0.00	0.00	0.00	0.00	0.00	0.00	0.00	0.00	0.00	0.00	0.00	0.00	0.00
0.00	0.00	0.00	0.00	0.00	0.00	0.00	0.00	0.00	0.00	0.00	0.00	0.00	0.00	0.00	0.00	0.00	0.00	0.00	144.10	-163.90	19.70	0.00	67.60	-83.20	15.50	0.00	8.20	-5.40	-2.70	0.00	8.20	-5.40	-2.70	0.00	1.00	0.00	0.00	0.00	0.00	0.00	0.00	0.00	0.00	0.00	0.00	0.00	0.00	0.00	0.00
0.00	0.00	0.00	0.00	0.00	0.00	0.00	0.00	0.00	0.00	0.00	0.00	0.00	0.00	0.00	0.00	0.00	0.00	0.00	169.80	-133.70	-36.10	0.00	82.00	-69.80	-12.10	0.00	8.30	-3.20	-5.00	0.00	8.30	-3.20	-5.00	0.00	1.00	0.00	0.00	0.00	0.00	0.00	0.00	0.00	0.00	0.00	0.00	0.00	0.00	0.00	0.00
0.00	0.00	0.00	0.00	0.00	0.00	0.00	0.00	0.00	0.00	0.00	0.00	0.00	0.00	0.00	0.00	0.00	0.00	0.00	178.90	-90.40	-88.50	0.00	88.20	-49.60	-38.60	0.00	7.50	-0.60	-6.80	0.00	7.50	-0.60	-6.80	0.00	1.00	0.00	0.00	0.00	0.00	0.00	0.00	0.00	0.00	0.00	0.00	0.00	0.00	0.00	0.00
0.00	0.00	0.00	0.00	0.00	0.00	0.00	0.00	0.00	0.00	0.00	0.00	0.00	0.00	0.00	0.00	0.00	0.00	0.00	170.50	-38.20	-132.20	0.00	85.90	-24.50	-61.30	0.00	6.10	1.90	-8.00	0.00	6.10	1.90	-8.00	0.00	1.00	0.00	0.00	0.00	0.00	0.00	0.00	0.00	0.00	0.00	0.00	0.00	0.00	0.00	0.00
0.00	0.00	0.00	0.00	0.00	0.00	0.00	0.00	0.00	0.00	0.00	0.00	0.00	0.00	0.00	0.00	0.00	0.00	0.00	145.40	17.60	-163.00	0.00	75.10	2.90	-78.00	0.00	4.00	4.30	-8.30	0.00	4.00	4.30	-8.30	0.00	1.00	0.00	0.00	0.00	0.00	0.00	0.00	0.00	0.00	0.00	0.00	0.00	0.00	0.00	0.00
0.00	0.00	0.00	0.00	0.00	0.00	0.00	0.00	0.00	0.00	0.00	0.00	0.00	0.00	0.00	0.00	0.00	0.00	0.00	106.00	71.80	-177.80	0.00	57.00	30.10	-87.10	0.00	1.50	6.30	-7.90	0.00	1.50	6.30	-7.90	0.00	1.00	0.00	0.00	0.00	0.00	0.00	0.00	0.00	0.00	0.00	0.00	0.00	0.00	0.00	0.00
0.00	0.00	0.00	0.00	0.00	0.00	0.00	0.00	0.00	0.00	0.00	0.00	0.00	0.00	0.00	0.00	0.00	0.00	0.00	56.30	118.90	-175.20	0.00	33.30	54.30	-87.60	0.00	-1.00	7.70	-6.60	0.00	-1.00	7.70	-6.60	0.00	1.00	0.00	0.00	0.00	0.00	0.00	0.00	0.00	0.00	0.00	0.00	0.00	0.00	0.00	0.00
0.00	0.00	0.00	0.00	0.00	0.00	0.00	0.00	0.00	0.00	0.00	0.00	0.00	0.00	0.00	0.00	0.00	0.00	0.00	1.00	154.40	-155.50	0.00	6.30	73.30	-79.60	0.00	-3.50	8.30	-4.70	0.00	-3.50	8.30	-4.70	0.00	1.00	0.00	0.00	0.00	0.00	0.00	0.00	0.00	0.00	0.00	0.00	0.00	0.00	0.00	0.00
0.00	0.00	0.00	0.00	0.00	0.00	0.00	0.00	0.00	0.00	0.00	0.00	0.00	0.00	0.00	0.00	0.00	0.00	0.00	-54.20	174.80	-120.50	0.00	-21.20	85.00	-63.70	0.00	-5.70	8.10	-2.40	0.00	-5.70	8.10	-2.40	0.00	1.00	0.00	0.00	0.00	0.00	0.00	0.00	0.00	0.00	0.00	0.00	0.00	0.00	0.00	0.00
0.00	0.00	0.00	0.00	0.00	0.00	0.00	0.00	0.00	0.00	0.00	0.00	0.00	0.00	0.00	0.00	0.00	0.00	0.00	-104.30	178.00	-73.70	0.00	-46.70	88.40	-41.60	0.00	-7.30	7.10	0.10	0.00	-7.30	7.10	0.10	0.00	1.00	0.00	0.00	0.00	0.00	0.00	0.00	0.00	0.00	0.00	0.00	0.00	0.00	0.00	0.00
0.00	0.00	0.00	0.00	0.00	0.00	0.00	0.00	0.00	0.00	0.00	0.00	0.00	0.00	0.00	0.00	0.00	0.00	0.00	-144.10	163.90	-19.70	0.00	-67.60	83.20	-15.50	0.00	-8.20	5.40	2.70	0.00	-8.20	5.40	2.70	0.00	1.00	0.00	0.00	0.00	0.00	0.00	0.00	0.00	0.00	0.00	0.00	0.00	0.00	0.00	0.00
0.00	0.00	0.00	0.00	0.00	0.00	0.00	0.00	0.00	0.00	0.00	0.00	0.00	0.00	0.00	0.00	0.00	0.00	0.00	-169.80	133.70	36.10	0.00	-81.90	69.80	12.10	0.00	-8.30	3.20	5.00	0.00	-8.30	3.20	5.00	0.00	1.00	0.00	0.00	0.00	0.00	0.00	0.00	0.00	0.00	0.00	0.00	0.00	0.00	0.00	0.00
0.00	0.00	0.00	0.00	0.00	0.00	0.00	0.00	0.00	0.00	0.00	0.00	0.00	0.00	0.00	0.00	0.00	0.00	0.00	-178.90	90.40	88.50	0.00	-88.20	49.60	38.60	0.00	-7.50	0.60	6.80	0.00	-7.50	0.60	6.80	0.00	1.00	0.00	0.00	0.00	0.00	0.00	0.00	0.00	0.00	0.00	0.00	0.00	0.00	0.00	0.00
0.00	0.00	0.00	0.00	0.00	0.00	0.00	0.00	0.00	0.00	0.00	0.00	0.00	0.00	0.00	0.00	0.00	0.00	0.00	-170.50	38.20	132.20	0.00	-85.90	24.50	61.30	0.00	-6.10	-1.90	8.00	0.00	-6.10	-1.90	8.00	0.00	1.00	0.00	0.00	0.00	0.00	0.00	0.00	0.00	0.00	0.00	0.00	0.00	0.00	0.00	0.00
0.00	0.00	0.00	0.00	0.00	0.00	0.00	0.00	0.00	0.00	0.00	0.00	0.00	0.00	0.00	0.00	0.00	0.00	0.00	-145.30	-17.60	163.00	0.00	-75.10	-2.90	78.00	0.00	-4.00	-4.30	8.30	0.00	-4.00	-4.30	8.30	0.00	1.00	0.00	0.00	0.00	0.00	0.00	0.00	0.00	0.00	0.00	0.00	0.00	0.00	0.00	0.00
0.00	0.00	0.00	0.00	0.00	0.00	0.00	0.00	0.00	0.00	0.00	0.00	0.00	0.00	0.00	0.00	0.00	0.00	0.00	-106.00	-71.80	177.80	0.00	-57.00	-30.10	87.10	0.00	-1.50	-6.30	7.90	0.00	-1.50	-6.30	7.90	0.00	1.00	0.00	0.00	0.00	0.00	0.00	0.00	0.00	0.00	0.00	0.00	0.00	0.00	0.00	0.00
0.00	0.00	0.00	0.00	0.00	0.00	0.00	0.00	0.00	0.00	0.00	0.00	0.00	0.00	0.00	0.00	0.00	0.00	0.00	-56.30	-118.90	175.20	0.00	-33.30	-54.30	87.60	0.00	1.00	-7.70	6.60	0.00	1.00	-7.70	6.60	0.00	1.00	0.00	0.00	0.00	0.00	0.00	0.00	0.00	0.00	0.00	0.00	0.00	0.00	0.00	0.00
0.00	0.00	0.00	0.00	0.00	0.00	0.00	0.00	0.00	0.00	0.00	0.00	0.00	0.00	0.00	0.00	0.00	0.00	0.00	-1.00	-154.40	155.50	0.00	-6.30	-73.30	79.60	0.00	3.50	-8.30	4.70	0.00	3.50	-8.30	4.70	0.00	1.00	0.00	0.00	0.00	0.00	0.00	0.00	0.00	0.00	0.00	0.00	0.00	0.00	0.00	0.00
0.00	0.00	0.00	0.00	0.00	0.00	0.00	0.00	0.00	0.00	0.00	0.00	0.00	0.00	0.00	0.00	0.00	0.00	0.00	54.20	-174.80	120.50	0.00	21.20	-85.00	63.70	0.00	5.70	-8.10	2.40	0.00	5.70	-8.10	2.40	0.00	1.00	0.00	0.00	0.00	0.00	0.00	0.00	0.00	0.00	0.00	0.00	0.00	0.00	0.00	0.00
0.00	0.00	0.00	0.00	0.00	0.00	0.00	0.00	0.00	0.00	0.00	0.00	0.00	0.00	0.00	0.00	0.00	0.00	0.00	104.30	-178.10	73.70	0.00	46.70	-88.40	41.60	0.00	7.30	-7.10	-0.10	0.00	7.30	-7.10	-0.10	0.00	1.00	0.00	0.00	0.00	0.00	0.00	0.00	0.00	0.00	0.00	0.00	0.00	0.00	0.00	0.00
0.00	0.00	0.00	0.00	0.00	0.00	0.00	0.00	0.00	0.00	0.00	0.00	0.00	0.00	0.00	0.00	0.00	0.00	0.00	144.10	-163.90	19.70	0.00	67.60	-83.20	15.50	0.00	8.20	-5.40	-2.70	0.00	8.20	-5.40	-2.70	0.00	1.00	0.00	0.00	0.00	0.00	0.00	0.00	0.00	0.00	0.00	0.00	0.00	0.00	0.00	0.00
0.00	0.00	0.00	0.00	0.00	0.00	0.00	0.00	0.00	0.00	0.00	0.00	0.00	0.00	0.00	0.00	0.00	0.00	0.00	169.80	-133.70	-36.10	0.00	82.00	-69.80	-12.10	0.00	8.30	-3.20	-5.00	0.00	8.30	-3.20	-5.00	0.00	1.00	0.00	0.00	0.00	0.00	0.00	0.00	0.00	0.00	0.00	0.00	0.00	0.00	0.00	0.00
0.00	0.00	0.00	0.00	0.00	0.00	0.00	0.00	0.00	0.00	0.00	0.00	0.00	0.00	0.00	0.00	0.00	0.00	0.00	178.90	-90.40	-88.50	0.00	88.20	-49.60	-38.60	0.00	7.50	-0.60	-6.80	0.00	7.50	-0.60	-6.80	0.00	1.00	0.00	0.00	0.00	0.00	0.00	0.00	0.00	0.00	0.00	0.00	0.00	0.00	0.00	0.00
0.00	0.00	0.00	0.00	0.00	0.00	0.00	0.00	0.00	0.00	0.00	0.00	0.00	0.00	0.00	0.00	0.00	0.00	0.00	170.50	-38.20	-132.20	0.00	85.90	-24.50	-61.30	0.00	6.10	1.90	-8.00	0.00	6.10	1.90	-8.00	0.00	1.00	0.00	0.00	0.00	0.00	0.00	0.00	0.00	0.00	0.00	0.00	0.00	0.00	0.00	0.00
0.00	0.00	0.00	0.00	0.00	0.00	0.00	0.00	0.00	0.00	0.00	0.00	0.00	0.00	0.00	0.00	0.00	0.00	0.00	145.40	17.60	-163.00	0.00	75.10	2.90	-78.00	0.00	4.00	4.30	-8.30	0.00	4.00	4.30	-8.30	0.00	1.00	0.00	0.00	0.00	0.00	0.00	0.00	0.00	0.00	0.00	0.00	0.00	0.00	0.00	0.00
0.00	0.00	0.00	0.00	0.00	0.00	0.00	0.00	0.00	0.00	0.00	0.00	0.00	0.00	0.00	0.00	0.00	0.00	0.00	106.00	71.80	-177.80	0.00	57.00	30.10	-87.10	0.00	1.50	6.30	-7.90	0.00	1.50	6.30	-7.90	0.00	1.00	0.00	0.00	0.00	0.00	0.00	0.00	0.00	0.00	0.00	0.00	0.00	0.00	0.00	0.00
0.00	0.00	0.00	0.00	0.00	0.00	0.00	0.00	0.00	0.00	0.00	0.00	0.00	0.00	0.00	0.00	0.00	0.00	0.00	56.30	118.90	-175.20	0.00	33.30	54.30	-87.60	0.00	-1.00	7.70	-6.60	0.00	-1.00	7.70	-6.60	0.00	1.00	0.00	0.00	0.00	0.00	0.00	0.00	0.00	0.00	0.00	0.00	0.00	0.00	0.00	0.00
0.00	0.00	0.00	0.00	0.00	0.00	0.00	0.00	0.00	0.00	0.00	0.00	0.00	0.00	0.00	0.00	0.00	0.00	0.00	1.00	154.40	-155.50	0.00	6.30	73.30	-79.60	0.00	-3.50	8.30	-4.70	0.00	-3.50	8.30	-4.70	0.00	1.00	0.00	0.00	0.00	0.00	0.00	0.00	0.00	0.00	0.00	0.00	0.00	0.00	0.00	0.00
0.00	0.00	0.00	0.00	0.00	0.00	0.00	0.00	0.00	0.00	0.00	0.00	0.00	0.00	0.00	0.00	0.00	0.00	0.00	-54.20	174.80	-120.50	0.00	-21.20	85.00	-63.70	0.00	-5.70	8.10	-2.40	0.00	-5.70	8.10	-2.40	0.00	1.00	0.00	0.00	0.00	0.00	0.00	0.00	0.00	0.00	0.00	0.00	0.00	0.00	0.00	0.00
0.00	0.00	0.00	0.00	0.00	0.00	0.00	0.00	0.00	0.00	0.00	0.00	0.00	0.00	0.00	0.00	0.00	0.00	0.00	-104.30	178.00	-73.70	0.00	-46.70	88.40	-41.60	0.00	-7.30	7.10	0.10	0.00	-7.30	7.10	0.10	0.00	1.00	0.00	0.00	0.00	0.00	0.00	0.00	0.00	0.00	0.00	0.00	0.00	0.00	0.00	0.00
0.00	0.00	0.00	0.00	0.00	0.00	0.00	0.00	0.00	0.00	0.00	0.00	0.00	0.00	0.00	0.00	0.00	0.00	0.00	-144.10	163.90	-19.70	0.00	-67.60	83.20	-15.50	0.00	-8.20	5.40	2.70	0.00	-8.20	5.40	2.70	0.00	1.00	0.00	0.00	0.00	0.00	0.00	0.00	0.00	0.00	0.00	0.00	0.00	0.00	0.00	0.00
0.00	0.00	0.00	0.00	0.00	0.00	0.00	0.00	0.00	0.00	0.00	0.00	0.00	0.00	0.00	0.00	0.00	0.00	0.00	-169.80	133.70	36.10	0.00	-82.00	69.80	12.10	0.00	-8.30	3.20	5.00	0.00	-8.30	3.20	5.00	0.00	1.00	0.00	0.00	0.00	0.00	0.00	0.00	0.00	0.00	0.00	0.00	0.00	0.00	0.00	0.00
0.00	0.00	0.00	0.00	0.00	0.00	0.00	0.00	0.00	0.00	0.00	0.00	0.00	0.00	0.00	0.00	0.00	0.00	0.00	-178.90	90.40	88.50	0.00	-88.20	49.60	38.60	0.00	-7.50	0.60	6.80	0.00	-7.50	0.60	6.80	0.00	1.00	0.00	0.00	0.00	0.00	0.00	0.00	0.00	0.00	0.00	0.00	0.00	0.00	0.00	0.00
0.00	0.00	0.00	0.00	0.00	0.00	0.00	0.00	0.00	0.00	0.00	0.00	0.00	0.00	0.00	0.00	0.00	0.00	0.00	-170.50	38.20	132.20	0.00	-85.90	24.50	61.30	0.00	-6.10	-1.90	8.00	0.00	-6.10	-1.90	8.00	0.00	1.00	0.00	0.00	0.00	0.00	0.00	0.00	0.00	0.00	0.00	0.00	0.00	0.00	0.00	0.00
0.00	0.00	0.00	0.00	0.00	0.00	0.00	0.00	0.00	0.00	0.00	0.00	0.00	0.00	0.00	0.00	0.00	0.00	0.00	-145.40	-17.60	163.00	0.00	-75.10	-2.90	78.00	0.00	-4.00	-4.30	8.30	0.00	-4.00	-4.30	8.30	0.00	1.00	0.00	0.00	0.00	0.00	0.00	0.00	0.00	0.00	0.00	0.00	0.00	0.00	0.00	0.00
0.00	0.00	0.00	0.00	0.00	0.00	0.00	0.00	0.00	0.00	0.00	0.00	0.00	0.00	0.00	0.00	0.00	0.00	0.00	-106.00	-71.80	177.80	0.00	-57.00	-30.10	87.10	0.00	-1.50	-6.30	7.90	0.00	-1.50	-6.30	7.90	0.00	1.00	0.00	0.00	0.00	0.00	0.00	0.00	0.00	0.00	0.00	0.00	0.00	0.00	0.00	0.00
0.00	0.00	0.00	0.00	0.00	0.00	0.00	0.00	0.00	0.00	0.00	0.00	0.00	0.00	0.00	0.00	0.00	0.00	0.00	-56.30	-118.90	175.20	0.00	-33.30	-54.30	87.60	0.00	1.00	-7.70	6.60	0.00	1.00	-7.70	6.60	0.00	1.00	0.00	0.00	0.00	0.00	0.00	0.00	0.00	0.00	0.00	0.00	0.00	0.00	0.00	0.00
0.00	0.00	0.00	0.00	0.00	0.00	0.00	0.00	0.00	0.00	0.00	0.00	0.00	0.00	0.00	0.00	0.00	0.00	0.00	-1.00	-154.40	155.50	0.00	-6.30	-73.30	79.60	0.00	3.50	-8.30	4.70	0.00	3.50	-8.30	4.70	0.00	1.00	0.00	0.00	0.00	0.00	0.00	0.00	0.00	0.00	0.00	0.00	0.00	0.00	0.00	0.00
0.00	0.00	0.00	0.00	0.00	0.00	0.00	0.00	0.00	0.00	0.00	0.00	0.00	0.00	0.00	0.00	0.00	0.00	0.00	54.30	-174.80	120.50	0.00	21.20	-85.00	63.70	0.00	5.70	-8.10	2.40	0.00	5.70	-8.10	2.40	0.00	1.00	0.00	0.00	0.00	0.00	0.00	0.00	0.00	0.00	0.00	0.00	0.00	0.00	0.00	0.00
0.00	0.00	0.00	0.00	0.00	0.00	0.00	0.00	0.00	0.00	0.00	0.00	0.00	0.00	0.00	0.00	0.00	0.00	0.00	104.30	-178.00	73.70	0.00	46.70	-88.40	41.60	0.00	7.30	-7.10	-0.10	0.00	7.30	-7.10	-0.10	0.00	1.00	0.00	0.00	0.00	0.00	0.00	0.00	0.00	0.00	0.00	0.00	0.00	0.00	0.00	0.00
0.00	0.00	0.00	0.00	0.00	0.00	0.00	0.00	0.00	0.00	0.00	0.00	0.00	0.00	0.00	0.00	0.00	0.00	0.00	144.10	-163.90	19.70	0.00	67.70	-83.20	15.50	0.00	8.20	-5.40	-2.70	0.00	8.20	-5.40	-2.70	0.00	1.00	0.00	0.00	0.00	0.00	0.00	0.00	0.00	0.00	0.00	0.00	0.00	0.00	0.00	0.00
0.00	0.00	0.00	0.00	0.00	0.00	0.00	0.00	0.00	0.00	0.00	0.00	0.00	0.00	0.00	0.00	0.00	0.00	0.00	169.80	-133.70	-36.10	0.00	82.00	-69.80	-12.10	0.00	8.30	-3.20	-5.00	0.00	8.30	-3.20	-5.00	0.00	1.00	0.00	0.00	0.00	0.00	0.00	0.00	0.00	0.00	0.00	0.00	0.00	0.00	0.00	0.00
0.00	0.00	0.00	0.00	0.00	0.00	0.00	0.00	0.00	0.00	0.00	0.00	0.00	0.00	0.00	0.00	0.00	0.00	0.00	178.90	-90.40	-88.50	0.00	88.20	-49.60	-38.60	0.00	7.50	-0.60	-6.80	0.00	7.50	-0.60	-6.80	0.00	1.00	0.00	0.00	0.00	0.00	0.00	0.00	0.00	0.00	0.00	0.00	0.00	0.00	0.00	0.00
0.00	0.00	0.00	0.00	0.00	0.00	0.00	0.00	0.00	0.00	0.00	0.00	0.00	0.00	0.00	0.00	0.00	0.00	0.00	170.50	-38.20	-132.20	0.00	85.90	-24.50	-61.30	0.00	6.10	1.90	-8.00	0.00	6.10	1.90	-8.00	0.00	1.00	0.00	0.00	0.00	0.00	0.00	0.00	0.00	0.00	0.00	0.00	0.00	0.00	0.00	0.00
0.00	0.00	0.00	0.00	0.00	0.00	0.00	0.00	0.00	0.00	0.00	0.00	0.00	0.00	0.00	0.00	0.00	0.00	0.00	145.40	17.60	-163.00	0.00	75.10	2.90	-78.10	0.00	4.00	4.30	-8.30	0.00	4.00	4.30	-8.30	0.00	1.00	0.00	0.00	0.00	0.00	0.00	0.00	0.00	0.00	0.00	0.00	0.00	0.00	0.00	0.00
0.00	0.00	0.00	0.00	0.00	0.00	0.00	0.00	0.00	0.00	0.00	0.00	0.00	0.00	0.00	0.00	0.00	0.00	0.00	106.00	71.80	-177.80	0.00	57.00	30.10	-87.10	0.00	1.50	6.30	-7.90	0.00	1.50	6.30	-7.90	0.00	1.00	0.00	0.00	0.00	0.00	0.00	0.00	0.00	0.00	0.00	0.00	0.00	0.00	0.00	0.00
0.00	0.00	0.00	0.00	0.00	0.00	0.00	0.00	0.00	0.00	0.00	0.00	0.00	0.00	0.00	0.00	0.00	0.00	0.00	56.30	118.90	-175.20	0.00	33.30	54.30	-87.60	0.00	-1.00	7.70	-6.60	0.00	-1.00	7.70	-6.60	0.00	1.00	0.00	0.00	0.00	0.00	0.00	0.00	0.00	0.00	0.00	0.00	0.00	0.00	0.00	0.00
0.00	0.00	0.00	0.00	0.00	0.00	0.00	0.00	0.00	0.00	0.00	0.00	0.00	0.00	0.00	0.00	0.00	0.00	0.00	1.00	154.40	-155.50	0.00	6.30	73.30	-79.60	0.00	-3.50	8.30	-4.70	0.00	-3.50	8.30	-4.70	0.00	1.00	0.00	0.00	0.00	0.00	0.00	0.00	0.00	0.00	0.00	0.00	0.00	0.00	0.00	0.00
0.00	0.00	0.00	0.00	0.00	0.00	0.00	0.00	0.00	0.00	0.00	0.00	0.00	0.00	0.00	0.00	0.00	0.00	0.00	-54.20	174.80	-120.50	0.00	-21.20	85.00	-63.70	0.00	-5.70	8.10	-2.40	0.00	-5.70	8.10	-2.40	0.00	1.00	0.00	0.00	0.00	0.00	0.00	0.00	0.00	0.00	0.00	0.00	0.00	0.00	0.00	0.00
0.00	0.00	0.00	0.00	0.00	0.00	0.00	0.00	0.00	0.00	0.00	0.00	0.00	0.00	0.00	0.00	0.00	0.00	0.00	-104.30	178.00	-73.70	0.00	-46.70	88.40	-41.70	0.00	-7.30	7.10	0.10	0.00	-7.30	7.10	0.10	0.00	1.00	0.00	0.00	0.00	0.00	0.00	0.00	0.00	0.00	0.00	0.00	0.00	0.00	0.00	0.00
0.00	0.00	0.00	0.00	0.00	0.00	0.00	0.00	0.00	0.00	0.00	0.00	0.00	0.00	0.00	0.00	0.00	0.00	0.00	-144.10	163.90	-19.70	0.00	-67.70	83.20	-15.50	0.00	-8.20	5.40	2.70	0.00	-8.20	5.40	2.70	0.00	1.00	0.00	0.00	0.00	0.00	0.00	0.00	0.00	0.00	0.00	0.00	0.00	0.00	0.00	0.00
0.00	0.00	0.00	0.00	0.00	0.00	0.00	0.00	0.00	0.00	0.00	0.00	0.00	0.00	0.00	0.00	0.00	0.00	0.00	-169.80	133.70	36.10	0.00	-82.00	69.80	12.10	0.00	-8.30	3.20	5.00	0.00	-8.30	3.20	5.00	0.00	1.00	0.00	0.00	0.00	0.00	0.00	0.00	0.00	0.00	0.00	0.00	0.00	0.00	0.00	0.00
0.00	0.00	0.00	0.00	0.00	0.00	0.00	0.00	0.00	0.00	0.00	0.00	0.00	0.00	0.00	0.00	0.00	0.00	0.00	-178.90	90.40	88.50	0.00	-88.20	49.60	38.60	0.00	-7.50	0.60	6.80	0.00	-7.50	0.60	6.80	0.00	1.00	0.00	0.00	0.00	0.00	0.00	0.00	0.00	0.00	0.00	0.00	0.00	0.00	0.00	0.00
0.00	0.00	0.00	0.00	0.00	0.00	0.00	0.00	0.00	0.00	0.00	0.00	0.00	0.00	0.00	0.00	0.00	0.00	0.00	-170.50	38.20	132.20	0.00	-85.90	24.50	61.30	0.00	-6.10	-1.90	8.00	0.00	-6.10	-1.90	8.00	0.00	1.00	0.00	0.00	0.00	0.00	0.00	0.00	0.00	0.00	0.00	0.00	0.00	0.00	0.00	0.00
0.00	0.00	0.00	0.00	0.00	0.00	0.00	0.00	0.00	0.00	0.00	0.00	0.00	0.00	0.00	0.00	0.00	0.00	0.00	-145.40	-17.60	163.00	0.00	-75.10	-2.90	78.10	0.00	-4.00	-4.30	8.30	0.00	-4.00	-4.30	8.30	0.00	1.00	0.00	0.00	0.00	0.00	0.00	0.00	0.00	0.00	0.00	0.00	0.00	0.00	0.00	0.00
0.00	0.00	0.00	0.00	0.00	0.00	0.00	0.00	0.00	0.00	0.00	0.00	0.00	0.00	0.00	0.00	0.00	0.00	0.00	-106.00	-71.80	177.80	0.00	-57.00	-30.10	87.10	0.00	-1.50	-6.30	7.90	0.00	-1.50	-6.30	7.90	0.00	1.00	0.00	0.00	0.00	0.00	0.00	0.00	0.00	0.00	0.00	0.00	0.00	0.00	0.00	0.00
0.00	0.00	0.00	0.00	0.00	0.00	0.00	0.00	0.00	0.00	0.00	0.00	0.00	0.00	0.00	0.00	0.00	0.00	0.00	-56.30	-118.90	175.20	0.00	-33.30	-54.30	87.70	0.00	1.00	-7.70	6.60	0.00	1.00	-7.70	6.60	0.00	1.00	0.00	0.00	0.00	0.00	0.00	0.00	0.00	0.00	0.00	0.00	0.00	0.00	0.00	0.00
0.00	0.00	0.00	0.00	0.00	0.00	0.00	0.00	0.00	0.00	0.00	0.00	0.00	0.00	0.00	0.00	0.00	0.00	0.00	-1.00	-154.40	155.50	0.00	-6.30	-73.20	79.60	0.00	3.50	-8.30	4.70	0.00	3.50	-8.30	4.70	0.00	1.00	0.00	0.00	0.00	0.00	0.00	0.00	0.00	0.00	0.00	0.00	0.00	0.00	0.00	0.00
0.00	0.00	0.00	0.00	0.00	0.00	0.00	0.00	0.00	0.00	0.00	0.00	0.00	0.00	0.00	0.00	0.00	0.00	0.00	54.20	-174.80	120.50	0.00	21.20	-85.00	63.70	0.00	5.70	-8.10	2.40	0.00	5.70	-8.10	2.40	0.00	1.00	0.00	0.00	0.00	0.00	0.00	0.00	0.00	0.00	0.00	0.00	0.00	0.00	0.00	0.00
0.00	0.00	0.00	0.00	0.00	0.00	0.00	0.00	0.00	0.00	0.00	0.00	0.00	0.00	0.00	0.00	0.00	0.00	0.00	104.30	-178.00	73.70	0.00	46.70	-88.40	41.70	0.00	7.30	-7.10	-0.10	0.00	7.30	-7.10	-0.10	0.00	1.00	0.00	0.00	0.00	0.00	0.00	0.00	0.00	0.00	0.00	0.00	0.00	0.00	0.00	0.00
0.00	0.00	0.00	0.00	0.00	0.00	0.00	0.00	0.00	0.00	0.00	0.00	0.00	0.00	0.00	0.00	0.00	0.00	0.00	144.10	-163.90	19.70	0.00	67.70	-83.20	15.50	0.00	8.20	-5.40	-2.70	0.00	8.20	-5.40	-2.70	0.00	1.00	0.00	0.00	0.00	0.00	0.00	0.00	0.00	0.00	0.00	0.00	0.00	0.00	0.00	0.00
0.00	0.00	0.00	0.00	0.00	0.00	0.00	0.00	0.00	0.00	0.00	0.00	0.00	0.00	0.00	0.00	0.00	0.00	0.00	169.80	-133.70	-36.10	0.00	82.00	-69.80	-12.10	0.00	8.30	-3.20	-5.00	0.00	8.30	-3.20	-5.00	0.00	1.00	0.00	0.00	0.00	0.00	0.00	0.00	0.00	0.00	0.00	0.00	0.00	0.00	0.00	0.00
0.00	0.00	0.00	0.00	0.00	0.00	0.00	0.00	0.00	0.00	0.00	0.00	0.00	0.00	0.00	0.00	0.00	0.00	0.00	178.90	-90.40	-88.50	0.00	88.20	-49.60	-38.60	0.00	7.50	-0.60	-6.80	0.00	7.50	-0.60	-6.80	0.00	1.00	0.00	0.00	0.00	0.00	0.00	0.00	0.00	0.00	0.00	0.00	0.00	0.00	0.00	0.00
0.00	0.00	0.00	0.00	0.00	0.00	0.00	0.00	0.00	0.00	0.00	0.00	0.00	0.00	0.00	0.00	0.00	0.00	0.00	170.50	-38.20	-132.20	0.00	85.90	-24.50	-61.40	0.00	6.10	1.90	-8.00	0.00	6.10	1.90	-8.00	0.00	1.00	0.00	0.00	0.00	0.00	0.00	0.00	0.00	0.00	0.00	0.00	0.00	0.00	0.00	0.00
0.00	0.00	0.00	0.00	0.00	0.00	0.00	0.00	0.00	0.00	0.00	0.00	0.00	0.00	0.00	0.00	0.00	0.00	0.00	145.40	17.60	-163.00	0.00	75.10	2.90	-78.10	0.00	4.00	4.30	-8.30	0.00	4.00	4.30	-8.30	0.00	1.00	0.00	0.00	0.00	0.00	0.00	0.00	0.00	0.00	0.00	0.00	0.00	0.00	0.00	0.00
0.00	0.00	0.00	0.00	0.00	0.00	0.00	0.00	0.00	0.00	0.00	0.00	0.00	0.00	0.00	0.00	0.00	0.00	0.00	106.00	71.80	-177.80	0.00	57.00	30.10	-87.10	0.00	1.50	6.30	-7.90	0.00	1.50	6.30	-7.90	0.00	1.00	0.00	0.00	0.00	0.00	0.00	0.00	0.00	0.00	0.00	0.00	0.00	0.00	0.00	0.00
0.00	0.00	0.00	0.00	0.00	0.00	0.00	0.00	0.00	0.00	0.00	0.00	0.00	0.00	0.00	0.00	0.00	0.00	0.00	56.30	118.90	-175.20	0.00	33.30	54.30	-87.70	0.00	-1.00	7.70	-6.60	0.00	-1.00	7.70	-6.60	0.00	1.00	0.00	0.00	0.00	0.00	0.00	0.00	0.00	0.00	0.00	0.00	0.00	0.00	0.00	0.00
0.00	0.00	0.00	0.00	0.00	0.00	0.00	0.00	0.00	0.00	0.00	0.00	0.00	0.00	0.00	0.00	0.00	0.00	0.00	1.00	154.40	-155.50	0.00	6.30	73.20	-79.60	0.00	-3.50	8.30	-4.70	0.00	-3.50	8.30	-4.70	0.00	1.00	0.00	0.00	0.00	0.00	0.00	0.00	0.00	0.00	0.00	0.00	0.00	0.00	0.00	0.00
0.00	0.00	0.00	0.00	0.00	0.00	0.00	0.00	0.00	0.00	0.00	0.00	0.00	0.00	0.00	0.00	0.00	0.00	0.00	-54.20	174.80	-120.50	0.00	-21.20	85.00	-63.80	0.00	-5.70	8.10	-2.40	0.00	-5.70	8.10	-2.40	0.00	1.00	0.00	0.00	0.00	0.00	0.00	0.00	0.00	0.00	0.00	0.00	0.00	0.00	0.00	0.00
0.00	0.00	0.00	0.00	0.00	0.00	0.00	0.00	0.00	0.00	0.00	0.00	0.00	0.00	0.00	0.00	0.00	0.00	0.00	-104.30	178.00	-73.70	0.00	-46.70	88.40	-41.70	0.00	-7.30	7.10	0.10	0.00	-7.30	7.10	0.10	0.00	1.00	0.00	0.00	0.00	0.00	0.00	0.00	0.00	0.00	0.00	0.00	0.00	0.00	0.00	0.00
0.00	0.00	0.00	0.00	0.00	0.00	0.00	0.00	0.00	0.00	0.00	0.00	0.00	0.00	0.00	0.00	0.00	0.00	0.00	-144.10	163.90	-19.70	0.00	-67.60	83.20	-15.50	0.00	-8.20	5.40	2.70	0.00	-8.20	5.40	2.70	0.00	1.00	0.00	0.00	0.00	0.00	0.00	0.00	0.00	0.00	0.00	0.00	0.00	0.00	0.00	0.00
0.00	0.00	0.00	0.00	0.00	0.00	0.00	0.00	0.00	0.00	0.00	0.00	0.00	0.00	0.00	0.00	0.00	0.00	0.00	-169.80	133.70	36.10	0.00	-81.90	69.80	12.10	0.00	-8.30	3.20	5.00	0.00	-8.30	3.20	5.00	0.00	1.00	0.00	0.00	0.00	0.00	0.00	0.00	0.00	0.00	0.00	0.00	0.00	0.00	0.00	0.00
0.00	0.00	0.00	0.00	0.00	0.00	0.00	0.00	0.00	0.00	0.00	0.00	0.00	0.00	0.00	0.00	0.00	0.00	0.00	-178.90	90.40	88.50	0.00	-88.20	49.60	38.60	0.00	-7.50	0.60	6.80	0.00	-7.50	0.60	6.80	0.00	1.00	0.00	0.00	0.00	0.00	0.00	0.00	0.00	0.00	0.00	0.00	0.00	0.00	0.00	0.00
0.00	0.00	0.00	0.00	0.00	0.00	0.00	0.00	0.00	0.00	0.00	0.00	0.00	0.00	0.00	0.00	0.00	0.00	0.00	-170.50	38.20	132.20	0.00	-85.90	24.50	61.30	0.00	-6.10	-1.90	8.00	0.00	-6.10	-1.90	8.00	0.00	1.00	0.00	0.00	0.00	0.00	0.00	0.00	0.00	0.00	0.00	0.00	0.00	0.00	0.00	0.00
0.00	0.00	0.00	0.00	0.00	0.00	0.00	0.00	0.00	0.00	0.00	0.00	0.00	0.00	0.00	0.00	0.00	0.00	0.00	-145.40	-17.60	163.00	0.00	-75.10	-2.90	78.10	0.00	-4.00	-4.30	8.30	0.00	-4.00	-4.30	8.30	0.00	1.00	0.00	0.00	0.00	0.00	0.00	0.00	0.00	0.00	0.00	0.00	0.00	0.00	0.00	0.00
0.00	0.00	0.00	0.00	0.00	0.00	0.00	0.00	0.00	0.00	0.00	0.00	0.00	0.00	0.00	0.00	0.00	0.00	0.00	-106.00	-71.80	177.80	0.00	-57.00	-30.10	87.10	0.00	-1.50	-6.30	7.90	0.00	-1.50	-6.30	7.90	0.00	1.00	0.00	0.00	0.00	0.00	0.00	0.00	0.00	0.00	0.00	0.00	0.00	0.00	0.00	0.00
0.00	0.00	0.00	0.00	0.00	0.00	0.00	0.00	0.00	0.00	0.00	0.00	0.00	0.00	0.00	0.00	0.00	0.00	0.00	-56.30	-118.90	175.20	0.00	-33.30	-54.30	87.70	0.00	1.00	-7.70	6.60	0.00	1.00	-7.70	6.60	0.00	1.00	0.00	0.00	0.00	0.00	0.00	0.00	0.00	0.00	0.00	0.00	0.00	0.00	0.00	0.00
0.00	0.00	0.00	0.00	0.00	0.00	0.00	0.00	0.00	0.00	0.00	0.00	0.00	0.00	0.00	0.00	0.00	0.00	0.00	-1.00	-154.40	155.50	0.00	-6.30	-73.20	79.60	0.00	3.50	-8.30	4.70	0.00	3.50	-8.30	4.70	0.00	1.00	0.00	0.00	0.00	0.00	0.00	0.00	0.00	0.00	0.00	0.00	0.00	0.00	0.00	0.00
0.00	0.00	0.00	0.00	0.00	0.00	0.00	0.00	0.00	0.00	0.00	0.00	0.00	0.00	0.00	0.00	0.00	0.00	0.00	54.20	-174.80	120.50	0.00	21.20	-85.00	63.80	0.00	5.70	-8.10	2.40	0.00	5.70	-8.10	2.40	0.00	1.00	0.00	0.00	0.00	0.00	0.00	0.00	0.00	0.00	0.00	0.00	0.00	0.00	0.00	0.00
0.00	0.00	0.00	0.00	0.00	0.00	0.00	0.00	0.00	0.00	0.00	0.00	0.00	0.00	0.00	0.00	0.00	0.00	0.00	104.30	-178.00	73.70	0.00	46.70	-88.40	41.70	0.00	7.30	-7.10	-0.10	0.00	7.30	-7.10	-0.10	0.00	1.00	0.00	0.00	0.00	0.00	0.00	0.00	0.00	0.00	0.00	0.00	0.00	0.00	0.00	0.00
0.00	0.00	0.00	0.00	0.00	0.00	0.00	0.00	0.00	0.00	0.00	0.00	0.00	0.00	0.00	0.00	0.00	0.00	0.00	144.10	-163.90	19.70	0.00	67.60	-83.20	15.50	0.00	8.20	-5.40	-2.70	0.00	8.20	-5.40	-2.70	0.00	1.00	0.00	0.00	0.00	0.00	0.00	0.00	0.00	0.00	0.00	0.00	0.00	0.00	0.00	0.00
0.00	0.00	0.00	0.00	0.00	0.00	0.00	0.00	0.00	0.00	0.00	0.00	0.00	0.00	0.00	0.00	0.00	0.00	0.00	169.80	-133.70	-36.10	0.00	81.90	-69.80	-12.10	0.00	8.30	-3.20	-5.00	0.00	8.30	-3.20	-5.00	0.00	1.00	0.00	0.00	0.00	0.00	0.00	0.00	0.00	0.00	0.00	0.00	0.00	0.00	0.00	0.00
0.00	0.00	0.00	0.00	0.00	0.00	0.00	0.00	0.00	0.00	0.00	0.00	0.00	0.00	0.00	0.00	0.00	0.00	0.00	178.90	-90.40	-88.50	0.00	88.20	-49.60	-38.60	0.00	7.50	-0.60	-6.80	0.00	7.50	-0.60	-6.80	0.00	1.00	0.00	0.00	0.00	0.00	0.00	0.00	0.00	0.00	0.00	0.00	0.00	0.00	0.00	0.00
0.00	0.00	0.00	0.00	0.00	0.00	0.00	0.00	0.00	0.00	0.00	0.00	0.00	0.00	0.00	0.00	0.00	0.00	0.00	170.50	-38.20	-132.20	0.00	85.90	-24.50	-61.40	0.00	6.10	1.90	-8.00	0.00	6.10	1.90	-8.00	0.00	1.00	0.00	0.00	0.00	0.00	0.00	0.00	0.00	0.00	0.00	0.00	0.00	0.00	0.00	0.00
0.00	0.00	0.00	0.00	0.00	0.00	0.00	0.00	0.00	0.00	0.00	0.00	0.00	0.00	0.00	0.00	0.00	0.00	0.00	145.40	17.60	-163.00	0.00	75.10	2.90	-78.10	0.00	4.00	4.30	-8.30	0.00	4.00	4.30	-8.30	0.00	1.00	0.00	0.00	0.00	0.00	0.00	0.00	0.00	0.00	0.00	0.00	0.00	0.00	0.00	0.00
0.00	0.00	0.00	0.00	0.00	0.00	0.00	0.00	0.00	0.00	0.00	0.00	0.00	0.00	0.00	0.00	0.00	0.00	0.00	106.00	71.80	-177.80	0.00	57.00	30.10	-87.10	0.00	1.50	6.30	-7.90	0.00	1.50	6.30	-7.90	0.00	1.00	0.00	0.00	0.00	0.00	0.00	0.00	0.00	0.00	0.00	0.00	0.00	0.00	0.00	0.00
0.00	0.00	0.00	0.00	0.00	0.00	0.00	0.00	0.00	0.00	0.00	0.00	0.00	0.00	0.00	0.00	0.00	0.00	0.00	56.30	118.90	-175.20	0.00	33.30	54.30	-87.70	0.00	-1.00	7.70	-6.60	0.00	-1.00	7.70	-6.60	0.00	1.00	0.00	0.00	0.00	0.00	0.00	0.00	0.00	0.00	0.00	0.00	0.00	0.00	0.00	0.00
0.00	0.00	0.00	0.00	0.00	0.00	0.00	0.00	0.00	0.00	0.00	0.00	0.00	0.00	0.00	0.00	0.00	0.00	0.00	1.00	154.40	-155.50	0.00	6.30	73.20	-79.60	0.00	-3.50	8.30	-4.70	0.00	-3.50	8.30	-4.70	0.00	1.00	0.00	0.00	0.00	0.00	0.00	0.00	0.00	0.00	0.00	0.00	0.00	0.00	0.00	0.00
0.00	0.00	0.00	0.00	0.00	0.00	0.00	0.00	0.00	0.00	0.00	0.00	0.00	0.00	0.00	0.00	0.00	0.00	0.00	-54.20	174.80	-120.50	0.00	-21.20	85.00	-63.70	0.00	-5.70	8.10	-2.40	0.00	-5.70	8.10	-2.40	0.00	1.00	0.00	0.00	0.00	0.00	0.00	0.00	0.00	0.00	0.00	0.00	0.00	0.00	0.00	0.00
0.00	0.00	0.00	0.00	0.00	0.00	0.00	0.00	0.00	0.00	0.00	0.00	0.00	0.00	0.00	0.00	0.00	0.00	0.00	-104.30	178.00	-73.70	0.00	-46.70	88.40	-41.70	0.00	-7.30	7.10	0.10	0.00	-7.30	7.10	0.10	0.00	1.00	0.00	0.00	0.00	0.00	0.00	0.00	0.00	0.00	0.00	0.00	0.00	0.00	0.00	0.00
0.00	0.00	0.00	0.00	0.00	0.00	0.00	0.00	0.00	0.00	0.00	0.00	0.00	0.00	0.00	0.00	0.00	0.00	0.00	-144.10	163.90	-19.70	0.00	-67.60	83.20	-15.50	0.00	-8.20	5.40	2.70	0.00	-8.20	5.40	2.70	0.00	1.00	0.00	0.00	0.00	0.00	0.00	0.00	0.00	0.00	0.00	0.00	0.00	0.00	0.00	0.00
0.00	0.00	0.00	0.00	0.00	0.00	0.00	0.00	0.00	0.00	0.00	0.00	0.00	0.00	0.00	0.00	0.00	0.00	0.00	-169.80	133.70	36.10	0.00	-81.90	69.80	12.10	0.00	-8.30	3.20	5.00	0.00	-8.30	3.20	5.00	0.00	1.00	0.00	0.00	0.00	0.00	0.00	0.00	0.00	0.00	0.00	0.00	0.00	0.00	0.00	0.00
0.00	0.00	0.00	0.00	0.00	0.00	0.00	0.00	0.00	0.00	0.00	0.00	0.00	0.00	0.00	0.00	0.00	0.00	0.00	-178.90	90.40	88.50	0.00	-88.20	49.60	38.60	0.00	-7.50	0.60	6.80	0.00	-7.50	0.60	6.80	0.00	1.00	0.00	0.00	0.00	0.00	0.00	0.00	0.00	0.00	0.00	0.00	0.00	0.00	0.00	0.00
0.00	0.00	0.00	0.00	0.00	0.00	0.00	0.00	0.00	0.00	0.00	0.00	0.00	0.00	0.00	0.00	0.00	0.00	0.00	-170.50	38.20	132.20	0.00	-85.90	24.50	61.40	0.00	-6.10	-1.90	8.00	0.00	-6.10	-1.90	8.00	0.00	1.00	0.00	0.00	0.00	0.00	0.00	0.00	0.00	0.00	0.00	0.00	0.00	0.00	0.00	0.00
0.00	0.00	0.00	0.00	0.00	0.00	0.00	0.00	0.00	0.00	0.00	0.00	0.00	0.00	0.00	0.00	0.00	0.00	0.00	-145.40	-17.60	163.00	0.00	-75.10	-2.90	78.10	0.00	-4.00	-4.30	8.30	0.00	-4.00	-4.30	8.30	0.00	1.00	0.00	0.00	0.00	0.00	0.00	0.00	0.00	0.00	0.00	0.00	0.00	0.00	0.00	0.00
0.00	0.00	0.00	0.00	0.00	0.00	0.00	0.00	0.00	0.00	0.00	0.00	0.00	0.00	0.00	0.00	0.00	0.00	0.00	-106.00	-71.80	177.80	0.00	-56.90	-30.10	87.10	0.00	-1.50	-6.30	7.90	0.00	-1.50	-6.30	7.90	0.00	1.00	0.00	0.00	0.00	0.00	0.00	0.00	0.00	0.00	0.00	0.00	0.00	0.00	0.00	0.00
0.00	0.00	0.00	0.00	0.00	0.00	0.00	0.00	0.00	0.00	0.00	0.00	0.00	0.00	0.00	0.00	0.00	0.00	0.00	-56.30	-118.90	175.20	0.00	-33.20	-54.30	87.70	0.00	1.00	-7.70	6.60	0.00	1.00	-7.70	6.60	0.00	1.00	0.00	0.00	0.00	0.00	0.00	0.00	0.00	0.00	0.00	0.00	0.00	0.00	0.00	0.00
0.00	0.00	0.00	0.00	0.00	0.00	0.00	0.00	0.00	0.00	0.00	0.00	0.00	0.00	0.00	0.00	0.00	0.00	0.00	-1.00	-154.40	155.50	0.00	-6.30	-73.20	79.60	0.00	3.50	-8.30	4.70	0.00	3.50	-8.30	4.70	0.00	1.00	0.00	0.00	0.00	0.00	0.00	0.00	0.00	0.00	0.00	0.00	0.00	0.00	0.00	0.00
0.00	0.00	0.00	0.00	0.00	0.00	0.00	0.00	0.00	0.00	0.00	0.00	0.00	0.00	0.00	0.00	0.00	0.00	0.00	54.20	-174.80	120.50	0.00	21.20	-85.00	63.70	0.00	5.70	-8.10	2.40	0.00	5.70	-8.10	2.40	0.00	1.00	0.00	0.00	0.00	0.00	0.00	0.00	0.00	0.00	0.00	0.00	0.00	0.00	0.00	0.00
0.00	0.00	0.00	0.00	0.00	0.00	0.00	0.00	0.00	0.00	0.00	0.00	0.00	0.00	0.00	0.00	0.00	0.00	0.00	104.30	-178.00	73.70	0.00	46.70	-88.40	41.60	0.00	7.30	-7.10	-0.10	0.00	7.30	-7.10	-0.10	0.00	1.00	0.00	0.00	0.00	0.00	0.00	0.00	0.00	0.00	0.00	0.00	0.00	0.00	0.00	0.00
0.00	0.00	0.00	0.00	0.00	0.00	0.00	0.00	0.00	0.00	0.00	0.00	0.00	0.00	0.00	0.00	0.00	0.00	0.00	144.10	-163.90	19.70	0.00	67.70	-83.20	15.50	0.00	8.20	-5.40	-2.70	0.00	8.20	-5.40	-2.70	0.00	1.00	0.00	0.00	0.00	0.00	0.00	0.00	0.00	0.00	0.00	0.00	0.00	0.00	0.00	0.00
0.00	0.00	0.00	0.00	0.00	0.00	0.00	0.00	0.00	0.00	0.00	0.00	0.00	0.00	0.00	0.00	0.00	0.00	0.00	169.80	-133.70	-36.10	0.00	82.00	-69.80	-12.10	0.00	8.30	-3.20	-5.00	0.00	8.30	-3.20	-5.00	0.00	1.00	0.00	0.00	0.00	0.00	0.00	0.00	0.00	0.00	0.00	0.00	0.00	0.00	0.00	0.00
0.00	0.00	0.00	0.00	0.00	0.00	0.00	0.00	0.00	0.00	0.00	0.00	0.00	0.00	0.00	0.00	0.00	0.00	0.00	178.90	-90.40	-88.50	0.00	88.20	-49.60	-38.60	0.00	7.50	-0.60	-6.80	0.00	7.50	-0.60	-6.80	0.00	1.00	0.00	0.00	0.00	0.00	0.00	0.00	0.00	0.00	0.00	0.00	0.00	0.00	0.00	0.00
0.00	0.00	0.00	0.00	0.00	0.00	0.00	0.00	0.00	0.00	0.00	0.00	0.00	0.00	0.00	0.00	0.00	0.00	0.00	170.50	-38.20	-132.20	0.00	85.90	-24.50	-61.40	0.00	6.10	1.90	-8.00	0.00	6.10	1.90	-8.00	0.00	1.00	0.00	0.00	0.00	0.00	0.00	0.00	0.00	0.00	0.00	0.00	0.00	0.00	0.00	0.00
0.00	0.00	0.00	0.00	0.00	0.00	0.00	0.00	0.00	0.00	0.00	0.00	0.00	0.00	0.00	0.00	0.00	0.00	0.00	145.40	17.60	-163.00	0.00	75.10	2.80	-78.10	0.00	4.00	4.30	-8.30	0.00	4.00	4.30	-8.30	0.00	1.00	0.00	0.00	0.00	0.00	0.00	0.00	0.00	0.00	0.00	0.00	0.00	0.00	0.00	0.00
0.00	0.00	0.00	0.00	0.00	0.00	0.00	0.00	0.00	0.00	0.00	0.00	0.00	0.00	0.00	0.00	0.00	0.00	0.00	106.00	71.80	-177.80	0.00	57.00	30.10	-87.10	0.00	1.50	6.30	-7.90	0.00	1.50	6.30	-7.90	0.00	1.00	0.00	0.00	0.00	0.00	0.00	0.00	0.00	0.00	0.00	0.00	0.00	0.00	0.00	0.00
0.00	0.00	0.00	0.00	0.00	0.00	0.00	0.00	0.00	0.00	0.00	0.00	0.00	0.00	0.00	0.00	0.00	0.00	0.00	56.30	118.90	-175.20	0.00	33.20	54.30	-87.70	0.00	-1.00	7.70	-6.60	0.00	-1.00	7.70	-6.60	0.00	1.00	0.00	0.00	0.00	0.00	0.00	0.00	0.00	0.00	0.00	0.00	0.00	0.00	0.00	0.00
0.00	0.00	0.00	0.00	0.00	0.00	0.00	0.00	0.00	0.00	0.00	0.00	0.00	0.00	0.00	0.00	0.00	0.00	0.00	1.00	154.40	-155.50	0.00	6.30	73.20	-79.60	0.00	-3.50	8.30	-4.70	0.00	-3.50	8.30	-4.70	0.00	1.00	0.00	0.00	0.00	0.00	0.00	0.00	0.00	0.00	0.00	0.00	0.00	0.00	0.00	0.00
0.00	0.00	0.00	0.00	0.00	0.00	0.00	0.00	0.00	0.00	0.00	0.00	0.00	0.00	0.00	0.00	0.00	0.00	0.00	-54.20	174.80	-120.50	0.00	-21.20	85.00	-63.70	0.00	-5.70	8.10	-2.40	0.00	-5.70	8.10	-2.40	0.00	1.00	0.00	0.00	0.00	0.00	0.00	0.00	0.00	0.00	0.00	0.00	0.00	0.00	0.00	0.00
0.00	0.00	0.00	0.00	0.00	0.00	0.00	0.00	0.00	0.00	0.00	0.00	0.00	0.00	0.00	0.00	0.00	0.00	0.00	-104.30	178.00	-73.70	0.00	-46.70	88.40	-41.60	0.00	-7.30	7.10	0.10	0.00	-7.30	7.10	0.10	0.00	1.00	0.00	0.00	0.00	0.00	0.00	0.00	0.00	0.00	0.00	0.00	0.00	0.00	0.00	0.00
0.00	0.00	0.00	0.00	0.00	0.00	0.00	0.00	0.00	0.00	0.00	0.00	0.00	0.00	0.00	0.00	0.00	0.00	0.00	-144.10	163.90	-19.70	0.00	-67.60	83.20	-15.50	0.00	-8.20	5.40	2.70	0.00	-8.20	5.40	2.70	0.00	1.00	0.00	0.00	0.00	0.00	0.00	0.00	0.00	0.00	0.00	0.00	0.00	0.00	0.00	0.00
0.00	0.00	0.00	0.00	0.00	0.00	0.00	0.00	0.00	0.00	0.00	0.00	0.00	0.00	0.00	0.00	0.00	0.00	0.00	-169.80	133.70	36.10	0.00	-82.00	69.80	12.10	0.00	-8.30	3.20	5.00	0.00	-8.30	3.20	5.00	0.00	1.00	0.00	0.00	0.00	0.00	0.00	0.00	0.00	0.00	0.00	0.00	0.00	0.00	0.00	0.00
0.00	0.00	0.00	0.00	0.00	0.00	0.00	0.00	0.00	0.00	0.00	0.00	0.00	0.00	0.00	0.00	0.00	0.00	0.00	-178.90	90.40	88.50	0.00	-88.20	49.60	38.60	0.00	-7.50	0.60	6.80	0.00	-7.50	0.60	6.80	0.00	1.00	0.00	0.00	0.00	0.00	0.00	0.00	0.00	0.00	0.00	0.00	0.00	0.00	0.00	0.00
0.00	0.00	0.00	0.00	0.00	0.00	0.00	0.00	0.00	0.00	0.00	0.00	0.00	0.00	0.00	0.00	0.00	0.00	0.00	-170.50	38.20	132.20	0.00	-85.90	24.50	61.40	0.00	-6.10	-1.90	8.00	0.00	-6.10	-1.90	8.00	0.00	1.00	0.00	0.00	0.00	0.00	0.00	0.00	0.00	0.00	0.00	0.00	0.00	0.00	0.00	0.00
0.00	0.00	0.00	0.00	0.00	0.00	0.00	0.00	0.00	0.00	0.00	0.00	0.00	0.00	0.00	0.00	0.00	0.00	0.00	-145.40	-17.60	163.00	0.00	-75.10	-2.80	78.10	0.00	-4.00	-4.30	8.30	0.00	-4.00	-4.30	8.30	0.00	1.00	0.00	0.00	0.00	0.00	0.00	0.00	0.00	0.00	0.00	0.00	0.00	0.00	0.00	0.00
0.00	0.00	0.00	0.00	0.00	0.00	0.00	0.00	0.00	0.00	0.00	0.00	0.00	0.00	0.00	0.00	0.00	0.00	0.00	-106.00	-71.80	177.80	0.00	-57.00	-30.10	87.10	0.00	-1.50	-6.30	7.90	0.00	-1.50	-6.30	7.90	0.00	1.00	0.00	0.00	0.00	0.00	0.00	0.00	0.00	0.00	0.00	0.00	0.00	0.00	0.00	0.00
0.00	0.00	0.00	0.00	0.00	0.00	0.00	0.00	0.00	0.00	0.00	0.00	0.00	0.00	0.00	0.00	0.00	0.00	0.00	-56.30	-118.90	175.20	0.00	-33.20	-54.30	87.70	0.00	1.00	-7.70	6.60	0.00	1.00	-7.70	6.60	0.00	1.00	0.00	0.00	0.00	0.00	0.00	0.00	0.00	0.00	0.00	0.00	0.00	0.00	0.00	0.00
0.00	0.00	0.00	0.00	0.00	0.00	0.00	0.00	0.00	0.00	0.00	0.00	0.00	0.00	0.00	0.00	0.00	0.00	0.00	-1.00	-154.40	155.50	0.00	-6.30	-73.20	79.60	0.00	3.50	-8.30	4.70	0.00	3.50	-8.30	4.70	0.00	1.00	0.00	0.00	0.00	0.00	0.00	0.00	0.00	0.00	0.00	0.00	0.00	0.00	0.00	0.00
0.00	0.00	0.00	0.00	0.00	0.00	0.00	0.00	0.00	0.00	0.00	0.00	0.00	0.00	0.00	0.00	0.00	0.00	0.00	54.20	-174.80	120.50	0.00	21.20	-85.00	63.70	0.00	5.70	-8.10	2.40	0.00	5.70	-8.10	2.40	0.00	1.00	0.00	0.00	0.00	0.00	0.00	0.00	0.00	0.00	0.00	0.00	0.00	0.00	0.00	0.00
0.00	0.00	0.00	0.00	0.00	0.00	0.00	0.00	0.00	0.00	0.00	0.00	0.00	0.00	0.00	0.00	0.00	0.00	0.00	104.30	-178.00	73.70	0.00	46.70	-88.40	41.60	0.00	7.30	-7.10	-0.10	0.00	7.30	-7.10	-0.10	0.00	1.00	0.00	0.00	0.00	0.00	0.00	0.00	0.00	0.00	0.00	0.00	0.00	0.00	0.00	0.00
0.00	0.00	0.00	0.00	0.00	0.00	0.00	0.00	0.00	0.00	0.00	0.00	0.00	0.00	0.00	0.00	0.00	0.00	0.00	144.10	-163.90	19.70	0.00	67.70	-83.20	15.50	0.00	8.20	-5.40	-2.70	0.00	8.20	-5.40	-2.70	0.00	1.00	0.00	0.00	0.00	0.00	0.00	0.00	0.00	0.00	0.00	0.00	0.00	0.00	0.00	0.00
0.00	0.00	0.00	0.00	0.00	0.00	0.00	0.00	0.00	0.00	0.00	0.00	0.00	0.00	0.00	0.00	0.00	0.00	0.00	169.80	-133.70	-36.10	0.00	82.00	-69.80	-12.10	0.00	8.30	-3.20	-5.00	0.00	8.30	-3.20	-5.00	0.00	1.00	0.00	0.00	0.00	0.00	0.00	0.00	0.00	0.00	0.00	0.00	0.00	0.00	0.00	0.00
0.00	0.00	0.00	0.00	0.00	0.00	0.00	0.00	0.00	0.00	0.00	0.00	0.00	0.00	0.00	0.00	0.00	0.00	0.00	178.90	-90.40	-88.50	0.00	88.20	-49.60	-38.60	0.00	7.50	-0.60	-6.80	0.00	7.50	-0.60	-6.80	0.00	1.00	0.00	0.00	0.00	0.00	0.00	0.00	0.00	0.00	0.00	0.00	0.00	0.00	0.00	0.00
0.00	0.00	0.00	0.00	0.00	0.00	0.00	0.00	0.00	0.00	0.00	0.00	0.00	0.00	0.00	0.00	0.00	0.00	0.00	170.50	-38.20	-132.20	0.00	85.90	-24.50	-61.40	0.00	6.10	1.90	-8.00	0.00	6.10	1.90	-8.00	0.00	1.00	0.00	0.00	0.00	0.00	0.00	0.00	0.00	0.00	0.00	0.00	0.00	0.00	0.00	0.00
0.00	0.00	0.00	0.00	0.00	0.00	0.00	0.00	0.00	0.00	0.00	0.00	0.00	0.00	0.00	0.00	0.00	0.00	0.00	145.40	17.60	-163.00	0.00	75.10	2.80	-78.10	0.00	4.00	4.30	-8.30	0.00	4.00	4.30	-8.30	0.00	1.00	0.00	0.00	0.00	0.00	0.00	0.00	0.00	0.00	0.00	0.00	0.00	0.00	0.00	0.00
0.00	0.00	0.00	0.00	0.00	0.00	0.00	0.00	0.00	0.00	0.00	0.00	0.00	0.00	0.00	0.00	0.00	0.00	0.00	106.00	71.80	-177.80	0.00	57.00	30.00	-87.10	0.00	1.50	6.30	-7.90	0.00	1.50	6.30	-7.90	0.00	1.00	0.00	0.00	0.00	0.00	0.00	0.00	0.00	0.00	0.00	0.00	0.00	0.00	0.00	0.00
0.00	0.00	0.00	0.00	0.00	0.00	0.00	0.00	0.00	0.00	0.00	0.00	0.00	0.00	0.00	0.00	0.00	0.00	0.00	56.30	118.90	-175.20	0.00	33.30	54.30	-87.70	0.00	-1.00	7.70	-6.60	0.00	-1.00	7.70	-6.60	0.00	1.00	0.00	0.00	0.00	0.00	0.00	0.00	0.00	0.00	0.00	0.00	0.00	0.00	0.00	0.00
0.00	0.00	0.00	0.00	0.00	0.00	0.00	0.00	0.00	0.00	0.00	0.00	0.00	0.00	0.00	0.00	0.00	0.00	0.00	1.00	154.40	-155.50	0.00	6.30	73.20	-79.60	0.00	-3.50	8.30	-4.70	0.00	-3.50	8.30	-4.70	0.00	1.00	0.00	0.00	0.00	0.00	0.00	0.00	0.00	0.00	0.00	0.00	0.00	0.00	0.00	0.00
0.00	0.00	0.00	0.00	0.00	0.00	0.00	0.00	0.00	0.00	0.00	0.00	0.00	0.00	0.00	0.00	0.00	0.00	0.00	-54.20	174.80	-120.50	0.00	-21.20	85.00	-63.70	0.00	-5.70	8.10	-2.40	0.00	-5.70	8.10	-2.40	0.00	1.00	0.00	0.00	0.00	0.00	0.00	0.00	0.00	0.00	0.00	0.00	0.00	0.00	0.00	0.00
0.00	0.00	0.00	0.00	0.00	0.00	0.00	0.00	0.00	0.00	0.00	0.00	0.00	0.00	0.00	0.00	0.00	0.00	0.00	-104.30	178.00	-73.70	0.00	-46.70	88.40	-41.60	0.00	-7.30	7.10	0.10	0.00	-7.30	7.10	0.10	0.00	1.00	0.00	0.00	0.00	0.00	0.00	0.00	0.00	0.00	0.00	0.00	0.00	0.00	0.00	0.00
0.00	0.00	0.00	0.00	0.00	0.00	0.00	0.00	0.00	0.00	0.00	0.00	0.00	0.00	0.00	0.00	0.00	0.00	0.00	-144.10	163.90	-19.70	0.00	-67.60	83.20	-15.50	0.00	-8.20	5.40	2.70	0.00	-8.20	5.40	2.70	0.00	1.00	0.00	0.00	0.00	0.00	0.00	0.00	0.00	0.00	0.00	0.00	0.00	0.00	0.00	0.00
0.00	0.00	0.00	0.00	0.00	0.00	0.00	0.00	0.00	0.00	0.00	0.00	0.00	0.00	0.00	0.00	0.00	0.00	0.00	-169.80	133.70	36.10	0.00	-81.90	69.80	12.10	0.00	-8.30	3.20	5.00	0.00	-8.30	3.20	5.00	0.00	1.00	0.00	0.00	0.00	0.00	0.00	0.00	0.00	0.00	0.00	0.00	0.00	0.00	0.00	0.00
0.00	0.00	0.00	0.00	0.00	0.00	0.00	0.00	0.00	0.00	0.00	0.00	0.00	0.00	0.00	0.00	0.00	0.00	0.00	-178.90	90.40	88.50	0.00	-88.20	49.60	38.60	0.00	-7.50	0.60	6.80	0.00	-7.50	0.60	6.80	0.00	1.00	0.00	0.00	0.00	0.00	0.00	0.00	0.00	0.00	0.00	0.00	0.00	0.00	0.00	0.00
0.00	0.00	0.00	0.00	0.00	0.00	0.00	0.00	0.00	0.00	0.00	0.00	0.00	0.00	0.00	0.00	0.00	0.00	0.00	-170.50	38.20	132.20	0.00	-85.90	24.50	61.40	0.00	-6.10	-1.90	8.00	0.00	-6.10	-1.90	8.00	0.00	1.00	0.00	0.00	0.00	0.00	0.00	0.00	0.00	0.00	0.00	0.00	0.00	0.00	0.00	0.00
0.00	0.00	0.00	0.00	0.00	0.00	0.00	0.00	0.00	0.00	0.00	0.00	0.00	0.00	0.00	0.00	0.00	0.00	0.00	-145.30	-17.60	163.00	0.00	-75.10	-2.90	78.10	0.00	-4.00	-4.30	8.30	0.00	-4.00	-4.30	8.30	0.00	1.00	0.00	0.00	0.00	0.00	0.00	0.00	0.00	0.00	0.00	0.00	0.00	0.00	0.00	0.00
0.00	0.00	0.00	0.00	0.00	0.00	0.00	0.00	0.00	0.00	0.00	0.00	0.00	0.00	0.00	0.00	0.00	0.00	0.00	-106.00	-71.80	177.80	0.00	-57.00	-30.10	87.10	0.00	-1.50	-6.30	7.90	0.00	-1.50	-6.30	7.90	0.00	1.00	0.00	0.00	0.00	0.00	0.00	0.00	0.00	0.00	0.00	0.00	0.00	0.00	0.00	0.00
0.00	0.00	0.00	0.00	0.00	0.00	0.00	0.00	0.00	0.00	0.00	0.00	0.00	0.00	0.00	0.00	0.00	0.00	0.00	-56.30	-118.90	175.20	0.00	-33.30	-54.30	87.70	0.00	1.00	-7.70	6.60	0.00	1.00	-7.70	6.60	0.00	1.00	0.00	0.00	0.00	0.00	0.00	0.00	0.00	0.00	0.00	0.00	0.00	0.00	0.00	0.00
0.00	0.00	0.00	0.00	0.00	0.00	0.00	0.00	0.00	0.00	0.00	0.00	0.00	0.00	0.00	0.00	0.00	0.00	0.00	-1.00	-154.40	155.50	0.00	-6.30	-73.20	79.60	0.00	3.50	-8.30	4.70	0.00	3.50	-8.30	4.70	0.00	1.00	0.00	0.00	0.00	0.00	0.00	0.00	0.00	0.00	0.00	0.00	0.00	0.00	0.00	0.00
0.00	0.00	0.00	0.00	0.00	0.00	0.00	0.00	0.00	0.00	0.00	0.00	0.00	0.00	0.00	0.00	0.00	0.00	0.00	54.20	-174.80	120.50	0.00	21.20	-85.00	63.70	0.00	5.70	-8.10	2.40	0.00	5.70	-8.10	2.40	0.00	1.00	0.00	0.00	0.00	0.00	0.00	0.00	0.00	0.00	0.00	0.00	0.00	0.00	0.00	0.00
0.00	0.00	0.00	0.00	0.00	0.00	0.00	0.00	0.00	0.00	0.00	0.00	0.00	0.00	0.00	0.00	0.00	0.00	0.00	104.30	-178.00	73.70	0.00	46.70	-88.40	41.60	0.00	7.30	-7.10	-0.10	0.00	7.30	-7.10	-0.10	0.00	1.00	0.00	0.00	0.00	0.00	0.00	0.00	0.00	0.00	0.00	0.00	0.00	0.00	0.00	0.00
0.00	0.00	0.00	0.00	0.00	0.00	0.00	0.00	0.00	0.00	0.00	0.00	0.00	0.00	0.00	0.00	0.00	0.00	0.00	144.10	-163.90	19.70	0.00	67.60	-83.20	15.50	0.00	8.20	-5.40	-2.70	0.00	8.20	-5.40	-2.70	0.00	1.00	0.00	0.00	0.00	0.00	0.00	0.00	0.00	0.00	0.00	0.00	0.00	0.00	0.00	0.00
0.00	0.00	0.00	0.00	0.00	0.00	0.00	0.00	0.00	0.00	0.00	0.00	0.00	0.00	0.00	0.00	0.00	0.00	0.00	169.80	-133.70	-36.10	0.00	81.90	-69.80	-12.10	0.00	8.30	-3.20	-5.00	0.00	8.30	-3.20	-5.00	0.00	1.00	0.00	0.00	0.00	0.00	0.00	0.00	0.00	0.00	0.00	0.00	0.00	0.00	0.00	0.00
0.00	0.00	0.00	0.00	0.00	0.00	0.00	0.00	0.00	0.00	0.00	0.00	0.00	0.00	0.00	0.00	0.00	0.00	0.00	178.90	-90.40	-88.50	0.00	88.20	-49.60	-38.60	0.00	7.50	-0.60	-6.80	0.00	7.50	-0.60	-6.80	0.00	1.00	0.00	0.00	0.00	0.00	0.00	0.00	0.00	0.00	0.00	0.00	0.00	0.00	0.00	0.00
0.00	0.00	0.00	0.00	0.00	0.00	0.00	0.00	0.00	0.00	0.00	0.00	0.00	0.00	0.00	0.00	0.00	0.00	0.00	170.50	-38.20	-132.20	0.00	85.90	-24.50	-61.40	0.00	6.10	1.90	-8.00	0.00	6.10	1.90	-8.00	0.00	1.00	0.00	0.00	0.00	0.00	0.00	0.00	0.00	0.00	0.00	0.00	0.00	0.00	0.00	0.00
0.00	0.00	0.00	0.00	0.00	0.00	0.00	0.00	0.00	0.00	0.00	0.00	0.00	0.00	0.00	0.00	0.00	0.00	0.00	145.40	17.60	-163.00	0.00	75.10	2.90	-78.10	0.00	4.00	4.30	-8.30	0.00	4.00	4.30	-8.30	0.00	1.00	0.00	0.00	0.00	0.00	0.00	0.00	0.00	0.00	0.00	0.00	0.00	0.00	0.00	0.00
0.00	0.00	0.00	0.00	0.00	0.00	0.00	0.00	0.00	0.00	0.00	0.00	0.00	0.00	0.00	0.00	0.00	0.00	0.00	106.00	71.80	-177.80	0.00	57.00	30.10	-87.10	0.00	1.50	6.30	-7.90	0.00	1.50	6.30	-7.90	0.00	1.00	0.00	0.00	0.00	0.00	0.00	0.00	0.00	0.00	0.00	0.00	0.00	0.00	0.00	0.00
0.00	0.00	0.00	0.00	0.00	0.00	0.00	0.00	0.00	0.00	0.00	0.00	0.00	0.00	0.00	0.00	0.00	0.00	0.00	56.30	118.90	-175.20	0.00	33.30	54.30	-87.70	0.00	-1.00	7.70	-6.60	0.00	-1.00	7.70	-6.60	0.00	1.00	0.00	0.00	0.00	0.00	0.00	0.00	0.00	0.00	0.00	0.00	0.00	0.00	0.00	0.00
0.00	0.00	0.00	0.00	0.00	0.00	0.00	0.00	0.00	0.00	0.00	0.00	0.00	0.00	0.00	0.00	0.00	0.00	0.00	1.00	154.40	-155.50	0.00	6.30	73.20	-79.60	0.00	-3.50	8.30	-4.70	0.00	-3.50	8.30	-4.70	0.00	1.00	0.00	0.00	0.00	0.00	0.00	0.00	0.00	0.00	0.00	0.00	0.00	0.00	0.00	0.00
0.00	0.00	0.00	0.00	0.00	0.00	0.00	0.00	0.00	0.00	0.00	0.00	0.00	0.00	0.00	0.00	0.00	0.00	0.00	-54.20	174.80	-120.50	0.00	-21.20	85.00	-63.70	0.00	-5.70	8.10	-2.40	0.00	-5.70	8.10	-2.40	0.00	1.00	0.00	0.00	0.00	0.00	0.00	0.00	0.00	0.00	0.00	0.00	0.00	0.00	0.00	0.00
0.00	0.00	0.00	0.00	0.00	0.00	0.00	0.00	0.00	0.00	0.00	0.00	0.00	0.00	0.00	0.00	0.00	0.00	0.00	-104.30	178.00	-73.70	0.00	-46.70	88.40	-41.60	0.00	-7.30	7.10	0.10	0.00	-7.30	7.10	0.10	0.00	1.00	0.00	0.00	0.00	0.00	0.00	0.00	0.00	0.00	0.00	0.00	0.00	0.00	0.00	0.00
0.00	0.00	0.00	0.00	0.00	0.00	0.00	0.00	0.00	0.00	0.00	0.00	0.00	0.00	0.00	0.00	0.00	0.00	0.00	-144.10	163.90	-19.70	0.00	-67.60	83.20	-15.50	0.00	-8.20	5.40	2.70	0.00	-8.20	5.40	2.70	0.00	1.00	0.00	0.00	0.00	0.00	0.00	0.00	0.00	0.00	0.00	0.00	0.00	0.00	0.00	0.00
0.00	0.00	0.00	0.00	0.00	0.00	0.00	0.00	0.00	0.00	0.00	0.00	0.00	0.00	0.00	0.00	0.00	0.00	0.00	-169.80	133.70	36.10	0.00	-81.90	69.80	12.10	0.00	-8.30	3.20	5.00	0.00	-8.30	3.20	5.00	0.00	1.00	0.00	0.00	0.00	0.00	0.00	0.00	0.00	0.00	0.00	0.00	0.00	0.00	0.00	0.00
0.00	0.00	0.00	0.00	0.00	0.00	0.00	0.00	0.00	0.00	0.00	0.00	0.00	0.00	0.00	0.00	0.00	0.00	0.00	-178.90	90.40	88.50	0.00	-88.20	49.60	38.60	0.00	-7.50	0.60	6.80	0.00	-7.50	0.60	6.80	0.00	1.00	0.00	0.00	0.00	0.00	0.00	0.00	0.00	0.00	0.00	0.00	0.00	0.00	0.00	0.00
0.00	0.00	0.00	0.00	0.00	0.00	0.00	0.00	0.00	0.00	0.00	0.00	0.00	0.00	0.00	0.00	0.00	0.00	0.00	-170.50	38.20	132.20	0.00	-85.90	24.50	61.30	0.00	-6.10	-1.90	8.00	0.00	-6.10	-1.90	8.00	0.00	1.00	0.00	0.00	0.00	0.00	0.00	0.00	0.00	0.00	0.00	0.00	0.00	0.00	0.00	0.00
0.00	0.00	0.00	0.00	0.00	0.00	0.00	0.00	0.00	0.00	0.00	0.00	0.00	0.00	0.00	0.00	0.00	0.00	0.00	-145.40	-17.60	163.00	0.00	-75.10	-2.90	78.10	0.00	-4.00	-4.30	8.30	0.00	-4.00	-4.30	8.30	0.00	1.00	0.00	0.00	0.00	0.00	0.00	0.00	0.00	0.00	0.00	0.00	0.00	0.00	0.00	0.00
0.00	0.00	0.00	0.00	0.00	0.00	0.00	0.00	0.00	0.00	0.00	0.00	0.00	0.00	0.00	0.00	0.00	0.00	0.00	-106.00	-71.80	177.80	0.00	-57.00	-30.10	87.10	0.00	-1.50	-6.30	7.90	0.00	-1.50	-6.30	7.90	0.00	1.00	0.00	0.00	0.00	0.00	0.00	0.00	0.00	0.00	0.00	0.00	0.00	0.00	0.00	0.00
0.00	0.00	0.00	0.00	0.00	0.00	0.00	0.00	0.00	0.00	0.00	0.00	0.00	0.00	0.00	0.00	0.00	0.00	0.00	-56.30	-118.90	175.20	0.00	-33.20	-54.30	87.60	0.00	1.00	-7.70	6.60	0.00	1.00	-7.70	6.60	0.00	1.00	0.00	0.00	0.00	0.00	0.00	0.00	0.00	0.00	0.00	0.00	0.00	0.00	0.00	0.00
0.00	0.00	0.00	0.00	0.00	0.00	0.00	0.00	0.00	0.00	0.00	0.00	0.00	0.00	0.00	0.00	0.00	0.00	0.00	-1.00	-154.40	155.50	0.00	-6.30	-73.30	79.60	0.00	3.50	-8.30	4.70	0.00	3.50	-8.30	4.70	0.00	1.00	0.00	0.00	0.00	0.00	0.00	0.00	0.00	0.00	0.00	0.00	0.00	0.00	0.00	0.00
0.00	0.00	0.00	0.00	0.00	0.00	0.00	0.00	0.00	0.00	0.00	0.00	0.00	0.00	0.00	0.00	0.00	0.00	0.00	54.20	-174.80	120.50	0.00	21.20	-85.00	63.70	0.00	5.70	-8.10	2.40	0.00	5.70	-8.10	2.40	0.00	1.00	0.00	0.00	0.00	0.00	0.00	0.00	0.00	0.00	0.00	0.00	0.00	0.00	0.00	0.00
0.00	0.00	0.00	0.00	0.00	0.00	0.00	0.00	0.00	0.00	0.00	0.00	0.00	0.00	0.00	0.00	0.00	0.00	0.00	104.30	-178.00	73.70	0.00	46.70	-88.40	41.60	0.00	7.30	-7.10	-0.10	0.00	7.30	-7.10	-0.10	0.00	1.00	0.00	0.00	0.00	0.00	0.00	0.00	0.00	0.00	0.00	0.00	0.00	0.00	0.00	0.00
0.00	0.00	0.00	0.00	0.00	0.00	0.00	0.00	0.00	0.00	0.00	0.00	0.00	0.00	0.00	0.00	0.00	0.00	0.00	144.10	-163.90	19.70	0.00	67.60	-83.20	15.50	0.00	8.20	-5.40	-2.70	0.00	8.20	-5.40	-2.70	0.00	1.00	0.00	0.00	0.00	0.00	0.00	0.00	0.00	0.00	0.00	0.00	0.00	0.00	0.00	0.00
0.00	0.00	0.00	0.00	0.00	0.00	0.00	0.00	0.00	0.00	0.00	0.00	0.00	0.00	0.00	0.00	0.00	0.00	0.00	169.80	-133.70	-36.10	0.00	81.90	-69.80	-12.10	0.00	8.30	-3.20	-5.00	0.00	8.30	-3.20	-5.00	0.00	1.00	0.00	0.00	0.00	0.00	0.00	0.00	0.00	0.00	0.00	0.00	0.00	0.00	0.00	0.00
0.00	0.00	0.00	0.00	0.00	0.00	0.00	0.00	0.00	0.00	0.00	0.00	0.00	0.00	0.00	0.00	0.00	0.00	0.00	178.90	-90.40	-88.50	0.00	88.20	-49.60	-38.60	0.00	7.50	-0.60	-6.80	0.00	7.50	-0.60	-6.80	0.00	1.00	0.00	0.00	0.00	0.00	0.00	0.00	0.00	0.00	0.00	0.00	0.00	0.00	0.00	0.00
0.00	0.00	0.00	0.00	0.00	0.00	0.00	0.00	0.00	0.00	0.00	0.00	0.00	0.00	0.00	0.00	0.00	0.00	0.00	170.50	-38.20	-132.20	0.00	85.90	-24.50	-61.30	0.00	6.10	1.90	-8.00	0.00	6.10	1.90	-8.00	0.00	1.00	0.00	0.00	0.00	0.00	0.00	0.00	0.00	0.00	0.00	0.00	0.00	0.00	0.00	0.00
0.00	0.00	0.00	0.00	0.00	0.00	0.00	0.00	0.00	0.00	0.00	0.00	0.00	0.00	0.00	0.00	0.00	0.00	0.00	145.40	17.60	-163.00	0.00	75.10	2.90	-78.10	0.00	4.00	4.30	-8.30	0.00	4.00	4.30	-8.30	0.00	1.00	0.00	0.00	0.00	0.00	0.00	0.00	0.00	0.00	0.00	0.00	0.00	0.00	0.00	0.00
0.00	0.00	0.00	0.00	0.00	0.00	0.00	0.00	0.00	0.00	0.00	0.00	0.00	0.00	0.00	0.00	0.00	0.00	0.00	106.00	71.80	-177.80	0.00	57.00	30.10	-87.10	0.00	1.50	6.30	-7.90	0.00	1.50	6.30	-7.90	0.00	1.00	0.00	0.00	0.00	0.00	0.00	0.00	0.00	0.00	0.00	0.00	0.00	0.00	0.00	0.00
0.00	0.00	0.00	0.00	0.00	0.00	0.00	0.00	0.00	0.00	0.00	0.00	0.00	0.00	0.00	0.00	0.00	0.00	0.00	56.30	118.90	-175.20	0.00	33.30	54.30	-87.60	0.00	-1.00	7.70	-6.60	0.00	-1.00	7.70	-6.60	0.00	1.00	0.00	0.00	0.00	0.00	0.00	0.00	0.00	0.00	0.00	0.00	0.00	0.00	0.00	0.00
0.00	0.00	0.00	0.00	0.00	0.00	0.00	0.00	0.00	0.00	0.00	0.00	0.00	0.00	0.00	0.00	0.00	0.00	0.00	1.00	154.40	-155.50	0.00	6.30	73.30	-79.60	0.00	-3.50	8.30	-4.70	0.00	-3.50	8.30	-4.70	0.00	1.00	0.00	0.00	0.00	0.00	0.00	0.00	0.00	0.00	0.00	0.00	0.00	0.00	0.00	0.00
0.00	0.00	0.00	0.00	0.00	0.00	0.00	0.00	0.00	0.00	0.00	0.00	0.00	0.00	0.00	0.00	0.00	0.00	0.00	-54.20	174.80	-120.50	0.00	-21.20	85.00	-63.70	0.00	-5.70	8.10	-2.40	0.00	-5.70	8.10	-2.40	0.00	1.00	0.00	0.00	0.00	0.00	0.00	0.00	0.00	0.00	0.00	0.00	0.00	0.00	0.00	0.00
0.00	0.00	0.00	0.00	0.00	0.00	0.00	0.00	0.00	0.00	0.00	0.00	0.00	0.00	0.00	0.00	0.00	0.00	0.00	-104.30	178.00	-73.70	0.00	-46.70	88.40	-41.60	0.00	-7.30	7.10	0.10	0.00	-7.30	7.10	0.10	0.00	1.00	0.00	0.00	0.00	0.00	0.00	0.00	0.00	0.00	0.00	0.00	0.00	0.00	0.00	0.00
0.00	0.00	0.00	0.00	0.00	0.00	0.00	0.00	0.00	0.00	0.00	0.00	0.00	0.00	0.00	0.00	0.00	0.00	0.00	-144.10	163.90	-19.70	0.00	-67.70	83.20	-15.50	0.00	-8.20	5.40	2.70	0.00	-8.20	5.40	2.70	0.00	1.00	0.00	0.00	0.00	0.00	0.00	0.00	0.00	0.00	0.00	0.00	0.00	0.00	0.00	0.00
0.00	0.00	0.00	0.00	0.00	0.00	0.00	0.00	0.00	0.00	0.00	0.00	0.00	0.00	0.00	0.00	0.00	0.00	0.00	-169.80	133.70	36.10	0.00	-82.00	69.80	12.10	0.00	-8.30	3.20	5.00	0.00	-8.30	3.20	5.00	0.00	1.00	0.00	0.00	0.00	0.00	0.00	0.00	0.00	0.00	0.00	0.00	0.00	0.00	0.00	0.00
0.00	0.00	0.00	0.00	0.00	0.00	0.00	0.00	0.00	0.00	0.00	0.00	0.00	0.00	0.00	0.00	0.00	0.00	0.00	-178.90	90.40	88.50	0.00	-88.20	49.60	38.60	0.00	-7.50	0.60	6.80	0.00	-7.50	0.60	6.80	0.00	1.00	0.00	0.00	0.00	0.00	0.00	0.00	0.00	0.00	0.00	0.00	0.00	0.00	0.00	0.00
0.00	0.00	0.00	0.00	0.00	0.00	0.00	0.00	0.00	0.00	0.00	0.00	0.00	0.00	0.00	0.00	0.00	0.00	0.00	-170.50	38.20	132.20	0.00	-85.90	24.50	61.30	0.00	-6.10	-1.90	8.00	0.00	-6.10	-1.90	8.00	0.00	1.00	0.00	0.00	0.00	0.00	0.00	0.00	0.00	0.00	0.00	0.00	0.00	0.00	0.00	0.00
0.00	0.00	0.00	0.00	0.00	0.00	0.00	0.00	0.00	0.00	0.00	0.00	0.00	0.00	0.00	0.00	0.00	0.00	0.00	-145.40	-17.60	163.00	0.00	-75.10	-2.90	78.10	0.00	-4.00	-4.30	8.30	0.00	-4.00	-4.30	8.30	0.00	1.00	0.00	0.00	0.00	0.00	0.00	0.00	0.00	0.00	0.00	0.00	0.00	0.00	0.00	0.00
0.00	0.00	0.00	0.00	0.00	0.00	0.00	0.00	0.00	0.00	0.00	0.00	0.00	0.00	0.00	0.00	0.00	0.00	0.00	-106.00	-71.80	177.80	0.00	-57.00	-30.10	87.10	0.00	-1.50	-6.30	7.90	0.00	-1.50	-6.30	7.90	0.00	1.00	0.00	0.00	0.00	0.00	0.00	0.00	0.00	0.00	0.00	0.00	0.00	0.00	0.00	0.00
0.00	0.00	0.00	0.00	0.00	0.00	0.00	0.00	0.00	0.00	0.00	0.00	0.00	0.00	0.00	0.00	0.00	0.00	0.00	-56.30	-118.90	175.20	0.00	-33.30	-54.30	87.60	0.00	1.00	-7.70	6.60	0.00	1.00	-7.70	6.60	0.00	1.00	0.00	0.00	0.00	0.00	0.00	0.00	0.00	0.00	0.00	0.00	0.00	0.00	0.00	0.00
0.00	0.00	0.00	0.00	0.00	0.00	0.00	0.00	0.00	0.00	0.00	0.00	0.00	0.00	0.00	0.00	0.00	0.00	0.00	-1.00	-154.40	155.50	0.00	-6.30	-73.30	79.60	0.00	3.50	-8.30	4.70	0.00	3.50	-8.30	4.70	0.00	1.00	0.00	0.00	0.00	0.00	0.00	0.00	0.00	0.00	0.00	0.00	0.00	0.00	0.00	0.00
0.00	0.00	0.00	0.00	0.00	0.00	0.00	0.00	0.00	0.00	0.00	0.00	0.00	0.00	0.00	0.00	0.00	0.00	0.00	54.20	-174.80	120.50	0.00	21.20	-85.00	63.70	0.00	5.70	-8.10	2.40	0.00	5.70	-8.10	2.40	0.00	1.00	0.00	0.00	0.00	0.00	0.00	0.00	0.00	0.00	0.00	0.00	0.00	0.00	0.00	0.00
0.00	0.00	0.00	0.00	0.00	0.00	0.00	0.00	0.00	0.00	0.00	0.00	0.00	0.00	0.00	0.00	0.00	0.00	0.00	104.30	-178.10	73.70	0.00	46.70	-88.40	41.60	0.00	7.30	-7.10	-0.10	0.00	7.30	-7.10	-0.10	0.00	1.00	0.00	0.00	0.00	0.00	0.00	0.00	0.00	0.00	0.00	0.00	0.00	0.00	0.00	0.00
0.00	0.00	0.00	0.00	0.00	0.00	0.00	0.00	0.00	0.00	0.00	0.00	0.00	0.00	0.00	0.00	0.00	0.00	0.00	144.10	-163.90	19.70	0.00	67.70	-83.20	15.50	0.00	8.20	-5.40	-2.70	0.00	8.20	-5.40	-2.70	0.00	1.00	0.00	0.00	0.00	0.00	0.00	0.00	0.00	0.00	0.00	0.00	0.00	0.00	0.00	0.00
0.00	0.00	0.00	0.00	0.00	0.00	0.00	0.00	0.00	0.00	0.00	0.00	0.00	0.00	0.00	0.00	0.00	0.00	0.00	169.80	-133.70	-36.10	0.00	82.00	-69.80	-12.10	0.00	8.30	-3.20	-5.00	0.00	8.30	-3.20	-5.00	0.00	1.00	0.00	0.00	0.00	0.00	0.00	0.00	0.00	0.00	0.00	0.00	0.00	0.00	0.00	0.00
0.00	0.00	0.00	0.00	0.00	0.00	0.00	0.00	0.00	0.00	0.00	0.00	0.00	0.00	0.00	0.00	0.00	0.00	0.00	178.90	-90.40	-88.50	0.00	88.20	-49.60	-38.60	0.00	7.50	-0.60	-6.80	0.00	7.50	-0.60	-6.80	0.00	1.00	0.00	0.00	0.00	0.00	0.00	0.00	0.00	0.00	0.00	0.00	0.00	0.00	0.00	0.00
0.00	0.00	0.00	0.00	0.00	0.00	0.00	0.00	0.00	0.00	0.00	0.00	0.00	0.00	0.00	0.00	0.00	0.00	0.00	170.50	-38.20	-132.20	0.00	85.90	-24.50	-61.40	0.00	6.10	1.90	-8.00	0.00	6.10	1.90	-8.00	0.00	1.00	0.00	0.00	0.00	0.00	0.00	0.00	0.00	0.00	0.00	0.00	0.00	0.00	0.00	0.00
0.00	0.00	0.00	0.00	0.00	0.00	0.00	0.00	0.00	0.00	0.00	0.00	0.00	0.00	0.00	0.00	0.00	0.00	0.00	145.40	17.60	-163.00	0.00	75.10	2.90	-78.10	0.00	4.00	4.30	-8.30	0.00	4.00	4.30	-8.30	0.00	1.00	0.00	0.00	0.00	0.00	0.00	0.00	0.00	0.00	0.00	0.00	0.00	0.00	0.00	0.00
0.00	0.00	0.00	0.00	0.00	0.00	0.00	0.00	0.00	0.00	0.00	0.00	0.00	0.00	0.00	0.00	0.00	0.00	0.00	106.00	71.80	-177.80	0.00	57.00	30.10	-87.10	0.00	1.50	6.30	-7.90	0.00	1.50	6.30	-7.90	0.00	1.00	0.00	0.00	0.00	0.00	0.00	0.00	0.00	0.00	0.00	0.00	0.00	0.00	0.00	0.00
0.00	0.00	0.00	0.00	0.00	0.00	0.00	0.00	0.00	0.00	0.00	0.00	0.00	0.00	0.00	0.00	0.00	0.00	0.00	56.30	118.90	-175.20	0.00	33.30	54.30	-87.70	0.00	-1.00	7.70	-6.60	0.00	-1.00	7.70	-6.60	0.00	1.00	0.00	0.00	0.00	0.00	0.00	0.00	0.00	0.00	0.00	0.00	0.00	0.00	0.00	0.00
0.00	0.00	0.00	0.00	0.00	0.00	0.00	0.00	0.00	0.00	0.00	0.00	0.00	0.00	0.00	0.00	0.00	0.00	0.00	1.00	154.40	-155.50	0.00	6.30	73.20	-79.60	0.00	-3.50	8.30	-4.70	0.00	-3.50	8.30	-4.70	0.00	1.00	0.00	0.00	0.00	0.00	0.00	0.00	0.00	0.00	0.00	0.00	0.00	0.00	0.00	0.00
0.00	0.00	0.00	0.00	0.00	0.00	0.00	0.00	0.00	0.00	0.00	0.00	0.00	0.00	0.00	0.00	0.00	0.00	0.00	-54.20	174.80	-120.50	0.00	-21.20	85.00	-63.70	0.00	-5.70	8.10	-2.40	0.00	-5.70	8.10	-2.40	0.00	1.00	0.00	0.00	0.00	0.00	0.00	0.00	0.00	0.00	0.00	0.00	0.00	0.00	0.00	0.00
0.00	0.00	0.00	0.00	0.00	0.00	0.00	0.00	0.00	0.00	0.00	0.00	0.00	0.00	0.00	0.00	0.00	0.00	0.00	-104.30	178.10	-73.70	0.00	-46.70	88.40	-41.60	0.00	-7.30	7.10	0.10	0.00	-7.30	7.10	0.10	0.00	1.00	0.00	0.00	0.00	0.00	0.00	0.00	0.00	0.00	0.00	0.00	0.00	0.00	0.00	0.00
0.00	0.00	0.00	0.00	0.00	0.00	0.00	0.00	0.00	0.00	0.00	0.00	0.00	0.00	0.00	0.00	0.00	0.00	0.00	-144.10	163.90	-19.70	0.00	-67.70	83.20	-15.50	0.00	-8.20	5.40	2.70	0.00	-8.20	5.40	2.70	0.00	1.00	0.00	0.00	0.00	0.00	0.00	0.00	0.00	0.00	0.00	0.00	0.00	0.00	0.00	0.00
0.00	0.00	0.00	0.00	0.00	0.00	0.00	0.00	0.00	0.00	0.00	0.00	0.00	0.00	0.00	0.00	0.00	0.00	0.00	-169.80	133.70	36.10	0.00	-82.00	69.80	12.10	0.00	-8.30	3.20	5.00	0.00	-8.30	3.20	5.00	0.00	1.00	0.00	0.00	0.00	0.00	0.00	0.00	0.00	0.00	0.00	0.00	0.00	0.00	0.00	0.00
0.00	0.00	0.00	0.00	0.00	0.00	0.00	0.00	0.00	0.00	0.00	0.00	0.00	0.00	0.00	0.00	0.00	0.00	0.00	-178.90	90.40	88.50	0.00	-88.20	49.60	38.60	0.00	-7.50	0.60	6.80	0.00	-7.50	0.60	6.80	0.00	1.00	0.00	0.00	0.00	0.00	0.00	0.00	0.00	0.00	0.00	0.00	0.00	0.00	0.00	0.00
0.00	0.00	0.00	0.00	0.00	0.00	0.00	0.00	0.00	0.00	0.00	0.00	0.00	0.00	0.00	0.00	0.00	0.00	0.00	-170.50	38.20	132.20	0.00	-85.90	24.50	61.30	0.00	-6.10	-1.90	8.00	0.00	-6.10	-1.90	8.00	0.00	1.00	0.00	0.00	0.00	0.00	0.00	0.00	0.00	0.00	0.00	0.00	0.00	0.00	0.00	0.00
0.00	0.00	0.00	0.00	0.00	0.00	0.00	0.00	0.00	0.00	0.00	0.00	0.00	0.00	0.00	0.00	0.00	0.00	0.00	-145.40	-17.60	163.00	0.00	-75.10	-2.90	78.10	0.00	-4.00	-4.30	8.30	0.00	-4.00	-4.30	8.30	0.00	1.00	0.00	0.00	0.00	0.00	0.00	0.00	0.00	0.00	0.00	0.00	0.00	0.00	0.00	0.00
0.00	0.00	0.00	0.00	0.00	0.00	0.00	0.00	0.00	0.00	0.00	0.00	0.00	0.00	0.00	0.00	0.00	0.00	0.00	-106.00	-71.80	177.80	0.00	-57.00	-30.10	87.10	0.00	-1.50	-6.30	7.90	0.00	-1.50	-6.30	7.90	0.00	1.00	0.00	0.00	0.00	0.00	0.00	0.00	0.00	0.00	0.00	0.00	0.00	0.00	0.00	0.00
0.00	0.00	0.00	0.00	0.00	0.00	0.00	0.00	0.00	0.00	0.00	0.00	0.00	0.00	0.00	0.00	0.00	0.00	0.00	-56.30	-118.90	175.20	0.00	-33.30	-54.30	87.70	0.00	1.00	-7.70	6.60	0.00	1.00	-7.70	6.60	0.00	1.00	0.00	0.00	0.00	0.00	0.00	0.00	0.00	0.00	0.00	0.00	0.00	0.00	0.00	0.00
0.00	0.00	0.00	0.00	0.00	0.00	0.00	0.00	0.00	0.00	0.00	0.00	0.00	0.00	0.00	0.00	0.00	0.00	0.00	-1.00	-154.40	155.50	0.00	-6.30	-73.20	79.60	0.00	3.50	-8.30	4.70	0.00	3.50	-8.30	4.70	0.00	1.00	0.00	0.00	0.00	0.00	0.00	0.00	0.00	0.00	0.00	0.00	0.00	0.00	0.00	0.00
0.00	0.00	0.00	0.00	0.00	0.00	0.00	0.00	0.00	0.00	0.00	0.00	0.00	0.00	0.00	0.00	0.00	0.00	0.00	54.20	-174.80	120.50	0.00	21.20	-85.00	63.70	0.00	5.70	-8.10	2.40	0.00	5.70	-8.10	2.40	0.00	1.00	0.00	0.00	0.00	0.00	0.00	0.00	0.00	0.00	0.00	0.00	0.00	0.00	0.00	0.00
0.00	0.00	0.00	0.00	0.00	0.00	0.00	0.00	0.00	0.00	0.00	0.00	0.00	0.00	0.00	0.00	0.00	0.00	0.00	104.30	-178.00	73.70	0.00	46.70	-88.40	41.70	0.00	7.30	-7.10	-0.10	0.00	7.30	-7.10	-0.10	0.00	1.00	0.00	0.00	0.00	0.00	0.00	0.00	0.00	0.00	0.00	0.00	0.00	0.00	0.00	0.00
0.00	0.00	0.00	0.00	0.00	0.00	0.00	0.00	0.00	0.00	0.00	0.00	0.00	0.00	0.00	0.00	0.00	0.00	0.00	144.10	-163.90	19.70	0.00	67.70	-83.20	15.50	0.00	8.20	-5.40	-2.70	0.00	8.20	-5.40	-2.70	0.00	1.00	0.00	0.00	0.00	0.00	0.00	0.00	0.00	0.00	0.00	0.00	0.00	0.00	0.00	0.00
0.00	0.00	0.00	0.00	0.00	0.00	0.00	0.00	0.00	0.00	0.00	0.00	0.00	0.00	0.00	0.00	0.00	0.00	0.00	169.80	-133.70	-36.10	0.00	82.00	-69.80	-12.10	0.00	8.30	-3.20	-5.00	0.00	8.30	-3.20	-5.00	0.00	1.00	0.00	0.00	0.00	0.00	0.00	0.00	0.00	0.00	0.00	0.00	0.00	0.00	0.00	0.00
0.00	0.00	0.00	0.00	0.00	0.00	0.00	0.00	0.00	0.00	0.00	0.00	0.00	0.00	0.00	0.00	0.00	0.00	0.00	178.90	-90.40	-88.50	0.00	88.20	-49.60	-38.60	0.00	7.50	-0.60	-6.80	0.00	7.50	-0.60	-6.80	0.00	1.00	0.00	0.00	0.00	0.00	0.00	0.00	0.00	0.00	0.00	0.00	0.00	0.00	0.00	0.00
0.00	0.00	0.00	0.00	0.00	0.00	0.00	0.00	0.00	0.00	0.00	0.00	0.00	0.00	0.00	0.00	0.00	0.00	0.00	170.50	-38.20	-132.20	0.00	85.90	-24.50	-61.30	0.00	6.10	1.90	-8.00	0.00	6.10	1.90	-8.00	0.00	1.00	0.00	0.00	0.00	0.00	0.00	0.00	0.00	0.00	0.00	0.00	0.00	0.00	0.00	0.00
0.00	0.00	0.00	0.00	0.00	0.00	0.00	0.00	0.00	0.00	0.00	0.00	0.00	0.00	0.00	0.00	0.00	0.00	0.00	145.40	17.60	-163.00	0.00	75.10	2.90	-78.10	0.00	4.00	4.30	-8.30	0.00	4.00	4.30	-8.30	0.00	1.00	0.00	0.00	0.00	0.00	0.00	0.00	0.00	0.00	0.00	0.00	0.00	0.00	0.00	0.00
0.00	0.00	0.00	0.00	0.00	0.00	0.00	0.00	0.00	0.00	0.00	0.00	0.00	0.00	0.00	0.00	0.00	0.00	0.00	106.00	71.80	-177.80	0.00	57.00	30.10	-87.10	0.00	1.50	6.30	-7.90	0.00	1.50	6.30	-7.90	0.00	1.00	0.00	0.00	0.00	0.00	0.00	0.00	0.00	0.00	0.00	0.00	0.00	0.00	0.00	0.00
0.00	0.00	0.00	0.00	0.00	0.00	0.00	0.00	0.00	0.00	0.00	0.00	0.00	0.00	0.00	0.00	0.00	0.00	0.00	56.30	118.90	-175.20	0.00	33.30	54.30	-87.70	0.00	-1.00	7.70	-6.60	0.00	-1.00	7.70	-6.60	0.00	1.00	0.00	0.00	0.00	0.00	0.00	0.00	0.00	0.00	0.00	0.00	0.00	0.00	0.00	0.00
0.00	0.00	0.00	0.00	0.00	0.00	0.00	0.00	0.00	0.00	0.00	0.00	0.00	0.00	0.00	0.00	0.00	0.00	0.00	1.00	154.40	-155.50	0.00	6.30	73.20	-79.60	0.00	-3.50	8.30	-4.70	0.00	-3.50	8.30	-4.70	0.00	1.00	0.00	0.00	0.00	0.00	0.00	0.00	0.00	0.00	0.00	0.00	0.00	0.00	0.00	0.00
0.00	0.00	0.00	0.00	0.00	0.00	0.00	0.00	0.00	0.00	0.00	0.00	0.00	0.00	0.00	0.00	0.00	0.00	0.00	-54.20	174.80	-120.50	0.00	-21.20	85.00	-63.80	0.00	-5.70	8.10	-2.40	0.00	-5.70	8.10	-2.40	0.00	1.00	0.00	0.00	0.00	0.00	0.00	0.00	0.00	0.00	0.00	0.00	0.00	0.00	0.00	0.00
0.00	0.00	0.00	0.00	0.00	0.00	0.00	0.00	0.00	0.00	0.00	0.00	0.00	0.00	0.00	0.00	0.00	0.00	0.00	-104.30	178.00	-73.70	0.00	-46.70	88.40	-41.70	0.00	-7.30	7.10	0.10	0.00	-7.30	7.10	0.10	0.00	1.00	0.00	0.00	0.00	0.00	0.00	0.00	0.00	0.00	0.00	0.00	0.00	0.00	0.00	0.00
0.00	0.00	0.00	0.00	0.00	0.00	0.00	0.00	0.00	0.00	0.00	0.00	0.00	0.00	0.00	0.00	0.00	0.00	0.00	-144.10	163.90	-19.70	0.00	-67.60	83.20	-15.50	0.00	-8.20	5.40	2.70	0.00	-8.20	5.40	2.70	0.00	1.00	0.00	0.00	0.00	0.00	0.00	0.00	0.00	0.00	0.00	0.00	0.00	0.00	0.00	0.00
0.00	0.00	0.00	0.00	0.00	0.00	0.00	0.00	0.00	0.00	0.00	0.00	0.00	0.00	0.00	0.00	0.00	0.00	0.00	-169.80	133.70	36.10	0.00	-81.90	69.80	12.10	0.00	-8.30	3.20	5.00	0.00	-8.30	3.20	5.00	0.00	1.00	0.00	0.00	0.00	0.00	0.00	0.00	0.00	0.00	0.00	0.00	0.00	0.00	0.00	0.00
0.00	0.00	0.00	0.00	0.00	0.00	0.00	0.00	0.00	0.00	0.00	0.00	0.00	0.00	0.00	0.00	0.00	0.00	0.00	-178.90	90.40	88.50	0.00	-88.20	49.60	38.60	0.00	-7.50	0.60	6.80	0.00	-7.50	0.60	6.80	0.00	1.00	0.00	0.00	0.00	0.00	0.00	0.00	0.00	0.00	0.00	0.00	0.00	0.00	0.00	0.00
0.00	0.00	0.00	0.00	0.00	0.00	0.00	0.00	0.00	0.00	0.00	0.00	0.00	0.00	0.00	0.00	0.00	0.00	0.00	-170.50	38.20	132.20	0.00	-85.90	24.50	61.30	0.00	-6.10	-1.90	8.00	0.00	-6.10	-1.90	8.00	0.00	1.00	0.00	0.00	0.00	0.00	0.00	0.00	0.00	0.00	0.00	0.00	0.00	0.00	0.00	0.00
0.00	0.00	0.00	0.00	0.00	0.00	0.00	0.00	0.00	0.00	0.00	0.00	0.00	0.00	0.00	0.00	0.00	0.00	0.00	-145.40	-17.60	163.00	0.00	-75.10	-2.90	78.00	0.00	-4.00	-4.30	8.30	0.00	-4.00	-4.30	8.30	0.00	1.00	0.00	0.00	0.00	0.00	0.00	0.00	0.00	0.00	0.00	0.00	0.00	0.00	0.00	0.00
0.00	0.00	0.00	0.00	0.00	0.00	0.00	0.00	0.00	0.00	0.00	0.00	0.00	0.00	0.00	0.00	0.00	0.00	0.00	-106.00	-71.80	177.80	0.00	-57.00	-30.10	87.10	0.00	-1.50	-6.30	7.90	0.00	-1.50	-6.30	7.90	0.00	1.00	0.00	0.00	0.00	0.00	0.00	0.00	0.00	0.00	0.00	0.00	0.00	0.00	0.00	0.00
0.00	0.00	0.00	0.00	0.00	0.00	0.00	0.00	0.00	0.00	0.00	0.00	0.00	0.00	0.00	0.00	0.00	0.00	0.00	-56.30	-118.90	175.20	0.00	-33.30	-54.30	87.60	0.00	1.00	-7.70	6.60	0.00	1.00	-7.70	6.60	0.00	1.00	0.00	0.00	0.00	0.00	0.00	0.00	0.00	0.00	0.00	0.00	0.00	0.00	0.00	0.00
0.00	0.00	0.00	0.00	0.00	0.00	0.00	0.00	0.00	0.00	0.00	0.00	0.00	0.00	0.00	0.00	0.00	0.00	0.00	-1.00	-154.40	155.50	0.00	-6.30	-73.20	79.60	0.00	3.50	-8.30	4.70	0.00	3.50	-8.30	4.70	0.00	1.00	0.00	0.00	0.00	0.00	0.00	0.00	0.00	0.00	0.00	0.00	0.00	0.00	0.00	0.00
0.00	0.00	0.00	0.00	0.00	0.00	0.00	0.00	0.00	0.00	0.00	0.00	0.00	0.00	0.00	0.00	0.00	0.00	0.00	54.20	-174.80	120.50	0.00	21.20	-85.00	63.80	0.00	5.70	-8.10	2.40	0.00	5.70	-8.10	2.40	0.00	1.00	0.00	0.00	0.00	0.00	0.00	0.00	0.00	0.00	0.00	0.00	0.00	0.00	0.00	0.00
0.00	0.00	0.00	0.00	0.00	0.00	0.00	0.00	0.00	0.00	0.00	0.00	0.00	0.00	0.00	0.00	0.00	0.00	0.00	104.30	-178.00	73.70	0.00	46.70	-88.40	41.70	0.00	7.30	-7.10	-0.10	0.00	7.30	-7.10	-0.10	0.00	1.00	0.00	0.00	0.00	0.00	0.00	0.00	0.00	0.00	0.00	0.00	0.00	0.00	0.00	0.00
0.00	0.00	0.00	0.00	0.00	0.00	0.00	0.00	0.00	0.00	0.00	0.00	0.00	0.00	0.00	0.00	0.00	0.00	0.00	144.10	-163.90	19.70	0.00	67.70	-83.20	15.50	0.00	8.20	-5.40	-2.70	0.00	8.20	-5.40	-2.70	0.00	1.00	0.00	0.00	0.00	0.00	0.00	0.00	0.00	0.00	0.00	0.00	0.00	0.00	0.00	0.00
0.00	0.00	0.00	0.00	0.00	0.00	0.00	0.00	0.00	0.00	0.00	0.00	0.00	0.00	0.00	0.00	0.00	0.00	0.00	169.80	-133.70	-36.10	0.00	82.00	-69.80	-12.10	0.00	8.30	-3.20	-5.00	0.00	8.30	-3.20	-5.00	0.00	1.00	0.00	0.00	0.00	0.00	0.00	0.00	0.00	0.00	0.00	0.00	0.00	0.00	0.00	0.00
0.00	0.00	0.00	0.00	0.00	0.00	0.00	0.00	0.00	0.00	0.00	0.00	0.00	0.00	0.00	0.00	0.00	0.00	0.00	178.90	-90.40	-88.50	0.00	88.20	-49.60	-38.60	0.00	7.50	-0.60	-6.80	0.00	7.50	-0.60	-6.80	0.00	1.00	0.00	0.00	0.00	0.00	0.00	0.00	0.00	0.00	0.00	0.00	0.00	0.00	0.00	0.00
0.00	0.00	0.00	0.00	0.00	0.00	0.00	0.00	0.00	0.00	0.00	0.00	0.00	0.00	0.00	0.00	0.00	0.00	0.00	170.50	-38.20	-132.20	0.00	85.90	-24.50	-61.30	0.00	6.10	1.90	-8.00	0.00	6.10	1.90	-8.00	0.00	1.00	0.00	0.00	0.00	0.00	0.00	0.00	0.00	0.00	0.00	0.00	0.00	0.00	0.00	0.00
0.00	0.00	0.00	0.00	0.00	0.00	0.00	0.00	0.00	0.00	0.00	0.00	0.00	0.00	0.00	0.00	0.00	0.00	0.00	145.40	17.60	-163.00	0.00	75.10	2.90	-78.00	0.00	4.00	4.30	-8.30	0.00	4.00	4.30	-8.30	0.00	1.00	0.00	0.00	0.00	0.00	0.00	0.00	0.00	0.00	0.00	0.00	0.00	0.00	0.00	0.00
0.00	0.00	0.00	0.00	0.00	0.00	0.00	0.00	0.00	0.00	0.00	0.00	0.00	0.00	0.00	0.00	0.00	0.00	0.00	106.00	71.80	-177.80	0.00	57.00	30.10	-87.10	0.00	1.50	6.30	-7.90	0.00	1.50	6.30	-7.90	0.00	1.00	0.00	0.00	0.00	0.00	0.00	0.00	0.00	0.00	0.00	0.00	0.00	0.00	0.00	0.00
0.00	0.00	0.00	0.00	0.00	0.00	0.00	0.00	0.00	0.00	0.00	0.00	0.00	0.00	0.00	0.00	0.00	0.00	0.00	56.30	118.90	-175.20	0.00	33.20	54.30	-87.60	0.00	-1.00	7.70	-6.60	0.00	-1.00	7.70	-6.60	0.00	1.00	0.00	0.00	0.00	0.00	0.00	0.00	0.00	0.00	0.00	0.00	0.00	0.00	0.00	0.00
0.00	0.00	0.00	0.00	0.00	0.00	0.00	0.00	0.00	0.00	0.00	0.00	0.00	0.00	0.00	0.00	0.00	0.00	0.00	1.00	154.40	-155.50	0.00	6.30	73.20	-79.60	0.00	-3.50	8.30	-4.70	0.00	-3.50	8.30	-4.70	0.00	1.00	0.00	0.00	0.00	0.00	0.00	0.00	0.00	0.00	0.00	0.00	0.00	0.00	0.00	0.00
0.00	0.00	0.00	0.00	0.00	0.00	0.00	0.00	0.00	0.00	0.00	0.00	0.00	0.00	0.00	0.00	0.00	0.00	0.00	-54.20	174.80	-120.50	0.00	-21.20	85.00	-63.80	0.00	-5.70	8.10	-2.40	0.00	-5.70	8.10	-2.40	0.00	1.00	0.00	0.00	0.00	0.00	0.00	0.00	0.00	0.00	0.00	0.00	0.00	0.00	0.00	0.00
0.00	0.00	0.00	0.00	0.00	0.00	0.00	0.00	0.00	0.00	0.00	0.00	0.00	0.00	0.00	0.00	0.00	0.00	0.00	-104.30	178.10	-73.70	0.00	-46.70	88.40	-41.70	0.00	-7.30	7.10	0.10	0.00	-7.30	7.10	0.10	0.00	1.00	0.00	0.00	0.00	0.00	0.00	0.00	0.00	0.00	0.00	0.00	0.00	0.00	0.00	0.00
0.00	0.00	0.00	0.00	0.00	0.00	0.00	0.00	0.00	0.00	0.00	0.00	0.00	0.00	0.00	0.00	0.00	0.00	0.00	-144.10	163.90	-19.70	0.00	-67.70	83.20	-15.50	0.00	-8.20	5.40	2.70	0.00	-8.20	5.40	2.70	0.00	1.00	0.00	0.00	0.00	0.00	0.00	0.00	0.00	0.00	0.00	0.00	0.00	0.00	0.00	0.00
0.00	0.00	0.00	0.00	0.00	0.00	0.00	0.00	0.00	0.00	0.00	0.00	0.00	0.00	0.00	0.00	0.00	0.00	0.00	-169.80	133.70	36.10	0.00	-82.00	69.80	12.10	0.00	-8.30	3.20	5.00	0.00	-8.30	3.20	5.00	0.00	1.00	0.00	0.00	0.00	0.00	0.00	0.00	0.00	0.00	0.00	0.00	0.00	0.00	0.00	0.00
0.00	0.00	0.00	0.00	0.00	0.00	0.00	0.00	0.00	0.00	0.00	0.00	0.00	0.00	0.00	0.00	0.00	0.00	0.00	-178.90	90.40	88.50	0.00	-88.20	49.60	38.60	0.00	-7.50	0.60	6.80	0.00	-7.50	0.60	6.80	0.00	1.00	0.00	0.00	0.00	0.00	0.00	0.00	0.00	0.00	0.00	0.00	0.00	0.00	0.00	0.00
0.00	0.00	0.00	0.00	0.00	0.00	0.00	0.00	0.00	0.00	0.00	0.00	0.00	0.00	0.00	0.00	0.00	0.00	0.00	-170.50	38.20	132.20	0.00	-85.90	24.50	61.30	0.00	-6.10	-1.90	8.00	0.00	-6.10	-1.90	8.00	0.00	1.00	0.00	0.00	0.00	0.00	0.00	0.00	0.00	0.00	0.00	0.00	0.00	0.00	0.00	0.00
0.00	0.00	0.00	0.00	0.00	0.00	0.00	0.00	0.00	0.00	0.00	0.00	0.00	0.00	0.00	0.00	0.00	0.00	0.00	-145.40	-17.60	163.00	0.00	-75.10	-2.90	78.00	0.00	-4.00	-4.30	8.30	0.00	-4.00	-4.30	8.30	0.00	1.00	0.00	0.00	0.00	0.00	0.00	0.00	0.00	0.00	0.00	0.00	0.00	0.00	0.00	0.00
0.00	0.00	0.00	0.00	0.00	0.00	0.00	0.00	0.00	0.00	0.00	0.00	0.00	0.00	0.00	0.00	0.00	0.00	0.00	-106.00	-71.80	177.80	0.00	-57.00	-30.10	87.10	0.00	-1.50	-6.30	7.90	0.00	-1.50	-6.30	7.90	0.00	1.00	0.00	0.00	0.00	0.00	0.00	0.00	0.00	0.00	0.00	0.00	0.00	0.00	0.00	0.00
0.00	0.00	0.00	0.00	0.00	0.00	0.00	0.00	0.00	0.00	0.00	0.00	0.00	0.00	0.00	0.00	0.00	0.00	0.00	-56.30	-118.90	175.20	0.00	-33.20	-54.30	87.60	0.00	1.00	-7.70	6.60	0.00	1.00	-7.70	6.60	0.00	1.00	0.00	0.00	0.00	0.00	0.00	0.00	0.00	0.00	0.00	0.00	0.00	0.00	0.00	0.00
0.00	0.00	0.00	0.00	0.00	0.00	0.00	0.00	0.00	0.00	0.00	0.00	0.00	0.00	0.00	0.00	0.00	0.00	0.00	-1.00	-154.40	155.50	0.00	-6.30	-73.20	79.60	0.00	3.50	-8.30	4.70	0.00	3.50	-8.30	4.70	0.00	1.00	0.00	0.00	0.00	0.00	0.00	0.00	0.00	0.00	0.00	0.00	0.00	0.00	0.00	0.00
0.00	0.00	0.00	0.00	0.00	0.00	0.00	0.00	0.00	0.00	0.00	0.00	0.00	0.00	0.00	0.00	0.00	0.00	0.00	54.20	-174.80	120.50	0.00	21.20	-85.00	63.70	0.00	5.70	-8.10	2.40	0.00	5.70	-8.10	2.40	0.00	1.00	0.00	0.00	0.00	0.00	0.00	0.00	0.00	0.00	0.00	0.00	0.00	0.00	0.00	0.00
0.00	0.00	0.00	0.00	0.00	0.00	0.00	0.00	0.00	0.00	0.00	0.00	0.00	0.00	0.00	0.00	0.00	0.00	0.00	104.30	-178.10	73.70	0.00	46.70	-88.40	41.70	0.00	7.30	-7.10	-0.10	0.00	7.30	-7.10	-0.10	0.00	1.00	0.00	0.00	0.00	0.00	0.00	0.00	0.00	0.00	0.00	0.00	0.00	0.00	0.00	0.00
0.00	0.00	0.00	0.00	0.00	0.00	0.00	0.00	0.00	0.00	0.00	0.00	0.00	0.00	0.00	0.00	0.00	0.00	0.00	144.10	-163.90	19.70	0.00	67.70	-83.20	15.50	0.00	8.20	-5.40	-2.70	0.00	8.20	-5.40	-2.70	0.00	1.00	0.00	0.00	0.00	0.00	0.00	0.00	0.00	0.00	0.00	0.00	0.00	0.00	0.00	0.00
0.00	0.00	0.00	0.00	0.00	0.00	0.00	0.00	0.00	0.00	0.00	0.00	0.00	0.00	0.00	0.00	0.00	0.00	0.00	169.80	-133.70	-36.10	0.00	82.00	-69.80	-12.10	0.00	8.30	-3.20	-5.00	0.00	8.30	-3.20	-5.00	0.00	1.00	0.00	0.00	0.00	0.00	0.00	0.00	0.00	0.00	0.00	0.00	0.00	0.00	0.00	0.00
0.00	0.00	0.00	0.00	0.00	0.00	0.00	0.00	0.00	0.00	0.00	0.00	0.00	0.00	0.00	0.00	0.00	0.00	0.00	178.90	-90.40	-88.50	0.00	88.30	-49.60	-38.60	0.00	7.50	-0.60	-6.80	0.00	7.50	-0.60	-6.80	0.00	1.00	0.00	0.00	0.00	0.00	0.00	0.00	0.00	0.00	0.00	0.00	0.00	0.00	0.00	0.00
0.00	0.00	0.00	0.00	0.00	0.00	0.00	0.00	0.00	0.00	0.00	0.00	0.00	0.00	0.00	0.00	0.00	0.00	0.00	170.50	-38.20	-132.20	0.00	85.90	-24.50	-61.30	0.00	6.10	1.90	-8.00	0.00	6.10	1.90	-8.00	0.00	1.00	0.00	0.00	0.00	0.00	0.00	0.00	0.00	0.00	0.00	0.00	0.00	0.00	0.00	0.00
0.00	0.00	0.00	0.00	0.00	0.00	0.00	0.00	0.00	0.00	0.00	0.00	0.00	0.00	0.00	0.00	0.00	0.00	0.00	145.40	17.60	-163.00	0.00	75.10	2.90	-78.10	0.00	4.00	4.30	-8.30	0.00	4.00	4.30	-8.30	0.00	1.00	0.00	0.00	0.00	0.00	0.00	0.00	0.00	0.00	0.00	0.00	0.00	0.00	0.00	0.00
0.00	0.00	0.00	0.00	0.00	0.00	0.00	0.00	0.00	0.00	0.00	0.00	0.00	0.00	0.00	0.00	0.00	0.00	0.00	106.00	71.80	-177.80	0.00	57.00	30.10	-87.10	0.00	1.50	6.30	-7.90	0.00	1.50	6.30	-7.90	0.00	1.00	0.00	0.00	0.00	0.00	0.00	0.00	0.00	0.00	0.00	0.00	0.00	0.00	0.00	0.00
0.00	0.00	0.00	0.00	0.00	0.00	0.00	0.00	0.00	0.00	0.00	0.00	0.00	0.00	0.00	0.00	0.00	0.00	0.00	56.30	118.90	-175.20	0.00	33.20	54.30	-87.70	0.00	-1.00	7.70	-6.60	0.00	-1.00	7.70	-6.60	0.00	1.00	0.00	0.00	0.00	0.00	0.00	0.00	0.00	0.00	0.00	0.00	0.00	0.00	0.00	0.00
0.00	0.00	0.00	0.00	0.00	0.00	0.00	0.00	0.00	0.00	0.00	0.00	0.00	0.00	0.00	0.00	0.00	0.00	0.00	1.00	154.40	-155.50	0.00	6.30	73.20	-79.60	0.00	-3.50	8.30	-4.70	0.00	-3.50	8.30	-4.70	0.00	1.00	0.00	0.00	0.00	0.00	0.00	0.00	0.00	0.00	0.00	0.00	0.00	0.00	0.00	0.00
0.00	0.00	0.00	0.00	0.00	0.00	0.00	0.00	0.00	0.00	0.00	0.00	0.00	0.00	0.00	0.00	0.00	0.00	0.00	-54.20	174.80	-120.50	0.00	-21.20	85.00	-63.80	0.00	-5.70	8.10	-2.40	0.00	-5.70	8.10	-2.40	0.00	1.00	0.00	0.00	0.00	0.00	0.00	0.00	0.00	0.00	0.00	0.00	0.00	0.00	0.00	0.00
0.00	0.00	0.00	0.00	0.00	0.00	0.00	0.00	0.00	0.00	0.00	0.00	0.00	0.00	0.00	0.00	0.00	0.00	0.00	-104.30	178.00	-73.70	0.00	-46.70	88.40	-41.70	0.00	-7.30	7.10	0.10	0.00	-7.30	7.10	0.10	0.00	1.00	0.00	0.00	0.00	0.00	0.00	0.00	0.00	0.00	0.00	0.00	0.00	0.00	0.00	0.00
0.00	0.00	0.00	0.00	0.00	0.00	0.00	0.00	0.00	0.00	0.00	0.00	0.00	0.00	0.00	0.00	0.00	0.00	0.00	-144.10	163.90	-19.70	0.00	-67.70	83.20	-15.50	0.00	-8.20	5.40	2.70	0.00	-8.20	5.40	2.70	0.00	1.00	0.00	0.00	0.00	0.00	0.00	0.00	0.00	0.00	0.00	0.00	0.00	0.00	0.00	0.00
0.00	0.00	0.00	0.00	0.00	0.00	0.00	0.00	0.00	0.00	0.00	0.00	0.00	0.00	0.00	0.00	0.00	0.00	0.00	-169.80	133.70	36.10	0.00	-82.00	69.80	12.10	0.00	-8.30	3.20	5.00	0.00	-8.30	3.20	5.00	0.00	1.00	0.00	0.00	0.00	0.00	0.00	0.00	0.00	0.00	0.00	0.00	0.00	0.00	0.00	0.00
0.00	0.00	0.00	0.00	0.00	0.00	0.00	0.00	0.00	0.00	0.00	0.00	0.00	0.00	0.00	0.00	0.00	0.00	0.00	-178.90	90.40	88.50	0.00	-88.30	49.60	38.60	0.00	-7.50	0.60	6.80	0.00	-7.50	0.60	6.80	0.00	1.00	0.00	0.00	0.00	0.00	0.00	0.00	0.00	0.00	0.00	0.00	0.00	0.00	0.00	0.00
0.00	0.00	0.00	0.00	0.00	0.00	0.00	0.00	0.00	0.00	0.00	0.00	0.00	0.00	0.00	0.00	0.00	0.00	0.00	-170.50	38.20	132.20	0.00	-85.90	24.50	61.30	0.00	-6.10	-1.90	8.00	0.00	-6.10	-1.90	8.00	0.00	1.00	0.00	0.00	0.00	0.00	0.00	0.00	0.00	0.00	0.00	0.00	0.00	0.00	0.00	0.00
0.00	0.00	0.00	0.00	0.00	0.00	0.00	0.00	0.00	0.00	0.00	0.00	0.00	0.00	0.00	0.00	0.00	0.00	0.00	-145.40	-17.60	163.00	0.00	-75.10	-2.90	78.10	0.00	-4.00	-4.30	8.30	0.00	-4.00	-4.30	8.30	0.00	1.00	0.00	0.00	0.00	0.00	0.00	0.00	0.00	0.00	0.00	0.00	0.00	0.00	0.00	0.00
0.00	0.00	0.00	0.00	0.00	0.00	0.00	0.00	0.00	0.00	0.00	0.00	0.00	0.00	0.00	0.00	0.00	0.00	0.00	-106.00	-71.80	177.80	0.00	-57.00	-30.10	87.10	0.00	-1.50	-6.30	7.90	0.00	-1.50	-6.30	7.90	0.00	1.00	0.00	0.00	0.00	0.00	0.00	0.00	0.00	0.00	0.00	0.00	0.00	0.00	0.00	0.00
0.00	0.00	0.00	0.00	0.00	0.00	0.00	0.00	0.00	0.00	0.00	0.00	0.00	0.00	0.00	0.00	0.00	0.00	0.00	-56.30	-118.90	175.20	0.00	-33.30	-54.30	87.70	0.00	1.00	-7.70	6.60	0.00	1.00	-7.70	6.60	0.00	1.00	0.00	0.00	0.00	0.00	0.00	0.00	0.00	0.00	0.00	0.00	0.00	0.00	0.00	0.00
0.00	0.00	0.00	0.00	0.00	0.00	0.00	0.00	0.00	0.00	0.00	0.00	0.00	0.00	0.00	0.00	0.00	0.00	0.00	-1.00	-154.40	155.50	0.00	-6.30	-73.20	79.60	0.00	3.50	-8.30	4.70	0.00	3.50	-8.30	4.70	0.00	1.00	0.00	0.00	0.00	0.00	0.00	0.00	0.00	0.00	0.00	0.00	0.00	0.00	0.00	0.00
0.00	0.00	0.00	0.00	0.00	0.00	0.00	0.00	0.00	0.00	0.00	0.00	0.00	0.00	0.00	0.00	0.00	0.00	0.00	54.20	-174.80	120.50	0.00	21.20	-85.00	63.80	0.00	5.70	-8.10	2.40	0.00	5.70	-8.10	2.40	0.00	1.00	0.00	0.00	0.00	0.00	0.00	0.00	0.00	0.00	0.00	0.00	0.00	0.00	0.00	0.00
0.00	0.00	0.00	0.00	0.00	0.00	0.00	0.00	0.00	0.00	0.00	0.00	0.00	0.00	0.00	0.00	0.00	0.00	0.00	104.30	-178.00	73.70	0.00	46.70	-88.40	41.70	0.00	7.30	-7.10	-0.10	0.00	7.30	-7.10	-0.10	0.00	1.00	0.00	0.00	0.00	0.00	0.00	0.00	0.00	0.00	0.00	0.00	0.00	0.00	0.00	0.00
0.00	0.00	0.00	0.00	0.00	0.00	0.00	0.00	0.00	0.00	0.00	0.00	0.00	0.00	0.00	0.00	0.00	0.00	0.00	144.10	-163.90	19.70	0.00	67.70	-83.20	15.50	0.00	8.20	-5.40	-2.70	0.00	8.20	-5.40	-2.70	0.00	1.00	0.00	0.00	0.00	0.00	0.00	0.00	0.00	0.00	0.00	0.00	0.00	0.00	0.00	0.00
0.00	0.00	0.00	0.00	0.00	0.00	0.00	0.00	0.00	0.00	0.00	0.00	0.00	0.00	0.00	0.00	0.00	0.00	0.00	169.80	-133.70	-36.10	0.00	82.00	-69.80	-12.10	0.00	8.30	-3.20	-5.00	0.00	8.30	-3.20	-5.00	0.00	1.00	0.00	0.00	0.00	0.00	0.00	0.00	0.00	0.00	0.00	0.00	0.00	0.00	0.00	0.00
0.00	0.00	0.00	0.00	0.00	0.00	0.00	0.00	0.00	0.00	0.00	0.00	0.00	0.00	0.00	0.00	0.00	0.00	0.00	178.90	-90.40	-88.50	0.00	88.30	-49.60	-38.60	0.00	7.50	-0.60	-6.80	0.00	7.50	-0.60	-6.80	0.00	1.00	0.00	0.00	0.00	0.00	0.00	0.00	0.00	0.00	0.00	0.00	0.00	0.00	0.00	0.00
0.00	0.00	0.00	0.00	0.00	0.00	0.00	0.00	0.00	0.00	0.00	0.00	0.00	0.00	0.00	0.00	0.00	0.00	0.00	170.50	-38.20	-132.20	0.00	85.90	-24.50	-61.30	0.00	6.10	1.90	-8.00	0.00	6.10	1.90	-8.00	0.00	1.00	0.00	0.00	0.00	0.00	0.00	0.00	0.00	0.00	0.00	0.00	0.00	0.00	0.00	0.00
0.00	0.00	0.00	0.00	0.00	0.00	0.00	0.00	0.00	0.00	0.00	0.00	0.00	0.00	0.00	0.00	0.00	0.00	0.00	145.40	17.60	-163.00	0.00	75.10	2.90	-78.10	0.00	4.00	4.30	-8.30	0.00	4.00	4.30	-8.30	0.00	1.00	0.00	0.00	0.00	0.00	0.00	0.00	0.00	0.00	0.00	0.00	0.00	0.00	0.00	0.00
0.00	0.00	0.00	0.00	0.00	0.00	0.00	0.00	0.00	0.00	0.00	0.00	0.00	0.00	0.00	0.00	0.00	0.00	0.00	106.00	71.80	-177.80	0.00	57.00	30.00	-87.10	0.00	1.50	6.30	-7.90	0.00	1.50	6.30	-7.90	0.00	1.00	0.00	0.00	0.00	0.00	0.00	0.00	0.00	0.00	0.00	0.00	0.00	0.00	0.00	0.00
0.00	0.00	0.00	0.00	0.00	0.00	0.00	0.00	0.00	0.00	0.00	0.00	0.00	0.00	0.00	0.00	0.00	0.00	0.00	56.30	118.90	-175.20	0.00	33.30	54.30	-87.70	0.00	-1.00	7.70	-6.60	0.00	-1.00	7.70	-6.60	0.00	1.00	0.00	0.00	0.00	0.00	0.00	0.00	0.00	0.00	0.00	0.00	0.00	0.00	0.00	0.00
0.00	0.00	0.00	0.00	0.00	0.00	0.00	0.00	0.00	0.00	0.00	0.00	0.00	0.00	0.00	0.00	0.00	0.00	0.00	1.00	154.40	-155.50	0.00	6.30	73.20	-79.60	0.00	-3.50	8.30	-4.70	0.00	-3.50	8.30	-4.70	0.00	1.00	0.00	0.00	0.00	0.00	0.00	0.00	0.00	0.00	0.00	0.00	0.00	0.00	0.00	0.00
0.00	0.00	0.00	0.00	0.00	0.00	0.00	0.00	0.00	0.00	0.00	0.00	0.00	0.00	0.00	0.00	0.00	0.00	0.00	-54.20	174.80	-120.50	0.00	-21.20	85.00	-63.80	0.00	-5.70	8.10	-2.40	0.00	-5.70	8.10	-2.40	0.00	1.00	0.00	0.00	0.00	0.00	0.00	0.00	0.00	0.00	0.00	0.00	0.00	0.00	0.00	0.00
0.00	0.00	0.00	0.00	0.00	0.00	0.00	0.00	0.00	0.00	0.00	0.00	0.00	0.00	0.00	0.00	0.00	0.00	0.00	-104.30	178.00	-73.70	0.00	-46.70	88.40	-41.70	0.00	-7.30	7.10	0.10	0.00	-7.30	7.10	0.10	0.00	1.00	0.00	0.00	0.00	0.00	0.00	0.00	0.00	0.00	0.00	0.00	0.00	0.00	0.00	0.00
0.00	0.00	0.00	0.00	0.00	0.00	0.00	0.00	0.00	0.00	0.00	0.00	0.00	0.00	0.00	0.00	0.00	0.00	0.00	-144.10	163.90	-19.70	0.00	-67.70	83.20	-15.50	0.00	-8.20	5.40	2.70	0.00	-8.20	5.40	2.70	0.00	1.00	0.00	0.00	0.00	0.00	0.00	0.00	0.00	0.00	0.00	0.00	0.00	0.00	0.00	0.00
0.00	0.00	0.00	0.00	0.00	0.00	0.00	0.00	0.00	0.00	0.00	0.00	0.00	0.00	0.00	0.00	0.00	0.00	0.00	-169.80	133.70	36.10	0.00	-82.00	69.80	12.10	0.00	-8.30	3.20	5.00	0.00	-8.30	3.20	5.00	0.00	1.00	0.00	0.00	0.00	0.00	0.00	0.00	0.00	0.00	0.00	0.00	0.00	0.00	0.00	0.00
0.00	0.00	0.00	0.00	0.00	0.00	0.00	0.00	0.00	0.00	0.00	0.00	0.00	0.00	0.00	0.00	0.00	0.00	0.00	-178.90	90.40	88.50	0.00	-88.20	49.60	38.60	0.00	-7.50	0.60	6.80	0.00	-7.50	0.60	6.80	0.00	1.00	0.00	0.00	0.00	0.00	0.00	0.00	0.00	0.00	0.00	0.00	0.00	0.00	0.00	0.00
0.00	0.00	0.00	0.00	0.00	0.00	0.00	0.00	0.00	0.00	0.00	0.00	0.00	0.00	0.00	0.00	0.00	0.00	0.00	-170.50	38.20	132.20	0.00	-85.90	24.50	61.30	0.00	-6.10	-1.90	8.00	0.00	-6.10	-1.90	8.00	0.00	1.00	0.00	0.00	0.00	0.00	0.00	0.00	0.00	0.00	0.00	0.00	0.00	0.00	0.00	0.00
0.00	0.00	0.00	0.00	0.00	0.00	0.00	0.00	0.00	0.00	0.00	0.00	0.00	0.00	0.00	0.00	0.00	0.00	0.00	-145.40	-17.60	163.00	0.00	-75.10	-2.90	78.10	0.00	-4.00	-4.30	8.30	0.00	-4.00	-4.30	8.30	0.00	1.00	0.00	0.00	0.00	0.00	0.00	0.00	0.00	0.00	0.00	0.00	0.00	0.00	0.00	0.00
0.00	0.00	0.00	0.00	0.00	0.00	0.00	0.00	0.00	0.00	0.00	0.00	0.00	0.00	0.00	0.00	0.00	0.00	0.00	-106.00	-71.80	177.80	0.00	-57.00	-30.10	87.10	0.00	-1.50	-6.30	7.90	0.00	-1.50	-6.30	7.90	0.00	1.00	0.00	0.00	0.00	0.00	0.00	0.00	0.00	0.00	0.00	0.00	0.00	0.00	0.00	0.00
0.00	0.00	0.00	0.00	0.00	0.00	0.00	0.00	0.00	0.00	0.00	0.00	0.00	0.00	0.00	0.00	0.00	0.00	0.00	-56.30	-118.90	175.20	0.00	-33.20	-54.30	87.70	0.00	1.00	-7.70	6.60	0.00	1.00	-7.70	6.60	0.00	1.00	0.00	0.00	0.00	0.00	0.00	0.00	0.00	0.00	0.00	0.00	0.00	0.00	0.00	0.00
0.00	0.00	0.00	0.00	0.00	0.00	0.00	0.00	0.00	0.00	0.00	0.00	0.00	0.00	0.00	0.00	0.00	0.00	0.00	-1.00	-154.40	155.50	0.00	-6.30	-73.20	79.60	0.00	3.50	-8.30	4.70	0.00	3.50	-8.30	4.70	0.00	1.00	0.00	0.00	0.00	0.00	0.00	0.00	0.00	0.00	0.00	0.00	0.00	0.00	0.00	0.00
0.00	0.00	0.00	0.00	0.00	0.00	0.00	0.00	0.00	0.00	0.00	0.00	0.00	0.00	0.00	0.00	0.00	0.00	0.00	54.20	-174.80	120.50	0.00	21.20	-85.00	63.80	0.00	5.70	-8.10	2.40	0.00	5.70	-8.10	2.40	0.00	1.00	0.00	0.00	0.00	0.00	0.00	0.00	0.00	0.00	0.00	0.00	0.00	0.00	0.00	0.00
0.00	0.00	0.00	0.00	0.00	0.00	0.00	0.00	0.00	0.00	0.00	0.00	0.00	0.00	0.00	0.00	0.00	0.00	0.00	104.30	-178.10	73.70	0.00	46.70	-88.40	41.70	0.00	7.30	-7.10	-0.10	0.00	7.30	-7.10	-0.10	0.00	1.00	0.00	0.00	0.00	0.00	0.00	0.00	0.00	0.00	0.00	0.00	0.00	0.00	0.00	0.00
0.00	0.00	0.00	0.00	0.00	0.00	0.00	0.00	0.00	0.00	0.00	0.00	0.00	0.00	0.00	0.00	0.00	0.00	0.00	144.10	-163.90	19.70	0.00	67.70	-83.20	15.50	0.00	8.20	-5.40	-2.70	0.00	8.20	-5.40	-2.70	0.00	1.00	0.00	0.00	0.00	0.00	0.00	0.00	0.00	0.00	0.00	0.00	0.00	0.00	0.00	0.00
0.00	0.00	0.00	0.00	0.00	0.00	0.00	0.00	0.00	0.00	0.00	0.00	0.00	0.00	0.00	0.00	0.00	0.00	0.00	169.80	-133.70	-36.10	0.00	82.00	-69.80	-12.10	0.00	8.30	-3.20	-5.00	0.00	8.30	-3.20	-5.00	0.00	1.00	0.00	0.00	0.00	0.00	0.00	0.00	0.00	0.00	0.00	0.00	0.00	0.00	0.00	0.00
0.00	0.00	0.00	0.00	0.00	0.00	0.00	0.00	0.00	0.00	0.00	0.00	0.00	0.00	0.00	0.00	0.00	0.00	0.00	178.90	-90.40	-88.50	0.00	88.20	-49.60	-38.60	0.00	7.50	-0.60	-6.80	0.00	7.50	-0.60	-6.80	0.00	1.00	0.00	0.00	0.00	0.00	0.00	0.00	0.00	0.00	0.00	0.00	0.00	0.00	0.00	0.00
0.00	0.00	0.00	0.00	0.00	0.00	0.00	0.00	0.00	0.00	0.00	0.00	0.00	0.00	0.00	0.00	0.00	0.00	0.00	170.50	-38.20	-132.20	0.00	85.90	-24.50	-61.30	0.00	6.10	1.90	-8.00	0.00	6.10	1.90	-8.00	0.00	1.00	0.00	0.00	0.00	0.00	0.00	0.00	0.00	0.00	0.00	0.00	0.00	0.00	0.00	0.00
0.00	0.00	0.00	0.00	0.00	0.00	0.00	0.00	0.00	0.00	0.00	0.00	0.00	0.00	0.00	0.00	0.00	0.00	0.00	145.40	17.60	-163.00	0.00	75.10	2.90	-78.10	0.00	4.00	4.30	-8.30	0.00	4.00	4.30	-8.30	0.00	1.00	0.00	0.00	0.00	0.00	0.00	0.00	0.00	0.00	0.00	0.00	0.00	0.00	0.00	0.00
0.00	0.00	0.00	0.00	0.00	0.00	0.00	0.00	0.00	0.00	0.00	0.00	0.00	0.00	0.00	0.00	0.00	0.00	0.00	106.00	71.80	-177.80	0.00	57.00	30.10	-87.10	0.00	1.50	6.30	-7.90	0.00	1.50	6.30	-7.90	0.00	1.00	0.00	0.00	0.00	0.00	0.00	0.00	0.00	0.00	0.00	0.00	0.00	0.00	0.00	0.00
0.00	0.00	0.00	0.00	0.00	0.00	0.00	0.00	0.00	0.00	0.00	0.00	0.00	0.00	0.00	0.00	0.00	0.00	0.00	56.30	118.90	-175.20	0.00	33.20	54.30	-87.70	0.00	-1.00	7.70	-6.60	0.00	-1.00	7.70	-6.60	0.00	1.00	0.00	0.00	0.00	0.00	0.00	0.00	0.00	0.00	0.00	0.00	0.00	0.00	0.00	0.00
0.00	0.00	0.00	0.00	0.00	0.00	0.00	0.00	0.00	0.00	0.00	0.00	0.00	0.00	0.00	0.00	0.00	0.00	0.00	1.00	154.40	-155.50	0.00	6.30	73.20	-79.60	0.00	-3.50	8.30	-4.70	0.00	-3.50	8.30	-4.70	0.00	1.00	0.00	0.00	0.00	0.00	0.00	0.00	0.00	0.00	0.00	0.00	0.00	0.00	0.00	0.00
0.00	0.00	0.00	0.00	0.00	0.00	0.00	0.00	0.00	0.00	0.00	0.00	0.00	0.00	0.00	0.00	0.00	0.00	0.00	-54.20	174.80	-120.50	0.00	-21.20	85.00	-63.80	0.00	-5.70	8.10	-2.40	0.00	-5.70	8.10	-2.40	0.00	1.00	0.00	0.00	0.00	0.00	0.00	0.00	0.00	0.00	0.00	0.00	0.00	0.00	0.00	0.00
0.00	0.00	0.00	0.00	0.00	0.00	0.00	0.00	0.00	0.00	0.00	0.00	0.00	0.00	0.00	0.00	0.00	0.00	0.00	-104.30	178.00	-73.70	0.00	-46.70	88.40	-41.70	0.00	-7.30	7.10	0.10	0.00	-7.30	7.10	0.10	0.00	1.00	0.00	0.00	0.00	0.00	0.00	0.00	0.00	0.00	0.00	0.00	0.00	0.00	0.00	0.00
0.00	0.00	0.00	0.00	0.00	0.00	0.00	0.00	0.00	0.00	0.00	0.00	0.00	0.00	0.00	0.00	0.00	0.00	0.00	-144.10	163.90	-19.70	0.00	-67.70	83.20	-15.50	0.00	-8.20	5.40	2.70	0.00	-8.20	5.40	2.70	0.00	1.00	0.00	0.00	0.00	0.00	0.00	0.00	0.00	0.00	0.00	0.00	0.00	0.00	0.00	0.00
0.00	0.00	0.00	0.00	0.00	0.00	0.00	0.00	0.00	0.00	0.00	0.00	0.00	0.00	0.00	0.00	0.00	0.00	0.00	-169.80	133.70	36.10	0.00	-82.00	69.80	12.10	0.00	-8.30	3.20	5.00	0.00	-8.30	3.20	5.00	0.00	1.00	0.00	0.00	0.00	0.00	0.00	0.00	0.00	0.00	0.00	0.00	0.00	0.00	0.00	0.00
0.00	0.00	0.00	0.00	0.00	0.00	0.00	0.00	0.00	0.00	0.00	0.00	0.00	0.00	0.00	0.00	0.00	0.00	0.00	-178.90	90.40	88.50	0.00	-88.20	49.60	38.60	0.00	-7.50	0.60	6.80	0.00	-7.50	0.60	6.80	0.00	1.00	0.00	0.00	0.00	0.00	0.00	0.00	0.00	0.00	0.00	0.00	0.00	0.00	0.00	0.00
0.00	0.00	0.00	0.00	0.00	0.00	0.00	0.00	0.00	0.00	0.00	0.00	0.00	0.00	0.00	0.00	0.00	0.00	0.00	-170.50	38.20	132.20	0.00	-85.90	24.50	61.30	0.00	-6.10	-1.90	8.00	0.00	-6.10	-1.90	8.00	0.00	1.00	0.00	0.00	0.00	0.00	0.00	0.00	0.00	0.00	0.00	0.00	0.00	0.00	0.00	0.00
0.00	0.00	0.00	0.00	0.00	0.00	0.00	0.00	0.00	0.00	0.00	0.00	0.00	0.00	0.00	0.00	0.00	0.00	0.00	-145.40	-17.60	163.00	0.00	-75.10	-2.90	78.10	0.00	-4.00	-4.30	8.30	0.00	-4.00	-4.30	8.30	0.00	1.00	0.00	0.00	0.00	0.00	0.00	0.00	0.00	0.00	0.00	0.00	0.00	0.00	0.00	0.00
0.00	0.00	0.00	0.00	0.00	0.00	0.00	0.00	0.00	0.00	0.00	0.00	0.00	0.00	0.00	0.00	0.00	0.00	0.00	-106.00	-71.80	177.80	0.00	-56.90	-30.10	87.10	0.00	-1.50	-6.30	7.90	0.00	-1.50	-6.30	7.90	0.00	1.00	0.00	0.00	0.00	0.00	0.00	0.00	0.00	0.00	0.00	0.00	0.00	0.00	0.00	0.00
0.00	0.00	0.00	0.00	0.00	0.00	0.00	0.00	0.00	0.00	0.00	0.00	0.00	0.00	0.00	0.00	0.00	0.00	0.00	-56.30	-118.90	175.20	0.00	-33.20	-54.30	87.70	0.00	1.00	-7.70	6.60	0.00	1.00	-7.70	6.60	0.00	1.00	0.00	0.00	0.00	0.00	0.00	0.00	0.00	0.00	0.00	0.00	0.00	0.00	0.00	0.00
0.00	0.00	0.00	0.00	0.00	0.00	0.00	0.00	0.00	0.00	0.00	0.00	0.00	0.00	0.00	0.00	0.00	0.00	0.00	-1.00	-154.40	155.50	0.00	-6.30	-73.20	79.60	0.00	3.50	-8.30	4.70	0.00	3.50	-8.30	4.70	0.00	1.00	0.00	0.00	0.00	0.00	0.00	0.00	0.00	0.00	0.00	0.00	0.00	0.00	0.00	0.00
0.00	0.00	0.00	0.00	0.00	0.00	0.00	0.00	0.00	0.00	0.00	0.00	0.00	0.00	0.00	0.00	0.00	0.00	0.00	54.20	-174.80	120.50	0.00	21.20	-85.00	63.80	0.00	5.70	-8.10	2.40	0.00	5.70	-8.10	2.40	0.00	1.00	0.00	0.00	0.00	0.00	0.00	0.00	0.00	0.00	0.00	0.00	0.00	0.00	0.00	0.00
0.00	0.00	0.00	0.00	0.00	0.00	0.00	0.00	0.00	0.00	0.00	0.00	0.00	0.00	0.00	0.00	0.00	0.00	0.00	104.30	-178.00	73.70	0.00	46.70	-88.40	41.70	0.00	7.30	-7.10	-0.10	0.00	7.30	-7.10	-0.10	0.00	1.00	0.00	0.00	0.00	0.00	0.00	0.00	0.00	0.00	0.00	0.00	0.00	0.00	0.00	0.00
0.00	0.00	0.00	0.00	0.00	0.00	0.00	0.00	0.00	0.00	0.00	0.00	0.00	0.00	0.00	0.00	0.00	0.00	0.00	144.10	-163.90	19.70	0.00	67.70	-83.20	15.50	0.00	8.20	-5.40	-2.70	0.00	8.20	-5.40	-2.70	0.00	1.00	0.00	0.00	0.00	0.00	0.00	0.00	0.00	0.00	0.00	0.00	0.00	0.00	0.00	0.00
0.00	0.00	0.00	0.00	0.00	0.00	0.00	0.00	0.00	0.00	0.00	0.00	0.00	0.00	0.00	0.00	0.00	0.00	0.00	169.80	-133.70	-36.10	0.00	82.00	-69.80	-12.10	0.00	8.30	-3.20	-5.00	0.00	8.30	-3.20	-5.00	0.00	1.00	0.00	0.00	0.00	0.00	0.00	0.00	0.00	0.00	0.00	0.00	0.00	0.00	0.00	0.00
0.00	0.00	0.00	0.00	0.00	0.00	0.00	0.00	0.00	0.00	0.00	0.00	0.00	0.00	0.00	0.00	0.00	0.00	0.00	178.90	-90.40	-88.50	0.00	88.20	-49.60	-38.60	0.00	7.50	-0.60	-6.80	0.00	7.50	-0.60	-6.80	0.00	1.00	0.00	0.00	0.00	0.00	0.00	0.00	0.00	0.00	0.00	0.00	0.00	0.00	0.00	0.00
0.00	0.00	0.00	0.00	0.00	0.00	0.00	0.00	0.00	0.00	0.00	0.00	0.00	0.00	0.00	0.00	0.00	0.00	0.00	170.50	-38.20	-132.20	0.00	85.90	-24.50	-61.30	0.00	6.10	1.90	-8.00	0.00	6.10	1.90	-8.00	0.00	1.00	0.00	0.00	0.00	0.00	0.00	0.00	0.00	0.00	0.00	0.00	0.00	0.00	0.00	0.00
0.00	0.00	0.00	0.00	0.00	0.00	0.00	0.00	0.00	0.00	0.00	0.00	0.00	0.00	0.00	0.00	0.00	0.00	0.00	145.40	17.60	-163.00	0.00	75.10	2.90	-78.10	0.00	4.00	4.30	-8.30	0.00	4.00	4.30	-8.30	0.00	1.00	0.00	0.00	0.00	0.00	0.00	0.00	0.00	0.00	0.00	0.00	0.00	0.00	0.00	0.00
0.00	0.00	0.00	0.00	0.00	0.00	0.00	0.00	0.00	0.00	0.00	0.00	0.00	0.00	0.00	0.00	0.00	0.00	0.00	106.00	71.80	-177.80	0.00	57.00	30.10	-87.10	0.00	1.50	6.30	-7.90	0.00	1.50	6.30	-7.90	0.00	1.00	0.00	0.00	0.00	0.00	0.00	0.00	0.00	0.00	0.00	0.00	0.00	0.00	0.00	0.00
0.00	0.00	0.00	0.00	0.00	0.00	0.00	0.00	0.00	0.00	0.00	0.00	0.00	0.00	0.00	0.00	0.00	0.00	0.00	56.30	118.90	-175.20	0.00	33.20	54.30	-87.70	0.00	-1.00	7.70	-6.60	0.00	-1.00	7.70	-6.60	0.00	1.00	0.00	0.00	0.00	0.00	0.00	0.00	0.00	0.00	0.00	0.00	0.00	0.00	0.00	0.00
0.00	0.00	0.00	0.00	0.00	0.00	0.00	0.00	0.00	0.00	0.00	0.00	0.00	0.00	0.00	0.00	0.00	0.00	0.00	1.00	154.40	-155.50	0.00	6.30	73.20	-79.60	0.00	-3.50	8.30	-4.70	0.00	-3.50	8.30	-4.70	0.00	1.00	0.00	0.00	0.00	0.00	0.00	0.00	0.00	0.00	0.00	0.00	0.00	0.00	0.00	0.00
0.00	0.00	0.00	0.00	0.00	0.00	0.00	0.00	0.00	0.00	0.00	0.00	0.00	0.00	0.00	0.00	0.00	0.00	0.00	-54.20	174.80	-120.50	0.00	-21.20	85.00	-63.80	0.00	-5.70	8.10	-2.40	0.00	-5.70	8.10	-2.40	0.00	1.00	0.00	0.00	0.00	0.00	0.00	0.00	0.00	0.00	0.00	0.00	0.00	0.00	0.00	0.00
0.00	0.00	0.00	0.00	0.00	0.00	0.00	0.00	0.00	0.00	0.00	0.00	0.00	0.00	0.00	0.00	0.00	0.00	0.00	-104.30	178.00	-73.70	0.00	-46.70	88.40	-41.70	0.00	-7.30	7.10	0.10	0.00	-7.30	7.10	0.10	0.00	1.00	0.00	0.00	0.00	0.00	0.00	0.00	0.00	0.00	0.00	0.00	0.00	0.00	0.00	0.00
0.00	0.00	0.00	0.00	0.00	0.00	0.00	0.00	0.00	0.00	0.00	0.00	0.00	0.00	0.00	0.00	0.00	0.00	0.00	-144.10	163.90	-19.70	0.00	-67.70	83.20	-15.50	0.00	-8.20	5.40	2.70	0.00	-8.20	5.40	2.70	0.00	1.00	0.00	0.00	0.00	0.00	0.00	0.00	0.00	0.00	0.00	0.00	0.00	0.00	0.00	0.00
0.00	0.00	0.00	0.00	0.00	0.00	0.00	0.00	0.00	0.00	0.00	0.00	0.00	0.00	0.00	0.00	0.00	0.00	0.00	-169.80	133.70	36.10	0.00	-82.00	69.80	12.10	0.00	-8.30	3.20	5.00	0.00	-8.30	3.20	5.00	0.00	1.00	0.00	0.00	0.00	0.00	0.00	0.00	0.00	0.00	0.00	0.00	0.00	0.00	0.00	0.00
0.00	0.00	0.00	0.00	0.00	0.00	0.00	0.00	0.00	0.00	0.00	0.00	0.00	0.00	0.00	0.00	0.00	0.00	0.00	-178.90	90.40	88.50	0.00	-88.20	49.60	38.60	0.00	-7.50	0.60	6.80	0.00	-7.50	0.60	6.80	0.00	1.00	0.00	0.00	0.00	0.00	0.00	0.00	0.00	0.00	0.00	0.00	0.00	0.00	0.00	0.00
0.00	0.00	0.00	0.00	0.00	0.00	0.00	0.00	0.00	0.00	0.00	0.00	0.00	0.00	0.00	0.00	0.00	0.00	0.00	-170.50	38.20	132.20	0.00	-85.90	24.50	61.40	0.00	-6.10	-1.90	8.00	0.00	-6.10	-1.90	8.00	0.00	1.00	0.00	0.00	0.00	0.00	0.00	0.00	0.00	0.00	0.00	0.00	0.00	0.00	0.00	0.00
0.00	0.00	0.00	0.00	0.00	0.00	0.00	0.00	0.00	0.00	0.00	0.00	0.00	0.00	0.00	0.00	0.00	0.00	0.00	-145.40	-17.60	163.00	0.00	-75.10	-2.90	78.10	0.00	-4.00	-4.30	8.30	0.00	-4.00	-4.30	8.30	0.00	1.00	0.00	0.00	0.00	0.00	0.00	0.00	0.00	0.00	0.00	0.00	0.00	0.00	0.00	0.00
0.00	0.00	0.00	0.00	0.00	0.00	0.00	0.00	0.00	0.00	0.00	0.00	0.00	0.00	0.00	0.00	0.00	0.00	0.00	-106.00	-71.80	177.80	0.00	-57.00	-30.10	87.10	0.00	-1.50	-6.30	7.90	0.00	-1.50	-6.30	7.90	0.00	1.00	0.00	0.00	0.00	0.00	0.00	0.00	0.00	0.00	0.00	0.00	0.00	0.00	0.00	0.00
0.00	0.00	0.00	0.00	0.00	0.00	0.00	0.00	0.00	0.00	0.00	0.00	0.00	0.00	0.00	0.00	0.00	0.00	0.00	-56.30	-118.90	175.20	0.00	-33.20	-54.30	87.70	0.00	1.00	-7.70	6.60	0.00	1.00	-7.70	6.60	0.00	1.00	0.00	0.00	0.00	0.00	0.00	0.00	0.00	0.00	0.00	0.00	0.00	0.00	0.00	0.00
0.00	0.00	0.00	0.00	0.00	0.00	0.00	0.00	0.00	0.00	0.00	0.00	0.00	0.00	0.00	0.00	0.00	0.00	0.00	-1.00	-154.40	155.50	0.00	-6.30	-73.20	79.60	0.00	3.50	-8.30	4.70	0.00	3.50	-8.30	4.70	0.00	1.00	0.00	0.00	0.00	0.00	0.00	0.00	0.00	0.00	0.00	0.00	0.00	0.00	0.00	0.00
0.00	0.00	0.00	0.00	0.00	0.00	0.00	0.00	0.00	0.00	0.00	0.00	0.00	0.00	0.00	0.00	0.00	0.00	0.00	54.20	-174.80	120.50	0.00	21.20	-85.00	63.80	0.00	5.70	-8.10	2.40	0.00	5.70	-8.10	2.40	0.00	1.00	0.00	0.00	0.00	0.00	0.00	0.00	0.00	0.00	0.00	0.00	0.00	0.00	0.00	0.00
0.00	0.00	0.00	0.00	0.00	0.00	0.00	0.00	0.00	0.00	0.00	0.00	0.00	0.00	0.00	0.00	0.00	0.00	0.00	104.30	-178.10	73.70	0.00	46.70	-88.40	41.70	0.00	7.30	-7.10	-0.10	0.00	7.30	-7.10	-0.10	0.00	1.00	0.00	0.00	0.00	0.00	0.00	0.00	0.00	0.00	0.00	0.00	0.00	0.00	0.00	0.00
0.00	0.00	0.00	0.00	0.00	0.00	0.00	0.00	0.00	0.00	0.00	0.00	0.00	0.00	0.00	0.00	0.00	0.00	0.00	144.10	-163.90	19.70	0.00	67.70	-83.20	15.50	0.00	8.20	-5.40	-2.70	0.00	8.20	-5.40	-2.70	0.00	1.00	0.00	0.00	0.00	0.00	0.00	0.00	0.00	0.00	0.00	0.00	0.00	0.00	0.00	0.00
0.00	0.00	0.00	0.00	0.00	0.00	0.00	0.00	0.00	0.00	0.00	0.00	0.00	0.00	0.00	0.00	0.00	0.00	0.00	169.80	-133.70	-36.10	0.00	82.00	-69.80	-12.10	0.00	8.30	-3.20	-5.00	0.00	8.30	-3.20	-5.00	0.00	1.00	0.00	0.00	0.00	0.00	0.00	0.00	0.00	0.00	0.00	0.00	0.00	0.00	0.00	0.00
0.00	0.00	0.00	0.00	0.00	0.00	0.00	0.00	0.00	0.00	0.00	0.00	0.00	0.00	0.00	0.00	0.00	0.00	0.00	178.90	-90.40	-88.50	0.00	88.30	-49.60	-38.60	0.00	7.50	-0.60	-6.80	0.00	7.50	-0.60	-6.80	0.00	1.00	0.00	0.00	0.00	0.00	0.00	0.00	0.00	0.00	0.00	0.00	0.00	0.00	0.00	0.00
0.00	0.00	0.00	0.00	0.00	0.00	0.00	0.00	0.00	0.00	0.00	0.00	0.00	0.00	0.00	0.00	0.00	0.00	0.00	170.50	-38.20	-132.20	0.00	85.90	-24.50	-61.40	0.00	6.10	1.90	-8.00	0.00	6.10	1.90	-8.00	0.00	1.00	0.00	0.00	0.00	0.00	0.00	0.00	0.00	0.00	0.00	0.00	0.00	0.00	0.00	0.00
0.00	0.00	0.00	0.00	0.00	0.00	0.00	0.00	0.00	0.00	0.00	0.00	0.00	0.00	0.00	0.00	0.00	0.00	0.00	145.40	17.60	-163.00	0.00	75.10	2.80	-78.10	0.00	4.00	4.30	-8.30	0.00	4.00	4.30	-8.30	0.00	1.00	0.00	0.00	0.00	0.00	0.00	0.00	0.00	0.00	0.00	0.00	0.00	0.00	0.00	0.00
0.00	0.00	0.00	0.00	0.00	0.00	0.00	0.00	0.00	0.00	0.00	0.00	0.00	0.00	0.00	0.00	0.00	0.00	0.00	106.00	71.80	-177.80	0.00	57.00	30.00	-87.10	0.00	1.50	6.30	-7.90	0.00	1.50	6.30	-7.90	0.00	1.00	0.00	0.00	0.00	0.00	0.00	0.00	0.00	0.00	0.00	0.00	0.00	0.00	0.00	0.00
0.00	0.00	0.00	0.00	0.00	0.00	0.00	0.00	0.00	0.00	0.00	0.00	0.00	0.00	0.00	0.00	0.00	0.00	0.00	56.30	118.90	-175.20	0.00	33.30	54.30	-87.70	0.00	-1.00	7.70	-6.60	0.00	-1.00	7.70	-6.60	0.00	1.00	0.00	0.00	0.00	0.00	0.00	0.00	0.00	0.00	0.00	0.00	0.00	0.00	0.00	0.00
0.00	0.00	0.00	0.00	0.00	0.00	0.00	0.00	0.00	0.00	0.00	0.00	0.00	0.00	0.00	0.00	0.00	0.00	0.00	1.00	154.40	-155.50	0.00	6.30	73.20	-79.60	0.00	-3.50	8.30	-4.70	0.00	-3.50	8.30	-4.70	0.00	1.00	0.00	0.00	0.00	0.00	0.00	0.00	0.00	0.00	0.00	0.00	0.00	0.00	0.00	0.00
0.00	0.00	0.00	0.00	0.00	0.00	0.00	0.00	0.00	0.00	0.00	0.00	0.00	0.00	0.00	0.00	0.00	0.00	0.00	-54.20	174.80	-120.50	0.00	-21.20	85.00	-63.80	0.00	-5.70	8.10	-2.40	0.00	-5.70	8.10	-2.40	0.00	1.00	0.00	0.00	0.00	0.00	0.00	0.00	0.00	0.00	0.00	0.00	0.00	0.00	0.00	0.00
0.00	0.00	0.00	0.00	0.00	0.00	0.00	0.00	0.00	0.00	0.00	0.00	0.00	0.00	0.00	0.00	0.00	0.00	0.00	-104.30	178.00	-73.70	0.00	-46.70	88.40	-41.70	0.00	-7.30	7.10	0.10	0.00	-7.30	7.10	0.10	0.00	1.00	0.00	0.00	0.00	0.00	0.00	0.00	0.00	0.00	0.00	0.00	0.00	0.00	0.00	0.00
0.00	0.00	0.00	0.00	0.00	0.00	0.00	0.00	0.00	0.00	0.00	0.00	0.00	0.00	0.00	0.00	0.00	0.00	0.00	-144.10	163.90	-19.70	0.00	-67.70	83.20	-15.50	0.00	-8.20	5.40	2.70	0.00	-8.20	5.40	2.70	0.00	1.00	0.00	0.00	0.00	0.00	0.00	0.00	0.00	0.00	0.00	0.00	0.00	0.00	0.00	0.00
0.00	0.00	0.00	0.00	0.00	0.00	0.00	0.00	0.00	0.00	0.00	0.00	0.00	0.00	0.00	0.00	0.00	0.00	0.00	-169.80	133.70	36.10	0.00	-82.00	69.80	12.10	0.00	-8.30	3.20	5.00	0.00	-8.30	3.20	5.00	0.00	1.00	0.00	0.00	0.00	0.00	0.00	0.00	0.00	0.00	0.00	0.00	0.00	0.00	0.00	0.00
0.00	0.00	0.00	0.00	0.00	0.00	0.00	0.00	0.00	0.00	0.00	0.00	0.00	0.00	0.00	0.00	0.00	0.00	0.00	-178.90	90.40	88.50	0.00	-88.20	49.60	38.60	0.00	-7.50	0.60	6.80	0.00	-7.50	0.60	6.80	0.00	1.00	0.00	0.00	0.00	0.00	0.00	0.00	0.00	0.00	0.00	0.00	0.00	0.00	0.00	0.00
0.00	0.00	0.00	0.00	0.00	0.00	0.00	0.00	0.00	0.00	0.00	0.00	0.00	0.00	0.00	0.00	0.00	0.00	0.00	-170.50	38.20	132.20	0.00	-85.90	24.50	61.40	0.00	-6.10	-1.90	8.00	0.00	-6.10	-1.90	8.00	0.00	1.00	0.00	0.00	0.00	0.00	0.00	0.00	0.00	0.00	0.00	0.00	0.00	0.00	0.00	0.00
0.00	0.00	0.00	0.00	0.00	0.00	0.00	0.00	0.00	0.00	0.00	0.00	0.00	0.00	0.00	0.00	0.00	0.00	0.00	-145.40	-17.60	163.00	0.00	-75.10	-2.90	78.10	0.00	-4.00	-4.30	8.30	0.00	-4.00	-4.30	8.30	0.00	1.00	0.00	0.00	0.00	0.00	0.00	0.00	0.00	0.00	0.00	0.00	0.00	0.00	0.00	0.00
0.00	0.00	0.00	0.00	0.00	0.00	0.00	0.00	0.00	0.00	0.00	0.00	0.00	0.00	0.00	0.00	0.00	0.00	0.00	-106.00	-71.80	177.80	0.00	-57.00	-30.00	87.10	0.00	-1.50	-6.30	7.90	0.00	-1.50	-6.30	7.90	0.00	1.00	0.00	0.00	0.00	0.00	0.00	0.00	0.00	0.00	0.00	0.00	0.00	0.00	0.00	0.00
0.00	0.00	0.00	0.00	0.00	0.00	0.00	0.00	0.00	0.00	0.00	0.00	0.00	0.00	0.00	0.00	0.00	0.00	0.00	-56.30	-118.90	175.20	0.00	-33.30	-54.30	87.70	0.00	1.00	-7.70	6.60	0.00	1.00	-7.70	6.60	0.00	1.00	0.00	0.00	0.00	0.00	0.00	0.00	0.00	0.00	0.00	0.00	0.00	0.00	0.00	0.00
0.00	0.00	0.00	0.00	0.00	0.00	0.00	0.00	0.00	0.00	0.00	0.00	0.00	0.00	0.00	0.00	0.00	0.00	0.00	-1.00	-154.40	155.50	0.00	-6.30	-73.20	79.60	0.00	3.50	-8.30	4.70	0.00	3.50	-8.30	4.70	0.00	1.00	0.00	0.00	0.00	0.00	0.00	0.00	0.00	0.00	0.00	0.00	0.00	0.00	0.00	0.00
0.00	0.00	0.00	0.00	0.00	0.00	0.00	0.00	0.00	0.00	0.00	0.00	0.00	0.00	0.00	0.00	0.00	0.00	0.00	54.20	-174.80	120.50	0.00	21.20	-85.00	63.80	0.00	5.70	-8.10	2.40	0.00	5.70	-8.10	2.40	0.00	1.00	0.00	0.00	0.00	0.00	0.00	0.00	0.00	0.00	0.00	0.00	0.00	0.00	0.00	0.00
0.00	0.00	0.00	0.00	0.00	0.00	0.00	0.00	0.00	0.00	0.00	0.00	0.00	0.00	0.00	0.00	0.00	0.00	0.00	104.30	-178.00	73.70	0.00	46.70	-88.40	41.70	0.00	7.30	-7.10	-0.10	0.00	7.30	-7.10	-0.10	0.00	1.00	0.00	0.00	0.00	0.00	0.00	0.00	0.00	0.00	0.00	0.00	0.00	0.00	0.00	0.00
0.00	0.00	0.00	0.00	0.00	0.00	0.00	0.00	0.00	0.00	0.00	0.00	0.00	0.00	0.00	0.00	0.00	0.00	0.00	144.10	-163.90	19.70	0.00	67.70	-83.20	15.50	0.00	8.20	-5.40	-2.70	0.00	8.20	-5.40	-2.70	0.00	1.00	0.00	0.00	0.00	0.00	0.00	0.00	0.00	0.00	0.00	0.00	0.00	0.00	0.00	0.00
0.00	0.00	0.00	0.00	0.00	0.00	0.00	0.00	0.00	0.00	0.00	0.00	0.00	0.00	0.00	0.00	0.00	0.00	0.00	169.80	-133.70	-36.10	0.00	82.00	-69.80	-12.10	0.00	8.30	-3.20	-5.00	0.00	8.30	-3.20	-5.00	0.00	1.00	0.00	0.00	0.00	0.00	0.00	0.00	0.00	0.00	0.00	0.00	0.00	0.00	0.00	0.00
0.00	0.00	0.00	0.00	0.00	0.00	0.00	0.00	0.00	0.00	0.00	0.00	0.00	0.00	0.00	0.00	0.00	0.00	0.00	178.90	-90.40	-88.50	0.00	88.20	-49.60	-38.60	0.00	7.50	-0.60	-6.80	0.00	7.50	-0.60	-6.80	0.00	1.00	0.00	0.00	0.00	0.00	0.00	0.00	0.00	0.00	0.00	0.00	0.00	0.00	0.00	0.00
0.00	0.00	0.00	0.00	0.00	0.00	0.00	0.00	0.00	0.00	0.00	0.00	0.00	0.00	0.00	0.00	0.00	0.00	0.00	170.50	-38.20	-132.20	0.00	85.90	-24.50	-61.30	0.00	6.10	1.90	-8.00	0.00	6.10	1.90	-8.00	0.00	1.00	0.00	0.00	0.00	0.00	0.00	0.00	0.00	0.00	0.00	0.00	0.00	0.00	0.00	0.00
0.00	0.00	0.00	0.00	0.00	0.00	0.00	0.00	0.00	0.00	0.00	0.00	0.00	0.00	0.00	0.00	0.00	0.00	0.00	145.40	17.60	-163.00	0.00	75.10	2.90	-78.10	0.00	4.00	4.30	-8.30	0.00	4.00	4.30	-8.30	0.00	1.00	0.00	0.00	0.00	0.00	0.00	0.00	0.00	0.00	0.00	0.00	0.00	0.00	0.00	0.00
0.00	0.00	0.00	0.00	0.00	0.00	0.00	0.00	0.00	0.00	0.00	0.00	0.00	0.00	0.00	0.00	0.00	0.00	0.00	106.00	71.80	-177.80	0.00	57.00	30.10	-87.10	0.00	1.50	6.30	-7.90	0.00	1.50	6.30	-7.90	0.00	1.00	0.00	0.00	0.00	0.00	0.00	0.00	0.00	0.00	0.00	0.00	0.00	0.00	0.00	0.00
0.00	0.00	0.00	0.00	0.00	0.00	0.00	0.00	0.00	0.00	0.00	0.00	0.00	0.00	0.00	0.00	0.00	0.00	0.00	56.30	118.90	-175.20	0.00	33.30	54.30	-87.70	0.00	-1.00	7.70	-6.60	0.00	-1.00	7.70	-6.60	0.00	1.00	0.00	0.00	0.00	0.00	0.00	0.00	0.00	0.00	0.00	0.00	0.00	0.00	0.00	0.00
0.00	0.00	0.00	0.00	0.00	0.00	0.00	0.00	0.00	0.00	0.00	0.00	0.00	0.00	0.00	0.00	0.00	0.00	0.00	1.00	154.40	-155.50	0.00	6.30	73.20	-79.60	0.00	-3.50	8.30	-4.70	0.00	-3.50	8.30	-4.70	0.00	1.00	0.00	0.00	0.00	0.00	0.00	0.00	0.00	0.00	0.00	0.00	0.00	0.00	0.00	0.00
0.00	0.00	0.00	0.00	0.00	0.00	0.00	0.00	0.00	0.00	0.00	0.00	0.00	0.00	0.00	0.00	0.00	0.00	0.00	-54.20	174.80	-120.50	0.00	-21.20	85.00	-63.80	0.00	-5.70	8.10	-2.40	0.00	-5.70	8.10	-2.40	0.00	1.00	0.00	0.00	0.00	0.00	0.00	0.00	0.00	0.00	0.00	0.00	0.00	0.00	0.00	0.00
0.00	0.00	0.00	0.00	0.00	0.00	0.00	0.00	0.00	0.00	0.00	0.00	0.00	0.00	0.00	0.00	0.00	0.00	0.00	-104.30	178.10	-73.70	0.00	-46.70	88.40	-41.70	0.00	-7.30	7.10	0.10	0.00	-7.30	7.10	0.10	0.00	1.00	0.00	0.00	0.00	0.00	0.00	0.00	0.00	0.00	0.00	0.00	0.00	0.00	0.00	0.00
0.00	0.00	0.00	0.00	0.00	0.00	0.00	0.00	0.00	0.00	0.00	0.00	0.00	0.00	0.00	0.00	0.00	0.00	0.00	-144.10	163.90	-19.70	0.00	-67.60	83.20	-15.50	0.00	-8.20	5.40	2.70	0.00	-8.20	5.40	2.70	0.00	1.00	0.00	0.00	0.00	0.00	0.00	0.00	0.00	0.00	0.00	0.00	0.00	0.00	0.00	0.00
0.00	0.00	0.00	0.00	0.00	0.00	0.00	0.00	0.00	0.00	0.00	0.00	0.00	0.00	0.00	0.00	0.00	0.00	0.00	-169.80	133.70	36.10	0.00	-82.00	69.80	12.10	0.00	-8.30	3.20	5.00	0.00	-8.30	3.20	5.00	0.00	1.00	0.00	0.00	0.00	0.00	0.00	0.00	0.00	0.00	0.00	0.00	0.00	0.00	0.00	0.00
0.00	0.00	0.00	0.00	0.00	0.00	0.00	0.00	0.00	0.00	0.00	0.00	0.00	0.00	0.00	0.00	0.00	0.00	0.00	-178.90	90.40	88.50	0.00	-88.20	49.60	38.60	0.00	-7.50	0.60	6.80	0.00	-7.50	0.60	6.80	0.00	1.00	0.00	0.00	0.00	0.00	0.00	0.00	0.00	0.00	0.00	0.00	0.00	0.00	0.00	0.00
0.00	0.00	0.00	0.00	0.00	0.00	0.00	0.00	0.00	0.00	0.00	0.00	0.00	0.00	0.00	0.00	0.00	0.00	0.00	-170.50	38.20	132.20	0.00	-85.90	24.50	61.30	0.00	-6.10	-1.90	8.00	0.00	-6.10	-1.90	8.00	0.00	1.00	0.00	0.00	0.00	0.00	0.00	0.00	0.00	0.00	0.00	0.00	0.00	0.00	0.00	0.00
0.00	0.00	0.00	0.00	0.00	0.00	0.00	0.00	0.00	0.00	0.00	0.00	0.00	0.00	0.00	0.00	0.00	0.00	0.00	-145.40	-17.60	163.00	0.00	-75.10	-2.90	78.10	0.00	-4.00	-4.30	8.30	0.00	-4.00	-4.30	8.30	0.00	1.00	0.00	0.00	0.00	0.00	0.00	0.00	0.00	0.00	0.00	0.00	0.00	0.00	0.00	0.00
0.00	0.00	0.00	0.00	0.00	0.00	0.00	0.00	0.00	0.00	0.00	0.00	0.00	0.00	0.00	0.00	0.00	0.00	0.00	-106.00	-71.80	177.80	0.00	-57.00	-30.10	87.10	0.00	-1.50	-6.30	7.90	0.00	-1.50	-6.30	7.90	0.00	1.00	0.00	0.00	0.00	0.00	0.00	0.00	0.00	0.00	0.00	0.00	0.00	0.00	0.00	0.00
0.00	0.00	0.00	0.00	0.00	0.00	0.00	0.00	0.00	0.00	0.00	0.00	0.00	0.00	0.00	0.00	0.00	0.00	0.00	-56.30	-118.90	175.20	0.00	-33.20	-54.30	87.70	0.00	1.00	-7.70	6.60	0.00	1.00	-7.70	6.60	0.00	1.00	0.00	0.00	0.00	0.00	0.00	0.00	0.00	0.00	0.00	0.00	0.00	0.00	0.00	0.00
0.00	0.00	0.00	0.00	0.00	0.00	0.00	0.00	0.00	0.00	0.00	0.00	0.00	0.00	0.00	0.00	0.00	0.00	0.00	-1.00	-154.40	155.50	0.00	-6.30	-73.20	79.60	0.00	3.50	-8.30	4.70	0.00	3.50	-8.30	4.70	0.00	1.00	0.00	0.00	0.00	0.00	0.00	0.00	0.00	0.00	0.00	0.00	0.00	0.00	0.00	0.00
0.00	0.00	0.00	0.00	0.00	0.00	0.00	0.00	0.00	0.00	0.00	0.00	0.00	0.00	0.00	0.00	0.00	0.00	0.00	54.20	-174.80	120.50	0.00	21.20	-85.00	63.80	0.00	5.70	-8.10	2.40	0.00	5.70	-8.10	2.40	0.00	1.00	0.00	0.00	0.00	0.00	0.00	0.00	0.00	0.00	0.00	0.00	0.00	0.00	0.00	0.00
0.00	0.00	0.00	0.00	0.00	0.00	0.00	0.00	0.00	0.00	0.00	0.00	0.00	0.00	0.00	0.00	0.00	0.00	0.00	104.30	-178.00	73.70	0.00	46.70	-88.40	41.70	0.00	7.30	-7.10	-0.10	0.00	7.30	-7.10	-0.10	0.00	1.00	0.00	0.00	0.00	0.00	0.00	0.00	0.00	0.00	0.00	0.00	0.00	0.00	0.00	0.00
0.00	0.00	0.00	0.00	0.00	0.00	0.00	0.00	0.00	0.00	0.00	0.00	0.00	0.00	0.00	0.00	0.00	0.00	0.00	144.10	-163.90	19.70	0.00	67.70	-83.20	15.50	0.00	8.20	-5.40	-2.70	0.00	8.20	-5.40	-2.70	0.00	1.00	0.00	0.00	0.00	0.00	0.00	0.00	0.00	0.00	0.00	0.00	0.00	0.00	0.00	0.00
0.00	0.00	0.00	0.00	0.00	0.00	0.00	0.00	0.00	0.00	0.00	0.00	0.00	0.00	0.00	0.00	0.00	0.00	0.00	169.80	-133.70	-36.10	0.00	82.00	-69.80	-12.10	0.00	8.30	-3.20	-5.00	0.00	8.30	-3.20	-5.00	0.00	1.00	0.00	0.00	0.00	0.00	0.00	0.00	0.00	0.00	0.00	0.00	0.00	0.00	0.00	0.00
0.00	0.00	0.00	0.00	0.00	0.00	0.00	0.00	0.00	0.00	0.00	0.00	0.00	0.00	0.00	0.00	0.00	0.00	0.00	178.90	-90.40	-88.50	0.00	88.20	-49.60	-38.60	0.00	7.50	-0.60	-6.80	0.00	7.50	-0.60	-6.80	0.00	1.00	0.00	0.00	0.00	0.00	0.00	0.00	0.00	0.00	0.00	0.00	0.00	0.00	0.00	0.00
0.00	0.00	0.00	0.00	0.00	0.00	0.00	0.00	0.00	0.00	0.00	0.00	0.00	0.00	0.00	0.00	0.00	0.00	0.00	170.50	-38.20	-132.20	0.00	85.90	-24.50	-61.30	0.00	6.10	1.90	-8.00	0.00	6.10	1.90	-8.00	0.00	1.00	0.00	0.00	0.00	0.00	0.00	0.00	0.00	0.00	0.00	0.00	0.00	0.00	0.00	0.00
0.00	0.00	0.00	0.00	0.00	0.00	0.00	0.00	0.00	0.00	0.00	0.00	0.00	0.00	0.00	0.00	0.00	0.00	0.00	145.40	17.60	-163.00	0.00	75.10	2.90	-78.10	0.00	4.00	4.30	-8.30	0.00	4.00	4.30	-8.30	0.00	1.00	0.00	0.00	0.00	0.00	0.00	0.00	0.00	0.00	0.00	0.00	0.00	0.00	0.00	0.00
0.00	0.00	0.00	0.00	0.00	0.00	0.00	0.00	0.00	0.00	0.00	0.00	0.00	0.00	0.00	0.00	0.00	0.00	0.00	106.00	71.80	-177.80	0.00	57.00	30.10	-87.10	0.00	1.50	6.30	-7.90	0.00	1.50	6.30	-7.90	0.00	1.00	0.00	0.00	0.00	0.00	0.00	0.00	0.00	0.00	0.00	0.00	0.00	0.00	0.00	0.00
0.00	0.00	0.00	0.00	0.00	0.00	0.00	0.00	0.00	0.00	0.00	0.00	0.00	0.00	0.00	0.00	0.00	0.00	0.00	56.30	118.90	-175.20	0.00	33.20	54.30	-87.70	0.00	-1.00	7.70	-6.60	0.00	-1.00	7.70	-6.60	0.00	1.00	0.00	0.00	0.00	0.00	0.00	0.00	0.00	0.00	0.00	0.00	0.00	0.00	0.00	0.00
0.00	0.00	0.00	0.00	0.00	0.00	0.00	0.00	0.00	0.00	0.00	0.00	0.00	0.00	0.00	0.00	0.00	0.00	0.00	1.00	154.40	-155.50	0.00	6.30	73.20	-79.60	0.00	-3.50	8.30	-4.70	0.00	-3.50	8.30	-4.70	0.00	1.00	0.00	0.00	0.00	0.00	0.00	0.00	0.00	0.00	0.00	0.00	0.00	0.00	0.00	0.00
0.00	0.00	0.00	0.00	0.00	0.00	0.00	0.00	0.00	0.00	0.00	0.00	0.00	0.00	0.00	0.00	0.00	0.00	0.00	-54.20	174.80	-120.50	0.00	-21.20	85.00	-63.80	0.00	-5.70	8.10	-2.40	0.00	-5.70	8.10	-2.40	0.00	1.00	0.00	0.00	0.00	0.00	0.00	0.00	0.00	0.00	0.00	0.00	0.00	0.00	0.00	0.00
0.00	0.00	0.00	0.00	0.00	0.00	0.00	0.00	0.00	0.00	0.00	0.00	0.00	0.00	0.00	0.00	0.00	0.00	0.00	-104.30	178.00	-73.70	0.00	-46.70	88.40	-41.70	0.00	-7.30	7.10	0.10	0.00	-7.30	7.10	0.10	0.00	1.00	0.00	0.00	0.00	0.00	0.00	0.00	0.00	0.00	0.00	0.00	0.00	0.00	0.00	0.00
0.00	0.00	0.00	0.00	0.00	0.00	0.00	0.00	0.00	0.00	0.00	0.00	0.00	0.00	0.00	0.00	0.00	0.00	0.00	-144.10	163.90	-19.70	0.00	-67.70	83.20	-15.50	0.00	-8.20	5.40	2.70	0.00	-8.20	5.40	2.70	0.00	1.00	0.00	0.00	0.00	0.00	0.00	0.00	0.00	0.00	0.00	0.00	0.00	0.00	0.00	0.00
0.00	0.00	0.00	0.00	0.00	0.00	0.00	0.00	0.00	0.00	0.00	0.00	0.00	0.00	0.00	0.00	0.00	0.00	0.00	-169.80	133.70	36.10	0.00	-82.00	69.80	12.10	0.00	-8.30	3.20	5.00	0.00	-8.30	3.20	5.00	0.00	1.00	0.00	0.00	0.00	0.00	0.00	0.00	0.00	0.00	0.00	0.00	0.00	0.00	0.00	0.00
0.00	0.00	0.00	0.00	0.00	0.00	0.00	0.00	0.00	0.00	0.00	0.00	0.00	0.00	0.00	0.00	0.00	0.00	0.00	-178.90	90.40	88.50	0.00	-88.20	49.60	38.60	0.00	-7.50	0.60	6.80	0.00	-7.50	0.60	6.80	0.00	1.00	0.00	0.00	0.00	0.00	0.00	0.00	0.00	0.00	0.00	0.00	0.00	0.00	0.00	0.00
0.00	0.00	0.00	0.00	0.00	0.00	0.00	0.00	0.00	0.00	0.00	0.00	0.00	0.00	0.00	0.00	0.00	0.00	0.00	-170.50	38.20	132.20	0.00	-85.90	24.50	61.30	0.00	-6.10	-1.90	8.00	0.00	-6.10	-1.90	8.00	0.00	1.00	0.00	0.00	0.00	0.00	0.00	0.00	0.00	0.00	0.00	0.00	0.00	0.00	0.00	0.00
0.00	0.00	0.00	0.00	0.00	0.00	0.00	0.00	0.00	0.00	0.00	0.00	0.00	0.00	0.00	0.00	0.00	0.00	0.00	-145.40	-17.60	163.00	0.00	-75.10	-2.90	78.00	0.00	-4.00	-4.30	8.30	0.00	-4.00	-4.30	8.30	0.00	1.00	0.00	0.00	0.00	0.00	0.00	0.00	0.00	0.00	0.00	0.00	0.00	0.00	0.00	0.00
0.00	0.00	0.00	0.00	0.00	0.00	0.00	0.00	0.00	0.00	0.00	0.00	0.00	0.00	0.00	0.00	0.00	0.00	0.00	-106.00	-71.80	177.80	0.00	-57.00	-30.10	87.10	0.00	-1.50	-6.30	7.90	0.00	-1.50	-6.30	7.90	0.00	1.00	0.00	0.00	0.00	0.00	0.00	0.00	0.00	0.00	0.00	0.00	0.00	0.00	0.00	0.00
0.00	0.00	0.00	0.00	0.00	0.00	0.00	0.00	0.00	0.00	0.00	0.00	0.00	0.00	0.00	0.00	0.00	0.00	0.00	-56.30	-118.90	175.20	0.00	-33.20	-54.30	87.60	0.00	1.00	-7.70	6.60	0.00	1.00	-7.70	6.60	0.00	1.00	0.00	0.00	0.00	0.00	0.00	0.00	0.00	0.00	0.00	0.00	0.00	0.00	0.00	0.00
0.00	0.00	0.00	0.00	0.00	0.00	0.00	0.00	0.00	0.00	0.00	0.00	0.00	0.00	0.00	0.00	0.00	0.00	0.00	-1.00	-154.40	155.50	0.00	-6.30	-73.20	79.60	0.00	3.50	-8.30	4.70	0.00	3.50	-8.30	4.70	0.00	1.00	0.00	0.00	0.00	0.00	0.00	0.00	0.00	0.00	0.00	0.00	0.00	0.00	0.00	0.00
0.00	0.00	0.00	0.00	0.00	0.00	0.00	0.00	0.00	0.00	0.00	0.00	0.00	0.00	0.00	0.00	0.00	0.00	0.00	54.20	-174.80	120.50	0.00	21.20	-85.00	63.70	0.00	5.70	-8.10	2.40	0.00	5.70	-8.10	2.40	0.00	1.00	0.00	0.00	0.00	0.00	0.00	0.00	0.00	0.00	0.00	0.00	0.00	0.00	0.00	0.00
0.00	0.00	0.00	0.00	0.00	0.00	0.00	0.00	0.00	0.00	0.00	0.00	0.00	0.00	0.00	0.00	0.00	0.00	0.00	104.30	-178.00	73.70	0.00	46.70	-88.40	41.70	0.00	7.30	-7.10	-0.10	0.00	7.30	-7.10	-0.10	0.00	1.00	0.00	0.00	0.00	0.00	0.00	0.00	0.00	0.00	0.00	0.00	0.00	0.00	0.00	0.00
0.00	0.00	0.00	0.00	0.00	0.00	0.00	0.00	0.00	0.00	0.00	0.00	0.00	0.00	0.00	0.00	0.00	0.00	0.00	144.10	-163.90	19.70	0.00	67.70	-83.20	15.50	0.00	8.20	-5.40	-2.70	0.00	8.20	-5.40	-2.70	0.00	1.00	0.00	0.00	0.00	0.00	0.00	0.00	0.00	0.00	0.00	0.00	0.00	0.00	0.00	0.00
0.00	0.00	0.00	0.00	0.00	0.00	0.00	0.00	0.00	0.00	0.00	0.00	0.00	0.00	0.00	0.00	0.00	0.00	0.00	169.80	-133.70	-36.10	0.00	82.00	-69.80	-12.10	0.00	8.30	-3.20	-5.00	0.00	8.30	-3.20	-5.00	0.00	1.00	0.00	0.00	0.00	0.00	0.00	0.00	0.00	0.00	0.00	0.00	0.00	0.00	0.00	0.00
0.00	0.00	0.00	0.00	0.00	0.00	0.00	0.00	0.00	0.00	0.00	0.00	0.00	0.00	0.00	0.00	0.00	0.00	0.00	178.90	-90.40	-88.50	0.00	88.30	-49.60	-38.60	0.00	7.50	-0.60	-6.80	0.00	7.50	-0.60	-6.80	0.00	1.00	0.00	0.00	0.00	0.00	0.00	0.00	0.00	0.00	0.00	0.00	0.00	0.00	0.00	0.00
0.00	0.00	0.00	0.00	0.00	0.00	0.00	0.00	0.00	0.00	0.00	0.00	0.00	0.00	0.00	0.00	0.00	0.00	0.00	170.50	-38.20	-132.20	0.00	85.90	-24.50	-61.30	0.00	6.10	1.90	-8.00	0.00	6.10	1.90	-8.00	0.00	1.00	0.00	0.00	0.00	0.00	0.00	0.00	0.00	0.00	0.00	0.00	0.00	0.00	0.00	0.00
0.00	0.00	0.00	0.00	0.00	0.00	0.00	0.00	0.00	0.00	0.00	0.00	0.00	0.00	0.00	0.00	0.00	0.00	0.00	145.40	17.60	-163.00	0.00	75.10	2.90	-78.10	0.00	4.00	4.30	-8.30	0.00	4.00	4.30	-8.30	0.00	1.00	0.00	0.00	0.00	0.00	0.00	0.00	0.00	0.00	0.00	0.00	0.00	0.00	0.00	0.00
0.00	0.00	0.00	0.00	0.00	0.00	0.00	0.00	0.00	0.00	0.00	0.00	0.00	0.00	0.00	0.00	0.00	0.00	0.00	106.00	71.80	-177.80	0.00	57.00	30.10	-87.10	0.00	1.50	6.30	-7.90	0.00	1.50	6.30	-7.90	0.00	1.00	0.00	0.00	0.00	0.00	0.00	0.00	0.00	0.00	0.00	0.00	0.00	0.00	0.00	0.00
0.00	0.00	0.00	0.00	0.00	0.00	0.00	0.00	0.00	0.00	0.00	0.00	0.00	0.00	0.00	0.00	0.00	0.00	0.00	56.30	118.90	-175.20	0.00	33.30	54.30	-87.70	0.00	-1.00	7.70	-6.60	0.00	-1.00	7.70	-6.60	0.00	1.00	0.00	0.00	0.00	0.00	0.00	0.00	0.00	0.00	0.00	0.00	0.00	0.00	0.00	0.00
0.00	0.00	0.00	0.00	0.00	0.00	0.00	0.00	0.00	0.00	0.00	0.00	0.00	0.00	0.00	0.00	0.00	0.00	0.00	1.00	154.40	-155.50	0.00	6.30	73.20	-79.60	0.00	-3.50	8.30	-4.70	0.00	-3.50	8.30	-4.70	0.00	1.00	0.00	0.00	0.00	0.00	0.00	0.00	0.00	0.00	0.00	0.00	0.00	0.00	0.00	0.00
0.00	0.00	0.00	0.00	0.00	0.00	0.00	0.00	0.00	0.00	0.00	0.00	0.00	0.00	0.00	0.00	0.00	0.00	0.00	-54.20	174.80	-120.50	0.00	-21.20	85.00	-63.80	0.00	-5.70	8.10	-2.40	0.00	-5.70	8.10	-2.40	0.00	1.00	0.00	0.00	0.00	0.00	0.00	0.00	0.00	0.00	0.00	0.00	0.00	0.00	0.00	0.00
0.00	0.00	0.00	0.00	0.00	0.00	0.00	0.00	0.00	0.00	0.00	0.00	0.00	0.00	0.00	0.00	0.00	0.00	0.00	-104.30	178.00	-73.70	0.00	-46.70	88.40	-41.70	0.00	-7.30	7.10	0.10	0.00	-7.30	7.10	0.10	0.00	1.00	0.00	0.00	0.00	0.00	0.00	0.00	0.00	0.00	0.00	0.00	0.00	0.00	0.00	0.00
0.00	0.00	0.00	0.00	0.00	0.00	0.00	0.00	0.00	0.00	0.00	0.00	0.00	0.00	0.00	0.00	0.00	0.00	0.00	-144.10	163.90	-19.70	0.00	-67.70	83.20	-15.50	0.00	-8.20	5.40	2.70	0.00	-8.20	5.40	2.70	0.00	1.00	0.00	0.00	0.00	0.00	0.00	0.00	0.00	0.00	0.00	0.00	0.00	0.00	0.00	0.00
0.00	0.00	0.00	0.00	0.00	0.00	0.00	0.00	0.00	0.00	0.00	0.00	0.00	0.00	0.00	0.00	0.00	0.00	0.00	-169.80	133.70	36.10	0.00	-82.00	69.80	12.10	0.00	-8.30	3.20	5.00	0.00	-8.30	3.20	5.00	0.00	1.00	0.00	0.00	0.00	0.00	0.00	0.00	0.00	0.00	0.00	0.00	0.00	0.00	0.00	0.00
0.00	0.00	0.00	0.00	0.00	0.00	0.00	0.00	0.00	0.00	0.00	0.00	0.00	0.00	0.00	0.00	0.00	0.00	0.00	-178.90	90.40	88.50	0.00	-88.30	49.60	38.60	0.00	-7.50	0.60	6.80	0.00	-7.50	0.60	6.80	0.00	1.00	0.00	0.00	0.00	0.00	0.00	0.00	0.00	0.00	0.00	0.00	0.00	0.00	0.00	0.00
0.00	0.00	0.00	0.00	0.00	0.00	0.00	0.00	0.00	0.00	0.00	0.00	0.00	0.00	0.00	0.00	0.00	0.00	0.00	-170.50	38.20	132.20	0.00	-85.90	24.50	61.30	0.00	-6.10	-1.90	8.00	0.00	-6.10	-1.90	8.00	0.00	1.00	0.00	0.00	0.00	0.00	0.00	0.00	0.00	0.00	0.00	0.00	0.00	0.00	0.00	0.00
0.00	0.00	0.00	0.00	0.00	0.00	0.00	0.00	0.00	0.00	0.00	0.00	0.00	0.00	0.00	0.00	0.00	0.00	0.00	-145.40	-17.60	163.00	0.00	-75.10	-2.90	78.10	0.00	-4.00	-4.30	8.30	0.00	-4.00	-4.30	8.30	0.00	1.00	0.00	0.00	0.00	0.00	0.00	0.00	0.00	0.00	0.00	0.00	0.00	0.00	0.00	0.00
0.00	0.00	0.00	0.00	0.00	0.00	0.00	0.00	0.00	0.00	0.00	0.00	0.00	0.00	0.00	0.00	0.00	0.00	0.00	-106.00	-71.80	177.80	0.00	-57.00	-30.10	87.10	0.00	-1.50	-6.30	7.90	0.00	-1.50	-6.30	7.90	0.00	1.00	0.00	0.00	0.00	0.00	0.00	0.00	0.00	0.00	0.00	0.00	0.00	0.00	0.00	0.00
0.00	0.00	0.00	0.00	0.00	0.00	0.00	0.00	0.00	0.00	0.00	0.00	0.00	0.00	0.00	0.00	0.00	0.00	0.00	-56.30	-118.90	175.20	0.00	-33.30	-54.30	87.70	0.00	1.00	-7.70	6.60	0.00	1.00	-7.70	6.60	0.00	1.00	0.00	0.00	0.00	0.00	0.00	0.00	0.00	0.00	0.00	0.00	0.00	0.00	0.00	0.00
0.00	0.00	0.00	0.00	0.00	0.00	0.00	0.00	0.00	0.00	0.00	0.00	0.00	0.00	0.00	0.00	0.00	0.00	0.00	-1.00	-154.40	155.50	0.00	-6.30	-73.20	79.60	0.00	3.50	-8.30	4.70	0.00	3.50	-8.30	4.70	0.00	1.00	0.00	0.00	0.00	0.00	0.00	0.00	0.00	0.00	0.00	0.00	0.00	0.00	0.00	0.00
0.00	0.00	0.00	0.00	0.00	0.00	0.00	0.00	0.00	0.00	0.00	0.00	0.00	0.00	0.00	0.00	0.00	0.00	0.00	54.20	-174.80	120.50	0.00	21.20	-85.00	63.80	0.00	5.70	-8.10	2.40	0.00	5.70	-8.10	2.40	0.00	1.00	0.00	0.00	0.00	0.00	0.00	0.00	0.00	0.00	0.00	0.00	0.00	0.00	0.00	0.00
0.00	0.00	0.00	0.00	0.00	0.00	0.00	0.00	0.00	0.00	0.00	0.00	0.00	0.00	0.00	0.00	0.00	0.00	0.00	104.30	-178.00	73.70	0.00	46.70	-88.40	41.70	0.00	7.30	-7.10	-0.10	0.00	7.30	-7.10	-0.10	0.00	1.00	0.00	0.00	0.00	0.00	0.00	0.00	0.00	0.00	0.00	0.00	0.00	0.00	0.00	0.00
0.00	0.00	0.00	0.00	0.00	0.00	0.00	0.00	0.00	0.00	0.00	0.00	0.00	0.00	0.00	0.00	0.00	0.00	0.00	144.10	-163.90	19.70	0.00	67.70	-83.20	15.50	0.00	8.20	-5.40	-2.70	0.00	8.20	-5.40	-2.70	0.00	1.00	0.00	0.00	0.00	0.00	0.00	0.00	0.00	0.00	0.00	0.00	0.00	0.00	0.00	0.00
0.00	0.00	0.00	0.00	0.00	0.00	0.00	0.00	0.00	0.00	0.00	0.00	0.00	0.00	0.00	0.00	0.00	0.00	0.00	169.80	-133.70	-36.10	0.00	82.00	-69.80	-12.10	0.00	8.30	-3.20	-5.00	0.00	8.30	-3.20	-5.00	0.00	1.00	0.00	0.00	0.00	0.00	0.00	0.00	0.00	0.00	0.00	0.00	0.00	0.00	0.00	0.00
0.00	0.00	0.00	0.00	0.00	0.00	0.00	0.00	0.00	0.00	0.00	0.00	0.00	0.00	0.00	0.00	0.00	0.00	0.00	178.90	-90.40	-88.50	0.00	88.30	-49.60	-38.60	0.00	7.50	-0.60	-6.80	0.00	7.50	-0.60	-6.80	0.00	1.00	0.00	0.00	0.00	0.00	0.00	0.00	0.00	0.00	0.00	0.00	0.00	0.00	0.00	0.00
0.00	0.00	0.00	0.00	0.00	0.00	0.00	0.00	0.00	0.00	0.00	0.00	0.00	0.00	0.00	0.00	0.00	0.00	0.00	170.50	-38.20	-132.20	0.00	85.90	-24.50	-61.30	0.00	6.10	1.90	-8.00	0.00	6.10	1.90	-8.00	0.00	1.00	0.00	0.00	0.00	0.00	0.00	0.00	0.00	0.00	0.00	0.00	0.00	0.00	0.00	0.00
0.00	0.00	0.00	0.00	0.00	0.00	0.00	0.00	0.00	0.00	0.00	0.00	0.00	0.00	0.00	0.00	0.00	0.00	0.00	145.40	17.60	-163.00	0.00	75.10	2.90	-78.10	0.00	4.00	4.30	-8.30	0.00	4.00	4.30	-8.30	0.00	1.00	0.00	0.00	0.00	0.00	0.00	0.00	0.00	0.00	0.00	0.00	0.00	0.00	0.00	0.00
0.00	0.00	0.00	0.00	0.00	0.00	0.00	0.00	0.00	0.00	0.00	0.00	0.00	0.00	0.00	0.00	0.00	0.00	0.00	106.00	71.80	-177.80	0.00	57.00	30.10	-87.10	0.00	1.50	6.30	-7.90	0.00	1.50	6.30	-7.90	0.00	1.00	0.00	0.00	0.00	0.00	0.00	0.00	0.00	0.00	0.00	0.00	0.00	0.00	0.00	0.00
0.00	0.00	0.00	0.00	0.00	0.00	0.00	0.00	0.00	0.00	0.00	0.00	0.00	0.00	0.00	0.00	0.00	0.00	0.00	56.30	118.90	-175.20	0.00	33.30	54.30	-87.70	0.00	-1.00	7.70	-6.60	0.00	-1.00	7.70	-6.60	0.00	1.00	0.00	0.00	0.00	0.00	0.00	0.00	0.00	0.00	0.00	0.00	0.00	0.00	0.00	0.00
0.00	0.00	0.00	0.00	0.00	0.00	0.00	0.00	0.00	0.00	0.00	0.00	0.00	0.00	0.00	0.00	0.00	0.00	0.00	1.00	154.40	-155.50	0.00	6.30	73.20	-79.60	0.00	-3.50	8.30	-4.70	0.00	-3.50	8.30	-4.70	0.00	1.00	0.00	0.00	0.00	0.00	0.00	0.00	0.00	0.00	0.00	0.00	0.00	0.00	0.00	0.00
0.00	0.00	0.00	0.00	0.00	0.00	0.00	0.00	0.00	0.00	0.00	0.00	0.00	0.00	0.00	0.00	0.00	0.00	0.00	-54.20	174.80	-120.50	0.00	-21.20	85.00	-63.80	0.00	-5.70	8.10	-2.40	0.00	-5.70	8.10	-2.40	0.00	1.00	0.00	0.00	0.00	0.00	0.00	0.00	0.00	0.00	0.00	0.00	0.00	0.00	0.00	0.00
0.00	0.00	0.00	0.00	0.00	0.00	0.00	0.00	0.00	0.00	0.00	0.00	0.00	0.00	0.00	0.00	0.00	0.00	0.00	-104.30	178.00	-73.70	0.00	-46.70	88.40	-41.70	0.00	-7.30	7.10	0.10	0.00	-7.30	7.10	0.10	0.00	1.00	0.00	0.00	0.00	0.00	0.00	0.00	0.00	0.00	0.00	0.00	0.00	0.00	0.00	0.00
0.00	0.00	0.00	0.00	0.00	0.00	0.00	0.00	0.00	0.00	0.00	0.00	0.00	0.00	0.00	0.00	0.00	0.00	0.00	-144.10	163.90	-19.70	0.00	-67.70	83.20	-15.50	0.00	-8.20	5.40	2.70	0.00	-8.20	5.40	2.70	0.00	1.00	0.00	0.00	0.00	0.00	0.00	0.00	0.00	0.00	0.00	0.00	0.00	0.00	0.00	0.00
0.00	0.00	0.00	0.00	0.00	0.00	0.00	0.00	0.00	0.00	0.00	0.00	0.00	0.00	0.00	0.00	0.00	0.00	0.00	-169.80	133.70	36.10	0.00	-82.00	69.80	12.10	0.00	-8.30	3.20	5.00	0.00	-8.30	3.20	5.00	0.00	1.00	0.00	0.00	0.00	0.00	0.00	0.00	0.00	0.00	0.00	0.00	0.00	0.00	0.00	0.00
0.00	0.00	0.00	0.00	0.00	0.00	0.00	0.00	0.00	0.00	0.00	0.00	0.00	0.00	0.00	0.00	0.00	0.00	0.00	-178.90	90.40	88.50	0.00	-88.20	49.60	38.60	0.00	-7.50	0.60	6.80	0.00	-7.50	0.60	6.80	0.00	1.00	0.00	0.00	0.00	0.00	0.00	0.00	0.00	0.00	0.00	0.00	0.00	0.00	0.00	0.00
0.00	0.00	0.00	0.00	0.00	0.00	0.00	0.00	0.00	0.00	0.00	0.00	0.00	0.00	0.00	0.00	0.00	0.00	0.00	-170.50	38.20	132.20	0.00	-85.90	24.50	61.30	0.00	-6.10	-1.90	8.00	0.00	-6.10	-1.90	8.00	0.00	1.00	0.00	0.00	0.00	0.00	0.00	0.00	0.00	0.00	0.00	0.00	0.00	0.00	0.00	0.00
0.00	0.00	0.00	0.00	0.00	0.00	0.00	0.00	0.00	0.00	0.00	0.00	0.00	0.00	0.00	0.00	0.00	0.00	0.00	-145.40	-17.60	163.00	0.00	-75.10	-2.90	78.00	0.00	-4.00	-4.30	8.30	0.00	-4.00	-4.30	8.30	0.00	1.00	0.00	0.00	0.00	0.00	0.00	0.00	0.00	0.00	0.00	0.00	0.00	0.00	0.00	0.00
0.00	0.00	0.00	0.00	0.00	0.00	0.00	0.00	0.00	0.00	0.00	0.00	0.00	0.00	0.00	0.00	0.00	0.00	0.00	-106.00	-71.80	177.80	0.00	-57.00	-30.10	87.10	0.00	-1.50	-6.30	7.90	0.00	-1.50	-6.30	7.90	0.00	1.00	0.00	0.00	0.00	0.00	0.00	0.00	0.00	0.00	0.00	0.00	0.00	0.00	0.00	0.00
0.00	0.00	0.00	0.00	0.00	0.00	0.00	0.00	0.00	0.00	0.00	0.00	0.00	0.00	0.00	0.00	0.00	0.00	0.00	-56.30	-118.90	175.20	0.00	-33.30	-54.30	87.70	0.00	1.00	-7.70	6.60	0.00	1.00	-7.70	6.60	0.00	1.00	0.00	0.00	0.00	0.00	0.00	0.00	0.00	0.00	0.00	0.00	0.00	0.00	0.00	0.00
0.00	0.00	0.00	0.00	0.00	0.00	0.00	0.00	0.00	0.00	0.00	0.00	0.00	0.00	0.00	0.00	0.00	0.00	0.00	-1.00	-154.40	155.50	0.00	-6.30	-73.20	79.60	0.00	3.50	-8.30	4.70	0.00	3.50	-8.30	4.70	0.00	1.00	0.00	0.00	0.00	0.00	0.00	0.00	0.00	0.00	0.00	0.00	0.00	0.00	0.00	0.00
0.00	0.00	0.00	0.00	0.00	0.00	0.00	0.00	0.00	0.00	0.00	0.00	0.00	0.00	0.00	0.00	0.00	0.00	0.00	54.20	-174.80	120.50	0.00	21.20	-85.00	63.80	0.00	5.70	-8.10	2.40	0.00	5.70	-8.10	2.40	0.00	1.00	0.00	0.00	0.00	0.00	0.00	0.00	0.00	0.00	0.00	0.00	0.00	0.00	0.00	0.00
0.00	0.00	0.00	0.00	0.00	0.00	0.00	0.00	0.00	0.00	0.00	0.00	0.00	0.00	0.00	0.00	0.00	0.00	0.00	104.30	-178.00	73.70	0.00	46.70	-88.40	41.70	0.00	7.30	-7.10	-0.10	0.00	7.30	-7.10	-0.10	0.00	1.00	0.00	0.00	0.00	0.00	0.00	0.00	0.00	0.00	0.00	0.00	0.00	0.00	0.00	0.00
0.00	0.00	0.00	0.00	0.00	0.00	0.00	0.00	0.00	0.00	0.00	0.00	0.00	0.00	0.00	0.00	0.00	0.00	0.00	144.10	-163.90	19.70	0.00	67.70	-83.20	15.50	0.00	8.20	-5.40	-2.70	0.00	8.20	-5.40	-2.70	0.00	1.00	0.00	0.00	0.00	0.00	0.00	0.00	0.00	0.00	0.00	0.00	0.00	0.00	0.00	0.00
0.00	0.00	0.00	0.00	0.00	0.00	0.00	0.00	0.00	0.00	0.00	0.00	0.00	0.00	0.00	0.00	0.00	0.00	0.00	169.80	-133.70	-36.10	0.00	82.00	-69.80	-12.10	0.00	8.30	-3.20	-5.00	0.00	8.30	-3.20	-5.00	0.00	1.00	0.00	0.00	0.00	0.00	0.00	0.00	0.00	0.00	0.00	0.00	0.00	0.00	0.00	0.00
0.00	0.00	0.00	0.00	0.00	0.00	0.00	0.00	0.00	0.00	0.00	0.00	0.00	0.00	0.00	0.00	0.00	0.00	0.00	178.90	-90.40	-88.50	0.00	88.20	-49.60	-38.60	0.00	7.50	-0.60	-6.80	0.00	7.50	-0.60	-6.80	0.00	1.00	0.00	0.00	0.00	0.00	0.00	0.00	0.00	0.00	0.00	0.00	0.00	0.00	0.00	0.00
0.00	0.00	0.00	0.00	0.00	0.00	0.00	0.00	0.00	0.00	0.00	0.00	0.00	0.00	0.00	0.00	0.00	0.00	0.00	170.50	-38.20	-132.20	0.00	85.90	-24.50	-61.30	0.00	6.10	1.90	-8.00	0.00	6.10	1.90	-8.00	0.00	1.00	0.00	0.00	0.00	0.00	0.00	0.00	0.00	0.00	0.00	0.00	0.00	0.00	0.00	0.00
0.00	0.00	0.00	0.00	0.00	0.00	0.00	0.00	0.00	0.00	0.00	0.00	0.00	0.00	0.00	0.00	0.00	0.00	0.00	145.40	17.60	-163.00	0.00	75.10	2.90	-78.00	0.00	4.00	4.30	-8.30	0.00	4.00	4.30	-8.30	0.00	1.00	0.00	0.00	0.00	0.00	0.00	0.00	0.00	0.00	0.00	0.00	0.00	0.00	0.00	0.00
0.00	0.00	0.00	0.00	0.00	0.00	0.00	0.00	0.00	0.00	0.00	0.00	0.00	0.00	0.00	0.00	0.00	0.00	0.00	106.00	71.80	-177.80	0.00	57.00	30.10	-87.10	0.00	1.50	6.30	-7.90	0.00	1.50	6.30	-7.90	0.00	1.00	0.00	0.00	0.00	0.00	0.00	0.00	0.00	0.00	0.00	0.00	0.00	0.00	0.00	0.00
0.00	0.00	0.00	0.00	0.00	0.00	0.00	0.00	0.00	0.00	0.00	0.00	0.00	0.00	0.00	0.00	0.00	0.00	0.00	56.30	118.90	-175.20	0.00	33.30	54.30	-87.70	0.00	-1.00	7.70	-6.60	0.00	-1.00	7.70	-6.60	0.00	1.00	0.00	0.00	0.00	0.00	0.00	0.00	0.00	0.00	0.00	0.00	0.00	0.00	0.00	0.00
0.00	0.00	0.00	0.00	0.00	0.00	0.00	0.00	0.00	0.00	0.00	0.00	0.00	0.00	0.00	0.00	0.00	0.00	0.00	1.00	154.40	-155.50	0.00	6.30	73.20	-79.60	0.00	-3.50	8.30	-4.70	0.00	-3.50	8.30	-4.70	0.00	1.00	0.00	0.00	0.00	0.00	0.00	0.00	0.00	0.00	0.00	0.00	0.00	0.00	0.00	0.00
[truncated: 1,813 more rows]
[truncated: 77 more columns]
