# Supplementary material for: Transformer fault identification based on GWO-optimized Dual-channel M-A method
Source: PLoS One. 2024 Oct 28;19(10):e0312474. doi: 10.1371/journal.pone.0312474 (PMC11516005; doi:10.1371/journal.pone.0312474)
Supplement: S1 Data — (ZIP) [file pone.0312474.s001.zip › data110.csv]

# ¸ßÑ¹²àµçÁ÷AÏà_Iha	¸ßÑ¹²àµçÁ÷BÏà_Ihb	¸ßÑ¹²àµçÁ÷CÏà_Ihc	¸ßÑ¹²àÁãÐòµçÁ÷_3I0	ÖÐÑ¹²àµçÁ÷AÏà_Ima	ÖÐÑ¹²àµçÁ÷BÏà_Imb	ÖÐÑ¹²àµçÁ÷CÏà_Imc	ÖÐÑ¹²àÁãÐòµçÁ÷_3I0	µÍÑ¹1·ÖÖ§µçÁ÷AÏà_Il1a	µÍÑ¹1·ÖÖ§µçÁ÷BÏà_Il1b	µÍÑ¹1·ÖÖ§µçÁ÷CÏà_Il1c	µÍÑ¹1·ÖÖ§ÁãÐòµçÁ÷_3I0	µÍÑ¹2·ÖÖ§µçÁ÷AÏà_Il2a	µÍÑ¹2·ÖÖ§µçÁ÷BÏà_Il2b	µÍÑ¹2·ÖÖ§µçÁ÷CÏà_Il2c	µÍÑ¹2·ÖÖ§ÁãÐòµçÁ÷_3I0	×Ý²îµçÁ÷AÏà_Ia	×Ý²îµçÁ÷BÏà_Ib	×Ý²îµçÁ÷CÏà_Ic	¸ßÑ¹²àµçÑ¹AÏà_Uha	¸ßÑ¹²àµçÑ¹BÏà_Uhb	¸ßÑ¹²àµçÑ¹CÏà_Uhc	¸ßÑ¹²àÁãÐòµçÑ¹_3U0	ÖÐÑ¹²àµçÑ¹AÏà_Uma	ÖÐÑ¹²àµçÑ¹BÏà_Umb	ÖÐÑ¹²àµçÑ¹CÏà_Umc	ÖÐÑ¹²àÁãÐòµçÑ¹_3U0	µÍÑ¹1·ÖÖ§µçÑ¹AÏà_Ul1a	µÍÑ¹1·ÖÖ§µçÑ¹BÏà_Ul1b	µÍÑ¹1·ÖÖ§µçÑ¹CÏà_Ul1c	µÍÑ¹1·ÖÖ§ÁãÐòµçÑ¹_3U0	µÍÑ¹2·ÖÖ§µçÑ¹AÏà_Ul2a	µÍÑ¹2·ÖÖ§µçÑ¹BÏà_Ul2b	µÍÑ¹2·ÖÖ§µçÑ¹CÏà_Ul2c	µÍÑ¹2·ÖÖ§ÁãÐòµçÑ¹_3U0	±£»¤Æô¶¯	×ÝÁª²î¶¯ËÙ¶Ï	×ÝÁª±ÈÂÊ²î¶¯	Ìø¸ßÑ¹²à	¸ßÑ¹Ä¸Áª	ÌøÖÐÑ¹²à	ÖÐÑ¹Ä¸Áª	ÌøµÍ1·ÖÖ§	µÍ1·Ö¶Î	ÌøµÍ2·ÖÖ§	µÍ2·Ö¶Î	ÖÐÑ¹±ÕËø±¸	µÍ1±ÕËø±¸	µÍ2±ÕËø±¸	¸ßÏà¼ä×è¿¹1Ê±ÏÞ
-0.11	-0.05	0.16	0.00	0.17	0.12	-0.30	0.00	-0.03	0.19	-0.16	0.00	0.28	0.01	-0.29	0.00	0.00	0.01	-0.01	-96.00	-82.90	178.90	0.00	-50.20	-38.60	88.80	0.00	-0.60	-6.90	7.60	0.00	-0.60	-6.90	7.60	0.00	0.00	0.00	0.00	0.00	0.00	0.00	0.00	0.00	0.00	0.00	0.00	0.00	0.00	0.00	0.00
-0.48	-0.10	0.22	0.04	0.09	0.20	-0.29	0.00	-0.09	0.20	-0.11	0.00	-0.21	-0.12	-0.32	-0.43	0.00	0.01	0.00	-44.60	-127.90	172.50	0.00	-25.00	-61.25	86.50	0.00	1.90	-8.10	6.10	0.00	1.90	-8.10	6.10	0.00	0.00	0.00	0.00	0.00	0.00	0.00	0.00	0.00	0.00	0.00	0.00	0.00	0.00	0.00	0.00
0.30	-0.14	-0.16	-0.27	0.06	0.26	0.18	0.00	-0.14	0.35	-0.05	0.00	0.12	0.20	-0.19	-0.41	-0.01	0.01	-0.06	11.49	-160.26	149.37	0.00	2.22	-78.40	75.70	0.00	4.40	-8.40	4.00	0.00	4.40	-8.40	4.00	0.00	0.00	0.00	0.00	0.00	0.00	0.00	0.00	0.00	0.00	0.00	0.00	0.00	0.00	0.00	0.00
0.23	0.23	0.12	0.00	0.12	0.29	-0.20	0.44	-0.18	0.17	0.00	0.00	0.01	0.27	-0.29	0.00	-0.01	0.27	0.21	65.64	-177.10	111.20	-0.02	30.12	-87.60	57.60	0.00	6.40	-7.90	1.50	0.00	6.40	-7.90	1.50	0.00	0.00	0.00	0.00	0.00	0.00	0.00	0.00	0.00	0.00	0.00	0.00	0.00	0.00	0.00	0.00
0.08	-0.17	0.08	0.10	-0.17	-0.02	-0.12	0.00	0.24	0.13	0.07	0.00	-0.08	0.32	-0.17	-0.26	0.25	0.01	0.00	113.79	-176.81	62.40	0.00	54.40	-88.20	33.80	0.00	7.80	-6.70	-1.00	0.00	7.80	-6.70	-1.00	0.00	0.00	0.00	0.00	0.00	0.00	0.00	0.00	0.00	0.00	0.00	0.00	0.00	0.00	0.00	0.00
0.17	-0.39	0.03	0.00	-0.24	0.31	-0.03	0.00	-0.20	0.21	-0.17	0.00	-0.18	0.33	-0.56	0.00	-0.01	0.00	-0.08	150.87	-158.70	7.07	0.00	73.50	-80.20	6.70	0.00	8.40	-4.80	-3.60	0.00	8.40	-4.80	-3.60	0.00	0.00	0.00	0.00	0.00	0.00	0.00	0.00	0.00	0.00	0.00	0.00	0.00	0.00	0.00	0.00
0.54	-0.13	0.07	0.00	0.03	0.66	0.06	-0.21	-0.47	0.01	0.17	-0.23	-0.25	0.31	-0.05	-0.45	-0.01	0.00	0.01	173.40	-125.30	-48.06	0.00	85.40	-64.63	-21.48	0.00	8.20	-2.40	-5.80	0.00	8.20	-2.40	-5.80	0.00	0.00	0.00	0.00	0.00	0.00	0.00	0.00	0.00	0.00	0.00	0.00	0.00	0.00	0.00	0.00
0.17	-0.09	-0.07	0.03	-0.30	0.15	0.15	0.23	-0.14	-0.05	0.28	0.00	-0.31	0.70	0.05	0.00	0.19	0.00	0.01	178.70	-79.92	-99.08	0.00	88.57	-42.20	-46.70	0.00	7.20	0.20	-7.40	0.00	7.20	0.20	-7.40	0.00	0.00	0.00	0.00	0.00	0.00	0.00	0.00	0.00	0.00	0.00	0.00	0.00	0.00	0.00	0.00
0.33	-0.53	-0.18	0.00	-0.28	-0.29	0.22	0.00	-0.09	-0.11	0.20	0.00	-0.33	0.24	0.15	0.00	0.00	0.00	0.01	166.89	-26.00	-140.30	0.13	83.80	-15.90	-67.50	0.00	5.50	2.80	-8.30	0.00	5.50	2.80	-8.30	0.00	0.00	0.00	0.00	0.00	0.00	0.00	0.00	0.00	0.00	0.00	0.00	0.00	0.00	0.00	0.00
-0.23	0.00	0.06	0.00	-0.47	-0.01	0.27	0.13	0.17	0.28	0.19	0.31	-0.01	0.08	0.40	0.00	0.00	0.38	0.01	138.00	30.23	-168.04	-0.32	70.40	11.90	-82.30	0.00	3.20	5.10	-8.40	0.00	3.20	5.10	-8.40	0.00	0.00	0.00	0.00	0.00	0.00	0.00	0.00	0.00	0.00	0.00	0.00	0.00	0.00	0.00	0.00
-0.30	0.05	-0.16	0.00	-0.17	-0.12	0.53	0.00	0.03	-0.19	0.16	0.00	-0.54	0.09	0.38	-0.49	0.00	-0.01	0.01	96.00	82.90	-178.90	0.00	50.02	38.60	-88.80	0.00	0.60	6.90	-7.60	0.00	0.60	6.90	-7.60	0.00	0.00	0.00	0.00	0.00	0.00	0.00	0.00	0.00	0.00	0.00	0.00	0.00	0.00	0.00	0.00
0.06	0.10	-0.02	0.00	-0.09	-0.20	0.69	0.00	0.23	-0.20	-0.27	0.00	-0.21	-0.14	0.32	0.00	0.00	-0.36	0.00	44.33	127.92	-172.50	0.19	25.00	61.50	-86.50	0.00	-1.90	8.10	-6.10	0.00	-1.90	8.10	-6.10	0.00	0.00	0.00	0.00	0.00	0.00	0.00	0.00	0.00	0.00	0.00	0.00	0.00	0.00	0.00	0.00
0.01	0.14	-0.38	0.09	0.00	-0.26	0.28	-0.08	0.14	0.06	0.05	0.46	-0.12	-0.61	0.37	0.00	0.01	-0.01	0.00	-11.42	160.30	-149.00	0.39	-2.60	78.40	-75.20	0.00	-4.40	8.40	-4.00	0.00	-4.40	8.40	-4.00	0.00	0.00	0.00	0.00	0.00	0.00	0.00	0.00	0.00	0.00	0.00	0.00	0.00	0.00	0.00	0.00
-0.03	0.36	-0.12	-0.32	0.29	-0.29	0.70	0.00	0.18	-0.17	0.00	0.00	-0.01	-0.27	0.29	0.00	0.01	-0.01	0.05	-66.23	177.54	-111.20	-0.38	-30.00	87.60	-57.60	0.00	-6.40	7.90	-1.50	0.00	-6.40	7.90	-1.50	0.00	0.00	0.00	0.00	0.00	0.00	0.00	0.00	0.00	0.00	0.00	0.00	0.00	0.00	0.00	0.00
-0.08	0.58	0.23	0.00	0.17	-0.30	0.12	0.00	0.20	-0.13	-0.01	0.10	0.52	-0.32	0.23	0.12	0.01	-0.01	-0.26	-114.10	176.50	-62.40	0.00	-54.40	88.47	-34.01	0.00	-7.80	6.70	1.00	0.00	-7.80	6.70	1.00	0.00	0.00	0.00	0.00	0.00	0.00	0.00	0.00	0.00	0.00	0.00	0.00	0.00	0.00	0.00	0.00
-0.13	0.16	-0.03	0.29	0.24	-0.68	0.03	0.26	0.20	0.10	-0.49	0.00	0.18	-0.33	-0.10	-0.08	0.01	0.10	0.00	-151.34	158.70	-7.14	-0.47	-73.50	79.80	-6.70	0.00	-8.40	4.80	3.60	0.00	-8.40	4.80	3.60	0.00	0.00	0.00	0.00	0.00	0.00	0.00	0.00	0.00	0.00	0.00	0.00	0.00	0.00	0.00	0.00
-0.15	0.26	0.05	0.00	0.28	-0.22	0.04	0.00	0.27	-0.06	-0.17	0.39	0.25	0.00	0.05	-0.05	0.01	0.00	-0.01	-173.24	125.40	48.00	0.00	-85.40	64.40	21.00	0.00	-8.20	2.40	5.80	0.00	-8.20	2.40	5.80	0.00	0.00	0.00	0.00	0.00	0.00	0.00	0.00	0.00	0.00	0.00	0.00	0.00	0.00	0.00	0.00
0.22	0.30	-0.25	0.16	0.46	-0.15	-0.15	-0.31	-0.35	-0.18	-0.04	0.00	0.31	-0.26	-0.05	0.00	0.01	0.14	-0.01	-178.41	79.60	99.00	0.00	-89.00	42.20	46.70	0.00	-7.20	-0.20	7.40	0.00	-7.20	-0.20	7.40	0.00	0.00	0.00	0.00	0.00	0.00	0.00	0.00	0.00	0.00	0.00	0.00	0.00	0.00	0.00	0.00
-0.16	0.05	0.11	0.00	0.28	-0.06	0.07	0.19	0.09	0.11	-0.01	0.00	0.33	-0.15	-0.15	-0.41	-0.23	0.47	0.19	-166.28	26.20	140.30	0.00	-83.80	15.90	67.90	0.00	-5.50	-2.80	8.30	0.00	-5.50	-2.80	8.30	0.00	0.00	0.00	0.00	0.00	0.00	0.00	0.00	0.00	0.00	0.00	0.00	0.00	0.00	0.00	0.00
-0.14	0.40	0.15	0.00	0.01	0.30	-0.27	0.00	0.03	0.15	-0.04	-0.29	0.48	0.33	0.08	0.16	0.00	-0.26	0.49	-138.00	-29.85	167.80	0.00	-70.40	-12.21	82.30	0.00	-3.20	-5.10	8.40	0.00	-3.20	-5.10	8.40	0.00	0.00	0.00	0.00	0.00	0.00	0.00	0.00	0.00	0.00	0.00	0.00	0.00	0.00	0.00	0.00
0.08	-0.05	0.16	-0.29	0.42	0.12	-0.30	0.00	0.00	0.39	-0.16	0.00	0.28	-0.22	-0.37	-0.29	0.23	0.01	-0.01	-96.00	-82.93	178.90	0.00	-50.20	-38.67	88.80	0.00	-0.60	-6.90	7.60	0.00	-0.60	-6.90	7.60	0.00	0.00	0.00	0.00	0.00	0.00	0.00	0.00	0.00	0.00	0.00	0.00	0.00	0.00	0.00	0.00
-0.06	-0.10	0.17	0.00	-0.20	0.20	-0.29	0.00	-0.09	0.20	-0.11	0.00	0.26	0.11	-0.32	0.00	0.00	0.01	0.00	-44.60	-127.90	172.50	0.00	-25.00	-61.97	86.50	0.00	1.90	-8.10	6.10	0.00	1.90	-8.10	6.10	0.00	0.00	0.00	0.00	0.00	0.00	0.00	0.00	0.00	0.00	0.00	0.00	0.00	0.00	0.00	0.00
-0.01	-0.57	-0.22	0.21	0.00	0.26	-0.26	0.00	-0.14	0.19	0.26	0.00	0.39	0.56	-0.33	-0.35	-0.01	0.05	0.00	11.10	-160.30	148.76	0.00	2.60	-78.40	75.70	0.00	4.40	-8.40	4.00	0.00	4.40	-8.40	4.00	0.00	0.00	0.00	0.00	0.00	0.00	0.00	0.00	0.00	0.00	0.00	0.00	0.00	0.00	0.00	0.00
0.03	-0.14	0.09	0.15	-0.09	0.29	-0.20	0.00	-0.50	0.17	0.00	0.00	0.01	0.20	0.21	0.00	-0.22	0.01	0.00	65.80	-177.10	111.20	0.00	30.00	-88.08	57.60	0.00	6.40	-7.90	1.50	0.00	6.40	-7.90	1.50	0.00	0.00	0.00	0.00	0.00	0.00	0.00	0.00	0.00	0.00	0.00	0.00	0.00	0.00	0.00	0.00
0.08	-0.17	0.08	0.00	-0.17	0.30	-0.12	0.00	-0.20	0.13	-0.34	0.00	0.38	-0.17	-0.23	-0.43	-0.14	0.40	0.00	113.84	-176.33	62.40	0.00	54.90	-88.20	34.07	0.00	7.80	-6.70	-1.00	0.00	7.80	-6.70	-1.00	0.00	0.00	0.00	0.00	0.00	0.00	0.00	0.00	0.00	0.00	0.00	0.00	0.00	0.00	0.00	0.00
0.44	-0.16	0.03	0.00	-0.24	0.27	0.30	0.50	-0.20	0.28	0.12	-0.06	0.08	0.33	-0.15	0.00	0.08	0.46	-0.13	151.10	-158.24	7.50	0.00	73.52	-80.51	6.46	0.00	8.40	-4.80	-3.60	0.00	8.40	-4.80	-3.60	0.00	0.00	0.00	0.00	0.00	0.00	0.00	0.00	0.00	0.00	0.00	0.00	0.00	0.00	0.00	0.00
0.05	-0.13	0.08	-0.06	-0.19	0.22	0.06	-0.29	-0.18	-0.05	0.17	-0.32	-0.25	0.54	-0.43	0.00	-0.01	0.03	0.01	173.46	-125.36	-48.00	0.00	85.40	-64.57	-21.29	0.00	8.20	-2.40	-5.80	0.00	8.20	-2.40	-5.80	0.00	0.00	0.00	0.00	0.00	0.00	0.00	0.00	0.00	0.00	0.00	0.00	0.00	0.00	0.00	0.00
0.17	-0.53	-0.07	0.21	-0.30	0.56	0.30	0.33	0.17	-0.05	0.19	0.41	-0.31	-0.14	-0.24	0.00	-0.01	0.00	0.26	178.26	-79.27	-99.00	0.00	89.00	-42.20	-46.48	0.00	7.20	0.20	-7.40	0.00	7.20	0.20	-7.40	0.00	0.00	0.00	0.00	0.00	0.00	0.00	0.00	0.00	0.00	0.00	0.00	0.00	0.00	0.00	0.00
0.37	-0.47	-0.11	0.00	-0.53	0.56	0.26	0.00	-0.09	-0.11	-0.22	0.15	-0.33	0.18	0.15	0.00	0.00	0.00	0.01	166.50	-26.20	-140.24	0.00	83.89	-15.51	-67.90	0.00	5.50	2.80	-8.30	0.00	5.50	2.80	-8.30	0.00	0.00	0.00	0.00	0.00	0.00	0.00	0.00	0.00	0.00	0.00	0.00	0.00	0.00	0.00	0.00
0.14	0.00	-0.15	0.00	0.26	0.36	0.27	0.00	-0.03	-0.15	0.32	-0.48	-0.32	0.08	0.42	-0.24	0.00	-0.01	0.01	138.26	29.57	-168.09	0.00	70.40	11.55	-82.32	0.00	3.20	5.10	-8.40	0.00	3.20	5.10	-8.40	0.00	0.00	0.00	0.00	0.00	0.00	0.00	0.00	0.00	0.00	0.00	0.00	0.00	0.00	0.00	0.00
0.13	0.05	-0.16	0.00	0.24	-0.12	0.04	0.00	0.03	-0.19	-0.07	0.00	-0.06	-0.01	-0.08	-0.23	-0.24	0.43	0.01	96.00	82.90	-178.90	0.09	50.20	38.60	-88.80	0.00	0.60	6.90	-7.60	0.00	0.60	6.90	-7.60	0.00	0.00	0.00	0.00	0.00	0.00	0.00	0.00	0.00	0.00	0.00	0.00	0.00	0.00	0.00	0.00
-0.02	0.36	-0.17	0.00	-0.09	-0.44	0.29	0.00	0.09	-0.57	0.11	0.00	-0.21	-0.59	0.58	0.00	-0.43	-0.01	0.00	44.60	128.40	-172.75	0.00	25.00	61.50	-86.85	0.00	-1.90	8.10	-6.10	0.00	-1.90	8.10	-6.10	0.00	0.00	0.00	0.00	0.00	0.00	0.00	0.00	0.00	0.00	0.00	0.00	0.00	0.00	0.00	0.00
-0.24	0.04	-0.57	0.15	0.17	-0.29	0.26	0.00	0.14	-0.19	0.05	0.00	-0.12	-0.46	0.33	0.00	0.01	-0.01	0.00	-11.10	160.30	-148.81	0.00	-2.55	78.40	-75.70	0.00	-4.40	8.40	-4.00	0.00	-4.40	8.40	-4.00	0.00	0.00	0.00	0.00	0.00	0.00	0.00	0.00	0.00	0.00	0.00	0.00	0.00	0.00	0.00	0.00
0.09	0.16	-0.12	0.13	0.09	-0.29	0.20	0.14	0.18	-0.17	0.25	0.00	-0.25	-0.23	0.29	0.00	0.01	-0.01	0.31	-65.86	177.10	-111.20	0.00	-30.00	87.60	-57.60	0.00	-6.40	7.90	-1.50	0.00	-6.40	7.90	-1.50	0.00	0.00	0.00	0.00	0.00	0.00	0.00	0.00	0.00	0.00	0.00	0.00	0.00	0.00	0.00	0.00
0.14	0.17	-0.08	0.44	0.17	-0.61	0.12	0.00	0.26	-0.13	-0.36	0.00	-0.15	-0.32	0.23	0.21	0.01	-0.01	0.00	-114.10	176.50	-62.40	0.00	-54.40	88.20	-33.86	0.00	-7.80	6.70	1.00	0.00	-7.80	6.70	1.00	0.00	0.00	0.00	0.00	0.00	0.00	0.00	0.00	0.00	0.00	0.00	0.00	0.00	0.00	0.00	0.00
-0.13	0.16	-0.03	-0.42	0.24	-0.12	-0.46	0.00	0.20	-0.07	-0.03	0.00	-0.26	-0.33	0.15	0.00	0.32	-0.07	0.00	-151.10	158.70	-7.50	-0.43	-73.50	80.20	-6.70	0.00	-8.40	4.80	3.60	0.00	-8.40	4.80	3.60	0.00	0.00	0.00	0.00	0.00	0.00	0.00	0.00	0.00	0.00	0.00	0.00	0.00	0.00	0.00	0.00
-0.15	0.39	0.02	0.00	0.28	-0.22	-0.06	0.10	0.18	-0.01	0.02	0.39	0.25	-0.31	0.05	0.00	0.01	-0.17	-0.01	-173.40	125.30	48.17	0.25	-85.40	64.40	21.00	0.00	-8.20	2.40	5.80	0.00	-8.20	2.40	5.80	0.00	0.00	0.00	0.00	0.00	0.00	0.00	0.00	0.00	0.00	0.00	0.00	0.00	0.00	0.00	0.00
-0.24	0.09	0.02	0.00	0.30	-0.15	-0.15	0.00	0.14	-0.20	-0.19	0.00	0.14	-0.26	-0.05	0.00	0.01	0.00	0.05	-178.99	79.60	98.53	0.00	-89.13	42.51	46.70	0.00	-7.20	-0.20	7.40	0.00	-7.20	-0.20	7.40	0.00	0.00	0.00	0.00	0.00	0.00	0.00	0.00	0.00	0.00	0.00	0.00	0.00	0.00	0.00	0.00
-0.16	0.05	-0.24	-0.48	0.28	-0.06	-0.65	0.15	0.09	0.11	-0.20	0.00	0.33	-0.18	-0.63	0.00	-0.43	0.00	0.08	-166.52	26.64	139.89	0.00	-83.64	15.90	67.90	0.00	-5.50	-2.80	8.30	0.00	-5.50	-2.80	8.30	0.00	0.00	0.00	0.00	0.00	0.00	0.00	0.00	0.00	0.00	0.00	0.00	0.00	0.00	0.00	0.00
-0.14	0.00	0.07	0.00	0.24	0.03	-0.27	0.00	0.03	0.15	-0.19	0.00	-0.15	-0.08	-0.23	0.00	0.00	0.01	0.16	-137.91	-29.64	167.80	0.00	-70.01	-11.90	82.30	0.00	-3.20	-5.10	8.40	0.00	-3.20	-5.10	8.40	0.00	0.00	0.00	0.00	0.00	0.00	0.00	0.00	0.00	0.00	0.00	0.00	0.00	0.00	0.00	0.00
0.16	-0.01	0.16	0.00	0.17	0.12	-0.18	0.02	-0.03	0.69	-0.24	0.16	0.28	0.01	-0.29	0.00	0.00	-0.37	-0.36	-95.59	-82.90	178.90	0.00	-50.05	-38.60	88.80	0.00	-0.60	-6.90	7.60	0.00	-0.60	-6.90	7.60	0.00	0.00	0.00	0.00	0.00	0.00	0.00	0.00	0.00	0.00	0.00	0.00	0.00	0.00	0.00	0.00
-0.06	-0.10	0.17	0.00	0.02	0.20	-0.29	0.31	-0.09	0.20	-0.11	-0.27	0.21	0.11	-0.32	0.00	0.20	0.01	0.00	-44.44	-127.90	172.50	0.00	-25.00	-61.74	86.50	0.00	1.90	-8.10	6.10	0.00	1.90	-8.10	6.10	0.00	0.00	0.00	0.00	0.00	0.00	0.00	0.00	0.00	0.00	0.00	0.00	0.00	0.00	0.00	0.00
0.24	-0.56	0.15	0.20	-0.29	-0.03	-0.26	0.00	-0.14	0.19	-0.05	0.00	-0.29	0.18	-0.33	0.00	-0.01	0.01	0.00	11.25	-160.30	149.24	0.00	3.04	-78.40	75.44	0.00	4.40	-8.40	4.00	0.00	4.40	-8.40	4.00	0.00	0.00	0.00	0.00	0.00	0.00	0.00	0.00	0.00	0.00	0.00	0.00	0.00	0.00	0.00	0.00
0.03	-0.16	-0.01	0.00	-0.09	0.29	-0.63	-0.06	-0.18	-0.14	0.02	0.00	0.01	0.27	-0.29	0.29	0.08	0.01	0.00	65.93	-177.20	111.20	0.00	30.00	-87.60	57.74	0.00	6.40	-7.90	1.50	0.00	6.40	-7.90	1.50	0.00	0.00	0.00	0.00	0.00	0.00	0.00	0.00	0.00	0.00	0.00	0.00	0.00	0.00	0.00	0.00
0.08	-0.17	0.12	0.00	-0.17	-0.14	-0.12	0.00	-0.20	0.13	0.07	0.00	-0.08	0.32	0.02	0.17	-0.01	0.01	-0.31	114.10	-176.50	62.40	0.00	54.40	-88.20	33.80	0.00	7.80	-6.70	-1.00	0.00	7.80	-6.70	-1.00	0.00	0.00	0.00	0.00	0.00	0.00	0.00	0.00	0.00	0.00	0.00	0.00	0.00	0.00	0.00	0.00
0.13	-0.16	0.50	0.00	-0.68	-0.08	-0.03	0.00	-0.20	0.13	0.12	0.00	0.13	0.43	-0.15	0.44	-0.01	0.00	0.00	151.10	-158.70	7.50	0.00	73.33	-80.04	6.70	0.00	8.40	-4.80	-3.60	0.00	8.40	-4.80	-3.60	0.00	0.00	0.00	0.00	0.00	0.00	0.00	0.00	0.00	0.00	0.00	0.00	0.00	0.00	0.00	0.00
0.15	-0.13	-0.02	0.00	0.18	0.22	-0.43	0.00	-0.01	0.01	0.17	0.00	-0.25	0.31	-0.05	0.00	-0.01	-0.31	0.01	173.40	-125.59	-47.67	0.47	85.40	-64.40	-21.00	0.00	8.20	-2.40	-5.80	0.00	8.20	-2.40	-5.80	0.00	0.00	0.00	0.00	0.00	0.00	0.00	0.00	0.00	0.00	0.00	0.00	0.00	0.00	0.00	0.00
0.01	-0.09	-0.07	-0.43	-0.30	0.19	0.15	-0.25	-0.14	0.21	0.40	0.04	-0.31	0.26	-0.26	0.00	-0.01	0.00	0.01	178.70	-79.60	-99.00	-0.35	89.00	-42.20	-46.70	0.00	7.20	0.20	-7.40	0.00	7.20	0.20	-7.40	0.00	0.00	0.00	0.00	0.00	0.00	0.00	0.00	0.00	0.00	0.00	0.00	0.00	0.00	0.00	0.00
0.16	-0.05	-0.11	-0.49	-0.28	0.06	0.22	0.17	-0.09	-0.18	0.20	0.00	-0.33	0.32	0.17	-0.17	0.00	-0.16	-0.34	166.50	-26.20	-140.20	0.00	83.64	-15.90	-68.21	0.00	5.50	2.80	-8.30	0.00	5.50	2.80	-8.30	0.00	0.00	0.00	0.00	0.00	0.00	0.00	0.00	0.00	0.00	0.00	0.00	0.00	0.00	0.00	0.00
0.14	0.15	-0.53	0.00	-0.27	0.06	0.48	0.00	-0.03	0.01	0.69	0.16	-0.39	0.08	0.23	-0.13	0.00	-0.01	0.01	138.00	29.80	-167.80	0.00	70.57	12.23	-82.30	0.00	3.20	5.10	-8.40	0.00	3.20	5.10	-8.40	0.00	0.00	0.00	0.00	0.00	0.00	0.00	0.00	0.00	0.00	0.00	0.00	0.00	0.00	0.00	0.00
0.11	0.05	-0.16	-0.24	-0.43	-0.02	0.43	0.03	0.03	-0.19	0.60	0.00	-0.28	-0.01	0.29	0.00	-0.31	-0.01	0.01	96.00	82.90	-178.90	0.00	50.20	38.60	-89.23	0.00	0.60	6.90	-7.60	0.00	0.60	6.90	-7.60	0.00	0.00	0.00	0.00	0.00	0.00	0.00	0.00	0.00	0.00	0.00	0.00	0.00	0.00	0.00	0.00
-0.34	0.10	-0.17	0.00	-0.09	-0.20	0.06	0.39	0.49	-0.05	0.11	-0.47	0.19	-0.11	0.15	0.00	0.31	-0.42	0.00	44.60	127.90	-172.34	0.15	24.59	61.65	-86.03	0.00	-1.90	8.10	-6.10	0.00	-1.90	8.10	-6.10	0.00	0.00	0.00	0.00	0.00	0.00	0.00	0.00	0.00	0.00	0.00	0.00	0.00	0.00	0.00	0.00
0.01	0.14	-0.15	0.27	0.00	-0.10	-0.19	0.29	0.14	0.12	0.21	-0.38	0.17	-0.20	0.33	-0.25	0.27	-0.01	0.00	-11.10	160.30	-149.20	0.00	-2.60	78.46	-75.66	0.00	-4.40	8.40	-4.00	0.00	-4.40	8.40	-4.00	0.00	0.00	0.00	0.00	0.00	0.00	0.00	0.00	0.00	0.00	0.00	0.00	0.00	0.00	0.00	0.00
-0.03	-0.32	-0.12	0.00	0.09	-0.08	0.20	0.00	0.18	-0.17	0.00	-0.40	-0.01	-0.68	0.39	0.00	0.48	-0.01	0.00	-65.70	177.30	-111.20	0.00	-30.23	87.60	-57.60	0.00	-6.40	7.90	-1.50	0.00	-6.40	7.90	-1.50	0.00	0.00	0.00	0.00	0.00	0.00	0.00	0.00	0.00	0.00	0.00	0.00	0.00	0.00	0.00	0.00
0.28	0.17	0.01	0.00	0.17	-0.72	0.12	0.00	0.20	-0.31	0.09	0.00	0.08	-0.67	0.23	0.00	0.03	-0.01	0.00	-114.10	176.91	-62.31	0.00	-54.83	88.20	-33.80	0.00	-7.80	6.70	1.00	0.00	-7.80	6.70	1.00	0.00	0.00	0.00	0.00	0.00	0.00	0.00	0.00	0.00	0.00	0.00	0.00	0.00	0.00	0.00	0.00
0.10	0.41	-0.03	0.00	0.30	-0.27	0.03	0.12	0.20	-0.07	-0.12	0.26	0.18	-0.33	0.28	0.00	0.01	0.19	0.02	-151.10	158.70	-7.50	0.00	-73.50	80.40	-6.70	0.00	-8.40	4.80	3.60	0.00	-8.40	4.80	3.60	0.00	0.00	0.00	0.00	0.00	0.00	0.00	0.00	0.00	0.00	0.00	0.00	0.00	0.00	0.00	0.00
-0.15	0.29	-0.42	0.00	0.67	-0.22	-0.06	0.00	0.18	-0.01	-0.17	0.00	0.25	-0.31	0.05	0.13	-0.34	-0.03	-0.19	-173.40	125.03	48.00	0.00	-85.40	64.17	20.77	0.00	-8.20	2.40	5.80	0.00	-8.20	2.40	5.80	0.00	0.00	0.00	0.00	0.00	0.00	0.00	0.00	0.00	0.00	0.00	0.00	0.00	0.00	0.00	0.00
-0.17	0.09	0.13	-0.03	0.51	-0.15	-0.41	0.00	0.18	0.05	-0.19	0.00	-0.17	-0.26	-0.52	0.02	0.06	0.17	-0.33	-178.70	79.19	99.00	-0.31	-89.00	42.22	46.38	0.00	-7.20	-0.20	7.40	0.00	-7.20	-0.20	7.40	0.00	0.00	0.00	0.00	0.00	0.00	0.00	0.00	0.00	0.00	0.00	0.00	0.00	0.00	0.00	0.00
-0.16	0.05	-0.18	0.00	0.43	-0.06	-0.22	0.00	0.09	0.11	-0.20	0.00	0.33	-0.18	-0.13	0.09	0.00	0.00	-0.01	-166.50	26.20	140.61	0.00	-83.51	16.06	67.90	0.00	-5.50	-2.80	8.30	0.00	-5.50	-2.80	8.30	0.00	0.00	0.00	0.00	0.00	0.00	0.00	0.00	0.00	0.00	0.00	0.00	0.00	0.00	0.00	0.00
-0.14	0.00	-0.27	0.26	-0.02	0.03	-0.27	-0.24	0.03	0.27	-0.45	0.00	0.32	0.07	-0.23	0.00	0.00	0.01	-0.01	-138.00	-29.80	167.80	0.00	-70.40	-11.90	82.43	0.00	-3.20	-5.10	8.40	0.00	-3.20	-5.10	8.40	0.00	0.00	0.00	0.00	0.00	0.00	0.00	0.00	0.00	0.00	0.00	0.00	0.00	0.00	0.00	0.00
-0.24	-0.05	0.16	0.00	0.17	0.12	0.09	0.00	0.41	0.19	-0.16	0.00	0.47	-0.34	-0.29	0.00	0.00	0.01	0.26	-96.00	-82.90	178.90	0.00	-50.20	-38.60	88.80	0.00	-0.60	-6.90	7.60	0.00	-0.60	-6.90	7.60	0.00	0.00	0.00	0.00	0.00	0.00	0.00	0.00	0.00	0.00	0.00	0.00	0.00	0.00	0.00	0.00
-0.06	-0.36	0.43	-0.38	0.09	0.20	-0.29	0.26	-0.16	0.20	-0.11	0.00	0.21	0.11	-0.32	0.20	-0.31	0.01	-0.42	-44.60	-127.90	172.93	0.00	-25.49	-61.21	86.50	0.00	1.90	-8.10	6.10	0.00	1.90	-8.10	6.10	0.00	0.00	0.00	0.00	0.00	0.00	0.00	0.00	0.00	0.00	0.00	0.00	0.00	0.00	0.00	0.00
-0.46	-0.14	0.15	0.00	0.00	0.26	-0.26	0.00	-0.14	-0.25	-0.05	0.00	0.12	0.20	-0.49	-0.10	-0.01	0.41	-0.10	11.10	-160.30	148.89	0.00	2.15	-78.40	75.70	0.00	4.40	-8.40	4.00	0.00	4.40	-8.40	4.00	0.00	0.00	0.00	0.00	0.00	0.00	0.00	0.00	0.00	0.00	0.00	0.00	0.00	0.00	0.00	0.00
-0.14	-0.16	0.53	0.00	-0.09	0.29	-0.20	-0.03	-0.18	0.17	0.39	0.00	0.01	0.27	-0.29	0.00	-0.03	0.01	0.00	65.80	-177.54	111.20	-0.25	30.00	-87.60	57.31	0.00	6.40	-7.90	1.50	0.00	6.40	-7.90	1.50	0.00	0.00	0.00	0.00	0.00	0.00	0.00	0.00	0.00	0.00	0.00	0.00	0.00	0.00	0.00	0.00
-0.39	-0.17	0.08	0.22	-0.17	0.24	-0.12	0.00	-0.20	0.15	0.07	0.00	0.01	0.15	-0.28	0.00	-0.01	0.01	0.00	114.10	-176.50	62.40	0.00	54.53	-88.20	33.80	0.00	7.80	-6.70	-1.00	0.00	7.80	-6.70	-1.00	0.00	0.00	0.00	0.00	0.00	0.00	0.00	0.00	0.00	0.00	0.00	0.00	0.00	0.00	0.00	0.00
0.13	0.28	0.03	0.31	-0.55	-0.20	-0.10	0.00	0.09	0.07	0.12	0.26	-0.18	0.33	-0.15	0.00	-0.01	0.33	-0.43	151.10	-158.70	7.21	0.22	73.50	-80.20	6.70	0.00	8.40	-4.80	-3.60	0.00	8.40	-4.80	-3.60	0.00	0.00	0.00	0.00	0.00	0.00	0.00	0.00	0.00	0.00	0.00	0.00	0.00	0.00	0.00	0.00
0.15	-0.13	-0.12	0.00	-0.63	0.22	0.06	0.04	-0.18	0.01	0.17	0.00	-0.25	0.31	-0.05	0.00	-0.01	0.00	0.17	173.65	-125.17	-48.00	0.00	85.40	-64.14	-20.94	0.00	8.20	-2.40	-5.80	0.00	8.20	-2.40	-5.80	0.00	0.00	0.00	0.00	0.00	0.00	0.00	0.00	0.00	0.00	0.00	0.00	0.00	0.00	0.00	0.00
0.17	-0.11	-0.07	0.00	-0.30	0.15	0.15	0.00	-0.14	-0.05	0.19	0.29	-0.74	0.26	0.05	0.00	-0.11	0.15	0.01	178.74	-80.03	-99.49	0.00	89.00	-42.55	-46.31	0.00	7.20	0.20	-7.40	0.00	7.20	0.20	-7.40	0.00	0.00	0.00	0.00	0.00	0.00	0.00	0.00	0.00	0.00	0.00	0.00	0.00	0.00	0.00	0.00
-0.22	0.17	0.18	0.00	-0.28	0.06	0.04	-0.16	-0.09	-0.11	0.40	0.00	-0.33	0.49	0.42	0.00	0.00	0.00	0.20	166.71	-26.10	-140.30	0.02	83.80	-15.90	-67.90	0.00	5.50	2.80	-8.30	0.00	5.50	2.80	-8.30	0.00	0.00	0.00	0.00	0.00	0.00	0.00	0.00	0.00	0.00	0.00	0.00	0.00	0.00	0.00	0.00
0.14	0.00	-0.15	-0.10	-0.24	-0.03	0.27	0.00	-0.03	-0.15	0.19	0.19	-0.58	0.08	0.23	0.31	0.00	-0.01	0.34	137.95	29.80	-168.11	0.00	70.40	11.90	-82.30	0.00	3.20	5.10	-8.40	0.00	3.20	5.10	-8.40	0.00	0.00	0.00	0.00	0.00	0.00	0.00	0.00	0.00	0.00	0.00	0.00	0.00	0.00	0.00	0.00
0.11	-0.20	-0.16	0.00	-0.12	0.07	0.56	0.00	-0.45	-0.19	0.37	0.00	-0.28	-0.01	0.45	0.00	0.00	-0.01	0.01	96.31	82.42	-178.90	-0.26	49.73	38.60	-89.21	0.00	0.60	6.90	-7.60	0.00	0.60	6.90	-7.60	0.00	0.00	0.00	0.00	0.00	0.00	0.00	0.00	0.00	0.00	0.00	0.00	0.00	0.00	0.00	0.00
0.26	0.10	-0.17	0.00	0.27	-0.20	0.29	0.00	-0.01	-0.20	-0.29	0.00	-0.21	-0.11	0.37	-0.37	0.00	0.30	0.00	44.60	127.90	-172.34	0.15	25.00	61.50	-86.11	0.00	-1.90	8.10	-6.10	0.00	-1.90	8.10	-6.10	0.00	0.00	0.00	0.00	0.00	0.00	0.00	0.00	0.00	0.00	0.00	0.00	0.00	0.00	0.00	0.00
0.01	0.07	-0.63	-0.23	0.40	-0.26	0.26	-0.26	0.14	-0.19	-0.08	-0.42	-0.12	-0.38	0.27	0.00	0.01	-0.01	0.00	-10.63	160.30	-149.52	0.00	-2.60	78.40	-75.70	0.00	-4.40	8.40	-4.00	0.00	-4.40	8.40	-4.00	0.00	0.00	0.00	0.00	0.00	0.00	0.00	0.00	0.00	0.00	0.00	0.00	0.00	0.00	0.00	0.00
-0.03	0.16	-0.12	0.41	-0.14	-0.29	0.17	0.46	0.18	-0.17	0.00	0.22	0.32	-0.14	0.73	0.00	-0.39	-0.01	0.00	-65.59	177.10	-111.20	0.00	-30.00	87.60	-57.60	0.00	-6.40	7.90	-1.50	0.00	-6.40	7.90	-1.50	0.00	0.00	0.00	0.00	0.00	0.00	0.00	0.00	0.00	0.00	0.00	0.00	0.00	0.00	0.00	0.00
-0.08	0.17	-0.08	0.00	0.17	-0.30	0.12	0.31	0.20	-0.62	-0.07	0.00	0.17	-0.01	-0.26	0.00	0.01	0.18	0.00	-113.96	176.55	-62.40	0.00	-54.40	87.93	-34.17	0.00	-7.80	6.70	1.00	0.00	-7.80	6.70	1.00	0.00	0.00	0.00	0.00	0.00	0.00	0.00	0.00	0.00	0.00	0.00	0.00	0.00	0.00	0.00	0.00
-0.13	0.45	0.47	-0.35	-0.20	-0.27	0.30	0.04	0.20	-0.45	0.11	0.00	0.61	-0.33	0.56	0.00	0.01	0.00	0.04	-151.10	158.70	-7.50	0.44	-73.46	80.20	-6.83	0.00	-8.40	4.80	3.60	0.00	-8.40	4.80	3.60	0.00	0.00	0.00	0.00	0.00	0.00	0.00	0.00	0.00	0.00	0.00	0.00	0.00	0.00	0.00	0.00
-0.38	0.13	0.02	0.06	0.28	-0.22	-0.06	0.00	0.18	-0.27	-0.33	0.00	0.25	-0.31	0.05	0.22	0.44	0.00	0.38	-173.40	125.30	48.00	0.05	-85.40	64.40	21.00	0.00	-8.20	2.40	5.80	0.00	-8.20	2.40	5.80	0.00	0.00	0.00	0.00	0.00	0.00	0.00	0.00	0.00	0.00	0.00	0.00	0.00	0.00	0.00	0.00
-0.17	0.28	0.17	-0.07	0.12	-0.03	-0.15	0.06	0.14	0.05	-0.19	0.00	0.31	-0.26	-0.05	-0.49	-0.48	0.00	0.30	-178.70	79.60	99.00	0.00	-89.00	42.20	46.70	0.00	-7.20	-0.20	7.40	0.00	-7.20	-0.20	7.40	0.00	0.00	0.00	0.00	0.00	0.00	0.00	0.00	0.00	0.00	0.00	0.00	0.00	0.00	0.00	0.00
-0.10	0.05	-0.07	-0.40	0.28	-0.06	-0.22	0.09	0.09	0.03	-0.16	-0.49	0.33	-0.18	0.05	0.00	0.00	0.00	-0.45	-166.50	25.76	140.30	-0.21	-83.80	15.90	68.11	0.00	-5.50	-2.80	8.30	0.00	-5.50	-2.80	8.30	0.00	0.00	0.00	0.00	0.00	0.00	0.00	0.00	0.00	0.00	0.00	0.00	0.00	0.00	0.00	0.00
-0.14	0.00	0.15	0.00	0.24	0.03	-0.27	0.00	0.03	0.46	0.22	0.13	0.32	0.42	0.10	0.00	0.00	0.01	-0.08	-138.00	-29.51	167.80	0.00	-70.40	-11.95	82.45	0.00	-3.20	-5.10	8.40	0.00	-3.20	-5.10	8.40	0.00	0.00	0.00	0.00	0.00	0.00	0.00	0.00	0.00	0.00	0.00	0.00	0.00	0.00	0.00	0.00
-0.34	-0.05	0.16	0.43	0.17	0.12	-0.30	0.00	-0.34	0.19	-0.16	0.00	-0.17	0.01	-0.71	0.00	0.36	0.01	-0.01	-96.49	-82.65	178.90	0.50	-50.06	-38.51	89.11	0.00	-0.60	-6.90	7.60	0.00	-0.60	-6.90	7.60	0.00	0.00	0.00	0.00	0.00	0.00	0.00	0.00	0.00	0.00	0.00	0.00	0.00	0.00	0.00	0.00
-0.06	-0.10	0.17	-0.31	-0.36	0.20	-0.29	0.00	-0.36	-0.04	-0.11	0.00	0.21	0.11	-0.58	0.00	0.00	-0.46	0.00	-45.00	-128.31	172.64	0.04	-25.00	-61.50	86.50	0.00	1.90	-8.10	6.10	0.00	1.90	-8.10	6.10	0.00	0.00	0.00	0.00	0.00	0.00	0.00	0.00	0.00	0.00	0.00	0.00	0.00	0.00	0.00	0.00
-0.42	0.25	0.15	0.05	0.16	0.39	-0.24	-0.31	-0.14	0.19	-0.05	0.00	0.12	0.20	-0.33	0.00	0.20	0.26	0.00	11.10	-160.30	149.20	-0.45	2.60	-77.99	75.79	0.00	4.40	-8.40	4.00	0.00	4.40	-8.40	4.00	0.00	0.00	0.00	0.00	0.00	0.00	0.00	0.00	0.00	0.00	0.00	0.00	0.00	0.00	0.00	0.00
0.05	-0.43	0.29	0.00	-0.09	0.29	-0.20	-0.23	-0.18	0.17	-0.02	0.00	0.01	0.27	-0.29	0.00	-0.01	0.01	0.43	65.80	-177.10	111.20	0.26	29.58	-87.60	57.60	0.00	6.40	-7.90	1.50	0.00	6.40	-7.90	1.50	0.00	0.00	0.00	0.00	0.00	0.00	0.00	0.00	0.00	0.00	0.00	0.00	0.00	0.00	0.00	0.00
0.08	-0.17	0.47	0.00	-0.17	0.30	-0.43	0.21	0.13	0.33	0.04	0.00	-0.08	0.27	-0.23	0.00	-0.01	0.16	-0.23	114.37	-176.50	62.71	0.00	53.92	-88.20	33.80	0.00	7.80	-6.70	-1.00	0.00	7.80	-6.70	-1.00	0.00	0.00	0.00	0.00	0.00	0.00	0.00	0.00	0.00	0.00	0.00	0.00	0.00	0.00	0.00	0.00
0.13	-0.16	0.19	0.00	-0.24	0.27	0.11	-0.41	-0.07	0.07	0.12	0.09	-0.18	0.33	-0.41	0.21	-0.01	0.00	0.44	151.43	-158.70	7.50	0.27	73.50	-80.20	6.22	0.00	8.40	-4.80	-3.60	0.00	8.40	-4.80	-3.60	0.00	0.00	0.00	0.00	0.00	0.00	0.00	0.00	0.00	0.00	0.00	0.00	0.00	0.00	0.00	0.00
0.15	0.18	0.42	-0.31	-0.28	0.22	0.06	0.00	0.01	0.01	0.17	0.00	-0.25	0.31	-0.05	0.00	-0.01	0.00	0.01	172.91	-125.30	-47.69	0.00	85.40	-64.40	-21.00	0.00	8.20	-2.40	-5.80	0.00	8.20	-2.40	-5.80	0.00	0.00	0.00	0.00	0.00	0.00	0.00	0.00	0.00	0.00	0.00	0.00	0.00	0.00	0.00	0.00
0.17	-0.27	-0.50	0.00	-0.30	0.46	-0.14	-0.32	-0.14	-0.05	0.19	0.02	-0.31	-0.03	0.05	0.00	-0.43	0.43	0.32	178.70	-79.29	-99.00	0.00	88.74	-42.20	-46.55	0.00	7.20	0.20	-7.40	0.00	7.20	0.20	-7.40	0.00	0.00	0.00	0.00	0.00	0.00	0.00	0.00	0.00	0.00	0.00	0.00	0.00	0.00	0.00	0.00
0.16	-0.05	-0.09	-0.21	-0.28	0.06	0.35	-0.42	0.41	-0.11	0.03	-0.26	-0.68	0.18	0.15	-0.07	0.00	0.00	0.16	166.50	-26.20	-140.30	0.16	83.80	-15.71	-67.70	0.00	5.50	2.80	-8.30	0.00	5.50	2.80	-8.30	0.00	0.00	0.00	0.00	0.00	0.00	0.00	0.00	0.00	0.00	0.00	0.00	0.00	0.00	0.00	0.00
0.61	0.00	-0.15	0.06	-0.73	-0.03	0.27	0.00	0.28	-0.15	0.19	0.00	-0.19	0.08	0.23	0.00	0.00	0.16	0.01	138.31	29.80	-167.30	0.00	70.57	12.36	-82.30	0.00	3.20	5.10	-8.40	0.00	3.20	5.10	-8.40	0.00	0.00	0.00	0.00	0.00	0.00	0.00	0.00	0.00	0.00	0.00	0.00	0.00	0.00	0.00	0.00
0.15	0.05	-0.43	-0.26	-0.17	-0.56	0.30	0.00	0.25	-0.67	0.16	0.00	0.16	-0.01	0.29	0.00	-0.45	-0.01	0.01	96.00	82.90	-178.90	0.00	49.93	38.60	-88.80	0.00	0.60	6.90	-7.60	0.00	0.60	6.90	-7.60	0.00	0.00	0.00	0.00	0.00	0.00	0.00	0.00	0.00	0.00	0.00	0.00	0.00	0.00	0.00	0.00
0.04	0.10	-0.17	0.00	-0.09	-0.20	0.45	0.00	0.09	-0.20	0.11	0.00	-0.21	-0.02	0.32	0.00	0.44	-0.38	0.17	44.79	127.47	-172.50	-0.17	24.97	61.50	-86.48	0.00	-1.90	8.10	-6.10	0.00	-1.90	8.10	-6.10	0.00	0.00	0.00	0.00	0.00	0.00	0.00	0.00	0.00	0.00	0.00	0.00	0.00	0.00	0.00	0.00
0.01	0.23	0.05	-0.08	0.43	-0.52	0.26	0.39	0.14	-0.59	0.05	0.09	0.38	-0.20	0.09	-0.31	0.03	-0.01	0.00	-11.10	160.30	-149.01	0.36	-2.60	78.40	-75.95	0.00	-4.40	8.40	-4.00	0.00	-4.40	8.40	-4.00	0.00	0.00	0.00	0.00	0.00	0.00	0.00	0.00	0.00	0.00	0.00	0.00	0.00	0.00	0.00	0.00
-0.03	0.16	-0.12	-0.37	0.34	-0.29	0.51	0.31	0.28	0.12	0.25	0.00	-0.01	-0.27	0.29	0.00	0.11	-0.01	0.00	-65.80	177.10	-111.20	0.00	-29.80	87.60	-57.60	0.00	-6.40	7.90	-1.50	0.00	-6.40	7.90	-1.50	0.00	0.00	0.00	0.00	0.00	0.00	0.00	0.00	0.00	0.00	0.00	0.00	0.00	0.00	0.00	0.00
0.18	0.46	0.23	0.00	-0.20	-0.30	0.12	-0.27	0.20	-0.13	-0.14	-0.18	0.20	0.08	-0.20	0.00	0.01	-0.11	0.00	-113.85	176.89	-62.66	0.26	-53.99	88.20	-33.47	0.00	-7.80	6.70	1.00	0.00	-7.80	6.70	1.00	0.00	0.00	0.00	0.00	0.00	0.00	0.00	0.00	0.00	0.00	0.00	0.00	0.00	0.00	0.00	0.00
0.02	0.16	-0.03	0.00	0.24	-0.27	-0.41	0.00	0.20	-0.07	-0.12	0.00	0.18	-0.64	0.15	0.00	0.01	-0.45	0.00	-151.10	158.70	-7.50	0.00	-73.81	80.33	-6.70	0.00	-8.40	4.80	3.60	0.00	-8.40	4.80	3.60	0.00	0.00	0.00	0.00	0.00	0.00	0.00	0.00	0.00	0.00	0.00	0.00	0.00	0.00	0.00	0.00
-0.15	-0.18	0.02	0.00	0.28	0.24	-0.06	0.00	0.18	-0.01	-0.17	0.00	0.42	-0.31	0.05	0.00	0.01	0.00	-0.01	-173.40	125.05	48.00	0.00	-85.47	64.40	20.84	0.00	-8.20	2.40	5.80	0.00	-8.20	2.40	5.80	0.00	0.00	0.00	0.00	0.00	0.00	0.00	0.00	0.00	0.00	0.00	0.00	0.00	0.00	0.00	0.00
-0.22	0.09	0.53	0.00	0.74	-0.58	-0.15	-0.29	0.14	-0.38	-0.19	0.00	0.31	-0.06	-0.34	0.00	0.51	-0.44	-0.01	-178.70	79.60	99.00	0.00	-89.00	42.20	46.70	0.00	-7.20	-0.20	7.40	0.00	-7.20	-0.20	7.40	0.00	0.00	0.00	0.00	0.00	0.00	0.00	0.00	0.00	0.00	0.00	0.00	0.00	0.00	0.00	0.00
-0.16	0.05	0.11	0.00	0.28	-0.06	-0.22	0.00	0.30	0.11	-0.64	0.00	0.02	-0.05	-0.15	0.00	0.00	0.00	-0.01	-166.50	26.20	140.76	0.06	-83.80	15.90	67.52	0.00	-5.50	-2.80	8.30	0.00	-5.50	-2.80	8.30	0.00	0.00	0.00	0.00	0.00	0.00	0.00	0.00	0.00	0.00	0.00	0.00	0.00	0.00	0.00	0.00
-0.14	-0.05	0.15	0.00	0.24	0.03	-0.27	0.20	0.03	0.15	-0.19	0.00	0.32	-0.31	-0.14	0.00	0.03	0.01	-0.01	-137.74	-29.80	167.80	0.10	-70.21	-11.90	82.30	0.00	-3.20	-5.10	8.40	0.00	-3.20	-5.10	8.40	0.00	0.00	0.00	0.00	0.00	0.00	0.00	0.00	0.00	0.00	0.00	0.00	0.00	0.00	0.00	0.00
-0.11	-0.05	-0.33	0.02	0.17	0.10	-0.14	-0.37	-0.03	0.19	-0.16	0.00	0.32	0.01	-0.61	0.00	0.10	-0.01	-0.01	-96.00	-82.90	179.13	0.06	-50.20	-39.02	88.63	0.00	-0.60	-6.90	7.60	0.00	-0.60	-6.90	7.60	0.00	0.00	0.00	0.00	0.00	0.00	0.00	0.00	0.00	0.00	0.00	0.00	0.00	0.00	0.00	0.00
-0.41	-0.27	0.17	0.00	0.38	0.20	-0.67	0.00	-0.54	0.20	-0.11	0.06	0.21	0.57	-0.32	0.00	0.00	0.01	0.00	-44.60	-127.90	172.50	0.00	-25.00	-61.50	86.50	0.00	1.90	-8.10	6.10	0.00	1.90	-8.10	6.10	0.00	0.00	0.00	0.00	0.00	0.00	0.00	0.00	0.00	0.00	0.00	0.00	0.00	0.00	0.00	0.00
-0.45	0.11	0.15	0.00	0.00	0.26	-0.26	-0.45	-0.37	0.19	0.34	0.00	0.12	0.20	-0.33	0.26	-0.39	0.30	0.00	11.10	-160.30	148.75	0.00	2.60	-78.04	75.62	0.00	4.40	-8.40	4.00	0.00	4.40	-8.40	4.00	0.00	0.00	0.00	0.00	0.00	0.00	0.00	0.00	0.00	0.00	0.00	0.00	0.00	0.00	0.00	0.00
0.03	-0.16	0.12	0.00	0.08	0.39	-0.20	0.00	-0.39	0.30	0.00	0.00	-0.47	-0.18	-0.29	0.00	-0.36	0.01	0.00	65.57	-177.10	111.20	0.31	30.00	-87.60	57.86	0.00	6.40	-7.90	1.50	0.00	6.40	-7.90	1.50	0.00	0.00	0.00	0.00	0.00	0.00	0.00	0.00	0.00	0.00	0.00	0.00	0.00	0.00	0.00	0.00
0.05	-0.64	0.08	0.00	-0.17	0.30	-0.12	0.00	-0.26	0.57	0.07	0.00	-0.08	0.08	-0.23	0.00	-0.28	0.01	0.00	114.10	-176.58	62.40	-0.18	54.40	-88.20	33.80	0.00	7.80	-6.70	-1.00	0.00	7.80	-6.70	-1.00	0.00	0.00	0.00	0.00	0.00	0.00	0.00	0.00	0.00	0.00	0.00	0.00	0.00	0.00	0.00	0.00
0.13	0.03	-0.46	0.00	-0.71	0.44	-0.03	0.00	-0.20	0.20	-0.31	0.00	-0.53	0.33	-0.15	0.00	-0.01	0.00	0.00	151.10	-158.86	7.50	0.00	73.97	-80.20	6.26	0.00	8.40	-4.80	-3.60	0.00	8.40	-4.80	-3.60	0.00	0.00	0.00	0.00	0.00	0.00	0.00	0.00	0.00	0.00	0.00	0.00	0.00	0.00	0.00	0.00
0.15	0.07	-0.19	0.47	-0.28	-0.26	0.06	0.00	-0.41	0.01	0.17	0.00	-0.25	0.31	-0.05	-0.47	-0.01	0.00	0.01	173.40	-125.30	-48.37	0.19	85.40	-64.40	-21.00	0.00	8.20	-2.40	-5.80	0.00	8.20	-2.40	-5.80	0.00	0.00	0.00	0.00	0.00	0.00	0.00	0.00	0.00	0.00	0.00	0.00	0.00	0.00	0.00	0.00
0.17	-0.09	-0.07	0.00	-0.46	0.15	0.15	0.00	-0.14	-0.36	-0.28	0.15	-0.31	0.26	0.05	0.00	0.16	0.00	0.01	178.87	-79.60	-99.00	0.21	89.00	-42.14	-46.70	0.00	7.20	0.20	-7.40	0.00	7.20	0.20	-7.40	0.00	0.00	0.00	0.00	0.00	0.00	0.00	0.00	0.00	0.00	0.00	0.00	0.00	0.00	0.00	0.00
0.16	-0.05	0.05	-0.17	-0.28	0.06	0.09	-0.10	-0.35	-0.01	0.20	0.00	-0.33	0.27	0.15	0.06	0.00	-0.32	0.17	166.50	-26.20	-140.74	-0.43	83.80	-15.51	-67.90	0.00	5.50	2.80	-8.30	0.00	5.50	2.80	-8.30	0.00	0.00	0.00	0.00	0.00	0.00	0.00	0.00	0.00	0.00	0.00	0.00	0.00	0.00	0.00	0.00
0.14	0.14	-0.15	-0.18	-0.24	0.19	-0.17	0.19	-0.03	-0.15	0.19	0.19	-0.32	-0.23	0.23	0.00	0.00	0.30	0.27	138.43	29.82	-168.07	0.00	70.40	11.90	-82.30	0.00	3.20	5.10	-8.40	0.00	3.20	5.10	-8.40	0.00	0.00	0.00	0.00	0.00	0.00	0.00	0.00	0.00	0.00	0.00	0.00	0.00	0.00	0.00	0.00
0.11	0.22	-0.16	0.00	-0.17	-0.12	0.30	-0.40	-0.23	-0.19	0.16	0.00	-0.28	-0.01	0.44	0.00	0.00	-0.01	0.13	96.39	82.90	-178.90	0.00	50.20	38.60	-88.80	0.00	0.60	6.90	-7.60	0.00	0.60	6.90	-7.60	0.00	0.00	0.00	0.00	0.00	0.00	0.00	0.00	0.00	0.00	0.00	0.00	0.00	0.00	0.00	0.00
0.06	0.41	0.02	0.39	-0.09	0.00	0.29	0.00	0.09	-0.43	0.11	0.25	-0.17	-0.11	0.32	0.00	0.00	-0.01	0.00	44.60	127.90	-172.50	0.00	25.00	61.50	-86.50	0.00	-1.90	8.10	-6.10	0.00	-1.90	8.10	-6.10	0.00	0.00	0.00	0.00	0.00	0.00	0.00	0.00	0.00	0.00	0.00	0.00	0.00	0.00	0.00	0.00
0.07	0.14	-0.15	0.39	0.00	-0.26	0.26	0.00	0.14	-0.19	-0.39	0.00	-0.18	-0.46	0.33	0.00	0.01	-0.01	0.29	-11.01	160.30	-149.27	0.25	-2.95	78.40	-75.70	0.00	-4.40	8.40	-4.00	0.00	-4.40	8.40	-4.00	0.00	0.00	0.00	0.00	0.00	0.00	0.00	0.00	0.00	0.00	0.00	0.00	0.00	0.00	0.00	0.00
-0.03	0.59	-0.12	0.13	0.09	0.10	0.20	0.00	0.18	-0.17	-0.26	0.00	0.40	-0.27	0.29	-0.31	0.01	-0.01	0.29	-65.80	177.10	-111.20	-0.48	-30.00	88.10	-57.60	0.00	-6.40	7.90	-1.50	0.00	-6.40	7.90	-1.50	0.00	0.00	0.00	0.00	0.00	0.00	0.00	0.00	0.00	0.00	0.00	0.00	0.00	0.00	0.00	0.00
-0.08	0.17	0.21	0.00	0.30	-0.30	-0.05	0.00	0.20	-0.13	-0.07	0.00	-0.30	-0.32	0.23	0.00	0.01	-0.01	0.00	-113.70	176.50	-62.63	0.00	-54.40	88.20	-34.21	0.00	-7.80	6.70	1.00	0.00	-7.80	6.70	1.00	0.00	0.00	0.00	0.00	0.00	0.00	0.00	0.00	0.00	0.00	0.00	0.00	0.00	0.00	0.00	0.00
-0.13	0.16	-0.03	0.00	0.24	-0.27	0.03	0.04	0.20	-0.07	0.34	0.00	0.57	-0.33	0.15	0.00	0.01	0.00	0.31	-151.47	158.70	-7.50	0.00	-73.50	80.20	-6.27	0.00	-8.40	4.80	3.60	0.00	-8.40	4.80	3.60	0.00	0.00	0.00	0.00	0.00	0.00	0.00	0.00	0.00	0.00	0.00	0.00	0.00	0.00	0.00	0.00
-0.63	0.13	0.02	0.00	0.28	-0.22	-0.06	0.31	0.18	-0.45	-0.17	0.00	0.25	-0.31	0.05	0.00	-0.16	0.00	-0.01	-173.66	124.81	47.58	-0.08	-85.04	64.40	21.00	0.00	-8.20	2.40	5.80	0.00	-8.20	2.40	5.80	0.00	0.00	0.00	0.00	0.00	0.00	0.00	0.00	0.00	0.00	0.00	0.00	0.00	0.00	0.00	0.00
-0.60	0.09	0.07	-0.45	0.77	-0.15	-0.15	0.09	-0.04	0.05	-0.02	-0.42	0.31	-0.26	-0.05	0.00	0.01	0.00	-0.01	-178.70	79.11	99.00	0.00	-89.00	42.20	46.80	0.00	-7.20	-0.20	7.40	0.00	-7.20	-0.20	7.40	0.00	0.00	0.00	0.00	0.00	0.00	0.00	0.00	0.00	0.00	0.00	0.00	0.00	0.00	0.00	0.00
-0.16	0.11	0.11	0.00	0.28	0.34	-0.22	0.00	-0.31	0.11	-0.20	0.00	0.33	0.08	-0.15	0.00	-0.44	0.25	0.14	-166.47	26.45	140.30	-0.35	-83.80	15.90	67.90	0.00	-5.50	-2.80	8.30	0.00	-5.50	-2.80	8.30	0.00	0.00	0.00	0.00	0.00	0.00	0.00	0.00	0.00	0.00	0.00	0.00	0.00	0.00	0.00	0.00
0.29	0.00	0.15	0.00	0.24	0.03	-0.29	0.00	0.01	0.15	0.07	0.00	0.32	-0.08	-0.23	0.40	0.00	0.01	0.24	-137.83	-29.80	167.80	0.00	-70.40	-11.90	82.30	0.00	-3.20	-5.10	8.40	0.00	-3.20	-5.10	8.40	0.00	0.00	0.00	0.00	0.00	0.00	0.00	0.00	0.00	0.00	0.00	0.00	0.00	0.00	0.00	0.00
-0.11	-0.05	0.52	0.00	0.20	0.12	-0.15	0.00	-0.03	0.19	-0.16	0.00	0.28	0.32	-0.19	-0.48	0.00	0.05	-0.01	-96.00	-83.25	178.90	0.00	-50.20	-38.20	88.89	0.00	-0.60	-6.90	7.60	0.00	-0.60	-6.90	7.60	0.00	0.00	0.00	0.00	0.00	0.00	0.00	0.00	0.00	0.00	0.00	0.00	0.00	0.00	0.00	0.00
-0.06	0.03	0.17	0.00	0.09	0.20	-0.09	0.00	0.22	-0.01	-0.11	0.17	-0.06	0.11	-0.32	0.13	0.00	0.14	0.00	-44.60	-127.90	172.50	0.04	-25.00	-61.45	86.50	0.00	1.90	-8.10	6.10	0.00	1.90	-8.10	6.10	0.00	0.00	0.00	0.00	0.00	0.00	0.00	0.00	0.00	0.00	0.00	0.00	0.00	0.00	0.00	0.00
-0.01	-0.14	0.15	0.50	0.02	0.26	-0.22	-0.13	-0.14	0.19	-0.29	0.00	0.12	0.20	-0.68	0.00	-0.01	0.23	0.00	11.10	-160.30	149.20	0.00	3.00	-78.69	75.70	0.00	4.40	-8.40	4.00	0.00	4.40	-8.40	4.00	0.00	0.00	0.00	0.00	0.00	0.00	0.00	0.00	0.00	0.00	0.00	0.00	0.00	0.00	0.00	0.00
0.03	-0.37	0.12	0.00	-0.09	0.19	-0.10	0.00	0.21	0.19	0.00	0.00	0.01	0.27	-0.29	0.00	-0.01	0.01	0.00	65.80	-176.70	111.20	0.00	30.20	-87.50	57.60	0.00	6.40	-7.90	1.50	0.00	6.40	-7.90	1.50	0.00	0.00	0.00	0.00	0.00	0.00	0.00	0.00	0.00	0.00	0.00	0.00	0.00	0.00	0.00	0.00
0.08	-0.17	0.08	0.02	-0.17	0.30	-0.12	-0.48	-0.20	0.13	-0.25	0.00	-0.08	0.32	-0.23	0.00	0.28	-0.12	0.06	114.30	-176.50	62.40	0.00	54.69	-88.00	33.80	0.00	7.80	-6.70	-1.00	0.00	7.80	-6.70	-1.00	0.00	0.00	0.00	0.00	0.00	0.00	0.00	0.00	0.00	0.00	0.00	0.00	0.00	0.00	0.00	0.00
0.13	-0.16	0.03	0.00	-0.24	0.53	-0.03	0.13	-0.15	0.07	0.15	0.00	-0.18	0.33	-0.38	-0.16	-0.01	-0.42	-0.29	151.10	-158.55	7.50	0.00	73.54	-79.98	6.70	0.00	8.40	-4.80	-3.60	0.00	8.40	-4.80	-3.60	0.00	0.00	0.00	0.00	0.00	0.00	0.00	0.00	0.00	0.00	0.00	0.00	0.00	0.00	0.00	0.00
0.15	-0.13	0.20	0.00	-0.13	0.22	0.06	0.00	0.18	-0.15	0.17	0.00	-0.25	0.18	-0.05	0.00	-0.30	0.00	0.01	173.40	-125.08	-48.00	0.03	85.40	-64.19	-21.44	0.00	8.20	-2.40	-5.80	0.00	8.20	-2.40	-5.80	0.00	0.00	0.00	0.00	0.00	0.00	0.00	0.00	0.00	0.00	0.00	0.00	0.00	0.00	0.00	0.00
-0.32	-0.09	-0.07	0.00	-0.30	0.15	0.15	0.00	-0.58	0.01	0.63	0.00	-0.68	0.26	0.05	0.00	0.16	0.00	0.01	178.57	-79.60	-99.00	0.00	89.39	-42.62	-46.70	0.00	7.20	0.20	-7.40	0.00	7.20	0.20	-7.40	0.00	0.00	0.00	0.00	0.00	0.00	0.00	0.00	0.00	0.00	0.00	0.00	0.00	0.00	0.00	0.00
0.16	-0.05	0.01	0.00	-0.69	0.06	0.61	-0.02	-0.09	-0.13	0.20	-0.05	-0.13	0.18	0.15	0.00	0.00	0.00	0.01	166.96	-26.20	-140.30	0.00	83.80	-15.86	-67.90	0.00	5.50	2.80	-8.30	0.00	5.50	2.80	-8.30	0.00	0.00	0.00	0.00	0.00	0.00	0.00	0.00	0.00	0.00	0.00	0.00	0.00	0.00	0.00	0.00
0.58	0.00	0.16	0.00	-0.48	-0.03	0.27	0.00	-0.03	-0.15	0.19	0.06	-0.32	0.08	0.23	0.04	0.00	-0.45	-0.25	138.00	29.80	-167.80	-0.26	70.40	11.90	-82.30	0.00	3.20	5.10	-8.40	0.00	3.20	5.10	-8.40	0.00	0.00	0.00	0.00	0.00	0.00	0.00	0.00	0.00	0.00	0.00	0.00	0.00	0.00	0.00	0.00
0.11	0.05	-0.16	0.00	-0.17	-0.12	0.30	-0.41	0.03	0.21	0.16	0.00	0.08	-0.01	0.29	0.00	0.00	-0.01	0.01	95.52	82.90	-178.90	0.00	50.20	38.16	-88.59	0.00	0.60	6.90	-7.60	0.00	0.60	6.90	-7.60	0.00	0.00	0.00	0.00	0.00	0.00	0.00	0.00	0.00	0.00	0.00	0.00	0.00	0.00	0.00	0.00
0.45	0.12	-0.17	0.16	-0.50	0.11	0.29	-0.43	0.22	-0.03	0.11	-0.31	-0.65	-0.11	0.32	0.00	-0.41	-0.19	-0.31	44.60	127.90	-172.50	0.00	25.00	61.59	-86.30	0.00	-1.90	8.10	-6.10	0.00	-1.90	8.10	-6.10	0.00	0.00	0.00	0.00	0.00	0.00	0.00	0.00	0.00	0.00	0.00	0.00	0.00	0.00	0.00	0.00
-0.28	0.14	-0.15	0.00	0.00	-0.20	0.26	0.00	-0.11	-0.19	-0.30	0.00	-0.12	-0.47	0.33	0.00	0.34	-0.01	-0.27	-10.79	160.13	-149.20	0.00	-2.58	78.40	-75.70	0.00	-4.40	8.40	-4.00	0.00	-4.40	8.40	-4.00	0.00	0.00	0.00	0.00	0.00	0.00	0.00	0.00	0.00	0.00	0.00	0.00	0.00	0.00	0.00	0.00
-0.03	-0.27	-0.12	0.36	0.09	-0.29	0.20	-0.23	0.18	-0.17	0.00	-0.03	-0.01	-0.27	-0.11	-0.31	0.01	-0.01	0.41	-65.67	177.10	-111.38	0.00	-30.00	87.60	-57.37	0.00	-6.40	7.90	-1.50	0.00	-6.40	7.90	-1.50	0.00	0.00	0.00	0.00	0.00	0.00	0.00	0.00	0.00	0.00	0.00	0.00	0.00	0.00	0.00	0.00
0.05	0.17	0.15	0.00	-0.31	-0.30	0.12	-0.47	0.61	-0.13	-0.07	-0.29	0.08	-0.32	0.23	0.00	0.32	-0.01	0.00	-114.10	176.64	-62.75	0.00	-54.30	87.75	-33.80	0.00	-7.80	6.70	1.00	0.00	-7.80	6.70	1.00	0.00	0.00	0.00	0.00	0.00	0.00	0.00	0.00	0.00	0.00	0.00	0.00	0.00	0.00	0.00	0.00
-0.42	0.16	-0.03	-0.41	0.68	-0.27	-0.22	0.00	0.36	-0.07	-0.12	0.00	-0.05	-0.33	-0.28	-0.44	0.16	0.00	0.00	-151.31	158.70	-7.50	0.00	-73.06	80.20	-7.01	0.00	-8.40	4.80	3.60	0.00	-8.40	4.80	3.60	0.00	0.00	0.00	0.00	0.00	0.00	0.00	0.00	0.00	0.00	0.00	0.00	0.00	0.00	0.00	0.00
-0.36	0.34	0.02	-0.05	0.15	-0.22	-0.06	0.00	0.49	0.38	0.14	0.00	0.46	-0.31	0.34	-0.23	0.01	0.05	-0.01	-173.40	125.30	48.41	0.00	-85.40	64.44	20.60	0.00	-8.20	2.40	5.80	0.00	-8.20	2.40	5.80	0.00	0.00	0.00	0.00	0.00	0.00	0.00	0.00	0.00	0.00	0.00	0.00	0.00	0.00	0.00	0.00
-0.17	0.19	0.40	-0.42	0.30	-0.46	-0.15	-0.31	0.14	-0.40	-0.19	0.00	0.46	-0.26	-0.05	0.00	0.01	0.00	-0.01	-178.70	79.18	99.00	0.00	-88.69	42.20	46.95	0.00	-7.20	-0.20	7.40	0.00	-7.20	-0.20	7.40	0.00	0.00	0.00	0.00	0.00	0.00	0.00	0.00	0.00	0.00	0.00	0.00	0.00	0.00	0.00	0.00
-0.16	0.09	0.26	0.00	0.42	-0.06	-0.22	0.29	0.09	0.11	-0.20	0.00	0.33	-0.18	-0.15	0.10	0.41	0.00	-0.01	-166.60	26.20	140.57	0.00	-83.76	15.67	67.90	0.00	-5.50	-2.80	8.30	0.00	-5.50	-2.80	8.30	0.00	0.00	0.00	0.00	0.00	0.00	0.00	0.00	0.00	0.00	0.00	0.00	0.00	0.00	0.00	0.00
-0.14	-0.45	0.15	0.00	0.24	-0.20	-0.10	0.00	0.03	-0.20	-0.46	-0.35	0.32	-0.06	-0.08	0.00	-0.37	0.01	-0.25	-138.00	-30.25	168.19	0.43	-70.40	-12.19	82.30	0.00	-3.20	-5.10	8.40	0.00	-3.20	-5.10	8.40	0.00	0.00	0.00	0.00	0.00	0.00	0.00	0.00	0.00	0.00	0.00	0.00	0.00	0.00	0.00	0.00
-0.01	-0.05	0.60	0.31	-0.18	0.12	-0.30	0.00	-0.08	-0.16	0.10	0.17	-0.21	0.01	-0.29	0.19	0.00	0.01	-0.44	-96.00	-82.90	178.90	0.00	-50.20	-38.60	88.84	0.00	-0.60	-6.90	7.60	0.00	-0.60	-6.90	7.60	0.00	0.00	0.00	0.00	0.00	0.00	0.00	0.00	0.00	0.00	0.00	0.00	0.00	0.00	0.00	0.00
0.15	0.02	0.17	0.00	0.09	0.20	-0.70	0.00	-0.09	-0.28	-0.54	0.20	0.47	0.11	-0.32	0.00	0.00	0.22	-0.49	-44.95	-127.90	172.50	0.00	-25.02	-61.50	86.50	0.00	1.90	-8.10	6.10	0.00	1.90	-8.10	6.10	0.00	0.00	0.00	0.00	0.00	0.00	0.00	0.00	0.00	0.00	0.00	0.00	0.00	0.00	0.00	0.00
-0.01	-0.14	0.35	0.00	0.00	0.26	-0.01	0.00	-0.14	-0.24	0.05	0.00	0.12	-0.18	-0.33	-0.06	-0.01	0.01	0.23	11.10	-160.30	149.49	0.00	2.60	-78.26	75.75	0.00	4.40	-8.40	4.00	0.00	4.40	-8.40	4.00	0.00	0.00	0.00	0.00	0.00	0.00	0.00	0.00	0.00	0.00	0.00	0.00	0.00	0.00	0.00	0.00
0.03	-0.16	0.12	0.00	0.13	0.29	-0.20	0.00	-0.18	0.56	-0.10	0.23	0.01	-0.22	0.00	0.00	0.18	0.01	-0.45	65.86	-177.33	111.20	0.00	30.25	-87.60	57.60	0.00	6.40	-7.90	1.50	0.00	6.40	-7.90	1.50	0.00	0.00	0.00	0.00	0.00	0.00	0.00	0.00	0.00	0.00	0.00	0.00	0.00	0.00	0.00	0.00
-0.23	-0.66	-0.33	0.00	0.09	0.30	-0.12	0.00	-0.20	0.13	0.07	0.33	-0.08	0.32	0.13	0.00	-0.01	0.24	0.00	114.07	-176.50	62.60	0.00	54.61	-88.69	33.49	0.00	7.80	-6.70	-1.00	0.00	7.80	-6.70	-1.00	0.00	0.00	0.00	0.00	0.00	0.00	0.00	0.00	0.00	0.00	0.00	0.00	0.00	0.00	0.00	0.00
0.13	-0.16	0.03	0.00	-0.51	0.10	0.02	0.00	0.23	0.07	0.18	0.00	-0.18	0.33	-0.15	-0.02	-0.01	0.27	0.00	151.10	-158.72	7.50	0.00	73.63	-80.20	6.70	0.00	8.40	-4.80	-3.60	0.00	8.40	-4.80	-3.60	0.00	0.00	0.00	0.00	0.00	0.00	0.00	0.00	0.00	0.00	0.00	0.00	0.00	0.00	0.00	0.00
0.15	-0.13	-0.02	0.00	-0.70	0.43	-0.34	0.00	-0.14	0.30	-0.28	0.00	-0.09	0.31	-0.05	0.00	-0.01	0.21	0.01	173.40	-125.30	-48.00	0.00	85.40	-64.40	-21.00	0.00	8.20	-2.40	-5.80	0.00	8.20	-2.40	-5.80	0.00	0.00	0.00	0.00	0.00	0.00	0.00	0.00	0.00	0.00	0.00	0.00	0.00	0.00	0.00	0.00
0.17	-0.09	-0.13	0.00	-0.30	0.15	-0.22	0.20	-0.31	-0.28	-0.02	0.31	-0.31	0.43	0.05	0.03	-0.19	-0.31	0.01	178.70	-79.60	-99.00	0.00	89.00	-42.20	-46.93	0.00	7.20	0.20	-7.40	0.00	7.20	0.20	-7.40	0.00	0.00	0.00	0.00	0.00	0.00	0.00	0.00	0.00	0.00	0.00	0.00	0.00	0.00	0.00	0.00
0.16	-0.05	-0.11	0.00	-0.18	0.06	0.61	0.00	-0.09	-0.11	-0.22	-0.44	0.06	0.40	0.15	0.00	0.00	0.09	-0.16	166.50	-26.20	-140.30	0.23	83.80	-16.27	-67.90	0.00	5.50	2.80	-8.30	0.00	5.50	2.80	-8.30	0.00	0.00	0.00	0.00	0.00	0.00	0.00	0.00	0.00	0.00	0.00	0.00	0.00	0.00	0.00	0.00
0.14	-0.44	-0.15	0.00	-0.24	-0.03	0.21	0.25	-0.45	-0.64	0.19	-0.02	-0.01	0.12	0.23	-0.38	0.12	-0.06	0.01	138.00	29.80	-167.80	0.00	70.19	11.90	-82.57	0.00	3.20	5.10	-8.40	0.00	3.20	5.10	-8.40	0.00	0.00	0.00	0.00	0.00	0.00	0.00	0.00	0.00	0.00	0.00	0.00	0.00	0.00	0.00	0.00
0.26	0.05	-0.16	-0.41	-0.17	-0.12	0.30	0.00	0.03	-0.51	0.56	0.00	0.11	-0.01	0.11	0.00	0.00	-0.01	0.01	96.00	82.90	-178.92	0.00	49.71	38.50	-88.80	0.00	0.60	6.90	-7.60	0.00	0.60	6.90	-7.60	0.00	0.00	0.00	0.00	0.00	0.00	0.00	0.00	0.00	0.00	0.00	0.00	0.00	0.00	0.00	0.00
0.06	0.02	-0.17	0.00	-0.49	-0.20	-0.13	0.43	0.09	-0.20	-0.20	0.00	-0.21	-0.54	0.32	0.10	0.00	-0.50	0.00	44.60	127.90	-172.50	0.00	25.23	61.67	-86.68	0.00	-1.90	8.10	-6.10	0.00	-1.90	8.10	-6.10	0.00	0.00	0.00	0.00	0.00	0.00	0.00	0.00	0.00	0.00	0.00	0.00	0.00	0.00	0.00	0.00
0.01	0.14	-0.15	0.00	-0.10	-0.66	0.26	0.00	0.14	-0.19	0.05	-0.41	-0.12	-0.20	0.53	0.00	0.01	0.15	0.00	-11.10	160.30	-149.20	0.00	-2.60	78.40	-75.93	0.00	-4.40	8.40	-4.00	0.00	-4.40	8.40	-4.00	0.00	0.00	0.00	0.00	0.00	0.00	0.00	0.00	0.00	0.00	0.00	0.00	0.00	0.00	0.00	0.00
-0.03	0.16	-0.12	0.00	0.09	-0.52	0.20	0.00	0.18	-0.08	0.29	0.00	0.46	-0.74	0.29	-0.35	0.22	0.30	0.09	-65.80	177.10	-111.20	-0.29	-30.40	87.60	-57.63	0.00	-6.40	7.90	-1.50	0.00	-6.40	7.90	-1.50	0.00	0.00	0.00	0.00	0.00	0.00	0.00	0.00	0.00	0.00	0.00	0.00	0.00	0.00	0.00	0.00
-0.08	-0.18	-0.06	0.00	0.17	-0.01	0.12	0.00	0.35	-0.13	-0.07	0.21	-0.34	-0.32	-0.21	0.00	0.01	-0.01	0.00	-114.10	176.50	-62.40	0.16	-54.40	88.64	-33.80	0.00	-7.80	6.70	1.00	0.00	-7.80	6.70	1.00	0.00	0.00	0.00	0.00	0.00	0.00	0.00	0.00	0.00	0.00	0.00	0.00	0.00	0.00	0.00	0.00
-0.13	0.16	-0.03	-0.29	0.63	0.16	0.03	0.00	0.20	-0.03	-0.35	0.00	0.18	0.11	0.15	0.00	0.01	0.00	0.13	-151.10	158.73	-7.50	0.00	-73.07	79.79	-6.70	0.00	-8.40	4.80	3.60	0.00	-8.40	4.80	3.60	0.00	0.00	0.00	0.00	0.00	0.00	0.00	0.00	0.00	0.00	0.00	0.00	0.00	0.00	0.00	0.00
-0.05	0.13	0.06	0.00	-0.15	-0.22	-0.06	0.00	0.34	0.43	-0.17	-0.13	-0.15	-0.31	0.05	0.00	0.01	-0.23	-0.01	-173.40	125.30	48.26	0.00	-85.40	64.34	21.00	0.00	-8.20	2.40	5.80	0.00	-8.20	2.40	5.80	0.00	0.00	0.00	0.00	0.00	0.00	0.00	0.00	0.00	0.00	0.00	0.00	0.00	0.00	0.00	0.00
-0.17	0.09	0.07	0.00	0.49	-0.15	-0.15	0.06	-0.02	0.05	-0.19	-0.37	0.45	-0.26	0.34	0.00	-0.46	-0.08	-0.30	-178.66	79.60	99.00	0.17	-88.74	42.20	46.70	0.00	-7.20	-0.20	7.40	0.00	-7.20	-0.20	7.40	0.00	0.00	0.00	0.00	0.00	0.00	0.00	0.00	0.00	0.00	0.00	0.00	0.00	0.00	0.00	0.00
-0.16	0.05	-0.36	0.00	0.28	-0.06	-0.22	0.00	-0.22	0.11	0.23	0.00	0.33	-0.18	-0.15	0.44	0.00	0.00	-0.01	-166.81	26.20	140.30	0.00	-83.80	15.90	67.41	0.00	-5.50	-2.80	8.30	0.00	-5.50	-2.80	8.30	0.00	0.00	0.00	0.00	0.00	0.00	0.00	0.00	0.00	0.00	0.00	0.00	0.00	0.00	0.00	0.00
0.15	0.00	-0.08	0.00	0.24	-0.13	-0.27	0.00	-0.39	-0.27	-0.19	0.00	0.45	-0.08	0.08	0.27	-0.08	0.51	-0.04	-138.00	-29.80	167.80	-0.40	-70.21	-11.90	82.30	0.00	-3.20	-5.10	8.40	0.00	-3.20	-5.10	8.40	0.00	0.00	0.00	0.00	0.00	0.00	0.00	0.00	0.00	0.00	0.00	0.00	0.00	0.00	0.00	0.00
-0.11	-0.11	0.16	0.20	-0.14	0.37	-0.30	0.00	-0.46	-0.22	-0.16	0.00	0.28	0.01	-0.04	0.15	0.00	0.01	-0.01	-96.00	-82.90	178.80	-0.31	-49.89	-38.60	89.11	0.00	-0.60	-6.90	7.60	0.00	-0.60	-6.90	7.60	0.00	0.00	0.00	0.00	0.00	0.00	0.00	0.00	0.00	0.00	0.00	0.00	0.00	0.00	0.00	0.00
-0.06	-0.10	0.17	-0.23	0.09	-0.29	-0.29	0.00	0.30	0.20	-0.11	0.03	0.16	-0.10	-0.32	-0.32	0.00	0.01	0.00	-44.31	-127.73	172.50	0.00	-25.00	-61.93	86.94	0.00	1.90	-8.10	6.10	0.00	1.90	-8.10	6.10	0.00	0.00	0.00	0.00	0.00	0.00	0.00	0.00	0.00	0.00	0.00	0.00	0.00	0.00	0.00	0.00
-0.01	-0.14	0.15	-0.02	0.00	0.39	-0.26	-0.26	-0.14	0.19	-0.05	0.50	-0.09	0.35	-0.14	0.00	0.28	0.01	0.00	11.02	-160.21	148.77	-0.13	2.60	-78.72	75.65	0.00	4.40	-8.40	4.00	0.00	4.40	-8.40	4.00	0.00	0.00	0.00	0.00	0.00	0.00	0.00	0.00	0.00	0.00	0.00	0.00	0.00	0.00	0.00	0.00
0.47	-0.45	-0.19	0.00	-0.09	0.60	-0.20	0.22	-0.18	0.17	0.05	-0.23	0.01	0.27	-0.29	0.05	-0.32	0.01	0.04	65.80	-177.31	110.97	0.00	30.39	-87.73	57.60	0.00	6.40	-7.90	1.50	0.00	6.40	-7.90	1.50	0.00	0.00	0.00	0.00	0.00	0.00	0.00	0.00	0.00	0.00	0.00	0.00	0.00	0.00	0.00	0.00
-0.19	-0.17	0.08	-0.47	-0.17	-0.07	-0.12	-0.48	-0.55	0.32	0.07	-0.16	-0.08	0.79	0.08	-0.27	-0.01	-0.25	-0.16	114.10	-176.73	62.44	-0.42	54.40	-88.20	34.11	0.00	7.80	-6.70	-1.00	0.00	7.80	-6.70	-1.00	0.00	0.00	0.00	0.00	0.00	0.00	0.00	0.00	0.00	0.00	0.00	0.00	0.00	0.00	0.00	0.00
-0.19	0.07	0.03	0.00	-0.24	0.27	0.43	-0.49	0.06	0.07	0.12	-0.08	-0.34	0.33	-0.12	0.39	0.03	0.00	0.00	151.10	-158.88	7.19	0.00	73.50	-80.20	6.44	0.00	8.40	-4.80	-3.60	0.00	8.40	-4.80	-3.60	0.00	0.00	0.00	0.00	0.00	0.00	0.00	0.00	0.00	0.00	0.00	0.00	0.00	0.00	0.00	0.00
0.15	-0.13	-0.02	-0.26	-0.28	0.22	0.10	0.00	0.28	0.01	-0.32	0.00	-0.06	-0.06	-0.08	0.00	0.05	0.00	0.01	173.40	-125.24	-48.00	0.00	85.40	-64.40	-21.00	0.00	8.20	-2.40	-5.80	0.00	8.20	-2.40	-5.80	0.00	0.00	0.00	0.00	0.00	0.00	0.00	0.00	0.00	0.00	0.00	0.00	0.00	0.00	0.00	0.00
0.17	-0.09	0.36	0.00	-0.30	0.15	0.15	0.16	-0.14	-0.05	0.19	0.39	-0.63	0.31	-0.16	0.00	-0.01	0.00	0.01	178.53	-79.54	-99.00	0.00	89.00	-42.20	-46.51	0.00	7.20	0.20	-7.40	0.00	7.20	0.20	-7.40	0.00	0.00	0.00	0.00	0.00	0.00	0.00	0.00	0.00	0.00	0.00	0.00	0.00	0.00	0.00	0.00
0.21	0.10	-0.11	0.31	-0.28	0.06	0.53	0.00	0.18	-0.14	-0.05	0.05	-0.33	0.18	0.15	-0.29	0.44	0.00	0.01	166.50	-26.20	-140.01	-0.29	83.95	-16.16	-67.90	0.00	5.50	2.80	-8.30	0.00	5.50	2.80	-8.30	0.00	0.00	0.00	0.00	0.00	0.00	0.00	0.00	0.00	0.00	0.00	0.00	0.00	0.00	0.00	0.00
0.54	-0.38	0.25	0.25	-0.73	0.13	0.17	0.00	-0.03	-0.15	0.19	0.00	-0.32	0.08	0.16	0.00	0.00	-0.01	0.01	138.00	29.80	-167.80	-0.23	70.32	11.46	-82.30	0.00	3.20	5.10	-8.40	0.00	3.20	5.10	-8.40	0.00	0.00	0.00	0.00	0.00	0.00	0.00	0.00	0.00	0.00	0.00	0.00	0.00	0.00	0.00	0.00
0.11	0.05	-0.16	0.04	-0.17	-0.06	0.30	0.21	0.26	-0.19	-0.15	0.21	-0.28	-0.01	0.29	0.00	0.00	-0.25	0.01	96.50	82.94	-178.90	0.00	50.20	38.42	-88.80	0.00	0.60	6.90	-7.60	0.00	0.60	6.90	-7.60	0.00	0.00	0.00	0.00	0.00	0.00	0.00	0.00	0.00	0.00	0.00	0.00	0.00	0.00	0.00	0.00
-0.37	-0.16	0.08	0.00	0.17	-0.69	0.29	0.00	0.09	-0.33	0.05	0.02	0.08	-0.11	0.32	0.36	0.00	-0.01	0.00	44.60	128.06	-172.50	-0.23	25.00	61.50	-86.50	0.00	-1.90	8.10	-6.10	0.00	-1.90	8.10	-6.10	0.00	0.00	0.00	0.00	0.00	0.00	0.00	0.00	0.00	0.00	0.00	0.00	0.00	0.00	0.00	0.00
0.01	0.14	-0.15	0.39	0.33	-0.03	0.47	0.00	0.14	-0.19	0.05	0.29	-0.12	-0.20	0.33	-0.21	0.20	-0.01	0.36	-11.55	160.30	-149.20	-0.49	-2.29	78.14	-75.70	0.00	-4.40	8.40	-4.00	0.00	-4.40	8.40	-4.00	0.00	0.00	0.00	0.00	0.00	0.00	0.00	0.00	0.00	0.00	0.00	0.00	0.00	0.00	0.00	0.00
0.16	0.16	-0.12	0.00	0.09	-0.67	-0.09	-0.35	0.18	-0.17	-0.48	0.31	-0.50	-0.27	0.33	-0.18	0.01	0.43	0.00	-65.44	176.79	-111.20	0.00	-30.00	87.39	-57.60	0.00	-6.40	7.90	-1.50	0.00	-6.40	7.90	-1.50	0.00	0.00	0.00	0.00	0.00	0.00	0.00	0.00	0.00	0.00	0.00	0.00	0.00	0.00	0.00	0.00
-0.08	0.17	-0.08	0.00	0.48	-0.30	0.37	0.00	0.20	-0.55	0.32	0.00	-0.10	-0.03	-0.12	0.00	0.05	-0.01	0.00	-114.10	176.12	-62.78	0.12	-54.40	88.67	-33.39	0.00	-7.80	6.70	1.00	0.00	-7.80	6.70	1.00	0.00	0.00	0.00	0.00	0.00	0.00	0.00	0.00	0.00	0.00	0.00	0.00	0.00	0.00	0.00	0.00
-0.13	0.16	-0.19	0.00	0.24	-0.27	0.03	0.00	0.20	-0.07	-0.12	0.00	0.18	-0.77	-0.16	0.46	-0.48	0.16	0.00	-151.10	158.79	-7.50	0.09	-73.50	80.20	-6.53	0.00	-8.40	4.80	3.60	0.00	-8.40	4.80	3.60	0.00	0.00	0.00	0.00	0.00	0.00	0.00	0.00	0.00	0.00	0.00	0.00	0.00	0.00	0.00	0.00
0.16	0.46	0.02	0.00	0.28	-0.07	-0.11	0.00	0.18	-0.01	-0.07	-0.24	0.25	-0.31	-0.37	0.39	0.23	0.00	-0.43	-173.40	125.34	48.00	0.00	-85.40	64.69	21.00	0.00	-8.20	2.40	5.80	0.00	-8.20	2.40	5.80	0.00	0.00	0.00	0.00	0.00	0.00	0.00	0.00	0.00	0.00	0.00	0.00	0.00	0.00	0.00	0.00
-0.40	0.09	0.07	0.00	0.30	-0.15	0.28	0.39	0.14	0.26	-0.42	0.31	0.31	-0.68	-0.50	-0.48	-0.24	-0.29	0.18	-178.70	79.79	99.00	0.00	-89.00	42.20	47.01	0.00	-7.20	-0.20	7.40	0.00	-7.20	-0.20	7.40	0.00	0.00	0.00	0.00	0.00	0.00	0.00	0.00	0.00	0.00	0.00	0.00	0.00	0.00	0.00	0.00
-0.65	0.37	-0.38	0.00	0.29	-0.51	-0.20	0.36	0.10	0.09	-0.20	0.36	0.36	-0.20	-0.12	0.09	0.00	-0.29	-0.01	-171.10	39.74	131.10	0.00	-85.90	22.70	63.10	0.00	-6.00	-2.10	8.10	0.00	-6.00	-2.10	8.10	0.00	0.00	0.00	0.00	0.00	0.00	0.00	0.00	0.00	0.00	0.00	0.00	0.00	0.00	0.00	0.00
-0.57	0.04	-0.27	0.09	0.25	0.00	-0.23	0.00	-0.39	0.29	-0.19	0.00	0.32	-0.17	0.05	0.00	0.00	0.01	0.03	-146.31	-15.80	162.40	-0.37	-74.41	-5.06	79.40	0.00	-3.80	-4.50	8.40	0.00	-3.80	-4.50	8.40	0.00	0.00	0.00	0.00	0.00	0.00	0.00	0.00	0.00	0.00	0.00	0.00	0.00	0.00	0.00	0.00
-0.12	-0.04	0.16	0.33	-0.24	0.10	-0.45	0.00	-0.45	0.18	-0.17	0.00	0.31	0.39	0.11	0.00	0.04	0.30	0.13	-107.79	-70.20	178.09	0.00	-56.05	-32.00	88.00	0.00	-1.30	-6.50	7.90	0.00	-1.30	-6.50	7.90	0.00	0.00	0.00	0.00	0.00	0.00	0.00	0.00	0.00	0.00	0.00	0.00	0.00	0.00	0.00	0.00
-0.07	0.07	0.17	0.00	-0.10	0.18	0.15	0.02	-0.44	0.46	-0.12	0.00	0.23	0.09	-0.32	0.00	0.06	0.01	-0.01	-58.00	-117.97	175.70	-0.49	-31.54	-56.01	87.90	0.00	1.30	-7.90	6.50	0.00	1.30	-7.90	6.50	0.00	0.00	0.00	0.00	0.00	0.00	0.00	0.00	0.00	0.00	0.00	0.00	0.00	0.00	0.00	0.00
0.01	-0.13	0.16	0.10	0.02	0.25	-0.01	0.17	-0.42	0.56	-0.07	0.00	0.14	0.18	-0.33	-0.23	0.00	0.05	0.00	-2.80	-153.60	156.72	0.00	-4.30	-74.80	78.78	0.00	3.80	-8.40	4.60	0.00	3.80	-8.40	4.60	0.00	0.00	0.00	0.00	0.00	0.00	0.00	0.00	0.00	0.00	0.00	0.00	0.00	0.00	0.00	0.00
-0.16	0.01	0.13	0.00	0.24	0.06	-0.52	-0.42	-0.48	0.51	0.04	0.27	0.04	0.26	-0.61	0.00	0.12	0.01	0.00	52.25	-174.50	121.87	0.00	23.46	-86.10	62.70	0.00	5.90	-8.10	2.20	0.00	5.90	-8.10	2.20	0.00	0.00	0.00	0.00	0.00	0.00	0.00	0.00	0.00	0.00	0.00	0.00	0.00	0.00	0.00	0.00
0.33	-0.13	0.09	0.00	-0.15	0.30	-0.14	0.00	-0.19	0.14	0.05	0.00	-0.06	0.31	-0.25	0.00	-0.27	-0.40	0.00	102.42	-178.30	75.42	0.00	48.70	-88.86	39.67	0.00	7.50	-7.10	-0.40	0.00	7.50	-7.10	-0.40	0.00	0.00	0.00	0.00	0.00	0.00	0.00	0.00	0.00	0.00	0.00	0.00	0.00	0.00	0.00	0.00
0.58	-0.16	0.04	-0.13	-0.25	0.28	0.01	0.00	-0.28	0.09	0.23	0.00	-0.15	-0.11	0.06	0.26	-0.01	0.00	0.00	143.10	-164.70	21.50	0.31	68.86	-83.00	13.60	0.00	8.30	-5.30	-3.00	0.00	8.30	-5.30	-3.00	0.00	0.00	0.00	0.00	0.00	0.00	0.00	0.00	0.00	0.00	0.00	0.00	0.00	0.00	0.00	0.00
0.15	-0.14	0.25	0.00	-0.28	0.02	0.04	-0.38	-0.19	0.02	0.16	0.00	-0.67	0.32	-0.07	0.00	-0.01	0.00	0.01	168.98	-135.00	-34.40	-0.16	83.45	-68.87	-14.20	0.00	8.30	-3.00	-5.30	0.00	8.30	-3.00	-5.30	0.00	0.00	0.00	0.00	0.00	0.00	0.00	0.00	0.00	0.00	0.00	0.00	0.00	0.00	0.00	0.00
0.17	-0.41	0.13	0.40	-0.30	0.31	-0.22	0.00	0.10	-0.50	0.19	0.00	-0.20	0.27	0.24	0.14	0.15	0.00	0.01	178.93	-91.74	-87.42	0.31	89.21	-48.20	-40.31	0.00	7.50	-0.40	-7.00	0.00	7.50	-0.40	-7.00	0.00	0.00	0.00	0.00	0.00	0.00	0.00	0.00	0.00	0.00	0.00	0.00	0.00	0.00	0.00	0.00
0.17	-0.38	-0.10	0.00	-0.29	0.08	0.20	0.15	-0.10	-0.09	0.20	0.40	-0.33	0.20	0.55	0.06	0.00	0.00	0.01	171.54	-40.42	-131.01	0.44	85.90	-22.67	-63.45	0.00	6.00	2.10	-8.10	0.00	6.00	2.10	-8.10	0.00	0.00	0.00	0.00	0.00	0.00	0.00	0.00	0.00	0.00	0.00	0.00	0.00	0.00	0.00	0.00
0.15	-0.01	-0.14	0.00	-0.25	0.00	0.26	0.00	-0.04	-0.14	0.19	0.00	-0.32	0.44	0.21	0.00	0.00	0.25	0.01	146.50	15.80	-162.81	-0.24	74.83	4.42	-79.47	0.00	3.80	4.50	-8.40	0.00	3.80	4.50	-8.40	0.00	0.00	0.00	0.00	0.00	0.00	0.00	0.00	0.00	0.00	0.00	0.00	0.00	0.00	0.00	0.00
0.12	0.13	0.23	0.00	-0.19	0.34	0.29	-0.44	0.20	-0.18	0.17	0.00	-0.14	0.00	0.28	0.00	-0.41	-0.36	0.01	107.52	70.20	-177.65	0.00	55.74	32.10	-88.00	0.00	1.30	6.50	-7.90	0.00	1.30	6.50	-7.90	0.00	0.00	0.00	0.00	0.00	0.00	0.00	0.00	0.00	0.00	0.00	0.00	0.00	0.00	0.00	0.00
0.07	-0.22	-0.13	0.00	-0.01	-0.18	0.60	0.00	-0.17	-0.20	0.16	-0.26	-0.23	0.07	0.32	0.00	0.40	0.09	0.41	58.00	117.60	-175.26	0.00	31.60	56.20	-87.51	0.00	-1.30	7.90	-6.50	0.00	-1.30	7.90	-6.50	0.00	0.00	0.00	0.00	0.00	0.00	0.00	0.00	0.00	0.00	0.00	0.00	0.00	0.00	0.00	0.00
0.02	-0.10	-0.16	0.00	-0.02	-0.25	-0.08	0.00	0.13	-0.20	-0.24	0.00	-0.14	0.07	0.33	0.29	-0.26	0.40	-0.41	2.80	153.60	-156.40	0.00	4.51	74.80	-79.20	0.00	-3.80	8.40	-4.60	0.00	-3.80	8.40	-4.60	0.00	0.00	0.00	0.00	0.00	0.00	0.00	0.00	0.00	0.00	0.00	0.00	0.00	0.00	0.00	0.00
0.07	-0.13	-0.42	0.00	0.07	-0.26	0.21	0.00	0.17	-0.18	0.00	0.00	-0.04	-0.69	0.30	0.25	0.01	-0.41	0.00	-52.48	174.81	-121.84	0.00	-23.30	86.10	-62.70	0.00	-5.90	8.10	-2.20	0.00	-5.90	8.10	-2.20	0.00	0.00	0.00	0.00	0.00	0.00	0.00	0.00	0.00	0.00	0.00	0.00	0.00	0.00	0.00	0.00
-0.07	0.17	-0.53	-0.31	0.15	-0.75	0.14	0.00	0.19	-0.14	-0.05	0.00	0.06	-0.31	0.25	0.00	0.01	-0.01	0.03	-102.90	178.69	-75.40	0.40	-49.14	88.90	-40.20	0.00	-7.50	7.10	0.40	0.00	-7.50	7.10	0.40	0.00	0.00	0.00	0.00	0.00	0.00	0.00	0.00	0.00	0.00	0.00	0.00	0.00	0.00	0.00	0.00
-0.61	0.16	-0.04	0.19	0.23	-0.28	0.05	-0.05	0.30	-0.38	-0.11	0.00	-0.26	-0.43	0.17	0.31	-0.28	0.00	-0.21	-142.98	164.70	-21.50	0.00	-69.53	83.25	-13.60	0.00	-8.30	5.30	3.00	0.00	-8.30	5.30	3.00	0.00	0.00	0.00	0.00	0.00	0.00	0.00	0.00	0.00	0.00	0.00	0.00	0.00	0.00	0.00	0.00
-0.11	0.11	0.13	0.00	0.28	-0.23	0.25	0.00	0.16	0.44	-0.16	-0.44	0.47	-0.32	0.54	0.00	0.15	0.00	-0.01	-169.40	135.00	34.40	0.00	-83.20	69.00	14.20	0.00	-8.30	3.00	5.30	0.00	-8.30	3.00	5.30	0.00	0.00	0.00	0.00	0.00	0.00	0.00	0.00	0.00	0.00	0.00	0.00	0.00	0.00	0.00	0.00
-0.17	0.15	0.04	-0.23	0.30	-0.17	0.09	0.00	0.54	0.03	-0.54	0.00	0.30	-0.27	-0.25	0.39	-0.43	0.13	0.09	-179.38	92.31	87.00	0.00	-88.87	48.63	40.60	0.00	-7.50	0.40	7.00	0.00	-7.50	0.40	7.00	0.00	0.00	0.00	0.00	0.00	0.00	0.00	0.00	0.00	0.00	0.00	0.00	0.00	0.00	0.00	0.00
-1.18	0.64	0.17	-1.08	0.05	-0.04	-0.06	-0.19	-0.25	0.18	0.16	0.00	0.19	-0.21	0.01	0.00	-1.66	0.53	0.81	-0.41	18.50	97.90	256.04	-14.30	6.90	41.40	39.10	-1.50	-1.80	3.40	0.00	-1.50	-1.80	3.40	0.00	0.00	0.00	0.00	0.00	0.00	0.00	0.00	0.00	0.00	0.00	0.00	0.00	0.00	0.00	0.00
-2.61	-0.15	0.34	-2.60	0.06	0.03	-0.45	-0.12	-0.45	0.14	-0.12	0.00	0.11	-0.12	0.00	0.00	-4.34	2.18	2.15	-0.31	-5.00	163.10	347.80	-5.20	-11.90	66.88	57.60	0.40	-4.30	3.80	0.00	0.40	-4.30	3.80	0.00	0.00	0.00	0.00	0.00	0.00	0.00	0.00	0.00	0.00	0.00	0.00	0.00	0.00	0.00	0.00
-4.26	0.29	0.49	-3.46	-0.30	0.13	-0.25	0.06	-0.02	0.18	-0.15	0.00	0.09	0.17	-0.06	0.00	-5.97	2.99	2.49	0.00	-66.30	174.23	107.99	-1.70	-39.50	76.70	35.50	2.30	-6.30	3.90	0.00	2.30	-6.30	3.90	0.00	1.00	0.00	0.00	0.00	0.00	0.00	0.00	0.00	0.00	0.00	0.00	0.00	0.00	0.00	0.00
-5.24	0.34	0.60	-4.02	0.27	0.22	-0.27	-0.06	0.40	0.20	-0.60	-0.41	0.07	0.08	0.24	0.00	-7.04	3.05	3.50	0.20	-117.70	171.50	53.22	-2.74	-61.80	80.00	15.30	3.20	-7.70	4.50	0.00	3.20	-7.70	4.50	0.00	1.00	0.00	0.00	0.00	0.00	0.00	0.00	0.00	0.00	0.00	0.00	0.00	0.00	0.00	0.00
-5.68	0.35	0.64	-4.45	0.06	0.48	-0.50	-0.05	-0.39	0.20	-0.12	-0.21	-0.22	0.17	-0.19	0.00	-7.41	3.84	3.97	0.00	-127.20	182.40	54.79	-2.80	-62.60	91.00	25.50	3.00	-8.40	5.30	0.00	3.00	-8.40	5.30	0.00	1.00	0.00	0.00	0.00	0.00	0.00	0.00	0.00	0.00	0.00	0.00	0.00	0.00	0.00	0.00
-5.40	0.29	0.35	-4.52	0.00	0.65	-0.24	0.02	-0.48	0.18	0.63	0.43	-0.08	0.25	-0.17	0.16	-7.35	3.70	3.66	0.10	-161.99	137.40	-24.77	-1.20	-81.88	68.40	-14.70	4.20	-8.20	4.00	0.00	4.20	-8.20	4.00	0.00	1.00	0.00	0.00	0.00	0.00	0.00	0.00	0.00	0.00	0.00	0.00	0.00	0.00	0.00	0.00
-4.41	0.66	0.80	-3.69	-0.01	0.47	-0.17	0.18	-0.48	0.18	0.33	0.00	-0.14	0.35	-0.16	0.00	-6.56	3.24	3.43	0.00	-181.69	78.44	-102.81	3.10	-83.10	49.10	-30.80	4.90	-7.20	2.30	0.00	4.90	-7.20	2.30	0.00	1.00	0.00	0.00	0.00	0.00	0.00	0.00	0.00	0.00	0.00	0.00	0.00	0.00	0.00	0.00
-2.71	0.13	0.04	-2.47	0.07	-0.17	-0.10	0.56	0.08	0.09	-0.18	0.00	-0.15	0.33	-0.62	0.00	-4.30	2.27	2.27	0.00	-169.44	26.35	-143.50	7.00	-75.24	25.31	-42.60	4.80	-5.60	0.70	0.00	4.80	-5.60	0.70	0.00	1.00	0.00	0.00	0.00	0.00	0.00	0.00	0.00	0.00	0.00	0.00	0.00	0.00	0.00	0.00
-0.65	0.01	0.16	-0.19	-0.03	0.21	0.41	0.17	0.40	0.03	-0.22	-0.31	-0.14	0.32	-0.01	0.00	-2.09	0.81	1.05	0.00	-135.97	-24.10	-160.10	7.85	-64.30	-3.80	-59.80	3.90	-3.30	-0.50	0.00	3.90	-3.30	-0.50	0.00	1.00	0.00	0.00	0.00	0.00	0.00	0.00	0.00	0.00	0.00	0.00	0.00	0.00	0.00	0.00
1.47	-0.10	-0.04	1.31	0.37	0.08	0.07	0.18	0.04	-0.02	-0.01	-0.23	-0.47	0.28	0.10	0.02	0.98	-0.49	-0.48	0.00	-100.10	-82.78	-183.00	6.59	-37.70	-24.06	-54.90	2.10	-0.70	-1.30	0.00	2.10	-0.70	-1.30	0.00	1.00	0.00	0.00	0.00	0.00	0.00	0.00	0.00	0.00	0.00	0.00	0.00	0.00	0.00	0.00
3.64	0.04	-0.27	3.59	-0.03	0.36	-0.33	0.17	-0.16	0.14	0.51	0.25	0.02	0.64	-0.02	0.00	3.87	-1.94	-1.92	0.00	-44.41	-124.10	-168.80	8.20	-15.59	-50.40	-58.10	1.10	1.80	-3.00	0.00	1.10	1.80	-3.00	0.00	1.00	0.00	0.00	0.00	0.00	0.00	0.00	0.00	0.00	0.00	0.00	0.00	0.00	0.00	0.00
5.25	-0.22	-0.70	4.46	-0.02	0.02	0.53	0.16	-0.24	-0.14	0.39	0.00	0.06	0.39	-0.46	0.00	6.79	-3.40	-3.82	-0.35	18.80	-149.30	-130.26	9.20	12.90	-66.30	-44.00	0.00	4.30	-4.30	0.00	0.00	4.30	-4.30	0.00	1.00	0.00	0.00	0.00	0.00	0.00	0.00	0.00	0.00	0.00	0.00	0.00	0.00	0.00	0.00
6.68	-0.87	-0.59	5.39	-0.02	-0.18	0.04	-0.05	0.33	0.21	-0.15	0.00	-0.08	0.27	-0.43	0.00	8.99	-4.74	-4.58	0.31	77.10	-162.90	-85.89	8.90	37.00	-79.04	-33.10	-1.20	6.30	-5.00	0.00	-1.20	6.30	-5.00	0.00	1.00	0.00	0.00	0.00	0.00	0.00	0.00	0.00	0.00	0.00	0.00	0.00	0.00	0.00	0.00
7.40	-0.41	-0.50	5.90	0.00	-0.20	-0.20	0.12	0.51	-0.11	-0.71	0.00	0.00	-0.08	-0.15	0.00	10.83	-5.42	-5.00	0.00	127.70	-161.50	-33.70	3.30	63.00	-78.80	-12.40	-3.30	7.70	-4.40	0.00	-3.30	7.70	-4.40	0.00	1.00	0.00	0.00	0.00	0.00	0.00	0.00	0.00	0.00	0.00	0.00	0.00	0.00	0.00	0.00
6.79	-0.41	-0.70	5.67	0.14	-0.26	0.44	0.00	0.26	0.27	0.44	0.47	-0.07	-0.17	0.14	0.00	11.31	-5.66	-5.63	0.00	167.90	-141.83	26.30	-1.30	82.00	-71.60	9.00	-4.80	8.40	-3.50	0.00	-4.80	8.40	-3.50	0.00	1.00	0.00	0.00	0.00	0.00	0.00	0.00	0.00	0.00	0.00	0.00	0.00	0.00	0.00	0.00
6.07	-0.32	-0.68	4.56	0.01	-0.28	0.22	-0.04	-0.31	-0.18	0.01	-0.45	0.12	0.14	0.36	0.00	10.48	-5.24	-4.76	0.00	181.25	-118.20	63.30	-3.00	85.10	-65.10	16.90	-4.80	8.20	-3.30	0.00	-4.80	8.20	-3.30	0.00	1.00	0.00	0.00	0.00	0.00	0.00	0.00	0.00	0.00	0.00	0.00	0.00	0.00	0.00	0.00
5.04	-0.30	-0.57	4.00	0.01	-0.59	0.17	-0.09	0.24	-0.14	0.33	0.44	0.11	-0.28	0.19	0.00	8.40	-4.28	-4.40	0.00	167.90	-92.35	75.69	-4.41	84.20	-48.00	31.90	-4.50	7.20	-2.70	0.00	-4.50	7.20	-2.70	0.00	1.00	0.00	0.00	0.00	0.00	0.00	0.00	0.00	0.00	0.00	0.00	0.00	0.00	0.00	0.00
3.41	-0.20	-0.42	2.98	0.01	-0.25	0.10	-0.13	0.44	-0.09	-0.34	0.00	0.18	-0.12	0.14	0.04	6.42	-3.21	-3.20	0.00	161.19	-34.90	126.12	-5.00	72.30	-28.64	38.30	-4.00	5.60	-1.50	0.00	-4.00	5.60	-1.50	0.00	1.00	0.00	0.00	0.00	0.00	0.00	0.00	0.00	0.00	0.00	0.00	0.00	0.00	0.00	0.00
1.66	-0.21	-0.23	1.34	0.03	0.05	0.01	-0.15	0.44	-0.30	-0.38	0.00	0.53	-0.32	0.10	0.15	3.51	-1.75	-1.76	0.00	119.50	7.40	127.00	-9.24	56.75	-3.41	43.10	-3.80	3.30	0.40	0.00	-3.80	3.30	0.40	0.00	1.00	0.00	0.00	0.00	0.00	0.00	0.00	0.00	0.00	0.00	0.00	0.00	0.00	0.00	0.00
-0.13	-0.39	-0.03	-0.15	0.03	-0.13	-0.07	-0.17	-0.11	0.02	0.44	0.00	0.19	-0.28	0.08	0.41	0.33	-0.19	0.02	0.00	78.60	61.40	140.00	-9.86	36.50	22.45	49.80	-2.80	0.70	2.00	0.00	-2.80	0.70	2.00	0.00	1.00	0.00	0.00	0.00	0.00	0.00	0.00	0.00	0.00	0.00	0.00	0.00	0.00	0.00	0.00
-1.90	0.12	-0.24	-2.06	0.02	-0.04	-0.22	-0.16	-0.54	0.08	0.32	-0.17	0.13	-0.21	0.18	0.00	-2.48	1.44	1.13	0.00	30.53	110.09	140.08	-7.90	9.30	43.90	45.30	-0.90	-1.80	2.80	0.00	-0.90	-1.80	2.80	0.00	1.00	0.00	0.00	0.00	0.00	0.00	0.00	0.00	0.00	0.00	0.00	0.00	0.00	0.00	0.00
-3.65	0.22	0.48	-3.07	0.20	0.05	-0.43	-0.13	-0.08	0.39	-0.05	0.44	-0.16	0.14	-0.01	0.23	-4.99	2.07	2.47	0.00	-29.18	139.53	110.60	-4.50	-17.00	62.36	40.60	0.90	-4.30	3.30	0.00	0.90	-4.30	3.30	0.00	1.00	0.00	0.00	0.00	0.00	0.00	0.00	0.00	0.00	0.00	0.00	0.00	0.00	0.00	0.00
-4.82	0.69	0.71	-4.00	0.01	0.12	-0.25	-0.29	0.52	0.59	-0.49	0.00	0.12	0.27	0.12	-0.26	-6.90	3.46	3.43	0.00	-68.27	172.15	103.50	-3.10	-39.60	76.70	33.90	2.00	-6.30	4.20	0.00	2.00	-6.30	4.20	0.00	1.00	0.00	0.00	0.00	0.00	0.00	0.00	0.00	0.00	0.00	0.00	0.00	0.00	0.00	0.00
-5.67	-0.01	0.60	-4.72	0.01	0.47	-0.28	-0.07	0.15	0.43	-0.36	0.00	0.07	-0.34	-0.15	0.00	-8.36	4.27	4.05	0.00	-106.75	182.30	75.30	-4.33	-56.09	85.50	24.40	2.60	-7.70	5.10	0.00	2.60	-7.70	5.10	0.00	1.00	0.00	0.00	0.00	0.00	0.00	0.00	0.00	0.00	0.00	0.00	0.00	0.00	0.00	0.00
-6.29	0.33	0.62	-5.07	0.00	0.24	-0.27	0.44	-0.70	-0.11	0.14	0.00	-0.01	0.34	-0.16	0.00	-8.52	4.25	3.75	0.00	-135.30	174.43	39.29	-2.24	-71.80	81.80	7.90	3.50	-8.40	4.80	0.00	3.50	-8.40	4.80	0.00	1.00	0.00	0.00	0.00	0.00	0.00	0.00	0.00	0.00	0.00	0.00	0.00	0.00	0.00	0.00
-5.64	0.76	0.86	-4.75	0.00	0.09	-0.17	0.03	-0.88	0.18	0.29	-0.43	-0.09	0.64	-0.16	0.43	-8.20	4.10	3.71	0.00	-176.60	123.20	-53.40	0.40	-82.33	67.33	-14.20	4.60	-8.20	3.50	0.00	4.60	-8.20	3.50	0.00	1.00	0.00	0.00	0.00	0.00	0.00	0.00	0.00	0.00	0.00	0.00	0.00	0.00	0.00	0.00
-4.63	0.23	0.50	-3.90	-0.01	0.27	-0.17	0.08	-0.05	0.14	-0.09	0.00	-0.12	0.31	-0.18	0.00	-6.64	3.44	3.90	0.23	-174.50	86.35	-88.40	5.50	-82.01	50.60	-25.40	5.00	-7.20	2.10	0.00	5.00	-7.20	2.10	0.00	1.00	0.00	0.00	0.00	0.00	0.00	0.00	0.00	0.00	0.00	0.00	0.00	0.00	0.00	0.00
-3.02	0.13	0.35	-2.52	-0.02	0.17	-0.09	0.38	0.30	0.09	-0.37	0.00	-0.13	0.33	-0.33	-0.42	-4.94	2.25	2.46	0.00	-158.69	37.23	-120.90	6.30	-75.30	25.90	-43.00	4.50	-5.60	1.00	0.00	4.50	-5.60	1.00	0.00	1.00	0.00	0.00	0.00	0.00	0.00	0.00	0.00	0.00	0.00	0.00	0.00	0.00	0.00	0.00
-1.12	0.01	0.16	-0.94	-0.02	0.20	-0.01	-0.28	0.08	0.06	-0.12	0.00	-0.46	0.48	0.28	0.25	-2.81	1.16	1.16	0.00	-140.10	-27.89	-168.37	5.70	-58.83	1.50	-51.60	3.30	-3.30	0.00	0.00	3.30	-3.30	0.00	0.00	1.00	0.00	1.00	1.00	0.00	1.00	0.00	1.00	0.00	1.00	0.00	0.00	0.00	0.00	0.00
0.99	-0.11	0.09	0.83	0.10	0.12	0.06	0.16	-0.33	-0.02	0.36	-0.07	-0.19	0.28	-0.09	0.50	0.22	0.08	-0.21	0.00	-86.30	-69.68	-155.50	7.30	-37.81	-23.80	-54.00	2.30	-0.70	-1.50	0.00	2.30	-0.70	-1.50	0.00	1.00	0.00	1.00	1.00	0.00	1.00	0.00	1.00	0.00	1.00	0.00	0.00	0.00	0.00	0.00
2.96	-0.63	-0.26	2.64	-0.03	0.05	0.16	0.18	-0.67	-0.03	0.58	0.00	-0.31	0.21	-0.02	0.00	3.50	-1.76	-1.73	0.00	-44.20	-123.71	-167.56	8.08	-16.10	-50.60	-58.20	1.50	1.80	-3.30	0.00	1.50	1.80	-3.30	0.00	1.00	0.00	1.00	1.00	0.00	1.00	0.00	1.00	0.00	1.00	0.00	0.00	0.00	0.00	0.00
4.75	-0.31	-0.44	3.50	-0.03	-0.03	0.22	0.16	0.22	-0.14	-0.04	0.00	-0.13	0.12	0.00	0.04	6.40	-3.21	-3.18	0.00	15.59	-152.59	-137.60	10.40	11.60	-67.60	-45.50	0.10	4.30	-4.40	0.00	0.10	4.30	-4.40	0.00	1.00	0.00	1.00	1.00	0.00	1.00	0.00	1.00	0.00	1.00	0.00	0.00	0.00	0.00	0.00
6.10	0.09	-0.58	5.14	0.03	-0.12	0.26	0.12	0.58	-0.18	-0.25	0.04	-0.06	-0.27	0.04	0.00	8.55	-4.28	-3.99	-0.47	71.37	-169.48	-98.40	5.73	38.83	-77.24	-32.90	-1.70	6.30	-4.50	0.00	-1.70	6.30	-4.50	0.00	1.00	0.00	1.00	1.00	0.00	1.00	0.00	1.00	0.00	1.00	0.00	0.00	0.00	0.00	0.00
6.56	-0.41	-0.67	5.47	-0.42	-0.20	0.27	0.06	0.39	-0.20	0.06	0.13	0.04	-0.33	0.10	0.17	10.17	-5.09	-4.67	-0.23	127.42	-161.59	-34.81	2.50	63.84	-77.96	-12.40	-3.50	7.70	-4.10	0.00	-3.50	7.70	-4.10	0.00	1.00	0.00	1.00	1.00	0.00	1.00	0.00	1.00	0.00	1.00	0.00	0.00	0.00	0.00	0.00
6.23	-0.42	-0.71	5.53	0.00	-0.25	0.45	0.01	-0.22	-0.20	0.42	0.20	0.01	-0.25	0.16	0.00	10.60	-5.30	-5.28	0.00	163.01	-146.80	16.41	0.00	77.80	-75.80	1.90	-4.30	8.40	-4.00	0.00	-4.30	8.40	-4.00	0.00	1.00	0.00	1.00	1.00	0.00	1.00	0.00	1.00	0.00	1.00	0.00	0.00	0.00	0.00	0.00
5.93	-0.37	-0.67	4.39	0.00	-0.28	0.23	0.24	-0.09	-0.18	0.27	0.00	0.06	-0.05	0.18	0.31	10.35	-5.04	-4.96	0.00	173.73	-126.00	48.60	-1.38	83.80	-66.40	15.70	-4.40	8.20	-3.70	0.00	-4.40	8.20	-3.70	0.00	1.00	0.00	1.00	1.00	0.00	1.00	0.00	1.00	0.00	1.00	0.00	0.00	0.00	0.00	0.00
4.55	-0.70	-0.92	4.17	-0.16	-0.28	0.17	-0.09	0.34	0.17	-0.06	0.00	0.14	-0.78	0.16	0.00	8.47	-4.66	-4.27	0.00	181.67	-79.20	102.20	-3.32	82.62	-49.20	30.60	-4.50	7.20	-2.70	0.00	-4.50	7.20	-2.70	0.00	1.00	0.00	1.00	1.00	0.00	1.00	0.00	1.00	0.00	1.00	0.00	0.00	0.00	0.00	0.00
2.96	-0.19	-0.41	2.61	0.31	-0.25	0.27	-0.12	0.43	-0.50	-0.33	0.00	0.19	-0.33	-0.28	-0.44	6.19	-3.57	-3.09	0.00	150.40	-45.40	104.59	-7.54	73.99	-27.60	38.10	-4.50	5.60	-1.00	0.00	-4.50	5.60	-1.00	0.00	1.00	0.00	1.00	1.00	0.00	1.00	0.00	1.00	0.00	1.00	0.00	0.00	0.00	0.00	0.00
1.38	0.23	-0.23	1.20	0.03	-0.47	0.47	0.23	0.04	-0.03	0.01	0.00	0.20	-0.32	0.12	0.00	3.30	-1.64	-1.63	0.00	129.90	17.41	147.80	-9.03	61.60	1.22	54.00	-4.10	3.30	0.70	0.00	-4.10	3.30	0.70	0.00	1.00	0.00	1.00	1.00	0.00	1.00	0.00	1.00	0.00	1.00	0.00	0.00	0.00	0.00	0.00
0.88	0.33	-0.36	0.46	0.03	-0.17	0.33	0.23	-0.10	0.00	0.19	-0.31	0.18	-0.30	0.11	0.00	1.03	-0.51	-0.52	0.00	122.26	57.57	180.06	-8.40	52.51	14.97	58.50	-3.50	2.10	1.40	0.00	-3.50	2.10	1.40	0.00	1.00	0.00	1.00	1.00	0.00	1.00	0.00	1.00	0.00	1.00	0.00	0.00	0.00	0.00	0.00
-0.50	0.02	-0.03	-0.51	-0.04	0.23	-0.07	-0.17	-0.30	0.02	0.27	0.00	0.17	-0.28	0.10	0.00	-0.63	0.32	0.07	0.00	86.40	69.30	155.47	-8.80	36.10	22.50	49.80	-2.50	0.70	1.70	0.00	-2.50	0.70	1.70	0.00	1.00	0.00	1.00	1.00	0.00	1.00	0.00	1.00	0.00	1.00	0.00	0.00	0.00	0.00	0.00
-1.53	0.08	0.07	-1.73	0.02	-0.09	-0.11	-0.66	-0.15	0.05	0.21	0.00	0.42	-0.04	0.08	-0.40	-2.20	0.62	1.09	-0.42	66.40	97.90	164.37	-8.10	25.40	35.90	53.20	-1.70	-0.50	2.20	0.00	-1.70	-0.50	2.20	0.00	1.00	0.00	1.00	1.00	0.00	1.00	0.00	1.00	0.00	1.00	0.00	0.00	0.00	0.00	0.00
-3.06	0.20	0.27	-2.91	-0.46	-0.41	-0.50	-0.16	0.08	0.11	-0.20	-0.43	0.33	-0.17	0.00	0.00	-3.36	1.94	1.89	0.00	6.90	132.20	139.43	-6.80	-0.50	57.00	49.60	-0.10	-3.10	3.20	0.00	-0.10	-3.10	3.20	0.00	1.00	0.00	1.00	1.00	0.00	1.00	0.00	1.00	0.00	1.00	0.00	0.00	0.00	0.00	0.00
-4.73	0.26	0.41	-3.61	-0.03	0.53	-0.02	-0.14	0.28	0.15	-0.44	0.00	0.15	-0.09	-0.07	0.00	-5.76	3.28	2.37	0.05	-30.40	157.86	127.00	-5.75	-20.00	69.40	43.70	0.80	-4.80	4.00	0.00	0.80	-4.80	4.00	0.00	1.00	0.00	1.00	1.00	0.00	1.00	0.00	1.00	0.00	1.00	0.00	0.00	0.00	0.00	0.00
-5.33	0.32	0.54	-4.54	0.02	-0.14	-0.27	-0.54	0.58	0.18	-0.30	0.00	0.10	0.00	-0.21	0.00	-7.67	3.90	3.88	0.00	-80.40	174.70	94.20	-6.20	-42.20	81.60	33.10	1.70	-6.70	5.00	0.00	1.70	-6.70	5.00	0.00	1.00	0.00	1.00	1.00	0.00	1.00	0.00	1.00	0.00	1.00	0.00	0.00	0.00	0.00	0.00
-5.62	0.33	0.58	-4.70	0.01	-0.12	-0.27	-0.08	-0.11	-0.07	-0.08	0.00	0.32	-0.11	0.34	0.00	-8.99	4.50	4.48	0.04	-114.00	165.50	50.96	-5.80	-56.59	80.50	18.60	2.40	-7.40	4.90	0.00	2.40	-7.40	4.90	0.00	1.00	0.00	1.00	1.00	0.00	1.00	0.00	1.00	0.00	1.00	0.00	0.00	0.00	0.00	0.00
-6.30	0.34	0.88	-4.98	0.00	0.10	-0.58	-0.03	-0.43	0.20	0.49	0.00	-0.01	0.15	0.26	0.00	-9.55	4.55	4.76	-0.44	-141.23	165.85	25.00	-1.30	-71.40	80.79	7.80	3.70	-8.30	4.50	0.00	3.70	-8.30	4.50	0.00	1.00	0.00	1.00	1.00	0.00	1.00	0.00	1.00	0.00	1.00	0.00	0.00	0.00	0.00	0.00
-5.95	0.09	0.62	-4.69	0.00	0.27	-0.67	-0.34	-0.56	-0.10	0.13	0.14	-0.05	0.40	-0.16	0.00	-9.10	4.71	4.79	0.00	-172.30	135.97	-35.79	1.00	-81.90	72.26	-8.80	4.70	-8.40	3.70	0.00	4.70	-8.40	3.70	0.00	1.00	0.00	1.00	1.00	0.00	1.00	0.00	1.00	0.00	1.00	0.00	0.00	0.00	0.00	0.00
-4.95	0.27	0.35	-3.81	-0.01	0.38	-0.20	0.06	-0.43	0.43	-0.22	0.00	0.02	0.28	-0.15	0.00	-8.28	4.14	3.74	0.00	-177.00	106.54	-70.30	4.80	-86.78	56.30	-25.50	5.20	-7.80	2.60	0.00	5.20	-7.80	2.60	0.00	1.00	0.00	1.00	1.00	0.00	1.00	0.00	1.00	0.00	1.00	0.00	0.00	0.00	0.00	0.00
-3.70	0.18	0.43	-3.07	-0.10	0.27	-0.13	0.12	-0.26	0.12	-0.33	-0.49	-0.11	0.44	-0.20	0.00	-6.37	3.16	2.75	0.15	-174.30	56.80	-117.50	4.72	-81.50	36.70	-39.50	4.60	-6.50	1.80	0.00	4.60	-6.50	1.80	0.00	1.00	0.00	1.00	1.00	0.00	1.00	0.00	1.00	0.00	1.00	0.00	0.00	0.00	0.00	0.00
-1.99	-0.16	0.26	-1.81	-0.01	0.39	-0.06	0.14	-0.08	0.06	-0.03	0.00	-0.19	0.01	-0.17	0.20	-3.36	1.87	1.87	-0.18	-142.14	13.35	-129.10	6.20	-64.90	16.90	-41.70	3.70	-4.50	0.80	0.00	3.70	-4.50	0.80	0.00	1.00	0.00	1.00	1.00	0.00	1.00	0.00	1.00	0.00	1.00	0.00	0.00	0.00	0.00	0.00
0.02	-0.04	-0.21	-0.11	0.29	0.16	0.02	0.16	-0.19	0.00	0.35	-0.10	-0.17	0.30	-0.11	-0.03	-0.70	0.42	0.43	0.00	-102.20	-36.80	-139.00	7.90	-47.72	-10.17	-50.00	3.00	-2.10	-0.90	0.00	3.00	-2.10	-0.90	0.00	1.00	0.00	1.00	1.00	0.00	1.00	0.00	1.00	0.00	1.00	0.00	0.00	0.00	0.00	0.00
1.43	-0.16	-0.14	1.43	-0.02	-0.16	0.11	0.17	-0.16	-0.05	0.22	-0.35	-0.18	0.25	-0.33	0.31	2.24	-1.13	-1.58	0.00	-62.00	-93.98	-155.60	9.50	-24.95	-35.30	-50.50	2.10	0.50	-2.60	0.00	2.10	0.50	-2.60	0.00	1.00	0.00	1.00	1.00	0.00	1.00	0.00	1.00	0.00	1.00	0.00	0.00	0.00	0.00	0.00
3.48	-0.41	0.06	2.95	0.21	0.00	-0.30	0.16	0.25	-0.21	-0.31	-0.48	-0.22	0.17	0.28	-0.42	5.10	-2.81	-2.53	-0.43	-4.86	-130.00	-135.04	8.90	1.40	-56.20	-45.80	0.50	3.10	-3.70	0.00	0.50	3.10	-3.70	0.00	1.00	0.00	1.00	1.00	0.00	1.00	0.00	1.00	0.00	1.00	0.00	0.00	0.00	0.00	0.00
4.93	-0.33	-0.93	4.09	-0.01	-0.08	0.23	0.13	0.32	0.03	0.32	-0.25	-0.34	0.07	0.13	0.33	7.50	-3.40	-3.73	0.00	49.10	-157.70	-108.77	4.79	27.91	-71.30	-38.50	-1.30	5.40	-4.00	0.00	-1.30	5.40	-4.00	0.00	1.00	0.00	1.00	1.00	0.00	1.00	0.00	1.00	0.00	1.00	0.00	0.00	0.00	0.00	0.00
5.91	-0.39	-0.63	4.88	-0.38	-0.64	-0.01	0.09	0.00	-0.19	0.19	0.00	-0.05	-0.02	0.08	0.47	9.00	-4.84	-4.97	0.00	97.50	-170.50	-72.90	2.90	51.80	-78.90	-24.20	-2.80	7.10	-4.20	0.00	-2.80	7.10	-4.20	0.00	1.00	0.00	1.00	1.00	0.00	1.00	0.00	1.00	0.00	1.00	0.00	0.00	0.00	0.00	0.00
6.59	-0.41	-0.69	5.31	0.00	-0.03	0.27	0.04	-0.60	-0.20	0.68	0.04	-0.30	-0.44	0.14	0.00	9.76	-4.79	-4.42	0.00	134.10	-168.56	-33.80	1.50	68.10	-81.40	-11.70	-3.60	8.20	-4.50	0.00	-3.60	8.20	-4.50	0.00	1.00	0.00	1.00	1.00	0.00	1.00	0.00	1.00	0.00	1.00	0.00	0.00	0.00	0.00	0.00
6.21	-0.39	-0.69	5.12	-0.32	-0.26	-0.15	0.00	0.05	-0.36	0.14	0.00	0.04	-0.21	0.17	0.00	10.14	-4.88	-5.10	-0.41	160.09	-148.10	12.30	0.80	78.40	-75.27	3.90	-4.00	8.40	-4.40	0.00	-4.00	8.40	-4.40	0.00	1.00	0.00	1.00	1.00	0.00	1.00	0.00	1.00	0.00	1.00	0.00	0.00	0.00	0.00	0.00
5.47	-0.33	-1.07	4.51	0.20	-0.27	0.21	-0.05	0.38	-0.16	-0.21	0.12	0.12	-0.28	0.16	0.00	8.90	-4.45	-4.46	0.00	168.50	-115.20	53.57	-1.90	81.07	-61.38	17.90	-4.40	7.80	-3.30	0.00	-4.40	7.80	-3.30	0.00	1.00	0.00	1.00	1.00	0.00	1.00	0.00	1.00	0.00	1.00	0.00	0.00	0.00	0.00	0.00
4.71	-0.24	-0.43	3.47	0.02	-0.23	0.22	-0.11	0.30	-0.12	-0.18	0.00	0.17	-0.32	0.15	0.19	6.78	-3.35	-3.54	0.44	166.30	-64.80	101.45	-5.90	80.32	-37.75	36.30	-4.80	6.50	-1.60	0.00	-4.80	6.50	-1.60	0.00	1.00	0.00	1.00	1.00	0.00	1.00	0.00	1.00	0.00	1.00	0.00	0.00	0.00	0.00	0.00
2.47	-0.14	-0.32	1.57	0.02	0.10	0.05	-0.15	-0.06	0.25	0.13	0.00	0.22	-0.33	0.21	0.00	4.62	-2.31	-2.62	0.00	156.10	0.64	156.30	-7.79	69.30	-12.50	49.20	-4.40	4.50	-0.10	0.00	-4.40	4.50	-0.10	0.00	1.00	0.00	1.00	1.00	0.00	1.00	0.00	1.00	0.00	1.00	0.00	0.00	0.00	0.00	0.00
1.01	-0.04	-0.41	0.56	0.02	-0.17	-0.01	-0.39	-0.22	0.03	0.31	-0.13	0.18	-0.25	0.36	0.23	1.77	-1.30	-0.89	0.00	114.10	36.80	151.00	-8.19	51.20	7.96	51.20	-3.20	2.40	0.80	0.00	-3.20	2.40	0.80	0.00	1.00	0.00	1.00	1.00	0.00	1.00	0.00	1.00	0.00	1.00	0.00	0.00	0.00	0.00	0.00
0.00	0.00	-0.01	-0.01	-0.45	-0.02	0.00	-0.48	0.00	0.00	0.00	0.00	0.16	0.02	-0.19	0.00	-0.06	0.04	0.02	-186.60	64.20	81.30	-40.90	-41.40	26.30	30.60	15.50	-3.30	-0.30	3.70	0.00	-3.30	-0.30	3.70	0.00	1.00	0.00	1.00	1.00	0.00	1.00	0.00	1.00	0.00	1.00	0.00	0.00	0.00	0.00	0.00
0.00	0.00	0.00	0.00	-1.74	0.15	0.00	-1.59	0.00	0.00	0.00	0.00	0.29	-0.82	0.53	0.00	-1.21	0.61	0.59	-73.20	-0.60	127.20	53.30	-22.70	-0.70	56.20	32.70	-1.30	-1.70	3.00	0.00	-1.30	-1.70	3.00	0.00	1.00	0.00	1.00	1.00	0.00	1.00	0.00	1.00	0.00	1.00	0.00	0.00	0.00	0.00	0.00
0.00	0.00	0.00	0.00	-2.77	0.00	0.00	-2.77	0.00	0.00	0.00	0.00	-0.06	0.06	0.00	0.00	-1.82	0.91	0.90	-113.40	-13.40	180.50	53.70	-31.70	-7.20	80.10	41.00	-1.10	-7.60	8.90	0.20	-1.10	-7.60	8.90	0.20	1.00	0.00	1.00	1.00	0.00	1.00	0.00	1.00	0.00	1.00	0.00	0.00	0.00	0.00	0.00
0.00	0.00	0.00	0.00	-3.55	0.00	0.00	-3.55	0.00	0.00	0.00	0.00	-0.04	0.04	0.00	0.00	-2.51	1.25	1.24	-76.20	-105.00	157.20	-24.00	-20.00	-46.40	77.50	11.10	1.10	-9.00	8.10	0.20	1.10	-9.00	8.10	0.20	1.00	0.00	1.00	1.00	0.00	1.00	0.00	1.00	0.00	1.00	0.00	0.00	0.00	0.00	0.00
0.00	0.00	0.00	0.00	-4.09	0.00	0.00	-4.09	0.00	0.00	0.00	0.00	0.00	0.00	0.00	0.00	-2.98	1.49	1.49	-3.90	-136.70	168.00	27.30	-3.40	-63.20	84.30	17.50	3.70	-8.10	4.70	0.30	3.70	-8.10	4.70	0.30	1.00	0.00	1.00	1.00	0.00	1.00	0.00	1.00	0.00	1.00	0.00	0.00	0.00	0.00	0.00
0.00	0.00	0.00	0.00	0.00	0.00	0.00	0.00	0.00	0.00	0.00	0.00	0.00	0.00	0.00	0.00	0.00	0.00	0.00	-242.30	-114.40	194.10	-162.70	-131.80	-82.50	70.80	-143.40	-1.80	-8.40	10.00	-0.10	-1.80	-8.40	10.00	-0.10	1.00	0.00	1.00	1.00	0.00	1.00	0.00	1.00	0.00	1.00	0.00	0.00	0.00	0.00	0.00
0.00	0.00	0.00	0.00	0.00	0.00	0.00	0.00	0.00	0.00	0.00	0.00	0.00	0.00	0.00	0.00	0.00	0.00	0.00	144.30	-243.50	45.50	-53.60	68.00	-103.10	43.20	8.20	7.10	-8.10	0.60	-0.40	7.10	-8.10	0.60	-0.40	1.00	0.00	1.00	1.00	0.00	1.00	0.00	1.00	0.00	1.00	0.00	0.00	0.00	0.00	0.00
0.00	0.00	0.00	0.00	0.00	0.00	0.00	0.00	0.00	0.00	0.00	0.00	0.00	0.00	0.00	0.00	0.00	0.00	0.00	118.30	-103.10	135.10	150.30	23.40	-54.60	69.30	38.10	4.00	-6.90	2.40	-0.40	4.00	-6.90	2.40	-0.40	1.00	0.00	1.00	1.00	0.00	1.00	0.00	1.00	0.00	1.00	0.00	0.00	0.00	0.00	0.00
0.00	0.00	0.00	0.00	0.00	0.00	0.00	0.00	0.00	0.00	0.00	0.00	0.00	0.00	0.00	0.00	0.00	0.00	0.00	112.80	-178.00	-12.30	-77.50	99.60	-79.90	10.30	30.00	10.50	-5.00	-5.70	-0.30	10.50	-5.00	-5.70	-0.30	1.00	0.00	1.00	1.00	0.00	1.00	0.00	1.00	0.00	1.00	0.00	0.00	0.00	0.00	0.00
0.00	0.00	0.00	0.00	0.00	0.00	0.00	0.00	0.00	0.00	0.00	0.00	0.00	0.00	0.00	0.00	0.00	0.00	0.00	197.60	-169.50	-92.60	-64.40	95.60	-81.10	-33.40	-18.90	11.10	-2.70	-8.50	-0.10	11.10	-2.70	-8.50	-0.10	1.00	0.00	1.00	1.00	0.00	1.00	0.00	1.00	0.00	1.00	0.00	0.00	0.00	0.00	0.00
0.00	0.00	0.00	0.00	0.00	0.00	0.00	0.00	0.00	0.00	0.00	0.00	0.00	0.00	0.00	0.00	0.00	0.00	0.00	193.00	-24.90	-44.40	123.60	108.00	-35.30	-34.70	38.00	8.20	-0.10	-8.10	0.00	8.20	-0.10	-8.10	0.00	1.00	0.00	1.00	1.00	0.00	1.00	0.00	1.00	0.00	1.00	0.00	0.00	0.00	0.00	0.00
0.00	0.00	0.00	0.00	0.00	0.00	0.00	0.00	0.00	0.00	0.00	0.00	0.00	0.00	0.00	0.00	0.00	0.00	0.00	158.00	-57.50	-171.50	-71.00	96.00	-11.40	-58.30	26.20	4.80	2.50	-7.20	0.00	4.80	2.50	-7.20	0.00	1.00	0.00	1.00	1.00	0.00	1.00	0.00	1.00	0.00	1.00	0.00	0.00	0.00	0.00	0.00
0.00	0.00	0.00	0.00	0.00	0.00	0.00	0.00	0.00	0.00	0.00	0.00	0.00	0.00	0.00	0.00	0.00	0.00	0.00	102.70	33.90	-163.90	-27.10	82.10	32.30	-57.60	56.80	1.90	4.80	-6.70	0.10	1.90	4.80	-6.70	0.10	1.00	0.00	1.00	1.00	0.00	1.00	0.00	1.00	0.00	1.00	0.00	0.00	0.00	0.00	0.00
0.00	0.00	0.00	0.00	0.00	0.00	0.00	0.00	0.00	0.00	0.00	0.00	0.00	0.00	0.00	0.00	0.00	0.00	0.00	137.40	107.30	-154.60	90.10	76.50	46.80	-77.10	46.20	1.90	6.70	-8.60	0.00	1.90	6.70	-8.60	0.00	1.00	0.00	1.00	1.00	0.00	1.00	0.00	1.00	0.00	1.00	0.00	0.00	0.00	0.00	0.00
0.00	0.00	0.00	0.00	0.00	0.00	0.00	0.00	0.00	0.00	0.00	0.00	0.00	0.00	0.00	0.00	0.00	0.00	0.00	19.70	101.30	-199.00	-77.80	35.50	41.20	-104.50	-27.80	0.30	7.90	-8.20	0.00	0.30	7.90	-8.20	0.00	1.00	0.00	1.00	1.00	0.00	1.00	0.00	1.00	0.00	1.00	0.00	0.00	0.00	0.00	0.00
0.00	0.00	0.00	0.00	0.00	0.00	0.00	0.00	0.00	0.00	0.00	0.00	0.00	0.00	0.00	0.00	0.00	0.00	0.00	5.30	159.80	-149.30	15.80	9.10	67.20	-85.80	-9.40	-3.40	8.30	-4.90	0.00	-3.40	8.30	-4.90	0.00	1.00	0.00	1.00	1.00	0.00	1.00	0.00	1.00	0.00	1.00	0.00	0.00	0.00	0.00	0.00
0.00	0.00	0.00	0.00	0.00	0.00	0.00	0.00	0.00	0.00	0.00	0.00	0.00	0.00	0.00	0.00	0.00	0.00	0.00	-56.70	200.80	-87.10	56.90	-20.30	92.90	-52.80	19.60	-7.60	7.90	-0.30	0.00	-7.60	7.90	-0.30	0.00	1.00	0.00	1.00	1.00	0.00	1.00	0.00	1.00	0.00	1.00	0.00	0.00	0.00	0.00	0.00
0.00	0.00	0.00	0.00	0.00	0.00	0.00	0.00	0.00	0.00	0.00	0.00	0.00	0.00	0.00	0.00	0.00	0.00	0.00	-139.10	154.40	-84.20	-68.90	-54.00	94.70	-29.50	11.10	-9.30	6.80	2.40	0.00	-9.30	6.80	2.40	0.00	1.00	0.00	1.00	1.00	0.00	1.00	0.00	1.00	0.00	1.00	0.00	0.00	0.00	0.00	0.00
0.00	0.00	0.00	0.00	0.00	0.00	0.00	0.00	0.00	0.00	0.00	0.00	0.00	0.00	0.00	0.00	0.00	0.00	0.00	-149.20	174.60	8.40	33.70	-58.80	87.40	-3.10	25.50	-8.10	5.00	3.00	0.00	-8.10	5.00	3.00	0.00	1.00	0.00	1.00	1.00	0.00	1.00	0.00	1.00	0.00	1.00	0.00	0.00	0.00	0.00	0.00
0.00	0.00	0.00	0.00	0.00	0.00	0.00	0.00	0.00	0.00	0.00	0.00	0.00	0.00	0.00	0.00	0.00	0.00	0.00	-155.00	119.60	42.60	7.10	-75.30	57.10	9.40	-8.70	-6.60	2.60	3.90	0.00	-6.60	2.60	3.90	0.00	1.00	0.00	1.00	1.00	0.00	1.00	0.00	1.00	0.00	1.00	0.00	0.00	0.00	0.00	0.00
0.00	0.00	0.00	0.00	0.00	0.00	0.00	0.00	0.00	0.00	0.00	0.00	0.00	0.00	0.00	0.00	0.00	0.00	0.00	-193.10	64.10	83.80	-45.10	-92.20	27.80	27.60	-36.60	-6.60	0.00	6.50	0.00	-6.60	0.00	6.50	0.00	1.00	0.00	1.00	1.00	0.00	1.00	0.00	1.00	0.00	1.00	0.00	0.00	0.00	0.00	0.00
0.00	0.00	0.00	0.00	0.00	0.00	0.00	0.00	0.00	0.00	0.00	0.00	0.00	0.00	0.00	0.00	0.00	0.00	0.00	-185.80	40.30	131.70	-13.80	-84.70	33.40	69.00	17.60	-6.90	-1.80	8.80	0.00	-6.90	-1.80	8.80	0.00	1.00	0.00	1.00	1.00	0.00	1.00	0.00	1.00	0.00	1.00	0.00	0.00	0.00	0.00	0.00
0.00	0.00	0.00	0.00	0.00	0.00	0.00	0.00	0.00	0.00	0.00	0.00	0.00	0.00	0.00	0.00	0.00	0.00	0.00	-142.90	-14.10	164.20	7.10	-77.50	9.30	89.10	20.80	-5.60	-4.20	9.90	0.00	-5.60	-4.20	9.90	0.00	1.00	0.00	1.00	1.00	0.00	1.00	0.00	1.00	0.00	1.00	0.00	0.00	0.00	0.00	0.00
0.00	0.00	0.00	0.00	0.00	0.00	0.00	0.00	0.00	0.00	0.00	0.00	0.00	0.00	0.00	0.00	0.00	0.00	0.00	-120.30	-66.30	181.50	-5.20	-58.00	-24.70	91.40	8.60	-2.00	-6.20	8.30	0.00	-2.00	-6.20	8.30	0.00	1.00	0.00	1.00	1.00	0.00	1.00	0.00	1.00	0.00	1.00	0.00	0.00	0.00	0.00	0.00
0.00	0.00	0.00	0.00	0.00	0.00	0.00	0.00	0.00	0.00	0.00	0.00	0.00	0.00	0.00	0.00	0.00	0.00	0.00	-42.40	-121.40	171.70	7.90	-20.80	-52.20	89.10	16.00	2.10	-7.70	5.50	0.00	2.10	-7.70	5.50	0.00	1.00	0.00	1.00	1.00	0.00	1.00	0.00	1.00	0.00	1.00	0.00	0.00	0.00	0.00	0.00
0.00	0.00	0.00	0.00	0.00	0.00	0.00	0.00	0.00	0.00	0.00	0.00	0.00	0.00	0.00	0.00	0.00	0.00	0.00	-0.90	-153.40	156.60	2.20	11.50	-67.70	85.10	28.90	4.40	-8.30	3.80	0.00	4.40	-8.30	3.80	0.00	1.00	0.00	1.00	1.00	0.00	1.00	0.00	1.00	0.00	1.00	0.00	0.00	0.00	0.00	0.00
0.00	0.00	0.00	0.00	0.00	0.00	0.00	0.00	0.00	0.00	0.00	0.00	0.00	0.00	0.00	0.00	0.00	0.00	0.00	52.80	-183.50	112.70	-17.90	26.30	-82.20	67.00	11.00	5.30	-8.10	2.80	0.00	5.30	-8.10	2.80	0.00	1.00	0.00	1.00	1.00	0.00	1.00	0.00	1.00	0.00	1.00	0.00	0.00	0.00	0.00	0.00
0.00	0.00	0.00	0.00	0.00	0.00	0.00	0.00	0.00	0.00	0.00	0.00	0.00	0.00	0.00	0.00	0.00	0.00	0.00	91.30	-164.90	88.50	14.90	45.00	-84.30	46.50	7.20	6.20	-7.20	0.90	0.00	6.20	-7.20	0.90	0.00	1.00	0.00	1.00	1.00	0.00	1.00	0.00	1.00	0.00	1.00	0.00	0.00	0.00	0.00	0.00
0.00	0.00	0.00	0.00	0.00	0.00	0.00	0.00	0.00	0.00	0.00	0.00	0.00	0.00	0.00	0.00	0.00	0.00	0.00	149.30	-163.20	22.60	8.70	67.00	-85.50	14.20	-4.30	8.30	-5.50	-2.70	0.00	8.30	-5.50	-2.70	0.00	1.00	0.00	1.00	1.00	0.00	1.00	0.00	1.00	0.00	1.00	0.00	0.00	0.00	0.00	0.00
0.00	0.00	0.00	0.00	0.00	0.00	0.00	0.00	0.00	0.00	0.00	0.00	0.00	0.00	0.00	0.00	0.00	0.00	0.00	167.30	-137.40	-37.30	-7.50	84.50	-80.00	-21.10	-16.60	9.70	-3.30	-6.30	0.00	9.70	-3.30	-6.30	0.00	1.00	0.00	1.00	1.00	0.00	1.00	0.00	1.00	0.00	1.00	0.00	0.00	0.00	0.00	0.00
0.00	0.00	0.00	0.00	0.00	0.00	0.00	0.00	0.00	0.00	0.00	0.00	0.00	0.00	0.00	0.00	0.00	0.00	0.00	191.40	-97.70	-92.90	0.70	95.80	-56.70	-44.30	-5.20	8.90	-0.70	-8.10	0.00	8.90	-0.70	-8.10	0.00	1.00	0.00	1.00	1.00	0.00	1.00	0.00	1.00	0.00	1.00	0.00	0.00	0.00	0.00	0.00
0.00	0.00	0.00	0.00	0.00	0.00	0.00	0.00	0.00	0.00	0.00	0.00	0.00	0.00	0.00	0.00	0.00	0.00	0.00	159.50	-38.20	-129.40	-8.10	83.60	-31.50	-66.80	-14.70	6.10	1.80	-8.00	0.00	6.10	1.80	-8.00	0.00	1.00	0.00	1.00	1.00	0.00	1.00	0.00	1.00	0.00	1.00	0.00	0.00	0.00	0.00	0.00
0.00	0.00	0.00	0.00	0.00	0.00	0.00	0.00	0.00	0.00	0.00	0.00	0.00	0.00	0.00	0.00	0.00	0.00	0.00	148.60	17.80	-160.50	5.90	65.50	-3.90	-83.70	-22.10	3.40	4.20	-7.70	0.00	3.40	4.20	-7.70	0.00	1.00	0.00	1.00	1.00	0.00	1.00	0.00	1.00	0.00	1.00	0.00	0.00	0.00	0.00	0.00
0.00	0.00	0.00	0.00	0.00	0.00	0.00	0.00	0.00	0.00	0.00	0.00	0.00	0.00	0.00	0.00	0.00	0.00	0.00	102.80	77.30	-170.70	9.30	51.80	24.00	-92.40	-16.60	1.60	6.30	-7.90	0.00	1.60	6.30	-7.90	0.00	1.00	0.00	1.00	1.00	0.00	1.00	0.00	1.00	0.00	1.00	0.00	0.00	0.00	0.00	0.00
0.00	0.00	0.00	0.00	0.00	0.00	0.00	0.00	0.00	0.00	0.00	0.00	0.00	0.00	0.00	0.00	0.00	0.00	0.00	64.00	111.60	-181.60	-5.90	33.70	44.60	-96.90	-18.60	0.00	7.70	-7.70	0.00	0.00	7.70	-7.70	0.00	1.00	0.00	1.00	1.00	0.00	1.00	0.00	1.00	0.00	1.00	0.00	0.00	0.00	0.00	0.00
0.00	0.00	0.00	0.00	0.00	0.00	0.00	0.00	0.00	0.00	0.00	0.00	0.00	0.00	0.00	0.00	0.00	0.00	0.00	2.60	154.00	-155.80	0.80	13.50	68.80	-83.90	-1.40	-2.70	8.30	-5.60	0.00	-2.70	8.30	-5.60	0.00	1.00	0.00	1.00	1.00	0.00	1.00	0.00	1.00	0.00	1.00	0.00	0.00	0.00	0.00	0.00
0.00	0.00	0.00	0.00	0.00	0.00	0.00	0.00	0.00	0.00	0.00	0.00	0.00	0.00	0.00	0.00	0.00	0.00	0.00	-46.10	170.60	-125.50	-1.00	-16.00	87.90	-61.10	10.70	-6.00	8.10	-2.00	0.00	-6.00	8.10	-2.00	0.00	1.00	0.00	1.00	1.00	0.00	1.00	0.00	1.00	0.00	1.00	0.00	0.00	0.00	0.00	0.00
0.00	0.00	0.00	0.00	0.00	0.00	0.00	0.00	0.00	0.00	0.00	0.00	0.00	0.00	0.00	0.00	0.00	0.00	0.00	-112.10	183.60	-69.80	1.60	-48.50	92.70	-38.10	6.00	-8.40	7.20	1.20	0.00	-8.40	7.20	1.20	0.00	1.00	0.00	1.00	1.00	0.00	1.00	0.00	1.00	0.00	1.00	0.00	0.00	0.00	0.00	0.00
0.00	0.00	0.00	0.00	0.00	0.00	0.00	0.00	0.00	0.00	0.00	0.00	0.00	0.00	0.00	0.00	0.00	0.00	0.00	-141.50	166.60	-19.40	5.70	-67.50	88.00	-11.90	8.50	-8.90	5.50	3.30	0.00	-8.90	5.50	3.30	0.00	1.00	0.00	1.00	1.00	0.00	1.00	0.00	1.00	0.00	1.00	0.00	0.00	0.00	0.00	0.00
0.00	0.00	0.00	0.00	0.00	0.00	0.00	0.00	0.00	0.00	0.00	0.00	0.00	0.00	0.00	0.00	0.00	0.00	0.00	-172.10	134.20	33.90	-3.90	-79.60	69.60	10.50	0.50	-8.10	3.30	4.80	0.00	-8.10	3.30	4.80	0.00	1.00	0.00	1.00	1.00	0.00	1.00	0.00	1.00	0.00	1.00	0.00	0.00	0.00	0.00	0.00
0.00	0.00	0.00	0.00	0.00	0.00	0.00	0.00	0.00	0.00	0.00	0.00	0.00	0.00	0.00	0.00	0.00	0.00	0.00	-169.90	85.40	80.80	-3.60	-87.90	47.50	35.10	-5.10	-7.40	0.70	6.70	0.00	-7.40	0.70	6.70	0.00	1.00	0.00	1.00	1.00	0.00	1.00	0.00	1.00	0.00	1.00	0.00	0.00	0.00	0.00	0.00
0.00	0.00	0.00	0.00	0.00	0.00	0.00	0.00	0.00	0.00	0.00	0.00	0.00	0.00	0.00	0.00	0.00	0.00	0.00	-171.50	38.80	132.90	0.20	-85.80	24.80	61.70	0.60	-6.30	-1.90	8.20	0.00	-6.30	-1.90	8.20	0.00	1.00	0.00	1.00	1.00	0.00	1.00	0.00	1.00	0.00	1.00	0.00	0.00	0.00	0.00	0.00
0.00	0.00	0.00	0.00	0.00	0.00	0.00	0.00	0.00	0.00	0.00	0.00	0.00	0.00	0.00	0.00	0.00	0.00	0.00	-149.00	-16.60	164.00	-1.50	-79.10	-1.10	79.90	-0.30	-4.70	-4.30	9.10	0.00	-4.70	-4.30	9.10	0.00	1.00	0.00	1.00	1.00	0.00	1.00	0.00	1.00	0.00	1.00	0.00	0.00	0.00	0.00	0.00
0.00	0.00	0.00	0.00	0.00	0.00	0.00	0.00	0.00	0.00	0.00	0.00	0.00	0.00	0.00	0.00	0.00	0.00	0.00	-108.10	-69.20	180.30	2.80	-59.30	-28.80	88.30	0.10	-1.80	-6.30	8.10	0.00	-1.80	-6.30	8.10	0.00	1.00	0.00	1.00	1.00	0.00	1.00	0.00	1.00	0.00	1.00	0.00	0.00	0.00	0.00	0.00
0.00	0.00	0.00	0.00	0.00	0.00	0.00	0.00	0.00	0.00	0.00	0.00	0.00	0.00	0.00	0.00	0.00	0.00	0.00	-53.40	-120.50	173.50	-0.40	-31.00	-55.40	86.50	0.00	1.50	-7.70	6.10	0.00	1.50	-7.70	6.10	0.00	1.00	0.00	1.00	1.00	0.00	1.00	0.00	1.00	0.00	1.00	0.00	0.00	0.00	0.00	0.00
0.00	0.00	0.00	0.00	0.00	0.00	0.00	0.00	0.00	0.00	0.00	0.00	0.00	0.00	0.00	0.00	0.00	0.00	0.00	1.70	-155.80	154.10	0.00	-2.90	-75.20	77.70	-0.50	4.10	-8.30	4.20	0.00	4.10	-8.30	4.20	0.00	1.00	0.00	1.00	1.00	0.00	1.00	0.00	1.00	0.00	1.00	0.00	0.00	0.00	0.00	0.00
0.00	0.00	0.00	0.00	0.00	0.00	0.00	0.00	0.00	0.00	0.00	0.00	0.00	0.00	0.00	0.00	0.00	0.00	0.00	55.40	-174.70	120.60	1.30	21.50	-85.00	63.80	0.30	5.60	-8.10	2.50	0.00	5.60	-8.10	2.50	0.00	1.00	0.00	1.00	1.00	0.00	1.00	0.00	1.00	0.00	1.00	0.00	0.00	0.00	0.00	0.00
0.00	0.00	0.00	0.00	0.00	0.00	0.00	0.00	0.00	0.00	0.00	0.00	0.00	0.00	0.00	0.00	0.00	0.00	0.00	100.10	-176.60	75.20	-1.20	43.60	-86.70	43.40	0.20	6.70	-7.10	0.40	0.00	6.70	-7.10	0.40	0.00	1.00	0.00	1.00	1.00	0.00	1.00	0.00	1.00	0.00	1.00	0.00	0.00	0.00	0.00	0.00
0.00	0.00	0.00	0.00	0.00	0.00	0.00	0.00	0.00	0.00	0.00	0.00	0.00	0.00	0.00	0.00	0.00	0.00	0.00	143.30	-162.50	21.00	1.80	65.60	-82.00	16.70	0.30	7.90	-5.40	-2.50	0.00	7.90	-5.40	-2.50	0.00	1.00	0.00	1.00	1.00	0.00	1.00	0.00	1.00	0.00	1.00	0.00	0.00	0.00	0.00	0.00
0.00	0.00	0.00	0.00	0.00	0.00	0.00	0.00	0.00	0.00	0.00	0.00	0.00	0.00	0.00	0.00	0.00	0.00	0.00	170.80	-134.00	-36.50	0.20	83.90	-70.40	-12.80	0.60	8.70	-3.20	-5.40	0.00	8.70	-3.20	-5.40	0.00	1.00	0.00	1.00	1.00	0.00	1.00	0.00	1.00	0.00	1.00	0.00	0.00	0.00	0.00	0.00
0.00	0.00	0.00	0.00	0.00	0.00	0.00	0.00	0.00	0.00	0.00	0.00	0.00	0.00	0.00	0.00	0.00	0.00	0.00	182.10	-92.50	-90.70	-1.10	91.30	-51.10	-40.10	0.10	8.00	-0.60	-7.30	0.00	8.00	-0.60	-7.30	0.00	1.00	0.00	1.00	1.00	0.00	1.00	0.00	1.00	0.00	1.00	0.00	0.00	0.00	0.00	0.00
0.00	0.00	0.00	0.00	0.00	0.00	0.00	0.00	0.00	0.00	0.00	0.00	0.00	0.00	0.00	0.00	0.00	0.00	0.00	171.00	-37.50	-131.50	2.00	86.40	-24.50	-61.30	0.50	6.00	1.90	-7.90	0.00	6.00	1.90	-7.90	0.00	1.00	0.00	1.00	1.00	0.00	1.00	0.00	1.00	0.00	1.00	0.00	0.00	0.00	0.00	0.00
0.00	0.00	0.00	0.00	0.00	0.00	0.00	0.00	0.00	0.00	0.00	0.00	0.00	0.00	0.00	0.00	0.00	0.00	0.00	143.20	18.40	-162.20	-0.50	72.60	4.30	-76.60	0.30	3.50	4.30	-7.80	0.00	3.50	4.30	-7.80	0.00	1.00	0.00	1.00	1.00	0.00	1.00	0.00	1.00	0.00	1.00	0.00	0.00	0.00	0.00	0.00
0.00	0.00	0.00	0.00	0.00	0.00	0.00	0.00	0.00	0.00	0.00	0.00	0.00	0.00	0.00	0.00	0.00	0.00	0.00	103.60	73.20	-176.50	0.20	55.10	31.00	-86.20	0.00	1.30	6.30	-7.60	0.00	1.30	6.30	-7.60	0.00	1.00	0.00	1.00	1.00	0.00	1.00	0.00	1.00	0.00	1.00	0.00	0.00	0.00	0.00	0.00
0.00	0.00	0.00	0.00	0.00	0.00	0.00	0.00	0.00	0.00	0.00	0.00	0.00	0.00	0.00	0.00	0.00	0.00	0.00	58.60	118.50	-175.60	1.40	34.60	53.80	-88.20	0.10	-0.70	7.70	-6.90	0.00	-0.70	7.70	-6.90	0.00	1.00	0.00	1.00	1.00	0.00	1.00	0.00	1.00	0.00	1.00	0.00	0.00	0.00	0.00	0.00
0.00	0.00	0.00	0.00	0.00	0.00	0.00	0.00	0.00	0.00	0.00	0.00	0.00	0.00	0.00	0.00	0.00	0.00	0.00	2.70	152.90	-156.90	-1.20	8.80	71.90	-81.00	-0.20	-3.10	8.30	-5.20	0.00	-3.10	8.30	-5.20	0.00	1.00	0.00	1.00	1.00	0.00	1.00	0.00	1.00	0.00	1.00	0.00	0.00	0.00	0.00	0.00
0.00	0.00	0.00	0.00	0.00	0.00	0.00	0.00	0.00	0.00	0.00	0.00	0.00	0.00	0.00	0.00	0.00	0.00	0.00	-53.10	174.70	-120.50	1.00	-20.90	84.70	-64.00	-0.10	-5.70	8.10	-2.30	0.00	-5.70	8.10	-2.30	0.00	1.00	0.00	1.00	1.00	0.00	1.00	0.00	1.00	0.00	1.00	0.00	0.00	0.00	0.00	0.00
0.00	0.00	0.00	0.00	0.00	0.00	0.00	0.00	0.00	0.00	0.00	0.00	0.00	0.00	0.00	0.00	0.00	0.00	0.00	-106.70	179.50	-72.20	0.60	-48.80	89.50	-40.60	0.00	-7.70	7.10	0.60	0.00	-7.70	7.10	0.60	0.00	1.00	0.00	1.00	1.00	0.00	1.00	0.00	1.00	0.00	1.00	0.00	0.00	0.00	0.00	0.00
0.00	0.00	0.00	0.00	0.00	0.00	0.00	0.00	0.00	0.00	0.00	0.00	0.00	0.00	0.00	0.00	0.00	0.00	0.00	-145.50	164.20	-19.40	-0.70	-69.50	84.00	-14.70	-0.10	-8.40	5.40	2.90	0.00	-8.40	5.40	2.90	0.00	1.00	0.00	1.00	1.00	0.00	1.00	0.00	1.00	0.00	1.00	0.00	0.00	0.00	0.00	0.00
0.00	0.00	0.00	0.00	0.00	0.00	0.00	0.00	0.00	0.00	0.00	0.00	0.00	0.00	0.00	0.00	0.00	0.00	0.00	-168.80	133.90	36.30	1.50	-81.00	69.40	11.60	0.00	-8.00	3.20	4.80	0.00	-8.00	3.20	4.80	0.00	1.00	0.00	1.00	1.00	0.00	1.00	0.00	1.00	0.00	1.00	0.00	0.00	0.00	0.00	0.00
0.00	0.00	0.00	0.00	0.00	0.00	0.00	0.00	0.00	0.00	0.00	0.00	0.00	0.00	0.00	0.00	0.00	0.00	0.00	-176.60	89.00	87.20	-0.30	-86.10	48.50	37.50	0.00	-7.20	0.60	6.50	0.00	-7.20	0.60	6.50	0.00	1.00	0.00	1.00	1.00	0.00	1.00	0.00	1.00	0.00	1.00	0.00	0.00	0.00	0.00	0.00
0.00	0.00	0.00	0.00	0.00	0.00	0.00	0.00	0.00	0.00	0.00	0.00	0.00	0.00	0.00	0.00	0.00	0.00	0.00	-170.30	38.10	132.20	0.00	-85.30	24.20	61.10	0.00	-6.10	-1.90	8.00	0.00	-6.10	-1.90	8.00	0.00	1.00	0.00	1.00	1.00	0.00	1.00	0.00	1.00	0.00	1.00	0.00	0.00	0.00	0.00	0.00
0.00	0.00	0.00	0.00	0.00	0.00	0.00	0.00	0.00	0.00	0.00	0.00	0.00	0.00	0.00	0.00	0.00	0.00	0.00	-146.20	-16.60	164.10	1.20	-76.80	-1.90	79.00	0.20	-4.30	-4.30	8.70	0.00	-4.30	-4.30	8.70	0.00	1.00	0.00	1.00	1.00	0.00	1.00	0.00	1.00	0.00	1.00	0.00	0.00	0.00	0.00	0.00
0.00	0.00	0.00	0.00	0.00	0.00	0.00	0.00	0.00	0.00	0.00	0.00	0.00	0.00	0.00	0.00	0.00	0.00	0.00	-108.10	-71.10	178.50	-0.60	-58.40	-29.30	87.90	0.00	-1.70	-6.30	8.10	0.00	-1.70	-6.30	8.10	0.00	1.00	0.00	0.00	0.00	0.00	0.00	0.00	0.00	0.00	0.00	0.00	0.00	0.00	0.00	0.00
0.00	0.00	0.00	0.00	0.00	0.00	0.00	0.00	0.00	0.00	0.00	0.00	0.00	0.00	0.00	0.00	0.00	0.00	0.00	-55.20	-119.10	175.00	0.70	-32.50	-54.60	87.30	0.10	1.20	-7.70	6.40	0.00	1.20	-7.70	6.40	0.00	1.00	0.00	0.00	0.00	0.00	0.00	0.00	0.00	0.00	0.00	0.00	0.00	0.00	0.00	0.00
0.00	0.00	0.00	0.00	0.00	0.00	0.00	0.00	0.00	0.00	0.00	0.00	0.00	0.00	0.00	0.00	0.00	0.00	0.00	0.60	-155.10	154.80	0.30	-4.30	-74.10	78.70	0.10	3.80	-8.30	4.40	0.00	3.80	-8.30	4.40	0.00	1.00	0.00	0.00	0.00	0.00	0.00	0.00	0.00	0.00	0.00	0.00	0.00	0.00	0.00	0.00
0.00	0.00	0.00	0.00	0.00	0.00	0.00	0.00	0.00	0.00	0.00	0.00	0.00	0.00	0.00	0.00	0.00	0.00	0.00	54.80	-175.50	119.80	-0.70	21.70	-85.20	63.50	0.00	5.70	-8.10	2.30	0.00	5.70	-8.10	2.30	0.00	1.00	0.00	0.00	0.00	0.00	0.00	0.00	0.00	0.00	0.00	0.00	0.00	0.00	0.00	0.00
0.00	0.00	0.00	0.00	0.00	0.00	0.00	0.00	0.00	0.00	0.00	0.00	0.00	0.00	0.00	0.00	0.00	0.00	0.00	103.10	-176.70	75.10	1.50	45.50	-87.70	42.40	0.20	7.00	-7.10	0.00	0.00	7.00	-7.10	0.00	0.00	1.00	0.00	0.00	0.00	0.00	0.00	0.00	0.00	0.00	0.00	0.00	0.00	0.00	0.00	0.00
0.00	0.00	0.00	0.00	0.00	0.00	0.00	0.00	0.00	0.00	0.00	0.00	0.00	0.00	0.00	0.00	0.00	0.00	0.00	143.00	-163.30	20.30	0.00	66.40	-82.40	16.20	0.10	8.00	-5.40	-2.50	0.00	8.00	-5.40	-2.50	0.00	1.00	0.00	0.00	0.00	0.00	0.00	0.00	0.00	0.00	0.00	0.00	0.00	0.00	0.00	0.00
0.00	0.00	0.00	0.00	0.00	0.00	0.00	0.00	0.00	0.00	0.00	0.00	0.00	0.00	0.00	0.00	0.00	0.00	0.00	170.00	-134.00	-36.50	-0.50	82.50	-70.00	-12.30	0.10	8.40	-3.20	-5.20	0.00	8.40	-3.20	-5.20	0.00	1.00	0.00	0.00	0.00	0.00	0.00	0.00	0.00	0.00	0.00	0.00	0.00	0.00	0.00	0.00
0.00	0.00	0.00	0.00	0.00	0.00	0.00	0.00	0.00	0.00	0.00	0.00	0.00	0.00	0.00	0.00	0.00	0.00	0.00	180.90	-90.90	-89.00	0.90	89.90	-50.30	-39.30	0.20	7.80	-0.60	-7.10	0.00	7.80	-0.60	-7.10	0.00	1.00	0.00	0.00	0.00	0.00	0.00	0.00	0.00	0.00	0.00	0.00	0.00	0.00	0.00	0.00
0.00	0.00	0.00	0.00	0.00	0.00	0.00	0.00	0.00	0.00	0.00	0.00	0.00	0.00	0.00	0.00	0.00	0.00	0.00	170.70	-38.40	-132.40	-0.10	86.50	-24.70	-61.50	0.20	6.10	1.90	-8.00	0.00	6.10	1.90	-8.00	0.00	1.00	0.00	0.00	0.00	0.00	0.00	0.00	0.00	0.00	0.00	0.00	0.00	0.00	0.00	0.00
0.00	0.00	0.00	0.00	0.00	0.00	0.00	0.00	0.00	0.00	0.00	0.00	0.00	0.00	0.00	0.00	0.00	0.00	0.00	144.70	18.20	-162.40	0.50	74.00	3.50	-77.40	0.10	3.80	4.30	-8.10	0.00	3.80	4.30	-8.10	0.00	1.00	0.00	0.00	0.00	0.00	0.00	0.00	0.00	0.00	0.00	0.00	0.00	0.00	0.00	0.00
0.00	0.00	0.00	0.00	0.00	0.00	0.00	0.00	0.00	0.00	0.00	0.00	0.00	0.00	0.00	0.00	0.00	0.00	0.00	104.90	72.50	-177.10	0.30	55.80	30.70	-86.50	0.00	1.30	6.30	-7.70	0.00	1.30	6.30	-7.70	0.00	1.00	0.00	0.00	0.00	0.00	0.00	0.00	0.00	0.00	0.00	0.00	0.00	0.00	0.00	0.00
0.00	0.00	0.00	0.00	0.00	0.00	0.00	0.00	0.00	0.00	0.00	0.00	0.00	0.00	0.00	0.00	0.00	0.00	0.00	56.40	118.50	-175.60	-0.70	33.50	54.20	-87.80	0.00	-0.90	7.70	-6.70	0.00	-0.90	7.70	-6.70	0.00	1.00	0.00	0.00	0.00	0.00	0.00	0.00	0.00	0.00	0.00	0.00	0.00	0.00	0.00	0.00
0.00	0.00	0.00	0.00	0.00	0.00	0.00	0.00	0.00	0.00	0.00	0.00	0.00	0.00	0.00	0.00	0.00	0.00	0.00	2.40	154.20	-155.70	0.90	7.60	72.60	-80.20	0.00	-3.30	8.30	-5.00	0.00	-3.30	8.30	-5.00	0.00	1.00	0.00	0.00	0.00	0.00	0.00	0.00	0.00	0.00	0.00	0.00	0.00	0.00	0.00	0.00
0.00	0.00	0.00	0.00	0.00	0.00	0.00	0.00	0.00	0.00	0.00	0.00	0.00	0.00	0.00	0.00	0.00	0.00	0.00	-53.40	174.50	-120.70	0.30	-20.80	84.70	-64.00	-0.10	-5.70	8.10	-2.40	0.00	-5.70	8.10	-2.40	0.00	1.00	0.00	0.00	0.00	0.00	0.00	0.00	0.00	0.00	0.00	0.00	0.00	0.00	0.00	0.00
0.00	0.00	0.00	0.00	0.00	0.00	0.00	0.00	0.00	0.00	0.00	0.00	0.00	0.00	0.00	0.00	0.00	0.00	0.00	-105.20	178.40	-73.30	-0.20	-47.60	88.80	-41.30	-0.10	-7.50	7.10	0.30	0.00	-7.50	7.10	0.30	0.00	1.00	0.00	0.00	0.00	0.00	0.00	0.00	0.00	0.00	0.00	0.00	0.00	0.00	0.00	0.00
0.00	0.00	0.00	0.00	0.00	0.00	0.00	0.00	0.00	0.00	0.00	0.00	0.00	0.00	0.00	0.00	0.00	0.00	0.00	-144.80	164.70	-18.90	0.90	-68.80	83.70	-15.00	0.00	-8.40	5.40	2.90	0.00	-8.40	5.40	2.90	0.00	1.00	0.00	0.00	0.00	0.00	0.00	0.00	0.00	0.00	0.00	0.00	0.00	0.00	0.00	0.00
0.00	0.00	0.00	0.00	0.00	0.00	0.00	0.00	0.00	0.00	0.00	0.00	0.00	0.00	0.00	0.00	0.00	0.00	0.00	-169.80	133.50	35.90	-0.30	-81.80	69.70	12.00	0.00	-8.20	3.20	4.90	0.00	-8.20	3.20	4.90	0.00	1.00	0.00	0.00	0.00	0.00	0.00	0.00	0.00	0.00	0.00	0.00	0.00	0.00	0.00	0.00
0.00	0.00	0.00	0.00	0.00	0.00	0.00	0.00	0.00	0.00	0.00	0.00	0.00	0.00	0.00	0.00	0.00	0.00	0.00	-177.70	89.80	87.90	0.00	-87.20	49.10	38.10	0.10	-7.30	0.60	6.70	0.00	-7.30	0.60	6.70	0.00	1.00	0.00	0.00	0.00	0.00	0.00	0.00	0.00	0.00	0.00	0.00	0.00	0.00	0.00	0.00
0.00	0.00	0.00	0.00	0.00	0.00	0.00	0.00	0.00	0.00	0.00	0.00	0.00	0.00	0.00	0.00	0.00	0.00	0.00	-169.80	38.30	132.30	0.70	-85.30	24.30	61.10	0.20	-6.00	-1.90	7.90	0.00	-6.00	-1.90	7.90	0.00	1.00	0.00	0.00	0.00	0.00	0.00	0.00	0.00	0.00	0.00	0.00	0.00	0.00	0.00	0.00
0.00	0.00	0.00	0.00	0.00	0.00	0.00	0.00	0.00	0.00	0.00	0.00	0.00	0.00	0.00	0.00	0.00	0.00	0.00	-146.20	-17.30	163.30	-0.20	-75.80	-2.50	78.50	0.10	-4.10	-4.30	8.50	0.00	-4.10	-4.30	8.50	0.00	1.00	0.00	0.00	0.00	0.00	0.00	0.00	0.00	0.00	0.00	0.00	0.00	0.00	0.00	0.00
0.00	0.00	0.00	0.00	0.00	0.00	0.00	0.00	0.00	0.00	0.00	0.00	0.00	0.00	0.00	0.00	0.00	0.00	0.00	-106.70	-71.20	178.40	0.40	-57.80	-29.60	87.60	0.20	-1.60	-6.30	8.00	0.00	-1.60	-6.30	8.00	0.00	1.00	0.00	0.00	0.00	0.00	0.00	0.00	0.00	0.00	0.00	0.00	0.00	0.00	0.00	0.00
0.00	0.00	0.00	0.00	0.00	0.00	0.00	0.00	0.00	0.00	0.00	0.00	0.00	0.00	0.00	0.00	0.00	0.00	0.00	-56.00	-118.90	175.20	0.20	-33.20	-54.30	87.60	0.10	1.10	-7.70	6.60	0.00	1.10	-7.70	6.60	0.00	1.00	0.00	0.00	0.00	0.00	0.00	0.00	0.00	0.00	0.00	0.00	0.00	0.00	0.00	0.00
0.00	0.00	0.00	0.00	0.00	0.00	0.00	0.00	0.00	0.00	0.00	0.00	0.00	0.00	0.00	0.00	0.00	0.00	0.00	-0.30	-154.90	155.00	-0.20	-5.30	-73.70	79.20	0.10	3.70	-8.30	4.60	0.00	3.70	-8.30	4.60	0.00	1.00	0.00	0.00	0.00	0.00	0.00	0.00	0.00	0.00	0.00	0.00	0.00	0.00	0.00	0.00
0.00	0.00	0.00	0.00	0.00	0.00	0.00	0.00	0.00	0.00	0.00	0.00	0.00	0.00	0.00	0.00	0.00	0.00	0.00	54.90	-174.70	120.60	0.80	21.70	-85.20	63.60	0.10	5.70	-8.10	2.30	0.00	5.70	-8.10	2.30	0.00	1.00	0.00	0.00	0.00	0.00	0.00	0.00	0.00	0.00	0.00	0.00	0.00	0.00	0.00	0.00
0.00	0.00	0.00	0.00	0.00	0.00	0.00	0.00	0.00	0.00	0.00	0.00	0.00	0.00	0.00	0.00	0.00	0.00	0.00	103.90	-177.80	74.00	0.10	46.20	-88.20	41.90	0.00	7.20	-7.10	0.00	0.00	7.20	-7.10	0.00	0.00	1.00	0.00	0.00	0.00	0.00	0.00	0.00	0.00	0.00	0.00	0.00	0.00	0.00	0.00	0.00
0.00	0.00	0.00	0.00	0.00	0.00	0.00	0.00	0.00	0.00	0.00	0.00	0.00	0.00	0.00	0.00	0.00	0.00	0.00	143.20	-163.60	20.00	-0.20	66.80	-82.80	15.90	0.00	8.10	-5.40	-2.60	0.00	8.10	-5.40	-2.60	0.00	1.00	0.00	0.00	0.00	0.00	0.00	0.00	0.00	0.00	0.00	0.00	0.00	0.00	0.00	0.00
0.00	0.00	0.00	0.00	0.00	0.00	0.00	0.00	0.00	0.00	0.00	0.00	0.00	0.00	0.00	0.00	0.00	0.00	0.00	169.90	-133.50	-36.00	0.30	82.10	-69.80	-12.10	0.00	8.30	-3.20	-5.10	0.00	8.30	-3.20	-5.10	0.00	1.00	0.00	0.00	0.00	0.00	0.00	0.00	0.00	0.00	0.00	0.00	0.00	0.00	0.00	0.00
0.00	0.00	0.00	0.00	0.00	0.00	0.00	0.00	0.00	0.00	0.00	0.00	0.00	0.00	0.00	0.00	0.00	0.00	0.00	179.60	-90.70	-88.90	0.00	89.00	-49.90	-39.00	0.00	7.70	-0.60	-7.00	0.00	7.70	-0.60	-7.00	0.00	1.00	0.00	0.00	0.00	0.00	0.00	0.00	0.00	0.00	0.00	0.00	0.00	0.00	0.00	0.00
0.00	0.00	0.00	0.00	0.00	0.00	0.00	0.00	0.00	0.00	0.00	0.00	0.00	0.00	0.00	0.00	0.00	0.00	0.00	171.20	-38.30	-132.30	0.50	86.40	-24.70	-61.50	0.10	6.10	1.90	-8.00	0.00	6.10	1.90	-8.00	0.00	1.00	0.00	0.00	0.00	0.00	0.00	0.00	0.00	0.00	0.00	0.00	0.00	0.00	0.00	0.00
0.00	0.00	0.00	0.00	0.00	0.00	0.00	0.00	0.00	0.00	0.00	0.00	0.00	0.00	0.00	0.00	0.00	0.00	0.00	145.00	18.00	-162.60	0.30	74.70	3.10	-77.80	0.00	3.90	4.30	-8.20	0.00	3.90	4.30	-8.20	0.00	1.00	0.00	0.00	0.00	0.00	0.00	0.00	0.00	0.00	0.00	0.00	0.00	0.00	0.00	0.00
0.00	0.00	0.00	0.00	0.00	0.00	0.00	0.00	0.00	0.00	0.00	0.00	0.00	0.00	0.00	0.00	0.00	0.00	0.00	105.20	71.90	-177.70	-0.60	56.40	30.40	-86.80	0.00	1.40	6.30	-7.80	0.00	1.40	6.30	-7.80	0.00	1.00	0.00	0.00	0.00	0.00	0.00	0.00	0.00	0.00	0.00	0.00	0.00	0.00	0.00	0.00
0.00	0.00	0.00	0.00	0.00	0.00	0.00	0.00	0.00	0.00	0.00	0.00	0.00	0.00	0.00	0.00	0.00	0.00	0.00	56.40	119.10	-175.10	0.40	33.30	54.40	-87.60	0.10	-1.00	7.70	-6.70	0.00	-1.00	7.70	-6.70	0.00	1.00	0.00	0.00	0.00	0.00	0.00	0.00	0.00	0.00	0.00	0.00	0.00	0.00	0.00	0.00
0.00	0.00	0.00	0.00	0.00	0.00	0.00	0.00	0.00	0.00	0.00	0.00	0.00	0.00	0.00	0.00	0.00	0.00	0.00	1.90	154.30	-155.60	0.50	7.00	73.00	-79.90	0.00	-3.40	8.30	-4.80	0.00	-3.40	8.30	-4.80	0.00	1.00	0.00	0.00	0.00	0.00	0.00	0.00	0.00	0.00	0.00	0.00	0.00	0.00	0.00	0.00
0.00	0.00	0.00	0.00	0.00	0.00	0.00	0.00	0.00	0.00	0.00	0.00	0.00	0.00	0.00	0.00	0.00	0.00	0.00	-54.10	174.60	-120.60	-0.10	-20.80	84.80	-63.90	0.00	-5.70	8.10	-2.40	0.00	-5.70	8.10	-2.40	0.00	1.00	0.00	0.00	0.00	0.00	0.00	0.00	0.00	0.00	0.00	0.00	0.00	0.00	0.00	0.00
0.00	0.00	0.00	0.00	0.00	0.00	0.00	0.00	0.00	0.00	0.00	0.00	0.00	0.00	0.00	0.00	0.00	0.00	0.00	-104.40	178.20	-73.60	0.10	-47.00	88.60	-41.50	0.00	-7.40	7.10	0.20	0.00	-7.40	7.10	0.20	0.00	1.00	0.00	0.00	0.00	0.00	0.00	0.00	0.00	0.00	0.00	0.00	0.00	0.00	0.00	0.00
0.00	0.00	0.00	0.00	0.00	0.00	0.00	0.00	0.00	0.00	0.00	0.00	0.00	0.00	0.00	0.00	0.00	0.00	0.00	-144.70	164.10	-19.50	-0.10	-68.30	83.50	-15.20	0.00	-8.30	5.40	2.80	0.00	-8.30	5.40	2.80	0.00	1.00	0.00	0.00	0.00	0.00	0.00	0.00	0.00	0.00	0.00	0.00	0.00	0.00	0.00	0.00
0.00	0.00	0.00	0.00	0.00	0.00	0.00	0.00	0.00	0.00	0.00	0.00	0.00	0.00	0.00	0.00	0.00	0.00	0.00	-169.70	133.70	36.20	0.20	-82.00	69.90	12.10	0.00	-8.30	3.20	5.00	0.00	-8.30	3.20	5.00	0.00	1.00	0.00	0.00	0.00	0.00	0.00	0.00	0.00	0.00	0.00	0.00	0.00	0.00	0.00	0.00
0.00	0.00	0.00	0.00	0.00	0.00	0.00	0.00	0.00	0.00	0.00	0.00	0.00	0.00	0.00	0.00	0.00	0.00	0.00	-178.40	90.40	88.50	0.50	-87.80	49.40	38.40	0.00	-7.40	0.60	6.80	0.00	-7.40	0.60	6.80	0.00	1.00	0.00	0.00	0.00	0.00	0.00	0.00	0.00	0.00	0.00	0.00	0.00	0.00	0.00	0.00
0.00	0.00	0.00	0.00	0.00	0.00	0.00	0.00	0.00	0.00	0.00	0.00	0.00	0.00	0.00	0.00	0.00	0.00	0.00	-170.00	38.00	132.00	0.00	-85.50	24.30	61.10	0.00	-6.00	-1.90	7.90	0.00	-6.00	-1.90	7.90	0.00	1.00	0.00	0.00	0.00	0.00	0.00	0.00	0.00	0.00	0.00	0.00	0.00	0.00	0.00	0.00
0.00	0.00	0.00	0.00	0.00	0.00	0.00	0.00	0.00	0.00	0.00	0.00	0.00	0.00	0.00	0.00	0.00	0.00	0.00	-145.60	-17.40	163.20	0.20	-75.30	-2.70	78.20	0.10	-4.00	-4.30	8.40	0.00	-4.00	-4.30	8.40	0.00	1.00	0.00	0.00	0.00	0.00	0.00	0.00	0.00	0.00	0.00	0.00	0.00	0.00	0.00	0.00
0.00	0.00	0.00	0.00	0.00	0.00	0.00	0.00	0.00	0.00	0.00	0.00	0.00	0.00	0.00	0.00	0.00	0.00	0.00	-106.40	-71.60	178.00	0.00	-57.40	-29.80	87.40	0.00	-1.60	-6.30	8.00	0.00	-1.60	-6.30	8.00	0.00	1.00	0.00	0.00	0.00	0.00	0.00	0.00	0.00	0.00	0.00	0.00	0.00	0.00	0.00	0.00
0.00	0.00	0.00	0.00	0.00	0.00	0.00	0.00	0.00	0.00	0.00	0.00	0.00	0.00	0.00	0.00	0.00	0.00	0.00	-56.50	-118.90	175.20	-0.30	-33.30	-54.20	87.70	0.10	1.00	-7.70	6.60	0.00	1.00	-7.70	6.60	0.00	1.00	0.00	0.00	0.00	0.00	0.00	0.00	0.00	0.00	0.00	0.00	0.00	0.00	0.00	0.00
0.00	0.00	0.00	0.00	0.00	0.00	0.00	0.00	0.00	0.00	0.00	0.00	0.00	0.00	0.00	0.00	0.00	0.00	0.00	-0.20	-154.50	155.40	0.60	-5.80	-73.40	79.40	0.10	3.60	-8.30	4.70	0.00	3.60	-8.30	4.70	0.00	1.00	0.00	0.00	0.00	0.00	0.00	0.00	0.00	0.00	0.00	0.00	0.00	0.00	0.00	0.00
0.00	0.00	0.00	0.00	0.00	0.00	0.00	0.00	0.00	0.00	0.00	0.00	0.00	0.00	0.00	0.00	0.00	0.00	0.00	54.60	-174.70	120.50	0.40	21.50	-85.20	63.60	0.00	5.70	-8.10	2.30	0.00	5.70	-8.10	2.30	0.00	1.00	0.00	0.00	0.00	0.00	0.00	0.00	0.00	0.00	0.00	0.00	0.00	0.00	0.00	0.00
0.00	0.00	0.00	0.00	0.00	0.00	0.00	0.00	0.00	0.00	0.00	0.00	0.00	0.00	0.00	0.00	0.00	0.00	0.00	104.10	-178.00	73.70	-0.10	46.50	-88.40	41.70	0.00	7.30	-7.10	-0.10	0.00	7.30	-7.10	-0.10	0.00	1.00	0.00	0.00	0.00	0.00	0.00	0.00	0.00	0.00	0.00	0.00	0.00	0.00	0.00	0.00
0.00	0.00	0.00	0.00	0.00	0.00	0.00	0.00	0.00	0.00	0.00	0.00	0.00	0.00	0.00	0.00	0.00	0.00	0.00	143.70	-163.60	20.00	0.00	67.20	-83.00	15.70	0.00	8.10	-5.40	-2.60	0.00	8.10	-5.40	-2.60	0.00	1.00	0.00	0.00	0.00	0.00	0.00	0.00	0.00	0.00	0.00	0.00	0.00	0.00	0.00	0.00
0.00	0.00	0.00	0.00	0.00	0.00	0.00	0.00	0.00	0.00	0.00	0.00	0.00	0.00	0.00	0.00	0.00	0.00	0.00	169.90	-133.70	-36.20	0.00	81.90	-69.80	-12.10	0.00	8.30	-3.20	-5.00	0.00	8.30	-3.20	-5.00	0.00	1.00	0.00	0.00	0.00	0.00	0.00	0.00	0.00	0.00	0.00	0.00	0.00	0.00	0.00	0.00
0.00	0.00	0.00	0.00	0.00	0.00	0.00	0.00	0.00	0.00	0.00	0.00	0.00	0.00	0.00	0.00	0.00	0.00	0.00	179.20	-90.30	-88.50	0.30	88.60	-49.70	-38.70	0.00	7.60	-0.60	-6.90	0.00	7.60	-0.60	-6.90	0.00	1.00	0.00	0.00	0.00	0.00	0.00	0.00	0.00	0.00	0.00	0.00	0.00	0.00	0.00	0.00
0.00	0.00	0.00	0.00	0.00	0.00	0.00	0.00	0.00	0.00	0.00	0.00	0.00	0.00	0.00	0.00	0.00	0.00	0.00	171.00	-38.20	-132.30	0.40	86.20	-24.70	-61.50	0.00	6.10	1.90	-8.00	0.00	6.10	1.90	-8.00	0.00	1.00	0.00	0.00	0.00	0.00	0.00	0.00	0.00	0.00	0.00	0.00	0.00	0.00	0.00	0.00
0.00	0.00	0.00	0.00	0.00	0.00	0.00	0.00	0.00	0.00	0.00	0.00	0.00	0.00	0.00	0.00	0.00	0.00	0.00	145.10	17.60	-163.00	-0.30	75.00	2.90	-78.00	0.00	3.90	4.30	-8.30	0.00	3.90	4.30	-8.30	0.00	1.00	0.00	0.00	0.00	0.00	0.00	0.00	0.00	0.00	0.00	0.00	0.00	0.00	0.00	0.00
0.00	0.00	0.00	0.00	0.00	0.00	0.00	0.00	0.00	0.00	0.00	0.00	0.00	0.00	0.00	0.00	0.00	0.00	0.00	105.80	71.90	-177.70	0.00	56.70	30.30	-86.90	0.10	1.50	6.30	-7.80	0.00	1.50	6.30	-7.80	0.00	1.00	0.00	0.00	0.00	0.00	0.00	0.00	0.00	0.00	0.00	0.00	0.00	0.00	0.00	0.00
0.00	0.00	0.00	0.00	0.00	0.00	0.00	0.00	0.00	0.00	0.00	0.00	0.00	0.00	0.00	0.00	0.00	0.00	0.00	56.10	119.20	-175.00	0.30	33.20	54.40	-87.50	0.10	-1.00	7.70	-6.60	0.00	-1.00	7.70	-6.60	0.00	1.00	0.00	0.00	0.00	0.00	0.00	0.00	0.00	0.00	0.00	0.00	0.00	0.00	0.00	0.00
0.00	0.00	0.00	0.00	0.00	0.00	0.00	0.00	0.00	0.00	0.00	0.00	0.00	0.00	0.00	0.00	0.00	0.00	0.00	1.50	154.30	-155.60	0.10	6.60	73.20	-79.70	0.10	-3.50	8.30	-4.80	0.00	-3.50	8.30	-4.80	0.00	1.00	0.00	0.00	0.00	0.00	0.00	0.00	0.00	0.00	0.00	0.00	0.00	0.00	0.00	0.00
0.00	0.00	0.00	0.00	0.00	0.00	0.00	0.00	0.00	0.00	0.00	0.00	0.00	0.00	0.00	0.00	0.00	0.00	0.00	-54.00	174.70	-120.50	0.20	-20.90	84.90	-63.80	0.10	-5.70	8.10	-2.40	0.00	-5.70	8.10	-2.40	0.00	1.00	0.00	0.00	0.00	0.00	0.00	0.00	0.00	0.00	0.00	0.00	0.00	0.00	0.00	0.00
0.00	0.00	0.00	0.00	0.00	0.00	0.00	0.00	0.00	0.00	0.00	0.00	0.00	0.00	0.00	0.00	0.00	0.00	0.00	-104.40	178.00	-73.80	-0.10	-46.80	88.50	-41.60	0.00	-7.30	7.10	0.20	0.00	-7.30	7.10	0.20	0.00	1.00	0.00	0.00	0.00	0.00	0.00	0.00	0.00	0.00	0.00	0.00	0.00	0.00	0.00	0.00
0.00	0.00	0.00	0.00	0.00	0.00	0.00	0.00	0.00	0.00	0.00	0.00	0.00	0.00	0.00	0.00	0.00	0.00	0.00	-144.50	164.10	-19.50	0.00	-67.90	83.40	-15.30	0.10	-8.20	5.40	2.80	0.00	-8.20	5.40	2.80	0.00	1.00	0.00	0.00	0.00	0.00	0.00	0.00	0.00	0.00	0.00	0.00	0.00	0.00	0.00	0.00
0.00	0.00	0.00	0.00	0.00	0.00	0.00	0.00	0.00	0.00	0.00	0.00	0.00	0.00	0.00	0.00	0.00	0.00	0.00	-169.60	133.80	36.20	0.40	-82.00	69.90	12.20	0.00	-8.30	3.20	5.00	0.00	-8.30	3.20	5.00	0.00	1.00	0.00	0.00	0.00	0.00	0.00	0.00	0.00	0.00	0.00	0.00	0.00	0.00	0.00	0.00
0.00	0.00	0.00	0.00	0.00	0.00	0.00	0.00	0.00	0.00	0.00	0.00	0.00	0.00	0.00	0.00	0.00	0.00	0.00	-178.80	90.30	88.40	0.00	-88.00	49.50	38.50	0.00	-7.50	0.60	6.80	0.00	-7.50	0.60	6.80	0.00	1.00	0.00	0.00	0.00	0.00	0.00	0.00	0.00	0.00	0.00	0.00	0.00	0.00	0.00	0.00
0.00	0.00	0.00	0.00	0.00	0.00	0.00	0.00	0.00	0.00	0.00	0.00	0.00	0.00	0.00	0.00	0.00	0.00	0.00	-170.30	38.10	132.10	0.00	-85.70	24.40	61.20	0.00	-6.00	-1.90	8.00	0.00	-6.00	-1.90	8.00	0.00	1.00	0.00	0.00	0.00	0.00	0.00	0.00	0.00	0.00	0.00	0.00	0.00	0.00	0.00	0.00
0.00	0.00	0.00	0.00	0.00	0.00	0.00	0.00	0.00	0.00	0.00	0.00	0.00	0.00	0.00	0.00	0.00	0.00	0.00	-145.50	-17.40	163.20	0.10	-75.20	-2.90	78.00	0.00	-4.00	-4.30	8.40	0.00	-4.00	-4.30	8.40	0.00	1.00	0.00	0.00	0.00	0.00	0.00	0.00	0.00	0.00	0.00	0.00	0.00	0.00	0.00	0.00
0.00	0.00	0.00	0.00	0.00	0.00	0.00	0.00	0.00	0.00	0.00	0.00	0.00	0.00	0.00	0.00	0.00	0.00	0.00	-106.10	-71.80	177.80	-0.10	-57.20	-30.00	87.20	0.00	-1.60	-6.30	7.90	0.00	-1.60	-6.30	7.90	0.00	1.00	0.00	0.00	0.00	0.00	0.00	0.00	0.00	0.00	0.00	0.00	0.00	0.00	0.00	0.00
0.00	0.00	0.00	0.00	0.00	0.00	0.00	0.00	0.00	0.00	0.00	0.00	0.00	0.00	0.00	0.00	0.00	0.00	0.00	-56.30	-118.70	175.40	0.20	-33.40	-54.30	87.70	0.00	1.00	-7.70	6.60	0.00	1.00	-7.70	6.60	0.00	1.00	0.00	0.00	0.00	0.00	0.00	0.00	0.00	0.00	0.00	0.00	0.00	0.00	0.00	0.00
0.00	0.00	0.00	0.00	0.00	0.00	0.00	0.00	0.00	0.00	0.00	0.00	0.00	0.00	0.00	0.00	0.00	0.00	0.00	-0.70	-154.40	155.50	0.30	-6.10	-73.40	79.50	0.00	3.60	-8.30	4.70	0.00	3.60	-8.30	4.70	0.00	1.00	0.00	0.00	0.00	0.00	0.00	0.00	0.00	0.00	0.00	0.00	0.00	0.00	0.00	0.00
0.00	0.00	0.00	0.00	0.00	0.00	0.00	0.00	0.00	0.00	0.00	0.00	0.00	0.00	0.00	0.00	0.00	0.00	0.00	54.40	-174.90	120.40	0.00	21.40	-85.10	63.60	0.00	5.70	-8.10	2.30	0.00	5.70	-8.10	2.30	0.00	1.00	0.00	0.00	0.00	0.00	0.00	0.00	0.00	0.00	0.00	0.00	0.00	0.00	0.00	0.00
0.00	0.00	0.00	0.00	0.00	0.00	0.00	0.00	0.00	0.00	0.00	0.00	0.00	0.00	0.00	0.00	0.00	0.00	0.00	104.30	-178.10	73.60	-0.10	46.70	-88.40	41.70	0.00	7.30	-7.10	-0.10	0.00	7.30	-7.10	-0.10	0.00	1.00	0.00	0.00	0.00	0.00	0.00	0.00	0.00	0.00	0.00	0.00	0.00	0.00	0.00	0.00
0.00	0.00	0.00	0.00	0.00	0.00	0.00	0.00	0.00	0.00	0.00	0.00	0.00	0.00	0.00	0.00	0.00	0.00	0.00	143.70	-163.70	19.90	-0.10	67.50	-83.10	15.60	0.00	8.20	-5.40	-2.70	0.00	8.20	-5.40	-2.70	0.00	1.00	0.00	0.00	0.00	0.00	0.00	0.00	0.00	0.00	0.00	0.00	0.00	0.00	0.00	0.00
0.00	0.00	0.00	0.00	0.00	0.00	0.00	0.00	0.00	0.00	0.00	0.00	0.00	0.00	0.00	0.00	0.00	0.00	0.00	169.90	-133.50	-36.00	0.30	81.90	-69.70	-12.00	0.10	8.30	-3.20	-5.00	0.00	8.30	-3.20	-5.00	0.00	1.00	0.00	0.00	0.00	0.00	0.00	0.00	0.00	0.00	0.00	0.00	0.00	0.00	0.00	0.00
0.00	0.00	0.00	0.00	0.00	0.00	0.00	0.00	0.00	0.00	0.00	0.00	0.00	0.00	0.00	0.00	0.00	0.00	0.00	179.20	-90.30	-88.40	0.40	88.40	-49.60	-38.70	0.00	7.60	-0.60	-6.90	0.00	7.60	-0.60	-6.90	0.00	1.00	0.00	0.00	0.00	0.00	0.00	0.00	0.00	0.00	0.00	0.00	0.00	0.00	0.00	0.00
0.00	0.00	0.00	0.00	0.00	0.00	0.00	0.00	0.00	0.00	0.00	0.00	0.00	0.00	0.00	0.00	0.00	0.00	0.00	170.70	-38.40	-132.40	-0.20	86.10	-24.60	-61.40	0.00	6.10	1.90	-8.00	0.00	6.10	1.90	-8.00	0.00	1.00	0.00	0.00	0.00	0.00	0.00	0.00	0.00	0.00	0.00	0.00	0.00	0.00	0.00	0.00
0.00	0.00	0.00	0.00	0.00	0.00	0.00	0.00	0.00	0.00	0.00	0.00	0.00	0.00	0.00	0.00	0.00	0.00	0.00	145.10	17.60	-163.00	-0.20	75.10	2.90	-78.00	0.10	4.00	4.30	-8.30	0.00	4.00	4.30	-8.30	0.00	1.00	0.00	0.00	0.00	0.00	0.00	0.00	0.00	0.00	0.00	0.00	0.00	0.00	0.00	0.00
0.00	0.00	0.00	0.00	0.00	0.00	0.00	0.00	0.00	0.00	0.00	0.00	0.00	0.00	0.00	0.00	0.00	0.00	0.00	106.00	71.90	-177.70	0.20	56.90	30.20	-87.00	0.20	1.50	6.30	-7.80	0.00	1.50	6.30	-7.80	0.00	1.00	0.00	0.00	0.00	0.00	0.00	0.00	0.00	0.00	0.00	0.00	0.00	0.00	0.00	0.00
0.00	0.00	0.00	0.00	0.00	0.00	0.00	0.00	0.00	0.00	0.00	0.00	0.00	0.00	0.00	0.00	0.00	0.00	0.00	56.30	119.00	-175.10	0.20	33.20	54.40	-87.50	0.20	-1.00	7.70	-6.60	0.00	-1.00	7.70	-6.60	0.00	1.00	0.00	0.00	0.00	0.00	0.00	0.00	0.00	0.00	0.00	0.00	0.00	0.00	0.00	0.00
0.00	0.00	0.00	0.00	0.00	0.00	0.00	0.00	0.00	0.00	0.00	0.00	0.00	0.00	0.00	0.00	0.00	0.00	0.00	1.30	154.40	-155.50	0.20	6.40	73.30	-79.60	0.10	-3.50	8.30	-4.80	0.00	-3.50	8.30	-4.80	0.00	1.00	0.00	0.00	0.00	0.00	0.00	0.00	0.00	0.00	0.00	0.00	0.00	0.00	0.00	0.00
0.00	0.00	0.00	0.00	0.00	0.00	0.00	0.00	0.00	0.00	0.00	0.00	0.00	0.00	0.00	0.00	0.00	0.00	0.00	-54.30	174.70	-120.50	-0.10	-21.00	85.00	-63.80	0.00	-5.70	8.10	-2.40	0.00	-5.70	8.10	-2.40	0.00	1.00	0.00	0.00	0.00	0.00	0.00	0.00	0.00	0.00	0.00	0.00	0.00	0.00	0.00	0.00
0.00	0.00	0.00	0.00	0.00	0.00	0.00	0.00	0.00	0.00	0.00	0.00	0.00	0.00	0.00	0.00	0.00	0.00	0.00	-104.20	177.90	-73.80	-0.20	-46.70	88.50	-41.60	0.10	-7.30	7.10	0.10	0.00	-7.30	7.10	0.10	0.00	1.00	0.00	0.00	0.00	0.00	0.00	0.00	0.00	0.00	0.00	0.00	0.00	0.00	0.00	0.00
0.00	0.00	0.00	0.00	0.00	0.00	0.00	0.00	0.00	0.00	0.00	0.00	0.00	0.00	0.00	0.00	0.00	0.00	0.00	-144.20	164.00	-19.60	0.20	-67.80	83.30	-15.40	0.00	-8.20	5.40	2.70	0.00	-8.20	5.40	2.70	0.00	1.00	0.00	0.00	0.00	0.00	0.00	0.00	0.00	0.00	0.00	0.00	0.00	0.00	0.00	0.00
0.00	0.00	0.00	0.00	0.00	0.00	0.00	0.00	0.00	0.00	0.00	0.00	0.00	0.00	0.00	0.00	0.00	0.00	0.00	-169.80	133.80	36.20	0.20	-82.10	69.90	12.10	0.00	-8.30	3.20	5.00	0.00	-8.30	3.20	5.00	0.00	1.00	0.00	0.00	0.00	0.00	0.00	0.00	0.00	0.00	0.00	0.00	0.00	0.00	0.00	0.00
0.00	0.00	0.00	0.00	0.00	0.00	0.00	0.00	0.00	0.00	0.00	0.00	0.00	0.00	0.00	0.00	0.00	0.00	0.00	-178.90	90.40	88.50	0.00	-88.20	49.50	38.50	0.00	-7.50	0.60	6.80	0.00	-7.50	0.60	6.80	0.00	1.00	0.00	0.00	0.00	0.00	0.00	0.00	0.00	0.00	0.00	0.00	0.00	0.00	0.00	0.00
0.00	0.00	0.00	0.00	0.00	0.00	0.00	0.00	0.00	0.00	0.00	0.00	0.00	0.00	0.00	0.00	0.00	0.00	0.00	-170.20	38.10	132.10	0.10	-85.80	24.40	61.20	-0.10	-6.00	-1.90	8.00	0.00	-6.00	-1.90	8.00	0.00	1.00	0.00	0.00	0.00	0.00	0.00	0.00	0.00	0.00	0.00	0.00	0.00	0.00	0.00	0.00
0.00	0.00	0.00	0.00	0.00	0.00	0.00	0.00	0.00	0.00	0.00	0.00	0.00	0.00	0.00	0.00	0.00	0.00	0.00	-145.50	-17.60	163.00	0.00	-75.20	-2.90	78.00	-0.10	-4.00	-4.30	8.30	0.00	-4.00	-4.30	8.30	0.00	1.00	0.00	0.00	0.00	0.00	0.00	0.00	0.00	0.00	0.00	0.00	0.00	0.00	0.00	0.00
0.00	0.00	0.00	0.00	0.00	0.00	0.00	0.00	0.00	0.00	0.00	0.00	0.00	0.00	0.00	0.00	0.00	0.00	0.00	-106.10	-71.70	177.90	0.00	-57.10	-30.00	87.10	0.00	-1.50	-6.30	7.90	0.00	-1.50	-6.30	7.90	0.00	1.00	0.00	0.00	0.00	0.00	0.00	0.00	0.00	0.00	0.00	0.00	0.00	0.00	0.00	0.00
0.00	0.00	0.00	0.00	0.00	0.00	0.00	0.00	0.00	0.00	0.00	0.00	0.00	0.00	0.00	0.00	0.00	0.00	0.00	-56.30	-118.80	175.30	0.10	-33.40	-54.30	87.60	-0.10	1.00	-7.70	6.60	0.00	1.00	-7.70	6.60	0.00	1.00	0.00	0.00	0.00	0.00	0.00	0.00	0.00	0.00	0.00	0.00	0.00	0.00	0.00	0.00
0.00	0.00	0.00	0.00	0.00	0.00	0.00	0.00	0.00	0.00	0.00	0.00	0.00	0.00	0.00	0.00	0.00	0.00	0.00	-0.80	-154.50	155.40	0.00	-6.30	-73.30	79.50	0.00	3.50	-8.30	4.70	0.00	3.50	-8.30	4.70	0.00	1.00	0.00	0.00	0.00	0.00	0.00	0.00	0.00	0.00	0.00	0.00	0.00	0.00	0.00	0.00
0.00	0.00	0.00	0.00	0.00	0.00	0.00	0.00	0.00	0.00	0.00	0.00	0.00	0.00	0.00	0.00	0.00	0.00	0.00	54.30	-174.80	120.50	0.10	21.30	-85.10	63.70	0.00	5.70	-8.10	2.30	0.00	5.70	-8.10	2.30	0.00	1.00	0.00	0.00	0.00	0.00	0.00	0.00	0.00	0.00	0.00	0.00	0.00	0.00	0.00	0.00
0.00	0.00	0.00	0.00	0.00	0.00	0.00	0.00	0.00	0.00	0.00	0.00	0.00	0.00	0.00	0.00	0.00	0.00	0.00	104.30	-178.10	73.70	0.00	46.80	-88.40	41.70	0.00	7.30	-7.10	-0.10	0.00	7.30	-7.10	-0.10	0.00	1.00	0.00	0.00	0.00	0.00	0.00	0.00	0.00	0.00	0.00	0.00	0.00	0.00	0.00	0.00
0.00	0.00	0.00	0.00	0.00	0.00	0.00	0.00	0.00	0.00	0.00	0.00	0.00	0.00	0.00	0.00	0.00	0.00	0.00	144.00	-163.80	19.80	0.00	67.60	-83.10	15.60	0.10	8.20	-5.40	-2.70	0.00	8.20	-5.40	-2.70	0.00	1.00	0.00	0.00	0.00	0.00	0.00	0.00	0.00	0.00	0.00	0.00	0.00	0.00	0.00	0.00
0.00	0.00	0.00	0.00	0.00	0.00	0.00	0.00	0.00	0.00	0.00	0.00	0.00	0.00	0.00	0.00	0.00	0.00	0.00	170.00	-133.50	-36.00	0.30	82.00	-69.70	-12.00	0.10	8.30	-3.20	-5.00	0.00	8.30	-3.20	-5.00	0.00	1.00	0.00	0.00	0.00	0.00	0.00	0.00	0.00	0.00	0.00	0.00	0.00	0.00	0.00	0.00
0.00	0.00	0.00	0.00	0.00	0.00	0.00	0.00	0.00	0.00	0.00	0.00	0.00	0.00	0.00	0.00	0.00	0.00	0.00	178.90	-90.30	-88.50	0.00	88.30	-49.60	-38.60	0.10	7.50	-0.60	-6.90	0.00	7.50	-0.60	-6.90	0.00	1.00	0.00	0.00	0.00	0.00	0.00	0.00	0.00	0.00	0.00	0.00	0.00	0.00	0.00	0.00
0.00	0.00	0.00	0.00	0.00	0.00	0.00	0.00	0.00	0.00	0.00	0.00	0.00	0.00	0.00	0.00	0.00	0.00	0.00	170.60	-38.40	-132.40	-0.20	86.00	-24.50	-61.30	0.10	6.10	1.90	-8.00	0.00	6.10	1.90	-8.00	0.00	1.00	0.00	0.00	0.00	0.00	0.00	0.00	0.00	0.00	0.00	0.00	0.00	0.00	0.00	0.00
0.00	0.00	0.00	0.00	0.00	0.00	0.00	0.00	0.00	0.00	0.00	0.00	0.00	0.00	0.00	0.00	0.00	0.00	0.00	145.40	17.60	-163.00	0.00	75.20	2.90	-78.00	0.10	4.00	4.30	-8.30	0.00	4.00	4.30	-8.30	0.00	1.00	0.00	0.00	0.00	0.00	0.00	0.00	0.00	0.00	0.00	0.00	0.00	0.00	0.00	0.00
0.00	0.00	0.00	0.00	0.00	0.00	0.00	0.00	0.00	0.00	0.00	0.00	0.00	0.00	0.00	0.00	0.00	0.00	0.00	106.00	71.90	-177.70	0.20	57.00	30.20	-87.00	0.10	1.50	6.30	-7.90	0.00	1.50	6.30	-7.90	0.00	1.00	0.00	0.00	0.00	0.00	0.00	0.00	0.00	0.00	0.00	0.00	0.00	0.00	0.00	0.00
0.00	0.00	0.00	0.00	0.00	0.00	0.00	0.00	0.00	0.00	0.00	0.00	0.00	0.00	0.00	0.00	0.00	0.00	0.00	56.20	119.00	-175.10	0.10	33.30	54.40	-87.60	0.10	-1.00	7.70	-6.60	0.00	-1.00	7.70	-6.60	0.00	1.00	0.00	0.00	0.00	0.00	0.00	0.00	0.00	0.00	0.00	0.00	0.00	0.00	0.00	0.00
0.00	0.00	0.00	0.00	0.00	0.00	0.00	0.00	0.00	0.00	0.00	0.00	0.00	0.00	0.00	0.00	0.00	0.00	0.00	1.10	154.30	-155.60	0.00	6.30	73.20	-79.60	0.00	-3.50	8.30	-4.70	0.00	-3.50	8.30	-4.70	0.00	1.00	0.00	0.00	0.00	0.00	0.00	0.00	0.00	0.00	0.00	0.00	0.00	0.00	0.00	0.00
0.00	0.00	0.00	0.00	0.00	0.00	0.00	0.00	0.00	0.00	0.00	0.00	0.00	0.00	0.00	0.00	0.00	0.00	0.00	-54.20	174.70	-120.60	-0.10	-21.10	85.00	-63.80	0.00	-5.70	8.10	-2.40	0.00	-5.70	8.10	-2.40	0.00	1.00	0.00	0.00	0.00	0.00	0.00	0.00	0.00	0.00	0.00	0.00	0.00	0.00	0.00	0.00
0.00	0.00	0.00	0.00	0.00	0.00	0.00	0.00	0.00	0.00	0.00	0.00	0.00	0.00	0.00	0.00	0.00	0.00	0.00	-104.20	178.10	-73.60	0.20	-46.70	88.40	-41.60	0.00	-7.30	7.10	0.10	0.00	-7.30	7.10	0.10	0.00	1.00	0.00	0.00	0.00	0.00	0.00	0.00	0.00	0.00	0.00	0.00	0.00	0.00	0.00	0.00
0.00	0.00	0.00	0.00	0.00	0.00	0.00	0.00	0.00	0.00	0.00	0.00	0.00	0.00	0.00	0.00	0.00	0.00	0.00	-144.10	164.00	-19.60	0.10	-67.70	83.20	-15.50	0.00	-8.20	5.40	2.70	0.00	-8.20	5.40	2.70	0.00	1.00	0.00	0.00	0.00	0.00	0.00	0.00	0.00	0.00	0.00	0.00	0.00	0.00	0.00	0.00
0.00	0.00	0.00	0.00	0.00	0.00	0.00	0.00	0.00	0.00	0.00	0.00	0.00	0.00	0.00	0.00	0.00	0.00	0.00	-169.80	133.60	36.10	0.00	-82.00	69.80	12.10	0.00	-8.30	3.20	5.00	0.00	-8.30	3.20	5.00	0.00	1.00	0.00	0.00	0.00	0.00	0.00	0.00	0.00	0.00	0.00	0.00	0.00	0.00	0.00	0.00
0.00	0.00	0.00	0.00	0.00	0.00	0.00	0.00	0.00	0.00	0.00	0.00	0.00	0.00	0.00	0.00	0.00	0.00	0.00	-178.90	90.40	88.50	0.00	-88.20	49.60	38.60	0.00	-7.50	0.60	6.80	0.00	-7.50	0.60	6.80	0.00	1.00	0.00	0.00	0.00	0.00	0.00	0.00	0.00	0.00	0.00	0.00	0.00	0.00	0.00	0.00
0.00	0.00	0.00	0.00	0.00	0.00	0.00	0.00	0.00	0.00	0.00	0.00	0.00	0.00	0.00	0.00	0.00	0.00	0.00	-170.50	38.20	132.20	0.00	-85.90	24.40	61.30	0.00	-6.00	-1.90	8.00	0.00	-6.00	-1.90	8.00	0.00	1.00	0.00	0.00	0.00	0.00	0.00	0.00	0.00	0.00	0.00	0.00	0.00	0.00	0.00	0.00
0.00	0.00	0.00	0.00	0.00	0.00	0.00	0.00	0.00	0.00	0.00	0.00	0.00	0.00	0.00	0.00	0.00	0.00	0.00	-145.30	-17.60	163.00	0.00	-75.10	-2.90	78.00	0.00	-4.00	-4.30	8.30	0.00	-4.00	-4.30	8.30	0.00	1.00	0.00	0.00	0.00	0.00	0.00	0.00	0.00	0.00	0.00	0.00	0.00	0.00	0.00	0.00
0.00	0.00	0.00	0.00	0.00	0.00	0.00	0.00	0.00	0.00	0.00	0.00	0.00	0.00	0.00	0.00	0.00	0.00	0.00	-106.00	-71.70	177.90	0.10	-57.10	-30.10	87.10	0.00	-1.50	-6.30	7.90	0.00	-1.50	-6.30	7.90	0.00	1.00	0.00	0.00	0.00	0.00	0.00	0.00	0.00	0.00	0.00	0.00	0.00	0.00	0.00	0.00
0.00	0.00	0.00	0.00	0.00	0.00	0.00	0.00	0.00	0.00	0.00	0.00	0.00	0.00	0.00	0.00	0.00	0.00	0.00	-56.40	-118.90	175.30	0.00	-33.30	-54.30	87.60	-0.10	1.00	-7.70	6.60	0.00	1.00	-7.70	6.60	0.00	1.00	0.00	0.00	0.00	0.00	0.00	0.00	0.00	0.00	0.00	0.00	0.00	0.00	0.00	0.00
0.00	0.00	0.00	0.00	0.00	0.00	0.00	0.00	0.00	0.00	0.00	0.00	0.00	0.00	0.00	0.00	0.00	0.00	0.00	-1.00	-154.40	155.50	0.00	-6.30	-73.30	79.60	0.00	3.50	-8.30	4.70	0.00	3.50	-8.30	4.70	0.00	1.00	0.00	0.00	0.00	0.00	0.00	0.00	0.00	0.00	0.00	0.00	0.00	0.00	0.00	0.00
0.00	0.00	0.00	0.00	0.00	0.00	0.00	0.00	0.00	0.00	0.00	0.00	0.00	0.00	0.00	0.00	0.00	0.00	0.00	54.40	-174.80	120.40	0.00	21.20	-85.00	63.70	0.00	5.70	-8.10	2.40	0.00	5.70	-8.10	2.40	0.00	1.00	0.00	0.00	0.00	0.00	0.00	0.00	0.00	0.00	0.00	0.00	0.00	0.00	0.00	0.00
0.00	0.00	0.00	0.00	0.00	0.00	0.00	0.00	0.00	0.00	0.00	0.00	0.00	0.00	0.00	0.00	0.00	0.00	0.00	104.30	-178.10	73.70	0.00	46.70	-88.40	41.70	0.00	7.30	-7.10	-0.10	0.00	7.30	-7.10	-0.10	0.00	1.00	0.00	0.00	0.00	0.00	0.00	0.00	0.00	0.00	0.00	0.00	0.00	0.00	0.00	0.00
0.00	0.00	0.00	0.00	0.00	0.00	0.00	0.00	0.00	0.00	0.00	0.00	0.00	0.00	0.00	0.00	0.00	0.00	0.00	144.00	-163.80	19.90	0.10	67.60	-83.20	15.50	0.00	8.20	-5.40	-2.70	0.00	8.20	-5.40	-2.70	0.00	1.00	0.00	0.00	0.00	0.00	0.00	0.00	0.00	0.00	0.00	0.00	0.00	0.00	0.00	0.00
0.00	0.00	0.00	0.00	0.00	0.00	0.00	0.00	0.00	0.00	0.00	0.00	0.00	0.00	0.00	0.00	0.00	0.00	0.00	169.80	-133.60	-36.10	0.00	81.90	-69.80	-12.10	0.00	8.30	-3.20	-5.00	0.00	8.30	-3.20	-5.00	0.00	1.00	0.00	0.00	0.00	0.00	0.00	0.00	0.00	0.00	0.00	0.00	0.00	0.00	0.00	0.00
0.00	0.00	0.00	0.00	0.00	0.00	0.00	0.00	0.00	0.00	0.00	0.00	0.00	0.00	0.00	0.00	0.00	0.00	0.00	179.00	-90.40	-88.60	-0.10	88.30	-49.60	-38.60	0.00	7.50	-0.60	-6.80	0.00	7.50	-0.60	-6.80	0.00	1.00	0.00	0.00	0.00	0.00	0.00	0.00	0.00	0.00	0.00	0.00	0.00	0.00	0.00	0.00
0.00	0.00	0.00	0.00	0.00	0.00	0.00	0.00	0.00	0.00	0.00	0.00	0.00	0.00	0.00	0.00	0.00	0.00	0.00	170.50	-38.20	-132.30	0.00	86.00	-24.50	-61.30	0.10	6.10	1.90	-8.00	0.00	6.10	1.90	-8.00	0.00	1.00	0.00	0.00	0.00	0.00	0.00	0.00	0.00	0.00	0.00	0.00	0.00	0.00	0.00	0.00
0.00	0.00	0.00	0.00	0.00	0.00	0.00	0.00	0.00	0.00	0.00	0.00	0.00	0.00	0.00	0.00	0.00	0.00	0.00	145.40	17.60	-163.00	0.00	75.20	2.90	-78.00	0.10	4.00	4.30	-8.30	0.00	4.00	4.30	-8.30	0.00	1.00	0.00	0.00	0.00	0.00	0.00	0.00	0.00	0.00	0.00	0.00	0.00	0.00	0.00	0.00
0.00	0.00	0.00	0.00	0.00	0.00	0.00	0.00	0.00	0.00	0.00	0.00	0.00	0.00	0.00	0.00	0.00	0.00	0.00	106.10	71.80	-177.80	0.20	57.00	30.10	-87.00	0.10	1.50	6.30	-7.90	0.00	1.50	6.30	-7.90	0.00	1.00	0.00	0.00	0.00	0.00	0.00	0.00	0.00	0.00	0.00	0.00	0.00	0.00	0.00	0.00
0.00	0.00	0.00	0.00	0.00	0.00	0.00	0.00	0.00	0.00	0.00	0.00	0.00	0.00	0.00	0.00	0.00	0.00	0.00	56.30	118.90	-175.20	0.00	33.30	54.40	-87.60	0.00	-1.00	7.70	-6.60	0.00	-1.00	7.70	-6.60	0.00	1.00	0.00	0.00	0.00	0.00	0.00	0.00	0.00	0.00	0.00	0.00	0.00	0.00	0.00	0.00
0.00	0.00	0.00	0.00	0.00	0.00	0.00	0.00	0.00	0.00	0.00	0.00	0.00	0.00	0.00	0.00	0.00	0.00	0.00	0.90	154.40	-155.50	-0.20	6.30	73.30	-79.60	0.00	-3.50	8.30	-4.70	0.00	-3.50	8.30	-4.70	0.00	1.00	0.00	0.00	0.00	0.00	0.00	0.00	0.00	0.00	0.00	0.00	0.00	0.00	0.00	0.00
0.00	0.00	0.00	0.00	0.00	0.00	0.00	0.00	0.00	0.00	0.00	0.00	0.00	0.00	0.00	0.00	0.00	0.00	0.00	-54.20	174.80	-120.50	0.00	-21.10	85.00	-63.70	0.10	-5.70	8.10	-2.40	0.00	-5.70	8.10	-2.40	0.00	1.00	0.00	0.00	0.00	0.00	0.00	0.00	0.00	0.00	0.00	0.00	0.00	0.00	0.00	0.00
0.00	0.00	0.00	0.00	0.00	0.00	0.00	0.00	0.00	0.00	0.00	0.00	0.00	0.00	0.00	0.00	0.00	0.00	0.00	-104.10	178.10	-73.70	0.10	-46.70	88.40	-41.60	0.00	-7.30	7.10	0.10	0.00	-7.30	7.10	0.10	0.00	1.00	0.00	0.00	0.00	0.00	0.00	0.00	0.00	0.00	0.00	0.00	0.00	0.00	0.00	0.00
0.00	0.00	0.00	0.00	0.00	0.00	0.00	0.00	0.00	0.00	0.00	0.00	0.00	0.00	0.00	0.00	0.00	0.00	0.00	-144.20	163.90	-19.70	0.00	-67.70	83.20	-15.50	0.00	-8.20	5.40	2.70	0.00	-8.20	5.40	2.70	0.00	1.00	0.00	0.00	0.00	0.00	0.00	0.00	0.00	0.00	0.00	0.00	0.00	0.00	0.00	0.00
0.00	0.00	0.00	0.00	0.00	0.00	0.00	0.00	0.00	0.00	0.00	0.00	0.00	0.00	0.00	0.00	0.00	0.00	0.00	-169.90	133.70	36.10	0.00	-82.00	69.80	12.10	0.00	-8.30	3.20	5.00	0.00	-8.30	3.20	5.00	0.00	1.00	0.00	0.00	0.00	0.00	0.00	0.00	0.00	0.00	0.00	0.00	0.00	0.00	0.00	0.00
0.00	0.00	0.00	0.00	0.00	0.00	0.00	0.00	0.00	0.00	0.00	0.00	0.00	0.00	0.00	0.00	0.00	0.00	0.00	-178.80	90.40	88.50	0.10	-88.20	49.60	38.60	0.00	-7.50	0.60	6.80	0.00	-7.50	0.60	6.80	0.00	1.00	0.00	0.00	0.00	0.00	0.00	0.00	0.00	0.00	0.00	0.00	0.00	0.00	0.00	0.00
0.00	0.00	0.00	0.00	0.00	0.00	0.00	0.00	0.00	0.00	0.00	0.00	0.00	0.00	0.00	0.00	0.00	0.00	0.00	-170.30	38.20	132.20	0.10	-85.90	24.50	61.30	0.00	-6.10	-1.90	8.00	0.00	-6.10	-1.90	8.00	0.00	1.00	0.00	0.00	0.00	0.00	0.00	0.00	0.00	0.00	0.00	0.00	0.00	0.00	0.00	0.00
0.00	0.00	0.00	0.00	0.00	0.00	0.00	0.00	0.00	0.00	0.00	0.00	0.00	0.00	0.00	0.00	0.00	0.00	0.00	-145.40	-17.60	163.00	0.00	-75.10	-2.90	78.00	-0.10	-4.00	-4.30	8.30	0.00	-4.00	-4.30	8.30	0.00	1.00	0.00	0.00	0.00	0.00	0.00	0.00	0.00	0.00	0.00	0.00	0.00	0.00	0.00	0.00
0.00	0.00	0.00	0.00	0.00	0.00	0.00	0.00	0.00	0.00	0.00	0.00	0.00	0.00	0.00	0.00	0.00	0.00	0.00	-106.10	-71.80	177.80	-0.10	-57.00	-30.10	87.00	-0.10	-1.50	-6.30	7.90	0.00	-1.50	-6.30	7.90	0.00	1.00	0.00	0.00	0.00	0.00	0.00	0.00	0.00	0.00	0.00	0.00	0.00	0.00	0.00	0.00
0.00	0.00	0.00	0.00	0.00	0.00	0.00	0.00	0.00	0.00	0.00	0.00	0.00	0.00	0.00	0.00	0.00	0.00	0.00	-56.30	-118.90	175.20	0.00	-33.30	-54.40	87.60	-0.10	1.00	-7.70	6.60	0.00	1.00	-7.70	6.60	0.00	1.00	0.00	0.00	0.00	0.00	0.00	0.00	0.00	0.00	0.00	0.00	0.00	0.00	0.00	0.00
0.00	0.00	0.00	0.00	0.00	0.00	0.00	0.00	0.00	0.00	0.00	0.00	0.00	0.00	0.00	0.00	0.00	0.00	0.00	-1.00	-154.40	155.50	0.00	-6.30	-73.30	79.50	-0.10	3.50	-8.30	4.70	0.00	3.50	-8.30	4.70	0.00	1.00	0.00	0.00	0.00	0.00	0.00	0.00	0.00	0.00	0.00	0.00	0.00	0.00	0.00	0.00
0.00	0.00	0.00	0.00	0.00	0.00	0.00	0.00	0.00	0.00	0.00	0.00	0.00	0.00	0.00	0.00	0.00	0.00	0.00	54.20	-174.80	120.50	0.00	21.20	-85.10	63.70	0.00	5.70	-8.10	2.40	0.00	5.70	-8.10	2.40	0.00	1.00	0.00	0.00	0.00	0.00	0.00	0.00	0.00	0.00	0.00	0.00	0.00	0.00	0.00	0.00
0.00	0.00	0.00	0.00	0.00	0.00	0.00	0.00	0.00	0.00	0.00	0.00	0.00	0.00	0.00	0.00	0.00	0.00	0.00	104.40	-178.00	73.70	0.10	46.70	-88.40	41.60	0.00	7.30	-7.10	-0.10	0.00	7.30	-7.10	-0.10	0.00	1.00	0.00	0.00	0.00	0.00	0.00	0.00	0.00	0.00	0.00	0.00	0.00	0.00	0.00	0.00
0.00	0.00	0.00	0.00	0.00	0.00	0.00	0.00	0.00	0.00	0.00	0.00	0.00	0.00	0.00	0.00	0.00	0.00	0.00	144.20	-163.90	19.70	0.00	67.70	-83.20	15.50	0.00	8.20	-5.40	-2.70	0.00	8.20	-5.40	-2.70	0.00	1.00	0.00	0.00	0.00	0.00	0.00	0.00	0.00	0.00	0.00	0.00	0.00	0.00	0.00	0.00
0.00	0.00	0.00	0.00	0.00	0.00	0.00	0.00	0.00	0.00	0.00	0.00	0.00	0.00	0.00	0.00	0.00	0.00	0.00	169.70	-133.70	-36.10	0.00	82.00	-69.80	-12.10	0.10	8.30	-3.20	-5.00	0.00	8.30	-3.20	-5.00	0.00	1.00	0.00	0.00	0.00	0.00	0.00	0.00	0.00	0.00	0.00	0.00	0.00	0.00	0.00	0.00
0.00	0.00	0.00	0.00	0.00	0.00	0.00	0.00	0.00	0.00	0.00	0.00	0.00	0.00	0.00	0.00	0.00	0.00	0.00	178.90	-90.30	-88.50	0.00	88.30	-49.50	-38.60	0.10	7.50	-0.60	-6.80	0.00	7.50	-0.60	-6.80	0.00	1.00	0.00	0.00	0.00	0.00	0.00	0.00	0.00	0.00	0.00	0.00	0.00	0.00	0.00	0.00
0.00	0.00	0.00	0.00	0.00	0.00	0.00	0.00	0.00	0.00	0.00	0.00	0.00	0.00	0.00	0.00	0.00	0.00	0.00	170.60	-38.20	-132.20	0.10	86.00	-24.40	-61.30	0.20	6.10	1.90	-8.00	0.00	6.10	1.90	-8.00	0.00	1.00	0.00	0.00	0.00	0.00	0.00	0.00	0.00	0.00	0.00	0.00	0.00	0.00	0.00	0.00
0.00	0.00	0.00	0.00	0.00	0.00	0.00	0.00	0.00	0.00	0.00	0.00	0.00	0.00	0.00	0.00	0.00	0.00	0.00	145.50	17.60	-163.00	0.00	75.20	2.90	-78.00	0.20	4.00	4.30	-8.30	0.00	4.00	4.30	-8.30	0.00	1.00	0.00	0.00	0.00	0.00	0.00	0.00	0.00	0.00	0.00	0.00	0.00	0.00	0.00	0.00
0.00	0.00	0.00	0.00	0.00	0.00	0.00	0.00	0.00	0.00	0.00	0.00	0.00	0.00	0.00	0.00	0.00	0.00	0.00	105.90	71.80	-177.80	0.00	57.00	30.10	-87.00	0.10	1.50	6.30	-7.90	0.00	1.50	6.30	-7.90	0.00	1.00	0.00	0.00	0.00	0.00	0.00	0.00	0.00	0.00	0.00	0.00	0.00	0.00	0.00	0.00
0.00	0.00	0.00	0.00	0.00	0.00	0.00	0.00	0.00	0.00	0.00	0.00	0.00	0.00	0.00	0.00	0.00	0.00	0.00	56.20	118.90	-175.30	-0.20	33.30	54.40	-87.60	0.10	-1.00	7.70	-6.60	0.00	-1.00	7.70	-6.60	0.00	1.00	0.00	0.00	0.00	0.00	0.00	0.00	0.00	0.00	0.00	0.00	0.00	0.00	0.00	0.00
0.00	0.00	0.00	0.00	0.00	0.00	0.00	0.00	0.00	0.00	0.00	0.00	0.00	0.00	0.00	0.00	0.00	0.00	0.00	1.10	154.40	-155.50	0.00	6.30	73.30	-79.50	0.10	-3.50	8.30	-4.70	0.00	-3.50	8.30	-4.70	0.00	1.00	0.00	0.00	0.00	0.00	0.00	0.00	0.00	0.00	0.00	0.00	0.00	0.00	0.00	0.00
0.00	0.00	0.00	0.00	0.00	0.00	0.00	0.00	0.00	0.00	0.00	0.00	0.00	0.00	0.00	0.00	0.00	0.00	0.00	-54.10	174.90	-120.40	0.30	-21.20	85.00	-63.70	0.00	-5.70	8.10	-2.40	0.00	-5.70	8.10	-2.40	0.00	1.00	0.00	0.00	0.00	0.00	0.00	0.00	0.00	0.00	0.00	0.00	0.00	0.00	0.00	0.00
0.00	0.00	0.00	0.00	0.00	0.00	0.00	0.00	0.00	0.00	0.00	0.00	0.00	0.00	0.00	0.00	0.00	0.00	0.00	-104.30	178.10	-73.70	0.10	-46.70	88.40	-41.70	0.00	-7.30	7.10	0.10	0.00	-7.30	7.10	0.10	0.00	1.00	0.00	0.00	0.00	0.00	0.00	0.00	0.00	0.00	0.00	0.00	0.00	0.00	0.00	0.00
0.00	0.00	0.00	0.00	0.00	0.00	0.00	0.00	0.00	0.00	0.00	0.00	0.00	0.00	0.00	0.00	0.00	0.00	0.00	-144.10	163.80	-19.80	-0.10	-67.70	83.20	-15.50	-0.10	-8.20	5.40	2.70	0.00	-8.20	5.40	2.70	0.00	1.00	0.00	0.00	0.00	0.00	0.00	0.00	0.00	0.00	0.00	0.00	0.00	0.00	0.00	0.00
0.00	0.00	0.00	0.00	0.00	0.00	0.00	0.00	0.00	0.00	0.00	0.00	0.00	0.00	0.00	0.00	0.00	0.00	0.00	-169.90	133.60	36.00	-0.10	-82.00	69.80	12.10	-0.10	-8.30	3.20	5.00	0.00	-8.30	3.20	5.00	0.00	1.00	0.00	0.00	0.00	0.00	0.00	0.00	0.00	0.00	0.00	0.00	0.00	0.00	0.00	0.00
0.00	0.00	0.00	0.00	0.00	0.00	0.00	0.00	0.00	0.00	0.00	0.00	0.00	0.00	0.00	0.00	0.00	0.00	0.00	-178.90	90.40	88.60	0.00	-88.30	49.50	38.60	-0.10	-7.50	0.60	6.80	0.00	-7.50	0.60	6.80	0.00	1.00	0.00	0.00	0.00	0.00	0.00	0.00	0.00	0.00	0.00	0.00	0.00	0.00	0.00	0.00
0.00	0.00	0.00	0.00	0.00	0.00	0.00	0.00	0.00	0.00	0.00	0.00	0.00	0.00	0.00	0.00	0.00	0.00	0.00	-170.40	38.30	132.30	0.20	-85.90	24.40	61.30	-0.10	-6.10	-1.90	8.00	0.00	-6.10	-1.90	8.00	0.00	1.00	0.00	0.00	0.00	0.00	0.00	0.00	0.00	0.00	0.00	0.00	0.00	0.00	0.00	0.00
0.00	0.00	0.00	0.00	0.00	0.00	0.00	0.00	0.00	0.00	0.00	0.00	0.00	0.00	0.00	0.00	0.00	0.00	0.00	-145.30	-17.60	163.00	0.00	-75.20	-3.00	78.00	-0.20	-4.00	-4.30	8.30	0.00	-4.00	-4.30	8.30	0.00	1.00	0.00	0.00	0.00	0.00	0.00	0.00	0.00	0.00	0.00	0.00	0.00	0.00	0.00	0.00
0.00	0.00	0.00	0.00	0.00	0.00	0.00	0.00	0.00	0.00	0.00	0.00	0.00	0.00	0.00	0.00	0.00	0.00	0.00	-106.00	-71.80	177.80	0.00	-57.00	-30.10	87.00	-0.10	-1.50	-6.30	7.90	0.00	-1.50	-6.30	7.90	0.00	1.00	0.00	0.00	0.00	0.00	0.00	0.00	0.00	0.00	0.00	0.00	0.00	0.00	0.00	0.00
0.00	0.00	0.00	0.00	0.00	0.00	0.00	0.00	0.00	0.00	0.00	0.00	0.00	0.00	0.00	0.00	0.00	0.00	0.00	-56.30	-118.80	175.30	0.00	-33.30	-54.40	87.60	0.00	1.00	-7.70	6.60	0.00	1.00	-7.70	6.60	0.00	1.00	0.00	0.00	0.00	0.00	0.00	0.00	0.00	0.00	0.00	0.00	0.00	0.00	0.00	0.00
0.00	0.00	0.00	0.00	0.00	0.00	0.00	0.00	0.00	0.00	0.00	0.00	0.00	0.00	0.00	0.00	0.00	0.00	0.00	-1.00	-154.40	155.50	0.00	-6.30	-73.30	79.60	0.00	3.50	-8.30	4.70	0.00	3.50	-8.30	4.70	0.00	1.00	0.00	0.00	0.00	0.00	0.00	0.00	0.00	0.00	0.00	0.00	0.00	0.00	0.00	0.00
0.00	0.00	0.00	0.00	0.00	0.00	0.00	0.00	0.00	0.00	0.00	0.00	0.00	0.00	0.00	0.00	0.00	0.00	0.00	54.30	-174.80	120.50	0.00	21.20	-85.00	63.70	0.00	5.70	-8.10	2.40	0.00	5.70	-8.10	2.40	0.00	1.00	0.00	0.00	0.00	0.00	0.00	0.00	0.00	0.00	0.00	0.00	0.00	0.00	0.00	0.00
0.00	0.00	0.00	0.00	0.00	0.00	0.00	0.00	0.00	0.00	0.00	0.00	0.00	0.00	0.00	0.00	0.00	0.00	0.00	104.30	-178.00	73.70	0.00	46.80	-88.40	41.70	0.00	7.30	-7.10	-0.10	0.00	7.30	-7.10	-0.10	0.00	1.00	0.00	0.00	0.00	0.00	0.00	0.00	0.00	0.00	0.00	0.00	0.00	0.00	0.00	0.00
0.00	0.00	0.00	0.00	0.00	0.00	0.00	0.00	0.00	0.00	0.00	0.00	0.00	0.00	0.00	0.00	0.00	0.00	0.00	144.10	-163.90	19.70	0.00	67.70	-83.20	15.50	0.10	8.20	-5.40	-2.70	0.00	8.20	-5.40	-2.70	0.00	1.00	0.00	0.00	0.00	0.00	0.00	0.00	0.00	0.00	0.00	0.00	0.00	0.00	0.00	0.00
0.00	0.00	0.00	0.00	0.00	0.00	0.00	0.00	0.00	0.00	0.00	0.00	0.00	0.00	0.00	0.00	0.00	0.00	0.00	169.80	-133.70	-36.10	0.00	82.00	-69.80	-12.10	0.10	8.30	-3.20	-5.00	0.00	8.30	-3.20	-5.00	0.00	1.00	0.00	0.00	0.00	0.00	0.00	0.00	0.00	0.00	0.00	0.00	0.00	0.00	0.00	0.00
0.00	0.00	0.00	0.00	0.00	0.00	0.00	0.00	0.00	0.00	0.00	0.00	0.00	0.00	0.00	0.00	0.00	0.00	0.00	179.00	-90.40	-88.50	0.00	88.30	-49.50	-38.50	0.20	7.50	-0.60	-6.80	0.00	7.50	-0.60	-6.80	0.00	1.00	0.00	0.00	0.00	0.00	0.00	0.00	0.00	0.00	0.00	0.00	0.00	0.00	0.00	0.00
0.00	0.00	0.00	0.00	0.00	0.00	0.00	0.00	0.00	0.00	0.00	0.00	0.00	0.00	0.00	0.00	0.00	0.00	0.00	170.50	-38.10	-132.20	0.10	86.00	-24.50	-61.30	0.20	6.10	1.90	-8.00	0.00	6.10	1.90	-8.00	0.00	1.00	0.00	0.00	0.00	0.00	0.00	0.00	0.00	0.00	0.00	0.00	0.00	0.00	0.00	0.00
0.00	0.00	0.00	0.00	0.00	0.00	0.00	0.00	0.00	0.00	0.00	0.00	0.00	0.00	0.00	0.00	0.00	0.00	0.00	145.40	17.60	-163.00	0.00	75.20	2.90	-78.00	0.10	4.00	4.30	-8.30	0.00	4.00	4.30	-8.30	0.00	1.00	0.00	0.00	0.00	0.00	0.00	0.00	0.00	0.00	0.00	0.00	0.00	0.00	0.00	0.00
0.00	0.00	0.00	0.00	0.00	0.00	0.00	0.00	0.00	0.00	0.00	0.00	0.00	0.00	0.00	0.00	0.00	0.00	0.00	106.00	71.70	-177.90	-0.10	57.00	30.10	-87.10	0.10	1.50	6.30	-7.90	0.00	1.50	6.30	-7.90	0.00	1.00	0.00	0.00	0.00	0.00	0.00	0.00	0.00	0.00	0.00	0.00	0.00	0.00	0.00	0.00
0.00	0.00	0.00	0.00	0.00	0.00	0.00	0.00	0.00	0.00	0.00	0.00	0.00	0.00	0.00	0.00	0.00	0.00	0.00	56.30	118.90	-175.20	0.00	33.30	54.40	-87.60	0.10	-1.00	7.70	-6.60	0.00	-1.00	7.70	-6.60	0.00	1.00	0.00	0.00	0.00	0.00	0.00	0.00	0.00	0.00	0.00	0.00	0.00	0.00	0.00	0.00
0.00	0.00	0.00	0.00	0.00	0.00	0.00	0.00	0.00	0.00	0.00	0.00	0.00	0.00	0.00	0.00	0.00	0.00	0.00	1.00	154.50	-155.40	0.20	6.30	73.30	-79.60	0.00	-3.50	8.30	-4.70	0.00	-3.50	8.30	-4.70	0.00	1.00	0.00	0.00	0.00	0.00	0.00	0.00	0.00	0.00	0.00	0.00	0.00	0.00	0.00	0.00
0.00	0.00	0.00	0.00	0.00	0.00	0.00	0.00	0.00	0.00	0.00	0.00	0.00	0.00	0.00	0.00	0.00	0.00	0.00	-54.20	174.80	-120.50	0.00	-21.20	85.00	-63.80	0.00	-5.70	8.10	-2.40	0.00	-5.70	8.10	-2.40	0.00	1.00	0.00	0.00	0.00	0.00	0.00	0.00	0.00	0.00	0.00	0.00	0.00	0.00	0.00	0.00
0.00	0.00	0.00	0.00	0.00	0.00	0.00	0.00	0.00	0.00	0.00	0.00	0.00	0.00	0.00	0.00	0.00	0.00	0.00	-104.30	178.00	-73.80	-0.10	-46.80	88.40	-41.70	-0.10	-7.30	7.10	0.10	0.00	-7.30	7.10	0.10	0.00	1.00	0.00	0.00	0.00	0.00	0.00	0.00	0.00	0.00	0.00	0.00	0.00	0.00	0.00	0.00
0.00	0.00	0.00	0.00	0.00	0.00	0.00	0.00	0.00	0.00	0.00	0.00	0.00	0.00	0.00	0.00	0.00	0.00	0.00	-144.20	163.80	-19.80	-0.10	-67.70	83.20	-15.50	-0.10	-8.20	5.40	2.70	0.00	-8.20	5.40	2.70	0.00	1.00	0.00	0.00	0.00	0.00	0.00	0.00	0.00	0.00	0.00	0.00	0.00	0.00	0.00	0.00
0.00	0.00	0.00	0.00	0.00	0.00	0.00	0.00	0.00	0.00	0.00	0.00	0.00	0.00	0.00	0.00	0.00	0.00	0.00	-169.80	133.70	36.20	0.00	-82.00	69.80	12.10	0.00	-8.30	3.20	5.00	0.00	-8.30	3.20	5.00	0.00	1.00	0.00	0.00	0.00	0.00	0.00	0.00	0.00	0.00	0.00	0.00	0.00	0.00	0.00	0.00
0.00	0.00	0.00	0.00	0.00	0.00	0.00	0.00	0.00	0.00	0.00	0.00	0.00	0.00	0.00	0.00	0.00	0.00	0.00	-178.80	90.50	88.60	0.30	-88.30	49.60	38.60	-0.10	-7.50	0.60	6.80	0.00	-7.50	0.60	6.80	0.00	1.00	0.00	0.00	0.00	0.00	0.00	0.00	0.00	0.00	0.00	0.00	0.00	0.00	0.00	0.00
0.00	0.00	0.00	0.00	0.00	0.00	0.00	0.00	0.00	0.00	0.00	0.00	0.00	0.00	0.00	0.00	0.00	0.00	0.00	-170.50	38.20	132.30	0.00	-85.90	24.50	61.30	-0.10	-6.10	-1.90	8.00	0.00	-6.10	-1.90	8.00	0.00	1.00	0.00	0.00	0.00	0.00	0.00	0.00	0.00	0.00	0.00	0.00	0.00	0.00	0.00	0.00
0.00	0.00	0.00	0.00	0.00	0.00	0.00	0.00	0.00	0.00	0.00	0.00	0.00	0.00	0.00	0.00	0.00	0.00	0.00	-145.50	-17.60	162.90	-0.20	-75.20	-2.90	78.00	-0.10	-4.00	-4.30	8.30	0.00	-4.00	-4.30	8.30	0.00	1.00	0.00	0.00	0.00	0.00	0.00	0.00	0.00	0.00	0.00	0.00	0.00	0.00	0.00	0.00
0.00	0.00	0.00	0.00	0.00	0.00	0.00	0.00	0.00	0.00	0.00	0.00	0.00	0.00	0.00	0.00	0.00	0.00	0.00	-106.00	-71.80	177.80	-0.10	-57.00	-30.10	87.10	0.00	-1.50	-6.30	7.90	0.00	-1.50	-6.30	7.90	0.00	1.00	0.00	0.00	0.00	0.00	0.00	0.00	0.00	0.00	0.00	0.00	0.00	0.00	0.00	0.00
0.00	0.00	0.00	0.00	0.00	0.00	0.00	0.00	0.00	0.00	0.00	0.00	0.00	0.00	0.00	0.00	0.00	0.00	0.00	-56.20	-118.90	175.20	0.00	-33.30	-54.30	87.60	0.00	1.00	-7.70	6.60	0.00	1.00	-7.70	6.60	0.00	1.00	0.00	0.00	0.00	0.00	0.00	0.00	0.00	0.00	0.00	0.00	0.00	0.00	0.00	0.00
0.00	0.00	0.00	0.00	0.00	0.00	0.00	0.00	0.00	0.00	0.00	0.00	0.00	0.00	0.00	0.00	0.00	0.00	0.00	-1.00	-154.30	155.50	0.10	-6.30	-73.20	79.60	0.00	3.50	-8.30	4.70	0.00	3.50	-8.30	4.70	0.00	1.00	0.00	0.00	0.00	0.00	0.00	0.00	0.00	0.00	0.00	0.00	0.00	0.00	0.00	0.00
0.00	0.00	0.00	0.00	0.00	0.00	0.00	0.00	0.00	0.00	0.00	0.00	0.00	0.00	0.00	0.00	0.00	0.00	0.00	54.20	-174.70	120.50	0.00	21.20	-85.00	63.70	0.00	5.70	-8.10	2.40	0.00	5.70	-8.10	2.40	0.00	1.00	0.00	0.00	0.00	0.00	0.00	0.00	0.00	0.00	0.00	0.00	0.00	0.00	0.00	0.00
0.00	0.00	0.00	0.00	0.00	0.00	0.00	0.00	0.00	0.00	0.00	0.00	0.00	0.00	0.00	0.00	0.00	0.00	0.00	104.30	-178.10	73.70	0.00	46.70	-88.40	41.70	0.00	7.30	-7.10	-0.10	0.00	7.30	-7.10	-0.10	0.00	1.00	0.00	0.00	0.00	0.00	0.00	0.00	0.00	0.00	0.00	0.00	0.00	0.00	0.00	0.00
0.00	0.00	0.00	0.00	0.00	0.00	0.00	0.00	0.00	0.00	0.00	0.00	0.00	0.00	0.00	0.00	0.00	0.00	0.00	144.10	-163.90	19.70	0.00	67.70	-83.20	15.50	0.00	8.20	-5.40	-2.70	0.00	8.20	-5.40	-2.70	0.00	1.00	0.00	0.00	0.00	0.00	0.00	0.00	0.00	0.00	0.00	0.00	0.00	0.00	0.00	0.00
0.00	0.00	0.00	0.00	0.00	0.00	0.00	0.00	0.00	0.00	0.00	0.00	0.00	0.00	0.00	0.00	0.00	0.00	0.00	169.80	-133.60	-36.10	0.00	82.00	-69.80	-12.10	0.10	8.30	-3.20	-5.00	0.00	8.30	-3.20	-5.00	0.00	1.00	0.00	0.00	0.00	0.00	0.00	0.00	0.00	0.00	0.00	0.00	0.00	0.00	0.00	0.00
0.00	0.00	0.00	0.00	0.00	0.00	0.00	0.00	0.00	0.00	0.00	0.00	0.00	0.00	0.00	0.00	0.00	0.00	0.00	178.90	-90.30	-88.50	0.10	88.30	-49.60	-38.60	0.10	7.50	-0.60	-6.80	0.00	7.50	-0.60	-6.80	0.00	1.00	0.00	0.00	0.00	0.00	0.00	0.00	0.00	0.00	0.00	0.00	0.00	0.00	0.00	0.00
0.00	0.00	0.00	0.00	0.00	0.00	0.00	0.00	0.00	0.00	0.00	0.00	0.00	0.00	0.00	0.00	0.00	0.00	0.00	170.60	-38.20	-132.20	0.10	85.90	-24.50	-61.30	0.00	6.10	1.90	-8.00	0.00	6.10	1.90	-8.00	0.00	1.00	0.00	0.00	0.00	0.00	0.00	0.00	0.00	0.00	0.00	0.00	0.00	0.00	0.00	0.00
0.00	0.00	0.00	0.00	0.00	0.00	0.00	0.00	0.00	0.00	0.00	0.00	0.00	0.00	0.00	0.00	0.00	0.00	0.00	145.30	17.50	-163.10	-0.10	75.10	2.90	-78.00	0.00	4.00	4.30	-8.30	0.00	4.00	4.30	-8.30	0.00	1.00	0.00	0.00	0.00	0.00	0.00	0.00	0.00	0.00	0.00	0.00	0.00	0.00	0.00	0.00
0.00	0.00	0.00	0.00	0.00	0.00	0.00	0.00	0.00	0.00	0.00	0.00	0.00	0.00	0.00	0.00	0.00	0.00	0.00	105.90	71.70	-177.90	-0.10	57.00	30.10	-87.10	0.00	1.50	6.30	-7.90	0.00	1.50	6.30	-7.90	0.00	1.00	0.00	0.00	0.00	0.00	0.00	0.00	0.00	0.00	0.00	0.00	0.00	0.00	0.00	0.00
0.00	0.00	0.00	0.00	0.00	0.00	0.00	0.00	0.00	0.00	0.00	0.00	0.00	0.00	0.00	0.00	0.00	0.00	0.00	56.30	118.90	-175.20	0.00	33.30	54.40	-87.60	0.00	-1.00	7.70	-6.60	0.00	-1.00	7.70	-6.60	0.00	1.00	0.00	0.00	0.00	0.00	0.00	0.00	0.00	0.00	0.00	0.00	0.00	0.00	0.00	0.00
0.00	0.00	0.00	0.00	0.00	0.00	0.00	0.00	0.00	0.00	0.00	0.00	0.00	0.00	0.00	0.00	0.00	0.00	0.00	1.10	154.50	-155.40	0.20	6.30	73.30	-79.60	0.00	-3.50	8.30	-4.70	0.00	-3.50	8.30	-4.70	0.00	1.00	0.00	0.00	0.00	0.00	0.00	0.00	0.00	0.00	0.00	0.00	0.00	0.00	0.00	0.00
0.00	0.00	0.00	0.00	0.00	0.00	0.00	0.00	0.00	0.00	0.00	0.00	0.00	0.00	0.00	0.00	0.00	0.00	0.00	-54.20	174.80	-120.50	0.00	-21.20	85.00	-63.80	0.00	-5.70	8.10	-2.40	0.00	-5.70	8.10	-2.40	0.00	1.00	0.00	0.00	0.00	0.00	0.00	0.00	0.00	0.00	0.00	0.00	0.00	0.00	0.00	0.00
0.00	0.00	0.00	0.00	0.00	0.00	0.00	0.00	0.00	0.00	0.00	0.00	0.00	0.00	0.00	0.00	0.00	0.00	0.00	-104.30	178.00	-73.80	-0.10	-46.70	88.40	-41.70	0.00	-7.30	7.10	0.10	0.00	-7.30	7.10	0.10	0.00	1.00	0.00	0.00	0.00	0.00	0.00	0.00	0.00	0.00	0.00	0.00	0.00	0.00	0.00	0.00
0.00	0.00	0.00	0.00	0.00	0.00	0.00	0.00	0.00	0.00	0.00	0.00	0.00	0.00	0.00	0.00	0.00	0.00	0.00	-144.10	163.80	-19.80	0.00	-67.70	83.20	-15.50	0.00	-8.20	5.40	2.70	0.00	-8.20	5.40	2.70	0.00	1.00	0.00	0.00	0.00	0.00	0.00	0.00	0.00	0.00	0.00	0.00	0.00	0.00	0.00	0.00
0.00	0.00	0.00	0.00	0.00	0.00	0.00	0.00	0.00	0.00	0.00	0.00	0.00	0.00	0.00	0.00	0.00	0.00	0.00	-169.80	133.70	36.10	0.10	-82.00	69.80	12.10	0.00	-8.30	3.20	5.00	0.00	-8.30	3.20	5.00	0.00	1.00	0.00	0.00	0.00	0.00	0.00	0.00	0.00	0.00	0.00	0.00	0.00	0.00	0.00	0.00
0.00	0.00	0.00	0.00	0.00	0.00	0.00	0.00	0.00	0.00	0.00	0.00	0.00	0.00	0.00	0.00	0.00	0.00	0.00	-106.00	-71.70	177.90	0.00	-57.00	-30.10	87.10	0.00	-1.50	-6.30	7.90	0.00	-1.50	-6.30	7.90	0.00	1.00	0.00	0.00	0.00	0.00	0.00	0.00	0.00	0.00	0.00	0.00	0.00	0.00	0.00	0.00
0.00	0.00	0.00	0.00	0.00	0.00	0.00	0.00	0.00	0.00	0.00	0.00	0.00	0.00	0.00	0.00	0.00	0.00	0.00	-56.20	-118.90	175.30	0.10	-33.30	-54.30	87.60	0.00	1.00	-7.70	6.60	0.00	1.00	-7.70	6.60	0.00	1.00	0.00	0.00	0.00	0.00	0.00	0.00	0.00	0.00	0.00	0.00	0.00	0.00	0.00	0.00
0.00	0.00	0.00	0.00	0.00	0.00	0.00	0.00	0.00	0.00	0.00	0.00	0.00	0.00	0.00	0.00	0.00	0.00	0.00	-1.00	-154.40	155.50	0.00	-6.30	-73.30	79.60	0.00	3.50	-8.30	4.70	0.00	3.50	-8.30	4.70	0.00	1.00	0.00	0.00	0.00	0.00	0.00	0.00	0.00	0.00	0.00	0.00	0.00	0.00	0.00	0.00
0.00	0.00	0.00	0.00	0.00	0.00	0.00	0.00	0.00	0.00	0.00	0.00	0.00	0.00	0.00	0.00	0.00	0.00	0.00	54.20	-174.80	120.40	-0.10	21.20	-85.00	63.70	0.00	5.70	-8.10	2.40	0.00	5.70	-8.10	2.40	0.00	1.00	0.00	0.00	0.00	0.00	0.00	0.00	0.00	0.00	0.00	0.00	0.00	0.00	0.00	0.00
0.00	0.00	0.00	0.00	0.00	0.00	0.00	0.00	0.00	0.00	0.00	0.00	0.00	0.00	0.00	0.00	0.00	0.00	0.00	104.20	-178.10	73.70	-0.10	46.70	-88.40	41.70	0.00	7.30	-7.10	-0.10	0.00	7.30	-7.10	-0.10	0.00	1.00	0.00	0.00	0.00	0.00	0.00	0.00	0.00	0.00	0.00	0.00	0.00	0.00	0.00	0.00
0.00	0.00	0.00	0.00	0.00	0.00	0.00	0.00	0.00	0.00	0.00	0.00	0.00	0.00	0.00	0.00	0.00	0.00	0.00	144.10	-163.90	19.70	0.00	67.70	-83.20	15.50	0.00	8.20	-5.40	-2.70	0.00	8.20	-5.40	-2.70	0.00	1.00	0.00	0.00	0.00	0.00	0.00	0.00	0.00	0.00	0.00	0.00	0.00	0.00	0.00	0.00
0.00	0.00	0.00	0.00	0.00	0.00	0.00	0.00	0.00	0.00	0.00	0.00	0.00	0.00	0.00	0.00	0.00	0.00	0.00	169.90	-133.70	-36.10	0.00	82.00	-69.80	-12.10	0.00	8.30	-3.20	-5.00	0.00	8.30	-3.20	-5.00	0.00	1.00	0.00	0.00	0.00	0.00	0.00	0.00	0.00	0.00	0.00	0.00	0.00	0.00	0.00	0.00
0.00	0.00	0.00	0.00	0.00	0.00	0.00	0.00	0.00	0.00	0.00	0.00	0.00	0.00	0.00	0.00	0.00	0.00	0.00	179.00	-90.30	-88.50	0.10	88.30	-49.60	-38.60	0.00	7.50	-0.60	-6.80	0.00	7.50	-0.60	-6.80	0.00	1.00	0.00	0.00	0.00	0.00	0.00	0.00	0.00	0.00	0.00	0.00	0.00	0.00	0.00	0.00
0.00	0.00	0.00	0.00	0.00	0.00	0.00	0.00	0.00	0.00	0.00	0.00	0.00	0.00	0.00	0.00	0.00	0.00	0.00	170.40	-38.20	-132.20	0.00	85.90	-24.50	-61.30	0.00	6.10	1.90	-8.00	0.00	6.10	1.90	-8.00	0.00	1.00	0.00	0.00	0.00	0.00	0.00	0.00	0.00	0.00	0.00	0.00	0.00	0.00	0.00	0.00
0.00	0.00	0.00	0.00	0.00	0.00	0.00	0.00	0.00	0.00	0.00	0.00	0.00	0.00	0.00	0.00	0.00	0.00	0.00	145.40	17.50	-163.10	-0.10	75.10	2.90	-78.00	0.00	4.00	4.30	-8.30	0.00	4.00	4.30	-8.30	0.00	1.00	0.00	0.00	0.00	0.00	0.00	0.00	0.00	0.00	0.00	0.00	0.00	0.00	0.00	0.00
0.00	0.00	0.00	0.00	0.00	0.00	0.00	0.00	0.00	0.00	0.00	0.00	0.00	0.00	0.00	0.00	0.00	0.00	0.00	106.10	71.70	-177.90	0.00	57.00	30.10	-87.10	0.00	1.50	6.30	-7.90	0.00	1.50	6.30	-7.90	0.00	1.00	0.00	0.00	0.00	0.00	0.00	0.00	0.00	0.00	0.00	0.00	0.00	0.00	0.00	0.00
0.00	0.00	0.00	0.00	0.00	0.00	0.00	0.00	0.00	0.00	0.00	0.00	0.00	0.00	0.00	0.00	0.00	0.00	0.00	56.30	119.00	-175.20	0.10	33.30	54.30	-87.60	0.00	-1.00	7.70	-6.60	0.00	-1.00	7.70	-6.60	0.00	1.00	0.00	0.00	0.00	0.00	0.00	0.00	0.00	0.00	0.00	0.00	0.00	0.00	0.00	0.00
0.00	0.00	0.00	0.00	0.00	0.00	0.00	0.00	0.00	0.00	0.00	0.00	0.00	0.00	0.00	0.00	0.00	0.00	0.00	1.00	154.40	-155.40	0.10	6.30	73.30	-79.60	0.00	-3.50	8.30	-4.70	0.00	-3.50	8.30	-4.70	0.00	1.00	0.00	0.00	0.00	0.00	0.00	0.00	0.00	0.00	0.00	0.00	0.00	0.00	0.00	0.00
0.00	0.00	0.00	0.00	0.00	0.00	0.00	0.00	0.00	0.00	0.00	0.00	0.00	0.00	0.00	0.00	0.00	0.00	0.00	-54.20	174.70	-120.50	-0.10	-21.20	85.00	-63.80	0.00	-5.70	8.10	-2.40	0.00	-5.70	8.10	-2.40	0.00	1.00	0.00	0.00	0.00	0.00	0.00	0.00	0.00	0.00	0.00	0.00	0.00	0.00	0.00	0.00
0.00	0.00	0.00	0.00	0.00	0.00	0.00	0.00	0.00	0.00	0.00	0.00	0.00	0.00	0.00	0.00	0.00	0.00	0.00	-104.30	178.00	-73.80	-0.10	-46.70	88.40	-41.70	0.00	-7.30	7.10	0.10	0.00	-7.30	7.10	0.10	0.00	1.00	0.00	0.00	0.00	0.00	0.00	0.00	0.00	0.00	0.00	0.00	0.00	0.00	0.00	0.00
0.00	0.00	0.00	0.00	0.00	0.00	0.00	0.00	0.00	0.00	0.00	0.00	0.00	0.00	0.00	0.00	0.00	0.00	0.00	-144.10	163.90	-19.70	0.00	-67.70	83.20	-15.50	0.00	-8.20	5.40	2.70	0.00	-8.20	5.40	2.70	0.00	1.00	0.00	0.00	0.00	0.00	0.00	0.00	0.00	0.00	0.00	0.00	0.00	0.00	0.00	0.00
0.00	0.00	0.00	0.00	0.00	0.00	0.00	0.00	0.00	0.00	0.00	0.00	0.00	0.00	0.00	0.00	0.00	0.00	0.00	-169.70	133.70	36.20	0.20	-82.00	69.80	12.10	0.00	-8.30	3.20	5.00	0.00	-8.30	3.20	5.00	0.00	1.00	0.00	0.00	0.00	0.00	0.00	0.00	0.00	0.00	0.00	0.00	0.00	0.00	0.00	0.00
0.00	0.00	0.00	0.00	0.00	0.00	0.00	0.00	0.00	0.00	0.00	0.00	0.00	0.00	0.00	0.00	0.00	0.00	0.00	-178.90	90.30	88.50	0.00	-88.30	49.60	38.60	0.00	-7.50	0.60	6.80	0.00	-7.50	0.60	6.80	0.00	1.00	0.00	0.00	0.00	0.00	0.00	0.00	0.00	0.00	0.00	0.00	0.00	0.00	0.00	0.00
0.00	0.00	0.00	0.00	0.00	0.00	0.00	0.00	0.00	0.00	0.00	0.00	0.00	0.00	0.00	0.00	0.00	0.00	0.00	-170.50	38.20	132.20	-0.10	-85.90	24.50	61.30	-0.10	-6.10	-1.90	8.00	0.00	-6.10	-1.90	8.00	0.00	1.00	0.00	0.00	0.00	0.00	0.00	0.00	0.00	0.00	0.00	0.00	0.00	0.00	0.00	0.00
0.00	0.00	0.00	0.00	0.00	0.00	0.00	0.00	0.00	0.00	0.00	0.00	0.00	0.00	0.00	0.00	0.00	0.00	0.00	-145.40	-17.60	163.00	0.00	-75.10	-2.90	78.00	0.00	-4.00	-4.30	8.30	0.00	-4.00	-4.30	8.30	0.00	1.00	0.00	0.00	0.00	0.00	0.00	0.00	0.00	0.00	0.00	0.00	0.00	0.00	0.00	0.00
0.00	0.00	0.00	0.00	0.00	0.00	0.00	0.00	0.00	0.00	0.00	0.00	0.00	0.00	0.00	0.00	0.00	0.00	0.00	-106.00	-71.80	177.80	0.00	-57.00	-30.10	87.10	0.00	-1.50	-6.30	7.90	0.00	-1.50	-6.30	7.90	0.00	1.00	0.00	0.00	0.00	0.00	0.00	0.00	0.00	0.00	0.00	0.00	0.00	0.00	0.00	0.00
0.00	0.00	0.00	0.00	0.00	0.00	0.00	0.00	0.00	0.00	0.00	0.00	0.00	0.00	0.00	0.00	0.00	0.00	0.00	-56.20	-118.90	175.20	0.00	-33.30	-54.30	87.60	0.00	1.00	-7.70	6.60	0.00	1.00	-7.70	6.60	0.00	1.00	0.00	0.00	0.00	0.00	0.00	0.00	0.00	0.00	0.00	0.00	0.00	0.00	0.00	0.00
0.00	0.00	0.00	0.00	0.00	0.00	0.00	0.00	0.00	0.00	0.00	0.00	0.00	0.00	0.00	0.00	0.00	0.00	0.00	-1.00	-154.40	155.50	0.00	-6.30	-73.30	79.60	0.00	3.50	-8.30	4.70	0.00	3.50	-8.30	4.70	0.00	1.00	0.00	0.00	0.00	0.00	0.00	0.00	0.00	0.00	0.00	0.00	0.00	0.00	0.00	0.00
0.00	0.00	0.00	0.00	0.00	0.00	0.00	0.00	0.00	0.00	0.00	0.00	0.00	0.00	0.00	0.00	0.00	0.00	0.00	54.20	-174.80	120.50	0.00	21.20	-85.00	63.70	0.00	5.70	-8.10	2.40	0.00	5.70	-8.10	2.40	0.00	1.00	0.00	0.00	0.00	0.00	0.00	0.00	0.00	0.00	0.00	0.00	0.00	0.00	0.00	0.00
0.00	0.00	0.00	0.00	0.00	0.00	0.00	0.00	0.00	0.00	0.00	0.00	0.00	0.00	0.00	0.00	0.00	0.00	0.00	104.30	-178.00	73.70	0.00	46.70	-88.40	41.70	0.00	7.30	-7.10	-0.10	0.00	7.30	-7.10	-0.10	0.00	1.00	0.00	0.00	0.00	0.00	0.00	0.00	0.00	0.00	0.00	0.00	0.00	0.00	0.00	0.00
0.00	0.00	0.00	0.00	0.00	0.00	0.00	0.00	0.00	0.00	0.00	0.00	0.00	0.00	0.00	0.00	0.00	0.00	0.00	144.10	-163.90	19.70	0.00	67.70	-83.20	15.50	0.00	8.20	-5.40	-2.70	0.00	8.20	-5.40	-2.70	0.00	1.00	0.00	0.00	0.00	0.00	0.00	0.00	0.00	0.00	0.00	0.00	0.00	0.00	0.00	0.00
0.00	0.00	0.00	0.00	0.00	0.00	0.00	0.00	0.00	0.00	0.00	0.00	0.00	0.00	0.00	0.00	0.00	0.00	0.00	169.80	-133.60	-36.10	0.00	82.00	-69.80	-12.10	0.00	8.30	-3.20	-5.00	0.00	8.30	-3.20	-5.00	0.00	1.00	0.00	0.00	0.00	0.00	0.00	0.00	0.00	0.00	0.00	0.00	0.00	0.00	0.00	0.00
0.00	0.00	0.00	0.00	0.00	0.00	0.00	0.00	0.00	0.00	0.00	0.00	0.00	0.00	0.00	0.00	0.00	0.00	0.00	179.00	-90.40	-88.50	0.00	88.30	-49.60	-38.60	0.00	7.50	-0.60	-6.80	0.00	7.50	-0.60	-6.80	0.00	1.00	0.00	0.00	0.00	0.00	0.00	0.00	0.00	0.00	0.00	0.00	0.00	0.00	0.00	0.00
0.00	0.00	0.00	0.00	0.00	0.00	0.00	0.00	0.00	0.00	0.00	0.00	0.00	0.00	0.00	0.00	0.00	0.00	0.00	170.50	-38.30	-132.30	0.00	85.90	-24.50	-61.30	0.00	6.10	1.90	-8.00	0.00	6.10	1.90	-8.00	0.00	1.00	0.00	0.00	0.00	0.00	0.00	0.00	0.00	0.00	0.00	0.00	0.00	0.00	0.00	0.00
0.00	0.00	0.00	0.00	0.00	0.00	0.00	0.00	0.00	0.00	0.00	0.00	0.00	0.00	0.00	0.00	0.00	0.00	0.00	145.30	17.60	-163.00	0.00	75.10	2.90	-78.00	0.00	4.00	4.30	-8.30	0.00	4.00	4.30	-8.30	0.00	1.00	0.00	0.00	0.00	0.00	0.00	0.00	0.00	0.00	0.00	0.00	0.00	0.00	0.00	0.00
0.00	0.00	0.00	0.00	0.00	0.00	0.00	0.00	0.00	0.00	0.00	0.00	0.00	0.00	0.00	0.00	0.00	0.00	0.00	106.00	71.80	-177.80	0.00	57.00	30.10	-87.10	0.00	1.50	6.30	-7.90	0.00	1.50	6.30	-7.90	0.00	1.00	0.00	0.00	0.00	0.00	0.00	0.00	0.00	0.00	0.00	0.00	0.00	0.00	0.00	0.00
0.00	0.00	0.00	0.00	0.00	0.00	0.00	0.00	0.00	0.00	0.00	0.00	0.00	0.00	0.00	0.00	0.00	0.00	0.00	56.30	118.90	-175.20	0.00	33.30	54.30	-87.60	0.00	-1.00	7.70	-6.60	0.00	-1.00	7.70	-6.60	0.00	1.00	0.00	0.00	0.00	0.00	0.00	0.00	0.00	0.00	0.00	0.00	0.00	0.00	0.00	0.00
0.00	0.00	0.00	0.00	0.00	0.00	0.00	0.00	0.00	0.00	0.00	0.00	0.00	0.00	0.00	0.00	0.00	0.00	0.00	1.10	154.40	-155.50	0.00	6.30	73.30	-79.60	0.00	-3.50	8.30	-4.70	0.00	-3.50	8.30	-4.70	0.00	1.00	0.00	0.00	0.00	0.00	0.00	0.00	0.00	0.00	0.00	0.00	0.00	0.00	0.00	0.00
0.00	0.00	0.00	0.00	0.00	0.00	0.00	0.00	0.00	0.00	0.00	0.00	0.00	0.00	0.00	0.00	0.00	0.00	0.00	-54.30	174.80	-120.50	0.00	-21.20	85.00	-63.70	0.00	-5.70	8.10	-2.40	0.00	-5.70	8.10	-2.40	0.00	1.00	0.00	0.00	0.00	0.00	0.00	0.00	0.00	0.00	0.00	0.00	0.00	0.00	0.00	0.00
0.00	0.00	0.00	0.00	0.00	0.00	0.00	0.00	0.00	0.00	0.00	0.00	0.00	0.00	0.00	0.00	0.00	0.00	0.00	-104.30	178.00	-73.70	0.00	-46.70	88.40	-41.70	0.00	-7.30	7.10	0.10	0.00	-7.30	7.10	0.10	0.00	1.00	0.00	0.00	0.00	0.00	0.00	0.00	0.00	0.00	0.00	0.00	0.00	0.00	0.00	0.00
0.00	0.00	0.00	0.00	0.00	0.00	0.00	0.00	0.00	0.00	0.00	0.00	0.00	0.00	0.00	0.00	0.00	0.00	0.00	-144.10	163.90	-19.70	0.00	-67.70	83.20	-15.50	0.00	-8.20	5.40	2.70	0.00	-8.20	5.40	2.70	0.00	1.00	0.00	0.00	0.00	0.00	0.00	0.00	0.00	0.00	0.00	0.00	0.00	0.00	0.00	0.00
0.00	0.00	0.00	0.00	0.00	0.00	0.00	0.00	0.00	0.00	0.00	0.00	0.00	0.00	0.00	0.00	0.00	0.00	0.00	-169.80	133.60	36.10	0.00	-82.00	69.80	12.10	0.00	-8.30	3.20	5.00	0.00	-8.30	3.20	5.00	0.00	1.00	0.00	0.00	0.00	0.00	0.00	0.00	0.00	0.00	0.00	0.00	0.00	0.00	0.00	0.00
0.00	0.00	0.00	0.00	0.00	0.00	0.00	0.00	0.00	0.00	0.00	0.00	0.00	0.00	0.00	0.00	0.00	0.00	0.00	-179.00	90.30	88.50	-0.10	-88.30	49.60	38.60	0.00	-7.50	0.60	6.80	0.00	-7.50	0.60	6.80	0.00	1.00	0.00	0.00	0.00	0.00	0.00	0.00	0.00	0.00	0.00	0.00	0.00	0.00	0.00	0.00
0.00	0.00	0.00	0.00	0.00	0.00	0.00	0.00	0.00	0.00	0.00	0.00	0.00	0.00	0.00	0.00	0.00	0.00	0.00	-170.50	38.20	132.20	0.00	-85.90	24.50	61.30	0.00	-6.10	-1.90	8.00	0.00	-6.10	-1.90	8.00	0.00	1.00	0.00	0.00	0.00	0.00	0.00	0.00	0.00	0.00	0.00	0.00	0.00	0.00	0.00	0.00
0.00	0.00	0.00	0.00	0.00	0.00	0.00	0.00	0.00	0.00	0.00	0.00	0.00	0.00	0.00	0.00	0.00	0.00	0.00	-145.30	-17.50	163.10	0.10	-75.10	-2.90	78.00	0.00	-4.00	-4.30	8.30	0.00	-4.00	-4.30	8.30	0.00	1.00	0.00	0.00	0.00	0.00	0.00	0.00	0.00	0.00	0.00	0.00	0.00	0.00	0.00	0.00
0.00	0.00	0.00	0.00	0.00	0.00	0.00	0.00	0.00	0.00	0.00	0.00	0.00	0.00	0.00	0.00	0.00	0.00	0.00	-106.00	-71.70	177.90	0.10	-57.00	-30.10	87.10	0.00	-1.50	-6.30	7.90	0.00	-1.50	-6.30	7.90	0.00	1.00	0.00	0.00	0.00	0.00	0.00	0.00	0.00	0.00	0.00	0.00	0.00	0.00	0.00	0.00
0.00	0.00	0.00	0.00	0.00	0.00	0.00	0.00	0.00	0.00	0.00	0.00	0.00	0.00	0.00	0.00	0.00	0.00	0.00	-56.30	-118.90	175.20	0.00	-33.30	-54.30	87.60	0.00	1.00	-7.70	6.60	0.00	1.00	-7.70	6.60	0.00	1.00	0.00	0.00	0.00	0.00	0.00	0.00	0.00	0.00	0.00	0.00	0.00	0.00	0.00	0.00
0.00	0.00	0.00	0.00	0.00	0.00	0.00	0.00	0.00	0.00	0.00	0.00	0.00	0.00	0.00	0.00	0.00	0.00	0.00	-1.00	-154.50	155.40	0.00	-6.30	-73.30	79.60	0.00	3.50	-8.30	4.70	0.00	3.50	-8.30	4.70	0.00	1.00	0.00	0.00	0.00	0.00	0.00	0.00	0.00	0.00	0.00	0.00	0.00	0.00	0.00	0.00
0.00	0.00	0.00	0.00	0.00	0.00	0.00	0.00	0.00	0.00	0.00	0.00	0.00	0.00	0.00	0.00	0.00	0.00	0.00	54.30	-174.80	120.50	0.00	21.20	-85.00	63.70	0.00	5.70	-8.10	2.40	0.00	5.70	-8.10	2.40	0.00	1.00	0.00	0.00	0.00	0.00	0.00	0.00	0.00	0.00	0.00	0.00	0.00	0.00	0.00	0.00
0.00	0.00	0.00	0.00	0.00	0.00	0.00	0.00	0.00	0.00	0.00	0.00	0.00	0.00	0.00	0.00	0.00	0.00	0.00	104.30	-178.00	73.70	0.00	46.70	-88.40	41.70	0.00	7.30	-7.10	-0.10	0.00	7.30	-7.10	-0.10	0.00	1.00	0.00	0.00	0.00	0.00	0.00	0.00	0.00	0.00	0.00	0.00	0.00	0.00	0.00	0.00
0.00	0.00	0.00	0.00	0.00	0.00	0.00	0.00	0.00	0.00	0.00	0.00	0.00	0.00	0.00	0.00	0.00	0.00	0.00	144.10	-163.90	19.70	0.00	67.70	-83.20	15.50	0.00	8.20	-5.40	-2.70	0.00	8.20	-5.40	-2.70	0.00	1.00	0.00	0.00	0.00	0.00	0.00	0.00	0.00	0.00	0.00	0.00	0.00	0.00	0.00	0.00
0.00	0.00	0.00	0.00	0.00	0.00	0.00	0.00	0.00	0.00	0.00	0.00	0.00	0.00	0.00	0.00	0.00	0.00	0.00	169.80	-133.70	-36.10	0.00	82.00	-69.80	-12.10	0.00	8.30	-3.20	-5.00	0.00	8.30	-3.20	-5.00	0.00	1.00	0.00	0.00	0.00	0.00	0.00	0.00	0.00	0.00	0.00	0.00	0.00	0.00	0.00	0.00
0.00	0.00	0.00	0.00	0.00	0.00	0.00	0.00	0.00	0.00	0.00	0.00	0.00	0.00	0.00	0.00	0.00	0.00	0.00	178.90	-90.30	-88.50	0.00	88.30	-49.60	-38.60	0.00	7.50	-0.60	-6.80	0.00	7.50	-0.60	-6.80	0.00	1.00	0.00	0.00	0.00	0.00	0.00	0.00	0.00	0.00	0.00	0.00	0.00	0.00	0.00	0.00
0.00	0.00	0.00	0.00	0.00	0.00	0.00	0.00	0.00	0.00	0.00	0.00	0.00	0.00	0.00	0.00	0.00	0.00	0.00	170.50	-38.20	-132.20	0.00	85.90	-24.50	-61.30	0.00	6.10	1.90	-8.00	0.00	6.10	1.90	-8.00	0.00	1.00	0.00	0.00	0.00	0.00	0.00	0.00	0.00	0.00	0.00	0.00	0.00	0.00	0.00	0.00
0.00	0.00	0.00	0.00	0.00	0.00	0.00	0.00	0.00	0.00	0.00	0.00	0.00	0.00	0.00	0.00	0.00	0.00	0.00	145.40	17.60	-163.00	0.00	75.10	2.90	-78.00	0.00	4.00	4.30	-8.30	0.00	4.00	4.30	-8.30	0.00	1.00	0.00	0.00	0.00	0.00	0.00	0.00	0.00	0.00	0.00	0.00	0.00	0.00	0.00	0.00
0.00	0.00	0.00	0.00	0.00	0.00	0.00	0.00	0.00	0.00	0.00	0.00	0.00	0.00	0.00	0.00	0.00	0.00	0.00	106.00	71.80	-177.80	0.00	57.00	30.10	-87.10	0.00	1.50	6.30	-7.90	0.00	1.50	6.30	-7.90	0.00	1.00	0.00	0.00	0.00	0.00	0.00	0.00	0.00	0.00	0.00	0.00	0.00	0.00	0.00	0.00
0.00	0.00	0.00	0.00	0.00	0.00	0.00	0.00	0.00	0.00	0.00	0.00	0.00	0.00	0.00	0.00	0.00	0.00	0.00	56.20	118.90	-175.20	0.00	33.30	54.30	-87.60	0.00	-1.00	7.70	-6.60	0.00	-1.00	7.70	-6.60	0.00	1.00	0.00	0.00	0.00	0.00	0.00	0.00	0.00	0.00	0.00	0.00	0.00	0.00	0.00	0.00
0.00	0.00	0.00	0.00	0.00	0.00	0.00	0.00	0.00	0.00	0.00	0.00	0.00	0.00	0.00	0.00	0.00	0.00	0.00	1.00	154.40	-155.50	0.00	6.30	73.30	-79.60	0.00	-3.50	8.30	-4.70	0.00	-3.50	8.30	-4.70	0.00	1.00	0.00	0.00	0.00	0.00	0.00	0.00	0.00	0.00	0.00	0.00	0.00	0.00	0.00	0.00
0.00	0.00	0.00	0.00	0.00	0.00	0.00	0.00	0.00	0.00	0.00	0.00	0.00	0.00	0.00	0.00	0.00	0.00	0.00	-54.20	174.80	-120.50	0.00	-21.20	85.00	-63.70	0.00	-5.70	8.10	-2.40	0.00	-5.70	8.10	-2.40	0.00	1.00	0.00	0.00	0.00	0.00	0.00	0.00	0.00	0.00	0.00	0.00	0.00	0.00	0.00	0.00
0.00	0.00	0.00	0.00	0.00	0.00	0.00	0.00	0.00	0.00	0.00	0.00	0.00	0.00	0.00	0.00	0.00	0.00	0.00	-104.30	178.10	-73.70	0.00	-46.70	88.40	-41.60	0.00	-7.30	7.10	0.10	0.00	-7.30	7.10	0.10	0.00	1.00	0.00	0.00	0.00	0.00	0.00	0.00	0.00	0.00	0.00	0.00	0.00	0.00	0.00	0.00
0.00	0.00	0.00	0.00	0.00	0.00	0.00	0.00	0.00	0.00	0.00	0.00	0.00	0.00	0.00	0.00	0.00	0.00	0.00	-144.10	163.90	-19.70	0.00	-67.60	83.20	-15.50	0.00	-8.20	5.40	2.70	0.00	-8.20	5.40	2.70	0.00	1.00	0.00	0.00	0.00	0.00	0.00	0.00	0.00	0.00	0.00	0.00	0.00	0.00	0.00	0.00
0.00	0.00	0.00	0.00	0.00	0.00	0.00	0.00	0.00	0.00	0.00	0.00	0.00	0.00	0.00	0.00	0.00	0.00	0.00	-169.80	133.60	36.10	0.00	-82.00	69.80	12.10	0.00	-8.30	3.20	5.00	0.00	-8.30	3.20	5.00	0.00	1.00	0.00	0.00	0.00	0.00	0.00	0.00	0.00	0.00	0.00	0.00	0.00	0.00	0.00	0.00
0.00	0.00	0.00	0.00	0.00	0.00	0.00	0.00	0.00	0.00	0.00	0.00	0.00	0.00	0.00	0.00	0.00	0.00	0.00	-178.90	90.30	88.50	0.00	-88.20	49.60	38.60	0.00	-7.50	0.60	6.80	0.00	-7.50	0.60	6.80	0.00	1.00	0.00	0.00	0.00	0.00	0.00	0.00	0.00	0.00	0.00	0.00	0.00	0.00	0.00	0.00
0.00	0.00	0.00	0.00	0.00	0.00	0.00	0.00	0.00	0.00	0.00	0.00	0.00	0.00	0.00	0.00	0.00	0.00	0.00	-170.50	38.20	132.30	0.00	-85.90	24.50	61.30	0.00	-6.10	-1.90	8.00	0.00	-6.10	-1.90	8.00	0.00	1.00	0.00	0.00	0.00	0.00	0.00	0.00	0.00	0.00	0.00	0.00	0.00	0.00	0.00	0.00
0.00	0.00	0.00	0.00	0.00	0.00	0.00	0.00	0.00	0.00	0.00	0.00	0.00	0.00	0.00	0.00	0.00	0.00	0.00	-145.40	-17.60	163.00	0.00	-75.10	-2.90	78.00	0.00	-4.00	-4.30	8.30	0.00	-4.00	-4.30	8.30	0.00	1.00	0.00	0.00	0.00	0.00	0.00	0.00	0.00	0.00	0.00	0.00	0.00	0.00	0.00	0.00
0.00	0.00	0.00	0.00	0.00	0.00	0.00	0.00	0.00	0.00	0.00	0.00	0.00	0.00	0.00	0.00	0.00	0.00	0.00	-106.00	-71.80	177.80	0.00	-57.00	-30.10	87.10	0.00	-1.50	-6.30	7.90	0.00	-1.50	-6.30	7.90	0.00	1.00	0.00	0.00	0.00	0.00	0.00	0.00	0.00	0.00	0.00	0.00	0.00	0.00	0.00	0.00
0.00	0.00	0.00	0.00	0.00	0.00	0.00	0.00	0.00	0.00	0.00	0.00	0.00	0.00	0.00	0.00	0.00	0.00	0.00	-56.30	-118.90	175.20	0.00	-33.30	-54.30	87.60	0.00	1.00	-7.70	6.60	0.00	1.00	-7.70	6.60	0.00	1.00	0.00	0.00	0.00	0.00	0.00	0.00	0.00	0.00	0.00	0.00	0.00	0.00	0.00	0.00
0.00	0.00	0.00	0.00	0.00	0.00	0.00	0.00	0.00	0.00	0.00	0.00	0.00	0.00	0.00	0.00	0.00	0.00	0.00	-1.00	-154.40	155.50	0.10	-6.30	-73.30	79.60	0.00	3.50	-8.30	4.70	0.00	3.50	-8.30	4.70	0.00	1.00	0.00	0.00	0.00	0.00	0.00	0.00	0.00	0.00	0.00	0.00	0.00	0.00	0.00	0.00
0.00	0.00	0.00	0.00	0.00	0.00	0.00	0.00	0.00	0.00	0.00	0.00	0.00	0.00	0.00	0.00	0.00	0.00	0.00	54.30	-174.80	120.50	0.10	21.20	-85.00	63.70	0.00	5.70	-8.10	2.40	0.00	5.70	-8.10	2.40	0.00	1.00	0.00	0.00	0.00	0.00	0.00	0.00	0.00	0.00	0.00	0.00	0.00	0.00	0.00	0.00
0.00	0.00	0.00	0.00	0.00	0.00	0.00	0.00	0.00	0.00	0.00	0.00	0.00	0.00	0.00	0.00	0.00	0.00	0.00	104.30	-178.10	73.70	0.00	46.70	-88.50	41.60	0.00	7.30	-7.10	-0.10	0.00	7.30	-7.10	-0.10	0.00	1.00	0.00	0.00	0.00	0.00	0.00	0.00	0.00	0.00	0.00	0.00	0.00	0.00	0.00	0.00
0.00	0.00	0.00	0.00	0.00	0.00	0.00	0.00	0.00	0.00	0.00	0.00	0.00	0.00	0.00	0.00	0.00	0.00	0.00	144.00	-163.90	19.70	-0.10	67.60	-83.20	15.50	0.00	8.20	-5.40	-2.70	0.00	8.20	-5.40	-2.70	0.00	1.00	0.00	0.00	0.00	0.00	0.00	0.00	0.00	0.00	0.00	0.00	0.00	0.00	0.00	0.00
0.00	0.00	0.00	0.00	0.00	0.00	0.00	0.00	0.00	0.00	0.00	0.00	0.00	0.00	0.00	0.00	0.00	0.00	0.00	169.80	-133.70	-36.10	0.00	82.00	-69.80	-12.10	0.00	8.30	-3.20	-5.00	0.00	8.30	-3.20	-5.00	0.00	1.00	0.00	0.00	0.00	0.00	0.00	0.00	0.00	0.00	0.00	0.00	0.00	0.00	0.00	0.00
0.00	0.00	0.00	0.00	0.00	0.00	0.00	0.00	0.00	0.00	0.00	0.00	0.00	0.00	0.00	0.00	0.00	0.00	0.00	179.00	-90.30	-88.50	0.00	88.30	-49.60	-38.60	0.00	7.50	-0.60	-6.80	0.00	7.50	-0.60	-6.80	0.00	1.00	0.00	0.00	0.00	0.00	0.00	0.00	0.00	0.00	0.00	0.00	0.00	0.00	0.00	0.00
0.00	0.00	0.00	0.00	0.00	0.00	0.00	0.00	0.00	0.00	0.00	0.00	0.00	0.00	0.00	0.00	0.00	0.00	0.00	170.50	-38.20	-132.20	0.00	85.90	-24.50	-61.30	0.00	6.10	1.90	-8.00	0.00	6.10	1.90	-8.00	0.00	1.00	0.00	0.00	0.00	0.00	0.00	0.00	0.00	0.00	0.00	0.00	0.00	0.00	0.00	0.00
0.00	0.00	0.00	0.00	0.00	0.00	0.00	0.00	0.00	0.00	0.00	0.00	0.00	0.00	0.00	0.00	0.00	0.00	0.00	145.30	17.60	-163.00	0.00	75.10	2.90	-78.00	0.00	4.00	4.30	-8.30	0.00	4.00	4.30	-8.30	0.00	1.00	0.00	0.00	0.00	0.00	0.00	0.00	0.00	0.00	0.00	0.00	0.00	0.00	0.00	0.00
0.00	0.00	0.00	0.00	0.00	0.00	0.00	0.00	0.00	0.00	0.00	0.00	0.00	0.00	0.00	0.00	0.00	0.00	0.00	106.00	71.70	-177.90	0.00	57.00	30.10	-87.10	0.00	1.50	6.30	-7.90	0.00	1.50	6.30	-7.90	0.00	1.00	0.00	0.00	0.00	0.00	0.00	0.00	0.00	0.00	0.00	0.00	0.00	0.00	0.00	0.00
0.00	0.00	0.00	0.00	0.00	0.00	0.00	0.00	0.00	0.00	0.00	0.00	0.00	0.00	0.00	0.00	0.00	0.00	0.00	56.30	118.90	-175.20	0.00	33.30	54.40	-87.60	0.00	-1.00	7.70	-6.60	0.00	-1.00	7.70	-6.60	0.00	1.00	0.00	0.00	0.00	0.00	0.00	0.00	0.00	0.00	0.00	0.00	0.00	0.00	0.00	0.00
0.00	0.00	0.00	0.00	0.00	0.00	0.00	0.00	0.00	0.00	0.00	0.00	0.00	0.00	0.00	0.00	0.00	0.00	0.00	1.00	154.40	-155.40	0.00	6.30	73.30	-79.60	0.10	-3.50	8.30	-4.70	0.00	-3.50	8.30	-4.70	0.00	1.00	0.00	0.00	0.00	0.00	0.00	0.00	0.00	0.00	0.00	0.00	0.00	0.00	0.00	0.00
0.00	0.00	0.00	0.00	0.00	0.00	0.00	0.00	0.00	0.00	0.00	0.00	0.00	0.00	0.00	0.00	0.00	0.00	0.00	-54.20	174.80	-120.50	0.10	-21.20	85.00	-63.70	0.00	-5.70	8.10	-2.40	0.00	-5.70	8.10	-2.40	0.00	1.00	0.00	0.00	0.00	0.00	0.00	0.00	0.00	0.00	0.00	0.00	0.00	0.00	0.00	0.00
0.00	0.00	0.00	0.00	0.00	0.00	0.00	0.00	0.00	0.00	0.00	0.00	0.00	0.00	0.00	0.00	0.00	0.00	0.00	-104.20	178.00	-73.70	0.00	-46.70	88.50	-41.60	0.00	-7.30	7.10	0.10	0.00	-7.30	7.10	0.10	0.00	1.00	0.00	0.00	0.00	0.00	0.00	0.00	0.00	0.00	0.00	0.00	0.00	0.00	0.00	0.00
0.00	0.00	0.00	0.00	0.00	0.00	0.00	0.00	0.00	0.00	0.00	0.00	0.00	0.00	0.00	0.00	0.00	0.00	0.00	-144.10	163.80	-19.80	-0.10	-67.60	83.20	-15.50	0.00	-8.20	5.40	2.70	0.00	-8.20	5.40	2.70	0.00	1.00	0.00	0.00	0.00	0.00	0.00	0.00	0.00	0.00	0.00	0.00	0.00	0.00	0.00	0.00
0.00	0.00	0.00	0.00	0.00	0.00	0.00	0.00	0.00	0.00	0.00	0.00	0.00	0.00	0.00	0.00	0.00	0.00	0.00	-169.90	133.60	36.10	-0.10	-82.00	69.80	12.10	0.00	-8.30	3.20	5.00	0.00	-8.30	3.20	5.00	0.00	1.00	0.00	0.00	0.00	0.00	0.00	0.00	0.00	0.00	0.00	0.00	0.00	0.00	0.00	0.00
0.00	0.00	0.00	0.00	0.00	0.00	0.00	0.00	0.00	0.00	0.00	0.00	0.00	0.00	0.00	0.00	0.00	0.00	0.00	-178.90	90.40	88.50	0.00	-88.20	49.60	38.60	0.00	-7.50	0.60	6.80	0.00	-7.50	0.60	6.80	0.00	1.00	0.00	0.00	0.00	0.00	0.00	0.00	0.00	0.00	0.00	0.00	0.00	0.00	0.00	0.00
0.00	0.00	0.00	0.00	0.00	0.00	0.00	0.00	0.00	0.00	0.00	0.00	0.00	0.00	0.00	0.00	0.00	0.00	0.00	-170.40	38.20	132.30	0.10	-85.90	24.50	61.30	0.00	-6.10	-1.90	8.00	0.00	-6.10	-1.90	8.00	0.00	1.00	0.00	0.00	0.00	0.00	0.00	0.00	0.00	0.00	0.00	0.00	0.00	0.00	0.00	0.00
0.00	0.00	0.00	0.00	0.00	0.00	0.00	0.00	0.00	0.00	0.00	0.00	0.00	0.00	0.00	0.00	0.00	0.00	0.00	-145.30	-17.60	163.00	0.00	-75.10	-2.90	78.00	0.00	-4.00	-4.30	8.30	0.00	-4.00	-4.30	8.30	0.00	1.00	0.00	0.00	0.00	0.00	0.00	0.00	0.00	0.00	0.00	0.00	0.00	0.00	0.00	0.00
0.00	0.00	0.00	0.00	0.00	0.00	0.00	0.00	0.00	0.00	0.00	0.00	0.00	0.00	0.00	0.00	0.00	0.00	0.00	-106.10	-71.80	177.80	-0.10	-57.00	-30.10	87.10	-0.10	-1.50	-6.30	7.90	0.00	-1.50	-6.30	7.90	0.00	1.00	0.00	0.00	0.00	0.00	0.00	0.00	0.00	0.00	0.00	0.00	0.00	0.00	0.00	0.00
0.00	0.00	0.00	0.00	0.00	0.00	0.00	0.00	0.00	0.00	0.00	0.00	0.00	0.00	0.00	0.00	0.00	0.00	0.00	-56.30	-118.90	175.20	0.00	-33.30	-54.40	87.60	0.00	1.00	-7.70	6.60	0.00	1.00	-7.70	6.60	0.00	1.00	0.00	0.00	0.00	0.00	0.00	0.00	0.00	0.00	0.00	0.00	0.00	0.00	0.00	0.00
0.00	0.00	0.00	0.00	0.00	0.00	0.00	0.00	0.00	0.00	0.00	0.00	0.00	0.00	0.00	0.00	0.00	0.00	0.00	-1.00	-154.40	155.50	0.00	-6.30	-73.30	79.60	0.00	3.50	-8.30	4.70	0.00	3.50	-8.30	4.70	0.00	1.00	0.00	0.00	0.00	0.00	0.00	0.00	0.00	0.00	0.00	0.00	0.00	0.00	0.00	0.00
0.00	0.00	0.00	0.00	0.00	0.00	0.00	0.00	0.00	0.00	0.00	0.00	0.00	0.00	0.00	0.00	0.00	0.00	0.00	54.20	-174.80	120.50	0.00	21.20	-85.00	63.70	-0.10	5.70	-8.10	2.40	0.00	5.70	-8.10	2.40	0.00	1.00	0.00	0.00	0.00	0.00	0.00	0.00	0.00	0.00	0.00	0.00	0.00	0.00	0.00	0.00
0.00	0.00	0.00	0.00	0.00	0.00	0.00	0.00	0.00	0.00	0.00	0.00	0.00	0.00	0.00	0.00	0.00	0.00	0.00	104.30	-178.10	73.70	0.00	46.70	-88.50	41.60	-0.10	7.30	-7.10	-0.10	0.00	7.30	-7.10	-0.10	0.00	1.00	0.00	0.00	0.00	0.00	0.00	0.00	0.00	0.00	0.00	0.00	0.00	0.00	0.00	0.00
0.00	0.00	0.00	0.00	0.00	0.00	0.00	0.00	0.00	0.00	0.00	0.00	0.00	0.00	0.00	0.00	0.00	0.00	0.00	144.10	-163.90	19.70	0.00	67.70	-83.20	15.40	0.00	8.20	-5.40	-2.70	0.00	8.20	-5.40	-2.70	0.00	1.00	0.00	0.00	0.00	0.00	0.00	0.00	0.00	0.00	0.00	0.00	0.00	0.00	0.00	0.00
0.00	0.00	0.00	0.00	0.00	0.00	0.00	0.00	0.00	0.00	0.00	0.00	0.00	0.00	0.00	0.00	0.00	0.00	0.00	169.80	-133.60	-36.10	0.00	82.00	-69.80	-12.10	0.00	8.30	-3.20	-5.00	0.00	8.30	-3.20	-5.00	0.00	1.00	0.00	0.00	0.00	0.00	0.00	0.00	0.00	0.00	0.00	0.00	0.00	0.00	0.00	0.00
0.00	0.00	0.00	0.00	0.00	0.00	0.00	0.00	0.00	0.00	0.00	0.00	0.00	0.00	0.00	0.00	0.00	0.00	0.00	178.90	-90.30	-88.40	0.10	88.30	-49.60	-38.60	0.00	7.50	-0.60	-6.80	0.00	7.50	-0.60	-6.80	0.00	1.00	0.00	0.00	0.00	0.00	0.00	0.00	0.00	0.00	0.00	0.00	0.00	0.00	0.00	0.00
0.00	0.00	0.00	0.00	0.00	0.00	0.00	0.00	0.00	0.00	0.00	0.00	0.00	0.00	0.00	0.00	0.00	0.00	0.00	170.50	-38.20	-132.20	0.00	85.90	-24.50	-61.30	0.00	6.10	1.90	-8.00	0.00	6.10	1.90	-8.00	0.00	1.00	0.00	0.00	0.00	0.00	0.00	0.00	0.00	0.00	0.00	0.00	0.00	0.00	0.00	0.00
0.00	0.00	0.00	0.00	0.00	0.00	0.00	0.00	0.00	0.00	0.00	0.00	0.00	0.00	0.00	0.00	0.00	0.00	0.00	145.40	17.50	-163.10	0.00	75.10	2.90	-78.00	0.00	4.00	4.30	-8.30	0.00	4.00	4.30	-8.30	0.00	1.00	0.00	0.00	0.00	0.00	0.00	0.00	0.00	0.00	0.00	0.00	0.00	0.00	0.00	0.00
0.00	0.00	0.00	0.00	0.00	0.00	0.00	0.00	0.00	0.00	0.00	0.00	0.00	0.00	0.00	0.00	0.00	0.00	0.00	106.00	71.70	-177.80	0.00	57.00	30.10	-87.10	0.10	1.50	6.30	-7.90	0.00	1.50	6.30	-7.90	0.00	1.00	0.00	0.00	0.00	0.00	0.00	0.00	0.00	0.00	0.00	0.00	0.00	0.00	0.00	0.00
0.00	0.00	0.00	0.00	0.00	0.00	0.00	0.00	0.00	0.00	0.00	0.00	0.00	0.00	0.00	0.00	0.00	0.00	0.00	56.30	118.90	-175.20	0.00	33.30	54.40	-87.60	0.10	-1.00	7.70	-6.60	0.00	-1.00	7.70	-6.60	0.00	1.00	0.00	0.00	0.00	0.00	0.00	0.00	0.00	0.00	0.00	0.00	0.00	0.00	0.00	0.00
0.00	0.00	0.00	0.00	0.00	0.00	0.00	0.00	0.00	0.00	0.00	0.00	0.00	0.00	0.00	0.00	0.00	0.00	0.00	1.10	154.40	-155.50	0.00	6.30	73.30	-79.50	0.10	-3.50	8.30	-4.70	0.00	-3.50	8.30	-4.70	0.00	1.00	0.00	0.00	0.00	0.00	0.00	0.00	0.00	0.00	0.00	0.00	0.00	0.00	0.00	0.00
0.00	0.00	0.00	0.00	0.00	0.00	0.00	0.00	0.00	0.00	0.00	0.00	0.00	0.00	0.00	0.00	0.00	0.00	0.00	-54.20	174.80	-120.50	0.00	-21.20	85.00	-63.70	0.10	-5.70	8.10	-2.40	0.00	-5.70	8.10	-2.40	0.00	1.00	0.00	0.00	0.00	0.00	0.00	0.00	0.00	0.00	0.00	0.00	0.00	0.00	0.00	0.00
0.00	0.00	0.00	0.00	0.00	0.00	0.00	0.00	0.00	0.00	0.00	0.00	0.00	0.00	0.00	0.00	0.00	0.00	0.00	-104.30	178.00	-73.70	0.00	-46.70	88.50	-41.60	0.00	-7.30	7.10	0.10	0.00	-7.30	7.10	0.10	0.00	1.00	0.00	0.00	0.00	0.00	0.00	0.00	0.00	0.00	0.00	0.00	0.00	0.00	0.00	0.00
0.00	0.00	0.00	0.00	0.00	0.00	0.00	0.00	0.00	0.00	0.00	0.00	0.00	0.00	0.00	0.00	0.00	0.00	0.00	-144.10	163.80	-19.80	0.00	-67.60	83.20	-15.50	0.00	-8.20	5.40	2.70	0.00	-8.20	5.40	2.70	0.00	1.00	0.00	0.00	0.00	0.00	0.00	0.00	0.00	0.00	0.00	0.00	0.00	0.00	0.00	0.00
0.00	0.00	0.00	0.00	0.00	0.00	0.00	0.00	0.00	0.00	0.00	0.00	0.00	0.00	0.00	0.00	0.00	0.00	0.00	-169.80	133.70	36.10	0.00	-82.00	69.80	12.10	0.00	-8.30	3.20	5.00	0.00	-8.30	3.20	5.00	0.00	1.00	0.00	0.00	0.00	0.00	0.00	0.00	0.00	0.00	0.00	0.00	0.00	0.00	0.00	0.00
0.00	0.00	0.00	0.00	0.00	0.00	0.00	0.00	0.00	0.00	0.00	0.00	0.00	0.00	0.00	0.00	0.00	0.00	0.00	-178.90	90.40	88.60	0.10	-88.30	49.60	38.60	0.00	-7.50	0.60	6.80	0.00	-7.50	0.60	6.80	0.00	1.00	0.00	0.00	0.00	0.00	0.00	0.00	0.00	0.00	0.00	0.00	0.00	0.00	0.00	0.00
0.00	0.00	0.00	0.00	0.00	0.00	0.00	0.00	0.00	0.00	0.00	0.00	0.00	0.00	0.00	0.00	0.00	0.00	0.00	-170.50	38.20	132.30	0.00	-85.90	24.50	61.30	0.00	-6.10	-1.90	8.00	0.00	-6.10	-1.90	8.00	0.00	1.00	0.00	0.00	0.00	0.00	0.00	0.00	0.00	0.00	0.00	0.00	0.00	0.00	0.00	0.00
0.00	0.00	0.00	0.00	0.00	0.00	0.00	0.00	0.00	0.00	0.00	0.00	0.00	0.00	0.00	0.00	0.00	0.00	0.00	-145.40	-17.70	162.90	-0.10	-75.20	-2.90	78.00	-0.10	-4.00	-4.30	8.30	0.00	-4.00	-4.30	8.30	0.00	1.00	0.00	0.00	0.00	0.00	0.00	0.00	0.00	0.00	0.00	0.00	0.00	0.00	0.00	0.00
0.00	0.00	0.00	0.00	0.00	0.00	0.00	0.00	0.00	0.00	0.00	0.00	0.00	0.00	0.00	0.00	0.00	0.00	0.00	-106.00	-71.80	177.80	-0.10	-57.00	-30.10	87.10	-0.10	-1.50	-6.30	7.90	0.00	-1.50	-6.30	7.90	0.00	1.00	0.00	0.00	0.00	0.00	0.00	0.00	0.00	0.00	0.00	0.00	0.00	0.00	0.00	0.00
0.00	0.00	0.00	0.00	0.00	0.00	0.00	0.00	0.00	0.00	0.00	0.00	0.00	0.00	0.00	0.00	0.00	0.00	0.00	-56.30	-118.90	175.30	0.00	-33.30	-54.40	87.60	0.00	1.00	-7.70	6.60	0.00	1.00	-7.70	6.60	0.00	1.00	0.00	0.00	0.00	0.00	0.00	0.00	0.00	0.00	0.00	0.00	0.00	0.00	0.00	0.00
0.00	0.00	0.00	0.00	0.00	0.00	0.00	0.00	0.00	0.00	0.00	0.00	0.00	0.00	0.00	0.00	0.00	0.00	0.00	-1.00	-154.30	155.50	0.10	-6.30	-73.30	79.60	-0.10	3.50	-8.30	4.70	0.00	3.50	-8.30	4.70	0.00	1.00	0.00	0.00	0.00	0.00	0.00	0.00	0.00	0.00	0.00	0.00	0.00	0.00	0.00	0.00
0.00	0.00	0.00	0.00	0.00	0.00	0.00	0.00	0.00	0.00	0.00	0.00	0.00	0.00	0.00	0.00	0.00	0.00	0.00	54.30	-174.80	120.50	0.00	21.20	-85.00	63.70	-0.10	5.70	-8.10	2.40	0.00	5.70	-8.10	2.40	0.00	1.00	0.00	0.00	0.00	0.00	0.00	0.00	0.00	0.00	0.00	0.00	0.00	0.00	0.00	0.00
0.00	0.00	0.00	0.00	0.00	0.00	0.00	0.00	0.00	0.00	0.00	0.00	0.00	0.00	0.00	0.00	0.00	0.00	0.00	104.20	-178.10	73.70	-0.10	46.70	-88.50	41.60	-0.10	7.30	-7.10	-0.10	0.00	7.30	-7.10	-0.10	0.00	1.00	0.00	0.00	0.00	0.00	0.00	0.00	0.00	0.00	0.00	0.00	0.00	0.00	0.00	0.00
0.00	0.00	0.00	0.00	0.00	0.00	0.00	0.00	0.00	0.00	0.00	0.00	0.00	0.00	0.00	0.00	0.00	0.00	0.00	144.10	-163.90	19.70	0.00	67.70	-83.20	15.50	0.00	8.20	-5.40	-2.70	0.00	8.20	-5.40	-2.70	0.00	1.00	0.00	0.00	0.00	0.00	0.00	0.00	0.00	0.00	0.00	0.00	0.00	0.00	0.00	0.00
0.00	0.00	0.00	0.00	0.00	0.00	0.00	0.00	0.00	0.00	0.00	0.00	0.00	0.00	0.00	0.00	0.00	0.00	0.00	169.90	-133.70	-36.10	0.00	82.00	-69.80	-12.10	0.00	8.30	-3.20	-5.00	0.00	8.30	-3.20	-5.00	0.00	1.00	0.00	0.00	0.00	0.00	0.00	0.00	0.00	0.00	0.00	0.00	0.00	0.00	0.00	0.00
0.00	0.00	0.00	0.00	0.00	0.00	0.00	0.00	0.00	0.00	0.00	0.00	0.00	0.00	0.00	0.00	0.00	0.00	0.00	179.00	-90.30	-88.50	0.00	88.30	-49.60	-38.60	0.00	7.50	-0.60	-6.80	0.00	7.50	-0.60	-6.80	0.00	1.00	0.00	0.00	0.00	0.00	0.00	0.00	0.00	0.00	0.00	0.00	0.00	0.00	0.00	0.00
0.00	0.00	0.00	0.00	0.00	0.00	0.00	0.00	0.00	0.00	0.00	0.00	0.00	0.00	0.00	0.00	0.00	0.00	0.00	170.50	-38.20	-132.20	0.00	85.90	-24.50	-61.30	0.00	6.10	1.90	-8.00	0.00	6.10	1.90	-8.00	0.00	1.00	0.00	0.00	0.00	0.00	0.00	0.00	0.00	0.00	0.00	0.00	0.00	0.00	0.00	0.00
0.00	0.00	0.00	0.00	0.00	0.00	0.00	0.00	0.00	0.00	0.00	0.00	0.00	0.00	0.00	0.00	0.00	0.00	0.00	145.40	17.60	-163.00	0.00	75.20	2.90	-78.00	0.00	4.00	4.30	-8.30	0.00	4.00	4.30	-8.30	0.00	1.00	0.00	0.00	0.00	0.00	0.00	0.00	0.00	0.00	0.00	0.00	0.00	0.00	0.00	0.00
0.00	0.00	0.00	0.00	0.00	0.00	0.00	0.00	0.00	0.00	0.00	0.00	0.00	0.00	0.00	0.00	0.00	0.00	0.00	106.00	71.70	-177.90	0.00	57.00	30.10	-87.10	0.10	1.50	6.30	-7.90	0.00	1.50	6.30	-7.90	0.00	1.00	0.00	0.00	0.00	0.00	0.00	0.00	0.00	0.00	0.00	0.00	0.00	0.00	0.00	0.00
0.00	0.00	0.00	0.00	0.00	0.00	0.00	0.00	0.00	0.00	0.00	0.00	0.00	0.00	0.00	0.00	0.00	0.00	0.00	56.30	118.90	-175.20	0.00	33.30	54.40	-87.60	0.10	-1.00	7.70	-6.60	0.00	-1.00	7.70	-6.60	0.00	1.00	0.00	0.00	0.00	0.00	0.00	0.00	0.00	0.00	0.00	0.00	0.00	0.00	0.00	0.00
0.00	0.00	0.00	0.00	0.00	0.00	0.00	0.00	0.00	0.00	0.00	0.00	0.00	0.00	0.00	0.00	0.00	0.00	0.00	1.00	154.40	-155.40	0.00	6.30	73.30	-79.60	0.10	-3.50	8.30	-4.70	0.00	-3.50	8.30	-4.70	0.00	1.00	0.00	0.00	0.00	0.00	0.00	0.00	0.00	0.00	0.00	0.00	0.00	0.00	0.00	0.00
0.00	0.00	0.00	0.00	0.00	0.00	0.00	0.00	0.00	0.00	0.00	0.00	0.00	0.00	0.00	0.00	0.00	0.00	0.00	-54.20	174.80	-120.50	0.00	-21.20	85.00	-63.70	0.00	-5.70	8.10	-2.40	0.00	-5.70	8.10	-2.40	0.00	1.00	0.00	0.00	0.00	0.00	0.00	0.00	0.00	0.00	0.00	0.00	0.00	0.00	0.00	0.00
0.00	0.00	0.00	0.00	0.00	0.00	0.00	0.00	0.00	0.00	0.00	0.00	0.00	0.00	0.00	0.00	0.00	0.00	0.00	-104.30	178.00	-73.80	0.00	-46.70	88.40	-41.60	0.00	-7.30	7.10	0.10	0.00	-7.30	7.10	0.10	0.00	1.00	0.00	0.00	0.00	0.00	0.00	0.00	0.00	0.00	0.00	0.00	0.00	0.00	0.00	0.00
0.00	0.00	0.00	0.00	0.00	0.00	0.00	0.00	0.00	0.00	0.00	0.00	0.00	0.00	0.00	0.00	0.00	0.00	0.00	-144.10	163.90	-19.80	0.00	-67.60	83.20	-15.50	0.00	-8.20	5.40	2.70	0.00	-8.20	5.40	2.70	0.00	1.00	0.00	0.00	0.00	0.00	0.00	0.00	0.00	0.00	0.00	0.00	0.00	0.00	0.00	0.00
0.00	0.00	0.00	0.00	0.00	0.00	0.00	0.00	0.00	0.00	0.00	0.00	0.00	0.00	0.00	0.00	0.00	0.00	0.00	-169.80	133.70	36.10	0.00	-82.00	69.80	12.10	0.00	-8.30	3.20	5.00	0.00	-8.30	3.20	5.00	0.00	1.00	0.00	0.00	0.00	0.00	0.00	0.00	0.00	0.00	0.00	0.00	0.00	0.00	0.00	0.00
0.00	0.00	0.00	0.00	0.00	0.00	0.00	0.00	0.00	0.00	0.00	0.00	0.00	0.00	0.00	0.00	0.00	0.00	0.00	-178.90	90.40	88.50	0.00	-88.30	49.60	38.60	0.00	-7.50	0.60	6.80	0.00	-7.50	0.60	6.80	0.00	1.00	0.00	0.00	0.00	0.00	0.00	0.00	0.00	0.00	0.00	0.00	0.00	0.00	0.00	0.00
0.00	0.00	0.00	0.00	0.00	0.00	0.00	0.00	0.00	0.00	0.00	0.00	0.00	0.00	0.00	0.00	0.00	0.00	0.00	-170.50	38.20	132.20	0.00	-85.90	24.50	61.30	0.00	-6.10	-1.90	8.00	0.00	-6.10	-1.90	8.00	0.00	1.00	0.00	0.00	0.00	0.00	0.00	0.00	0.00	0.00	0.00	0.00	0.00	0.00	0.00	0.00
0.00	0.00	0.00	0.00	0.00	0.00	0.00	0.00	0.00	0.00	0.00	0.00	0.00	0.00	0.00	0.00	0.00	0.00	0.00	-145.40	-17.60	163.00	0.00	-75.20	-2.90	78.00	-0.10	-4.00	-4.30	8.30	0.00	-4.00	-4.30	8.30	0.00	1.00	0.00	0.00	0.00	0.00	0.00	0.00	0.00	0.00	0.00	0.00	0.00	0.00	0.00	0.00
0.00	0.00	0.00	0.00	0.00	0.00	0.00	0.00	0.00	0.00	0.00	0.00	0.00	0.00	0.00	0.00	0.00	0.00	0.00	-106.00	-71.80	177.80	0.00	-57.00	-30.10	87.10	-0.10	-1.50	-6.30	7.90	0.00	-1.50	-6.30	7.90	0.00	1.00	0.00	0.00	0.00	0.00	0.00	0.00	0.00	0.00	0.00	0.00	0.00	0.00	0.00	0.00
0.00	0.00	0.00	0.00	0.00	0.00	0.00	0.00	0.00	0.00	0.00	0.00	0.00	0.00	0.00	0.00	0.00	0.00	0.00	-56.20	-118.90	175.20	0.10	-33.30	-54.40	87.60	-0.10	1.00	-7.70	6.60	0.00	1.00	-7.70	6.60	0.00	1.00	0.00	0.00	0.00	0.00	0.00	0.00	0.00	0.00	0.00	0.00	0.00	0.00	0.00	0.00
0.00	0.00	0.00	0.00	0.00	0.00	0.00	0.00	0.00	0.00	0.00	0.00	0.00	0.00	0.00	0.00	0.00	0.00	0.00	-1.00	-154.40	155.50	0.00	-6.30	-73.30	79.60	-0.10	3.50	-8.30	4.70	0.00	3.50	-8.30	4.70	0.00	1.00	0.00	0.00	0.00	0.00	0.00	0.00	0.00	0.00	0.00	0.00	0.00	0.00	0.00	0.00
0.00	0.00	0.00	0.00	0.00	0.00	0.00	0.00	0.00	0.00	0.00	0.00	0.00	0.00	0.00	0.00	0.00	0.00	0.00	54.20	-174.80	120.50	0.00	21.20	-85.00	63.70	-0.10	5.70	-8.10	2.40	0.00	5.70	-8.10	2.40	0.00	1.00	0.00	0.00	0.00	0.00	0.00	0.00	0.00	0.00	0.00	0.00	0.00	0.00	0.00	0.00
0.00	0.00	0.00	0.00	0.00	0.00	0.00	0.00	0.00	0.00	0.00	0.00	0.00	0.00	0.00	0.00	0.00	0.00	0.00	104.30	-178.10	73.70	0.00	46.70	-88.50	41.60	0.00	7.30	-7.10	-0.10	0.00	7.30	-7.10	-0.10	0.00	1.00	0.00	0.00	0.00	0.00	0.00	0.00	0.00	0.00	0.00	0.00	0.00	0.00	0.00	0.00
0.00	0.00	0.00	0.00	0.00	0.00	0.00	0.00	0.00	0.00	0.00	0.00	0.00	0.00	0.00	0.00	0.00	0.00	0.00	144.20	-163.90	19.70	0.00	67.60	-83.20	15.50	0.00	8.20	-5.40	-2.70	0.00	8.20	-5.40	-2.70	0.00	1.00	0.00	0.00	0.00	0.00	0.00	0.00	0.00	0.00	0.00	0.00	0.00	0.00	0.00	0.00
0.00	0.00	0.00	0.00	0.00	0.00	0.00	0.00	0.00	0.00	0.00	0.00	0.00	0.00	0.00	0.00	0.00	0.00	0.00	169.80	-133.60	-36.10	0.00	82.00	-69.80	-12.10	0.00	8.30	-3.20	-5.00	0.00	8.30	-3.20	-5.00	0.00	1.00	0.00	0.00	0.00	0.00	0.00	0.00	0.00	0.00	0.00	0.00	0.00	0.00	0.00	0.00
0.00	0.00	0.00	0.00	0.00	0.00	0.00	0.00	0.00	0.00	0.00	0.00	0.00	0.00	0.00	0.00	0.00	0.00	0.00	178.90	-90.40	-88.50	0.00	88.30	-49.60	-38.60	0.00	7.50	-0.60	-6.80	0.00	7.50	-0.60	-6.80	0.00	1.00	0.00	0.00	0.00	0.00	0.00	0.00	0.00	0.00	0.00	0.00	0.00	0.00	0.00	0.00
0.00	0.00	0.00	0.00	0.00	0.00	0.00	0.00	0.00	0.00	0.00	0.00	0.00	0.00	0.00	0.00	0.00	0.00	0.00	170.50	-38.20	-132.20	0.00	85.90	-24.50	-61.30	0.00	6.10	1.90	-8.00	0.00	6.10	1.90	-8.00	0.00	1.00	0.00	0.00	0.00	0.00	0.00	0.00	0.00	0.00	0.00	0.00	0.00	0.00	0.00	0.00
0.00	0.00	0.00	0.00	0.00	0.00	0.00	0.00	0.00	0.00	0.00	0.00	0.00	0.00	0.00	0.00	0.00	0.00	0.00	145.40	17.60	-163.00	0.00	75.10	2.90	-78.00	0.10	4.00	4.30	-8.30	0.00	4.00	4.30	-8.30	0.00	1.00	0.00	0.00	0.00	0.00	0.00	0.00	0.00	0.00	0.00	0.00	0.00	0.00	0.00	0.00
0.00	0.00	0.00	0.00	0.00	0.00	0.00	0.00	0.00	0.00	0.00	0.00	0.00	0.00	0.00	0.00	0.00	0.00	0.00	106.00	71.80	-177.80	0.00	57.00	30.10	-87.10	0.10	1.50	6.30	-7.90	0.00	1.50	6.30	-7.90	0.00	1.00	0.00	0.00	0.00	0.00	0.00	0.00	0.00	0.00	0.00	0.00	0.00	0.00	0.00	0.00
0.00	0.00	0.00	0.00	0.00	0.00	0.00	0.00	0.00	0.00	0.00	0.00	0.00	0.00	0.00	0.00	0.00	0.00	0.00	56.30	118.90	-175.20	0.00	33.30	54.40	-87.60	0.10	-1.00	7.70	-6.60	0.00	-1.00	7.70	-6.60	0.00	1.00	0.00	0.00	0.00	0.00	0.00	0.00	0.00	0.00	0.00	0.00	0.00	0.00	0.00	0.00
0.00	0.00	0.00	0.00	0.00	0.00	0.00	0.00	0.00	0.00	0.00	0.00	0.00	0.00	0.00	0.00	0.00	0.00	0.00	1.00	154.40	-155.50	0.00	6.30	73.30	-79.60	0.10	-3.50	8.30	-4.70	0.00	-3.50	8.30	-4.70	0.00	1.00	0.00	0.00	0.00	0.00	0.00	0.00	0.00	0.00	0.00	0.00	0.00	0.00	0.00	0.00
0.00	0.00	0.00	0.00	0.00	0.00	0.00	0.00	0.00	0.00	0.00	0.00	0.00	0.00	0.00	0.00	0.00	0.00	0.00	-54.30	174.80	-120.50	0.00	-21.20	85.00	-63.70	0.00	-5.70	8.10	-2.40	0.00	-5.70	8.10	-2.40	0.00	1.00	0.00	0.00	0.00	0.00	0.00	0.00	0.00	0.00	0.00	0.00	0.00	0.00	0.00	0.00
0.00	0.00	0.00	0.00	0.00	0.00	0.00	0.00	0.00	0.00	0.00	0.00	0.00	0.00	0.00	0.00	0.00	0.00	0.00	-104.30	178.10	-73.70	0.00	-46.70	88.40	-41.60	0.00	-7.30	7.10	0.10	0.00	-7.30	7.10	0.10	0.00	1.00	0.00	0.00	0.00	0.00	0.00	0.00	0.00	0.00	0.00	0.00	0.00	0.00	0.00	0.00
0.00	0.00	0.00	0.00	0.00	0.00	0.00	0.00	0.00	0.00	0.00	0.00	0.00	0.00	0.00	0.00	0.00	0.00	0.00	-144.10	163.90	-19.70	0.00	-67.60	83.20	-15.50	0.00	-8.20	5.40	2.70	0.00	-8.20	5.40	2.70	0.00	1.00	0.00	0.00	0.00	0.00	0.00	0.00	0.00	0.00	0.00	0.00	0.00	0.00	0.00	0.00
0.00	0.00	0.00	0.00	0.00	0.00	0.00	0.00	0.00	0.00	0.00	0.00	0.00	0.00	0.00	0.00	0.00	0.00	0.00	-169.80	133.70	36.10	0.00	-82.00	69.80	12.10	0.00	-8.30	3.20	5.00	0.00	-8.30	3.20	5.00	0.00	1.00	0.00	0.00	0.00	0.00	0.00	0.00	0.00	0.00	0.00	0.00	0.00	0.00	0.00	0.00
0.00	0.00	0.00	0.00	0.00	0.00	0.00	0.00	0.00	0.00	0.00	0.00	0.00	0.00	0.00	0.00	0.00	0.00	0.00	-178.90	90.40	88.50	0.00	-88.30	49.60	38.60	0.00	-7.50	0.60	6.80	0.00	-7.50	0.60	6.80	0.00	1.00	0.00	0.00	0.00	0.00	0.00	0.00	0.00	0.00	0.00	0.00	0.00	0.00	0.00	0.00
0.00	0.00	0.00	0.00	0.00	0.00	0.00	0.00	0.00	0.00	0.00	0.00	0.00	0.00	0.00	0.00	0.00	0.00	0.00	-170.50	38.20	132.20	0.00	-85.90	24.50	61.30	-0.10	-6.10	-1.90	8.00	0.00	-6.10	-1.90	8.00	0.00	1.00	0.00	0.00	0.00	0.00	0.00	0.00	0.00	0.00	0.00	0.00	0.00	0.00	0.00	0.00
0.00	0.00	0.00	0.00	0.00	0.00	0.00	0.00	0.00	0.00	0.00	0.00	0.00	0.00	0.00	0.00	0.00	0.00	0.00	-145.40	-17.60	163.00	0.00	-75.10	-2.90	78.00	-0.10	-4.00	-4.30	8.30	0.00	-4.00	-4.30	8.30	0.00	1.00	0.00	0.00	0.00	0.00	0.00	0.00	0.00	0.00	0.00	0.00	0.00	0.00	0.00	0.00
0.00	0.00	0.00	0.00	0.00	0.00	0.00	0.00	0.00	0.00	0.00	0.00	0.00	0.00	0.00	0.00	0.00	0.00	0.00	-106.00	-71.80	177.80	0.00	-57.00	-30.10	87.10	-0.10	-1.50	-6.30	7.90	0.00	-1.50	-6.30	7.90	0.00	1.00	0.00	0.00	0.00	0.00	0.00	0.00	0.00	0.00	0.00	0.00	0.00	0.00	0.00	0.00
0.00	0.00	0.00	0.00	0.00	0.00	0.00	0.00	0.00	0.00	0.00	0.00	0.00	0.00	0.00	0.00	0.00	0.00	0.00	-56.20	-118.90	175.30	0.00	-33.30	-54.40	87.60	-0.10	1.00	-7.70	6.60	0.00	1.00	-7.70	6.60	0.00	1.00	0.00	0.00	0.00	0.00	0.00	0.00	0.00	0.00	0.00	0.00	0.00	0.00	0.00	0.00
0.00	0.00	0.00	0.00	0.00	0.00	0.00	0.00	0.00	0.00	0.00	0.00	0.00	0.00	0.00	0.00	0.00	0.00	0.00	-1.00	-154.40	155.50	0.00	-6.30	-73.30	79.50	-0.10	3.50	-8.30	4.70	0.00	3.50	-8.30	4.70	0.00	1.00	0.00	0.00	0.00	0.00	0.00	0.00	0.00	0.00	0.00	0.00	0.00	0.00	0.00	0.00
0.00	0.00	0.00	0.00	0.00	0.00	0.00	0.00	0.00	0.00	0.00	0.00	0.00	0.00	0.00	0.00	0.00	0.00	0.00	54.20	-174.80	120.50	0.00	21.20	-85.00	63.70	-0.10	5.70	-8.10	2.40	0.00	5.70	-8.10	2.40	0.00	1.00	0.00	0.00	0.00	0.00	0.00	0.00	0.00	0.00	0.00	0.00	0.00	0.00	0.00	0.00
0.00	0.00	0.00	0.00	0.00	0.00	0.00	0.00	0.00	0.00	0.00	0.00	0.00	0.00	0.00	0.00	0.00	0.00	0.00	104.30	-178.00	73.70	0.00	46.70	-88.50	41.60	0.00	7.30	-7.10	-0.10	0.00	7.30	-7.10	-0.10	0.00	1.00	0.00	0.00	0.00	0.00	0.00	0.00	0.00	0.00	0.00	0.00	0.00	0.00	0.00	0.00
0.00	0.00	0.00	0.00	0.00	0.00	0.00	0.00	0.00	0.00	0.00	0.00	0.00	0.00	0.00	0.00	0.00	0.00	0.00	144.10	-163.90	19.70	0.00	67.70	-83.20	15.50	0.00	8.20	-5.40	-2.70	0.00	8.20	-5.40	-2.70	0.00	1.00	0.00	0.00	0.00	0.00	0.00	0.00	0.00	0.00	0.00	0.00	0.00	0.00	0.00	0.00
0.00	0.00	0.00	0.00	0.00	0.00	0.00	0.00	0.00	0.00	0.00	0.00	0.00	0.00	0.00	0.00	0.00	0.00	0.00	169.90	-133.70	-36.10	0.00	82.00	-69.80	-12.10	0.00	8.30	-3.20	-5.00	0.00	8.30	-3.20	-5.00	0.00	1.00	0.00	0.00	0.00	0.00	0.00	0.00	0.00	0.00	0.00	0.00	0.00	0.00	0.00	0.00
0.00	0.00	0.00	0.00	0.00	0.00	0.00	0.00	0.00	0.00	0.00	0.00	0.00	0.00	0.00	0.00	0.00	0.00	0.00	178.90	-90.40	-88.50	0.00	88.30	-49.60	-38.60	0.00	7.50	-0.60	-6.80	0.00	7.50	-0.60	-6.80	0.00	1.00	0.00	0.00	0.00	0.00	0.00	0.00	0.00	0.00	0.00	0.00	0.00	0.00	0.00	0.00
0.00	0.00	0.00	0.00	0.00	0.00	0.00	0.00	0.00	0.00	0.00	0.00	0.00	0.00	0.00	0.00	0.00	0.00	0.00	170.50	-38.20	-132.20	0.00	85.90	-24.50	-61.30	0.00	6.10	1.90	-8.00	0.00	6.10	1.90	-8.00	0.00	1.00	0.00	0.00	0.00	0.00	0.00	0.00	0.00	0.00	0.00	0.00	0.00	0.00	0.00	0.00
0.00	0.00	0.00	0.00	0.00	0.00	0.00	0.00	0.00	0.00	0.00	0.00	0.00	0.00	0.00	0.00	0.00	0.00	0.00	145.40	17.60	-163.00	0.00	75.20	2.90	-78.00	0.10	4.00	4.30	-8.30	0.00	4.00	4.30	-8.30	0.00	1.00	0.00	0.00	0.00	0.00	0.00	0.00	0.00	0.00	0.00	0.00	0.00	0.00	0.00	0.00
0.00	0.00	0.00	0.00	0.00	0.00	0.00	0.00	0.00	0.00	0.00	0.00	0.00	0.00	0.00	0.00	0.00	0.00	0.00	106.00	71.70	-177.80	0.00	57.00	30.10	-87.10	0.10	1.50	6.30	-7.90	0.00	1.50	6.30	-7.90	0.00	1.00	0.00	0.00	0.00	0.00	0.00	0.00	0.00	0.00	0.00	0.00	0.00	0.00	0.00	0.00
0.00	0.00	0.00	0.00	0.00	0.00	0.00	0.00	0.00	0.00	0.00	0.00	0.00	0.00	0.00	0.00	0.00	0.00	0.00	56.30	118.90	-175.20	0.00	33.30	54.40	-87.60	0.10	-1.00	7.70	-6.60	0.00	-1.00	7.70	-6.60	0.00	1.00	0.00	0.00	0.00	0.00	0.00	0.00	0.00	0.00	0.00	0.00	0.00	0.00	0.00	0.00
0.00	0.00	0.00	0.00	0.00	0.00	0.00	0.00	0.00	0.00	0.00	0.00	0.00	0.00	0.00	0.00	0.00	0.00	0.00	1.00	154.40	-155.50	0.00	6.30	73.30	-79.50	0.10	-3.50	8.30	-4.70	0.00	-3.50	8.30	-4.70	0.00	1.00	0.00	0.00	0.00	0.00	0.00	0.00	0.00	0.00	0.00	0.00	0.00	0.00	0.00	0.00
0.00	0.00	0.00	0.00	0.00	0.00	0.00	0.00	0.00	0.00	0.00	0.00	0.00	0.00	0.00	0.00	0.00	0.00	0.00	-54.20	174.80	-120.50	0.00	-21.20	85.00	-63.70	0.00	-5.70	8.10	-2.40	0.00	-5.70	8.10	-2.40	0.00	1.00	0.00	0.00	0.00	0.00	0.00	0.00	0.00	0.00	0.00	0.00	0.00	0.00	0.00	0.00
0.00	0.00	0.00	0.00	0.00	0.00	0.00	0.00	0.00	0.00	0.00	0.00	0.00	0.00	0.00	0.00	0.00	0.00	0.00	-104.30	178.00	-73.70	0.00	-46.70	88.40	-41.60	0.00	-7.30	7.10	0.10	0.00	-7.30	7.10	0.10	0.00	1.00	0.00	0.00	0.00	0.00	0.00	0.00	0.00	0.00	0.00	0.00	0.00	0.00	0.00	0.00
0.00	0.00	0.00	0.00	0.00	0.00	0.00	0.00	0.00	0.00	0.00	0.00	0.00	0.00	0.00	0.00	0.00	0.00	0.00	-144.10	163.90	-19.70	0.00	-67.70	83.20	-15.50	0.00	-8.20	5.40	2.70	0.00	-8.20	5.40	2.70	0.00	1.00	0.00	0.00	0.00	0.00	0.00	0.00	0.00	0.00	0.00	0.00	0.00	0.00	0.00	0.00
0.00	0.00	0.00	0.00	0.00	0.00	0.00	0.00	0.00	0.00	0.00	0.00	0.00	0.00	0.00	0.00	0.00	0.00	0.00	-169.80	133.70	36.10	0.00	-82.00	69.80	12.10	0.00	-8.30	3.20	5.00	0.00	-8.30	3.20	5.00	0.00	1.00	0.00	0.00	0.00	0.00	0.00	0.00	0.00	0.00	0.00	0.00	0.00	0.00	0.00	0.00
0.00	0.00	0.00	0.00	0.00	0.00	0.00	0.00	0.00	0.00	0.00	0.00	0.00	0.00	0.00	0.00	0.00	0.00	0.00	-178.90	90.30	88.50	0.00	-88.30	49.60	38.60	0.00	-7.50	0.60	6.80	0.00	-7.50	0.60	6.80	0.00	1.00	0.00	0.00	0.00	0.00	0.00	0.00	0.00	0.00	0.00	0.00	0.00	0.00	0.00	0.00
0.00	0.00	0.00	0.00	0.00	0.00	0.00	0.00	0.00	0.00	0.00	0.00	0.00	0.00	0.00	0.00	0.00	0.00	0.00	-170.50	38.20	132.20	0.00	-85.90	24.50	61.30	-0.10	-6.10	-1.90	8.00	0.00	-6.10	-1.90	8.00	0.00	1.00	0.00	0.00	0.00	0.00	0.00	0.00	0.00	0.00	0.00	0.00	0.00	0.00	0.00	0.00
0.00	0.00	0.00	0.00	0.00	0.00	0.00	0.00	0.00	0.00	0.00	0.00	0.00	0.00	0.00	0.00	0.00	0.00	0.00	-145.40	-17.60	163.00	0.00	-75.20	-2.90	78.00	-0.10	-4.00	-4.30	8.30	0.00	-4.00	-4.30	8.30	0.00	1.00	0.00	0.00	0.00	0.00	0.00	0.00	0.00	0.00	0.00	0.00	0.00	0.00	0.00	0.00
0.00	0.00	0.00	0.00	0.00	0.00	0.00	0.00	0.00	0.00	0.00	0.00	0.00	0.00	0.00	0.00	0.00	0.00	0.00	-106.00	-71.80	177.80	0.00	-57.00	-30.10	87.10	-0.10	-1.50	-6.30	7.90	0.00	-1.50	-6.30	7.90	0.00	1.00	0.00	0.00	0.00	0.00	0.00	0.00	0.00	0.00	0.00	0.00	0.00	0.00	0.00	0.00
0.00	0.00	0.00	0.00	0.00	0.00	0.00	0.00	0.00	0.00	0.00	0.00	0.00	0.00	0.00	0.00	0.00	0.00	0.00	-56.30	-118.90	175.20	0.00	-33.30	-54.40	87.60	-0.10	1.00	-7.70	6.60	0.00	1.00	-7.70	6.60	0.00	1.00	0.00	0.00	0.00	0.00	0.00	0.00	0.00	0.00	0.00	0.00	0.00	0.00	0.00	0.00
0.00	0.00	0.00	0.00	0.00	0.00	0.00	0.00	0.00	0.00	0.00	0.00	0.00	0.00	0.00	0.00	0.00	0.00	0.00	-1.00	-154.40	155.50	0.00	-6.30	-73.30	79.60	0.00	3.50	-8.30	4.70	0.00	3.50	-8.30	4.70	0.00	1.00	0.00	0.00	0.00	0.00	0.00	0.00	0.00	0.00	0.00	0.00	0.00	0.00	0.00	0.00
0.00	0.00	0.00	0.00	0.00	0.00	0.00	0.00	0.00	0.00	0.00	0.00	0.00	0.00	0.00	0.00	0.00	0.00	0.00	54.30	-174.80	120.50	0.00	21.20	-85.00	63.70	0.00	5.70	-8.10	2.40	0.00	5.70	-8.10	2.40	0.00	1.00	0.00	0.00	0.00	0.00	0.00	0.00	0.00	0.00	0.00	0.00	0.00	0.00	0.00	0.00
0.00	0.00	0.00	0.00	0.00	0.00	0.00	0.00	0.00	0.00	0.00	0.00	0.00	0.00	0.00	0.00	0.00	0.00	0.00	104.30	-178.00	73.70	0.00	46.70	-88.40	41.60	0.00	7.30	-7.10	-0.10	0.00	7.30	-7.10	-0.10	0.00	1.00	0.00	0.00	0.00	0.00	0.00	0.00	0.00	0.00	0.00	0.00	0.00	0.00	0.00	0.00
0.00	0.00	0.00	0.00	0.00	0.00	0.00	0.00	0.00	0.00	0.00	0.00	0.00	0.00	0.00	0.00	0.00	0.00	0.00	144.10	-163.90	19.70	0.00	67.70	-83.20	15.50	0.00	8.20	-5.40	-2.70	0.00	8.20	-5.40	-2.70	0.00	1.00	0.00	0.00	0.00	0.00	0.00	0.00	0.00	0.00	0.00	0.00	0.00	0.00	0.00	0.00
0.00	0.00	0.00	0.00	0.00	0.00	0.00	0.00	0.00	0.00	0.00	0.00	0.00	0.00	0.00	0.00	0.00	0.00	0.00	169.80	-133.70	-36.10	0.00	82.00	-69.80	-12.10	0.00	8.30	-3.20	-5.00	0.00	8.30	-3.20	-5.00	0.00	1.00	0.00	0.00	0.00	0.00	0.00	0.00	0.00	0.00	0.00	0.00	0.00	0.00	0.00	0.00
0.00	0.00	0.00	0.00	0.00	0.00	0.00	0.00	0.00	0.00	0.00	0.00	0.00	0.00	0.00	0.00	0.00	0.00	0.00	178.90	-90.40	-88.50	0.00	88.30	-49.60	-38.60	0.00	7.50	-0.60	-6.80	0.00	7.50	-0.60	-6.80	0.00	1.00	0.00	0.00	0.00	0.00	0.00	0.00	0.00	0.00	0.00	0.00	0.00	0.00	0.00	0.00
0.00	0.00	0.00	0.00	0.00	0.00	0.00	0.00	0.00	0.00	0.00	0.00	0.00	0.00	0.00	0.00	0.00	0.00	0.00	170.50	-38.20	-132.20	0.00	85.90	-24.50	-61.30	0.10	6.10	1.90	-8.00	0.00	6.10	1.90	-8.00	0.00	1.00	0.00	0.00	0.00	0.00	0.00	0.00	0.00	0.00	0.00	0.00	0.00	0.00	0.00	0.00
0.00	0.00	0.00	0.00	0.00	0.00	0.00	0.00	0.00	0.00	0.00	0.00	0.00	0.00	0.00	0.00	0.00	0.00	0.00	145.40	17.60	-163.00	0.00	75.20	2.90	-78.00	0.10	4.00	4.30	-8.30	0.00	4.00	4.30	-8.30	0.00	1.00	0.00	0.00	0.00	0.00	0.00	0.00	0.00	0.00	0.00	0.00	0.00	0.00	0.00	0.00
0.00	0.00	0.00	0.00	0.00	0.00	0.00	0.00	0.00	0.00	0.00	0.00	0.00	0.00	0.00	0.00	0.00	0.00	0.00	106.00	71.80	-177.80	0.00	57.00	30.10	-87.10	0.00	1.50	6.30	-7.90	0.00	1.50	6.30	-7.90	0.00	1.00	0.00	0.00	0.00	0.00	0.00	0.00	0.00	0.00	0.00	0.00	0.00	0.00	0.00	0.00
0.00	0.00	0.00	0.00	0.00	0.00	0.00	0.00	0.00	0.00	0.00	0.00	0.00	0.00	0.00	0.00	0.00	0.00	0.00	56.30	118.90	-175.30	0.00	33.30	54.40	-87.60	0.00	-1.00	7.70	-6.60	0.00	-1.00	7.70	-6.60	0.00	1.00	0.00	0.00	0.00	0.00	0.00	0.00	0.00	0.00	0.00	0.00	0.00	0.00	0.00	0.00
0.00	0.00	0.00	0.00	0.00	0.00	0.00	0.00	0.00	0.00	0.00	0.00	0.00	0.00	0.00	0.00	0.00	0.00	0.00	1.00	154.40	-155.50	0.00	6.30	73.30	-79.60	0.00	-3.50	8.30	-4.70	0.00	-3.50	8.30	-4.70	0.00	1.00	0.00	0.00	0.00	0.00	0.00	0.00	0.00	0.00	0.00	0.00	0.00	0.00	0.00	0.00
0.00	0.00	0.00	0.00	0.00	0.00	0.00	0.00	0.00	0.00	0.00	0.00	0.00	0.00	0.00	0.00	0.00	0.00	0.00	-54.20	174.80	-120.50	0.00	-21.20	85.00	-63.70	0.00	-5.70	8.10	-2.40	0.00	-5.70	8.10	-2.40	0.00	1.00	0.00	0.00	0.00	0.00	0.00	0.00	0.00	0.00	0.00	0.00	0.00	0.00	0.00	0.00
0.00	0.00	0.00	0.00	0.00	0.00	0.00	0.00	0.00	0.00	0.00	0.00	0.00	0.00	0.00	0.00	0.00	0.00	0.00	-104.30	178.00	-73.70	0.00	-46.70	88.40	-41.70	0.00	-7.30	7.10	0.10	0.00	-7.30	7.10	0.10	0.00	1.00	0.00	0.00	0.00	0.00	0.00	0.00	0.00	0.00	0.00	0.00	0.00	0.00	0.00	0.00
0.00	0.00	0.00	0.00	0.00	0.00	0.00	0.00	0.00	0.00	0.00	0.00	0.00	0.00	0.00	0.00	0.00	0.00	0.00	-144.10	163.90	-19.70	0.00	-67.70	83.20	-15.50	0.00	-8.20	5.40	2.70	0.00	-8.20	5.40	2.70	0.00	1.00	0.00	0.00	0.00	0.00	0.00	0.00	0.00	0.00	0.00	0.00	0.00	0.00	0.00	0.00
0.00	0.00	0.00	0.00	0.00	0.00	0.00	0.00	0.00	0.00	0.00	0.00	0.00	0.00	0.00	0.00	0.00	0.00	0.00	-169.80	133.70	36.10	0.00	-82.00	69.80	12.10	0.00	-8.30	3.20	5.00	0.00	-8.30	3.20	5.00	0.00	1.00	0.00	0.00	0.00	0.00	0.00	0.00	0.00	0.00	0.00	0.00	0.00	0.00	0.00	0.00
0.00	0.00	0.00	0.00	0.00	0.00	0.00	0.00	0.00	0.00	0.00	0.00	0.00	0.00	0.00	0.00	0.00	0.00	0.00	-178.90	90.40	88.50	0.00	-88.30	49.60	38.60	0.00	-7.50	0.60	6.80	0.00	-7.50	0.60	6.80	0.00	1.00	0.00	0.00	0.00	0.00	0.00	0.00	0.00	0.00	0.00	0.00	0.00	0.00	0.00	0.00
0.00	0.00	0.00	0.00	0.00	0.00	0.00	0.00	0.00	0.00	0.00	0.00	0.00	0.00	0.00	0.00	0.00	0.00	0.00	-170.50	38.20	132.20	0.00	-85.90	24.50	61.30	0.00	-6.10	-1.90	8.00	0.00	-6.10	-1.90	8.00	0.00	1.00	0.00	0.00	0.00	0.00	0.00	0.00	0.00	0.00	0.00	0.00	0.00	0.00	0.00	0.00
0.00	0.00	0.00	0.00	0.00	0.00	0.00	0.00	0.00	0.00	0.00	0.00	0.00	0.00	0.00	0.00	0.00	0.00	0.00	-145.40	-17.60	163.00	0.00	-75.20	-2.90	78.00	0.00	-4.00	-4.30	8.30	0.00	-4.00	-4.30	8.30	0.00	1.00	0.00	0.00	0.00	0.00	0.00	0.00	0.00	0.00	0.00	0.00	0.00	0.00	0.00	0.00
0.00	0.00	0.00	0.00	0.00	0.00	0.00	0.00	0.00	0.00	0.00	0.00	0.00	0.00	0.00	0.00	0.00	0.00	0.00	-106.00	-71.80	177.80	0.00	-57.00	-30.10	87.10	0.00	-1.50	-6.30	7.90	0.00	-1.50	-6.30	7.90	0.00	1.00	0.00	0.00	0.00	0.00	0.00	0.00	0.00	0.00	0.00	0.00	0.00	0.00	0.00	0.00
0.00	0.00	0.00	0.00	0.00	0.00	0.00	0.00	0.00	0.00	0.00	0.00	0.00	0.00	0.00	0.00	0.00	0.00	0.00	-56.30	-118.90	175.20	0.00	-33.30	-54.30	87.60	0.00	1.00	-7.70	6.60	0.00	1.00	-7.70	6.60	0.00	1.00	0.00	0.00	0.00	0.00	0.00	0.00	0.00	0.00	0.00	0.00	0.00	0.00	0.00	0.00
0.00	0.00	0.00	0.00	0.00	0.00	0.00	0.00	0.00	0.00	0.00	0.00	0.00	0.00	0.00	0.00	0.00	0.00	0.00	-1.00	-154.40	155.50	0.00	-6.30	-73.30	79.60	0.00	3.50	-8.30	4.70	0.00	3.50	-8.30	4.70	0.00	1.00	0.00	0.00	0.00	0.00	0.00	0.00	0.00	0.00	0.00	0.00	0.00	0.00	0.00	0.00
0.00	0.00	0.00	0.00	0.00	0.00	0.00	0.00	0.00	0.00	0.00	0.00	0.00	0.00	0.00	0.00	0.00	0.00	0.00	54.30	-174.80	120.50	0.00	21.20	-85.00	63.70	0.00	5.70	-8.10	2.40	0.00	5.70	-8.10	2.40	0.00	1.00	0.00	0.00	0.00	0.00	0.00	0.00	0.00	0.00	0.00	0.00	0.00	0.00	0.00	0.00
0.00	0.00	0.00	0.00	0.00	0.00	0.00	0.00	0.00	0.00	0.00	0.00	0.00	0.00	0.00	0.00	0.00	0.00	0.00	104.30	-178.00	73.70	0.00	46.70	-88.40	41.70	0.00	7.30	-7.10	-0.10	0.00	7.30	-7.10	-0.10	0.00	1.00	0.00	0.00	0.00	0.00	0.00	0.00	0.00	0.00	0.00	0.00	0.00	0.00	0.00	0.00
0.00	0.00	0.00	0.00	0.00	0.00	0.00	0.00	0.00	0.00	0.00	0.00	0.00	0.00	0.00	0.00	0.00	0.00	0.00	144.10	-163.90	19.70	-0.10	67.70	-83.20	15.50	0.00	8.20	-5.40	-2.70	0.00	8.20	-5.40	-2.70	0.00	1.00	0.00	0.00	0.00	0.00	0.00	0.00	0.00	0.00	0.00	0.00	0.00	0.00	0.00	0.00
0.00	0.00	0.00	0.00	0.00	0.00	0.00	0.00	0.00	0.00	0.00	0.00	0.00	0.00	0.00	0.00	0.00	0.00	0.00	169.80	-133.70	-36.10	0.00	82.00	-69.80	-12.10	0.00	8.30	-3.20	-5.00	0.00	8.30	-3.20	-5.00	0.00	1.00	0.00	0.00	0.00	0.00	0.00	0.00	0.00	0.00	0.00	0.00	0.00	0.00	0.00	0.00
0.00	0.00	0.00	0.00	0.00	0.00	0.00	0.00	0.00	0.00	0.00	0.00	0.00	0.00	0.00	0.00	0.00	0.00	0.00	178.90	-90.30	-88.50	0.00	88.30	-49.60	-38.60	0.00	7.50	-0.60	-6.80	0.00	7.50	-0.60	-6.80	0.00	1.00	0.00	0.00	0.00	0.00	0.00	0.00	0.00	0.00	0.00	0.00	0.00	0.00	0.00	0.00
0.00	0.00	0.00	0.00	0.00	0.00	0.00	0.00	0.00	0.00	0.00	0.00	0.00	0.00	0.00	0.00	0.00	0.00	0.00	170.50	-38.20	-132.20	0.10	85.90	-24.50	-61.30	0.00	6.10	1.90	-8.00	0.00	6.10	1.90	-8.00	0.00	1.00	0.00	0.00	0.00	0.00	0.00	0.00	0.00	0.00	0.00	0.00	0.00	0.00	0.00	0.00
0.00	0.00	0.00	0.00	0.00	0.00	0.00	0.00	0.00	0.00	0.00	0.00	0.00	0.00	0.00	0.00	0.00	0.00	0.00	145.40	17.60	-163.00	0.00	75.10	2.90	-78.00	0.00	4.00	4.30	-8.30	0.00	4.00	4.30	-8.30	0.00	1.00	0.00	0.00	0.00	0.00	0.00	0.00	0.00	0.00	0.00	0.00	0.00	0.00	0.00	0.00
0.00	0.00	0.00	0.00	0.00	0.00	0.00	0.00	0.00	0.00	0.00	0.00	0.00	0.00	0.00	0.00	0.00	0.00	0.00	106.00	71.70	-177.90	-0.10	57.00	30.10	-87.10	0.00	1.50	6.30	-7.90	0.00	1.50	6.30	-7.90	0.00	1.00	0.00	0.00	0.00	0.00	0.00	0.00	0.00	0.00	0.00	0.00	0.00	0.00	0.00	0.00
0.00	0.00	0.00	0.00	0.00	0.00	0.00	0.00	0.00	0.00	0.00	0.00	0.00	0.00	0.00	0.00	0.00	0.00	0.00	56.20	118.90	-175.20	0.00	33.30	54.30	-87.60	0.00	-1.00	7.70	-6.60	0.00	-1.00	7.70	-6.60	0.00	1.00	0.00	0.00	0.00	0.00	0.00	0.00	0.00	0.00	0.00	0.00	0.00	0.00	0.00	0.00
0.00	0.00	0.00	0.00	0.00	0.00	0.00	0.00	0.00	0.00	0.00	0.00	0.00	0.00	0.00	0.00	0.00	0.00	0.00	1.00	154.40	-155.40	0.00	6.30	73.30	-79.60	0.00	-3.50	8.30	-4.70	0.00	-3.50	8.30	-4.70	0.00	1.00	0.00	0.00	0.00	0.00	0.00	0.00	0.00	0.00	0.00	0.00	0.00	0.00	0.00	0.00
0.00	0.00	0.00	0.00	0.00	0.00	0.00	0.00	0.00	0.00	0.00	0.00	0.00	0.00	0.00	0.00	0.00	0.00	0.00	-54.20	174.80	-120.50	0.00	-21.20	85.00	-63.70	0.00	-5.70	8.10	-2.40	0.00	-5.70	8.10	-2.40	0.00	1.00	0.00	0.00	0.00	0.00	0.00	0.00	0.00	0.00	0.00	0.00	0.00	0.00	0.00	0.00
0.00	0.00	0.00	0.00	0.00	0.00	0.00	0.00	0.00	0.00	0.00	0.00	0.00	0.00	0.00	0.00	0.00	0.00	0.00	-104.30	178.00	-73.70	0.00	-46.70	88.40	-41.70	0.00	-7.30	7.10	0.10	0.00	-7.30	7.10	0.10	0.00	1.00	0.00	0.00	0.00	0.00	0.00	0.00	0.00	0.00	0.00	0.00	0.00	0.00	0.00	0.00
0.00	0.00	0.00	0.00	0.00	0.00	0.00	0.00	0.00	0.00	0.00	0.00	0.00	0.00	0.00	0.00	0.00	0.00	0.00	-144.10	163.90	-19.70	0.00	-67.70	83.20	-15.50	0.00	-8.20	5.40	2.70	0.00	-8.20	5.40	2.70	0.00	1.00	0.00	0.00	0.00	0.00	0.00	0.00	0.00	0.00	0.00	0.00	0.00	0.00	0.00	0.00
0.00	0.00	0.00	0.00	0.00	0.00	0.00	0.00	0.00	0.00	0.00	0.00	0.00	0.00	0.00	0.00	0.00	0.00	0.00	-169.80	133.60	36.10	0.00	-82.00	69.80	12.10	0.00	-8.30	3.20	5.00	0.00	-8.30	3.20	5.00	0.00	1.00	0.00	0.00	0.00	0.00	0.00	0.00	0.00	0.00	0.00	0.00	0.00	0.00	0.00	0.00
0.00	0.00	0.00	0.00	0.00	0.00	0.00	0.00	0.00	0.00	0.00	0.00	0.00	0.00	0.00	0.00	0.00	0.00	0.00	-178.90	90.40	88.50	0.00	-88.30	49.60	38.60	0.00	-7.50	0.60	6.80	0.00	-7.50	0.60	6.80	0.00	1.00	0.00	0.00	0.00	0.00	0.00	0.00	0.00	0.00	0.00	0.00	0.00	0.00	0.00	0.00
0.00	0.00	0.00	0.00	0.00	0.00	0.00	0.00	0.00	0.00	0.00	0.00	0.00	0.00	0.00	0.00	0.00	0.00	0.00	-170.50	38.20	132.30	0.00	-85.90	24.50	61.30	0.00	-6.10	-1.90	8.00	0.00	-6.10	-1.90	8.00	0.00	1.00	0.00	0.00	0.00	0.00	0.00	0.00	0.00	0.00	0.00	0.00	0.00	0.00	0.00	0.00
0.00	0.00	0.00	0.00	0.00	0.00	0.00	0.00	0.00	0.00	0.00	0.00	0.00	0.00	0.00	0.00	0.00	0.00	0.00	-145.40	-17.60	163.00	0.00	-75.10	-2.90	78.00	0.00	-4.00	-4.30	8.30	0.00	-4.00	-4.30	8.30	0.00	1.00	0.00	0.00	0.00	0.00	0.00	0.00	0.00	0.00	0.00	0.00	0.00	0.00	0.00	0.00
0.00	0.00	0.00	0.00	0.00	0.00	0.00	0.00	0.00	0.00	0.00	0.00	0.00	0.00	0.00	0.00	0.00	0.00	0.00	-106.00	-71.80	177.80	0.00	-57.00	-30.10	87.10	0.00	-1.50	-6.30	7.90	0.00	-1.50	-6.30	7.90	0.00	1.00	0.00	0.00	0.00	0.00	0.00	0.00	0.00	0.00	0.00	0.00	0.00	0.00	0.00	0.00
0.00	0.00	0.00	0.00	0.00	0.00	0.00	0.00	0.00	0.00	0.00	0.00	0.00	0.00	0.00	0.00	0.00	0.00	0.00	-56.30	-118.90	175.20	0.00	-33.30	-54.30	87.60	0.00	1.00	-7.70	6.60	0.00	1.00	-7.70	6.60	0.00	1.00	0.00	0.00	0.00	0.00	0.00	0.00	0.00	0.00	0.00	0.00	0.00	0.00	0.00	0.00
0.00	0.00	0.00	0.00	0.00	0.00	0.00	0.00	0.00	0.00	0.00	0.00	0.00	0.00	0.00	0.00	0.00	0.00	0.00	-1.00	-154.40	155.50	0.00	-6.30	-73.30	79.60	0.00	3.50	-8.30	4.70	0.00	3.50	-8.30	4.70	0.00	1.00	0.00	0.00	0.00	0.00	0.00	0.00	0.00	0.00	0.00	0.00	0.00	0.00	0.00	0.00
0.00	0.00	0.00	0.00	0.00	0.00	0.00	0.00	0.00	0.00	0.00	0.00	0.00	0.00	0.00	0.00	0.00	0.00	0.00	54.30	-174.80	120.50	0.00	21.20	-85.00	63.70	0.00	5.70	-8.10	2.40	0.00	5.70	-8.10	2.40	0.00	1.00	0.00	0.00	0.00	0.00	0.00	0.00	0.00	0.00	0.00	0.00	0.00	0.00	0.00	0.00
0.00	0.00	0.00	0.00	0.00	0.00	0.00	0.00	0.00	0.00	0.00	0.00	0.00	0.00	0.00	0.00	0.00	0.00	0.00	104.30	-178.10	73.70	0.00	46.70	-88.40	41.60	0.00	7.30	-7.10	-0.10	0.00	7.30	-7.10	-0.10	0.00	1.00	0.00	0.00	0.00	0.00	0.00	0.00	0.00	0.00	0.00	0.00	0.00	0.00	0.00	0.00
0.00	0.00	0.00	0.00	0.00	0.00	0.00	0.00	0.00	0.00	0.00	0.00	0.00	0.00	0.00	0.00	0.00	0.00	0.00	144.10	-163.90	19.70	0.00	67.70	-83.20	15.50	0.00	8.20	-5.40	-2.70	0.00	8.20	-5.40	-2.70	0.00	1.00	0.00	0.00	0.00	0.00	0.00	0.00	0.00	0.00	0.00	0.00	0.00	0.00	0.00	0.00
0.00	0.00	0.00	0.00	0.00	0.00	0.00	0.00	0.00	0.00	0.00	0.00	0.00	0.00	0.00	0.00	0.00	0.00	0.00	169.80	-133.70	-36.10	0.00	82.00	-69.80	-12.10	0.00	8.30	-3.20	-5.00	0.00	8.30	-3.20	-5.00	0.00	1.00	0.00	0.00	0.00	0.00	0.00	0.00	0.00	0.00	0.00	0.00	0.00	0.00	0.00	0.00
0.00	0.00	0.00	0.00	0.00	0.00	0.00	0.00	0.00	0.00	0.00	0.00	0.00	0.00	0.00	0.00	0.00	0.00	0.00	178.90	-90.30	-88.50	0.00	88.30	-49.60	-38.60	0.00	7.50	-0.60	-6.80	0.00	7.50	-0.60	-6.80	0.00	1.00	0.00	0.00	0.00	0.00	0.00	0.00	0.00	0.00	0.00	0.00	0.00	0.00	0.00	0.00
0.00	0.00	0.00	0.00	0.00	0.00	0.00	0.00	0.00	0.00	0.00	0.00	0.00	0.00	0.00	0.00	0.00	0.00	0.00	170.50	-38.20	-132.20	0.00	85.90	-24.50	-61.30	0.00	6.10	1.90	-8.00	0.00	6.10	1.90	-8.00	0.00	1.00	0.00	0.00	0.00	0.00	0.00	0.00	0.00	0.00	0.00	0.00	0.00	0.00	0.00	0.00
0.00	0.00	0.00	0.00	0.00	0.00	0.00	0.00	0.00	0.00	0.00	0.00	0.00	0.00	0.00	0.00	0.00	0.00	0.00	145.40	17.60	-163.00	0.00	75.10	2.90	-78.00	0.00	4.00	4.30	-8.30	0.00	4.00	4.30	-8.30	0.00	1.00	0.00	0.00	0.00	0.00	0.00	0.00	0.00	0.00	0.00	0.00	0.00	0.00	0.00	0.00
0.00	0.00	0.00	0.00	0.00	0.00	0.00	0.00	0.00	0.00	0.00	0.00	0.00	0.00	0.00	0.00	0.00	0.00	0.00	106.00	71.70	-177.80	0.00	57.00	30.10	-87.10	0.00	1.50	6.30	-7.90	0.00	1.50	6.30	-7.90	0.00	1.00	0.00	0.00	0.00	0.00	0.00	0.00	0.00	0.00	0.00	0.00	0.00	0.00	0.00	0.00
0.00	0.00	0.00	0.00	0.00	0.00	0.00	0.00	0.00	0.00	0.00	0.00	0.00	0.00	0.00	0.00	0.00	0.00	0.00	56.30	118.90	-175.20	0.00	33.30	54.30	-87.60	0.00	-1.00	7.70	-6.60	0.00	-1.00	7.70	-6.60	0.00	1.00	0.00	0.00	0.00	0.00	0.00	0.00	0.00	0.00	0.00	0.00	0.00	0.00	0.00	0.00
0.00	0.00	0.00	0.00	0.00	0.00	0.00	0.00	0.00	0.00	0.00	0.00	0.00	0.00	0.00	0.00	0.00	0.00	0.00	1.00	154.40	-155.50	0.00	6.30	73.30	-79.60	0.00	-3.50	8.30	-4.70	0.00	-3.50	8.30	-4.70	0.00	1.00	0.00	0.00	0.00	0.00	0.00	0.00	0.00	0.00	0.00	0.00	0.00	0.00	0.00	0.00
0.00	0.00	0.00	0.00	0.00	0.00	0.00	0.00	0.00	0.00	0.00	0.00	0.00	0.00	0.00	0.00	0.00	0.00	0.00	-54.30	174.80	-120.50	0.00	-21.20	85.00	-63.70	0.00	-5.70	8.10	-2.40	0.00	-5.70	8.10	-2.40	0.00	1.00	0.00	0.00	0.00	0.00	0.00	0.00	0.00	0.00	0.00	0.00	0.00	0.00	0.00	0.00
0.00	0.00	0.00	0.00	0.00	0.00	0.00	0.00	0.00	0.00	0.00	0.00	0.00	0.00	0.00	0.00	0.00	0.00	0.00	-104.30	178.00	-73.80	0.00	-46.70	88.40	-41.70	0.00	-7.30	7.10	0.10	0.00	-7.30	7.10	0.10	0.00	1.00	0.00	0.00	0.00	0.00	0.00	0.00	0.00	0.00	0.00	0.00	0.00	0.00	0.00	0.00
0.00	0.00	0.00	0.00	0.00	0.00	0.00	0.00	0.00	0.00	0.00	0.00	0.00	0.00	0.00	0.00	0.00	0.00	0.00	-144.10	163.90	-19.70	0.00	-67.70	83.20	-15.50	0.00	-8.20	5.40	2.70	0.00	-8.20	5.40	2.70	0.00	1.00	0.00	0.00	0.00	0.00	0.00	0.00	0.00	0.00	0.00	0.00	0.00	0.00	0.00	0.00
0.00	0.00	0.00	0.00	0.00	0.00	0.00	0.00	0.00	0.00	0.00	0.00	0.00	0.00	0.00	0.00	0.00	0.00	0.00	-169.80	133.70	36.10	0.00	-82.00	69.80	12.10	0.00	-8.30	3.20	5.00	0.00	-8.30	3.20	5.00	0.00	1.00	0.00	0.00	0.00	0.00	0.00	0.00	0.00	0.00	0.00	0.00	0.00	0.00	0.00	0.00
0.00	0.00	0.00	0.00	0.00	0.00	0.00	0.00	0.00	0.00	0.00	0.00	0.00	0.00	0.00	0.00	0.00	0.00	0.00	-178.90	90.40	88.50	0.00	-88.20	49.60	38.60	0.00	-7.50	0.60	6.80	0.00	-7.50	0.60	6.80	0.00	1.00	0.00	0.00	0.00	0.00	0.00	0.00	0.00	0.00	0.00	0.00	0.00	0.00	0.00	0.00
0.00	0.00	0.00	0.00	0.00	0.00	0.00	0.00	0.00	0.00	0.00	0.00	0.00	0.00	0.00	0.00	0.00	0.00	0.00	-170.50	38.20	132.20	0.00	-85.90	24.50	61.30	0.00	-6.10	-1.90	8.00	0.00	-6.10	-1.90	8.00	0.00	1.00	0.00	0.00	0.00	0.00	0.00	0.00	0.00	0.00	0.00	0.00	0.00	0.00	0.00	0.00
0.00	0.00	0.00	0.00	0.00	0.00	0.00	0.00	0.00	0.00	0.00	0.00	0.00	0.00	0.00	0.00	0.00	0.00	0.00	-145.40	-17.60	163.00	0.00	-75.10	-2.90	78.00	0.00	-4.00	-4.30	8.30	0.00	-4.00	-4.30	8.30	0.00	1.00	0.00	0.00	0.00	0.00	0.00	0.00	0.00	0.00	0.00	0.00	0.00	0.00	0.00	0.00
0.00	0.00	0.00	0.00	0.00	0.00	0.00	0.00	0.00	0.00	0.00	0.00	0.00	0.00	0.00	0.00	0.00	0.00	0.00	-106.00	-71.80	177.80	0.00	-57.00	-30.10	87.10	0.00	-1.50	-6.30	7.90	0.00	-1.50	-6.30	7.90	0.00	1.00	0.00	0.00	0.00	0.00	0.00	0.00	0.00	0.00	0.00	0.00	0.00	0.00	0.00	0.00
0.00	0.00	0.00	0.00	0.00	0.00	0.00	0.00	0.00	0.00	0.00	0.00	0.00	0.00	0.00	0.00	0.00	0.00	0.00	-56.30	-118.90	175.20	0.00	-33.30	-54.30	87.60	0.00	1.00	-7.70	6.60	0.00	1.00	-7.70	6.60	0.00	1.00	0.00	0.00	0.00	0.00	0.00	0.00	0.00	0.00	0.00	0.00	0.00	0.00	0.00	0.00
0.00	0.00	0.00	0.00	0.00	0.00	0.00	0.00	0.00	0.00	0.00	0.00	0.00	0.00	0.00	0.00	0.00	0.00	0.00	-1.00	-154.40	155.50	0.10	-6.30	-73.30	79.60	0.00	3.50	-8.30	4.70	0.00	3.50	-8.30	4.70	0.00	1.00	0.00	0.00	0.00	0.00	0.00	0.00	0.00	0.00	0.00	0.00	0.00	0.00	0.00	0.00
0.00	0.00	0.00	0.00	0.00	0.00	0.00	0.00	0.00	0.00	0.00	0.00	0.00	0.00	0.00	0.00	0.00	0.00	0.00	54.30	-174.80	120.50	0.00	21.20	-85.00	63.70	0.00	5.70	-8.10	2.40	0.00	5.70	-8.10	2.40	0.00	1.00	0.00	0.00	0.00	0.00	0.00	0.00	0.00	0.00	0.00	0.00	0.00	0.00	0.00	0.00
0.00	0.00	0.00	0.00	0.00	0.00	0.00	0.00	0.00	0.00	0.00	0.00	0.00	0.00	0.00	0.00	0.00	0.00	0.00	104.30	-178.10	73.70	0.00	46.70	-88.50	41.60	0.00	7.30	-7.10	-0.10	0.00	7.30	-7.10	-0.10	0.00	1.00	0.00	0.00	0.00	0.00	0.00	0.00	0.00	0.00	0.00	0.00	0.00	0.00	0.00	0.00
0.00	0.00	0.00	0.00	0.00	0.00	0.00	0.00	0.00	0.00	0.00	0.00	0.00	0.00	0.00	0.00	0.00	0.00	0.00	144.10	-163.90	19.70	0.00	67.70	-83.20	15.50	0.00	8.20	-5.40	-2.70	0.00	8.20	-5.40	-2.70	0.00	1.00	0.00	0.00	0.00	0.00	0.00	0.00	0.00	0.00	0.00	0.00	0.00	0.00	0.00	0.00
0.00	0.00	0.00	0.00	0.00	0.00	0.00	0.00	0.00	0.00	0.00	0.00	0.00	0.00	0.00	0.00	0.00	0.00	0.00	169.80	-133.70	-36.10	0.00	82.00	-69.80	-12.10	0.00	8.30	-3.20	-5.00	0.00	8.30	-3.20	-5.00	0.00	1.00	0.00	0.00	0.00	0.00	0.00	0.00	0.00	0.00	0.00	0.00	0.00	0.00	0.00	0.00
0.00	0.00	0.00	0.00	0.00	0.00	0.00	0.00	0.00	0.00	0.00	0.00	0.00	0.00	0.00	0.00	0.00	0.00	0.00	178.90	-90.30	-88.50	0.00	88.30	-49.60	-38.60	0.00	7.50	-0.60	-6.80	0.00	7.50	-0.60	-6.80	0.00	1.00	0.00	0.00	0.00	0.00	0.00	0.00	0.00	0.00	0.00	0.00	0.00	0.00	0.00	0.00
0.00	0.00	0.00	0.00	0.00	0.00	0.00	0.00	0.00	0.00	0.00	0.00	0.00	0.00	0.00	0.00	0.00	0.00	0.00	170.50	-38.20	-132.20	0.00	85.90	-24.50	-61.30	0.00	6.10	1.90	-8.00	0.00	6.10	1.90	-8.00	0.00	1.00	0.00	0.00	0.00	0.00	0.00	0.00	0.00	0.00	0.00	0.00	0.00	0.00	0.00	0.00
0.00	0.00	0.00	0.00	0.00	0.00	0.00	0.00	0.00	0.00	0.00	0.00	0.00	0.00	0.00	0.00	0.00	0.00	0.00	145.40	17.60	-163.00	0.00	75.10	2.90	-78.00	0.00	4.00	4.30	-8.30	0.00	4.00	4.30	-8.30	0.00	1.00	0.00	0.00	0.00	0.00	0.00	0.00	0.00	0.00	0.00	0.00	0.00	0.00	0.00	0.00
0.00	0.00	0.00	0.00	0.00	0.00	0.00	0.00	0.00	0.00	0.00	0.00	0.00	0.00	0.00	0.00	0.00	0.00	0.00	106.00	71.80	-177.80	0.00	57.00	30.10	-87.10	0.00	1.50	6.30	-7.90	0.00	1.50	6.30	-7.90	0.00	1.00	0.00	0.00	0.00	0.00	0.00	0.00	0.00	0.00	0.00	0.00	0.00	0.00	0.00	0.00
0.00	0.00	0.00	0.00	0.00	0.00	0.00	0.00	0.00	0.00	0.00	0.00	0.00	0.00	0.00	0.00	0.00	0.00	0.00	56.30	118.90	-175.20	0.00	33.30	54.30	-87.60	0.00	-1.00	7.70	-6.60	0.00	-1.00	7.70	-6.60	0.00	1.00	0.00	0.00	0.00	0.00	0.00	0.00	0.00	0.00	0.00	0.00	0.00	0.00	0.00	0.00
0.00	0.00	0.00	0.00	0.00	0.00	0.00	0.00	0.00	0.00	0.00	0.00	0.00	0.00	0.00	0.00	0.00	0.00	0.00	1.00	154.40	-155.50	0.00	6.30	73.30	-79.60	0.00	-3.50	8.30	-4.70	0.00	-3.50	8.30	-4.70	0.00	1.00	0.00	0.00	0.00	0.00	0.00	0.00	0.00	0.00	0.00	0.00	0.00	0.00	0.00	0.00
0.00	0.00	0.00	0.00	0.00	0.00	0.00	0.00	0.00	0.00	0.00	0.00	0.00	0.00	0.00	0.00	0.00	0.00	0.00	-54.20	174.80	-120.50	0.00	-21.20	85.00	-63.70	0.00	-5.70	8.10	-2.40	0.00	-5.70	8.10	-2.40	0.00	1.00	0.00	0.00	0.00	0.00	0.00	0.00	0.00	0.00	0.00	0.00	0.00	0.00	0.00	0.00
0.00	0.00	0.00	0.00	0.00	0.00	0.00	0.00	0.00	0.00	0.00	0.00	0.00	0.00	0.00	0.00	0.00	0.00	0.00	-104.30	178.00	-73.70	0.00	-46.70	88.40	-41.60	0.00	-7.30	7.10	0.10	0.00	-7.30	7.10	0.10	0.00	1.00	0.00	0.00	0.00	0.00	0.00	0.00	0.00	0.00	0.00	0.00	0.00	0.00	0.00	0.00
0.00	0.00	0.00	0.00	0.00	0.00	0.00	0.00	0.00	0.00	0.00	0.00	0.00	0.00	0.00	0.00	0.00	0.00	0.00	-144.10	163.90	-19.70	0.00	-67.60	83.20	-15.50	0.00	-8.20	5.40	2.70	0.00	-8.20	5.40	2.70	0.00	1.00	0.00	0.00	0.00	0.00	0.00	0.00	0.00	0.00	0.00	0.00	0.00	0.00	0.00	0.00
0.00	0.00	0.00	0.00	0.00	0.00	0.00	0.00	0.00	0.00	0.00	0.00	0.00	0.00	0.00	0.00	0.00	0.00	0.00	-169.80	133.60	36.10	0.00	-82.00	69.80	12.10	0.00	-8.30	3.20	5.00	0.00	-8.30	3.20	5.00	0.00	1.00	0.00	0.00	0.00	0.00	0.00	0.00	0.00	0.00	0.00	0.00	0.00	0.00	0.00	0.00
0.00	0.00	0.00	0.00	0.00	0.00	0.00	0.00	0.00	0.00	0.00	0.00	0.00	0.00	0.00	0.00	0.00	0.00	0.00	-178.90	90.40	88.50	0.00	-88.20	49.60	38.60	0.00	-7.50	0.60	6.80	0.00	-7.50	0.60	6.80	0.00	1.00	0.00	0.00	0.00	0.00	0.00	0.00	0.00	0.00	0.00	0.00	0.00	0.00	0.00	0.00
0.00	0.00	0.00	0.00	0.00	0.00	0.00	0.00	0.00	0.00	0.00	0.00	0.00	0.00	0.00	0.00	0.00	0.00	0.00	-170.50	38.20	132.30	0.00	-85.90	24.50	61.30	0.00	-6.10	-1.90	8.00	0.00	-6.10	-1.90	8.00	0.00	1.00	0.00	0.00	0.00	0.00	0.00	0.00	0.00	0.00	0.00	0.00	0.00	0.00	0.00	0.00
0.00	0.00	0.00	0.00	0.00	0.00	0.00	0.00	0.00	0.00	0.00	0.00	0.00	0.00	0.00	0.00	0.00	0.00	0.00	-145.40	-17.60	163.00	0.00	-75.10	-2.90	78.00	0.00	-4.00	-4.30	8.30	0.00	-4.00	-4.30	8.30	0.00	1.00	0.00	0.00	0.00	0.00	0.00	0.00	0.00	0.00	0.00	0.00	0.00	0.00	0.00	0.00
0.00	0.00	0.00	0.00	0.00	0.00	0.00	0.00	0.00	0.00	0.00	0.00	0.00	0.00	0.00	0.00	0.00	0.00	0.00	-106.00	-71.80	177.80	0.00	-57.00	-30.10	87.10	0.00	-1.50	-6.30	7.90	0.00	-1.50	-6.30	7.90	0.00	1.00	0.00	0.00	0.00	0.00	0.00	0.00	0.00	0.00	0.00	0.00	0.00	0.00	0.00	0.00
0.00	0.00	0.00	0.00	0.00	0.00	0.00	0.00	0.00	0.00	0.00	0.00	0.00	0.00	0.00	0.00	0.00	0.00	0.00	-56.30	-118.90	175.20	0.00	-33.30	-54.30	87.60	0.00	1.00	-7.70	6.60	0.00	1.00	-7.70	6.60	0.00	1.00	0.00	0.00	0.00	0.00	0.00	0.00	0.00	0.00	0.00	0.00	0.00	0.00	0.00	0.00
0.00	0.00	0.00	0.00	0.00	0.00	0.00	0.00	0.00	0.00	0.00	0.00	0.00	0.00	0.00	0.00	0.00	0.00	0.00	-1.00	-154.40	155.50	0.00	-6.30	-73.30	79.60	0.00	3.50	-8.30	4.70	0.00	3.50	-8.30	4.70	0.00	1.00	0.00	0.00	0.00	0.00	0.00	0.00	0.00	0.00	0.00	0.00	0.00	0.00	0.00	0.00
0.00	0.00	0.00	0.00	0.00	0.00	0.00	0.00	0.00	0.00	0.00	0.00	0.00	0.00	0.00	0.00	0.00	0.00	0.00	54.20	-174.80	120.50	0.00	21.20	-85.00	63.70	0.00	5.70	-8.10	2.40	0.00	5.70	-8.10	2.40	0.00	1.00	0.00	0.00	0.00	0.00	0.00	0.00	0.00	0.00	0.00	0.00	0.00	0.00	0.00	0.00
0.00	0.00	0.00	0.00	0.00	0.00	0.00	0.00	0.00	0.00	0.00	0.00	0.00	0.00	0.00	0.00	0.00	0.00	0.00	104.30	-178.10	73.70	0.00	46.70	-88.50	41.60	0.00	7.30	-7.10	-0.10	0.00	7.30	-7.10	-0.10	0.00	1.00	0.00	0.00	0.00	0.00	0.00	0.00	0.00	0.00	0.00	0.00	0.00	0.00	0.00	0.00
0.00	0.00	0.00	0.00	0.00	0.00	0.00	0.00	0.00	0.00	0.00	0.00	0.00	0.00	0.00	0.00	0.00	0.00	0.00	144.10	-163.90	19.70	0.00	67.70	-83.20	15.50	0.00	8.20	-5.40	-2.70	0.00	8.20	-5.40	-2.70	0.00	1.00	0.00	0.00	0.00	0.00	0.00	0.00	0.00	0.00	0.00	0.00	0.00	0.00	0.00	0.00
0.00	0.00	0.00	0.00	0.00	0.00	0.00	0.00	0.00	0.00	0.00	0.00	0.00	0.00	0.00	0.00	0.00	0.00	0.00	169.80	-133.70	-36.10	0.00	82.00	-69.80	-12.10	0.00	8.30	-3.20	-5.00	0.00	8.30	-3.20	-5.00	0.00	1.00	0.00	0.00	0.00	0.00	0.00	0.00	0.00	0.00	0.00	0.00	0.00	0.00	0.00	0.00
0.00	0.00	0.00	0.00	0.00	0.00	0.00	0.00	0.00	0.00	0.00	0.00	0.00	0.00	0.00	0.00	0.00	0.00	0.00	178.90	-90.40	-88.50	0.00	88.20	-49.60	-38.60	0.00	7.50	-0.60	-6.80	0.00	7.50	-0.60	-6.80	0.00	1.00	0.00	0.00	0.00	0.00	0.00	0.00	0.00	0.00	0.00	0.00	0.00	0.00	0.00	0.00
0.00	0.00	0.00	0.00	0.00	0.00	0.00	0.00	0.00	0.00	0.00	0.00	0.00	0.00	0.00	0.00	0.00	0.00	0.00	170.50	-38.20	-132.20	0.00	85.90	-24.50	-61.30	0.00	6.10	1.90	-8.00	0.00	6.10	1.90	-8.00	0.00	1.00	0.00	0.00	0.00	0.00	0.00	0.00	0.00	0.00	0.00	0.00	0.00	0.00	0.00	0.00
0.00	0.00	0.00	0.00	0.00	0.00	0.00	0.00	0.00	0.00	0.00	0.00	0.00	0.00	0.00	0.00	0.00	0.00	0.00	145.40	17.60	-163.00	0.00	75.10	2.90	-78.00	0.00	4.00	4.30	-8.30	0.00	4.00	4.30	-8.30	0.00	1.00	0.00	0.00	0.00	0.00	0.00	0.00	0.00	0.00	0.00	0.00	0.00	0.00	0.00	0.00
0.00	0.00	0.00	0.00	0.00	0.00	0.00	0.00	0.00	0.00	0.00	0.00	0.00	0.00	0.00	0.00	0.00	0.00	0.00	106.00	71.80	-177.80	0.00	57.00	30.10	-87.10	0.00	1.50	6.30	-7.90	0.00	1.50	6.30	-7.90	0.00	1.00	0.00	0.00	0.00	0.00	0.00	0.00	0.00	0.00	0.00	0.00	0.00	0.00	0.00	0.00
0.00	0.00	0.00	0.00	0.00	0.00	0.00	0.00	0.00	0.00	0.00	0.00	0.00	0.00	0.00	0.00	0.00	0.00	0.00	56.30	118.90	-175.20	0.00	33.30	54.30	-87.60	0.00	-1.00	7.70	-6.60	0.00	-1.00	7.70	-6.60	0.00	1.00	0.00	0.00	0.00	0.00	0.00	0.00	0.00	0.00	0.00	0.00	0.00	0.00	0.00	0.00
0.00	0.00	0.00	0.00	0.00	0.00	0.00	0.00	0.00	0.00	0.00	0.00	0.00	0.00	0.00	0.00	0.00	0.00	0.00	1.00	154.40	-155.50	0.00	6.30	73.30	-79.60	0.00	-3.50	8.30	-4.70	0.00	-3.50	8.30	-4.70	0.00	1.00	0.00	0.00	0.00	0.00	0.00	0.00	0.00	0.00	0.00	0.00	0.00	0.00	0.00	0.00
0.00	0.00	0.00	0.00	0.00	0.00	0.00	0.00	0.00	0.00	0.00	0.00	0.00	0.00	0.00	0.00	0.00	0.00	0.00	-54.30	174.80	-120.50	0.00	-21.20	85.00	-63.70	0.00	-5.70	8.10	-2.40	0.00	-5.70	8.10	-2.40	0.00	1.00	0.00	0.00	0.00	0.00	0.00	0.00	0.00	0.00	0.00	0.00	0.00	0.00	0.00	0.00
0.00	0.00	0.00	0.00	0.00	0.00	0.00	0.00	0.00	0.00	0.00	0.00	0.00	0.00	0.00	0.00	0.00	0.00	0.00	-104.30	178.10	-73.70	0.00	-46.70	88.40	-41.60	0.00	-7.30	7.10	0.10	0.00	-7.30	7.10	0.10	0.00	1.00	0.00	0.00	0.00	0.00	0.00	0.00	0.00	0.00	0.00	0.00	0.00	0.00	0.00	0.00
0.00	0.00	0.00	0.00	0.00	0.00	0.00	0.00	0.00	0.00	0.00	0.00	0.00	0.00	0.00	0.00	0.00	0.00	0.00	-144.10	163.90	-19.70	0.00	-67.60	83.20	-15.50	0.00	-8.20	5.40	2.70	0.00	-8.20	5.40	2.70	0.00	1.00	0.00	0.00	0.00	0.00	0.00	0.00	0.00	0.00	0.00	0.00	0.00	0.00	0.00	0.00
0.00	0.00	0.00	0.00	0.00	0.00	0.00	0.00	0.00	0.00	0.00	0.00	0.00	0.00	0.00	0.00	0.00	0.00	0.00	-169.80	133.70	36.10	0.00	-81.90	69.80	12.10	0.00	-8.30	3.20	5.00	0.00	-8.30	3.20	5.00	0.00	1.00	0.00	0.00	0.00	0.00	0.00	0.00	0.00	0.00	0.00	0.00	0.00	0.00	0.00	0.00
0.00	0.00	0.00	0.00	0.00	0.00	0.00	0.00	0.00	0.00	0.00	0.00	0.00	0.00	0.00	0.00	0.00	0.00	0.00	-178.90	90.30	88.50	0.00	-88.20	49.60	38.60	0.00	-7.50	0.60	6.80	0.00	-7.50	0.60	6.80	0.00	1.00	0.00	0.00	0.00	0.00	0.00	0.00	0.00	0.00	0.00	0.00	0.00	0.00	0.00	0.00
0.00	0.00	0.00	0.00	0.00	0.00	0.00	0.00	0.00	0.00	0.00	0.00	0.00	0.00	0.00	0.00	0.00	0.00	0.00	-170.50	38.20	132.20	0.00	-85.90	24.50	61.30	0.00	-6.10	-1.90	8.00	0.00	-6.10	-1.90	8.00	0.00	1.00	0.00	0.00	0.00	0.00	0.00	0.00	0.00	0.00	0.00	0.00	0.00	0.00	0.00	0.00
0.00	0.00	0.00	0.00	0.00	0.00	0.00	0.00	0.00	0.00	0.00	0.00	0.00	0.00	0.00	0.00	0.00	0.00	0.00	-145.40	-17.60	163.00	0.00	-75.10	-2.90	78.00	0.00	-4.00	-4.30	8.30	0.00	-4.00	-4.30	8.30	0.00	1.00	0.00	0.00	0.00	0.00	0.00	0.00	0.00	0.00	0.00	0.00	0.00	0.00	0.00	0.00
0.00	0.00	0.00	0.00	0.00	0.00	0.00	0.00	0.00	0.00	0.00	0.00	0.00	0.00	0.00	0.00	0.00	0.00	0.00	-106.00	-71.80	177.80	0.00	-57.00	-30.10	87.10	0.00	-1.50	-6.30	7.90	0.00	-1.50	-6.30	7.90	0.00	1.00	0.00	0.00	0.00	0.00	0.00	0.00	0.00	0.00	0.00	0.00	0.00	0.00	0.00	0.00
0.00	0.00	0.00	0.00	0.00	0.00	0.00	0.00	0.00	0.00	0.00	0.00	0.00	0.00	0.00	0.00	0.00	0.00	0.00	-56.20	-118.90	175.20	0.00	-33.30	-54.30	87.60	0.00	1.00	-7.70	6.60	0.00	1.00	-7.70	6.60	0.00	1.00	0.00	0.00	0.00	0.00	0.00	0.00	0.00	0.00	0.00	0.00	0.00	0.00	0.00	0.00
0.00	0.00	0.00	0.00	0.00	0.00	0.00	0.00	0.00	0.00	0.00	0.00	0.00	0.00	0.00	0.00	0.00	0.00	0.00	-1.00	-154.40	155.50	0.00	-6.30	-73.30	79.60	0.00	3.50	-8.30	4.70	0.00	3.50	-8.30	4.70	0.00	1.00	0.00	0.00	0.00	0.00	0.00	0.00	0.00	0.00	0.00	0.00	0.00	0.00	0.00	0.00
0.00	0.00	0.00	0.00	0.00	0.00	0.00	0.00	0.00	0.00	0.00	0.00	0.00	0.00	0.00	0.00	0.00	0.00	0.00	54.20	-174.80	120.50	0.00	21.20	-85.00	63.70	0.00	5.70	-8.10	2.40	0.00	5.70	-8.10	2.40	0.00	1.00	0.00	0.00	0.00	0.00	0.00	0.00	0.00	0.00	0.00	0.00	0.00	0.00	0.00	0.00
0.00	0.00	0.00	0.00	0.00	0.00	0.00	0.00	0.00	0.00	0.00	0.00	0.00	0.00	0.00	0.00	0.00	0.00	0.00	104.30	-178.00	73.70	0.00	46.70	-88.50	41.60	0.00	7.30	-7.10	-0.10	0.00	7.30	-7.10	-0.10	0.00	1.00	0.00	0.00	0.00	0.00	0.00	0.00	0.00	0.00	0.00	0.00	0.00	0.00	0.00	0.00
0.00	0.00	0.00	0.00	0.00	0.00	0.00	0.00	0.00	0.00	0.00	0.00	0.00	0.00	0.00	0.00	0.00	0.00	0.00	144.10	-163.90	19.70	0.00	67.60	-83.20	15.50	0.00	8.20	-5.40	-2.70	0.00	8.20	-5.40	-2.70	0.00	1.00	0.00	0.00	0.00	0.00	0.00	0.00	0.00	0.00	0.00	0.00	0.00	0.00	0.00	0.00
0.00	0.00	0.00	0.00	0.00	0.00	0.00	0.00	0.00	0.00	0.00	0.00	0.00	0.00	0.00	0.00	0.00	0.00	0.00	169.80	-133.70	-36.10	0.00	81.90	-69.80	-12.10	0.00	8.30	-3.20	-5.00	0.00	8.30	-3.20	-5.00	0.00	1.00	0.00	0.00	0.00	0.00	0.00	0.00	0.00	0.00	0.00	0.00	0.00	0.00	0.00	0.00
0.00	0.00	0.00	0.00	0.00	0.00	0.00	0.00	0.00	0.00	0.00	0.00	0.00	0.00	0.00	0.00	0.00	0.00	0.00	178.90	-90.40	-88.50	0.00	88.20	-49.60	-38.60	0.00	7.50	-0.60	-6.80	0.00	7.50	-0.60	-6.80	0.00	1.00	0.00	0.00	0.00	0.00	0.00	0.00	0.00	0.00	0.00	0.00	0.00	0.00	0.00	0.00
0.00	0.00	0.00	0.00	0.00	0.00	0.00	0.00	0.00	0.00	0.00	0.00	0.00	0.00	0.00	0.00	0.00	0.00	0.00	170.50	-38.20	-132.20	0.00	85.90	-24.50	-61.30	0.00	6.10	1.90	-8.00	0.00	6.10	1.90	-8.00	0.00	1.00	0.00	0.00	0.00	0.00	0.00	0.00	0.00	0.00	0.00	0.00	0.00	0.00	0.00	0.00
0.00	0.00	0.00	0.00	0.00	0.00	0.00	0.00	0.00	0.00	0.00	0.00	0.00	0.00	0.00	0.00	0.00	0.00	0.00	145.40	17.60	-163.00	0.00	75.10	2.90	-78.00	0.00	4.00	4.30	-8.30	0.00	4.00	4.30	-8.30	0.00	1.00	0.00	0.00	0.00	0.00	0.00	0.00	0.00	0.00	0.00	0.00	0.00	0.00	0.00	0.00
0.00	0.00	0.00	0.00	0.00	0.00	0.00	0.00	0.00	0.00	0.00	0.00	0.00	0.00	0.00	0.00	0.00	0.00	0.00	106.00	71.80	-177.80	0.00	57.00	30.10	-87.10	0.00	1.50	6.30	-7.90	0.00	1.50	6.30	-7.90	0.00	1.00	0.00	0.00	0.00	0.00	0.00	0.00	0.00	0.00	0.00	0.00	0.00	0.00	0.00	0.00
0.00	0.00	0.00	0.00	0.00	0.00	0.00	0.00	0.00	0.00	0.00	0.00	0.00	0.00	0.00	0.00	0.00	0.00	0.00	56.30	118.90	-175.20	0.00	33.30	54.30	-87.60	0.00	-1.00	7.70	-6.60	0.00	-1.00	7.70	-6.60	0.00	1.00	0.00	0.00	0.00	0.00	0.00	0.00	0.00	0.00	0.00	0.00	0.00	0.00	0.00	0.00
0.00	0.00	0.00	0.00	0.00	0.00	0.00	0.00	0.00	0.00	0.00	0.00	0.00	0.00	0.00	0.00	0.00	0.00	0.00	1.00	154.40	-155.50	0.00	6.30	73.30	-79.60	0.00	-3.50	8.30	-4.70	0.00	-3.50	8.30	-4.70	0.00	1.00	0.00	0.00	0.00	0.00	0.00	0.00	0.00	0.00	0.00	0.00	0.00	0.00	0.00	0.00
0.00	0.00	0.00	0.00	0.00	0.00	0.00	0.00	0.00	0.00	0.00	0.00	0.00	0.00	0.00	0.00	0.00	0.00	0.00	-54.20	174.80	-120.50	0.00	-21.20	85.00	-63.70	0.00	-5.70	8.10	-2.40	0.00	-5.70	8.10	-2.40	0.00	1.00	0.00	0.00	0.00	0.00	0.00	0.00	0.00	0.00	0.00	0.00	0.00	0.00	0.00	0.00
0.00	0.00	0.00	0.00	0.00	0.00	0.00	0.00	0.00	0.00	0.00	0.00	0.00	0.00	0.00	0.00	0.00	0.00	0.00	-104.30	178.10	-73.70	0.00	-46.70	88.50	-41.60	0.00	-7.30	7.10	0.10	0.00	-7.30	7.10	0.10	0.00	1.00	0.00	0.00	0.00	0.00	0.00	0.00	0.00	0.00	0.00	0.00	0.00	0.00	0.00	0.00
0.00	0.00	0.00	0.00	0.00	0.00	0.00	0.00	0.00	0.00	0.00	0.00	0.00	0.00	0.00	0.00	0.00	0.00	0.00	-144.10	163.90	-19.80	0.00	-67.60	83.20	-15.50	0.00	-8.20	5.40	2.70	0.00	-8.20	5.40	2.70	0.00	1.00	0.00	0.00	0.00	0.00	0.00	0.00	0.00	0.00	0.00	0.00	0.00	0.00	0.00	0.00
0.00	0.00	0.00	0.00	0.00	0.00	0.00	0.00	0.00	0.00	0.00	0.00	0.00	0.00	0.00	0.00	0.00	0.00	0.00	-169.80	133.60	36.10	0.00	-81.90	69.80	12.10	0.00	-8.30	3.20	5.00	0.00	-8.30	3.20	5.00	0.00	1.00	0.00	0.00	0.00	0.00	0.00	0.00	0.00	0.00	0.00	0.00	0.00	0.00	0.00	0.00
0.00	0.00	0.00	0.00	0.00	0.00	0.00	0.00	0.00	0.00	0.00	0.00	0.00	0.00	0.00	0.00	0.00	0.00	0.00	-178.90	90.40	88.50	0.00	-88.20	49.60	38.60	0.00	-7.50	0.60	6.80	0.00	-7.50	0.60	6.80	0.00	1.00	0.00	0.00	0.00	0.00	0.00	0.00	0.00	0.00	0.00	0.00	0.00	0.00	0.00	0.00
0.00	0.00	0.00	0.00	0.00	0.00	0.00	0.00	0.00	0.00	0.00	0.00	0.00	0.00	0.00	0.00	0.00	0.00	0.00	-170.50	38.20	132.30	0.00	-85.90	24.50	61.30	0.00	-6.10	-1.90	8.00	0.00	-6.10	-1.90	8.00	0.00	1.00	0.00	0.00	0.00	0.00	0.00	0.00	0.00	0.00	0.00	0.00	0.00	0.00	0.00	0.00
0.00	0.00	0.00	0.00	0.00	0.00	0.00	0.00	0.00	0.00	0.00	0.00	0.00	0.00	0.00	0.00	0.00	0.00	0.00	-145.40	-17.60	163.00	0.00	-75.10	-2.90	78.00	0.00	-4.00	-4.30	8.30	0.00	-4.00	-4.30	8.30	0.00	1.00	0.00	0.00	0.00	0.00	0.00	0.00	0.00	0.00	0.00	0.00	0.00	0.00	0.00	0.00
0.00	0.00	0.00	0.00	0.00	0.00	0.00	0.00	0.00	0.00	0.00	0.00	0.00	0.00	0.00	0.00	0.00	0.00	0.00	-106.00	-71.80	177.80	0.00	-57.00	-30.10	87.10	0.00	-1.50	-6.30	7.90	0.00	-1.50	-6.30	7.90	0.00	1.00	0.00	0.00	0.00	0.00	0.00	0.00	0.00	0.00	0.00	0.00	0.00	0.00	0.00	0.00
0.00	0.00	0.00	0.00	0.00	0.00	0.00	0.00	0.00	0.00	0.00	0.00	0.00	0.00	0.00	0.00	0.00	0.00	0.00	-56.30	-118.90	175.20	0.00	-33.30	-54.30	87.60	0.00	1.00	-7.70	6.60	0.00	1.00	-7.70	6.60	0.00	1.00	0.00	0.00	0.00	0.00	0.00	0.00	0.00	0.00	0.00	0.00	0.00	0.00	0.00	0.00
0.00	0.00	0.00	0.00	0.00	0.00	0.00	0.00	0.00	0.00	0.00	0.00	0.00	0.00	0.00	0.00	0.00	0.00	0.00	-1.00	-154.40	155.50	0.00	-6.30	-73.30	79.60	0.00	3.50	-8.30	4.70	0.00	3.50	-8.30	4.70	0.00	1.00	0.00	0.00	0.00	0.00	0.00	0.00	0.00	0.00	0.00	0.00	0.00	0.00	0.00	0.00
0.00	0.00	0.00	0.00	0.00	0.00	0.00	0.00	0.00	0.00	0.00	0.00	0.00	0.00	0.00	0.00	0.00	0.00	0.00	54.30	-174.80	120.50	0.00	21.20	-85.00	63.70	-0.10	5.70	-8.10	2.40	0.00	5.70	-8.10	2.40	0.00	1.00	0.00	0.00	0.00	0.00	0.00	0.00	0.00	0.00	0.00	0.00	0.00	0.00	0.00	0.00
0.00	0.00	0.00	0.00	0.00	0.00	0.00	0.00	0.00	0.00	0.00	0.00	0.00	0.00	0.00	0.00	0.00	0.00	0.00	104.30	-178.00	73.70	0.00	46.70	-88.50	41.60	-0.10	7.30	-7.10	-0.10	0.00	7.30	-7.10	-0.10	0.00	1.00	0.00	0.00	0.00	0.00	0.00	0.00	0.00	0.00	0.00	0.00	0.00	0.00	0.00	0.00
0.00	0.00	0.00	0.00	0.00	0.00	0.00	0.00	0.00	0.00	0.00	0.00	0.00	0.00	0.00	0.00	0.00	0.00	0.00	144.10	-163.90	19.70	0.00	67.60	-83.20	15.40	-0.10	8.20	-5.40	-2.70	0.00	8.20	-5.40	-2.70	0.00	1.00	0.00	0.00	0.00	0.00	0.00	0.00	0.00	0.00	0.00	0.00	0.00	0.00	0.00	0.00
0.00	0.00	0.00	0.00	0.00	0.00	0.00	0.00	0.00	0.00	0.00	0.00	0.00	0.00	0.00	0.00	0.00	0.00	0.00	169.80	-133.70	-36.10	0.00	81.90	-69.80	-12.10	0.00	8.30	-3.20	-5.00	0.00	8.30	-3.20	-5.00	0.00	1.00	0.00	0.00	0.00	0.00	0.00	0.00	0.00	0.00	0.00	0.00	0.00	0.00	0.00	0.00
0.00	0.00	0.00	0.00	0.00	0.00	0.00	0.00	0.00	0.00	0.00	0.00	0.00	0.00	0.00	0.00	0.00	0.00	0.00	178.90	-90.40	-88.50	0.00	88.20	-49.60	-38.60	0.00	7.50	-0.60	-6.80	0.00	7.50	-0.60	-6.80	0.00	1.00	0.00	0.00	0.00	0.00	0.00	0.00	0.00	0.00	0.00	0.00	0.00	0.00	0.00	0.00
0.00	0.00	0.00	0.00	0.00	0.00	0.00	0.00	0.00	0.00	0.00	0.00	0.00	0.00	0.00	0.00	0.00	0.00	0.00	170.50	-38.20	-132.20	0.00	85.90	-24.50	-61.30	0.00	6.10	1.90	-8.00	0.00	6.10	1.90	-8.00	0.00	1.00	0.00	0.00	0.00	0.00	0.00	0.00	0.00	0.00	0.00	0.00	0.00	0.00	0.00	0.00
0.00	0.00	0.00	0.00	0.00	0.00	0.00	0.00	0.00	0.00	0.00	0.00	0.00	0.00	0.00	0.00	0.00	0.00	0.00	145.40	17.60	-163.00	0.00	75.10	2.90	-78.00	0.00	4.00	4.30	-8.30	0.00	4.00	4.30	-8.30	0.00	1.00	0.00	0.00	0.00	0.00	0.00	0.00	0.00	0.00	0.00	0.00	0.00	0.00	0.00	0.00
0.00	0.00	0.00	0.00	0.00	0.00	0.00	0.00	0.00	0.00	0.00	0.00	0.00	0.00	0.00	0.00	0.00	0.00	0.00	106.00	71.80	-177.80	0.00	57.00	30.10	-87.10	0.00	1.50	6.30	-7.90	0.00	1.50	6.30	-7.90	0.00	1.00	0.00	0.00	0.00	0.00	0.00	0.00	0.00	0.00	0.00	0.00	0.00	0.00	0.00	0.00
0.00	0.00	0.00	0.00	0.00	0.00	0.00	0.00	0.00	0.00	0.00	0.00	0.00	0.00	0.00	0.00	0.00	0.00	0.00	56.30	118.90	-175.30	0.00	33.30	54.30	-87.60	0.00	-1.00	7.70	-6.60	0.00	-1.00	7.70	-6.60	0.00	1.00	0.00	0.00	0.00	0.00	0.00	0.00	0.00	0.00	0.00	0.00	0.00	0.00	0.00	0.00
0.00	0.00	0.00	0.00	0.00	0.00	0.00	0.00	0.00	0.00	0.00	0.00	0.00	0.00	0.00	0.00	0.00	0.00	0.00	1.00	154.40	-155.50	0.00	6.30	73.30	-79.60	0.10	-3.50	8.30	-4.70	0.00	-3.50	8.30	-4.70	0.00	1.00	0.00	0.00	0.00	0.00	0.00	0.00	0.00	0.00	0.00	0.00	0.00	0.00	0.00	0.00
0.00	0.00	0.00	0.00	0.00	0.00	0.00	0.00	0.00	0.00	0.00	0.00	0.00	0.00	0.00	0.00	0.00	0.00	0.00	-54.20	174.80	-120.50	0.00	-21.20	85.00	-63.70	0.10	-5.70	8.10	-2.40	0.00	-5.70	8.10	-2.40	0.00	1.00	0.00	0.00	0.00	0.00	0.00	0.00	0.00	0.00	0.00	0.00	0.00	0.00	0.00	0.00
0.00	0.00	0.00	0.00	0.00	0.00	0.00	0.00	0.00	0.00	0.00	0.00	0.00	0.00	0.00	0.00	0.00	0.00	0.00	-104.30	178.10	-73.70	0.00	-46.70	88.50	-41.60	0.10	-7.30	7.10	0.10	0.00	-7.30	7.10	0.10	0.00	1.00	0.00	0.00	0.00	0.00	0.00	0.00	0.00	0.00	0.00	0.00	0.00	0.00	0.00	0.00
0.00	0.00	0.00	0.00	0.00	0.00	0.00	0.00	0.00	0.00	0.00	0.00	0.00	0.00	0.00	0.00	0.00	0.00	0.00	-144.10	163.90	-19.70	0.00	-67.60	83.20	-15.50	0.00	-8.20	5.40	2.70	0.00	-8.20	5.40	2.70	0.00	1.00	0.00	0.00	0.00	0.00	0.00	0.00	0.00	0.00	0.00	0.00	0.00	0.00	0.00	0.00
0.00	0.00	0.00	0.00	0.00	0.00	0.00	0.00	0.00	0.00	0.00	0.00	0.00	0.00	0.00	0.00	0.00	0.00	0.00	-169.80	133.70	36.10	0.00	-81.90	69.80	12.10	0.00	-8.30	3.20	5.00	0.00	-8.30	3.20	5.00	0.00	1.00	0.00	0.00	0.00	0.00	0.00	0.00	0.00	0.00	0.00	0.00	0.00	0.00	0.00	0.00
0.00	0.00	0.00	0.00	0.00	0.00	0.00	0.00	0.00	0.00	0.00	0.00	0.00	0.00	0.00	0.00	0.00	0.00	0.00	-178.90	90.40	88.50	0.00	-88.20	49.60	38.60	0.00	-7.50	0.60	6.80	0.00	-7.50	0.60	6.80	0.00	1.00	0.00	0.00	0.00	0.00	0.00	0.00	0.00	0.00	0.00	0.00	0.00	0.00	0.00	0.00
0.00	0.00	0.00	0.00	0.00	0.00	0.00	0.00	0.00	0.00	0.00	0.00	0.00	0.00	0.00	0.00	0.00	0.00	0.00	-170.50	38.20	132.20	0.00	-85.90	24.50	61.30	0.00	-6.10	-1.90	8.00	0.00	-6.10	-1.90	8.00	0.00	1.00	0.00	0.00	0.00	0.00	0.00	0.00	0.00	0.00	0.00	0.00	0.00	0.00	0.00	0.00
0.00	0.00	0.00	0.00	0.00	0.00	0.00	0.00	0.00	0.00	0.00	0.00	0.00	0.00	0.00	0.00	0.00	0.00	0.00	-145.40	-17.60	163.00	0.00	-75.10	-2.90	78.00	0.00	-4.00	-4.30	8.30	0.00	-4.00	-4.30	8.30	0.00	1.00	0.00	0.00	0.00	0.00	0.00	0.00	0.00	0.00	0.00	0.00	0.00	0.00	0.00	0.00
0.00	0.00	0.00	0.00	0.00	0.00	0.00	0.00	0.00	0.00	0.00	0.00	0.00	0.00	0.00	0.00	0.00	0.00	0.00	-106.00	-71.80	177.80	0.00	-57.00	-30.10	87.10	0.00	-1.50	-6.30	7.90	0.00	-1.50	-6.30	7.90	0.00	1.00	0.00	0.00	0.00	0.00	0.00	0.00	0.00	0.00	0.00	0.00	0.00	0.00	0.00	0.00
0.00	0.00	0.00	0.00	0.00	0.00	0.00	0.00	0.00	0.00	0.00	0.00	0.00	0.00	0.00	0.00	0.00	0.00	0.00	-56.30	-118.90	175.20	0.00	-33.30	-54.40	87.60	0.00	1.00	-7.70	6.60	0.00	1.00	-7.70	6.60	0.00	1.00	0.00	0.00	0.00	0.00	0.00	0.00	0.00	0.00	0.00	0.00	0.00	0.00	0.00	0.00
0.00	0.00	0.00	0.00	0.00	0.00	0.00	0.00	0.00	0.00	0.00	0.00	0.00	0.00	0.00	0.00	0.00	0.00	0.00	-1.00	-154.40	155.50	0.00	-6.30	-73.30	79.60	-0.10	3.50	-8.30	4.70	0.00	3.50	-8.30	4.70	0.00	1.00	0.00	0.00	0.00	0.00	0.00	0.00	0.00	0.00	0.00	0.00	0.00	0.00	0.00	0.00
0.00	0.00	0.00	0.00	0.00	0.00	0.00	0.00	0.00	0.00	0.00	0.00	0.00	0.00	0.00	0.00	0.00	0.00	0.00	54.30	-174.80	120.50	0.00	21.20	-85.00	63.70	-0.10	5.70	-8.10	2.40	0.00	5.70	-8.10	2.40	0.00	1.00	0.00	0.00	0.00	0.00	0.00	0.00	0.00	0.00	0.00	0.00	0.00	0.00	0.00	0.00
0.00	0.00	0.00	0.00	0.00	0.00	0.00	0.00	0.00	0.00	0.00	0.00	0.00	0.00	0.00	0.00	0.00	0.00	0.00	104.30	-178.10	73.70	0.00	46.70	-88.50	41.60	-0.10	7.30	-7.10	-0.10	0.00	7.30	-7.10	-0.10	0.00	1.00	0.00	0.00	0.00	0.00	0.00	0.00	0.00	0.00	0.00	0.00	0.00	0.00	0.00	0.00
0.00	0.00	0.00	0.00	0.00	0.00	0.00	0.00	0.00	0.00	0.00	0.00	0.00	0.00	0.00	0.00	0.00	0.00	0.00	144.10	-163.90	19.70	0.00	67.60	-83.20	15.40	-0.10	8.20	-5.40	-2.70	0.00	8.20	-5.40	-2.70	0.00	1.00	0.00	0.00	0.00	0.00	0.00	0.00	0.00	0.00	0.00	0.00	0.00	0.00	0.00	0.00
0.00	0.00	0.00	0.00	0.00	0.00	0.00	0.00	0.00	0.00	0.00	0.00	0.00	0.00	0.00	0.00	0.00	0.00	0.00	169.80	-133.70	-36.10	0.00	81.90	-69.80	-12.10	0.00	8.30	-3.20	-5.00	0.00	8.30	-3.20	-5.00	0.00	1.00	0.00	0.00	0.00	0.00	0.00	0.00	0.00	0.00	0.00	0.00	0.00	0.00	0.00	0.00
0.00	0.00	0.00	0.00	0.00	0.00	0.00	0.00	0.00	0.00	0.00	0.00	0.00	0.00	0.00	0.00	0.00	0.00	0.00	178.90	-90.30	-88.50	0.00	88.20	-49.60	-38.60	0.00	7.50	-0.60	-6.80	0.00	7.50	-0.60	-6.80	0.00	1.00	0.00	0.00	0.00	0.00	0.00	0.00	0.00	0.00	0.00	0.00	0.00	0.00	0.00	0.00
0.00	0.00	0.00	0.00	0.00	0.00	0.00	0.00	0.00	0.00	0.00	0.00	0.00	0.00	0.00	0.00	0.00	0.00	0.00	170.50	-38.20	-132.20	0.00	85.90	-24.50	-61.30	0.00	6.10	1.90	-8.00	0.00	6.10	1.90	-8.00	0.00	1.00	0.00	0.00	0.00	0.00	0.00	0.00	0.00	0.00	0.00	0.00	0.00	0.00	0.00	0.00
0.00	0.00	0.00	0.00	0.00	0.00	0.00	0.00	0.00	0.00	0.00	0.00	0.00	0.00	0.00	0.00	0.00	0.00	0.00	145.40	17.60	-163.00	0.00	75.10	2.90	-78.00	0.00	4.00	4.30	-8.30	0.00	4.00	4.30	-8.30	0.00	1.00	0.00	0.00	0.00	0.00	0.00	0.00	0.00	0.00	0.00	0.00	0.00	0.00	0.00	0.00
0.00	0.00	0.00	0.00	0.00	0.00	0.00	0.00	0.00	0.00	0.00	0.00	0.00	0.00	0.00	0.00	0.00	0.00	0.00	106.00	71.70	-177.80	0.00	57.00	30.10	-87.10	0.00	1.50	6.30	-7.90	0.00	1.50	6.30	-7.90	0.00	1.00	0.00	0.00	0.00	0.00	0.00	0.00	0.00	0.00	0.00	0.00	0.00	0.00	0.00	0.00
0.00	0.00	0.00	0.00	0.00	0.00	0.00	0.00	0.00	0.00	0.00	0.00	0.00	0.00	0.00	0.00	0.00	0.00	0.00	56.30	118.90	-175.20	0.00	33.30	54.40	-87.60	0.10	-1.00	7.70	-6.60	0.00	-1.00	7.70	-6.60	0.00	1.00	0.00	0.00	0.00	0.00	0.00	0.00	0.00	0.00	0.00	0.00	0.00	0.00	0.00	0.00
0.00	0.00	0.00	0.00	0.00	0.00	0.00	0.00	0.00	0.00	0.00	0.00	0.00	0.00	0.00	0.00	0.00	0.00	0.00	1.10	154.40	-155.50	0.00	6.30	73.30	-79.60	0.10	-3.50	8.30	-4.70	0.00	-3.50	8.30	-4.70	0.00	1.00	0.00	0.00	0.00	0.00	0.00	0.00	0.00	0.00	0.00	0.00	0.00	0.00	0.00	0.00
0.00	0.00	0.00	0.00	0.00	0.00	0.00	0.00	0.00	0.00	0.00	0.00	0.00	0.00	0.00	0.00	0.00	0.00	0.00	-54.20	174.80	-120.50	0.00	-21.20	85.00	-63.70	0.10	-5.70	8.10	-2.40	0.00	-5.70	8.10	-2.40	0.00	1.00	0.00	0.00	0.00	0.00	0.00	0.00	0.00	0.00	0.00	0.00	0.00	0.00	0.00	0.00
0.00	0.00	0.00	0.00	0.00	0.00	0.00	0.00	0.00	0.00	0.00	0.00	0.00	0.00	0.00	0.00	0.00	0.00	0.00	-104.30	178.00	-73.70	0.00	-46.70	88.50	-41.60	0.10	-7.30	7.10	0.10	0.00	-7.30	7.10	0.10	0.00	1.00	0.00	0.00	0.00	0.00	0.00	0.00	0.00	0.00	0.00	0.00	0.00	0.00	0.00	0.00
0.00	0.00	0.00	0.00	0.00	0.00	0.00	0.00	0.00	0.00	0.00	0.00	0.00	0.00	0.00	0.00	0.00	0.00	0.00	-144.10	163.80	-19.80	0.00	-67.60	83.20	-15.50	0.00	-8.20	5.40	2.70	0.00	-8.20	5.40	2.70	0.00	1.00	0.00	0.00	0.00	0.00	0.00	0.00	0.00	0.00	0.00	0.00	0.00	0.00	0.00	0.00
0.00	0.00	0.00	0.00	0.00	0.00	0.00	0.00	0.00	0.00	0.00	0.00	0.00	0.00	0.00	0.00	0.00	0.00	0.00	-169.80	133.70	36.10	0.00	-81.90	69.80	12.10	0.00	-8.30	3.20	5.00	0.00	-8.30	3.20	5.00	0.00	1.00	0.00	0.00	0.00	0.00	0.00	0.00	0.00	0.00	0.00	0.00	0.00	0.00	0.00	0.00
0.00	0.00	0.00	0.00	0.00	0.00	0.00	0.00	0.00	0.00	0.00	0.00	0.00	0.00	0.00	0.00	0.00	0.00	0.00	-178.90	90.40	88.50	0.00	-88.20	49.60	38.60	0.00	-7.50	0.60	6.80	0.00	-7.50	0.60	6.80	0.00	1.00	0.00	0.00	0.00	0.00	0.00	0.00	0.00	0.00	0.00	0.00	0.00	0.00	0.00	0.00
0.00	0.00	0.00	0.00	0.00	0.00	0.00	0.00	0.00	0.00	0.00	0.00	0.00	0.00	0.00	0.00	0.00	0.00	0.00	-170.50	38.20	132.20	0.00	-85.90	24.50	61.30	0.00	-6.10	-1.90	8.00	0.00	-6.10	-1.90	8.00	0.00	1.00	0.00	0.00	0.00	0.00	0.00	0.00	0.00	0.00	0.00	0.00	0.00	0.00	0.00	0.00
0.00	0.00	0.00	0.00	0.00	0.00	0.00	0.00	0.00	0.00	0.00	0.00	0.00	0.00	0.00	0.00	0.00	0.00	0.00	-145.40	-17.60	163.00	0.00	-75.10	-2.90	78.00	0.00	-4.00	-4.30	8.30	0.00	-4.00	-4.30	8.30	0.00	1.00	0.00	0.00	0.00	0.00	0.00	0.00	0.00	0.00	0.00	0.00	0.00	0.00	0.00	0.00
0.00	0.00	0.00	0.00	0.00	0.00	0.00	0.00	0.00	0.00	0.00	0.00	0.00	0.00	0.00	0.00	0.00	0.00	0.00	-106.00	-71.80	177.80	0.00	-57.00	-30.10	87.10	0.00	-1.50	-6.30	7.90	0.00	-1.50	-6.30	7.90	0.00	1.00	0.00	0.00	0.00	0.00	0.00	0.00	0.00	0.00	0.00	0.00	0.00	0.00	0.00	0.00
0.00	0.00	0.00	0.00	0.00	0.00	0.00	0.00	0.00	0.00	0.00	0.00	0.00	0.00	0.00	0.00	0.00	0.00	0.00	-56.30	-118.90	175.20	0.00	-33.30	-54.40	87.60	0.00	1.00	-7.70	6.60	0.00	1.00	-7.70	6.60	0.00	1.00	0.00	0.00	0.00	0.00	0.00	0.00	0.00	0.00	0.00	0.00	0.00	0.00	0.00	0.00
0.00	0.00	0.00	0.00	0.00	0.00	0.00	0.00	0.00	0.00	0.00	0.00	0.00	0.00	0.00	0.00	0.00	0.00	0.00	-1.00	-154.40	155.50	0.00	-6.30	-73.30	79.60	-0.10	3.50	-8.30	4.70	0.00	3.50	-8.30	4.70	0.00	1.00	0.00	0.00	0.00	0.00	0.00	0.00	0.00	0.00	0.00	0.00	0.00	0.00	0.00	0.00
0.00	0.00	0.00	0.00	0.00	0.00	0.00	0.00	0.00	0.00	0.00	0.00	0.00	0.00	0.00	0.00	0.00	0.00	0.00	54.30	-174.80	120.50	0.00	21.20	-85.00	63.70	-0.10	5.70	-8.10	2.40	0.00	5.70	-8.10	2.40	0.00	1.00	0.00	0.00	0.00	0.00	0.00	0.00	0.00	0.00	0.00	0.00	0.00	0.00	0.00	0.00
0.00	0.00	0.00	0.00	0.00	0.00	0.00	0.00	0.00	0.00	0.00	0.00	0.00	0.00	0.00	0.00	0.00	0.00	0.00	104.30	-178.00	73.70	0.00	46.70	-88.50	41.60	-0.10	7.30	-7.10	-0.10	0.00	7.30	-7.10	-0.10	0.00	1.00	0.00	0.00	0.00	0.00	0.00	0.00	0.00	0.00	0.00	0.00	0.00	0.00	0.00	0.00
0.00	0.00	0.00	0.00	0.00	0.00	0.00	0.00	0.00	0.00	0.00	0.00	0.00	0.00	0.00	0.00	0.00	0.00	0.00	144.10	-163.90	19.70	0.00	67.60	-83.20	15.40	-0.10	8.20	-5.40	-2.70	0.00	8.20	-5.40	-2.70	0.00	1.00	0.00	0.00	0.00	0.00	0.00	0.00	0.00	0.00	0.00	0.00	0.00	0.00	0.00	0.00
0.00	0.00	0.00	0.00	0.00	0.00	0.00	0.00	0.00	0.00	0.00	0.00	0.00	0.00	0.00	0.00	0.00	0.00	0.00	169.80	-133.70	-36.10	0.00	82.00	-69.80	-12.10	0.00	8.30	-3.20	-5.00	0.00	8.30	-3.20	-5.00	0.00	1.00	0.00	0.00	0.00	0.00	0.00	0.00	0.00	0.00	0.00	0.00	0.00	0.00	0.00	0.00
0.00	0.00	0.00	0.00	0.00	0.00	0.00	0.00	0.00	0.00	0.00	0.00	0.00	0.00	0.00	0.00	0.00	0.00	0.00	178.90	-90.40	-88.50	0.00	88.20	-49.60	-38.60	0.00	7.50	-0.60	-6.80	0.00	7.50	-0.60	-6.80	0.00	1.00	0.00	0.00	0.00	0.00	0.00	0.00	0.00	0.00	0.00	0.00	0.00	0.00	0.00	0.00
0.00	0.00	0.00	0.00	0.00	0.00	0.00	0.00	0.00	0.00	0.00	0.00	0.00	0.00	0.00	0.00	0.00	0.00	0.00	170.50	-38.20	-132.20	0.00	85.90	-24.50	-61.30	0.00	6.10	1.90	-8.00	0.00	6.10	1.90	-8.00	0.00	1.00	0.00	0.00	0.00	0.00	0.00	0.00	0.00	0.00	0.00	0.00	0.00	0.00	0.00	0.00
0.00	0.00	0.00	0.00	0.00	0.00	0.00	0.00	0.00	0.00	0.00	0.00	0.00	0.00	0.00	0.00	0.00	0.00	0.00	145.40	17.60	-163.00	0.00	75.10	2.90	-78.00	0.00	4.00	4.30	-8.30	0.00	4.00	4.30	-8.30	0.00	1.00	0.00	0.00	0.00	0.00	0.00	0.00	0.00	0.00	0.00	0.00	0.00	0.00	0.00	0.00
0.00	0.00	0.00	0.00	0.00	0.00	0.00	0.00	0.00	0.00	0.00	0.00	0.00	0.00	0.00	0.00	0.00	0.00	0.00	106.00	71.70	-177.90	0.00	57.00	30.10	-87.10	0.00	1.50	6.30	-7.90	0.00	1.50	6.30	-7.90	0.00	1.00	0.00	0.00	0.00	0.00	0.00	0.00	0.00	0.00	0.00	0.00	0.00	0.00	0.00	0.00
0.00	0.00	0.00	0.00	0.00	0.00	0.00	0.00	0.00	0.00	0.00	0.00	0.00	0.00	0.00	0.00	0.00	0.00	0.00	56.30	118.90	-175.20	0.00	33.30	54.40	-87.60	0.10	-1.00	7.70	-6.60	0.00	-1.00	7.70	-6.60	0.00	1.00	0.00	0.00	0.00	0.00	0.00	0.00	0.00	0.00	0.00	0.00	0.00	0.00	0.00	0.00
0.00	0.00	0.00	0.00	0.00	0.00	0.00	0.00	0.00	0.00	0.00	0.00	0.00	0.00	0.00	0.00	0.00	0.00	0.00	1.00	154.40	-155.50	0.00	6.30	73.30	-79.60	0.10	-3.50	8.30	-4.70	0.00	-3.50	8.30	-4.70	0.00	1.00	0.00	0.00	0.00	0.00	0.00	0.00	0.00	0.00	0.00	0.00	0.00	0.00	0.00	0.00
0.00	0.00	0.00	0.00	0.00	0.00	0.00	0.00	0.00	0.00	0.00	0.00	0.00	0.00	0.00	0.00	0.00	0.00	0.00	-54.20	174.80	-120.50	0.00	-21.20	85.00	-63.70	0.10	-5.70	8.10	-2.40	0.00	-5.70	8.10	-2.40	0.00	1.00	0.00	0.00	0.00	0.00	0.00	0.00	0.00	0.00	0.00	0.00	0.00	0.00	0.00	0.00
0.00	0.00	0.00	0.00	0.00	0.00	0.00	0.00	0.00	0.00	0.00	0.00	0.00	0.00	0.00	0.00	0.00	0.00	0.00	-104.30	178.00	-73.70	0.00	-46.70	88.50	-41.60	0.00	-7.30	7.10	0.10	0.00	-7.30	7.10	0.10	0.00	1.00	0.00	0.00	0.00	0.00	0.00	0.00	0.00	0.00	0.00	0.00	0.00	0.00	0.00	0.00
0.00	0.00	0.00	0.00	0.00	0.00	0.00	0.00	0.00	0.00	0.00	0.00	0.00	0.00	0.00	0.00	0.00	0.00	0.00	-144.10	163.90	-19.70	0.00	-67.60	83.20	-15.50	0.00	-8.20	5.40	2.70	0.00	-8.20	5.40	2.70	0.00	1.00	0.00	0.00	0.00	0.00	0.00	0.00	0.00	0.00	0.00	0.00	0.00	0.00	0.00	0.00
0.00	0.00	0.00	0.00	0.00	0.00	0.00	0.00	0.00	0.00	0.00	0.00	0.00	0.00	0.00	0.00	0.00	0.00	0.00	-169.80	133.70	36.10	0.00	-81.90	69.80	12.10	0.00	-8.30	3.20	5.00	0.00	-8.30	3.20	5.00	0.00	1.00	0.00	0.00	0.00	0.00	0.00	0.00	0.00	0.00	0.00	0.00	0.00	0.00	0.00	0.00
0.00	0.00	0.00	0.00	0.00	0.00	0.00	0.00	0.00	0.00	0.00	0.00	0.00	0.00	0.00	0.00	0.00	0.00	0.00	-178.90	90.40	88.50	0.00	-88.20	49.60	38.60	0.00	-7.50	0.60	6.80	0.00	-7.50	0.60	6.80	0.00	1.00	0.00	0.00	0.00	0.00	0.00	0.00	0.00	0.00	0.00	0.00	0.00	0.00	0.00	0.00
0.00	0.00	0.00	0.00	0.00	0.00	0.00	0.00	0.00	0.00	0.00	0.00	0.00	0.00	0.00	0.00	0.00	0.00	0.00	-170.50	38.20	132.20	0.00	-85.90	24.50	61.30	0.00	-6.10	-1.90	8.00	0.00	-6.10	-1.90	8.00	0.00	1.00	0.00	0.00	0.00	0.00	0.00	0.00	0.00	0.00	0.00	0.00	0.00	0.00	0.00	0.00
0.00	0.00	0.00	0.00	0.00	0.00	0.00	0.00	0.00	0.00	0.00	0.00	0.00	0.00	0.00	0.00	0.00	0.00	0.00	-145.40	-17.60	163.00	0.00	-75.10	-2.90	78.00	0.00	-4.00	-4.30	8.30	0.00	-4.00	-4.30	8.30	0.00	1.00	0.00	0.00	0.00	0.00	0.00	0.00	0.00	0.00	0.00	0.00	0.00	0.00	0.00	0.00
0.00	0.00	0.00	0.00	0.00	0.00	0.00	0.00	0.00	0.00	0.00	0.00	0.00	0.00	0.00	0.00	0.00	0.00	0.00	-106.00	-71.80	177.80	0.00	-57.00	-30.10	87.10	0.00	-1.50	-6.30	7.90	0.00	-1.50	-6.30	7.90	0.00	1.00	0.00	0.00	0.00	0.00	0.00	0.00	0.00	0.00	0.00	0.00	0.00	0.00	0.00	0.00
0.00	0.00	0.00	0.00	0.00	0.00	0.00	0.00	0.00	0.00	0.00	0.00	0.00	0.00	0.00	0.00	0.00	0.00	0.00	-56.30	-118.90	175.20	0.00	-33.30	-54.40	87.60	0.00	1.00	-7.70	6.60	0.00	1.00	-7.70	6.60	0.00	1.00	0.00	0.00	0.00	0.00	0.00	0.00	0.00	0.00	0.00	0.00	0.00	0.00	0.00	0.00
0.00	0.00	0.00	0.00	0.00	0.00	0.00	0.00	0.00	0.00	0.00	0.00	0.00	0.00	0.00	0.00	0.00	0.00	0.00	-1.00	-154.40	155.50	0.00	-6.30	-73.30	79.60	-0.10	3.50	-8.30	4.70	0.00	3.50	-8.30	4.70	0.00	1.00	0.00	0.00	0.00	0.00	0.00	0.00	0.00	0.00	0.00	0.00	0.00	0.00	0.00	0.00
0.00	0.00	0.00	0.00	0.00	0.00	0.00	0.00	0.00	0.00	0.00	0.00	0.00	0.00	0.00	0.00	0.00	0.00	0.00	54.20	-174.80	120.50	0.00	21.20	-85.00	63.70	-0.10	5.70	-8.10	2.40	0.00	5.70	-8.10	2.40	0.00	1.00	0.00	0.00	0.00	0.00	0.00	0.00	0.00	0.00	0.00	0.00	0.00	0.00	0.00	0.00
0.00	0.00	0.00	0.00	0.00	0.00	0.00	0.00	0.00	0.00	0.00	0.00	0.00	0.00	0.00	0.00	0.00	0.00	0.00	104.30	-178.10	73.70	0.00	46.70	-88.50	41.60	-0.10	7.30	-7.10	-0.10	0.00	7.30	-7.10	-0.10	0.00	1.00	0.00	0.00	0.00	0.00	0.00	0.00	0.00	0.00	0.00	0.00	0.00	0.00	0.00	0.00
0.00	0.00	0.00	0.00	0.00	0.00	0.00	0.00	0.00	0.00	0.00	0.00	0.00	0.00	0.00	0.00	0.00	0.00	0.00	144.10	-163.90	19.70	0.00	67.60	-83.20	15.50	0.00	8.20	-5.40	-2.70	0.00	8.20	-5.40	-2.70	0.00	1.00	0.00	0.00	0.00	0.00	0.00	0.00	0.00	0.00	0.00	0.00	0.00	0.00	0.00	0.00
0.00	0.00	0.00	0.00	0.00	0.00	0.00	0.00	0.00	0.00	0.00	0.00	0.00	0.00	0.00	0.00	0.00	0.00	0.00	169.80	-133.70	-36.10	0.00	82.00	-69.80	-12.10	0.00	8.30	-3.20	-5.00	0.00	8.30	-3.20	-5.00	0.00	1.00	0.00	0.00	0.00	0.00	0.00	0.00	0.00	0.00	0.00	0.00	0.00	0.00	0.00	0.00
0.00	0.00	0.00	0.00	0.00	0.00	0.00	0.00	0.00	0.00	0.00	0.00	0.00	0.00	0.00	0.00	0.00	0.00	0.00	178.90	-90.30	-88.50	0.00	88.30	-49.60	-38.60	0.00	7.50	-0.60	-6.80	0.00	7.50	-0.60	-6.80	0.00	1.00	0.00	0.00	0.00	0.00	0.00	0.00	0.00	0.00	0.00	0.00	0.00	0.00	0.00	0.00
0.00	0.00	0.00	0.00	0.00	0.00	0.00	0.00	0.00	0.00	0.00	0.00	0.00	0.00	0.00	0.00	0.00	0.00	0.00	170.50	-38.20	-132.20	0.00	85.90	-24.50	-61.30	0.00	6.10	1.90	-8.00	0.00	6.10	1.90	-8.00	0.00	1.00	0.00	0.00	0.00	0.00	0.00	0.00	0.00	0.00	0.00	0.00	0.00	0.00	0.00	0.00
0.00	0.00	0.00	0.00	0.00	0.00	0.00	0.00	0.00	0.00	0.00	0.00	0.00	0.00	0.00	0.00	0.00	0.00	0.00	145.40	17.60	-163.00	0.00	75.10	2.90	-78.00	0.00	4.00	4.30	-8.30	0.00	4.00	4.30	-8.30	0.00	1.00	0.00	0.00	0.00	0.00	0.00	0.00	0.00	0.00	0.00	0.00	0.00	0.00	0.00	0.00
0.00	0.00	0.00	0.00	0.00	0.00	0.00	0.00	0.00	0.00	0.00	0.00	0.00	0.00	0.00	0.00	0.00	0.00	0.00	106.00	71.80	-177.80	0.00	57.00	30.10	-87.10	0.00	1.50	6.30	-7.90	0.00	1.50	6.30	-7.90	0.00	1.00	0.00	0.00	0.00	0.00	0.00	0.00	0.00	0.00	0.00	0.00	0.00	0.00	0.00	0.00
0.00	0.00	0.00	0.00	0.00	0.00	0.00	0.00	0.00	0.00	0.00	0.00	0.00	0.00	0.00	0.00	0.00	0.00	0.00	56.30	118.90	-175.20	0.00	33.30	54.40	-87.60	0.10	-1.00	7.70	-6.60	0.00	-1.00	7.70	-6.60	0.00	1.00	0.00	0.00	0.00	0.00	0.00	0.00	0.00	0.00	0.00	0.00	0.00	0.00	0.00	0.00
0.00	0.00	0.00	0.00	0.00	0.00	0.00	0.00	0.00	0.00	0.00	0.00	0.00	0.00	0.00	0.00	0.00	0.00	0.00	1.00	154.40	-155.50	0.00	6.30	73.30	-79.60	0.10	-3.50	8.30	-4.70	0.00	-3.50	8.30	-4.70	0.00	1.00	0.00	0.00	0.00	0.00	0.00	0.00	0.00	0.00	0.00	0.00	0.00	0.00	0.00	0.00
0.00	0.00	0.00	0.00	0.00	0.00	0.00	0.00	0.00	0.00	0.00	0.00	0.00	0.00	0.00	0.00	0.00	0.00	0.00	-54.30	174.80	-120.50	0.00	-21.20	85.00	-63.70	0.00	-5.70	8.10	-2.40	0.00	-5.70	8.10	-2.40	0.00	1.00	0.00	0.00	0.00	0.00	0.00	0.00	0.00	0.00	0.00	0.00	0.00	0.00	0.00	0.00
0.00	0.00	0.00	0.00	0.00	0.00	0.00	0.00	0.00	0.00	0.00	0.00	0.00	0.00	0.00	0.00	0.00	0.00	0.00	-104.30	178.00	-73.70	0.00	-46.70	88.50	-41.60	0.00	-7.30	7.10	0.10	0.00	-7.30	7.10	0.10	0.00	1.00	0.00	0.00	0.00	0.00	0.00	0.00	0.00	0.00	0.00	0.00	0.00	0.00	0.00	0.00
0.00	0.00	0.00	0.00	0.00	0.00	0.00	0.00	0.00	0.00	0.00	0.00	0.00	0.00	0.00	0.00	0.00	0.00	0.00	-144.10	163.90	-19.70	0.00	-67.60	83.20	-15.50	0.00	-8.20	5.40	2.70	0.00	-8.20	5.40	2.70	0.00	1.00	0.00	0.00	0.00	0.00	0.00	0.00	0.00	0.00	0.00	0.00	0.00	0.00	0.00	0.00
0.00	0.00	0.00	0.00	0.00	0.00	0.00	0.00	0.00	0.00	0.00	0.00	0.00	0.00	0.00	0.00	0.00	0.00	0.00	-169.80	133.70	36.10	0.00	-82.00	69.80	12.10	0.00	-8.30	3.20	5.00	0.00	-8.30	3.20	5.00	0.00	1.00	0.00	0.00	0.00	0.00	0.00	0.00	0.00	0.00	0.00	0.00	0.00	0.00	0.00	0.00
0.00	0.00	0.00	0.00	0.00	0.00	0.00	0.00	0.00	0.00	0.00	0.00	0.00	0.00	0.00	0.00	0.00	0.00	0.00	-178.90	90.40	88.50	0.00	-88.20	49.60	38.60	0.00	-7.50	0.60	6.80	0.00	-7.50	0.60	6.80	0.00	1.00	0.00	0.00	0.00	0.00	0.00	0.00	0.00	0.00	0.00	0.00	0.00	0.00	0.00	0.00
0.00	0.00	0.00	0.00	0.00	0.00	0.00	0.00	0.00	0.00	0.00	0.00	0.00	0.00	0.00	0.00	0.00	0.00	0.00	-170.50	38.20	132.20	0.00	-85.90	24.50	61.30	0.00	-6.10	-1.90	8.00	0.00	-6.10	-1.90	8.00	0.00	1.00	0.00	0.00	0.00	0.00	0.00	0.00	0.00	0.00	0.00	0.00	0.00	0.00	0.00	0.00
0.00	0.00	0.00	0.00	0.00	0.00	0.00	0.00	0.00	0.00	0.00	0.00	0.00	0.00	0.00	0.00	0.00	0.00	0.00	-145.40	-17.60	163.00	0.00	-75.10	-2.90	78.00	0.00	-4.00	-4.30	8.30	0.00	-4.00	-4.30	8.30	0.00	1.00	0.00	0.00	0.00	0.00	0.00	0.00	0.00	0.00	0.00	0.00	0.00	0.00	0.00	0.00
0.00	0.00	0.00	0.00	0.00	0.00	0.00	0.00	0.00	0.00	0.00	0.00	0.00	0.00	0.00	0.00	0.00	0.00	0.00	-106.00	-71.80	177.80	0.00	-57.00	-30.10	87.10	0.00	-1.50	-6.30	7.90	0.00	-1.50	-6.30	7.90	0.00	1.00	0.00	0.00	0.00	0.00	0.00	0.00	0.00	0.00	0.00	0.00	0.00	0.00	0.00	0.00
0.00	0.00	0.00	0.00	0.00	0.00	0.00	0.00	0.00	0.00	0.00	0.00	0.00	0.00	0.00	0.00	0.00	0.00	0.00	-56.30	-118.90	175.20	0.00	-33.30	-54.40	87.60	0.00	1.00	-7.70	6.60	0.00	1.00	-7.70	6.60	0.00	1.00	0.00	0.00	0.00	0.00	0.00	0.00	0.00	0.00	0.00	0.00	0.00	0.00	0.00	0.00
0.00	0.00	0.00	0.00	0.00	0.00	0.00	0.00	0.00	0.00	0.00	0.00	0.00	0.00	0.00	0.00	0.00	0.00	0.00	-1.00	-154.40	155.50	0.00	-6.30	-73.30	79.60	0.00	3.50	-8.30	4.70	0.00	3.50	-8.30	4.70	0.00	1.00	0.00	0.00	0.00	0.00	0.00	0.00	0.00	0.00	0.00	0.00	0.00	0.00	0.00	0.00
0.00	0.00	0.00	0.00	0.00	0.00	0.00	0.00	0.00	0.00	0.00	0.00	0.00	0.00	0.00	0.00	0.00	0.00	0.00	54.20	-174.80	120.50	0.00	21.20	-85.00	63.70	0.00	5.70	-8.10	2.40	0.00	5.70	-8.10	2.40	0.00	1.00	0.00	0.00	0.00	0.00	0.00	0.00	0.00	0.00	0.00	0.00	0.00	0.00	0.00	0.00
0.00	0.00	0.00	0.00	0.00	0.00	0.00	0.00	0.00	0.00	0.00	0.00	0.00	0.00	0.00	0.00	0.00	0.00	0.00	104.30	-178.00	73.70	0.00	46.70	-88.50	41.60	0.00	7.30	-7.10	-0.10	0.00	7.30	-7.10	-0.10	0.00	1.00	0.00	0.00	0.00	0.00	0.00	0.00	0.00	0.00	0.00	0.00	0.00	0.00	0.00	0.00
0.00	0.00	0.00	0.00	0.00	0.00	0.00	0.00	0.00	0.00	0.00	0.00	0.00	0.00	0.00	0.00	0.00	0.00	0.00	144.10	-163.90	19.70	0.00	67.60	-83.20	15.50	0.00	8.20	-5.40	-2.70	0.00	8.20	-5.40	-2.70	0.00	1.00	0.00	0.00	0.00	0.00	0.00	0.00	0.00	0.00	0.00	0.00	0.00	0.00	0.00	0.00
0.00	0.00	0.00	0.00	0.00	0.00	0.00	0.00	0.00	0.00	0.00	0.00	0.00	0.00	0.00	0.00	0.00	0.00	0.00	169.80	-133.70	-36.10	0.00	82.00	-69.80	-12.10	0.00	8.30	-3.20	-5.00	0.00	8.30	-3.20	-5.00	0.00	1.00	0.00	0.00	0.00	0.00	0.00	0.00	0.00	0.00	0.00	0.00	0.00	0.00	0.00	0.00
0.00	0.00	0.00	0.00	0.00	0.00	0.00	0.00	0.00	0.00	0.00	0.00	0.00	0.00	0.00	0.00	0.00	0.00	0.00	178.90	-90.40	-88.50	0.00	88.30	-49.60	-38.60	0.00	7.50	-0.60	-6.80	0.00	7.50	-0.60	-6.80	0.00	1.00	0.00	0.00	0.00	0.00	0.00	0.00	0.00	0.00	0.00	0.00	0.00	0.00	0.00	0.00
0.00	0.00	0.00	0.00	0.00	0.00	0.00	0.00	0.00	0.00	0.00	0.00	0.00	0.00	0.00	0.00	0.00	0.00	0.00	170.50	-38.20	-132.20	0.00	85.90	-24.50	-61.30	0.00	6.10	1.90	-8.00	0.00	6.10	1.90	-8.00	0.00	1.00	0.00	0.00	0.00	0.00	0.00	0.00	0.00	0.00	0.00	0.00	0.00	0.00	0.00	0.00
0.00	0.00	0.00	0.00	0.00	0.00	0.00	0.00	0.00	0.00	0.00	0.00	0.00	0.00	0.00	0.00	0.00	0.00	0.00	145.40	17.60	-163.00	0.00	75.10	2.90	-78.00	0.00	4.00	4.30	-8.30	0.00	4.00	4.30	-8.30	0.00	1.00	0.00	0.00	0.00	0.00	0.00	0.00	0.00	0.00	0.00	0.00	0.00	0.00	0.00	0.00
0.00	0.00	0.00	0.00	0.00	0.00	0.00	0.00	0.00	0.00	0.00	0.00	0.00	0.00	0.00	0.00	0.00	0.00	0.00	106.00	71.80	-177.80	0.00	57.00	30.10	-87.10	0.00	1.50	6.30	-7.90	0.00	1.50	6.30	-7.90	0.00	1.00	0.00	0.00	0.00	0.00	0.00	0.00	0.00	0.00	0.00	0.00	0.00	0.00	0.00	0.00
0.00	0.00	0.00	0.00	0.00	0.00	0.00	0.00	0.00	0.00	0.00	0.00	0.00	0.00	0.00	0.00	0.00	0.00	0.00	56.30	118.90	-175.20	0.00	33.30	54.30	-87.60	0.00	-1.00	7.70	-6.60	0.00	-1.00	7.70	-6.60	0.00	1.00	0.00	0.00	0.00	0.00	0.00	0.00	0.00	0.00	0.00	0.00	0.00	0.00	0.00	0.00
0.00	0.00	0.00	0.00	0.00	0.00	0.00	0.00	0.00	0.00	0.00	0.00	0.00	0.00	0.00	0.00	0.00	0.00	0.00	1.00	154.40	-155.50	0.00	6.30	73.30	-79.60	0.00	-3.50	8.30	-4.70	0.00	-3.50	8.30	-4.70	0.00	1.00	0.00	0.00	0.00	0.00	0.00	0.00	0.00	0.00	0.00	0.00	0.00	0.00	0.00	0.00
0.00	0.00	0.00	0.00	0.00	0.00	0.00	0.00	0.00	0.00	0.00	0.00	0.00	0.00	0.00	0.00	0.00	0.00	0.00	-54.20	174.80	-120.50	0.00	-21.20	85.00	-63.70	0.00	-5.70	8.10	-2.40	0.00	-5.70	8.10	-2.40	0.00	1.00	0.00	0.00	0.00	0.00	0.00	0.00	0.00	0.00	0.00	0.00	0.00	0.00	0.00	0.00
0.00	0.00	0.00	0.00	0.00	0.00	0.00	0.00	0.00	0.00	0.00	0.00	0.00	0.00	0.00	0.00	0.00	0.00	0.00	-104.30	178.10	-73.70	0.00	-46.70	88.40	-41.60	0.00	-7.30	7.10	0.10	0.00	-7.30	7.10	0.10	0.00	1.00	0.00	0.00	0.00	0.00	0.00	0.00	0.00	0.00	0.00	0.00	0.00	0.00	0.00	0.00
0.00	0.00	0.00	0.00	0.00	0.00	0.00	0.00	0.00	0.00	0.00	0.00	0.00	0.00	0.00	0.00	0.00	0.00	0.00	-144.10	163.90	-19.70	0.00	-67.60	83.20	-15.50	0.00	-8.20	5.40	2.70	0.00	-8.20	5.40	2.70	0.00	1.00	0.00	0.00	0.00	0.00	0.00	0.00	0.00	0.00	0.00	0.00	0.00	0.00	0.00	0.00
0.00	0.00	0.00	0.00	0.00	0.00	0.00	0.00	0.00	0.00	0.00	0.00	0.00	0.00	0.00	0.00	0.00	0.00	0.00	-169.80	133.60	36.10	0.00	-82.00	69.80	12.10	0.00	-8.30	3.20	5.00	0.00	-8.30	3.20	5.00	0.00	1.00	0.00	0.00	0.00	0.00	0.00	0.00	0.00	0.00	0.00	0.00	0.00	0.00	0.00	0.00
0.00	0.00	0.00	0.00	0.00	0.00	0.00	0.00	0.00	0.00	0.00	0.00	0.00	0.00	0.00	0.00	0.00	0.00	0.00	-178.90	90.30	88.50	0.00	-88.20	49.60	38.60	0.00	-7.50	0.60	6.80	0.00	-7.50	0.60	6.80	0.00	1.00	0.00	0.00	0.00	0.00	0.00	0.00	0.00	0.00	0.00	0.00	0.00	0.00	0.00	0.00
0.00	0.00	0.00	0.00	0.00	0.00	0.00	0.00	0.00	0.00	0.00	0.00	0.00	0.00	0.00	0.00	0.00	0.00	0.00	-170.50	38.20	132.20	0.00	-85.90	24.50	61.30	0.00	-6.10	-1.90	8.00	0.00	-6.10	-1.90	8.00	0.00	1.00	0.00	0.00	0.00	0.00	0.00	0.00	0.00	0.00	0.00	0.00	0.00	0.00	0.00	0.00
0.00	0.00	0.00	0.00	0.00	0.00	0.00	0.00	0.00	0.00	0.00	0.00	0.00	0.00	0.00	0.00	0.00	0.00	0.00	-145.40	-17.60	163.00	0.00	-75.10	-2.90	78.00	0.00	-4.00	-4.30	8.30	0.00	-4.00	-4.30	8.30	0.00	1.00	0.00	0.00	0.00	0.00	0.00	0.00	0.00	0.00	0.00	0.00	0.00	0.00	0.00	0.00
0.00	0.00	0.00	0.00	0.00	0.00	0.00	0.00	0.00	0.00	0.00	0.00	0.00	0.00	0.00	0.00	0.00	0.00	0.00	-106.00	-71.80	177.80	0.00	-57.00	-30.10	87.10	0.00	-1.50	-6.30	7.90	0.00	-1.50	-6.30	7.90	0.00	1.00	0.00	0.00	0.00	0.00	0.00	0.00	0.00	0.00	0.00	0.00	0.00	0.00	0.00	0.00
0.00	0.00	0.00	0.00	0.00	0.00	0.00	0.00	0.00	0.00	0.00	0.00	0.00	0.00	0.00	0.00	0.00	0.00	0.00	-56.30	-118.90	175.20	0.00	-33.30	-54.30	87.60	0.00	1.00	-7.70	6.60	0.00	1.00	-7.70	6.60	0.00	1.00	0.00	0.00	0.00	0.00	0.00	0.00	0.00	0.00	0.00	0.00	0.00	0.00	0.00	0.00
0.00	0.00	0.00	0.00	0.00	0.00	0.00	0.00	0.00	0.00	0.00	0.00	0.00	0.00	0.00	0.00	0.00	0.00	0.00	-1.00	-154.40	155.50	0.00	-6.30	-73.30	79.60	0.00	3.50	-8.30	4.70	0.00	3.50	-8.30	4.70	0.00	1.00	0.00	0.00	0.00	0.00	0.00	0.00	0.00	0.00	0.00	0.00	0.00	0.00	0.00	0.00
0.00	0.00	0.00	0.00	0.00	0.00	0.00	0.00	0.00	0.00	0.00	0.00	0.00	0.00	0.00	0.00	0.00	0.00	0.00	54.20	-174.80	120.50	0.00	21.20	-85.00	63.70	0.00	5.70	-8.10	2.40	0.00	5.70	-8.10	2.40	0.00	1.00	0.00	0.00	0.00	0.00	0.00	0.00	0.00	0.00	0.00	0.00	0.00	0.00	0.00	0.00
0.00	0.00	0.00	0.00	0.00	0.00	0.00	0.00	0.00	0.00	0.00	0.00	0.00	0.00	0.00	0.00	0.00	0.00	0.00	104.30	-178.10	73.70	0.00	46.70	-88.40	41.60	0.00	7.30	-7.10	-0.10	0.00	7.30	-7.10	-0.10	0.00	1.00	0.00	0.00	0.00	0.00	0.00	0.00	0.00	0.00	0.00	0.00	0.00	0.00	0.00	0.00
0.00	0.00	0.00	0.00	0.00	0.00	0.00	0.00	0.00	0.00	0.00	0.00	0.00	0.00	0.00	0.00	0.00	0.00	0.00	144.10	-163.90	19.70	0.00	67.70	-83.20	15.50	0.00	8.20	-5.40	-2.70	0.00	8.20	-5.40	-2.70	0.00	1.00	0.00	0.00	0.00	0.00	0.00	0.00	0.00	0.00	0.00	0.00	0.00	0.00	0.00	0.00
0.00	0.00	0.00	0.00	0.00	0.00	0.00	0.00	0.00	0.00	0.00	0.00	0.00	0.00	0.00	0.00	0.00	0.00	0.00	169.80	-133.70	-36.10	0.00	82.00	-69.80	-12.10	0.00	8.30	-3.20	-5.00	0.00	8.30	-3.20	-5.00	0.00	1.00	0.00	0.00	0.00	0.00	0.00	0.00	0.00	0.00	0.00	0.00	0.00	0.00	0.00	0.00
0.00	0.00	0.00	0.00	0.00	0.00	0.00	0.00	0.00	0.00	0.00	0.00	0.00	0.00	0.00	0.00	0.00	0.00	0.00	178.90	-90.40	-88.50	0.00	88.30	-49.60	-38.60	0.00	7.50	-0.60	-6.80	0.00	7.50	-0.60	-6.80	0.00	1.00	0.00	0.00	0.00	0.00	0.00	0.00	0.00	0.00	0.00	0.00	0.00	0.00	0.00	0.00
0.00	0.00	0.00	0.00	0.00	0.00	0.00	0.00	0.00	0.00	0.00	0.00	0.00	0.00	0.00	0.00	0.00	0.00	0.00	170.50	-38.20	-132.20	0.00	85.90	-24.50	-61.30	0.00	6.10	1.90	-8.00	0.00	6.10	1.90	-8.00	0.00	1.00	0.00	0.00	0.00	0.00	0.00	0.00	0.00	0.00	0.00	0.00	0.00	0.00	0.00	0.00
0.00	0.00	0.00	0.00	0.00	0.00	0.00	0.00	0.00	0.00	0.00	0.00	0.00	0.00	0.00	0.00	0.00	0.00	0.00	145.40	17.60	-163.00	0.00	75.10	2.90	-78.00	0.00	4.00	4.30	-8.30	0.00	4.00	4.30	-8.30	0.00	1.00	0.00	0.00	0.00	0.00	0.00	0.00	0.00	0.00	0.00	0.00	0.00	0.00	0.00	0.00
0.00	0.00	0.00	0.00	0.00	0.00	0.00	0.00	0.00	0.00	0.00	0.00	0.00	0.00	0.00	0.00	0.00	0.00	0.00	106.00	71.80	-177.80	0.00	57.00	30.10	-87.10	0.00	1.50	6.30	-7.90	0.00	1.50	6.30	-7.90	0.00	1.00	0.00	0.00	0.00	0.00	0.00	0.00	0.00	0.00	0.00	0.00	0.00	0.00	0.00	0.00
0.00	0.00	0.00	0.00	0.00	0.00	0.00	0.00	0.00	0.00	0.00	0.00	0.00	0.00	0.00	0.00	0.00	0.00	0.00	56.30	118.90	-175.20	0.00	33.30	54.30	-87.60	0.00	-1.00	7.70	-6.60	0.00	-1.00	7.70	-6.60	0.00	1.00	0.00	0.00	0.00	0.00	0.00	0.00	0.00	0.00	0.00	0.00	0.00	0.00	0.00	0.00
0.00	0.00	0.00	0.00	0.00	0.00	0.00	0.00	0.00	0.00	0.00	0.00	0.00	0.00	0.00	0.00	0.00	0.00	0.00	1.00	154.40	-155.50	0.00	6.30	73.30	-79.60	0.00	-3.50	8.30	-4.70	0.00	-3.50	8.30	-4.70	0.00	1.00	0.00	0.00	0.00	0.00	0.00	0.00	0.00	0.00	0.00	0.00	0.00	0.00	0.00	0.00
0.00	0.00	0.00	0.00	0.00	0.00	0.00	0.00	0.00	0.00	0.00	0.00	0.00	0.00	0.00	0.00	0.00	0.00	0.00	-54.20	174.80	-120.50	0.00	-21.20	85.00	-63.70	0.00	-5.70	8.10	-2.40	0.00	-5.70	8.10	-2.40	0.00	1.00	0.00	0.00	0.00	0.00	0.00	0.00	0.00	0.00	0.00	0.00	0.00	0.00	0.00	0.00
0.00	0.00	0.00	0.00	0.00	0.00	0.00	0.00	0.00	0.00	0.00	0.00	0.00	0.00	0.00	0.00	0.00	0.00	0.00	-104.30	178.00	-73.70	0.00	-46.70	88.40	-41.60	0.00	-7.30	7.10	0.10	0.00	-7.30	7.10	0.10	0.00	1.00	0.00	0.00	0.00	0.00	0.00	0.00	0.00	0.00	0.00	0.00	0.00	0.00	0.00	0.00
0.00	0.00	0.00	0.00	0.00	0.00	0.00	0.00	0.00	0.00	0.00	0.00	0.00	0.00	0.00	0.00	0.00	0.00	0.00	-144.10	163.90	-19.70	0.00	-67.70	83.20	-15.50	0.00	-8.20	5.40	2.70	0.00	-8.20	5.40	2.70	0.00	1.00	0.00	0.00	0.00	0.00	0.00	0.00	0.00	0.00	0.00	0.00	0.00	0.00	0.00	0.00
0.00	0.00	0.00	0.00	0.00	0.00	0.00	0.00	0.00	0.00	0.00	0.00	0.00	0.00	0.00	0.00	0.00	0.00	0.00	-169.80	133.60	36.10	0.00	-82.00	69.80	12.10	0.00	-8.30	3.20	5.00	0.00	-8.30	3.20	5.00	0.00	1.00	0.00	0.00	0.00	0.00	0.00	0.00	0.00	0.00	0.00	0.00	0.00	0.00	0.00	0.00
0.00	0.00	0.00	0.00	0.00	0.00	0.00	0.00	0.00	0.00	0.00	0.00	0.00	0.00	0.00	0.00	0.00	0.00	0.00	-178.90	90.40	88.50	0.00	-88.20	49.60	38.60	0.00	-7.50	0.60	6.80	0.00	-7.50	0.60	6.80	0.00	1.00	0.00	0.00	0.00	0.00	0.00	0.00	0.00	0.00	0.00	0.00	0.00	0.00	0.00	0.00
0.00	0.00	0.00	0.00	0.00	0.00	0.00	0.00	0.00	0.00	0.00	0.00	0.00	0.00	0.00	0.00	0.00	0.00	0.00	-170.50	38.20	132.20	0.00	-85.90	24.50	61.30	0.00	-6.10	-1.90	8.00	0.00	-6.10	-1.90	8.00	0.00	1.00	0.00	0.00	0.00	0.00	0.00	0.00	0.00	0.00	0.00	0.00	0.00	0.00	0.00	0.00
0.00	0.00	0.00	0.00	0.00	0.00	0.00	0.00	0.00	0.00	0.00	0.00	0.00	0.00	0.00	0.00	0.00	0.00	0.00	-145.40	-17.60	163.00	0.00	-75.10	-2.90	78.00	0.00	-4.00	-4.30	8.30	0.00	-4.00	-4.30	8.30	0.00	1.00	0.00	0.00	0.00	0.00	0.00	0.00	0.00	0.00	0.00	0.00	0.00	0.00	0.00	0.00
0.00	0.00	0.00	0.00	0.00	0.00	0.00	0.00	0.00	0.00	0.00	0.00	0.00	0.00	0.00	0.00	0.00	0.00	0.00	-106.00	-71.80	177.80	0.00	-57.00	-30.10	87.10	0.00	-1.50	-6.30	7.90	0.00	-1.50	-6.30	7.90	0.00	1.00	0.00	0.00	0.00	0.00	0.00	0.00	0.00	0.00	0.00	0.00	0.00	0.00	0.00	0.00
0.00	0.00	0.00	0.00	0.00	0.00	0.00	0.00	0.00	0.00	0.00	0.00	0.00	0.00	0.00	0.00	0.00	0.00	0.00	-56.30	-118.90	175.20	0.00	-33.30	-54.30	87.60	0.00	1.00	-7.70	6.60	0.00	1.00	-7.70	6.60	0.00	1.00	0.00	0.00	0.00	0.00	0.00	0.00	0.00	0.00	0.00	0.00	0.00	0.00	0.00	0.00
0.00	0.00	0.00	0.00	0.00	0.00	0.00	0.00	0.00	0.00	0.00	0.00	0.00	0.00	0.00	0.00	0.00	0.00	0.00	-1.00	-154.40	155.50	0.00	-6.30	-73.30	79.60	0.00	3.50	-8.30	4.70	0.00	3.50	-8.30	4.70	0.00	1.00	0.00	0.00	0.00	0.00	0.00	0.00	0.00	0.00	0.00	0.00	0.00	0.00	0.00	0.00
0.00	0.00	0.00	0.00	0.00	0.00	0.00	0.00	0.00	0.00	0.00	0.00	0.00	0.00	0.00	0.00	0.00	0.00	0.00	54.30	-174.80	120.50	0.00	21.20	-85.00	63.70	0.00	5.70	-8.10	2.40	0.00	5.70	-8.10	2.40	0.00	1.00	0.00	0.00	0.00	0.00	0.00	0.00	0.00	0.00	0.00	0.00	0.00	0.00	0.00	0.00
0.00	0.00	0.00	0.00	0.00	0.00	0.00	0.00	0.00	0.00	0.00	0.00	0.00	0.00	0.00	0.00	0.00	0.00	0.00	104.30	-178.00	73.70	0.00	46.70	-88.50	41.60	0.00	7.30	-7.10	-0.10	0.00	7.30	-7.10	-0.10	0.00	1.00	0.00	0.00	0.00	0.00	0.00	0.00	0.00	0.00	0.00	0.00	0.00	0.00	0.00	0.00
0.00	0.00	0.00	0.00	0.00	0.00	0.00	0.00	0.00	0.00	0.00	0.00	0.00	0.00	0.00	0.00	0.00	0.00	0.00	144.10	-163.90	19.70	0.00	67.70	-83.20	15.50	0.00	8.20	-5.40	-2.70	0.00	8.20	-5.40	-2.70	0.00	1.00	0.00	0.00	0.00	0.00	0.00	0.00	0.00	0.00	0.00	0.00	0.00	0.00	0.00	0.00
0.00	0.00	0.00	0.00	0.00	0.00	0.00	0.00	0.00	0.00	0.00	0.00	0.00	0.00	0.00	0.00	0.00	0.00	0.00	169.80	-133.70	-36.10	0.00	82.00	-69.80	-12.10	0.00	8.30	-3.20	-5.00	0.00	8.30	-3.20	-5.00	0.00	1.00	0.00	0.00	0.00	0.00	0.00	0.00	0.00	0.00	0.00	0.00	0.00	0.00	0.00	0.00
0.00	0.00	0.00	0.00	0.00	0.00	0.00	0.00	0.00	0.00	0.00	0.00	0.00	0.00	0.00	0.00	0.00	0.00	0.00	178.90	-90.40	-88.50	0.00	88.30	-49.60	-38.60	0.00	7.50	-0.60	-6.80	0.00	7.50	-0.60	-6.80	0.00	1.00	0.00	0.00	0.00	0.00	0.00	0.00	0.00	0.00	0.00	0.00	0.00	0.00	0.00	0.00
0.00	0.00	0.00	0.00	0.00	0.00	0.00	0.00	0.00	0.00	0.00	0.00	0.00	0.00	0.00	0.00	0.00	0.00	0.00	170.50	-38.20	-132.20	0.00	85.90	-24.50	-61.30	0.00	6.10	1.90	-8.00	0.00	6.10	1.90	-8.00	0.00	1.00	0.00	0.00	0.00	0.00	0.00	0.00	0.00	0.00	0.00	0.00	0.00	0.00	0.00	0.00
0.00	0.00	0.00	0.00	0.00	0.00	0.00	0.00	0.00	0.00	0.00	0.00	0.00	0.00	0.00	0.00	0.00	0.00	0.00	145.40	17.60	-163.00	0.00	75.10	2.90	-78.00	0.00	4.00	4.30	-8.30	0.00	4.00	4.30	-8.30	0.00	1.00	0.00	0.00	0.00	0.00	0.00	0.00	0.00	0.00	0.00	0.00	0.00	0.00	0.00	0.00
0.00	0.00	0.00	0.00	0.00	0.00	0.00	0.00	0.00	0.00	0.00	0.00	0.00	0.00	0.00	0.00	0.00	0.00	0.00	106.00	71.80	-177.80	0.00	57.00	30.10	-87.10	0.00	1.50	6.30	-7.90	0.00	1.50	6.30	-7.90	0.00	1.00	0.00	0.00	0.00	0.00	0.00	0.00	0.00	0.00	0.00	0.00	0.00	0.00	0.00	0.00
0.00	0.00	0.00	0.00	0.00	0.00	0.00	0.00	0.00	0.00	0.00	0.00	0.00	0.00	0.00	0.00	0.00	0.00	0.00	56.30	118.90	-175.20	0.00	33.30	54.30	-87.60	0.00	-1.00	7.70	-6.60	0.00	-1.00	7.70	-6.60	0.00	1.00	0.00	0.00	0.00	0.00	0.00	0.00	0.00	0.00	0.00	0.00	0.00	0.00	0.00	0.00
0.00	0.00	0.00	0.00	0.00	0.00	0.00	0.00	0.00	0.00	0.00	0.00	0.00	0.00	0.00	0.00	0.00	0.00	0.00	1.00	154.40	-155.50	0.00	6.30	73.30	-79.60	0.00	-3.50	8.30	-4.70	0.00	-3.50	8.30	-4.70	0.00	1.00	0.00	0.00	0.00	0.00	0.00	0.00	0.00	0.00	0.00	0.00	0.00	0.00	0.00	0.00
0.00	0.00	0.00	0.00	0.00	0.00	0.00	0.00	0.00	0.00	0.00	0.00	0.00	0.00	0.00	0.00	0.00	0.00	0.00	-54.20	174.80	-120.50	0.00	-21.20	85.00	-63.70	0.00	-5.70	8.10	-2.40	0.00	-5.70	8.10	-2.40	0.00	1.00	0.00	0.00	0.00	0.00	0.00	0.00	0.00	0.00	0.00	0.00	0.00	0.00	0.00	0.00
0.00	0.00	0.00	0.00	0.00	0.00	0.00	0.00	0.00	0.00	0.00	0.00	0.00	0.00	0.00	0.00	0.00	0.00	0.00	-104.30	178.10	-73.70	0.00	-46.70	88.40	-41.60	0.00	-7.30	7.10	0.10	0.00	-7.30	7.10	0.10	0.00	1.00	0.00	0.00	0.00	0.00	0.00	0.00	0.00	0.00	0.00	0.00	0.00	0.00	0.00	0.00
0.00	0.00	0.00	0.00	0.00	0.00	0.00	0.00	0.00	0.00	0.00	0.00	0.00	0.00	0.00	0.00	0.00	0.00	0.00	-144.10	163.90	-19.70	0.00	-67.70	83.20	-15.50	0.00	-8.20	5.40	2.70	0.00	-8.20	5.40	2.70	0.00	1.00	0.00	0.00	0.00	0.00	0.00	0.00	0.00	0.00	0.00	0.00	0.00	0.00	0.00	0.00
0.00	0.00	0.00	0.00	0.00	0.00	0.00	0.00	0.00	0.00	0.00	0.00	0.00	0.00	0.00	0.00	0.00	0.00	0.00	-169.80	133.70	36.10	0.00	-82.00	69.80	12.10	0.00	-8.30	3.20	5.00	0.00	-8.30	3.20	5.00	0.00	1.00	0.00	0.00	0.00	0.00	0.00	0.00	0.00	0.00	0.00	0.00	0.00	0.00	0.00	0.00
0.00	0.00	0.00	0.00	0.00	0.00	0.00	0.00	0.00	0.00	0.00	0.00	0.00	0.00	0.00	0.00	0.00	0.00	0.00	-178.90	90.40	88.50	0.00	-88.20	49.60	38.60	0.00	-7.50	0.60	6.80	0.00	-7.50	0.60	6.80	0.00	1.00	0.00	0.00	0.00	0.00	0.00	0.00	0.00	0.00	0.00	0.00	0.00	0.00	0.00	0.00
0.00	0.00	0.00	0.00	0.00	0.00	0.00	0.00	0.00	0.00	0.00	0.00	0.00	0.00	0.00	0.00	0.00	0.00	0.00	-170.50	38.20	132.20	0.00	-85.90	24.50	61.30	0.00	-6.10	-1.90	8.00	0.00	-6.10	-1.90	8.00	0.00	1.00	0.00	0.00	0.00	0.00	0.00	0.00	0.00	0.00	0.00	0.00	0.00	0.00	0.00	0.00
0.00	0.00	0.00	0.00	0.00	0.00	0.00	0.00	0.00	0.00	0.00	0.00	0.00	0.00	0.00	0.00	0.00	0.00	0.00	-145.40	-17.60	163.00	0.00	-75.10	-2.90	78.00	0.00	-4.00	-4.30	8.30	0.00	-4.00	-4.30	8.30	0.00	1.00	0.00	0.00	0.00	0.00	0.00	0.00	0.00	0.00	0.00	0.00	0.00	0.00	0.00	0.00
0.00	0.00	0.00	0.00	0.00	0.00	0.00	0.00	0.00	0.00	0.00	0.00	0.00	0.00	0.00	0.00	0.00	0.00	0.00	-106.00	-71.80	177.80	0.00	-57.00	-30.10	87.10	0.00	-1.50	-6.30	7.90	0.00	-1.50	-6.30	7.90	0.00	1.00	0.00	0.00	0.00	0.00	0.00	0.00	0.00	0.00	0.00	0.00	0.00	0.00	0.00	0.00
0.00	0.00	0.00	0.00	0.00	0.00	0.00	0.00	0.00	0.00	0.00	0.00	0.00	0.00	0.00	0.00	0.00	0.00	0.00	-56.30	-118.90	175.20	0.00	-33.30	-54.30	87.60	0.00	1.00	-7.70	6.60	0.00	1.00	-7.70	6.60	0.00	1.00	0.00	0.00	0.00	0.00	0.00	0.00	0.00	0.00	0.00	0.00	0.00	0.00	0.00	0.00
0.00	0.00	0.00	0.00	0.00	0.00	0.00	0.00	0.00	0.00	0.00	0.00	0.00	0.00	0.00	0.00	0.00	0.00	0.00	-1.00	-154.40	155.50	0.00	-6.30	-73.30	79.60	0.00	3.50	-8.30	4.70	0.00	3.50	-8.30	4.70	0.00	1.00	0.00	0.00	0.00	0.00	0.00	0.00	0.00	0.00	0.00	0.00	0.00	0.00	0.00	0.00
0.00	0.00	0.00	0.00	0.00	0.00	0.00	0.00	0.00	0.00	0.00	0.00	0.00	0.00	0.00	0.00	0.00	0.00	0.00	54.30	-174.80	120.50	0.00	21.20	-85.00	63.70	0.00	5.70	-8.10	2.40	0.00	5.70	-8.10	2.40	0.00	1.00	0.00	0.00	0.00	0.00	0.00	0.00	0.00	0.00	0.00	0.00	0.00	0.00	0.00	0.00
0.00	0.00	0.00	0.00	0.00	0.00	0.00	0.00	0.00	0.00	0.00	0.00	0.00	0.00	0.00	0.00	0.00	0.00	0.00	104.30	-178.10	73.70	0.00	46.70	-88.40	41.60	0.00	7.30	-7.10	-0.10	0.00	7.30	-7.10	-0.10	0.00	1.00	0.00	0.00	0.00	0.00	0.00	0.00	0.00	0.00	0.00	0.00	0.00	0.00	0.00	0.00
0.00	0.00	0.00	0.00	0.00	0.00	0.00	0.00	0.00	0.00	0.00	0.00	0.00	0.00	0.00	0.00	0.00	0.00	0.00	144.10	-163.90	19.70	0.00	67.60	-83.20	15.50	0.00	8.20	-5.40	-2.70	0.00	8.20	-5.40	-2.70	0.00	1.00	0.00	0.00	0.00	0.00	0.00	0.00	0.00	0.00	0.00	0.00	0.00	0.00	0.00	0.00
0.00	0.00	0.00	0.00	0.00	0.00	0.00	0.00	0.00	0.00	0.00	0.00	0.00	0.00	0.00	0.00	0.00	0.00	0.00	169.80	-133.70	-36.10	0.00	82.00	-69.80	-12.10	0.00	8.30	-3.20	-5.00	0.00	8.30	-3.20	-5.00	0.00	1.00	0.00	0.00	0.00	0.00	0.00	0.00	0.00	0.00	0.00	0.00	0.00	0.00	0.00	0.00
0.00	0.00	0.00	0.00	0.00	0.00	0.00	0.00	0.00	0.00	0.00	0.00	0.00	0.00	0.00	0.00	0.00	0.00	0.00	178.90	-90.40	-88.50	0.00	88.20	-49.60	-38.60	0.00	7.50	-0.60	-6.80	0.00	7.50	-0.60	-6.80	0.00	1.00	0.00	0.00	0.00	0.00	0.00	0.00	0.00	0.00	0.00	0.00	0.00	0.00	0.00	0.00
0.00	0.00	0.00	0.00	0.00	0.00	0.00	0.00	0.00	0.00	0.00	0.00	0.00	0.00	0.00	0.00	0.00	0.00	0.00	170.50	-38.20	-132.20	0.00	85.90	-24.50	-61.30	0.00	6.10	1.90	-8.00	0.00	6.10	1.90	-8.00	0.00	1.00	0.00	0.00	0.00	0.00	0.00	0.00	0.00	0.00	0.00	0.00	0.00	0.00	0.00	0.00
0.00	0.00	0.00	0.00	0.00	0.00	0.00	0.00	0.00	0.00	0.00	0.00	0.00	0.00	0.00	0.00	0.00	0.00	0.00	145.40	17.60	-163.00	0.00	75.10	2.90	-78.10	0.00	4.00	4.30	-8.30	0.00	4.00	4.30	-8.30	0.00	1.00	0.00	0.00	0.00	0.00	0.00	0.00	0.00	0.00	0.00	0.00	0.00	0.00	0.00	0.00
0.00	0.00	0.00	0.00	0.00	0.00	0.00	0.00	0.00	0.00	0.00	0.00	0.00	0.00	0.00	0.00	0.00	0.00	0.00	106.00	71.70	-177.80	0.00	57.00	30.10	-87.10	0.00	1.50	6.30	-7.90	0.00	1.50	6.30	-7.90	0.00	1.00	0.00	0.00	0.00	0.00	0.00	0.00	0.00	0.00	0.00	0.00	0.00	0.00	0.00	0.00
0.00	0.00	0.00	0.00	0.00	0.00	0.00	0.00	0.00	0.00	0.00	0.00	0.00	0.00	0.00	0.00	0.00	0.00	0.00	56.30	118.90	-175.20	0.00	33.30	54.30	-87.60	0.00	-1.00	7.70	-6.60	0.00	-1.00	7.70	-6.60	0.00	1.00	0.00	0.00	0.00	0.00	0.00	0.00	0.00	0.00	0.00	0.00	0.00	0.00	0.00	0.00
0.00	0.00	0.00	0.00	0.00	0.00	0.00	0.00	0.00	0.00	0.00	0.00	0.00	0.00	0.00	0.00	0.00	0.00	0.00	1.00	154.40	-155.50	0.00	6.30	73.30	-79.60	0.00	-3.50	8.30	-4.70	0.00	-3.50	8.30	-4.70	0.00	1.00	0.00	0.00	0.00	0.00	0.00	0.00	0.00	0.00	0.00	0.00	0.00	0.00	0.00	0.00
0.00	0.00	0.00	0.00	0.00	0.00	0.00	0.00	0.00	0.00	0.00	0.00	0.00	0.00	0.00	0.00	0.00	0.00	0.00	-54.20	174.80	-120.50	0.00	-21.20	85.00	-63.70	0.00	-5.70	8.10	-2.40	0.00	-5.70	8.10	-2.40	0.00	1.00	0.00	0.00	0.00	0.00	0.00	0.00	0.00	0.00	0.00	0.00	0.00	0.00	0.00	0.00
0.00	0.00	0.00	0.00	0.00	0.00	0.00	0.00	0.00	0.00	0.00	0.00	0.00	0.00	0.00	0.00	0.00	0.00	0.00	-104.30	178.00	-73.70	0.00	-46.70	88.40	-41.70	0.00	-7.30	7.10	0.10	0.00	-7.30	7.10	0.10	0.00	1.00	0.00	0.00	0.00	0.00	0.00	0.00	0.00	0.00	0.00	0.00	0.00	0.00	0.00	0.00
0.00	0.00	0.00	0.00	0.00	0.00	0.00	0.00	0.00	0.00	0.00	0.00	0.00	0.00	0.00	0.00	0.00	0.00	0.00	-144.10	163.90	-19.70	0.00	-67.60	83.20	-15.50	0.00	-8.20	5.40	2.70	0.00	-8.20	5.40	2.70	0.00	1.00	0.00	0.00	0.00	0.00	0.00	0.00	0.00	0.00	0.00	0.00	0.00	0.00	0.00	0.00
0.00	0.00	0.00	0.00	0.00	0.00	0.00	0.00	0.00	0.00	0.00	0.00	0.00	0.00	0.00	0.00	0.00	0.00	0.00	-169.80	133.70	36.10	0.00	-81.90	69.80	12.10	0.00	-8.30	3.20	5.00	0.00	-8.30	3.20	5.00	0.00	1.00	0.00	0.00	0.00	0.00	0.00	0.00	0.00	0.00	0.00	0.00	0.00	0.00	0.00	0.00
0.00	0.00	0.00	0.00	0.00	0.00	0.00	0.00	0.00	0.00	0.00	0.00	0.00	0.00	0.00	0.00	0.00	0.00	0.00	-178.90	90.40	88.50	0.00	-88.20	49.60	38.60	0.00	-7.50	0.60	6.80	0.00	-7.50	0.60	6.80	0.00	1.00	0.00	0.00	0.00	0.00	0.00	0.00	0.00	0.00	0.00	0.00	0.00	0.00	0.00	0.00
0.00	0.00	0.00	0.00	0.00	0.00	0.00	0.00	0.00	0.00	0.00	0.00	0.00	0.00	0.00	0.00	0.00	0.00	0.00	-170.50	38.20	132.20	0.00	-85.90	24.50	61.30	0.00	-6.10	-1.90	8.00	0.00	-6.10	-1.90	8.00	0.00	1.00	0.00	0.00	0.00	0.00	0.00	0.00	0.00	0.00	0.00	0.00	0.00	0.00	0.00	0.00
0.00	0.00	0.00	0.00	0.00	0.00	0.00	0.00	0.00	0.00	0.00	0.00	0.00	0.00	0.00	0.00	0.00	0.00	0.00	-145.40	-17.60	163.00	0.00	-75.10	-2.90	78.00	0.00	-4.00	-4.30	8.30	0.00	-4.00	-4.30	8.30	0.00	1.00	0.00	0.00	0.00	0.00	0.00	0.00	0.00	0.00	0.00	0.00	0.00	0.00	0.00	0.00
0.00	0.00	0.00	0.00	0.00	0.00	0.00	0.00	0.00	0.00	0.00	0.00	0.00	0.00	0.00	0.00	0.00	0.00	0.00	-106.00	-71.80	177.80	0.00	-57.00	-30.10	87.10	0.00	-1.50	-6.30	7.90	0.00	-1.50	-6.30	7.90	0.00	1.00	0.00	0.00	0.00	0.00	0.00	0.00	0.00	0.00	0.00	0.00	0.00	0.00	0.00	0.00
0.00	0.00	0.00	0.00	0.00	0.00	0.00	0.00	0.00	0.00	0.00	0.00	0.00	0.00	0.00	0.00	0.00	0.00	0.00	-56.30	-118.90	175.20	0.00	-33.30	-54.30	87.60	0.00	1.00	-7.70	6.60	0.00	1.00	-7.70	6.60	0.00	1.00	0.00	0.00	0.00	0.00	0.00	0.00	0.00	0.00	0.00	0.00	0.00	0.00	0.00	0.00
0.00	0.00	0.00	0.00	0.00	0.00	0.00	0.00	0.00	0.00	0.00	0.00	0.00	0.00	0.00	0.00	0.00	0.00	0.00	-1.00	-154.40	155.50	0.00	-6.30	-73.30	79.60	0.00	3.50	-8.30	4.70	0.00	3.50	-8.30	4.70	0.00	1.00	0.00	0.00	0.00	0.00	0.00	0.00	0.00	0.00	0.00	0.00	0.00	0.00	0.00	0.00
0.00	0.00	0.00	0.00	0.00	0.00	0.00	0.00	0.00	0.00	0.00	0.00	0.00	0.00	0.00	0.00	0.00	0.00	0.00	54.30	-174.80	120.50	0.00	21.20	-85.00	63.70	0.00	5.70	-8.10	2.40	0.00	5.70	-8.10	2.40	0.00	1.00	0.00	0.00	0.00	0.00	0.00	0.00	0.00	0.00	0.00	0.00	0.00	0.00	0.00	0.00
0.00	0.00	0.00	0.00	0.00	0.00	0.00	0.00	0.00	0.00	0.00	0.00	0.00	0.00	0.00	0.00	0.00	0.00	0.00	104.30	-178.10	73.70	0.00	46.70	-88.40	41.60	0.00	7.30	-7.10	-0.10	0.00	7.30	-7.10	-0.10	0.00	1.00	0.00	0.00	0.00	0.00	0.00	0.00	0.00	0.00	0.00	0.00	0.00	0.00	0.00	0.00
0.00	0.00	0.00	0.00	0.00	0.00	0.00	0.00	0.00	0.00	0.00	0.00	0.00	0.00	0.00	0.00	0.00	0.00	0.00	144.10	-163.90	19.70	0.00	67.60	-83.20	15.50	0.00	8.20	-5.40	-2.70	0.00	8.20	-5.40	-2.70	0.00	1.00	0.00	0.00	0.00	0.00	0.00	0.00	0.00	0.00	0.00	0.00	0.00	0.00	0.00	0.00
0.00	0.00	0.00	0.00	0.00	0.00	0.00	0.00	0.00	0.00	0.00	0.00	0.00	0.00	0.00	0.00	0.00	0.00	0.00	169.80	-133.70	-36.10	0.00	81.90	-69.80	-12.10	0.00	8.30	-3.20	-5.00	0.00	8.30	-3.20	-5.00	0.00	1.00	0.00	0.00	0.00	0.00	0.00	0.00	0.00	0.00	0.00	0.00	0.00	0.00	0.00	0.00
0.00	0.00	0.00	0.00	0.00	0.00	0.00	0.00	0.00	0.00	0.00	0.00	0.00	0.00	0.00	0.00	0.00	0.00	0.00	178.90	-90.30	-88.50	0.00	88.20	-49.60	-38.60	0.00	7.50	-0.60	-6.80	0.00	7.50	-0.60	-6.80	0.00	1.00	0.00	0.00	0.00	0.00	0.00	0.00	0.00	0.00	0.00	0.00	0.00	0.00	0.00	0.00
0.00	0.00	0.00	0.00	0.00	0.00	0.00	0.00	0.00	0.00	0.00	0.00	0.00	0.00	0.00	0.00	0.00	0.00	0.00	170.50	-38.20	-132.20	0.00	85.90	-24.50	-61.30	0.00	6.10	1.90	-8.00	0.00	6.10	1.90	-8.00	0.00	1.00	0.00	0.00	0.00	0.00	0.00	0.00	0.00	0.00	0.00	0.00	0.00	0.00	0.00	0.00
0.00	0.00	0.00	0.00	0.00	0.00	0.00	0.00	0.00	0.00	0.00	0.00	0.00	0.00	0.00	0.00	0.00	0.00	0.00	145.40	17.60	-163.00	0.00	75.10	2.90	-78.10	0.00	4.00	4.30	-8.30	0.00	4.00	4.30	-8.30	0.00	1.00	0.00	0.00	0.00	0.00	0.00	0.00	0.00	0.00	0.00	0.00	0.00	0.00	0.00	0.00
0.00	0.00	0.00	0.00	0.00	0.00	0.00	0.00	0.00	0.00	0.00	0.00	0.00	0.00	0.00	0.00	0.00	0.00	0.00	106.00	71.80	-177.80	0.00	57.00	30.10	-87.10	0.00	1.50	6.30	-7.90	0.00	1.50	6.30	-7.90	0.00	1.00	0.00	0.00	0.00	0.00	0.00	0.00	0.00	0.00	0.00	0.00	0.00	0.00	0.00	0.00
0.00	0.00	0.00	0.00	0.00	0.00	0.00	0.00	0.00	0.00	0.00	0.00	0.00	0.00	0.00	0.00	0.00	0.00	0.00	56.30	118.90	-175.20	0.00	33.30	54.30	-87.60	0.00	-1.00	7.70	-6.60	0.00	-1.00	7.70	-6.60	0.00	1.00	0.00	0.00	0.00	0.00	0.00	0.00	0.00	0.00	0.00	0.00	0.00	0.00	0.00	0.00
0.00	0.00	0.00	0.00	0.00	0.00	0.00	0.00	0.00	0.00	0.00	0.00	0.00	0.00	0.00	0.00	0.00	0.00	0.00	1.00	154.40	-155.50	0.00	6.30	73.30	-79.60	0.00	-3.50	8.30	-4.70	0.00	-3.50	8.30	-4.70	0.00	1.00	0.00	0.00	0.00	0.00	0.00	0.00	0.00	0.00	0.00	0.00	0.00	0.00	0.00	0.00
0.00	0.00	0.00	0.00	0.00	0.00	0.00	0.00	0.00	0.00	0.00	0.00	0.00	0.00	0.00	0.00	0.00	0.00	0.00	-54.20	174.80	-120.50	0.00	-21.20	85.00	-63.70	0.00	-5.70	8.10	-2.40	0.00	-5.70	8.10	-2.40	0.00	1.00	0.00	0.00	0.00	0.00	0.00	0.00	0.00	0.00	0.00	0.00	0.00	0.00	0.00	0.00
0.00	0.00	0.00	0.00	0.00	0.00	0.00	0.00	0.00	0.00	0.00	0.00	0.00	0.00	0.00	0.00	0.00	0.00	0.00	-104.30	178.00	-73.70	0.00	-46.70	88.40	-41.60	0.00	-7.30	7.10	0.10	0.00	-7.30	7.10	0.10	0.00	1.00	0.00	0.00	0.00	0.00	0.00	0.00	0.00	0.00	0.00	0.00	0.00	0.00	0.00	0.00
0.00	0.00	0.00	0.00	0.00	0.00	0.00	0.00	0.00	0.00	0.00	0.00	0.00	0.00	0.00	0.00	0.00	0.00	0.00	-144.10	163.90	-19.70	0.00	-67.60	83.20	-15.50	0.00	-8.20	5.40	2.70	0.00	-8.20	5.40	2.70	0.00	1.00	0.00	0.00	0.00	0.00	0.00	0.00	0.00	0.00	0.00	0.00	0.00	0.00	0.00	0.00
0.00	0.00	0.00	0.00	0.00	0.00	0.00	0.00	0.00	0.00	0.00	0.00	0.00	0.00	0.00	0.00	0.00	0.00	0.00	-169.80	133.70	36.10	0.00	-81.90	69.80	12.10	0.00	-8.30	3.20	5.00	0.00	-8.30	3.20	5.00	0.00	1.00	0.00	0.00	0.00	0.00	0.00	0.00	0.00	0.00	0.00	0.00	0.00	0.00	0.00	0.00
0.00	0.00	0.00	0.00	0.00	0.00	0.00	0.00	0.00	0.00	0.00	0.00	0.00	0.00	0.00	0.00	0.00	0.00	0.00	-178.90	90.40	88.50	0.00	-88.20	49.60	38.60	0.00	-7.50	0.60	6.80	0.00	-7.50	0.60	6.80	0.00	1.00	0.00	0.00	0.00	0.00	0.00	0.00	0.00	0.00	0.00	0.00	0.00	0.00	0.00	0.00
0.00	0.00	0.00	0.00	0.00	0.00	0.00	0.00	0.00	0.00	0.00	0.00	0.00	0.00	0.00	0.00	0.00	0.00	0.00	-170.50	38.20	132.20	0.00	-85.90	24.50	61.30	0.00	-6.10	-1.90	8.00	0.00	-6.10	-1.90	8.00	0.00	1.00	0.00	0.00	0.00	0.00	0.00	0.00	0.00	0.00	0.00	0.00	0.00	0.00	0.00	0.00
0.00	0.00	0.00	0.00	0.00	0.00	0.00	0.00	0.00	0.00	0.00	0.00	0.00	0.00	0.00	0.00	0.00	0.00	0.00	-145.40	-17.60	163.00	0.00	-75.10	-2.90	78.00	0.00	-4.00	-4.30	8.30	0.00	-4.00	-4.30	8.30	0.00	1.00	0.00	0.00	0.00	0.00	0.00	0.00	0.00	0.00	0.00	0.00	0.00	0.00	0.00	0.00
0.00	0.00	0.00	0.00	0.00	0.00	0.00	0.00	0.00	0.00	0.00	0.00	0.00	0.00	0.00	0.00	0.00	0.00	0.00	-106.00	-71.80	177.80	0.00	-57.00	-30.10	87.10	0.00	-1.50	-6.30	7.90	0.00	-1.50	-6.30	7.90	0.00	1.00	0.00	0.00	0.00	0.00	0.00	0.00	0.00	0.00	0.00	0.00	0.00	0.00	0.00	0.00
0.00	0.00	0.00	0.00	0.00	0.00	0.00	0.00	0.00	0.00	0.00	0.00	0.00	0.00	0.00	0.00	0.00	0.00	0.00	-56.30	-118.90	175.20	0.00	-33.30	-54.30	87.60	0.00	1.00	-7.70	6.60	0.00	1.00	-7.70	6.60	0.00	1.00	0.00	0.00	0.00	0.00	0.00	0.00	0.00	0.00	0.00	0.00	0.00	0.00	0.00	0.00
0.00	0.00	0.00	0.00	0.00	0.00	0.00	0.00	0.00	0.00	0.00	0.00	0.00	0.00	0.00	0.00	0.00	0.00	0.00	-1.00	-154.40	155.50	0.00	-6.30	-73.30	79.60	0.00	3.50	-8.30	4.70	0.00	3.50	-8.30	4.70	0.00	1.00	0.00	0.00	0.00	0.00	0.00	0.00	0.00	0.00	0.00	0.00	0.00	0.00	0.00	0.00
0.00	0.00	0.00	0.00	0.00	0.00	0.00	0.00	0.00	0.00	0.00	0.00	0.00	0.00	0.00	0.00	0.00	0.00	0.00	54.20	-174.80	120.50	0.00	21.20	-85.00	63.70	0.00	5.70	-8.10	2.40	0.00	5.70	-8.10	2.40	0.00	1.00	0.00	0.00	0.00	0.00	0.00	0.00	0.00	0.00	0.00	0.00	0.00	0.00	0.00	0.00
0.00	0.00	0.00	0.00	0.00	0.00	0.00	0.00	0.00	0.00	0.00	0.00	0.00	0.00	0.00	0.00	0.00	0.00	0.00	104.30	-178.10	73.70	0.00	46.70	-88.50	41.60	0.00	7.30	-7.10	-0.10	0.00	7.30	-7.10	-0.10	0.00	1.00	0.00	0.00	0.00	0.00	0.00	0.00	0.00	0.00	0.00	0.00	0.00	0.00	0.00	0.00
0.00	0.00	0.00	0.00	0.00	0.00	0.00	0.00	0.00	0.00	0.00	0.00	0.00	0.00	0.00	0.00	0.00	0.00	0.00	144.10	-163.90	19.70	0.00	67.60	-83.20	15.50	0.00	8.20	-5.40	-2.70	0.00	8.20	-5.40	-2.70	0.00	1.00	0.00	0.00	0.00	0.00	0.00	0.00	0.00	0.00	0.00	0.00	0.00	0.00	0.00	0.00
0.00	0.00	0.00	0.00	0.00	0.00	0.00	0.00	0.00	0.00	0.00	0.00	0.00	0.00	0.00	0.00	0.00	0.00	0.00	169.80	-133.70	-36.10	0.00	81.90	-69.80	-12.10	0.00	8.30	-3.20	-5.00	0.00	8.30	-3.20	-5.00	0.00	1.00	0.00	0.00	0.00	0.00	0.00	0.00	0.00	0.00	0.00	0.00	0.00	0.00	0.00	0.00
0.00	0.00	0.00	0.00	0.00	0.00	0.00	0.00	0.00	0.00	0.00	0.00	0.00	0.00	0.00	0.00	0.00	0.00	0.00	178.90	-90.40	-88.50	0.00	88.20	-49.60	-38.60	0.00	7.50	-0.60	-6.80	0.00	7.50	-0.60	-6.80	0.00	1.00	0.00	0.00	0.00	0.00	0.00	0.00	0.00	0.00	0.00	0.00	0.00	0.00	0.00	0.00
0.00	0.00	0.00	0.00	0.00	0.00	0.00	0.00	0.00	0.00	0.00	0.00	0.00	0.00	0.00	0.00	0.00	0.00	0.00	170.50	-38.20	-132.20	0.00	85.90	-24.50	-61.40	0.00	6.10	1.90	-8.00	0.00	6.10	1.90	-8.00	0.00	1.00	0.00	0.00	0.00	0.00	0.00	0.00	0.00	0.00	0.00	0.00	0.00	0.00	0.00	0.00
0.00	0.00	0.00	0.00	0.00	0.00	0.00	0.00	0.00	0.00	0.00	0.00	0.00	0.00	0.00	0.00	0.00	0.00	0.00	145.40	17.60	-163.00	0.00	75.10	2.90	-78.10	0.00	4.00	4.30	-8.30	0.00	4.00	4.30	-8.30	0.00	1.00	0.00	0.00	0.00	0.00	0.00	0.00	0.00	0.00	0.00	0.00	0.00	0.00	0.00	0.00
0.00	0.00	0.00	0.00	0.00	0.00	0.00	0.00	0.00	0.00	0.00	0.00	0.00	0.00	0.00	0.00	0.00	0.00	0.00	106.00	71.80	-177.80	0.00	57.00	30.10	-87.10	0.00	1.50	6.30	-7.90	0.00	1.50	6.30	-7.90	0.00	1.00	0.00	0.00	0.00	0.00	0.00	0.00	0.00	0.00	0.00	0.00	0.00	0.00	0.00	0.00
0.00	0.00	0.00	0.00	0.00	0.00	0.00	0.00	0.00	0.00	0.00	0.00	0.00	0.00	0.00	0.00	0.00	0.00	0.00	56.30	118.90	-175.20	0.00	33.30	54.30	-87.60	0.00	-1.00	7.70	-6.60	0.00	-1.00	7.70	-6.60	0.00	1.00	0.00	0.00	0.00	0.00	0.00	0.00	0.00	0.00	0.00	0.00	0.00	0.00	0.00	0.00
0.00	0.00	0.00	0.00	0.00	0.00	0.00	0.00	0.00	0.00	0.00	0.00	0.00	0.00	0.00	0.00	0.00	0.00	0.00	1.00	154.40	-155.50	0.00	6.30	73.30	-79.60	0.00	-3.50	8.30	-4.70	0.00	-3.50	8.30	-4.70	0.00	1.00	0.00	0.00	0.00	0.00	0.00	0.00	0.00	0.00	0.00	0.00	0.00	0.00	0.00	0.00
0.00	0.00	0.00	0.00	0.00	0.00	0.00	0.00	0.00	0.00	0.00	0.00	0.00	0.00	0.00	0.00	0.00	0.00	0.00	-54.20	174.80	-120.50	0.00	-21.20	85.00	-63.70	0.00	-5.70	8.10	-2.40	0.00	-5.70	8.10	-2.40	0.00	1.00	0.00	0.00	0.00	0.00	0.00	0.00	0.00	0.00	0.00	0.00	0.00	0.00	0.00	0.00
0.00	0.00	0.00	0.00	0.00	0.00	0.00	0.00	0.00	0.00	0.00	0.00	0.00	0.00	0.00	0.00	0.00	0.00	0.00	-104.30	178.00	-73.70	0.00	-46.70	88.50	-41.60	0.00	-7.30	7.10	0.10	0.00	-7.30	7.10	0.10	0.00	1.00	0.00	0.00	0.00	0.00	0.00	0.00	0.00	0.00	0.00	0.00	0.00	0.00	0.00	0.00
0.00	0.00	0.00	0.00	0.00	0.00	0.00	0.00	0.00	0.00	0.00	0.00	0.00	0.00	0.00	0.00	0.00	0.00	0.00	-144.10	163.90	-19.70	0.00	-67.60	83.20	-15.50	0.00	-8.20	5.40	2.70	0.00	-8.20	5.40	2.70	0.00	1.00	0.00	0.00	0.00	0.00	0.00	0.00	0.00	0.00	0.00	0.00	0.00	0.00	0.00	0.00
0.00	0.00	0.00	0.00	0.00	0.00	0.00	0.00	0.00	0.00	0.00	0.00	0.00	0.00	0.00	0.00	0.00	0.00	0.00	-169.80	133.70	36.10	0.00	-81.90	69.80	12.10	0.00	-8.30	3.20	5.00	0.00	-8.30	3.20	5.00	0.00	1.00	0.00	0.00	0.00	0.00	0.00	0.00	0.00	0.00	0.00	0.00	0.00	0.00	0.00	0.00
0.00	0.00	0.00	0.00	0.00	0.00	0.00	0.00	0.00	0.00	0.00	0.00	0.00	0.00	0.00	0.00	0.00	0.00	0.00	-178.90	90.40	88.50	0.00	-88.20	49.60	38.60	0.00	-7.50	0.60	6.80	0.00	-7.50	0.60	6.80	0.00	1.00	0.00	0.00	0.00	0.00	0.00	0.00	0.00	0.00	0.00	0.00	0.00	0.00	0.00	0.00
0.00	0.00	0.00	0.00	0.00	0.00	0.00	0.00	0.00	0.00	0.00	0.00	0.00	0.00	0.00	0.00	0.00	0.00	0.00	-170.50	38.20	132.20	0.00	-85.90	24.50	61.40	0.00	-6.10	-1.90	8.00	0.00	-6.10	-1.90	8.00	0.00	1.00	0.00	0.00	0.00	0.00	0.00	0.00	0.00	0.00	0.00	0.00	0.00	0.00	0.00	0.00
0.00	0.00	0.00	0.00	0.00	0.00	0.00	0.00	0.00	0.00	0.00	0.00	0.00	0.00	0.00	0.00	0.00	0.00	0.00	-145.40	-17.60	163.00	0.00	-75.10	-2.90	78.10	0.00	-4.00	-4.30	8.30	0.00	-4.00	-4.30	8.30	0.00	1.00	0.00	0.00	0.00	0.00	0.00	0.00	0.00	0.00	0.00	0.00	0.00	0.00	0.00	0.00
0.00	0.00	0.00	0.00	0.00	0.00	0.00	0.00	0.00	0.00	0.00	0.00	0.00	0.00	0.00	0.00	0.00	0.00	0.00	-106.00	-71.80	177.80	0.00	-57.00	-30.10	87.10	0.00	-1.50	-6.30	7.90	0.00	-1.50	-6.30	7.90	0.00	1.00	0.00	0.00	0.00	0.00	0.00	0.00	0.00	0.00	0.00	0.00	0.00	0.00	0.00	0.00
0.00	0.00	0.00	0.00	0.00	0.00	0.00	0.00	0.00	0.00	0.00	0.00	0.00	0.00	0.00	0.00	0.00	0.00	0.00	-56.30	-118.90	175.20	0.00	-33.30	-54.30	87.60	0.00	1.00	-7.70	6.60	0.00	1.00	-7.70	6.60	0.00	1.00	0.00	0.00	0.00	0.00	0.00	0.00	0.00	0.00	0.00	0.00	0.00	0.00	0.00	0.00
0.00	0.00	0.00	0.00	0.00	0.00	0.00	0.00	0.00	0.00	0.00	0.00	0.00	0.00	0.00	0.00	0.00	0.00	0.00	-1.00	-154.40	155.50	0.00	-6.30	-73.30	79.60	0.00	3.50	-8.30	4.70	0.00	3.50	-8.30	4.70	0.00	1.00	0.00	0.00	0.00	0.00	0.00	0.00	0.00	0.00	0.00	0.00	0.00	0.00	0.00	0.00
0.00	0.00	0.00	0.00	0.00	0.00	0.00	0.00	0.00	0.00	0.00	0.00	0.00	0.00	0.00	0.00	0.00	0.00	0.00	54.20	-174.80	120.50	0.00	21.20	-85.00	63.70	0.00	5.70	-8.10	2.40	0.00	5.70	-8.10	2.40	0.00	1.00	0.00	0.00	0.00	0.00	0.00	0.00	0.00	0.00	0.00	0.00	0.00	0.00	0.00	0.00
0.00	0.00	0.00	0.00	0.00	0.00	0.00	0.00	0.00	0.00	0.00	0.00	0.00	0.00	0.00	0.00	0.00	0.00	0.00	104.30	-178.00	73.70	0.00	46.70	-88.50	41.60	0.00	7.30	-7.10	-0.10	0.00	7.30	-7.10	-0.10	0.00	1.00	0.00	0.00	0.00	0.00	0.00	0.00	0.00	0.00	0.00	0.00	0.00	0.00	0.00	0.00
0.00	0.00	0.00	0.00	0.00	0.00	0.00	0.00	0.00	0.00	0.00	0.00	0.00	0.00	0.00	0.00	0.00	0.00	0.00	144.10	-163.90	19.70	0.00	67.60	-83.20	15.40	0.00	8.20	-5.40	-2.70	0.00	8.20	-5.40	-2.70	0.00	1.00	0.00	0.00	0.00	0.00	0.00	0.00	0.00	0.00	0.00	0.00	0.00	0.00	0.00	0.00
0.00	0.00	0.00	0.00	0.00	0.00	0.00	0.00	0.00	0.00	0.00	0.00	0.00	0.00	0.00	0.00	0.00	0.00	0.00	169.80	-133.70	-36.10	0.00	81.90	-69.80	-12.10	0.00	8.30	-3.20	-5.00	0.00	8.30	-3.20	-5.00	0.00	1.00	0.00	0.00	0.00	0.00	0.00	0.00	0.00	0.00	0.00	0.00	0.00	0.00	0.00	0.00
0.00	0.00	0.00	0.00	0.00	0.00	0.00	0.00	0.00	0.00	0.00	0.00	0.00	0.00	0.00	0.00	0.00	0.00	0.00	178.90	-90.40	-88.50	0.00	88.20	-49.60	-38.60	0.00	7.50	-0.60	-6.80	0.00	7.50	-0.60	-6.80	0.00	1.00	0.00	0.00	0.00	0.00	0.00	0.00	0.00	0.00	0.00	0.00	0.00	0.00	0.00	0.00
0.00	0.00	0.00	0.00	0.00	0.00	0.00	0.00	0.00	0.00	0.00	0.00	0.00	0.00	0.00	0.00	0.00	0.00	0.00	170.50	-38.20	-132.20	0.00	85.90	-24.50	-61.40	0.00	6.10	1.90	-8.00	0.00	6.10	1.90	-8.00	0.00	1.00	0.00	0.00	0.00	0.00	0.00	0.00	0.00	0.00	0.00	0.00	0.00	0.00	0.00	0.00
0.00	0.00	0.00	0.00	0.00	0.00	0.00	0.00	0.00	0.00	0.00	0.00	0.00	0.00	0.00	0.00	0.00	0.00	0.00	145.40	17.60	-163.00	0.00	75.10	2.90	-78.10	0.00	4.00	4.30	-8.30	0.00	4.00	4.30	-8.30	0.00	1.00	0.00	0.00	0.00	0.00	0.00	0.00	0.00	0.00	0.00	0.00	0.00	0.00	0.00	0.00
0.00	0.00	0.00	0.00	0.00	0.00	0.00	0.00	0.00	0.00	0.00	0.00	0.00	0.00	0.00	0.00	0.00	0.00	0.00	106.00	71.70	-177.80	0.00	57.00	30.10	-87.10	0.00	1.50	6.30	-7.90	0.00	1.50	6.30	-7.90	0.00	1.00	0.00	0.00	0.00	0.00	0.00	0.00	0.00	0.00	0.00	0.00	0.00	0.00	0.00	0.00
0.00	0.00	0.00	0.00	0.00	0.00	0.00	0.00	0.00	0.00	0.00	0.00	0.00	0.00	0.00	0.00	0.00	0.00	0.00	56.30	118.90	-175.20	0.00	33.30	54.30	-87.60	0.00	-1.00	7.70	-6.60	0.00	-1.00	7.70	-6.60	0.00	1.00	0.00	0.00	0.00	0.00	0.00	0.00	0.00	0.00	0.00	0.00	0.00	0.00	0.00	0.00
0.00	0.00	0.00	0.00	0.00	0.00	0.00	0.00	0.00	0.00	0.00	0.00	0.00	0.00	0.00	0.00	0.00	0.00	0.00	1.00	154.40	-155.50	0.00	6.30	73.30	-79.60	0.00	-3.50	8.30	-4.70	0.00	-3.50	8.30	-4.70	0.00	1.00	0.00	0.00	0.00	0.00	0.00	0.00	0.00	0.00	0.00	0.00	0.00	0.00	0.00	0.00
0.00	0.00	0.00	0.00	0.00	0.00	0.00	0.00	0.00	0.00	0.00	0.00	0.00	0.00	0.00	0.00	0.00	0.00	0.00	-54.20	174.80	-120.50	0.00	-21.20	85.00	-63.70	0.00	-5.70	8.10	-2.40	0.00	-5.70	8.10	-2.40	0.00	1.00	0.00	0.00	0.00	0.00	0.00	0.00	0.00	0.00	0.00	0.00	0.00	0.00	0.00	0.00
0.00	0.00	0.00	0.00	0.00	0.00	0.00	0.00	0.00	0.00	0.00	0.00	0.00	0.00	0.00	0.00	0.00	0.00	0.00	-104.30	178.10	-73.70	0.00	-46.70	88.50	-41.60	0.00	-7.30	7.10	0.10	0.00	-7.30	7.10	0.10	0.00	1.00	0.00	0.00	0.00	0.00	0.00	0.00	0.00	0.00	0.00	0.00	0.00	0.00	0.00	0.00
0.00	0.00	0.00	0.00	0.00	0.00	0.00	0.00	0.00	0.00	0.00	0.00	0.00	0.00	0.00	0.00	0.00	0.00	0.00	-144.10	163.90	-19.70	0.00	-67.60	83.20	-15.50	0.00	-8.20	5.40	2.70	0.00	-8.20	5.40	2.70	0.00	1.00	0.00	0.00	0.00	0.00	0.00	0.00	0.00	0.00	0.00	0.00	0.00	0.00	0.00	0.00
0.00	0.00	0.00	0.00	0.00	0.00	0.00	0.00	0.00	0.00	0.00	0.00	0.00	0.00	0.00	0.00	0.00	0.00	0.00	-169.80	133.60	36.10	0.00	-81.90	69.80	12.10	0.00	-8.30	3.20	5.00	0.00	-8.30	3.20	5.00	0.00	1.00	0.00	0.00	0.00	0.00	0.00	0.00	0.00	0.00	0.00	0.00	0.00	0.00	0.00	0.00
0.00	0.00	0.00	0.00	0.00	0.00	0.00	0.00	0.00	0.00	0.00	0.00	0.00	0.00	0.00	0.00	0.00	0.00	0.00	-178.90	90.30	88.50	0.00	-88.20	49.60	38.60	0.00	-7.50	0.60	6.80	0.00	-7.50	0.60	6.80	0.00	1.00	0.00	0.00	0.00	0.00	0.00	0.00	0.00	0.00	0.00	0.00	0.00	0.00	0.00	0.00
0.00	0.00	0.00	0.00	0.00	0.00	0.00	0.00	0.00	0.00	0.00	0.00	0.00	0.00	0.00	0.00	0.00	0.00	0.00	-170.50	38.20	132.20	0.00	-85.90	24.50	61.40	0.00	-6.10	-1.90	8.00	0.00	-6.10	-1.90	8.00	0.00	1.00	0.00	0.00	0.00	0.00	0.00	0.00	0.00	0.00	0.00	0.00	0.00	0.00	0.00	0.00
0.00	0.00	0.00	0.00	0.00	0.00	0.00	0.00	0.00	0.00	0.00	0.00	0.00	0.00	0.00	0.00	0.00	0.00	0.00	-145.30	-17.60	163.00	0.00	-75.10	-2.90	78.10	0.00	-4.00	-4.30	8.30	0.00	-4.00	-4.30	8.30	0.00	1.00	0.00	0.00	0.00	0.00	0.00	0.00	0.00	0.00	0.00	0.00	0.00	0.00	0.00	0.00
0.00	0.00	0.00	0.00	0.00	0.00	0.00	0.00	0.00	0.00	0.00	0.00	0.00	0.00	0.00	0.00	0.00	0.00	0.00	54.20	-174.80	120.50	0.00	21.20	-85.00	63.70	0.00	5.70	-8.10	2.40	0.00	5.70	-8.10	2.40	0.00	1.00	0.00	0.00	0.00	0.00	0.00	0.00	0.00	0.00	0.00	0.00	0.00	0.00	0.00	0.00
0.00	0.00	0.00	0.00	0.00	0.00	0.00	0.00	0.00	0.00	0.00	0.00	0.00	0.00	0.00	0.00	0.00	0.00	0.00	104.30	-178.10	73.70	0.00	46.70	-88.50	41.60	0.00	7.30	-7.10	-0.10	0.00	7.30	-7.10	-0.10	0.00	1.00	0.00	0.00	0.00	0.00	0.00	0.00	0.00	0.00	0.00	0.00	0.00	0.00	0.00	0.00
0.00	0.00	0.00	0.00	0.00	0.00	0.00	0.00	0.00	0.00	0.00	0.00	0.00	0.00	0.00	0.00	0.00	0.00	0.00	144.10	-163.90	19.70	0.00	67.60	-83.20	15.50	-0.10	8.20	-5.40	-2.70	0.00	8.20	-5.40	-2.70	0.00	1.00	0.00	0.00	0.00	0.00	0.00	0.00	0.00	0.00	0.00	0.00	0.00	0.00	0.00	0.00
0.00	0.00	0.00	0.00	0.00	0.00	0.00	0.00	0.00	0.00	0.00	0.00	0.00	0.00	0.00	0.00	0.00	0.00	0.00	169.80	-133.70	-36.10	0.00	81.90	-69.80	-12.10	0.00	8.30	-3.20	-5.00	0.00	8.30	-3.20	-5.00	0.00	1.00	0.00	0.00	0.00	0.00	0.00	0.00	0.00	0.00	0.00	0.00	0.00	0.00	0.00	0.00
0.00	0.00	0.00	0.00	0.00	0.00	0.00	0.00	0.00	0.00	0.00	0.00	0.00	0.00	0.00	0.00	0.00	0.00	0.00	178.90	-90.40	-88.50	0.00	88.20	-49.60	-38.60	0.00	7.50	-0.60	-6.80	0.00	7.50	-0.60	-6.80	0.00	1.00	0.00	0.00	0.00	0.00	0.00	0.00	0.00	0.00	0.00	0.00	0.00	0.00	0.00	0.00
0.00	0.00	0.00	0.00	0.00	0.00	0.00	0.00	0.00	0.00	0.00	0.00	0.00	0.00	0.00	0.00	0.00	0.00	0.00	170.50	-38.20	-132.20	0.00	85.90	-24.50	-61.40	0.00	6.10	1.90	-8.00	0.00	6.10	1.90	-8.00	0.00	1.00	0.00	0.00	0.00	0.00	0.00	0.00	0.00	0.00	0.00	0.00	0.00	0.00	0.00	0.00
0.00	0.00	0.00	0.00	0.00	0.00	0.00	0.00	0.00	0.00	0.00	0.00	0.00	0.00	0.00	0.00	0.00	0.00	0.00	145.40	17.60	-163.00	0.00	75.10	2.90	-78.10	0.00	4.00	4.30	-8.30	0.00	4.00	4.30	-8.30	0.00	1.00	0.00	0.00	0.00	0.00	0.00	0.00	0.00	0.00	0.00	0.00	0.00	0.00	0.00	0.00
0.00	0.00	0.00	0.00	0.00	0.00	0.00	0.00	0.00	0.00	0.00	0.00	0.00	0.00	0.00	0.00	0.00	0.00	0.00	106.00	71.70	-177.80	0.00	57.00	30.10	-87.10	0.00	1.50	6.30	-7.90	0.00	1.50	6.30	-7.90	0.00	1.00	0.00	0.00	0.00	0.00	0.00	0.00	0.00	0.00	0.00	0.00	0.00	0.00	0.00	0.00
0.00	0.00	0.00	0.00	0.00	0.00	0.00	0.00	0.00	0.00	0.00	0.00	0.00	0.00	0.00	0.00	0.00	0.00	0.00	56.30	118.90	-175.20	0.00	33.30	54.30	-87.60	0.00	-1.00	7.70	-6.60	0.00	-1.00	7.70	-6.60	0.00	1.00	0.00	0.00	0.00	0.00	0.00	0.00	0.00	0.00	0.00	0.00	0.00	0.00	0.00	0.00
0.00	0.00	0.00	0.00	0.00	0.00	0.00	0.00	0.00	0.00	0.00	0.00	0.00	0.00	0.00	0.00	0.00	0.00	0.00	1.00	154.40	-155.50	0.00	6.30	73.30	-79.60	0.00	-3.50	8.30	-4.70	0.00	-3.50	8.30	-4.70	0.00	1.00	0.00	0.00	0.00	0.00	0.00	0.00	0.00	0.00	0.00	0.00	0.00	0.00	0.00	0.00
0.00	0.00	0.00	0.00	0.00	0.00	0.00	0.00	0.00	0.00	0.00	0.00	0.00	0.00	0.00	0.00	0.00	0.00	0.00	-54.20	174.80	-120.50	0.00	-21.20	85.00	-63.70	0.00	-5.70	8.10	-2.40	0.00	-5.70	8.10	-2.40	0.00	1.00	0.00	0.00	0.00	0.00	0.00	0.00	0.00	0.00	0.00	0.00	0.00	0.00	0.00	0.00
0.00	0.00	0.00	0.00	0.00	0.00	0.00	0.00	0.00	0.00	0.00	0.00	0.00	0.00	0.00	0.00	0.00	0.00	0.00	-104.30	178.00	-73.70	0.00	-46.70	88.50	-41.60	0.00	-7.30	7.10	0.10	0.00	-7.30	7.10	0.10	0.00	1.00	0.00	0.00	0.00	0.00	0.00	0.00	0.00	0.00	0.00	0.00	0.00	0.00	0.00	0.00
0.00	0.00	0.00	0.00	0.00	0.00	0.00	0.00	0.00	0.00	0.00	0.00	0.00	0.00	0.00	0.00	0.00	0.00	0.00	-144.10	163.90	-19.70	0.00	-67.60	83.20	-15.50	0.00	-8.20	5.40	2.70	0.00	-8.20	5.40	2.70	0.00	1.00	0.00	0.00	0.00	0.00	0.00	0.00	0.00	0.00	0.00	0.00	0.00	0.00	0.00	0.00
0.00	0.00	0.00	0.00	0.00	0.00	0.00	0.00	0.00	0.00	0.00	0.00	0.00	0.00	0.00	0.00	0.00	0.00	0.00	-169.80	133.70	36.10	0.00	-81.90	69.80	12.10	0.00	-8.30	3.20	5.00	0.00	-8.30	3.20	5.00	0.00	1.00	0.00	0.00	0.00	0.00	0.00	0.00	0.00	0.00	0.00	0.00	0.00	0.00	0.00	0.00
0.00	0.00	0.00	0.00	0.00	0.00	0.00	0.00	0.00	0.00	0.00	0.00	0.00	0.00	0.00	0.00	0.00	0.00	0.00	-178.90	90.40	88.50	0.00	-88.20	49.60	38.60	0.00	-7.50	0.60	6.80	0.00	-7.50	0.60	6.80	0.00	1.00	0.00	0.00	0.00	0.00	0.00	0.00	0.00	0.00	0.00	0.00	0.00	0.00	0.00	0.00
0.00	0.00	0.00	0.00	0.00	0.00	0.00	0.00	0.00	0.00	0.00	0.00	0.00	0.00	0.00	0.00	0.00	0.00	0.00	-170.50	38.20	132.20	0.00	-85.90	24.50	61.30	0.00	-6.10	-1.90	8.00	0.00	-6.10	-1.90	8.00	0.00	1.00	0.00	0.00	0.00	0.00	0.00	0.00	0.00	0.00	0.00	0.00	0.00	0.00	0.00	0.00
0.00	0.00	0.00	0.00	0.00	0.00	0.00	0.00	0.00	0.00	0.00	0.00	0.00	0.00	0.00	0.00	0.00	0.00	0.00	-145.40	-17.60	163.00	0.00	-75.10	-2.90	78.00	0.00	-4.00	-4.30	8.30	0.00	-4.00	-4.30	8.30	0.00	1.00	0.00	0.00	0.00	0.00	0.00	0.00	0.00	0.00	0.00	0.00	0.00	0.00	0.00	0.00
0.00	0.00	0.00	0.00	0.00	0.00	0.00	0.00	0.00	0.00	0.00	0.00	0.00	0.00	0.00	0.00	0.00	0.00	0.00	-106.00	-71.80	177.80	0.00	-57.00	-30.10	87.10	0.00	-1.50	-6.30	7.90	0.00	-1.50	-6.30	7.90	0.00	1.00	0.00	0.00	0.00	0.00	0.00	0.00	0.00	0.00	0.00	0.00	0.00	0.00	0.00	0.00
0.00	0.00	0.00	0.00	0.00	0.00	0.00	0.00	0.00	0.00	0.00	0.00	0.00	0.00	0.00	0.00	0.00	0.00	0.00	-56.30	-118.90	175.20	0.00	-33.30	-54.30	87.60	0.00	1.00	-7.70	6.60	0.00	1.00	-7.70	6.60	0.00	1.00	0.00	0.00	0.00	0.00	0.00	0.00	0.00	0.00	0.00	0.00	0.00	0.00	0.00	0.00
0.00	0.00	0.00	0.00	0.00	0.00	0.00	0.00	0.00	0.00	0.00	0.00	0.00	0.00	0.00	0.00	0.00	0.00	0.00	-1.00	-154.40	155.50	0.00	-6.30	-73.30	79.60	0.00	3.50	-8.30	4.70	0.00	3.50	-8.30	4.70	0.00	1.00	0.00	0.00	0.00	0.00	0.00	0.00	0.00	0.00	0.00	0.00	0.00	0.00	0.00	0.00
0.00	0.00	0.00	0.00	0.00	0.00	0.00	0.00	0.00	0.00	0.00	0.00	0.00	0.00	0.00	0.00	0.00	0.00	0.00	54.30	-174.80	120.50	0.00	21.20	-85.00	63.70	0.00	5.70	-8.10	2.40	0.00	5.70	-8.10	2.40	0.00	1.00	0.00	0.00	0.00	0.00	0.00	0.00	0.00	0.00	0.00	0.00	0.00	0.00	0.00	0.00
0.00	0.00	0.00	0.00	0.00	0.00	0.00	0.00	0.00	0.00	0.00	0.00	0.00	0.00	0.00	0.00	0.00	0.00	0.00	104.30	-178.00	73.70	0.00	46.70	-88.50	41.60	0.00	7.30	-7.10	-0.10	0.00	7.30	-7.10	-0.10	0.00	1.00	0.00	0.00	0.00	0.00	0.00	0.00	0.00	0.00	0.00	0.00	0.00	0.00	0.00	0.00
0.00	0.00	0.00	0.00	0.00	0.00	0.00	0.00	0.00	0.00	0.00	0.00	0.00	0.00	0.00	0.00	0.00	0.00	0.00	144.10	-163.90	19.70	0.00	67.60	-83.20	15.50	0.00	8.20	-5.40	-2.70	0.00	8.20	-5.40	-2.70	0.00	1.00	0.00	0.00	0.00	0.00	0.00	0.00	0.00	0.00	0.00	0.00	0.00	0.00	0.00	0.00
0.00	0.00	0.00	0.00	0.00	0.00	0.00	0.00	0.00	0.00	0.00	0.00	0.00	0.00	0.00	0.00	0.00	0.00	0.00	169.80	-133.70	-36.10	0.00	81.90	-69.80	-12.10	0.00	8.30	-3.20	-5.00	0.00	8.30	-3.20	-5.00	0.00	1.00	0.00	0.00	0.00	0.00	0.00	0.00	0.00	0.00	0.00	0.00	0.00	0.00	0.00	0.00
0.00	0.00	0.00	0.00	0.00	0.00	0.00	0.00	0.00	0.00	0.00	0.00	0.00	0.00	0.00	0.00	0.00	0.00	0.00	178.90	-90.40	-88.50	0.00	88.20	-49.60	-38.60	0.00	7.50	-0.60	-6.80	0.00	7.50	-0.60	-6.80	0.00	1.00	0.00	0.00	0.00	0.00	0.00	0.00	0.00	0.00	0.00	0.00	0.00	0.00	0.00	0.00
0.00	0.00	0.00	0.00	0.00	0.00	0.00	0.00	0.00	0.00	0.00	0.00	0.00	0.00	0.00	0.00	0.00	0.00	0.00	170.50	-38.20	-132.20	0.00	85.90	-24.50	-61.30	0.00	6.10	1.90	-8.00	0.00	6.10	1.90	-8.00	0.00	1.00	0.00	0.00	0.00	0.00	0.00	0.00	0.00	0.00	0.00	0.00	0.00	0.00	0.00	0.00
0.00	0.00	0.00	0.00	0.00	0.00	0.00	0.00	0.00	0.00	0.00	0.00	0.00	0.00	0.00	0.00	0.00	0.00	0.00	145.40	17.60	-163.00	0.00	75.10	2.90	-78.00	0.00	4.00	4.30	-8.30	0.00	4.00	4.30	-8.30	0.00	1.00	0.00	0.00	0.00	0.00	0.00	0.00	0.00	0.00	0.00	0.00	0.00	0.00	0.00	0.00
0.00	0.00	0.00	0.00	0.00	0.00	0.00	0.00	0.00	0.00	0.00	0.00	0.00	0.00	0.00	0.00	0.00	0.00	0.00	106.00	71.80	-177.80	0.00	57.00	30.10	-87.10	0.00	1.50	6.30	-7.90	0.00	1.50	6.30	-7.90	0.00	1.00	0.00	0.00	0.00	0.00	0.00	0.00	0.00	0.00	0.00	0.00	0.00	0.00	0.00	0.00
0.00	0.00	0.00	0.00	0.00	0.00	0.00	0.00	0.00	0.00	0.00	0.00	0.00	0.00	0.00	0.00	0.00	0.00	0.00	56.30	118.90	-175.20	0.00	33.30	54.30	-87.60	0.00	-1.00	7.70	-6.60	0.00	-1.00	7.70	-6.60	0.00	1.00	0.00	0.00	0.00	0.00	0.00	0.00	0.00	0.00	0.00	0.00	0.00	0.00	0.00	0.00
0.00	0.00	0.00	0.00	0.00	0.00	0.00	0.00	0.00	0.00	0.00	0.00	0.00	0.00	0.00	0.00	0.00	0.00	0.00	1.00	154.40	-155.50	0.00	6.30	73.30	-79.60	0.00	-3.50	8.30	-4.70	0.00	-3.50	8.30	-4.70	0.00	1.00	0.00	0.00	0.00	0.00	0.00	0.00	0.00	0.00	0.00	0.00	0.00	0.00	0.00	0.00
0.00	0.00	0.00	0.00	0.00	0.00	0.00	0.00	0.00	0.00	0.00	0.00	0.00	0.00	0.00	0.00	0.00	0.00	0.00	-54.20	174.80	-120.50	0.00	-21.20	85.00	-63.70	0.00	-5.70	8.10	-2.40	0.00	-5.70	8.10	-2.40	0.00	1.00	0.00	0.00	0.00	0.00	0.00	0.00	0.00	0.00	0.00	0.00	0.00	0.00	0.00	0.00
0.00	0.00	0.00	0.00	0.00	0.00	0.00	0.00	0.00	0.00	0.00	0.00	0.00	0.00	0.00	0.00	0.00	0.00	0.00	-104.30	178.10	-73.70	0.00	-46.70	88.50	-41.60	0.00	-7.30	7.10	0.10	0.00	-7.30	7.10	0.10	0.00	1.00	0.00	0.00	0.00	0.00	0.00	0.00	0.00	0.00	0.00	0.00	0.00	0.00	0.00	0.00
0.00	0.00	0.00	0.00	0.00	0.00	0.00	0.00	0.00	0.00	0.00	0.00	0.00	0.00	0.00	0.00	0.00	0.00	0.00	-144.10	163.90	-19.70	0.00	-67.60	83.20	-15.50	0.00	-8.20	5.40	2.70	0.00	-8.20	5.40	2.70	0.00	1.00	0.00	0.00	0.00	0.00	0.00	0.00	0.00	0.00	0.00	0.00	0.00	0.00	0.00	0.00
0.00	0.00	0.00	0.00	0.00	0.00	0.00	0.00	0.00	0.00	0.00	0.00	0.00	0.00	0.00	0.00	0.00	0.00	0.00	-169.80	133.70	36.10	0.00	-81.90	69.80	12.10	0.00	-8.30	3.20	5.00	0.00	-8.30	3.20	5.00	0.00	1.00	0.00	0.00	0.00	0.00	0.00	0.00	0.00	0.00	0.00	0.00	0.00	0.00	0.00	0.00
0.00	0.00	0.00	0.00	0.00	0.00	0.00	0.00	0.00	0.00	0.00	0.00	0.00	0.00	0.00	0.00	0.00	0.00	0.00	-178.90	90.40	88.50	0.00	-88.20	49.60	38.60	0.00	-7.50	0.60	6.80	0.00	-7.50	0.60	6.80	0.00	1.00	0.00	0.00	0.00	0.00	0.00	0.00	0.00	0.00	0.00	0.00	0.00	0.00	0.00	0.00
0.00	0.00	0.00	0.00	0.00	0.00	0.00	0.00	0.00	0.00	0.00	0.00	0.00	0.00	0.00	0.00	0.00	0.00	0.00	-170.50	38.20	132.20	0.00	-85.90	24.50	61.30	0.00	-6.10	-1.90	8.00	0.00	-6.10	-1.90	8.00	0.00	1.00	0.00	0.00	0.00	0.00	0.00	0.00	0.00	0.00	0.00	0.00	0.00	0.00	0.00	0.00
0.00	0.00	0.00	0.00	0.00	0.00	0.00	0.00	0.00	0.00	0.00	0.00	0.00	0.00	0.00	0.00	0.00	0.00	0.00	-145.40	-17.60	163.00	0.00	-75.10	-2.90	78.00	0.00	-4.00	-4.30	8.30	0.00	-4.00	-4.30	8.30	0.00	1.00	0.00	0.00	0.00	0.00	0.00	0.00	0.00	0.00	0.00	0.00	0.00	0.00	0.00	0.00
0.00	0.00	0.00	0.00	0.00	0.00	0.00	0.00	0.00	0.00	0.00	0.00	0.00	0.00	0.00	0.00	0.00	0.00	0.00	-106.00	-71.80	177.80	0.00	-57.00	-30.10	87.10	0.00	-1.50	-6.30	7.90	0.00	-1.50	-6.30	7.90	0.00	1.00	0.00	0.00	0.00	0.00	0.00	0.00	0.00	0.00	0.00	0.00	0.00	0.00	0.00	0.00
0.00	0.00	0.00	0.00	0.00	0.00	0.00	0.00	0.00	0.00	0.00	0.00	0.00	0.00	0.00	0.00	0.00	0.00	0.00	-56.30	-118.90	175.20	0.00	-33.30	-54.30	87.60	0.00	1.00	-7.70	6.60	0.00	1.00	-7.70	6.60	0.00	1.00	0.00	0.00	0.00	0.00	0.00	0.00	0.00	0.00	0.00	0.00	0.00	0.00	0.00	0.00
0.00	0.00	0.00	0.00	0.00	0.00	0.00	0.00	0.00	0.00	0.00	0.00	0.00	0.00	0.00	0.00	0.00	0.00	0.00	-1.00	-154.40	155.50	0.00	-6.30	-73.30	79.60	0.00	3.50	-8.30	4.70	0.00	3.50	-8.30	4.70	0.00	1.00	0.00	0.00	0.00	0.00	0.00	0.00	0.00	0.00	0.00	0.00	0.00	0.00	0.00	0.00
0.00	0.00	0.00	0.00	0.00	0.00	0.00	0.00	0.00	0.00	0.00	0.00	0.00	0.00	0.00	0.00	0.00	0.00	0.00	54.20	-174.80	120.50	0.00	21.20	-85.00	63.70	0.00	5.70	-8.10	2.40	0.00	5.70	-8.10	2.40	0.00	1.00	0.00	0.00	0.00	0.00	0.00	0.00	0.00	0.00	0.00	0.00	0.00	0.00	0.00	0.00
0.00	0.00	0.00	0.00	0.00	0.00	0.00	0.00	0.00	0.00	0.00	0.00	0.00	0.00	0.00	0.00	0.00	0.00	0.00	104.30	-178.10	73.70	0.00	46.70	-88.50	41.60	0.00	7.30	-7.10	-0.10	0.00	7.30	-7.10	-0.10	0.00	1.00	0.00	0.00	0.00	0.00	0.00	0.00	0.00	0.00	0.00	0.00	0.00	0.00	0.00	0.00
0.00	0.00	0.00	0.00	0.00	0.00	0.00	0.00	0.00	0.00	0.00	0.00	0.00	0.00	0.00	0.00	0.00	0.00	0.00	144.10	-163.90	19.70	0.00	67.60	-83.20	15.50	0.00	8.20	-5.40	-2.70	0.00	8.20	-5.40	-2.70	0.00	1.00	0.00	0.00	0.00	0.00	0.00	0.00	0.00	0.00	0.00	0.00	0.00	0.00	0.00	0.00
0.00	0.00	0.00	0.00	0.00	0.00	0.00	0.00	0.00	0.00	0.00	0.00	0.00	0.00	0.00	0.00	0.00	0.00	0.00	169.80	-133.70	-36.10	0.00	82.00	-69.80	-12.10	0.00	8.30	-3.20	-5.00	0.00	8.30	-3.20	-5.00	0.00	1.00	0.00	0.00	0.00	0.00	0.00	0.00	0.00	0.00	0.00	0.00	0.00	0.00	0.00	0.00
0.00	0.00	0.00	0.00	0.00	0.00	0.00	0.00	0.00	0.00	0.00	0.00	0.00	0.00	0.00	0.00	0.00	0.00	0.00	178.90	-90.30	-88.50	0.00	88.20	-49.60	-38.60	0.00	7.50	-0.60	-6.80	0.00	7.50	-0.60	-6.80	0.00	1.00	0.00	0.00	0.00	0.00	0.00	0.00	0.00	0.00	0.00	0.00	0.00	0.00	0.00	0.00
0.00	0.00	0.00	0.00	0.00	0.00	0.00	0.00	0.00	0.00	0.00	0.00	0.00	0.00	0.00	0.00	0.00	0.00	0.00	170.50	-38.20	-132.20	0.00	85.90	-24.50	-61.30	0.00	6.10	1.90	-8.00	0.00	6.10	1.90	-8.00	0.00	1.00	0.00	0.00	0.00	0.00	0.00	0.00	0.00	0.00	0.00	0.00	0.00	0.00	0.00	0.00
0.00	0.00	0.00	0.00	0.00	0.00	0.00	0.00	0.00	0.00	0.00	0.00	0.00	0.00	0.00	0.00	0.00	0.00	0.00	145.40	17.60	-163.00	0.00	75.10	2.90	-78.10	0.00	4.00	4.30	-8.30	0.00	4.00	4.30	-8.30	0.00	1.00	0.00	0.00	0.00	0.00	0.00	0.00	0.00	0.00	0.00	0.00	0.00	0.00	0.00	0.00
0.00	0.00	0.00	0.00	0.00	0.00	0.00	0.00	0.00	0.00	0.00	0.00	0.00	0.00	0.00	0.00	0.00	0.00	0.00	106.00	71.80	-177.80	0.00	57.00	30.10	-87.10	0.00	1.50	6.30	-7.90	0.00	1.50	6.30	-7.90	0.00	1.00	0.00	0.00	0.00	0.00	0.00	0.00	0.00	0.00	0.00	0.00	0.00	0.00	0.00	0.00
0.00	0.00	0.00	0.00	0.00	0.00	0.00	0.00	0.00	0.00	0.00	0.00	0.00	0.00	0.00	0.00	0.00	0.00	0.00	56.30	118.90	-175.20	0.00	33.30	54.30	-87.60	0.00	-1.00	7.70	-6.60	0.00	-1.00	7.70	-6.60	0.00	1.00	0.00	0.00	0.00	0.00	0.00	0.00	0.00	0.00	0.00	0.00	0.00	0.00	0.00	0.00
0.00	0.00	0.00	0.00	0.00	0.00	0.00	0.00	0.00	0.00	0.00	0.00	0.00	0.00	0.00	0.00	0.00	0.00	0.00	1.00	154.40	-155.50	0.00	6.30	73.30	-79.60	0.00	-3.50	8.30	-4.70	0.00	-3.50	8.30	-4.70	0.00	1.00	0.00	0.00	0.00	0.00	0.00	0.00	0.00	0.00	0.00	0.00	0.00	0.00	0.00	0.00
0.00	0.00	0.00	0.00	0.00	0.00	0.00	0.00	0.00	0.00	0.00	0.00	0.00	0.00	0.00	0.00	0.00	0.00	0.00	-54.20	174.80	-120.50	0.00	-21.20	85.00	-63.70	0.00	-5.70	8.10	-2.40	0.00	-5.70	8.10	-2.40	0.00	1.00	0.00	0.00	0.00	0.00	0.00	0.00	0.00	0.00	0.00	0.00	0.00	0.00	0.00	0.00
0.00	0.00	0.00	0.00	0.00	0.00	0.00	0.00	0.00	0.00	0.00	0.00	0.00	0.00	0.00	0.00	0.00	0.00	0.00	-104.30	178.00	-73.70	0.00	-46.70	88.50	-41.60	0.00	-7.30	7.10	0.10	0.00	-7.30	7.10	0.10	0.00	1.00	0.00	0.00	0.00	0.00	0.00	0.00	0.00	0.00	0.00	0.00	0.00	0.00	0.00	0.00
0.00	0.00	0.00	0.00	0.00	0.00	0.00	0.00	0.00	0.00	0.00	0.00	0.00	0.00	0.00	0.00	0.00	0.00	0.00	-144.10	163.90	-19.70	0.00	-67.60	83.20	-15.50	0.00	-8.20	5.40	2.70	0.00	-8.20	5.40	2.70	0.00	1.00	0.00	0.00	0.00	0.00	0.00	0.00	0.00	0.00	0.00	0.00	0.00	0.00	0.00	0.00
0.00	0.00	0.00	0.00	0.00	0.00	0.00	0.00	0.00	0.00	0.00	0.00	0.00	0.00	0.00	0.00	0.00	0.00	0.00	-169.80	133.70	36.10	0.00	-82.00	69.80	12.10	0.00	-8.30	3.20	5.00	0.00	-8.30	3.20	5.00	0.00	1.00	0.00	0.00	0.00	0.00	0.00	0.00	0.00	0.00	0.00	0.00	0.00	0.00	0.00	0.00
0.00	0.00	0.00	0.00	0.00	0.00	0.00	0.00	0.00	0.00	0.00	0.00	0.00	0.00	0.00	0.00	0.00	0.00	0.00	-178.90	90.40	88.50	0.00	-88.20	49.60	38.60	0.00	-7.50	0.60	6.80	0.00	-7.50	0.60	6.80	0.00	1.00	0.00	0.00	0.00	0.00	0.00	0.00	0.00	0.00	0.00	0.00	0.00	0.00	0.00	0.00
0.00	0.00	0.00	0.00	0.00	0.00	0.00	0.00	0.00	0.00	0.00	0.00	0.00	0.00	0.00	0.00	0.00	0.00	0.00	-170.50	38.20	132.20	0.00	-85.90	24.50	61.30	0.00	-6.10	-1.90	8.00	0.00	-6.10	-1.90	8.00	0.00	1.00	0.00	0.00	0.00	0.00	0.00	0.00	0.00	0.00	0.00	0.00	0.00	0.00	0.00	0.00
0.00	0.00	0.00	0.00	0.00	0.00	0.00	0.00	0.00	0.00	0.00	0.00	0.00	0.00	0.00	0.00	0.00	0.00	0.00	-145.40	-17.60	163.00	0.00	-75.10	-2.90	78.00	0.00	-4.00	-4.30	8.30	0.00	-4.00	-4.30	8.30	0.00	1.00	0.00	0.00	0.00	0.00	0.00	0.00	0.00	0.00	0.00	0.00	0.00	0.00	0.00	0.00
0.00	0.00	0.00	0.00	0.00	0.00	0.00	0.00	0.00	0.00	0.00	0.00	0.00	0.00	0.00	0.00	0.00	0.00	0.00	-106.00	-71.80	177.80	0.00	-57.00	-30.10	87.10	0.00	-1.50	-6.30	7.90	0.00	-1.50	-6.30	7.90	0.00	1.00	0.00	0.00	0.00	0.00	0.00	0.00	0.00	0.00	0.00	0.00	0.00	0.00	0.00	0.00
0.00	0.00	0.00	0.00	0.00	0.00	0.00	0.00	0.00	0.00	0.00	0.00	0.00	0.00	0.00	0.00	0.00	0.00	0.00	-56.30	-118.90	175.20	0.00	-33.30	-54.30	87.60	0.00	1.00	-7.70	6.60	0.00	1.00	-7.70	6.60	0.00	1.00	0.00	0.00	0.00	0.00	0.00	0.00	0.00	0.00	0.00	0.00	0.00	0.00	0.00	0.00
0.00	0.00	0.00	0.00	0.00	0.00	0.00	0.00	0.00	0.00	0.00	0.00	0.00	0.00	0.00	0.00	0.00	0.00	0.00	-1.00	-154.40	155.50	0.00	-6.30	-73.30	79.60	0.00	3.50	-8.30	4.70	0.00	3.50	-8.30	4.70	0.00	1.00	0.00	0.00	0.00	0.00	0.00	0.00	0.00	0.00	0.00	0.00	0.00	0.00	0.00	0.00
0.00	0.00	0.00	0.00	0.00	0.00	0.00	0.00	0.00	0.00	0.00	0.00	0.00	0.00	0.00	0.00	0.00	0.00	0.00	54.30	-174.80	120.50	0.00	21.20	-85.00	63.70	0.00	5.70	-8.10	2.40	0.00	5.70	-8.10	2.40	0.00	1.00	0.00	0.00	0.00	0.00	0.00	0.00	0.00	0.00	0.00	0.00	0.00	0.00	0.00	0.00
0.00	0.00	0.00	0.00	0.00	0.00	0.00	0.00	0.00	0.00	0.00	0.00	0.00	0.00	0.00	0.00	0.00	0.00	0.00	104.30	-178.10	73.70	0.00	46.70	-88.50	41.60	0.00	7.30	-7.10	-0.10	0.00	7.30	-7.10	-0.10	0.00	1.00	0.00	0.00	0.00	0.00	0.00	0.00	0.00	0.00	0.00	0.00	0.00	0.00	0.00	0.00
0.00	0.00	0.00	0.00	0.00	0.00	0.00	0.00	0.00	0.00	0.00	0.00	0.00	0.00	0.00	0.00	0.00	0.00	0.00	144.10	-163.90	19.70	0.00	67.60	-83.20	15.50	0.00	8.20	-5.40	-2.70	0.00	8.20	-5.40	-2.70	0.00	1.00	0.00	0.00	0.00	0.00	0.00	0.00	0.00	0.00	0.00	0.00	0.00	0.00	0.00	0.00
0.00	0.00	0.00	0.00	0.00	0.00	0.00	0.00	0.00	0.00	0.00	0.00	0.00	0.00	0.00	0.00	0.00	0.00	0.00	169.80	-133.70	-36.10	0.00	82.00	-69.80	-12.10	0.00	8.30	-3.20	-5.00	0.00	8.30	-3.20	-5.00	0.00	1.00	0.00	0.00	0.00	0.00	0.00	0.00	0.00	0.00	0.00	0.00	0.00	0.00	0.00	0.00
0.00	0.00	0.00	0.00	0.00	0.00	0.00	0.00	0.00	0.00	0.00	0.00	0.00	0.00	0.00	0.00	0.00	0.00	0.00	178.90	-90.40	-88.50	0.00	88.20	-49.60	-38.60	0.00	7.50	-0.60	-6.80	0.00	7.50	-0.60	-6.80	0.00	1.00	0.00	0.00	0.00	0.00	0.00	0.00	0.00	0.00	0.00	0.00	0.00	0.00	0.00	0.00
0.00	0.00	0.00	0.00	0.00	0.00	0.00	0.00	0.00	0.00	0.00	0.00	0.00	0.00	0.00	0.00	0.00	0.00	0.00	170.50	-38.20	-132.20	0.00	85.90	-24.50	-61.30	0.00	6.10	1.90	-8.00	0.00	6.10	1.90	-8.00	0.00	1.00	0.00	0.00	0.00	0.00	0.00	0.00	0.00	0.00	0.00	0.00	0.00	0.00	0.00	0.00
0.00	0.00	0.00	0.00	0.00	0.00	0.00	0.00	0.00	0.00	0.00	0.00	0.00	0.00	0.00	0.00	0.00	0.00	0.00	145.40	17.60	-163.00	0.00	75.10	2.90	-78.00	0.00	4.00	4.30	-8.30	0.00	4.00	4.30	-8.30	0.00	1.00	0.00	0.00	0.00	0.00	0.00	0.00	0.00	0.00	0.00	0.00	0.00	0.00	0.00	0.00
0.00	0.00	0.00	0.00	0.00	0.00	0.00	0.00	0.00	0.00	0.00	0.00	0.00	0.00	0.00	0.00	0.00	0.00	0.00	106.00	71.80	-177.80	0.00	57.00	30.10	-87.10	0.00	1.50	6.30	-7.90	0.00	1.50	6.30	-7.90	0.00	1.00	0.00	0.00	0.00	0.00	0.00	0.00	0.00	0.00	0.00	0.00	0.00	0.00	0.00	0.00
0.00	0.00	0.00	0.00	0.00	0.00	0.00	0.00	0.00	0.00	0.00	0.00	0.00	0.00	0.00	0.00	0.00	0.00	0.00	56.30	118.90	-175.20	0.00	33.30	54.30	-87.60	0.00	-1.00	7.70	-6.60	0.00	-1.00	7.70	-6.60	0.00	1.00	0.00	0.00	0.00	0.00	0.00	0.00	0.00	0.00	0.00	0.00	0.00	0.00	0.00	0.00
0.00	0.00	0.00	0.00	0.00	0.00	0.00	0.00	0.00	0.00	0.00	0.00	0.00	0.00	0.00	0.00	0.00	0.00	0.00	1.00	154.40	-155.50	0.00	6.30	73.30	-79.60	0.00	-3.50	8.30	-4.70	0.00	-3.50	8.30	-4.70	0.00	1.00	0.00	0.00	0.00	0.00	0.00	0.00	0.00	0.00	0.00	0.00	0.00	0.00	0.00	0.00
0.00	0.00	0.00	0.00	0.00	0.00	0.00	0.00	0.00	0.00	0.00	0.00	0.00	0.00	0.00	0.00	0.00	0.00	0.00	-54.20	174.80	-120.50	0.00	-21.20	85.00	-63.70	0.00	-5.70	8.10	-2.40	0.00	-5.70	8.10	-2.40	0.00	1.00	0.00	0.00	0.00	0.00	0.00	0.00	0.00	0.00	0.00	0.00	0.00	0.00	0.00	0.00
0.00	0.00	0.00	0.00	0.00	0.00	0.00	0.00	0.00	0.00	0.00	0.00	0.00	0.00	0.00	0.00	0.00	0.00	0.00	-104.30	178.00	-73.70	0.00	-46.70	88.40	-41.60	0.00	-7.30	7.10	0.10	0.00	-7.30	7.10	0.10	0.00	1.00	0.00	0.00	0.00	0.00	0.00	0.00	0.00	0.00	0.00	0.00	0.00	0.00	0.00	0.00
0.00	0.00	0.00	0.00	0.00	0.00	0.00	0.00	0.00	0.00	0.00	0.00	0.00	0.00	0.00	0.00	0.00	0.00	0.00	-144.10	163.90	-19.70	0.00	-67.60	83.20	-15.50	0.00	-8.20	5.40	2.70	0.00	-8.20	5.40	2.70	0.00	1.00	0.00	0.00	0.00	0.00	0.00	0.00	0.00	0.00	0.00	0.00	0.00	0.00	0.00	0.00
0.00	0.00	0.00	0.00	0.00	0.00	0.00	0.00	0.00	0.00	0.00	0.00	0.00	0.00	0.00	0.00	0.00	0.00	0.00	-169.80	133.70	36.10	0.00	-81.90	69.80	12.10	0.00	-8.30	3.20	5.00	0.00	-8.30	3.20	5.00	0.00	1.00	0.00	0.00	0.00	0.00	0.00	0.00	0.00	0.00	0.00	0.00	0.00	0.00	0.00	0.00
0.00	0.00	0.00	0.00	0.00	0.00	0.00	0.00	0.00	0.00	0.00	0.00	0.00	0.00	0.00	0.00	0.00	0.00	0.00	-178.90	90.40	88.50	0.00	-88.20	49.60	38.60	0.00	-7.50	0.60	6.80	0.00	-7.50	0.60	6.80	0.00	1.00	0.00	0.00	0.00	0.00	0.00	0.00	0.00	0.00	0.00	0.00	0.00	0.00	0.00	0.00
0.00	0.00	0.00	0.00	0.00	0.00	0.00	0.00	0.00	0.00	0.00	0.00	0.00	0.00	0.00	0.00	0.00	0.00	0.00	-170.50	38.20	132.20	0.00	-85.90	24.50	61.30	0.00	-6.10	-1.90	8.00	0.00	-6.10	-1.90	8.00	0.00	1.00	0.00	0.00	0.00	0.00	0.00	0.00	0.00	0.00	0.00	0.00	0.00	0.00	0.00	0.00
0.00	0.00	0.00	0.00	0.00	0.00	0.00	0.00	0.00	0.00	0.00	0.00	0.00	0.00	0.00	0.00	0.00	0.00	0.00	-145.30	-17.60	163.00	0.00	-75.10	-2.90	78.00	0.00	-4.00	-4.30	8.30	0.00	-4.00	-4.30	8.30	0.00	1.00	0.00	0.00	0.00	0.00	0.00	0.00	0.00	0.00	0.00	0.00	0.00	0.00	0.00	0.00
0.00	0.00	0.00	0.00	0.00	0.00	0.00	0.00	0.00	0.00	0.00	0.00	0.00	0.00	0.00	0.00	0.00	0.00	0.00	-106.00	-71.80	177.80	0.00	-57.00	-30.10	87.10	0.00	-1.50	-6.30	7.90	0.00	-1.50	-6.30	7.90	0.00	1.00	0.00	0.00	0.00	0.00	0.00	0.00	0.00	0.00	0.00	0.00	0.00	0.00	0.00	0.00
0.00	0.00	0.00	0.00	0.00	0.00	0.00	0.00	0.00	0.00	0.00	0.00	0.00	0.00	0.00	0.00	0.00	0.00	0.00	-56.30	-118.90	175.20	0.00	-33.30	-54.30	87.60	0.00	1.00	-7.70	6.60	0.00	1.00	-7.70	6.60	0.00	1.00	0.00	0.00	0.00	0.00	0.00	0.00	0.00	0.00	0.00	0.00	0.00	0.00	0.00	0.00
0.00	0.00	0.00	0.00	0.00	0.00	0.00	0.00	0.00	0.00	0.00	0.00	0.00	0.00	0.00	0.00	0.00	0.00	0.00	-1.00	-154.40	155.50	0.00	-6.30	-73.30	79.60	0.00	3.50	-8.30	4.70	0.00	3.50	-8.30	4.70	0.00	1.00	0.00	0.00	0.00	0.00	0.00	0.00	0.00	0.00	0.00	0.00	0.00	0.00	0.00	0.00
0.00	0.00	0.00	0.00	0.00	0.00	0.00	0.00	0.00	0.00	0.00	0.00	0.00	0.00	0.00	0.00	0.00	0.00	0.00	54.20	-174.80	120.50	0.00	21.20	-85.00	63.70	0.00	5.70	-8.10	2.40	0.00	5.70	-8.10	2.40	0.00	1.00	0.00	0.00	0.00	0.00	0.00	0.00	0.00	0.00	0.00	0.00	0.00	0.00	0.00	0.00
0.00	0.00	0.00	0.00	0.00	0.00	0.00	0.00	0.00	0.00	0.00	0.00	0.00	0.00	0.00	0.00	0.00	0.00	0.00	104.30	-178.10	73.70	0.00	46.70	-88.40	41.60	0.00	7.30	-7.10	-0.10	0.00	7.30	-7.10	-0.10	0.00	1.00	0.00	0.00	0.00	0.00	0.00	0.00	0.00	0.00	0.00	0.00	0.00	0.00	0.00	0.00
0.00	0.00	0.00	0.00	0.00	0.00	0.00	0.00	0.00	0.00	0.00	0.00	0.00	0.00	0.00	0.00	0.00	0.00	0.00	144.10	-163.90	19.70	0.00	67.60	-83.20	15.50	0.00	8.20	-5.40	-2.70	0.00	8.20	-5.40	-2.70	0.00	1.00	0.00	0.00	0.00	0.00	0.00	0.00	0.00	0.00	0.00	0.00	0.00	0.00	0.00	0.00
0.00	0.00	0.00	0.00	0.00	0.00	0.00	0.00	0.00	0.00	0.00	0.00	0.00	0.00	0.00	0.00	0.00	0.00	0.00	169.80	-133.70	-36.10	0.00	82.00	-69.80	-12.10	0.00	8.30	-3.20	-5.00	0.00	8.30	-3.20	-5.00	0.00	1.00	0.00	0.00	0.00	0.00	0.00	0.00	0.00	0.00	0.00	0.00	0.00	0.00	0.00	0.00
0.00	0.00	0.00	0.00	0.00	0.00	0.00	0.00	0.00	0.00	0.00	0.00	0.00	0.00	0.00	0.00	0.00	0.00	0.00	178.90	-90.40	-88.50	0.00	88.20	-49.60	-38.60	0.00	7.50	-0.60	-6.80	0.00	7.50	-0.60	-6.80	0.00	1.00	0.00	0.00	0.00	0.00	0.00	0.00	0.00	0.00	0.00	0.00	0.00	0.00	0.00	0.00
0.00	0.00	0.00	0.00	0.00	0.00	0.00	0.00	0.00	0.00	0.00	0.00	0.00	0.00	0.00	0.00	0.00	0.00	0.00	170.50	-38.20	-132.20	0.00	85.90	-24.50	-61.30	0.00	6.10	1.90	-8.00	0.00	6.10	1.90	-8.00	0.00	1.00	0.00	0.00	0.00	0.00	0.00	0.00	0.00	0.00	0.00	0.00	0.00	0.00	0.00	0.00
0.00	0.00	0.00	0.00	0.00	0.00	0.00	0.00	0.00	0.00	0.00	0.00	0.00	0.00	0.00	0.00	0.00	0.00	0.00	145.40	17.60	-163.00	0.00	75.10	2.90	-78.00	0.00	4.00	4.30	-8.30	0.00	4.00	4.30	-8.30	0.00	1.00	0.00	0.00	0.00	0.00	0.00	0.00	0.00	0.00	0.00	0.00	0.00	0.00	0.00	0.00
0.00	0.00	0.00	0.00	0.00	0.00	0.00	0.00	0.00	0.00	0.00	0.00	0.00	0.00	0.00	0.00	0.00	0.00	0.00	106.00	71.80	-177.80	0.00	57.00	30.10	-87.10	0.00	1.50	6.30	-7.90	0.00	1.50	6.30	-7.90	0.00	1.00	0.00	0.00	0.00	0.00	0.00	0.00	0.00	0.00	0.00	0.00	0.00	0.00	0.00	0.00
0.00	0.00	0.00	0.00	0.00	0.00	0.00	0.00	0.00	0.00	0.00	0.00	0.00	0.00	0.00	0.00	0.00	0.00	0.00	56.30	118.90	-175.20	0.00	33.30	54.30	-87.60	0.00	-1.00	7.70	-6.60	0.00	-1.00	7.70	-6.60	0.00	1.00	0.00	0.00	0.00	0.00	0.00	0.00	0.00	0.00	0.00	0.00	0.00	0.00	0.00	0.00
0.00	0.00	0.00	0.00	0.00	0.00	0.00	0.00	0.00	0.00	0.00	0.00	0.00	0.00	0.00	0.00	0.00	0.00	0.00	1.00	154.40	-155.50	0.00	6.30	73.30	-79.60	0.00	-3.50	8.30	-4.70	0.00	-3.50	8.30	-4.70	0.00	1.00	0.00	0.00	0.00	0.00	0.00	0.00	0.00	0.00	0.00	0.00	0.00	0.00	0.00	0.00
0.00	0.00	0.00	0.00	0.00	0.00	0.00	0.00	0.00	0.00	0.00	0.00	0.00	0.00	0.00	0.00	0.00	0.00	0.00	-54.20	174.80	-120.50	0.00	-21.20	85.00	-63.70	0.00	-5.70	8.10	-2.40	0.00	-5.70	8.10	-2.40	0.00	1.00	0.00	0.00	0.00	0.00	0.00	0.00	0.00	0.00	0.00	0.00	0.00	0.00	0.00	0.00
0.00	0.00	0.00	0.00	0.00	0.00	0.00	0.00	0.00	0.00	0.00	0.00	0.00	0.00	0.00	0.00	0.00	0.00	0.00	-104.30	178.00	-73.70	0.00	-46.70	88.40	-41.60	0.00	-7.30	7.10	0.10	0.00	-7.30	7.10	0.10	0.00	1.00	0.00	0.00	0.00	0.00	0.00	0.00	0.00	0.00	0.00	0.00	0.00	0.00	0.00	0.00
0.00	0.00	0.00	0.00	0.00	0.00	0.00	0.00	0.00	0.00	0.00	0.00	0.00	0.00	0.00	0.00	0.00	0.00	0.00	-144.10	163.90	-19.70	0.00	-67.60	83.20	-15.50	0.00	-8.20	5.40	2.70	0.00	-8.20	5.40	2.70	0.00	1.00	0.00	0.00	0.00	0.00	0.00	0.00	0.00	0.00	0.00	0.00	0.00	0.00	0.00	0.00
0.00	0.00	0.00	0.00	0.00	0.00	0.00	0.00	0.00	0.00	0.00	0.00	0.00	0.00	0.00	0.00	0.00	0.00	0.00	-169.80	133.70	36.10	0.00	-82.00	69.80	12.10	0.00	-8.30	3.20	5.00	0.00	-8.30	3.20	5.00	0.00	1.00	0.00	0.00	0.00	0.00	0.00	0.00	0.00	0.00	0.00	0.00	0.00	0.00	0.00	0.00
0.00	0.00	0.00	0.00	0.00	0.00	0.00	0.00	0.00	0.00	0.00	0.00	0.00	0.00	0.00	0.00	0.00	0.00	0.00	-178.90	90.40	88.50	0.00	-88.20	49.60	38.60	0.00	-7.50	0.60	6.80	0.00	-7.50	0.60	6.80	0.00	1.00	0.00	0.00	0.00	0.00	0.00	0.00	0.00	0.00	0.00	0.00	0.00	0.00	0.00	0.00
0.00	0.00	0.00	0.00	0.00	0.00	0.00	0.00	0.00	0.00	0.00	0.00	0.00	0.00	0.00	0.00	0.00	0.00	0.00	-170.50	38.20	132.20	0.00	-85.90	24.50	61.30	0.00	-6.10	-1.90	8.00	0.00	-6.10	-1.90	8.00	0.00	1.00	0.00	0.00	0.00	0.00	0.00	0.00	0.00	0.00	0.00	0.00	0.00	0.00	0.00	0.00
0.00	0.00	0.00	0.00	0.00	0.00	0.00	0.00	0.00	0.00	0.00	0.00	0.00	0.00	0.00	0.00	0.00	0.00	0.00	-145.40	-17.60	163.00	0.00	-75.10	-2.90	78.00	0.00	-4.00	-4.30	8.30	0.00	-4.00	-4.30	8.30	0.00	1.00	0.00	0.00	0.00	0.00	0.00	0.00	0.00	0.00	0.00	0.00	0.00	0.00	0.00	0.00
0.00	0.00	0.00	0.00	0.00	0.00	0.00	0.00	0.00	0.00	0.00	0.00	0.00	0.00	0.00	0.00	0.00	0.00	0.00	-106.00	-71.80	177.80	0.00	-57.00	-30.10	87.10	0.00	-1.50	-6.30	7.90	0.00	-1.50	-6.30	7.90	0.00	1.00	0.00	0.00	0.00	0.00	0.00	0.00	0.00	0.00	0.00	0.00	0.00	0.00	0.00	0.00
0.00	0.00	0.00	0.00	0.00	0.00	0.00	0.00	0.00	0.00	0.00	0.00	0.00	0.00	0.00	0.00	0.00	0.00	0.00	-56.30	-118.90	175.20	0.00	-33.30	-54.30	87.60	0.00	1.00	-7.70	6.60	0.00	1.00	-7.70	6.60	0.00	1.00	0.00	0.00	0.00	0.00	0.00	0.00	0.00	0.00	0.00	0.00	0.00	0.00	0.00	0.00
0.00	0.00	0.00	0.00	0.00	0.00	0.00	0.00	0.00	0.00	0.00	0.00	0.00	0.00	0.00	0.00	0.00	0.00	0.00	-1.00	-154.40	155.50	0.00	-6.30	-73.30	79.60	0.00	3.50	-8.30	4.70	0.00	3.50	-8.30	4.70	0.00	1.00	0.00	0.00	0.00	0.00	0.00	0.00	0.00	0.00	0.00	0.00	0.00	0.00	0.00	0.00
0.00	0.00	0.00	0.00	0.00	0.00	0.00	0.00	0.00	0.00	0.00	0.00	0.00	0.00	0.00	0.00	0.00	0.00	0.00	54.30	-174.80	120.50	0.00	21.20	-85.00	63.70	0.00	5.70	-8.10	2.40	0.00	5.70	-8.10	2.40	0.00	1.00	0.00	0.00	0.00	0.00	0.00	0.00	0.00	0.00	0.00	0.00	0.00	0.00	0.00	0.00
0.00	0.00	0.00	0.00	0.00	0.00	0.00	0.00	0.00	0.00	0.00	0.00	0.00	0.00	0.00	0.00	0.00	0.00	0.00	104.30	-178.00	73.70	0.00	46.70	-88.40	41.60	0.00	7.30	-7.10	-0.10	0.00	7.30	-7.10	-0.10	0.00	1.00	0.00	0.00	0.00	0.00	0.00	0.00	0.00	0.00	0.00	0.00	0.00	0.00	0.00	0.00
0.00	0.00	0.00	0.00	0.00	0.00	0.00	0.00	0.00	0.00	0.00	0.00	0.00	0.00	0.00	0.00	0.00	0.00	0.00	144.10	-163.90	19.70	0.00	67.70	-83.20	15.50	0.00	8.20	-5.40	-2.70	0.00	8.20	-5.40	-2.70	0.00	1.00	0.00	0.00	0.00	0.00	0.00	0.00	0.00	0.00	0.00	0.00	0.00	0.00	0.00	0.00
0.00	0.00	0.00	0.00	0.00	0.00	0.00	0.00	0.00	0.00	0.00	0.00	0.00	0.00	0.00	0.00	0.00	0.00	0.00	169.80	-133.70	-36.10	0.00	82.00	-69.80	-12.10	0.00	8.30	-3.20	-5.00	0.00	8.30	-3.20	-5.00	0.00	1.00	0.00	0.00	0.00	0.00	0.00	0.00	0.00	0.00	0.00	0.00	0.00	0.00	0.00	0.00
0.00	0.00	0.00	0.00	0.00	0.00	0.00	0.00	0.00	0.00	0.00	0.00	0.00	0.00	0.00	0.00	0.00	0.00	0.00	178.90	-90.40	-88.50	0.00	88.20	-49.60	-38.60	0.00	7.50	-0.60	-6.80	0.00	7.50	-0.60	-6.80	0.00	1.00	0.00	0.00	0.00	0.00	0.00	0.00	0.00	0.00	0.00	0.00	0.00	0.00	0.00	0.00
0.00	0.00	0.00	0.00	0.00	0.00	0.00	0.00	0.00	0.00	0.00	0.00	0.00	0.00	0.00	0.00	0.00	0.00	0.00	170.50	-38.20	-132.20	0.00	85.90	-24.50	-61.30	0.00	6.10	1.90	-8.00	0.00	6.10	1.90	-8.00	0.00	1.00	0.00	0.00	0.00	0.00	0.00	0.00	0.00	0.00	0.00	0.00	0.00	0.00	0.00	0.00
0.00	0.00	0.00	0.00	0.00	0.00	0.00	0.00	0.00	0.00	0.00	0.00	0.00	0.00	0.00	0.00	0.00	0.00	0.00	145.40	17.60	-163.00	0.00	75.10	2.90	-78.10	0.00	4.00	4.30	-8.30	0.00	4.00	4.30	-8.30	0.00	1.00	0.00	0.00	0.00	0.00	0.00	0.00	0.00	0.00	0.00	0.00	0.00	0.00	0.00	0.00
0.00	0.00	0.00	0.00	0.00	0.00	0.00	0.00	0.00	0.00	0.00	0.00	0.00	0.00	0.00	0.00	0.00	0.00	0.00	106.00	71.80	-177.80	0.00	57.00	30.10	-87.10	0.00	1.50	6.30	-7.90	0.00	1.50	6.30	-7.90	0.00	1.00	0.00	0.00	0.00	0.00	0.00	0.00	0.00	0.00	0.00	0.00	0.00	0.00	0.00	0.00
0.00	0.00	0.00	0.00	0.00	0.00	0.00	0.00	0.00	0.00	0.00	0.00	0.00	0.00	0.00	0.00	0.00	0.00	0.00	56.30	118.90	-175.20	0.00	33.30	54.30	-87.60	0.00	-1.00	7.70	-6.60	0.00	-1.00	7.70	-6.60	0.00	1.00	0.00	0.00	0.00	0.00	0.00	0.00	0.00	0.00	0.00	0.00	0.00	0.00	0.00	0.00
0.00	0.00	0.00	0.00	0.00	0.00	0.00	0.00	0.00	0.00	0.00	0.00	0.00	0.00	0.00	0.00	0.00	0.00	0.00	1.00	154.40	-155.50	0.00	6.30	73.30	-79.60	0.00	-3.50	8.30	-4.70	0.00	-3.50	8.30	-4.70	0.00	1.00	0.00	0.00	0.00	0.00	0.00	0.00	0.00	0.00	0.00	0.00	0.00	0.00	0.00	0.00
0.00	0.00	0.00	0.00	0.00	0.00	0.00	0.00	0.00	0.00	0.00	0.00	0.00	0.00	0.00	0.00	0.00	0.00	0.00	-54.20	174.80	-120.50	0.00	-21.20	85.00	-63.70	0.00	-5.70	8.10	-2.40	0.00	-5.70	8.10	-2.40	0.00	1.00	0.00	0.00	0.00	0.00	0.00	0.00	0.00	0.00	0.00	0.00	0.00	0.00	0.00	0.00
0.00	0.00	0.00	0.00	0.00	0.00	0.00	0.00	0.00	0.00	0.00	0.00	0.00	0.00	0.00	0.00	0.00	0.00	0.00	-104.30	178.00	-73.70	0.00	-46.70	88.40	-41.70	0.00	-7.30	7.10	0.10	0.00	-7.30	7.10	0.10	0.00	1.00	0.00	0.00	0.00	0.00	0.00	0.00	0.00	0.00	0.00	0.00	0.00	0.00	0.00	0.00
0.00	0.00	0.00	0.00	0.00	0.00	0.00	0.00	0.00	0.00	0.00	0.00	0.00	0.00	0.00	0.00	0.00	0.00	0.00	-144.10	163.90	-19.70	0.00	-67.70	83.20	-15.50	0.00	-8.20	5.40	2.70	0.00	-8.20	5.40	2.70	0.00	1.00	0.00	0.00	0.00	0.00	0.00	0.00	0.00	0.00	0.00	0.00	0.00	0.00	0.00	0.00
0.00	0.00	0.00	0.00	0.00	0.00	0.00	0.00	0.00	0.00	0.00	0.00	0.00	0.00	0.00	0.00	0.00	0.00	0.00	-169.80	133.70	36.10	0.00	-82.00	69.80	12.10	0.00	-8.30	3.20	5.00	0.00	-8.30	3.20	5.00	0.00	1.00	0.00	0.00	0.00	0.00	0.00	0.00	0.00	0.00	0.00	0.00	0.00	0.00	0.00	0.00
0.00	0.00	0.00	0.00	0.00	0.00	0.00	0.00	0.00	0.00	0.00	0.00	0.00	0.00	0.00	0.00	0.00	0.00	0.00	-178.90	90.40	88.50	0.00	-88.20	49.60	38.60	0.00	-7.50	0.60	6.80	0.00	-7.50	0.60	6.80	0.00	1.00	0.00	0.00	0.00	0.00	0.00	0.00	0.00	0.00	0.00	0.00	0.00	0.00	0.00	0.00
0.00	0.00	0.00	0.00	0.00	0.00	0.00	0.00	0.00	0.00	0.00	0.00	0.00	0.00	0.00	0.00	0.00	0.00	0.00	-170.50	38.20	132.20	0.00	-85.90	24.50	61.30	0.00	-6.10	-1.90	8.00	0.00	-6.10	-1.90	8.00	0.00	1.00	0.00	0.00	0.00	0.00	0.00	0.00	0.00	0.00	0.00	0.00	0.00	0.00	0.00	0.00
0.00	0.00	0.00	0.00	0.00	0.00	0.00	0.00	0.00	0.00	0.00	0.00	0.00	0.00	0.00	0.00	0.00	0.00	0.00	-145.40	-17.60	163.00	0.00	-75.10	-2.90	78.10	0.00	-4.00	-4.30	8.30	0.00	-4.00	-4.30	8.30	0.00	1.00	0.00	0.00	0.00	0.00	0.00	0.00	0.00	0.00	0.00	0.00	0.00	0.00	0.00	0.00
0.00	0.00	0.00	0.00	0.00	0.00	0.00	0.00	0.00	0.00	0.00	0.00	0.00	0.00	0.00	0.00	0.00	0.00	0.00	-106.00	-71.80	177.80	0.00	-57.00	-30.10	87.10	0.00	-1.50	-6.30	7.90	0.00	-1.50	-6.30	7.90	0.00	1.00	0.00	0.00	0.00	0.00	0.00	0.00	0.00	0.00	0.00	0.00	0.00	0.00	0.00	0.00
0.00	0.00	0.00	0.00	0.00	0.00	0.00	0.00	0.00	0.00	0.00	0.00	0.00	0.00	0.00	0.00	0.00	0.00	0.00	-56.30	-118.90	175.20	0.00	-33.30	-54.30	87.70	0.00	1.00	-7.70	6.60	0.00	1.00	-7.70	6.60	0.00	1.00	0.00	0.00	0.00	0.00	0.00	0.00	0.00	0.00	0.00	0.00	0.00	0.00	0.00	0.00
0.00	0.00	0.00	0.00	0.00	0.00	0.00	0.00	0.00	0.00	0.00	0.00	0.00	0.00	0.00	0.00	0.00	0.00	0.00	-1.00	-154.40	155.50	0.00	-6.30	-73.20	79.60	0.00	3.50	-8.30	4.70	0.00	3.50	-8.30	4.70	0.00	1.00	0.00	0.00	0.00	0.00	0.00	0.00	0.00	0.00	0.00	0.00	0.00	0.00	0.00	0.00
0.00	0.00	0.00	0.00	0.00	0.00	0.00	0.00	0.00	0.00	0.00	0.00	0.00	0.00	0.00	0.00	0.00	0.00	0.00	54.20	-174.80	120.50	0.00	21.20	-85.00	63.70	0.00	5.70	-8.10	2.40	0.00	5.70	-8.10	2.40	0.00	1.00	0.00	0.00	0.00	0.00	0.00	0.00	0.00	0.00	0.00	0.00	0.00	0.00	0.00	0.00
0.00	0.00	0.00	0.00	0.00	0.00	0.00	0.00	0.00	0.00	0.00	0.00	0.00	0.00	0.00	0.00	0.00	0.00	0.00	104.30	-178.00	73.70	0.00	46.70	-88.40	41.70	0.00	7.30	-7.10	-0.10	0.00	7.30	-7.10	-0.10	0.00	1.00	0.00	0.00	0.00	0.00	0.00	0.00	0.00	0.00	0.00	0.00	0.00	0.00	0.00	0.00
0.00	0.00	0.00	0.00	0.00	0.00	0.00	0.00	0.00	0.00	0.00	0.00	0.00	0.00	0.00	0.00	0.00	0.00	0.00	144.10	-163.90	19.70	0.00	67.70	-83.20	15.50	0.00	8.20	-5.40	-2.70	0.00	8.20	-5.40	-2.70	0.00	1.00	0.00	0.00	0.00	0.00	0.00	0.00	0.00	0.00	0.00	0.00	0.00	0.00	0.00	0.00
0.00	0.00	0.00	0.00	0.00	0.00	0.00	0.00	0.00	0.00	0.00	0.00	0.00	0.00	0.00	0.00	0.00	0.00	0.00	169.80	-133.70	-36.10	0.00	82.00	-69.80	-12.10	0.00	8.30	-3.20	-5.00	0.00	8.30	-3.20	-5.00	0.00	1.00	0.00	0.00	0.00	0.00	0.00	0.00	0.00	0.00	0.00	0.00	0.00	0.00	0.00	0.00
0.00	0.00	0.00	0.00	0.00	0.00	0.00	0.00	0.00	0.00	0.00	0.00	0.00	0.00	0.00	0.00	0.00	0.00	0.00	178.90	-90.40	-88.50	0.00	88.20	-49.60	-38.60	0.00	7.50	-0.60	-6.80	0.00	7.50	-0.60	-6.80	0.00	1.00	0.00	0.00	0.00	0.00	0.00	0.00	0.00	0.00	0.00	0.00	0.00	0.00	0.00	0.00
0.00	0.00	0.00	0.00	0.00	0.00	0.00	0.00	0.00	0.00	0.00	0.00	0.00	0.00	0.00	0.00	0.00	0.00	0.00	170.50	-38.20	-132.20	0.00	85.90	-24.50	-61.40	0.00	6.10	1.90	-8.00	0.00	6.10	1.90	-8.00	0.00	1.00	0.00	0.00	0.00	0.00	0.00	0.00	0.00	0.00	0.00	0.00	0.00	0.00	0.00	0.00
0.00	0.00	0.00	0.00	0.00	0.00	0.00	0.00	0.00	0.00	0.00	0.00	0.00	0.00	0.00	0.00	0.00	0.00	0.00	145.40	17.60	-163.00	0.00	75.10	2.90	-78.10	0.00	4.00	4.30	-8.30	0.00	4.00	4.30	-8.30	0.00	1.00	0.00	0.00	0.00	0.00	0.00	0.00	0.00	0.00	0.00	0.00	0.00	0.00	0.00	0.00
0.00	0.00	0.00	0.00	0.00	0.00	0.00	0.00	0.00	0.00	0.00	0.00	0.00	0.00	0.00	0.00	0.00	0.00	0.00	106.00	71.80	-177.80	0.00	57.00	30.10	-87.10	0.00	1.50	6.30	-7.90	0.00	1.50	6.30	-7.90	0.00	1.00	0.00	0.00	0.00	0.00	0.00	0.00	0.00	0.00	0.00	0.00	0.00	0.00	0.00	0.00
0.00	0.00	0.00	0.00	0.00	0.00	0.00	0.00	0.00	0.00	0.00	0.00	0.00	0.00	0.00	0.00	0.00	0.00	0.00	56.30	118.90	-175.20	0.00	33.30	54.30	-87.70	0.00	-1.00	7.70	-6.60	0.00	-1.00	7.70	-6.60	0.00	1.00	0.00	0.00	0.00	0.00	0.00	0.00	0.00	0.00	0.00	0.00	0.00	0.00	0.00	0.00
0.00	0.00	0.00	0.00	0.00	0.00	0.00	0.00	0.00	0.00	0.00	0.00	0.00	0.00	0.00	0.00	0.00	0.00	0.00	1.00	154.40	-155.50	0.00	6.30	73.20	-79.60	0.00	-3.50	8.30	-4.70	0.00	-3.50	8.30	-4.70	0.00	1.00	0.00	0.00	0.00	0.00	0.00	0.00	0.00	0.00	0.00	0.00	0.00	0.00	0.00	0.00
0.00	0.00	0.00	0.00	0.00	0.00	0.00	0.00	0.00	0.00	0.00	0.00	0.00	0.00	0.00	0.00	0.00	0.00	0.00	-54.20	174.80	-120.50	0.00	-21.20	85.00	-63.80	0.00	-5.70	8.10	-2.40	0.00	-5.70	8.10	-2.40	0.00	1.00	0.00	0.00	0.00	0.00	0.00	0.00	0.00	0.00	0.00	0.00	0.00	0.00	0.00	0.00
0.00	0.00	0.00	0.00	0.00	0.00	0.00	0.00	0.00	0.00	0.00	0.00	0.00	0.00	0.00	0.00	0.00	0.00	0.00	-104.30	178.00	-73.70	0.00	-46.70	88.40	-41.70	0.00	-7.30	7.10	0.10	0.00	-7.30	7.10	0.10	0.00	1.00	0.00	0.00	0.00	0.00	0.00	0.00	0.00	0.00	0.00	0.00	0.00	0.00	0.00	0.00
0.00	0.00	0.00	0.00	0.00	0.00	0.00	0.00	0.00	0.00	0.00	0.00	0.00	0.00	0.00	0.00	0.00	0.00	0.00	-144.10	163.90	-19.70	0.00	-67.60	83.20	-15.50	0.00	-8.20	5.40	2.70	0.00	-8.20	5.40	2.70	0.00	1.00	0.00	0.00	0.00	0.00	0.00	0.00	0.00	0.00	0.00	0.00	0.00	0.00	0.00	0.00
0.00	0.00	0.00	0.00	0.00	0.00	0.00	0.00	0.00	0.00	0.00	0.00	0.00	0.00	0.00	0.00	0.00	0.00	0.00	-169.80	133.70	36.10	0.00	-81.90	69.80	12.10	0.00	-8.30	3.20	5.00	0.00	-8.30	3.20	5.00	0.00	1.00	0.00	0.00	0.00	0.00	0.00	0.00	0.00	0.00	0.00	0.00	0.00	0.00	0.00	0.00
0.00	0.00	0.00	0.00	0.00	0.00	0.00	0.00	0.00	0.00	0.00	0.00	0.00	0.00	0.00	0.00	0.00	0.00	0.00	-178.90	90.40	88.50	0.00	-88.20	49.60	38.60	0.00	-7.50	0.60	6.80	0.00	-7.50	0.60	6.80	0.00	1.00	0.00	0.00	0.00	0.00	0.00	0.00	0.00	0.00	0.00	0.00	0.00	0.00	0.00	0.00
0.00	0.00	0.00	0.00	0.00	0.00	0.00	0.00	0.00	0.00	0.00	0.00	0.00	0.00	0.00	0.00	0.00	0.00	0.00	-170.50	38.20	132.20	0.00	-85.90	24.50	61.30	0.00	-6.10	-1.90	8.00	0.00	-6.10	-1.90	8.00	0.00	1.00	0.00	0.00	0.00	0.00	0.00	0.00	0.00	0.00	0.00	0.00	0.00	0.00	0.00	0.00
0.00	0.00	0.00	0.00	0.00	0.00	0.00	0.00	0.00	0.00	0.00	0.00	0.00	0.00	0.00	0.00	0.00	0.00	0.00	-145.40	-17.60	163.00	0.00	-75.10	-2.90	78.10	0.00	-4.00	-4.30	8.30	0.00	-4.00	-4.30	8.30	0.00	1.00	0.00	0.00	0.00	0.00	0.00	0.00	0.00	0.00	0.00	0.00	0.00	0.00	0.00	0.00
0.00	0.00	0.00	0.00	0.00	0.00	0.00	0.00	0.00	0.00	0.00	0.00	0.00	0.00	0.00	0.00	0.00	0.00	0.00	-106.00	-71.80	177.80	0.00	-57.00	-30.10	87.10	0.00	-1.50	-6.30	7.90	0.00	-1.50	-6.30	7.90	0.00	1.00	0.00	0.00	0.00	0.00	0.00	0.00	0.00	0.00	0.00	0.00	0.00	0.00	0.00	0.00
0.00	0.00	0.00	0.00	0.00	0.00	0.00	0.00	0.00	0.00	0.00	0.00	0.00	0.00	0.00	0.00	0.00	0.00	0.00	-56.30	-118.90	175.20	0.00	-33.30	-54.30	87.70	0.00	1.00	-7.70	6.60	0.00	1.00	-7.70	6.60	0.00	1.00	0.00	0.00	0.00	0.00	0.00	0.00	0.00	0.00	0.00	0.00	0.00	0.00	0.00	0.00
0.00	0.00	0.00	0.00	0.00	0.00	0.00	0.00	0.00	0.00	0.00	0.00	0.00	0.00	0.00	0.00	0.00	0.00	0.00	-1.00	-154.40	155.50	0.00	-6.30	-73.20	79.60	0.00	3.50	-8.30	4.70	0.00	3.50	-8.30	4.70	0.00	1.00	0.00	0.00	0.00	0.00	0.00	0.00	0.00	0.00	0.00	0.00	0.00	0.00	0.00	0.00
0.00	0.00	0.00	0.00	0.00	0.00	0.00	0.00	0.00	0.00	0.00	0.00	0.00	0.00	0.00	0.00	0.00	0.00	0.00	54.20	-174.80	120.50	0.00	21.20	-85.00	63.80	0.00	5.70	-8.10	2.40	0.00	5.70	-8.10	2.40	0.00	1.00	0.00	0.00	0.00	0.00	0.00	0.00	0.00	0.00	0.00	0.00	0.00	0.00	0.00	0.00
0.00	0.00	0.00	0.00	0.00	0.00	0.00	0.00	0.00	0.00	0.00	0.00	0.00	0.00	0.00	0.00	0.00	0.00	0.00	104.30	-178.00	73.70	0.00	46.70	-88.40	41.70	0.00	7.30	-7.10	-0.10	0.00	7.30	-7.10	-0.10	0.00	1.00	0.00	0.00	0.00	0.00	0.00	0.00	0.00	0.00	0.00	0.00	0.00	0.00	0.00	0.00
0.00	0.00	0.00	0.00	0.00	0.00	0.00	0.00	0.00	0.00	0.00	0.00	0.00	0.00	0.00	0.00	0.00	0.00	0.00	144.10	-163.90	19.70	0.00	67.60	-83.20	15.50	0.00	8.20	-5.40	-2.70	0.00	8.20	-5.40	-2.70	0.00	1.00	0.00	0.00	0.00	0.00	0.00	0.00	0.00	0.00	0.00	0.00	0.00	0.00	0.00	0.00
0.00	0.00	0.00	0.00	0.00	0.00	0.00	0.00	0.00	0.00	0.00	0.00	0.00	0.00	0.00	0.00	0.00	0.00	0.00	169.80	-133.70	-36.10	0.00	81.90	-69.80	-12.10	0.00	8.30	-3.20	-5.00	0.00	8.30	-3.20	-5.00	0.00	1.00	0.00	0.00	0.00	0.00	0.00	0.00	0.00	0.00	0.00	0.00	0.00	0.00	0.00	0.00
0.00	0.00	0.00	0.00	0.00	0.00	0.00	0.00	0.00	0.00	0.00	0.00	0.00	0.00	0.00	0.00	0.00	0.00	0.00	178.90	-90.40	-88.50	0.00	88.20	-49.60	-38.60	0.00	7.50	-0.60	-6.80	0.00	7.50	-0.60	-6.80	0.00	1.00	0.00	0.00	0.00	0.00	0.00	0.00	0.00	0.00	0.00	0.00	0.00	0.00	0.00	0.00
0.00	0.00	0.00	0.00	0.00	0.00	0.00	0.00	0.00	0.00	0.00	0.00	0.00	0.00	0.00	0.00	0.00	0.00	0.00	170.50	-38.20	-132.20	0.00	85.90	-24.50	-61.40	0.00	6.10	1.90	-8.00	0.00	6.10	1.90	-8.00	0.00	1.00	0.00	0.00	0.00	0.00	0.00	0.00	0.00	0.00	0.00	0.00	0.00	0.00	0.00	0.00
0.00	0.00	0.00	0.00	0.00	0.00	0.00	0.00	0.00	0.00	0.00	0.00	0.00	0.00	0.00	0.00	0.00	0.00	0.00	145.40	17.60	-163.00	0.00	75.10	2.90	-78.10	0.00	4.00	4.30	-8.30	0.00	4.00	4.30	-8.30	0.00	1.00	0.00	0.00	0.00	0.00	0.00	0.00	0.00	0.00	0.00	0.00	0.00	0.00	0.00	0.00
0.00	0.00	0.00	0.00	0.00	0.00	0.00	0.00	0.00	0.00	0.00	0.00	0.00	0.00	0.00	0.00	0.00	0.00	0.00	106.00	71.80	-177.80	0.00	57.00	30.10	-87.10	0.00	1.50	6.30	-7.90	0.00	1.50	6.30	-7.90	0.00	1.00	0.00	0.00	0.00	0.00	0.00	0.00	0.00	0.00	0.00	0.00	0.00	0.00	0.00	0.00
0.00	0.00	0.00	0.00	0.00	0.00	0.00	0.00	0.00	0.00	0.00	0.00	0.00	0.00	0.00	0.00	0.00	0.00	0.00	56.30	118.90	-175.20	0.00	33.30	54.30	-87.70	0.00	-1.00	7.70	-6.60	0.00	-1.00	7.70	-6.60	0.00	1.00	0.00	0.00	0.00	0.00	0.00	0.00	0.00	0.00	0.00	0.00	0.00	0.00	0.00	0.00
0.00	0.00	0.00	0.00	0.00	0.00	0.00	0.00	0.00	0.00	0.00	0.00	0.00	0.00	0.00	0.00	0.00	0.00	0.00	1.00	154.40	-155.50	0.00	6.30	73.20	-79.60	0.00	-3.50	8.30	-4.70	0.00	-3.50	8.30	-4.70	0.00	1.00	0.00	0.00	0.00	0.00	0.00	0.00	0.00	0.00	0.00	0.00	0.00	0.00	0.00	0.00
0.00	0.00	0.00	0.00	0.00	0.00	0.00	0.00	0.00	0.00	0.00	0.00	0.00	0.00	0.00	0.00	0.00	0.00	0.00	-54.20	174.80	-120.50	0.00	-21.20	85.00	-63.70	0.00	-5.70	8.10	-2.40	0.00	-5.70	8.10	-2.40	0.00	1.00	0.00	0.00	0.00	0.00	0.00	0.00	0.00	0.00	0.00	0.00	0.00	0.00	0.00	0.00
0.00	0.00	0.00	0.00	0.00	0.00	0.00	0.00	0.00	0.00	0.00	0.00	0.00	0.00	0.00	0.00	0.00	0.00	0.00	-104.30	178.00	-73.70	0.00	-46.70	88.40	-41.70	0.00	-7.30	7.10	0.10	0.00	-7.30	7.10	0.10	0.00	1.00	0.00	0.00	0.00	0.00	0.00	0.00	0.00	0.00	0.00	0.00	0.00	0.00	0.00	0.00
0.00	0.00	0.00	0.00	0.00	0.00	0.00	0.00	0.00	0.00	0.00	0.00	0.00	0.00	0.00	0.00	0.00	0.00	0.00	-144.10	163.90	-19.70	0.00	-67.60	83.20	-15.50	0.00	-8.20	5.40	2.70	0.00	-8.20	5.40	2.70	0.00	1.00	0.00	0.00	0.00	0.00	0.00	0.00	0.00	0.00	0.00	0.00	0.00	0.00	0.00	0.00
0.00	0.00	0.00	0.00	0.00	0.00	0.00	0.00	0.00	0.00	0.00	0.00	0.00	0.00	0.00	0.00	0.00	0.00	0.00	-169.80	133.70	36.10	0.00	-81.90	69.80	12.10	0.00	-8.30	3.20	5.00	0.00	-8.30	3.20	5.00	0.00	1.00	0.00	0.00	0.00	0.00	0.00	0.00	0.00	0.00	0.00	0.00	0.00	0.00	0.00	0.00
0.00	0.00	0.00	0.00	0.00	0.00	0.00	0.00	0.00	0.00	0.00	0.00	0.00	0.00	0.00	0.00	0.00	0.00	0.00	-178.90	90.40	88.50	0.00	-88.20	49.60	38.60	0.00	-7.50	0.60	6.80	0.00	-7.50	0.60	6.80	0.00	1.00	0.00	0.00	0.00	0.00	0.00	0.00	0.00	0.00	0.00	0.00	0.00	0.00	0.00	0.00
0.00	0.00	0.00	0.00	0.00	0.00	0.00	0.00	0.00	0.00	0.00	0.00	0.00	0.00	0.00	0.00	0.00	0.00	0.00	-170.50	38.20	132.20	0.00	-85.90	24.50	61.40	0.00	-6.10	-1.90	8.00	0.00	-6.10	-1.90	8.00	0.00	1.00	0.00	0.00	0.00	0.00	0.00	0.00	0.00	0.00	0.00	0.00	0.00	0.00	0.00	0.00
0.00	0.00	0.00	0.00	0.00	0.00	0.00	0.00	0.00	0.00	0.00	0.00	0.00	0.00	0.00	0.00	0.00	0.00	0.00	-145.40	-17.60	163.00	0.00	-75.10	-2.90	78.10	0.00	-4.00	-4.30	8.30	0.00	-4.00	-4.30	8.30	0.00	1.00	0.00	0.00	0.00	0.00	0.00	0.00	0.00	0.00	0.00	0.00	0.00	0.00	0.00	0.00
0.00	0.00	0.00	0.00	0.00	0.00	0.00	0.00	0.00	0.00	0.00	0.00	0.00	0.00	0.00	0.00	0.00	0.00	0.00	-106.00	-71.80	177.80	0.00	-56.90	-30.10	87.10	0.00	-1.50	-6.30	7.90	0.00	-1.50	-6.30	7.90	0.00	1.00	0.00	0.00	0.00	0.00	0.00	0.00	0.00	0.00	0.00	0.00	0.00	0.00	0.00	0.00
0.00	0.00	0.00	0.00	0.00	0.00	0.00	0.00	0.00	0.00	0.00	0.00	0.00	0.00	0.00	0.00	0.00	0.00	0.00	-56.30	-118.90	175.20	0.00	-33.20	-54.30	87.70	0.00	1.00	-7.70	6.60	0.00	1.00	-7.70	6.60	0.00	1.00	0.00	0.00	0.00	0.00	0.00	0.00	0.00	0.00	0.00	0.00	0.00	0.00	0.00	0.00
0.00	0.00	0.00	0.00	0.00	0.00	0.00	0.00	0.00	0.00	0.00	0.00	0.00	0.00	0.00	0.00	0.00	0.00	0.00	-1.00	-154.40	155.50	0.00	-6.30	-73.20	79.60	0.00	3.50	-8.30	4.70	0.00	3.50	-8.30	4.70	0.00	1.00	0.00	0.00	0.00	0.00	0.00	0.00	0.00	0.00	0.00	0.00	0.00	0.00	0.00	0.00
0.00	0.00	0.00	0.00	0.00	0.00	0.00	0.00	0.00	0.00	0.00	0.00	0.00	0.00	0.00	0.00	0.00	0.00	0.00	54.20	-174.80	120.50	0.00	21.20	-85.00	63.70	0.00	5.70	-8.10	2.40	0.00	5.70	-8.10	2.40	0.00	1.00	0.00	0.00	0.00	0.00	0.00	0.00	0.00	0.00	0.00	0.00	0.00	0.00	0.00	0.00
0.00	0.00	0.00	0.00	0.00	0.00	0.00	0.00	0.00	0.00	0.00	0.00	0.00	0.00	0.00	0.00	0.00	0.00	0.00	104.30	-178.00	73.70	0.00	46.70	-88.40	41.60	0.00	7.30	-7.10	-0.10	0.00	7.30	-7.10	-0.10	0.00	1.00	0.00	0.00	0.00	0.00	0.00	0.00	0.00	0.00	0.00	0.00	0.00	0.00	0.00	0.00
0.00	0.00	0.00	0.00	0.00	0.00	0.00	0.00	0.00	0.00	0.00	0.00	0.00	0.00	0.00	0.00	0.00	0.00	0.00	144.10	-163.90	19.70	0.00	67.70	-83.20	15.50	0.00	8.20	-5.40	-2.70	0.00	8.20	-5.40	-2.70	0.00	1.00	0.00	0.00	0.00	0.00	0.00	0.00	0.00	0.00	0.00	0.00	0.00	0.00	0.00	0.00
0.00	0.00	0.00	0.00	0.00	0.00	0.00	0.00	0.00	0.00	0.00	0.00	0.00	0.00	0.00	0.00	0.00	0.00	0.00	169.80	-133.70	-36.10	0.00	82.00	-69.80	-12.10	0.00	8.30	-3.20	-5.00	0.00	8.30	-3.20	-5.00	0.00	1.00	0.00	0.00	0.00	0.00	0.00	0.00	0.00	0.00	0.00	0.00	0.00	0.00	0.00	0.00
0.00	0.00	0.00	0.00	0.00	0.00	0.00	0.00	0.00	0.00	0.00	0.00	0.00	0.00	0.00	0.00	0.00	0.00	0.00	178.90	-90.40	-88.50	0.00	88.20	-49.60	-38.60	0.00	7.50	-0.60	-6.80	0.00	7.50	-0.60	-6.80	0.00	1.00	0.00	0.00	0.00	0.00	0.00	0.00	0.00	0.00	0.00	0.00	0.00	0.00	0.00	0.00
0.00	0.00	0.00	0.00	0.00	0.00	0.00	0.00	0.00	0.00	0.00	0.00	0.00	0.00	0.00	0.00	0.00	0.00	0.00	170.50	-38.20	-132.20	0.00	85.90	-24.50	-61.40	0.00	6.10	1.90	-8.00	0.00	6.10	1.90	-8.00	0.00	1.00	0.00	0.00	0.00	0.00	0.00	0.00	0.00	0.00	0.00	0.00	0.00	0.00	0.00	0.00
0.00	0.00	0.00	0.00	0.00	0.00	0.00	0.00	0.00	0.00	0.00	0.00	0.00	0.00	0.00	0.00	0.00	0.00	0.00	145.40	17.60	-163.00	0.00	75.10	2.80	-78.10	0.00	4.00	4.30	-8.30	0.00	4.00	4.30	-8.30	0.00	1.00	0.00	0.00	0.00	0.00	0.00	0.00	0.00	0.00	0.00	0.00	0.00	0.00	0.00	0.00
0.00	0.00	0.00	0.00	0.00	0.00	0.00	0.00	0.00	0.00	0.00	0.00	0.00	0.00	0.00	0.00	0.00	0.00	0.00	106.00	71.80	-177.80	0.00	57.00	30.10	-87.10	0.00	1.50	6.30	-7.90	0.00	1.50	6.30	-7.90	0.00	1.00	0.00	0.00	0.00	0.00	0.00	0.00	0.00	0.00	0.00	0.00	0.00	0.00	0.00	0.00
0.00	0.00	0.00	0.00	0.00	0.00	0.00	0.00	0.00	0.00	0.00	0.00	0.00	0.00	0.00	0.00	0.00	0.00	0.00	56.30	118.90	-175.20	0.00	33.20	54.30	-87.70	0.00	-1.00	7.70	-6.60	0.00	-1.00	7.70	-6.60	0.00	1.00	0.00	0.00	0.00	0.00	0.00	0.00	0.00	0.00	0.00	0.00	0.00	0.00	0.00	0.00
0.00	0.00	0.00	0.00	0.00	0.00	0.00	0.00	0.00	0.00	0.00	0.00	0.00	0.00	0.00	0.00	0.00	0.00	0.00	1.00	154.40	-155.50	0.00	6.30	73.20	-79.60	0.00	-3.50	8.30	-4.70	0.00	-3.50	8.30	-4.70	0.00	1.00	0.00	0.00	0.00	0.00	0.00	0.00	0.00	0.00	0.00	0.00	0.00	0.00	0.00	0.00
0.00	0.00	0.00	0.00	0.00	0.00	0.00	0.00	0.00	0.00	0.00	0.00	0.00	0.00	0.00	0.00	0.00	0.00	0.00	-54.20	174.80	-120.50	0.00	-21.20	85.00	-63.70	0.00	-5.70	8.10	-2.40	0.00	-5.70	8.10	-2.40	0.00	1.00	0.00	0.00	0.00	0.00	0.00	0.00	0.00	0.00	0.00	0.00	0.00	0.00	0.00	0.00
0.00	0.00	0.00	0.00	0.00	0.00	0.00	0.00	0.00	0.00	0.00	0.00	0.00	0.00	0.00	0.00	0.00	0.00	0.00	-104.30	178.00	-73.70	0.00	-46.70	88.40	-41.60	0.00	-7.30	7.10	0.10	0.00	-7.30	7.10	0.10	0.00	1.00	0.00	0.00	0.00	0.00	0.00	0.00	0.00	0.00	0.00	0.00	0.00	0.00	0.00	0.00
0.00	0.00	0.00	0.00	0.00	0.00	0.00	0.00	0.00	0.00	0.00	0.00	0.00	0.00	0.00	0.00	0.00	0.00	0.00	-144.10	163.90	-19.70	0.00	-67.60	83.20	-15.50	0.00	-8.20	5.40	2.70	0.00	-8.20	5.40	2.70	0.00	1.00	0.00	0.00	0.00	0.00	0.00	0.00	0.00	0.00	0.00	0.00	0.00	0.00	0.00	0.00
0.00	0.00	0.00	0.00	0.00	0.00	0.00	0.00	0.00	0.00	0.00	0.00	0.00	0.00	0.00	0.00	0.00	0.00	0.00	-169.80	133.70	36.10	0.00	-82.00	69.80	12.10	0.00	-8.30	3.20	5.00	0.00	-8.30	3.20	5.00	0.00	1.00	0.00	0.00	0.00	0.00	0.00	0.00	0.00	0.00	0.00	0.00	0.00	0.00	0.00	0.00
0.00	0.00	0.00	0.00	0.00	0.00	0.00	0.00	0.00	0.00	0.00	0.00	0.00	0.00	0.00	0.00	0.00	0.00	0.00	-178.90	90.40	88.50	0.00	-88.20	49.60	38.60	0.00	-7.50	0.60	6.80	0.00	-7.50	0.60	6.80	0.00	1.00	0.00	0.00	0.00	0.00	0.00	0.00	0.00	0.00	0.00	0.00	0.00	0.00	0.00	0.00
0.00	0.00	0.00	0.00	0.00	0.00	0.00	0.00	0.00	0.00	0.00	0.00	0.00	0.00	0.00	0.00	0.00	0.00	0.00	-170.50	38.20	132.20	0.00	-85.90	24.50	61.40	0.00	-6.10	-1.90	8.00	0.00	-6.10	-1.90	8.00	0.00	1.00	0.00	0.00	0.00	0.00	0.00	0.00	0.00	0.00	0.00	0.00	0.00	0.00	0.00	0.00
0.00	0.00	0.00	0.00	0.00	0.00	0.00	0.00	0.00	0.00	0.00	0.00	0.00	0.00	0.00	0.00	0.00	0.00	0.00	-145.40	-17.60	163.00	0.00	-75.10	-2.80	78.10	0.00	-4.00	-4.30	8.30	0.00	-4.00	-4.30	8.30	0.00	1.00	0.00	0.00	0.00	0.00	0.00	0.00	0.00	0.00	0.00	0.00	0.00	0.00	0.00	0.00
0.00	0.00	0.00	0.00	0.00	0.00	0.00	0.00	0.00	0.00	0.00	0.00	0.00	0.00	0.00	0.00	0.00	0.00	0.00	-106.00	-71.80	177.80	0.00	-57.00	-30.10	87.10	0.00	-1.50	-6.30	7.90	0.00	-1.50	-6.30	7.90	0.00	1.00	0.00	0.00	0.00	0.00	0.00	0.00	0.00	0.00	0.00	0.00	0.00	0.00	0.00	0.00
0.00	0.00	0.00	0.00	0.00	0.00	0.00	0.00	0.00	0.00	0.00	0.00	0.00	0.00	0.00	0.00	0.00	0.00	0.00	-56.30	-118.90	175.20	0.00	-33.20	-54.30	87.70	0.00	1.00	-7.70	6.60	0.00	1.00	-7.70	6.60	0.00	1.00	0.00	0.00	0.00	0.00	0.00	0.00	0.00	0.00	0.00	0.00	0.00	0.00	0.00	0.00
0.00	0.00	0.00	0.00	0.00	0.00	0.00	0.00	0.00	0.00	0.00	0.00	0.00	0.00	0.00	0.00	0.00	0.00	0.00	-1.00	-154.40	155.50	0.00	-6.30	-73.20	79.60	0.00	3.50	-8.30	4.70	0.00	3.50	-8.30	4.70	0.00	1.00	0.00	0.00	0.00	0.00	0.00	0.00	0.00	0.00	0.00	0.00	0.00	0.00	0.00	0.00
0.00	0.00	0.00	0.00	0.00	0.00	0.00	0.00	0.00	0.00	0.00	0.00	0.00	0.00	0.00	0.00	0.00	0.00	0.00	54.20	-174.80	120.50	0.00	21.20	-85.00	63.70	0.00	5.70	-8.10	2.40	0.00	5.70	-8.10	2.40	0.00	1.00	0.00	0.00	0.00	0.00	0.00	0.00	0.00	0.00	0.00	0.00	0.00	0.00	0.00	0.00
0.00	0.00	0.00	0.00	0.00	0.00	0.00	0.00	0.00	0.00	0.00	0.00	0.00	0.00	0.00	0.00	0.00	0.00	0.00	104.30	-178.00	73.70	0.00	46.70	-88.40	41.60	0.00	7.30	-7.10	-0.10	0.00	7.30	-7.10	-0.10	0.00	1.00	0.00	0.00	0.00	0.00	0.00	0.00	0.00	0.00	0.00	0.00	0.00	0.00	0.00	0.00
0.00	0.00	0.00	0.00	0.00	0.00	0.00	0.00	0.00	0.00	0.00	0.00	0.00	0.00	0.00	0.00	0.00	0.00	0.00	144.10	-163.90	19.70	0.00	67.70	-83.20	15.50	0.00	8.20	-5.40	-2.70	0.00	8.20	-5.40	-2.70	0.00	1.00	0.00	0.00	0.00	0.00	0.00	0.00	0.00	0.00	0.00	0.00	0.00	0.00	0.00	0.00
0.00	0.00	0.00	0.00	0.00	0.00	0.00	0.00	0.00	0.00	0.00	0.00	0.00	0.00	0.00	0.00	0.00	0.00	0.00	169.80	-133.70	-36.10	0.00	82.00	-69.80	-12.10	0.00	8.30	-3.20	-5.00	0.00	8.30	-3.20	-5.00	0.00	1.00	0.00	0.00	0.00	0.00	0.00	0.00	0.00	0.00	0.00	0.00	0.00	0.00	0.00	0.00
0.00	0.00	0.00	0.00	0.00	0.00	0.00	0.00	0.00	0.00	0.00	0.00	0.00	0.00	0.00	0.00	0.00	0.00	0.00	178.90	-90.40	-88.50	0.00	88.20	-49.60	-38.60	0.00	7.50	-0.60	-6.80	0.00	7.50	-0.60	-6.80	0.00	1.00	0.00	0.00	0.00	0.00	0.00	0.00	0.00	0.00	0.00	0.00	0.00	0.00	0.00	0.00
0.00	0.00	0.00	0.00	0.00	0.00	0.00	0.00	0.00	0.00	0.00	0.00	0.00	0.00	0.00	0.00	0.00	0.00	0.00	170.50	-38.20	-132.20	0.00	85.90	-24.50	-61.40	0.00	6.10	1.90	-8.00	0.00	6.10	1.90	-8.00	0.00	1.00	0.00	0.00	0.00	0.00	0.00	0.00	0.00	0.00	0.00	0.00	0.00	0.00	0.00	0.00
0.00	0.00	0.00	0.00	0.00	0.00	0.00	0.00	0.00	0.00	0.00	0.00	0.00	0.00	0.00	0.00	0.00	0.00	0.00	145.40	17.60	-163.00	0.00	75.10	2.80	-78.10	0.00	4.00	4.30	-8.30	0.00	4.00	4.30	-8.30	0.00	1.00	0.00	0.00	0.00	0.00	0.00	0.00	0.00	0.00	0.00	0.00	0.00	0.00	0.00	0.00
0.00	0.00	0.00	0.00	0.00	0.00	0.00	0.00	0.00	0.00	0.00	0.00	0.00	0.00	0.00	0.00	0.00	0.00	0.00	106.00	71.80	-177.80	0.00	57.00	30.00	-87.10	0.00	1.50	6.30	-7.90	0.00	1.50	6.30	-7.90	0.00	1.00	0.00	0.00	0.00	0.00	0.00	0.00	0.00	0.00	0.00	0.00	0.00	0.00	0.00	0.00
0.00	0.00	0.00	0.00	0.00	0.00	0.00	0.00	0.00	0.00	0.00	0.00	0.00	0.00	0.00	0.00	0.00	0.00	0.00	56.30	118.90	-175.20	0.00	33.30	54.30	-87.70	0.00	-1.00	7.70	-6.60	0.00	-1.00	7.70	-6.60	0.00	1.00	0.00	0.00	0.00	0.00	0.00	0.00	0.00	0.00	0.00	0.00	0.00	0.00	0.00	0.00
0.00	0.00	0.00	0.00	0.00	0.00	0.00	0.00	0.00	0.00	0.00	0.00	0.00	0.00	0.00	0.00	0.00	0.00	0.00	1.00	154.40	-155.50	0.00	6.30	73.20	-79.60	0.00	-3.50	8.30	-4.70	0.00	-3.50	8.30	-4.70	0.00	1.00	0.00	0.00	0.00	0.00	0.00	0.00	0.00	0.00	0.00	0.00	0.00	0.00	0.00	0.00
0.00	0.00	0.00	0.00	0.00	0.00	0.00	0.00	0.00	0.00	0.00	0.00	0.00	0.00	0.00	0.00	0.00	0.00	0.00	-54.20	174.80	-120.50	0.00	-21.20	85.00	-63.70	0.00	-5.70	8.10	-2.40	0.00	-5.70	8.10	-2.40	0.00	1.00	0.00	0.00	0.00	0.00	0.00	0.00	0.00	0.00	0.00	0.00	0.00	0.00	0.00	0.00
0.00	0.00	0.00	0.00	0.00	0.00	0.00	0.00	0.00	0.00	0.00	0.00	0.00	0.00	0.00	0.00	0.00	0.00	0.00	-104.30	178.00	-73.70	0.00	-46.70	88.40	-41.60	0.00	-7.30	7.10	0.10	0.00	-7.30	7.10	0.10	0.00	1.00	0.00	0.00	0.00	0.00	0.00	0.00	0.00	0.00	0.00	0.00	0.00	0.00	0.00	0.00
0.00	0.00	0.00	0.00	0.00	0.00	0.00	0.00	0.00	0.00	0.00	0.00	0.00	0.00	0.00	0.00	0.00	0.00	0.00	-144.10	163.90	-19.70	0.00	-67.60	83.20	-15.50	0.00	-8.20	5.40	2.70	0.00	-8.20	5.40	2.70	0.00	1.00	0.00	0.00	0.00	0.00	0.00	0.00	0.00	0.00	0.00	0.00	0.00	0.00	0.00	0.00
0.00	0.00	0.00	0.00	0.00	0.00	0.00	0.00	0.00	0.00	0.00	0.00	0.00	0.00	0.00	0.00	0.00	0.00	0.00	-169.80	133.70	36.10	0.00	-81.90	69.80	12.10	0.00	-8.30	3.20	5.00	0.00	-8.30	3.20	5.00	0.00	1.00	0.00	0.00	0.00	0.00	0.00	0.00	0.00	0.00	0.00	0.00	0.00	0.00	0.00	0.00
0.00	0.00	0.00	0.00	0.00	0.00	0.00	0.00	0.00	0.00	0.00	0.00	0.00	0.00	0.00	0.00	0.00	0.00	0.00	-178.90	90.40	88.50	0.00	-88.20	49.60	38.60	0.00	-7.50	0.60	6.80	0.00	-7.50	0.60	6.80	0.00	1.00	0.00	0.00	0.00	0.00	0.00	0.00	0.00	0.00	0.00	0.00	0.00	0.00	0.00	0.00
0.00	0.00	0.00	0.00	0.00	0.00	0.00	0.00	0.00	0.00	0.00	0.00	0.00	0.00	0.00	0.00	0.00	0.00	0.00	-170.50	38.20	132.20	0.00	-85.90	24.50	61.40	0.00	-6.10	-1.90	8.00	0.00	-6.10	-1.90	8.00	0.00	1.00	0.00	0.00	0.00	0.00	0.00	0.00	0.00	0.00	0.00	0.00	0.00	0.00	0.00	0.00
0.00	0.00	0.00	0.00	0.00	0.00	0.00	0.00	0.00	0.00	0.00	0.00	0.00	0.00	0.00	0.00	0.00	0.00	0.00	-145.30	-17.60	163.00	0.00	-75.10	-2.90	78.10	0.00	-4.00	-4.30	8.30	0.00	-4.00	-4.30	8.30	0.00	1.00	0.00	0.00	0.00	0.00	0.00	0.00	0.00	0.00	0.00	0.00	0.00	0.00	0.00	0.00
0.00	0.00	0.00	0.00	0.00	0.00	0.00	0.00	0.00	0.00	0.00	0.00	0.00	0.00	0.00	0.00	0.00	0.00	0.00	-106.00	-71.80	177.80	0.00	-57.00	-30.10	87.10	0.00	-1.50	-6.30	7.90	0.00	-1.50	-6.30	7.90	0.00	1.00	0.00	0.00	0.00	0.00	0.00	0.00	0.00	0.00	0.00	0.00	0.00	0.00	0.00	0.00
0.00	0.00	0.00	0.00	0.00	0.00	0.00	0.00	0.00	0.00	0.00	0.00	0.00	0.00	0.00	0.00	0.00	0.00	0.00	-56.30	-118.90	175.20	0.00	-33.30	-54.30	87.70	0.00	1.00	-7.70	6.60	0.00	1.00	-7.70	6.60	0.00	1.00	0.00	0.00	0.00	0.00	0.00	0.00	0.00	0.00	0.00	0.00	0.00	0.00	0.00	0.00
0.00	0.00	0.00	0.00	0.00	0.00	0.00	0.00	0.00	0.00	0.00	0.00	0.00	0.00	0.00	0.00	0.00	0.00	0.00	-1.00	-154.40	155.50	0.00	-6.30	-73.20	79.60	0.00	3.50	-8.30	4.70	0.00	3.50	-8.30	4.70	0.00	1.00	0.00	0.00	0.00	0.00	0.00	0.00	0.00	0.00	0.00	0.00	0.00	0.00	0.00	0.00
0.00	0.00	0.00	0.00	0.00	0.00	0.00	0.00	0.00	0.00	0.00	0.00	0.00	0.00	0.00	0.00	0.00	0.00	0.00	54.20	-174.80	120.50	0.00	21.20	-85.00	63.70	0.00	5.70	-8.10	2.40	0.00	5.70	-8.10	2.40	0.00	1.00	0.00	0.00	0.00	0.00	0.00	0.00	0.00	0.00	0.00	0.00	0.00	0.00	0.00	0.00
0.00	0.00	0.00	0.00	0.00	0.00	0.00	0.00	0.00	0.00	0.00	0.00	0.00	0.00	0.00	0.00	0.00	0.00	0.00	104.30	-178.00	73.70	0.00	46.70	-88.40	41.60	0.00	7.30	-7.10	-0.10	0.00	7.30	-7.10	-0.10	0.00	1.00	0.00	0.00	0.00	0.00	0.00	0.00	0.00	0.00	0.00	0.00	0.00	0.00	0.00	0.00
0.00	0.00	0.00	0.00	0.00	0.00	0.00	0.00	0.00	0.00	0.00	0.00	0.00	0.00	0.00	0.00	0.00	0.00	0.00	144.10	-163.90	19.70	0.00	67.60	-83.20	15.50	0.00	8.20	-5.40	-2.70	0.00	8.20	-5.40	-2.70	0.00	1.00	0.00	0.00	0.00	0.00	0.00	0.00	0.00	0.00	0.00	0.00	0.00	0.00	0.00	0.00
0.00	0.00	0.00	0.00	0.00	0.00	0.00	0.00	0.00	0.00	0.00	0.00	0.00	0.00	0.00	0.00	0.00	0.00	0.00	169.80	-133.70	-36.10	0.00	81.90	-69.80	-12.10	0.00	8.30	-3.20	-5.00	0.00	8.30	-3.20	-5.00	0.00	1.00	0.00	0.00	0.00	0.00	0.00	0.00	0.00	0.00	0.00	0.00	0.00	0.00	0.00	0.00
0.00	0.00	0.00	0.00	0.00	0.00	0.00	0.00	0.00	0.00	0.00	0.00	0.00	0.00	0.00	0.00	0.00	0.00	0.00	178.90	-90.40	-88.50	0.00	88.20	-49.60	-38.60	0.00	7.50	-0.60	-6.80	0.00	7.50	-0.60	-6.80	0.00	1.00	0.00	0.00	0.00	0.00	0.00	0.00	0.00	0.00	0.00	0.00	0.00	0.00	0.00	0.00
0.00	0.00	0.00	0.00	0.00	0.00	0.00	0.00	0.00	0.00	0.00	0.00	0.00	0.00	0.00	0.00	0.00	0.00	0.00	170.50	-38.20	-132.20	0.00	85.90	-24.50	-61.40	0.00	6.10	1.90	-8.00	0.00	6.10	1.90	-8.00	0.00	1.00	0.00	0.00	0.00	0.00	0.00	0.00	0.00	0.00	0.00	0.00	0.00	0.00	0.00	0.00
0.00	0.00	0.00	0.00	0.00	0.00	0.00	0.00	0.00	0.00	0.00	0.00	0.00	0.00	0.00	0.00	0.00	0.00	0.00	145.40	17.60	-163.00	0.00	75.10	2.90	-78.10	0.00	4.00	4.30	-8.30	0.00	4.00	4.30	-8.30	0.00	1.00	0.00	0.00	0.00	0.00	0.00	0.00	0.00	0.00	0.00	0.00	0.00	0.00	0.00	0.00
0.00	0.00	0.00	0.00	0.00	0.00	0.00	0.00	0.00	0.00	0.00	0.00	0.00	0.00	0.00	0.00	0.00	0.00	0.00	106.00	71.80	-177.80	0.00	57.00	30.10	-87.10	0.00	1.50	6.30	-7.90	0.00	1.50	6.30	-7.90	0.00	1.00	0.00	0.00	0.00	0.00	0.00	0.00	0.00	0.00	0.00	0.00	0.00	0.00	0.00	0.00
0.00	0.00	0.00	0.00	0.00	0.00	0.00	0.00	0.00	0.00	0.00	0.00	0.00	0.00	0.00	0.00	0.00	0.00	0.00	56.30	118.90	-175.20	0.00	33.30	54.30	-87.70	0.00	-1.00	7.70	-6.60	0.00	-1.00	7.70	-6.60	0.00	1.00	0.00	0.00	0.00	0.00	0.00	0.00	0.00	0.00	0.00	0.00	0.00	0.00	0.00	0.00
0.00	0.00	0.00	0.00	0.00	0.00	0.00	0.00	0.00	0.00	0.00	0.00	0.00	0.00	0.00	0.00	0.00	0.00	0.00	1.00	154.40	-155.50	0.00	6.30	73.20	-79.60	0.00	-3.50	8.30	-4.70	0.00	-3.50	8.30	-4.70	0.00	1.00	0.00	0.00	0.00	0.00	0.00	0.00	0.00	0.00	0.00	0.00	0.00	0.00	0.00	0.00
0.00	0.00	0.00	0.00	0.00	0.00	0.00	0.00	0.00	0.00	0.00	0.00	0.00	0.00	0.00	0.00	0.00	0.00	0.00	-54.20	174.80	-120.50	0.00	-21.20	85.00	-63.70	0.00	-5.70	8.10	-2.40	0.00	-5.70	8.10	-2.40	0.00	1.00	0.00	0.00	0.00	0.00	0.00	0.00	0.00	0.00	0.00	0.00	0.00	0.00	0.00	0.00
0.00	0.00	0.00	0.00	0.00	0.00	0.00	0.00	0.00	0.00	0.00	0.00	0.00	0.00	0.00	0.00	0.00	0.00	0.00	-104.30	178.00	-73.70	0.00	-46.70	88.40	-41.60	0.00	-7.30	7.10	0.10	0.00	-7.30	7.10	0.10	0.00	1.00	0.00	0.00	0.00	0.00	0.00	0.00	0.00	0.00	0.00	0.00	0.00	0.00	0.00	0.00
0.00	0.00	0.00	0.00	0.00	0.00	0.00	0.00	0.00	0.00	0.00	0.00	0.00	0.00	0.00	0.00	0.00	0.00	0.00	-144.10	163.90	-19.70	0.00	-67.60	83.20	-15.50	0.00	-8.20	5.40	2.70	0.00	-8.20	5.40	2.70	0.00	1.00	0.00	0.00	0.00	0.00	0.00	0.00	0.00	0.00	0.00	0.00	0.00	0.00	0.00	0.00
0.00	0.00	0.00	0.00	0.00	0.00	0.00	0.00	0.00	0.00	0.00	0.00	0.00	0.00	0.00	0.00	0.00	0.00	0.00	-169.80	133.70	36.10	0.00	-81.90	69.80	12.10	0.00	-8.30	3.20	5.00	0.00	-8.30	3.20	5.00	0.00	1.00	0.00	0.00	0.00	0.00	0.00	0.00	0.00	0.00	0.00	0.00	0.00	0.00	0.00	0.00
0.00	0.00	0.00	0.00	0.00	0.00	0.00	0.00	0.00	0.00	0.00	0.00	0.00	0.00	0.00	0.00	0.00	0.00	0.00	-178.90	90.40	88.50	0.00	-88.20	49.60	38.60	0.00	-7.50	0.60	6.80	0.00	-7.50	0.60	6.80	0.00	1.00	0.00	0.00	0.00	0.00	0.00	0.00	0.00	0.00	0.00	0.00	0.00	0.00	0.00	0.00
0.00	0.00	0.00	0.00	0.00	0.00	0.00	0.00	0.00	0.00	0.00	0.00	0.00	0.00	0.00	0.00	0.00	0.00	0.00	-170.50	38.20	132.20	0.00	-85.90	24.50	61.30	0.00	-6.10	-1.90	8.00	0.00	-6.10	-1.90	8.00	0.00	1.00	0.00	0.00	0.00	0.00	0.00	0.00	0.00	0.00	0.00	0.00	0.00	0.00	0.00	0.00
0.00	0.00	0.00	0.00	0.00	0.00	0.00	0.00	0.00	0.00	0.00	0.00	0.00	0.00	0.00	0.00	0.00	0.00	0.00	-145.40	-17.60	163.00	0.00	-75.10	-2.90	78.10	0.00	-4.00	-4.30	8.30	0.00	-4.00	-4.30	8.30	0.00	1.00	0.00	0.00	0.00	0.00	0.00	0.00	0.00	0.00	0.00	0.00	0.00	0.00	0.00	0.00
0.00	0.00	0.00	0.00	0.00	0.00	0.00	0.00	0.00	0.00	0.00	0.00	0.00	0.00	0.00	0.00	0.00	0.00	0.00	-106.00	-71.80	177.80	0.00	-57.00	-30.10	87.10	0.00	-1.50	-6.30	7.90	0.00	-1.50	-6.30	7.90	0.00	1.00	0.00	0.00	0.00	0.00	0.00	0.00	0.00	0.00	0.00	0.00	0.00	0.00	0.00	0.00
0.00	0.00	0.00	0.00	0.00	0.00	0.00	0.00	0.00	0.00	0.00	0.00	0.00	0.00	0.00	0.00	0.00	0.00	0.00	-56.30	-118.90	175.20	0.00	-33.20	-54.30	87.60	0.00	1.00	-7.70	6.60	0.00	1.00	-7.70	6.60	0.00	1.00	0.00	0.00	0.00	0.00	0.00	0.00	0.00	0.00	0.00	0.00	0.00	0.00	0.00	0.00
0.00	0.00	0.00	0.00	0.00	0.00	0.00	0.00	0.00	0.00	0.00	0.00	0.00	0.00	0.00	0.00	0.00	0.00	0.00	-1.00	-154.40	155.50	0.00	-6.30	-73.30	79.60	0.00	3.50	-8.30	4.70	0.00	3.50	-8.30	4.70	0.00	1.00	0.00	0.00	0.00	0.00	0.00	0.00	0.00	0.00	0.00	0.00	0.00	0.00	0.00	0.00
0.00	0.00	0.00	0.00	0.00	0.00	0.00	0.00	0.00	0.00	0.00	0.00	0.00	0.00	0.00	0.00	0.00	0.00	0.00	54.20	-174.80	120.50	0.00	21.20	-85.00	63.70	0.00	5.70	-8.10	2.40	0.00	5.70	-8.10	2.40	0.00	1.00	0.00	0.00	0.00	0.00	0.00	0.00	0.00	0.00	0.00	0.00	0.00	0.00	0.00	0.00
0.00	0.00	0.00	0.00	0.00	0.00	0.00	0.00	0.00	0.00	0.00	0.00	0.00	0.00	0.00	0.00	0.00	0.00	0.00	104.30	-178.00	73.70	0.00	46.70	-88.40	41.60	0.00	7.30	-7.10	-0.10	0.00	7.30	-7.10	-0.10	0.00	1.00	0.00	0.00	0.00	0.00	0.00	0.00	0.00	0.00	0.00	0.00	0.00	0.00	0.00	0.00
0.00	0.00	0.00	0.00	0.00	0.00	0.00	0.00	0.00	0.00	0.00	0.00	0.00	0.00	0.00	0.00	0.00	0.00	0.00	144.10	-163.90	19.70	0.00	67.60	-83.20	15.50	0.00	8.20	-5.40	-2.70	0.00	8.20	-5.40	-2.70	0.00	1.00	0.00	0.00	0.00	0.00	0.00	0.00	0.00	0.00	0.00	0.00	0.00	0.00	0.00	0.00
0.00	0.00	0.00	0.00	0.00	0.00	0.00	0.00	0.00	0.00	0.00	0.00	0.00	0.00	0.00	0.00	0.00	0.00	0.00	169.80	-133.70	-36.10	0.00	81.90	-69.80	-12.10	0.00	8.30	-3.20	-5.00	0.00	8.30	-3.20	-5.00	0.00	1.00	0.00	0.00	0.00	0.00	0.00	0.00	0.00	0.00	0.00	0.00	0.00	0.00	0.00	0.00
0.00	0.00	0.00	0.00	0.00	0.00	0.00	0.00	0.00	0.00	0.00	0.00	0.00	0.00	0.00	0.00	0.00	0.00	0.00	178.90	-90.40	-88.50	0.00	88.20	-49.60	-38.60	0.00	7.50	-0.60	-6.80	0.00	7.50	-0.60	-6.80	0.00	1.00	0.00	0.00	0.00	0.00	0.00	0.00	0.00	0.00	0.00	0.00	0.00	0.00	0.00	0.00
0.00	0.00	0.00	0.00	0.00	0.00	0.00	0.00	0.00	0.00	0.00	0.00	0.00	0.00	0.00	0.00	0.00	0.00	0.00	170.50	-38.20	-132.20	0.00	85.90	-24.50	-61.30	0.00	6.10	1.90	-8.00	0.00	6.10	1.90	-8.00	0.00	1.00	0.00	0.00	0.00	0.00	0.00	0.00	0.00	0.00	0.00	0.00	0.00	0.00	0.00	0.00
0.00	0.00	0.00	0.00	0.00	0.00	0.00	0.00	0.00	0.00	0.00	0.00	0.00	0.00	0.00	0.00	0.00	0.00	0.00	145.40	17.60	-163.00	0.00	75.10	2.90	-78.10	0.00	4.00	4.30	-8.30	0.00	4.00	4.30	-8.30	0.00	1.00	0.00	0.00	0.00	0.00	0.00	0.00	0.00	0.00	0.00	0.00	0.00	0.00	0.00	0.00
0.00	0.00	0.00	0.00	0.00	0.00	0.00	0.00	0.00	0.00	0.00	0.00	0.00	0.00	0.00	0.00	0.00	0.00	0.00	106.00	71.80	-177.80	0.00	57.00	30.10	-87.10	0.00	1.50	6.30	-7.90	0.00	1.50	6.30	-7.90	0.00	1.00	0.00	0.00	0.00	0.00	0.00	0.00	0.00	0.00	0.00	0.00	0.00	0.00	0.00	0.00
0.00	0.00	0.00	0.00	0.00	0.00	0.00	0.00	0.00	0.00	0.00	0.00	0.00	0.00	0.00	0.00	0.00	0.00	0.00	56.30	118.90	-175.20	0.00	33.30	54.30	-87.60	0.00	-1.00	7.70	-6.60	0.00	-1.00	7.70	-6.60	0.00	1.00	0.00	0.00	0.00	0.00	0.00	0.00	0.00	0.00	0.00	0.00	0.00	0.00	0.00	0.00
0.00	0.00	0.00	0.00	0.00	0.00	0.00	0.00	0.00	0.00	0.00	0.00	0.00	0.00	0.00	0.00	0.00	0.00	0.00	1.00	154.40	-155.50	0.00	6.30	73.30	-79.60	0.00	-3.50	8.30	-4.70	0.00	-3.50	8.30	-4.70	0.00	1.00	0.00	0.00	0.00	0.00	0.00	0.00	0.00	0.00	0.00	0.00	0.00	0.00	0.00	0.00
0.00	0.00	0.00	0.00	0.00	0.00	0.00	0.00	0.00	0.00	0.00	0.00	0.00	0.00	0.00	0.00	0.00	0.00	0.00	-54.20	174.80	-120.50	0.00	-21.20	85.00	-63.70	0.00	-5.70	8.10	-2.40	0.00	-5.70	8.10	-2.40	0.00	1.00	0.00	0.00	0.00	0.00	0.00	0.00	0.00	0.00	0.00	0.00	0.00	0.00	0.00	0.00
0.00	0.00	0.00	0.00	0.00	0.00	0.00	0.00	0.00	0.00	0.00	0.00	0.00	0.00	0.00	0.00	0.00	0.00	0.00	-104.30	178.00	-73.70	0.00	-46.70	88.40	-41.60	0.00	-7.30	7.10	0.10	0.00	-7.30	7.10	0.10	0.00	1.00	0.00	0.00	0.00	0.00	0.00	0.00	0.00	0.00	0.00	0.00	0.00	0.00	0.00	0.00
0.00	0.00	0.00	0.00	0.00	0.00	0.00	0.00	0.00	0.00	0.00	0.00	0.00	0.00	0.00	0.00	0.00	0.00	0.00	-144.10	163.90	-19.70	0.00	-67.70	83.20	-15.50	0.00	-8.20	5.40	2.70	0.00	-8.20	5.40	2.70	0.00	1.00	0.00	0.00	0.00	0.00	0.00	0.00	0.00	0.00	0.00	0.00	0.00	0.00	0.00	0.00
0.00	0.00	0.00	0.00	0.00	0.00	0.00	0.00	0.00	0.00	0.00	0.00	0.00	0.00	0.00	0.00	0.00	0.00	0.00	-169.80	133.70	36.10	0.00	-82.00	69.80	12.10	0.00	-8.30	3.20	5.00	0.00	-8.30	3.20	5.00	0.00	1.00	0.00	0.00	0.00	0.00	0.00	0.00	0.00	0.00	0.00	0.00	0.00	0.00	0.00	0.00
0.00	0.00	0.00	0.00	0.00	0.00	0.00	0.00	0.00	0.00	0.00	0.00	0.00	0.00	0.00	0.00	0.00	0.00	0.00	-178.90	90.40	88.50	0.00	-88.20	49.60	38.60	0.00	-7.50	0.60	6.80	0.00	-7.50	0.60	6.80	0.00	1.00	0.00	0.00	0.00	0.00	0.00	0.00	0.00	0.00	0.00	0.00	0.00	0.00	0.00	0.00
0.00	0.00	0.00	0.00	0.00	0.00	0.00	0.00	0.00	0.00	0.00	0.00	0.00	0.00	0.00	0.00	0.00	0.00	0.00	-170.50	38.20	132.20	0.00	-85.90	24.50	61.30	0.00	-6.10	-1.90	8.00	0.00	-6.10	-1.90	8.00	0.00	1.00	0.00	0.00	0.00	0.00	0.00	0.00	0.00	0.00	0.00	0.00	0.00	0.00	0.00	0.00
0.00	0.00	0.00	0.00	0.00	0.00	0.00	0.00	0.00	0.00	0.00	0.00	0.00	0.00	0.00	0.00	0.00	0.00	0.00	-145.40	-17.60	163.00	0.00	-75.10	-2.90	78.10	0.00	-4.00	-4.30	8.30	0.00	-4.00	-4.30	8.30	0.00	1.00	0.00	0.00	0.00	0.00	0.00	0.00	0.00	0.00	0.00	0.00	0.00	0.00	0.00	0.00
0.00	0.00	0.00	0.00	0.00	0.00	0.00	0.00	0.00	0.00	0.00	0.00	0.00	0.00	0.00	0.00	0.00	0.00	0.00	-106.00	-71.80	177.80	0.00	-57.00	-30.10	87.10	0.00	-1.50	-6.30	7.90	0.00	-1.50	-6.30	7.90	0.00	1.00	0.00	0.00	0.00	0.00	0.00	0.00	0.00	0.00	0.00	0.00	0.00	0.00	0.00	0.00
0.00	0.00	0.00	0.00	0.00	0.00	0.00	0.00	0.00	0.00	0.00	0.00	0.00	0.00	0.00	0.00	0.00	0.00	0.00	-56.30	-118.90	175.20	0.00	-33.30	-54.30	87.60	0.00	1.00	-7.70	6.60	0.00	1.00	-7.70	6.60	0.00	1.00	0.00	0.00	0.00	0.00	0.00	0.00	0.00	0.00	0.00	0.00	0.00	0.00	0.00	0.00
0.00	0.00	0.00	0.00	0.00	0.00	0.00	0.00	0.00	0.00	0.00	0.00	0.00	0.00	0.00	0.00	0.00	0.00	0.00	-1.00	-154.40	155.50	0.00	-6.30	-73.30	79.60	0.00	3.50	-8.30	4.70	0.00	3.50	-8.30	4.70	0.00	1.00	0.00	0.00	0.00	0.00	0.00	0.00	0.00	0.00	0.00	0.00	0.00	0.00	0.00	0.00
0.00	0.00	0.00	0.00	0.00	0.00	0.00	0.00	0.00	0.00	0.00	0.00	0.00	0.00	0.00	0.00	0.00	0.00	0.00	54.20	-174.80	120.50	0.00	21.20	-85.00	63.70	0.00	5.70	-8.10	2.40	0.00	5.70	-8.10	2.40	0.00	1.00	0.00	0.00	0.00	0.00	0.00	0.00	0.00	0.00	0.00	0.00	0.00	0.00	0.00	0.00
0.00	0.00	0.00	0.00	0.00	0.00	0.00	0.00	0.00	0.00	0.00	0.00	0.00	0.00	0.00	0.00	0.00	0.00	0.00	104.30	-178.10	73.70	0.00	46.70	-88.40	41.60	0.00	7.30	-7.10	-0.10	0.00	7.30	-7.10	-0.10	0.00	1.00	0.00	0.00	0.00	0.00	0.00	0.00	0.00	0.00	0.00	0.00	0.00	0.00	0.00	0.00
0.00	0.00	0.00	0.00	0.00	0.00	0.00	0.00	0.00	0.00	0.00	0.00	0.00	0.00	0.00	0.00	0.00	0.00	0.00	144.10	-163.90	19.70	0.00	67.70	-83.20	15.50	0.00	8.20	-5.40	-2.70	0.00	8.20	-5.40	-2.70	0.00	1.00	0.00	0.00	0.00	0.00	0.00	0.00	0.00	0.00	0.00	0.00	0.00	0.00	0.00	0.00
0.00	0.00	0.00	0.00	0.00	0.00	0.00	0.00	0.00	0.00	0.00	0.00	0.00	0.00	0.00	0.00	0.00	0.00	0.00	169.80	-133.70	-36.10	0.00	82.00	-69.80	-12.10	0.00	8.30	-3.20	-5.00	0.00	8.30	-3.20	-5.00	0.00	1.00	0.00	0.00	0.00	0.00	0.00	0.00	0.00	0.00	0.00	0.00	0.00	0.00	0.00	0.00
0.00	0.00	0.00	0.00	0.00	0.00	0.00	0.00	0.00	0.00	0.00	0.00	0.00	0.00	0.00	0.00	0.00	0.00	0.00	178.90	-90.40	-88.50	0.00	88.20	-49.60	-38.60	0.00	7.50	-0.60	-6.80	0.00	7.50	-0.60	-6.80	0.00	1.00	0.00	0.00	0.00	0.00	0.00	0.00	0.00	0.00	0.00	0.00	0.00	0.00	0.00	0.00
0.00	0.00	0.00	0.00	0.00	0.00	0.00	0.00	0.00	0.00	0.00	0.00	0.00	0.00	0.00	0.00	0.00	0.00	0.00	170.50	-38.20	-132.20	0.00	85.90	-24.50	-61.40	0.00	6.10	1.90	-8.00	0.00	6.10	1.90	-8.00	0.00	1.00	0.00	0.00	0.00	0.00	0.00	0.00	0.00	0.00	0.00	0.00	0.00	0.00	0.00	0.00
0.00	0.00	0.00	0.00	0.00	0.00	0.00	0.00	0.00	0.00	0.00	0.00	0.00	0.00	0.00	0.00	0.00	0.00	0.00	145.40	17.60	-163.00	0.00	75.10	2.90	-78.10	0.00	4.00	4.30	-8.30	0.00	4.00	4.30	-8.30	0.00	1.00	0.00	0.00	0.00	0.00	0.00	0.00	0.00	0.00	0.00	0.00	0.00	0.00	0.00	0.00
0.00	0.00	0.00	0.00	0.00	0.00	0.00	0.00	0.00	0.00	0.00	0.00	0.00	0.00	0.00	0.00	0.00	0.00	0.00	106.00	71.80	-177.80	0.00	57.00	30.10	-87.10	0.00	1.50	6.30	-7.90	0.00	1.50	6.30	-7.90	0.00	1.00	0.00	0.00	0.00	0.00	0.00	0.00	0.00	0.00	0.00	0.00	0.00	0.00	0.00	0.00
0.00	0.00	0.00	0.00	0.00	0.00	0.00	0.00	0.00	0.00	0.00	0.00	0.00	0.00	0.00	0.00	0.00	0.00	0.00	56.30	118.90	-175.20	0.00	33.30	54.30	-87.70	0.00	-1.00	7.70	-6.60	0.00	-1.00	7.70	-6.60	0.00	1.00	0.00	0.00	0.00	0.00	0.00	0.00	0.00	0.00	0.00	0.00	0.00	0.00	0.00	0.00
0.00	0.00	0.00	0.00	0.00	0.00	0.00	0.00	0.00	0.00	0.00	0.00	0.00	0.00	0.00	0.00	0.00	0.00	0.00	1.00	154.40	-155.50	0.00	6.30	73.20	-79.60	0.00	-3.50	8.30	-4.70	0.00	-3.50	8.30	-4.70	0.00	1.00	0.00	0.00	0.00	0.00	0.00	0.00	0.00	0.00	0.00	0.00	0.00	0.00	0.00	0.00
0.00	0.00	0.00	0.00	0.00	0.00	0.00	0.00	0.00	0.00	0.00	0.00	0.00	0.00	0.00	0.00	0.00	0.00	0.00	-54.20	174.80	-120.50	0.00	-21.20	85.00	-63.70	0.00	-5.70	8.10	-2.40	0.00	-5.70	8.10	-2.40	0.00	1.00	0.00	0.00	0.00	0.00	0.00	0.00	0.00	0.00	0.00	0.00	0.00	0.00	0.00	0.00
0.00	0.00	0.00	0.00	0.00	0.00	0.00	0.00	0.00	0.00	0.00	0.00	0.00	0.00	0.00	0.00	0.00	0.00	0.00	-104.30	178.10	-73.70	0.00	-46.70	88.40	-41.60	0.00	-7.30	7.10	0.10	0.00	-7.30	7.10	0.10	0.00	1.00	0.00	0.00	0.00	0.00	0.00	0.00	0.00	0.00	0.00	0.00	0.00	0.00	0.00	0.00
0.00	0.00	0.00	0.00	0.00	0.00	0.00	0.00	0.00	0.00	0.00	0.00	0.00	0.00	0.00	0.00	0.00	0.00	0.00	-144.10	163.90	-19.70	0.00	-67.70	83.20	-15.50	0.00	-8.20	5.40	2.70	0.00	-8.20	5.40	2.70	0.00	1.00	0.00	0.00	0.00	0.00	0.00	0.00	0.00	0.00	0.00	0.00	0.00	0.00	0.00	0.00
0.00	0.00	0.00	0.00	0.00	0.00	0.00	0.00	0.00	0.00	0.00	0.00	0.00	0.00	0.00	0.00	0.00	0.00	0.00	-169.80	133.70	36.10	0.00	-82.00	69.80	12.10	0.00	-8.30	3.20	5.00	0.00	-8.30	3.20	5.00	0.00	1.00	0.00	0.00	0.00	0.00	0.00	0.00	0.00	0.00	0.00	0.00	0.00	0.00	0.00	0.00
0.00	0.00	0.00	0.00	0.00	0.00	0.00	0.00	0.00	0.00	0.00	0.00	0.00	0.00	0.00	0.00	0.00	0.00	0.00	-178.90	90.40	88.50	0.00	-88.20	49.60	38.60	0.00	-7.50	0.60	6.80	0.00	-7.50	0.60	6.80	0.00	1.00	0.00	0.00	0.00	0.00	0.00	0.00	0.00	0.00	0.00	0.00	0.00	0.00	0.00	0.00
0.00	0.00	0.00	0.00	0.00	0.00	0.00	0.00	0.00	0.00	0.00	0.00	0.00	0.00	0.00	0.00	0.00	0.00	0.00	-170.50	38.20	132.20	0.00	-85.90	24.50	61.30	0.00	-6.10	-1.90	8.00	0.00	-6.10	-1.90	8.00	0.00	1.00	0.00	0.00	0.00	0.00	0.00	0.00	0.00	0.00	0.00	0.00	0.00	0.00	0.00	0.00
0.00	0.00	0.00	0.00	0.00	0.00	0.00	0.00	0.00	0.00	0.00	0.00	0.00	0.00	0.00	0.00	0.00	0.00	0.00	-145.40	-17.60	163.00	0.00	-75.10	-2.90	78.10	0.00	-4.00	-4.30	8.30	0.00	-4.00	-4.30	8.30	0.00	1.00	0.00	0.00	0.00	0.00	0.00	0.00	0.00	0.00	0.00	0.00	0.00	0.00	0.00	0.00
0.00	0.00	0.00	0.00	0.00	0.00	0.00	0.00	0.00	0.00	0.00	0.00	0.00	0.00	0.00	0.00	0.00	0.00	0.00	-106.00	-71.80	177.80	0.00	-57.00	-30.10	87.10	0.00	-1.50	-6.30	7.90	0.00	-1.50	-6.30	7.90	0.00	1.00	0.00	0.00	0.00	0.00	0.00	0.00	0.00	0.00	0.00	0.00	0.00	0.00	0.00	0.00
0.00	0.00	0.00	0.00	0.00	0.00	0.00	0.00	0.00	0.00	0.00	0.00	0.00	0.00	0.00	0.00	0.00	0.00	0.00	-56.30	-118.90	175.20	0.00	-33.30	-54.30	87.70	0.00	1.00	-7.70	6.60	0.00	1.00	-7.70	6.60	0.00	1.00	0.00	0.00	0.00	0.00	0.00	0.00	0.00	0.00	0.00	0.00	0.00	0.00	0.00	0.00
0.00	0.00	0.00	0.00	0.00	0.00	0.00	0.00	0.00	0.00	0.00	0.00	0.00	0.00	0.00	0.00	0.00	0.00	0.00	-1.00	-154.40	155.50	0.00	-6.30	-73.20	79.60	0.00	3.50	-8.30	4.70	0.00	3.50	-8.30	4.70	0.00	1.00	0.00	0.00	0.00	0.00	0.00	0.00	0.00	0.00	0.00	0.00	0.00	0.00	0.00	0.00
0.00	0.00	0.00	0.00	0.00	0.00	0.00	0.00	0.00	0.00	0.00	0.00	0.00	0.00	0.00	0.00	0.00	0.00	0.00	54.20	-174.80	120.50	0.00	21.20	-85.00	63.70	0.00	5.70	-8.10	2.40	0.00	5.70	-8.10	2.40	0.00	1.00	0.00	0.00	0.00	0.00	0.00	0.00	0.00	0.00	0.00	0.00	0.00	0.00	0.00	0.00
0.00	0.00	0.00	0.00	0.00	0.00	0.00	0.00	0.00	0.00	0.00	0.00	0.00	0.00	0.00	0.00	0.00	0.00	0.00	104.30	-178.00	73.70	0.00	46.70	-88.40	41.70	0.00	7.30	-7.10	-0.10	0.00	7.30	-7.10	-0.10	0.00	1.00	0.00	0.00	0.00	0.00	0.00	0.00	0.00	0.00	0.00	0.00	0.00	0.00	0.00	0.00
0.00	0.00	0.00	0.00	0.00	0.00	0.00	0.00	0.00	0.00	0.00	0.00	0.00	0.00	0.00	0.00	0.00	0.00	0.00	144.10	-163.90	19.70	0.00	67.70	-83.20	15.50	0.00	8.20	-5.40	-2.70	0.00	8.20	-5.40	-2.70	0.00	1.00	0.00	0.00	0.00	0.00	0.00	0.00	0.00	0.00	0.00	0.00	0.00	0.00	0.00	0.00
0.00	0.00	0.00	0.00	0.00	0.00	0.00	0.00	0.00	0.00	0.00	0.00	0.00	0.00	0.00	0.00	0.00	0.00	0.00	169.80	-133.70	-36.10	0.00	82.00	-69.80	-12.10	0.00	8.30	-3.20	-5.00	0.00	8.30	-3.20	-5.00	0.00	1.00	0.00	0.00	0.00	0.00	0.00	0.00	0.00	0.00	0.00	0.00	0.00	0.00	0.00	0.00
0.00	0.00	0.00	0.00	0.00	0.00	0.00	0.00	0.00	0.00	0.00	0.00	0.00	0.00	0.00	0.00	0.00	0.00	0.00	178.90	-90.40	-88.50	0.00	88.20	-49.60	-38.60	0.00	7.50	-0.60	-6.80	0.00	7.50	-0.60	-6.80	0.00	1.00	0.00	0.00	0.00	0.00	0.00	0.00	0.00	0.00	0.00	0.00	0.00	0.00	0.00	0.00
0.00	0.00	0.00	0.00	0.00	0.00	0.00	0.00	0.00	0.00	0.00	0.00	0.00	0.00	0.00	0.00	0.00	0.00	0.00	170.50	-38.20	-132.20	0.00	85.90	-24.50	-61.30	0.00	6.10	1.90	-8.00	0.00	6.10	1.90	-8.00	0.00	1.00	0.00	0.00	0.00	0.00	0.00	0.00	0.00	0.00	0.00	0.00	0.00	0.00	0.00	0.00
0.00	0.00	0.00	0.00	0.00	0.00	0.00	0.00	0.00	0.00	0.00	0.00	0.00	0.00	0.00	0.00	0.00	0.00	0.00	145.40	17.60	-163.00	0.00	75.10	2.90	-78.10	0.00	4.00	4.30	-8.30	0.00	4.00	4.30	-8.30	0.00	1.00	0.00	0.00	0.00	0.00	0.00	0.00	0.00	0.00	0.00	0.00	0.00	0.00	0.00	0.00
0.00	0.00	0.00	0.00	0.00	0.00	0.00	0.00	0.00	0.00	0.00	0.00	0.00	0.00	0.00	0.00	0.00	0.00	0.00	106.00	71.80	-177.80	0.00	57.00	30.10	-87.10	0.00	1.50	6.30	-7.90	0.00	1.50	6.30	-7.90	0.00	1.00	0.00	0.00	0.00	0.00	0.00	0.00	0.00	0.00	0.00	0.00	0.00	0.00	0.00	0.00
0.00	0.00	0.00	0.00	0.00	0.00	0.00	0.00	0.00	0.00	0.00	0.00	0.00	0.00	0.00	0.00	0.00	0.00	0.00	56.30	118.90	-175.20	0.00	33.30	54.30	-87.70	0.00	-1.00	7.70	-6.60	0.00	-1.00	7.70	-6.60	0.00	1.00	0.00	0.00	0.00	0.00	0.00	0.00	0.00	0.00	0.00	0.00	0.00	0.00	0.00	0.00
0.00	0.00	0.00	0.00	0.00	0.00	0.00	0.00	0.00	0.00	0.00	0.00	0.00	0.00	0.00	0.00	0.00	0.00	0.00	1.00	154.40	-155.50	0.00	6.30	73.20	-79.60	0.00	-3.50	8.30	-4.70	0.00	-3.50	8.30	-4.70	0.00	1.00	0.00	0.00	0.00	0.00	0.00	0.00	0.00	0.00	0.00	0.00	0.00	0.00	0.00	0.00
0.00	0.00	0.00	0.00	0.00	0.00	0.00	0.00	0.00	0.00	0.00	0.00	0.00	0.00	0.00	0.00	0.00	0.00	0.00	-54.20	174.80	-120.50	0.00	-21.20	85.00	-63.80	0.00	-5.70	8.10	-2.40	0.00	-5.70	8.10	-2.40	0.00	1.00	0.00	0.00	0.00	0.00	0.00	0.00	0.00	0.00	0.00	0.00	0.00	0.00	0.00	0.00
0.00	0.00	0.00	0.00	0.00	0.00	0.00	0.00	0.00	0.00	0.00	0.00	0.00	0.00	0.00	0.00	0.00	0.00	0.00	-104.30	178.00	-73.70	0.00	-46.70	88.40	-41.70	0.00	-7.30	7.10	0.10	0.00	-7.30	7.10	0.10	0.00	1.00	0.00	0.00	0.00	0.00	0.00	0.00	0.00	0.00	0.00	0.00	0.00	0.00	0.00	0.00
0.00	0.00	0.00	0.00	0.00	0.00	0.00	0.00	0.00	0.00	0.00	0.00	0.00	0.00	0.00	0.00	0.00	0.00	0.00	-144.10	163.90	-19.70	0.00	-67.60	83.20	-15.50	0.00	-8.20	5.40	2.70	0.00	-8.20	5.40	2.70	0.00	1.00	0.00	0.00	0.00	0.00	0.00	0.00	0.00	0.00	0.00	0.00	0.00	0.00	0.00	0.00
0.00	0.00	0.00	0.00	0.00	0.00	0.00	0.00	0.00	0.00	0.00	0.00	0.00	0.00	0.00	0.00	0.00	0.00	0.00	-169.80	133.70	36.10	0.00	-81.90	69.80	12.10	0.00	-8.30	3.20	5.00	0.00	-8.30	3.20	5.00	0.00	1.00	0.00	0.00	0.00	0.00	0.00	0.00	0.00	0.00	0.00	0.00	0.00	0.00	0.00	0.00
0.00	0.00	0.00	0.00	0.00	0.00	0.00	0.00	0.00	0.00	0.00	0.00	0.00	0.00	0.00	0.00	0.00	0.00	0.00	-178.90	90.40	88.50	0.00	-88.20	49.60	38.60	0.00	-7.50	0.60	6.80	0.00	-7.50	0.60	6.80	0.00	1.00	0.00	0.00	0.00	0.00	0.00	0.00	0.00	0.00	0.00	0.00	0.00	0.00	0.00	0.00
0.00	0.00	0.00	0.00	0.00	0.00	0.00	0.00	0.00	0.00	0.00	0.00	0.00	0.00	0.00	0.00	0.00	0.00	0.00	-170.50	38.20	132.20	0.00	-85.90	24.50	61.30	0.00	-6.10	-1.90	8.00	0.00	-6.10	-1.90	8.00	0.00	1.00	0.00	0.00	0.00	0.00	0.00	0.00	0.00	0.00	0.00	0.00	0.00	0.00	0.00	0.00
0.00	0.00	0.00	0.00	0.00	0.00	0.00	0.00	0.00	0.00	0.00	0.00	0.00	0.00	0.00	0.00	0.00	0.00	0.00	-145.40	-17.60	163.00	0.00	-75.10	-2.90	78.00	0.00	-4.00	-4.30	8.30	0.00	-4.00	-4.30	8.30	0.00	1.00	0.00	0.00	0.00	0.00	0.00	0.00	0.00	0.00	0.00	0.00	0.00	0.00	0.00	0.00
0.00	0.00	0.00	0.00	0.00	0.00	0.00	0.00	0.00	0.00	0.00	0.00	0.00	0.00	0.00	0.00	0.00	0.00	0.00	-106.00	-71.80	177.80	0.00	-57.00	-30.10	87.10	0.00	-1.50	-6.30	7.90	0.00	-1.50	-6.30	7.90	0.00	1.00	0.00	0.00	0.00	0.00	0.00	0.00	0.00	0.00	0.00	0.00	0.00	0.00	0.00	0.00
0.00	0.00	0.00	0.00	0.00	0.00	0.00	0.00	0.00	0.00	0.00	0.00	0.00	0.00	0.00	0.00	0.00	0.00	0.00	-56.30	-118.90	175.20	0.00	-33.30	-54.30	87.60	0.00	1.00	-7.70	6.60	0.00	1.00	-7.70	6.60	0.00	1.00	0.00	0.00	0.00	0.00	0.00	0.00	0.00	0.00	0.00	0.00	0.00	0.00	0.00	0.00
0.00	0.00	0.00	0.00	0.00	0.00	0.00	0.00	0.00	0.00	0.00	0.00	0.00	0.00	0.00	0.00	0.00	0.00	0.00	-1.00	-154.40	155.50	0.00	-6.30	-73.20	79.60	0.00	3.50	-8.30	4.70	0.00	3.50	-8.30	4.70	0.00	1.00	0.00	0.00	0.00	0.00	0.00	0.00	0.00	0.00	0.00	0.00	0.00	0.00	0.00	0.00
0.00	0.00	0.00	0.00	0.00	0.00	0.00	0.00	0.00	0.00	0.00	0.00	0.00	0.00	0.00	0.00	0.00	0.00	0.00	54.20	-174.80	120.50	0.00	21.20	-85.00	63.80	0.00	5.70	-8.10	2.40	0.00	5.70	-8.10	2.40	0.00	1.00	0.00	0.00	0.00	0.00	0.00	0.00	0.00	0.00	0.00	0.00	0.00	0.00	0.00	0.00
0.00	0.00	0.00	0.00	0.00	0.00	0.00	0.00	0.00	0.00	0.00	0.00	0.00	0.00	0.00	0.00	0.00	0.00	0.00	104.30	-178.00	73.70	0.00	46.70	-88.40	41.70	0.00	7.30	-7.10	-0.10	0.00	7.30	-7.10	-0.10	0.00	1.00	0.00	0.00	0.00	0.00	0.00	0.00	0.00	0.00	0.00	0.00	0.00	0.00	0.00	0.00
0.00	0.00	0.00	0.00	0.00	0.00	0.00	0.00	0.00	0.00	0.00	0.00	0.00	0.00	0.00	0.00	0.00	0.00	0.00	144.10	-163.90	19.70	0.00	67.70	-83.20	15.50	0.00	8.20	-5.40	-2.70	0.00	8.20	-5.40	-2.70	0.00	1.00	0.00	0.00	0.00	0.00	0.00	0.00	0.00	0.00	0.00	0.00	0.00	0.00	0.00	0.00
0.00	0.00	0.00	0.00	0.00	0.00	0.00	0.00	0.00	0.00	0.00	0.00	0.00	0.00	0.00	0.00	0.00	0.00	0.00	169.80	-133.70	-36.10	0.00	82.00	-69.80	-12.10	0.00	8.30	-3.20	-5.00	0.00	8.30	-3.20	-5.00	0.00	1.00	0.00	0.00	0.00	0.00	0.00	0.00	0.00	0.00	0.00	0.00	0.00	0.00	0.00	0.00
0.00	0.00	0.00	0.00	0.00	0.00	0.00	0.00	0.00	0.00	0.00	0.00	0.00	0.00	0.00	0.00	0.00	0.00	0.00	178.90	-90.40	-88.50	0.00	88.20	-49.60	-38.60	0.00	7.50	-0.60	-6.80	0.00	7.50	-0.60	-6.80	0.00	1.00	0.00	0.00	0.00	0.00	0.00	0.00	0.00	0.00	0.00	0.00	0.00	0.00	0.00	0.00
0.00	0.00	0.00	0.00	0.00	0.00	0.00	0.00	0.00	0.00	0.00	0.00	0.00	0.00	0.00	0.00	0.00	0.00	0.00	170.50	-38.20	-132.20	0.00	85.90	-24.50	-61.30	0.00	6.10	1.90	-8.00	0.00	6.10	1.90	-8.00	0.00	1.00	0.00	0.00	0.00	0.00	0.00	0.00	0.00	0.00	0.00	0.00	0.00	0.00	0.00	0.00
0.00	0.00	0.00	0.00	0.00	0.00	0.00	0.00	0.00	0.00	0.00	0.00	0.00	0.00	0.00	0.00	0.00	0.00	0.00	145.40	17.60	-163.00	0.00	75.10	2.90	-78.00	0.00	4.00	4.30	-8.30	0.00	4.00	4.30	-8.30	0.00	1.00	0.00	0.00	0.00	0.00	0.00	0.00	0.00	0.00	0.00	0.00	0.00	0.00	0.00	0.00
0.00	0.00	0.00	0.00	0.00	0.00	0.00	0.00	0.00	0.00	0.00	0.00	0.00	0.00	0.00	0.00	0.00	0.00	0.00	106.00	71.80	-177.80	0.00	57.00	30.10	-87.10	0.00	1.50	6.30	-7.90	0.00	1.50	6.30	-7.90	0.00	1.00	0.00	0.00	0.00	0.00	0.00	0.00	0.00	0.00	0.00	0.00	0.00	0.00	0.00	0.00
0.00	0.00	0.00	0.00	0.00	0.00	0.00	0.00	0.00	0.00	0.00	0.00	0.00	0.00	0.00	0.00	0.00	0.00	0.00	56.30	118.90	-175.20	0.00	33.20	54.30	-87.60	0.00	-1.00	7.70	-6.60	0.00	-1.00	7.70	-6.60	0.00	1.00	0.00	0.00	0.00	0.00	0.00	0.00	0.00	0.00	0.00	0.00	0.00	0.00	0.00	0.00
0.00	0.00	0.00	0.00	0.00	0.00	0.00	0.00	0.00	0.00	0.00	0.00	0.00	0.00	0.00	0.00	0.00	0.00	0.00	1.00	154.40	-155.50	0.00	6.30	73.20	-79.60	0.00	-3.50	8.30	-4.70	0.00	-3.50	8.30	-4.70	0.00	1.00	0.00	0.00	0.00	0.00	0.00	0.00	0.00	0.00	0.00	0.00	0.00	0.00	0.00	0.00
0.00	0.00	0.00	0.00	0.00	0.00	0.00	0.00	0.00	0.00	0.00	0.00	0.00	0.00	0.00	0.00	0.00	0.00	0.00	-54.20	174.80	-120.50	0.00	-21.20	85.00	-63.80	0.00	-5.70	8.10	-2.40	0.00	-5.70	8.10	-2.40	0.00	1.00	0.00	0.00	0.00	0.00	0.00	0.00	0.00	0.00	0.00	0.00	0.00	0.00	0.00	0.00
0.00	0.00	0.00	0.00	0.00	0.00	0.00	0.00	0.00	0.00	0.00	0.00	0.00	0.00	0.00	0.00	0.00	0.00	0.00	-104.30	178.10	-73.70	0.00	-46.70	88.40	-41.70	0.00	-7.30	7.10	0.10	0.00	-7.30	7.10	0.10	0.00	1.00	0.00	0.00	0.00	0.00	0.00	0.00	0.00	0.00	0.00	0.00	0.00	0.00	0.00	0.00
0.00	0.00	0.00	0.00	0.00	0.00	0.00	0.00	0.00	0.00	0.00	0.00	0.00	0.00	0.00	0.00	0.00	0.00	0.00	-144.10	163.90	-19.70	0.00	-67.70	83.20	-15.50	0.00	-8.20	5.40	2.70	0.00	-8.20	5.40	2.70	0.00	1.00	0.00	0.00	0.00	0.00	0.00	0.00	0.00	0.00	0.00	0.00	0.00	0.00	0.00	0.00
0.00	0.00	0.00	0.00	0.00	0.00	0.00	0.00	0.00	0.00	0.00	0.00	0.00	0.00	0.00	0.00	0.00	0.00	0.00	-169.80	133.70	36.10	0.00	-82.00	69.80	12.10	0.00	-8.30	3.20	5.00	0.00	-8.30	3.20	5.00	0.00	1.00	0.00	0.00	0.00	0.00	0.00	0.00	0.00	0.00	0.00	0.00	0.00	0.00	0.00	0.00
0.00	0.00	0.00	0.00	0.00	0.00	0.00	0.00	0.00	0.00	0.00	0.00	0.00	0.00	0.00	0.00	0.00	0.00	0.00	-178.90	90.40	88.50	0.00	-88.20	49.60	38.60	0.00	-7.50	0.60	6.80	0.00	-7.50	0.60	6.80	0.00	1.00	0.00	0.00	0.00	0.00	0.00	0.00	0.00	0.00	0.00	0.00	0.00	0.00	0.00	0.00
0.00	0.00	0.00	0.00	0.00	0.00	0.00	0.00	0.00	0.00	0.00	0.00	0.00	0.00	0.00	0.00	0.00	0.00	0.00	-170.50	38.20	132.20	0.00	-85.90	24.50	61.30	0.00	-6.10	-1.90	8.00	0.00	-6.10	-1.90	8.00	0.00	1.00	0.00	0.00	0.00	0.00	0.00	0.00	0.00	0.00	0.00	0.00	0.00	0.00	0.00	0.00
0.00	0.00	0.00	0.00	0.00	0.00	0.00	0.00	0.00	0.00	0.00	0.00	0.00	0.00	0.00	0.00	0.00	0.00	0.00	-145.40	-17.60	163.00	0.00	-75.10	-2.90	78.00	0.00	-4.00	-4.30	8.30	0.00	-4.00	-4.30	8.30	0.00	1.00	0.00	0.00	0.00	0.00	0.00	0.00	0.00	0.00	0.00	0.00	0.00	0.00	0.00	0.00
0.00	0.00	0.00	0.00	0.00	0.00	0.00	0.00	0.00	0.00	0.00	0.00	0.00	0.00	0.00	0.00	0.00	0.00	0.00	-106.00	-71.80	177.80	0.00	-57.00	-30.10	87.10	0.00	-1.50	-6.30	7.90	0.00	-1.50	-6.30	7.90	0.00	1.00	0.00	0.00	0.00	0.00	0.00	0.00	0.00	0.00	0.00	0.00	0.00	0.00	0.00	0.00
0.00	0.00	0.00	0.00	0.00	0.00	0.00	0.00	0.00	0.00	0.00	0.00	0.00	0.00	0.00	0.00	0.00	0.00	0.00	-56.30	-118.90	175.20	0.00	-33.20	-54.30	87.60	0.00	1.00	-7.70	6.60	0.00	1.00	-7.70	6.60	0.00	1.00	0.00	0.00	0.00	0.00	0.00	0.00	0.00	0.00	0.00	0.00	0.00	0.00	0.00	0.00
0.00	0.00	0.00	0.00	0.00	0.00	0.00	0.00	0.00	0.00	0.00	0.00	0.00	0.00	0.00	0.00	0.00	0.00	0.00	-1.00	-154.40	155.50	0.00	-6.30	-73.20	79.60	0.00	3.50	-8.30	4.70	0.00	3.50	-8.30	4.70	0.00	1.00	0.00	0.00	0.00	0.00	0.00	0.00	0.00	0.00	0.00	0.00	0.00	0.00	0.00	0.00
0.00	0.00	0.00	0.00	0.00	0.00	0.00	0.00	0.00	0.00	0.00	0.00	0.00	0.00	0.00	0.00	0.00	0.00	0.00	54.20	-174.80	120.50	0.00	21.20	-85.00	63.70	0.00	5.70	-8.10	2.40	0.00	5.70	-8.10	2.40	0.00	1.00	0.00	0.00	0.00	0.00	0.00	0.00	0.00	0.00	0.00	0.00	0.00	0.00	0.00	0.00
0.00	0.00	0.00	0.00	0.00	0.00	0.00	0.00	0.00	0.00	0.00	0.00	0.00	0.00	0.00	0.00	0.00	0.00	0.00	104.30	-178.10	73.70	0.00	46.70	-88.40	41.70	0.00	7.30	-7.10	-0.10	0.00	7.30	-7.10	-0.10	0.00	1.00	0.00	0.00	0.00	0.00	0.00	0.00	0.00	0.00	0.00	0.00	0.00	0.00	0.00	0.00
0.00	0.00	0.00	0.00	0.00	0.00	0.00	0.00	0.00	0.00	0.00	0.00	0.00	0.00	0.00	0.00	0.00	0.00	0.00	144.10	-163.90	19.70	0.00	67.70	-83.20	15.50	0.00	8.20	-5.40	-2.70	0.00	8.20	-5.40	-2.70	0.00	1.00	0.00	0.00	0.00	0.00	0.00	0.00	0.00	0.00	0.00	0.00	0.00	0.00	0.00	0.00
0.00	0.00	0.00	0.00	0.00	0.00	0.00	0.00	0.00	0.00	0.00	0.00	0.00	0.00	0.00	0.00	0.00	0.00	0.00	169.80	-133.70	-36.10	0.00	82.00	-69.80	-12.10	0.00	8.30	-3.20	-5.00	0.00	8.30	-3.20	-5.00	0.00	1.00	0.00	0.00	0.00	0.00	0.00	0.00	0.00	0.00	0.00	0.00	0.00	0.00	0.00	0.00
0.00	0.00	0.00	0.00	0.00	0.00	0.00	0.00	0.00	0.00	0.00	0.00	0.00	0.00	0.00	0.00	0.00	0.00	0.00	178.90	-90.40	-88.50	0.00	88.30	-49.60	-38.60	0.00	7.50	-0.60	-6.80	0.00	7.50	-0.60	-6.80	0.00	1.00	0.00	0.00	0.00	0.00	0.00	0.00	0.00	0.00	0.00	0.00	0.00	0.00	0.00	0.00
0.00	0.00	0.00	0.00	0.00	0.00	0.00	0.00	0.00	0.00	0.00	0.00	0.00	0.00	0.00	0.00	0.00	0.00	0.00	170.50	-38.20	-132.20	0.00	85.90	-24.50	-61.30	0.00	6.10	1.90	-8.00	0.00	6.10	1.90	-8.00	0.00	1.00	0.00	0.00	0.00	0.00	0.00	0.00	0.00	0.00	0.00	0.00	0.00	0.00	0.00	0.00
0.00	0.00	0.00	0.00	0.00	0.00	0.00	0.00	0.00	0.00	0.00	0.00	0.00	0.00	0.00	0.00	0.00	0.00	0.00	145.40	17.60	-163.00	0.00	75.10	2.90	-78.10	0.00	4.00	4.30	-8.30	0.00	4.00	4.30	-8.30	0.00	1.00	0.00	0.00	0.00	0.00	0.00	0.00	0.00	0.00	0.00	0.00	0.00	0.00	0.00	0.00
0.00	0.00	0.00	0.00	0.00	0.00	0.00	0.00	0.00	0.00	0.00	0.00	0.00	0.00	0.00	0.00	0.00	0.00	0.00	106.00	71.80	-177.80	0.00	57.00	30.10	-87.10	0.00	1.50	6.30	-7.90	0.00	1.50	6.30	-7.90	0.00	1.00	0.00	0.00	0.00	0.00	0.00	0.00	0.00	0.00	0.00	0.00	0.00	0.00	0.00	0.00
0.00	0.00	0.00	0.00	0.00	0.00	0.00	0.00	0.00	0.00	0.00	0.00	0.00	0.00	0.00	0.00	0.00	0.00	0.00	56.30	118.90	-175.20	0.00	33.20	54.30	-87.70	0.00	-1.00	7.70	-6.60	0.00	-1.00	7.70	-6.60	0.00	1.00	0.00	0.00	0.00	0.00	0.00	0.00	0.00	0.00	0.00	0.00	0.00	0.00	0.00	0.00
0.00	0.00	0.00	0.00	0.00	0.00	0.00	0.00	0.00	0.00	0.00	0.00	0.00	0.00	0.00	0.00	0.00	0.00	0.00	1.00	154.40	-155.50	0.00	6.30	73.20	-79.60	0.00	-3.50	8.30	-4.70	0.00	-3.50	8.30	-4.70	0.00	1.00	0.00	0.00	0.00	0.00	0.00	0.00	0.00	0.00	0.00	0.00	0.00	0.00	0.00	0.00
0.00	0.00	0.00	0.00	0.00	0.00	0.00	0.00	0.00	0.00	0.00	0.00	0.00	0.00	0.00	0.00	0.00	0.00	0.00	-54.20	174.80	-120.50	0.00	-21.20	85.00	-63.80	0.00	-5.70	8.10	-2.40	0.00	-5.70	8.10	-2.40	0.00	1.00	0.00	0.00	0.00	0.00	0.00	0.00	0.00	0.00	0.00	0.00	0.00	0.00	0.00	0.00
0.00	0.00	0.00	0.00	0.00	0.00	0.00	0.00	0.00	0.00	0.00	0.00	0.00	0.00	0.00	0.00	0.00	0.00	0.00	-104.30	178.00	-73.70	0.00	-46.70	88.40	-41.70	0.00	-7.30	7.10	0.10	0.00	-7.30	7.10	0.10	0.00	1.00	0.00	0.00	0.00	0.00	0.00	0.00	0.00	0.00	0.00	0.00	0.00	0.00	0.00	0.00
0.00	0.00	0.00	0.00	0.00	0.00	0.00	0.00	0.00	0.00	0.00	0.00	0.00	0.00	0.00	0.00	0.00	0.00	0.00	-144.10	163.90	-19.70	0.00	-67.70	83.20	-15.50	0.00	-8.20	5.40	2.70	0.00	-8.20	5.40	2.70	0.00	1.00	0.00	0.00	0.00	0.00	0.00	0.00	0.00	0.00	0.00	0.00	0.00	0.00	0.00	0.00
0.00	0.00	0.00	0.00	0.00	0.00	0.00	0.00	0.00	0.00	0.00	0.00	0.00	0.00	0.00	0.00	0.00	0.00	0.00	-169.80	133.70	36.10	0.00	-82.00	69.80	12.10	0.00	-8.30	3.20	5.00	0.00	-8.30	3.20	5.00	0.00	1.00	0.00	0.00	0.00	0.00	0.00	0.00	0.00	0.00	0.00	0.00	0.00	0.00	0.00	0.00
0.00	0.00	0.00	0.00	0.00	0.00	0.00	0.00	0.00	0.00	0.00	0.00	0.00	0.00	0.00	0.00	0.00	0.00	0.00	-178.90	90.40	88.50	0.00	-88.30	49.60	38.60	0.00	-7.50	0.60	6.80	0.00	-7.50	0.60	6.80	0.00	1.00	0.00	0.00	0.00	0.00	0.00	0.00	0.00	0.00	0.00	0.00	0.00	0.00	0.00	0.00
0.00	0.00	0.00	0.00	0.00	0.00	0.00	0.00	0.00	0.00	0.00	0.00	0.00	0.00	0.00	0.00	0.00	0.00	0.00	-170.50	38.20	132.20	0.00	-85.90	24.50	61.30	0.00	-6.10	-1.90	8.00	0.00	-6.10	-1.90	8.00	0.00	1.00	0.00	0.00	0.00	0.00	0.00	0.00	0.00	0.00	0.00	0.00	0.00	0.00	0.00	0.00
0.00	0.00	0.00	0.00	0.00	0.00	0.00	0.00	0.00	0.00	0.00	0.00	0.00	0.00	0.00	0.00	0.00	0.00	0.00	-145.40	-17.60	163.00	0.00	-75.10	-2.90	78.10	0.00	-4.00	-4.30	8.30	0.00	-4.00	-4.30	8.30	0.00	1.00	0.00	0.00	0.00	0.00	0.00	0.00	0.00	0.00	0.00	0.00	0.00	0.00	0.00	0.00
0.00	0.00	0.00	0.00	0.00	0.00	0.00	0.00	0.00	0.00	0.00	0.00	0.00	0.00	0.00	0.00	0.00	0.00	0.00	-106.00	-71.80	177.80	0.00	-57.00	-30.10	87.10	0.00	-1.50	-6.30	7.90	0.00	-1.50	-6.30	7.90	0.00	1.00	0.00	0.00	0.00	0.00	0.00	0.00	0.00	0.00	0.00	0.00	0.00	0.00	0.00	0.00
0.00	0.00	0.00	0.00	0.00	0.00	0.00	0.00	0.00	0.00	0.00	0.00	0.00	0.00	0.00	0.00	0.00	0.00	0.00	-56.30	-118.90	175.20	0.00	-33.30	-54.30	87.70	0.00	1.00	-7.70	6.60	0.00	1.00	-7.70	6.60	0.00	1.00	0.00	0.00	0.00	0.00	0.00	0.00	0.00	0.00	0.00	0.00	0.00	0.00	0.00	0.00
0.00	0.00	0.00	0.00	0.00	0.00	0.00	0.00	0.00	0.00	0.00	0.00	0.00	0.00	0.00	0.00	0.00	0.00	0.00	-1.00	-154.40	155.50	0.00	-6.30	-73.20	79.60	0.00	3.50	-8.30	4.70	0.00	3.50	-8.30	4.70	0.00	1.00	0.00	0.00	0.00	0.00	0.00	0.00	0.00	0.00	0.00	0.00	0.00	0.00	0.00	0.00
0.00	0.00	0.00	0.00	0.00	0.00	0.00	0.00	0.00	0.00	0.00	0.00	0.00	0.00	0.00	0.00	0.00	0.00	0.00	54.20	-174.80	120.50	0.00	21.20	-85.00	63.80	0.00	5.70	-8.10	2.40	0.00	5.70	-8.10	2.40	0.00	1.00	0.00	0.00	0.00	0.00	0.00	0.00	0.00	0.00	0.00	0.00	0.00	0.00	0.00	0.00
0.00	0.00	0.00	0.00	0.00	0.00	0.00	0.00	0.00	0.00	0.00	0.00	0.00	0.00	0.00	0.00	0.00	0.00	0.00	104.30	-178.00	73.70	0.00	46.70	-88.40	41.70	0.00	7.30	-7.10	-0.10	0.00	7.30	-7.10	-0.10	0.00	1.00	0.00	0.00	0.00	0.00	0.00	0.00	0.00	0.00	0.00	0.00	0.00	0.00	0.00	0.00
0.00	0.00	0.00	0.00	0.00	0.00	0.00	0.00	0.00	0.00	0.00	0.00	0.00	0.00	0.00	0.00	0.00	0.00	0.00	144.10	-163.90	19.70	0.00	67.70	-83.20	15.50	0.00	8.20	-5.40	-2.70	0.00	8.20	-5.40	-2.70	0.00	1.00	0.00	0.00	0.00	0.00	0.00	0.00	0.00	0.00	0.00	0.00	0.00	0.00	0.00	0.00
0.00	0.00	0.00	0.00	0.00	0.00	0.00	0.00	0.00	0.00	0.00	0.00	0.00	0.00	0.00	0.00	0.00	0.00	0.00	169.80	-133.70	-36.10	0.00	82.00	-69.80	-12.10	0.00	8.30	-3.20	-5.00	0.00	8.30	-3.20	-5.00	0.00	1.00	0.00	0.00	0.00	0.00	0.00	0.00	0.00	0.00	0.00	0.00	0.00	0.00	0.00	0.00
0.00	0.00	0.00	0.00	0.00	0.00	0.00	0.00	0.00	0.00	0.00	0.00	0.00	0.00	0.00	0.00	0.00	0.00	0.00	178.90	-90.40	-88.50	0.00	88.30	-49.60	-38.60	0.00	7.50	-0.60	-6.80	0.00	7.50	-0.60	-6.80	0.00	1.00	0.00	0.00	0.00	0.00	0.00	0.00	0.00	0.00	0.00	0.00	0.00	0.00	0.00	0.00
0.00	0.00	0.00	0.00	0.00	0.00	0.00	0.00	0.00	0.00	0.00	0.00	0.00	0.00	0.00	0.00	0.00	0.00	0.00	170.50	-38.20	-132.20	0.00	85.90	-24.50	-61.30	0.00	6.10	1.90	-8.00	0.00	6.10	1.90	-8.00	0.00	1.00	0.00	0.00	0.00	0.00	0.00	0.00	0.00	0.00	0.00	0.00	0.00	0.00	0.00	0.00
0.00	0.00	0.00	0.00	0.00	0.00	0.00	0.00	0.00	0.00	0.00	0.00	0.00	0.00	0.00	0.00	0.00	0.00	0.00	145.40	17.60	-163.00	0.00	75.10	2.90	-78.10	0.00	4.00	4.30	-8.30	0.00	4.00	4.30	-8.30	0.00	1.00	0.00	0.00	0.00	0.00	0.00	0.00	0.00	0.00	0.00	0.00	0.00	0.00	0.00	0.00
0.00	0.00	0.00	0.00	0.00	0.00	0.00	0.00	0.00	0.00	0.00	0.00	0.00	0.00	0.00	0.00	0.00	0.00	0.00	106.00	71.80	-177.80	0.00	57.00	30.00	-87.10	0.00	1.50	6.30	-7.90	0.00	1.50	6.30	-7.90	0.00	1.00	0.00	0.00	0.00	0.00	0.00	0.00	0.00	0.00	0.00	0.00	0.00	0.00	0.00	0.00
0.00	0.00	0.00	0.00	0.00	0.00	0.00	0.00	0.00	0.00	0.00	0.00	0.00	0.00	0.00	0.00	0.00	0.00	0.00	56.30	118.90	-175.20	0.00	33.30	54.30	-87.70	0.00	-1.00	7.70	-6.60	0.00	-1.00	7.70	-6.60	0.00	1.00	0.00	0.00	0.00	0.00	0.00	0.00	0.00	0.00	0.00	0.00	0.00	0.00	0.00	0.00
0.00	0.00	0.00	0.00	0.00	0.00	0.00	0.00	0.00	0.00	0.00	0.00	0.00	0.00	0.00	0.00	0.00	0.00	0.00	1.00	154.40	-155.50	0.00	6.30	73.20	-79.60	0.00	-3.50	8.30	-4.70	0.00	-3.50	8.30	-4.70	0.00	1.00	0.00	0.00	0.00	0.00	0.00	0.00	0.00	0.00	0.00	0.00	0.00	0.00	0.00	0.00
0.00	0.00	0.00	0.00	0.00	0.00	0.00	0.00	0.00	0.00	0.00	0.00	0.00	0.00	0.00	0.00	0.00	0.00	0.00	-54.20	174.80	-120.50	0.00	-21.20	85.00	-63.80	0.00	-5.70	8.10	-2.40	0.00	-5.70	8.10	-2.40	0.00	1.00	0.00	0.00	0.00	0.00	0.00	0.00	0.00	0.00	0.00	0.00	0.00	0.00	0.00	0.00
0.00	0.00	0.00	0.00	0.00	0.00	0.00	0.00	0.00	0.00	0.00	0.00	0.00	0.00	0.00	0.00	0.00	0.00	0.00	-104.30	178.00	-73.70	0.00	-46.70	88.40	-41.70	0.00	-7.30	7.10	0.10	0.00	-7.30	7.10	0.10	0.00	1.00	0.00	0.00	0.00	0.00	0.00	0.00	0.00	0.00	0.00	0.00	0.00	0.00	0.00	0.00
0.00	0.00	0.00	0.00	0.00	0.00	0.00	0.00	0.00	0.00	0.00	0.00	0.00	0.00	0.00	0.00	0.00	0.00	0.00	-144.10	163.90	-19.70	0.00	-67.70	83.20	-15.50	0.00	-8.20	5.40	2.70	0.00	-8.20	5.40	2.70	0.00	1.00	0.00	0.00	0.00	0.00	0.00	0.00	0.00	0.00	0.00	0.00	0.00	0.00	0.00	0.00
0.00	0.00	0.00	0.00	0.00	0.00	0.00	0.00	0.00	0.00	0.00	0.00	0.00	0.00	0.00	0.00	0.00	0.00	0.00	-169.80	133.70	36.10	0.00	-82.00	69.80	12.10	0.00	-8.30	3.20	5.00	0.00	-8.30	3.20	5.00	0.00	1.00	0.00	0.00	0.00	0.00	0.00	0.00	0.00	0.00	0.00	0.00	0.00	0.00	0.00	0.00
0.00	0.00	0.00	0.00	0.00	0.00	0.00	0.00	0.00	0.00	0.00	0.00	0.00	0.00	0.00	0.00	0.00	0.00	0.00	-178.90	90.40	88.50	0.00	-88.20	49.60	38.60	0.00	-7.50	0.60	6.80	0.00	-7.50	0.60	6.80	0.00	1.00	0.00	0.00	0.00	0.00	0.00	0.00	0.00	0.00	0.00	0.00	0.00	0.00	0.00	0.00
0.00	0.00	0.00	0.00	0.00	0.00	0.00	0.00	0.00	0.00	0.00	0.00	0.00	0.00	0.00	0.00	0.00	0.00	0.00	-170.50	38.20	132.20	0.00	-85.90	24.50	61.30	0.00	-6.10	-1.90	8.00	0.00	-6.10	-1.90	8.00	0.00	1.00	0.00	0.00	0.00	0.00	0.00	0.00	0.00	0.00	0.00	0.00	0.00	0.00	0.00	0.00
0.00	0.00	0.00	0.00	0.00	0.00	0.00	0.00	0.00	0.00	0.00	0.00	0.00	0.00	0.00	0.00	0.00	0.00	0.00	-145.40	-17.60	163.00	0.00	-75.10	-2.90	78.10	0.00	-4.00	-4.30	8.30	0.00	-4.00	-4.30	8.30	0.00	1.00	0.00	0.00	0.00	0.00	0.00	0.00	0.00	0.00	0.00	0.00	0.00	0.00	0.00	0.00
0.00	0.00	0.00	0.00	0.00	0.00	0.00	0.00	0.00	0.00	0.00	0.00	0.00	0.00	0.00	0.00	0.00	0.00	0.00	-106.00	-71.80	177.80	0.00	-57.00	-30.10	87.10	0.00	-1.50	-6.30	7.90	0.00	-1.50	-6.30	7.90	0.00	1.00	0.00	0.00	0.00	0.00	0.00	0.00	0.00	0.00	0.00	0.00	0.00	0.00	0.00	0.00
0.00	0.00	0.00	0.00	0.00	0.00	0.00	0.00	0.00	0.00	0.00	0.00	0.00	0.00	0.00	0.00	0.00	0.00	0.00	-56.30	-118.90	175.20	0.00	-33.20	-54.30	87.70	0.00	1.00	-7.70	6.60	0.00	1.00	-7.70	6.60	0.00	1.00	0.00	0.00	0.00	0.00	0.00	0.00	0.00	0.00	0.00	0.00	0.00	0.00	0.00	0.00
0.00	0.00	0.00	0.00	0.00	0.00	0.00	0.00	0.00	0.00	0.00	0.00	0.00	0.00	0.00	0.00	0.00	0.00	0.00	-1.00	-154.40	155.50	0.00	-6.30	-73.20	79.60	0.00	3.50	-8.30	4.70	0.00	3.50	-8.30	4.70	0.00	1.00	0.00	0.00	0.00	0.00	0.00	0.00	0.00	0.00	0.00	0.00	0.00	0.00	0.00	0.00
0.00	0.00	0.00	0.00	0.00	0.00	0.00	0.00	0.00	0.00	0.00	0.00	0.00	0.00	0.00	0.00	0.00	0.00	0.00	54.20	-174.80	120.50	0.00	21.20	-85.00	63.80	0.00	5.70	-8.10	2.40	0.00	5.70	-8.10	2.40	0.00	1.00	0.00	0.00	0.00	0.00	0.00	0.00	0.00	0.00	0.00	0.00	0.00	0.00	0.00	0.00
0.00	0.00	0.00	0.00	0.00	0.00	0.00	0.00	0.00	0.00	0.00	0.00	0.00	0.00	0.00	0.00	0.00	0.00	0.00	104.30	-178.10	73.70	0.00	46.70	-88.40	41.70	0.00	7.30	-7.10	-0.10	0.00	7.30	-7.10	-0.10	0.00	1.00	0.00	0.00	0.00	0.00	0.00	0.00	0.00	0.00	0.00	0.00	0.00	0.00	0.00	0.00
0.00	0.00	0.00	0.00	0.00	0.00	0.00	0.00	0.00	0.00	0.00	0.00	0.00	0.00	0.00	0.00	0.00	0.00	0.00	144.10	-163.90	19.70	0.00	67.70	-83.20	15.50	0.00	8.20	-5.40	-2.70	0.00	8.20	-5.40	-2.70	0.00	1.00	0.00	0.00	0.00	0.00	0.00	0.00	0.00	0.00	0.00	0.00	0.00	0.00	0.00	0.00
0.00	0.00	0.00	0.00	0.00	0.00	0.00	0.00	0.00	0.00	0.00	0.00	0.00	0.00	0.00	0.00	0.00	0.00	0.00	169.80	-133.70	-36.10	0.00	82.00	-69.80	-12.10	0.00	8.30	-3.20	-5.00	0.00	8.30	-3.20	-5.00	0.00	1.00	0.00	0.00	0.00	0.00	0.00	0.00	0.00	0.00	0.00	0.00	0.00	0.00	0.00	0.00
0.00	0.00	0.00	0.00	0.00	0.00	0.00	0.00	0.00	0.00	0.00	0.00	0.00	0.00	0.00	0.00	0.00	0.00	0.00	178.90	-90.40	-88.50	0.00	88.20	-49.60	-38.60	0.00	7.50	-0.60	-6.80	0.00	7.50	-0.60	-6.80	0.00	1.00	0.00	0.00	0.00	0.00	0.00	0.00	0.00	0.00	0.00	0.00	0.00	0.00	0.00	0.00
0.00	0.00	0.00	0.00	0.00	0.00	0.00	0.00	0.00	0.00	0.00	0.00	0.00	0.00	0.00	0.00	0.00	0.00	0.00	170.50	-38.20	-132.20	0.00	85.90	-24.50	-61.30	0.00	6.10	1.90	-8.00	0.00	6.10	1.90	-8.00	0.00	1.00	0.00	0.00	0.00	0.00	0.00	0.00	0.00	0.00	0.00	0.00	0.00	0.00	0.00	0.00
0.00	0.00	0.00	0.00	0.00	0.00	0.00	0.00	0.00	0.00	0.00	0.00	0.00	0.00	0.00	0.00	0.00	0.00	0.00	145.40	17.60	-163.00	0.00	75.10	2.90	-78.10	0.00	4.00	4.30	-8.30	0.00	4.00	4.30	-8.30	0.00	1.00	0.00	0.00	0.00	0.00	0.00	0.00	0.00	0.00	0.00	0.00	0.00	0.00	0.00	0.00
0.00	0.00	0.00	0.00	0.00	0.00	0.00	0.00	0.00	0.00	0.00	0.00	0.00	0.00	0.00	0.00	0.00	0.00	0.00	106.00	71.80	-177.80	0.00	57.00	30.10	-87.10	0.00	1.50	6.30	-7.90	0.00	1.50	6.30	-7.90	0.00	1.00	0.00	0.00	0.00	0.00	0.00	0.00	0.00	0.00	0.00	0.00	0.00	0.00	0.00	0.00
0.00	0.00	0.00	0.00	0.00	0.00	0.00	0.00	0.00	0.00	0.00	0.00	0.00	0.00	0.00	0.00	0.00	0.00	0.00	56.30	118.90	-175.20	0.00	33.20	54.30	-87.70	0.00	-1.00	7.70	-6.60	0.00	-1.00	7.70	-6.60	0.00	1.00	0.00	0.00	0.00	0.00	0.00	0.00	0.00	0.00	0.00	0.00	0.00	0.00	0.00	0.00
0.00	0.00	0.00	0.00	0.00	0.00	0.00	0.00	0.00	0.00	0.00	0.00	0.00	0.00	0.00	0.00	0.00	0.00	0.00	1.00	154.40	-155.50	0.00	6.30	73.20	-79.60	0.00	-3.50	8.30	-4.70	0.00	-3.50	8.30	-4.70	0.00	1.00	0.00	0.00	0.00	0.00	0.00	0.00	0.00	0.00	0.00	0.00	0.00	0.00	0.00	0.00
0.00	0.00	0.00	0.00	0.00	0.00	0.00	0.00	0.00	0.00	0.00	0.00	0.00	0.00	0.00	0.00	0.00	0.00	0.00	-54.20	174.80	-120.50	0.00	-21.20	85.00	-63.80	0.00	-5.70	8.10	-2.40	0.00	-5.70	8.10	-2.40	0.00	1.00	0.00	0.00	0.00	0.00	0.00	0.00	0.00	0.00	0.00	0.00	0.00	0.00	0.00	0.00
0.00	0.00	0.00	0.00	0.00	0.00	0.00	0.00	0.00	0.00	0.00	0.00	0.00	0.00	0.00	0.00	0.00	0.00	0.00	-104.30	178.00	-73.70	0.00	-46.70	88.40	-41.70	0.00	-7.30	7.10	0.10	0.00	-7.30	7.10	0.10	0.00	1.00	0.00	0.00	0.00	0.00	0.00	0.00	0.00	0.00	0.00	0.00	0.00	0.00	0.00	0.00
0.00	0.00	0.00	0.00	0.00	0.00	0.00	0.00	0.00	0.00	0.00	0.00	0.00	0.00	0.00	0.00	0.00	0.00	0.00	-144.10	163.90	-19.70	0.00	-67.70	83.20	-15.50	0.00	-8.20	5.40	2.70	0.00	-8.20	5.40	2.70	0.00	1.00	0.00	0.00	0.00	0.00	0.00	0.00	0.00	0.00	0.00	0.00	0.00	0.00	0.00	0.00
0.00	0.00	0.00	0.00	0.00	0.00	0.00	0.00	0.00	0.00	0.00	0.00	0.00	0.00	0.00	0.00	0.00	0.00	0.00	-169.80	133.70	36.10	0.00	-82.00	69.80	12.10	0.00	-8.30	3.20	5.00	0.00	-8.30	3.20	5.00	0.00	1.00	0.00	0.00	0.00	0.00	0.00	0.00	0.00	0.00	0.00	0.00	0.00	0.00	0.00	0.00
0.00	0.00	0.00	0.00	0.00	0.00	0.00	0.00	0.00	0.00	0.00	0.00	0.00	0.00	0.00	0.00	0.00	0.00	0.00	-178.90	90.40	88.50	0.00	-88.20	49.60	38.60	0.00	-7.50	0.60	6.80	0.00	-7.50	0.60	6.80	0.00	1.00	0.00	0.00	0.00	0.00	0.00	0.00	0.00	0.00	0.00	0.00	0.00	0.00	0.00	0.00
0.00	0.00	0.00	0.00	0.00	0.00	0.00	0.00	0.00	0.00	0.00	0.00	0.00	0.00	0.00	0.00	0.00	0.00	0.00	-170.50	38.20	132.20	0.00	-85.90	24.50	61.30	0.00	-6.10	-1.90	8.00	0.00	-6.10	-1.90	8.00	0.00	1.00	0.00	0.00	0.00	0.00	0.00	0.00	0.00	0.00	0.00	0.00	0.00	0.00	0.00	0.00
0.00	0.00	0.00	0.00	0.00	0.00	0.00	0.00	0.00	0.00	0.00	0.00	0.00	0.00	0.00	0.00	0.00	0.00	0.00	-145.40	-17.60	163.00	0.00	-75.10	-2.90	78.10	0.00	-4.00	-4.30	8.30	0.00	-4.00	-4.30	8.30	0.00	1.00	0.00	0.00	0.00	0.00	0.00	0.00	0.00	0.00	0.00	0.00	0.00	0.00	0.00	0.00
0.00	0.00	0.00	0.00	0.00	0.00	0.00	0.00	0.00	0.00	0.00	0.00	0.00	0.00	0.00	0.00	0.00	0.00	0.00	-106.00	-71.80	177.80	0.00	-56.90	-30.10	87.10	0.00	-1.50	-6.30	7.90	0.00	-1.50	-6.30	7.90	0.00	1.00	0.00	0.00	0.00	0.00	0.00	0.00	0.00	0.00	0.00	0.00	0.00	0.00	0.00	0.00
0.00	0.00	0.00	0.00	0.00	0.00	0.00	0.00	0.00	0.00	0.00	0.00	0.00	0.00	0.00	0.00	0.00	0.00	0.00	-56.30	-118.90	175.20	0.00	-33.20	-54.30	87.70	0.00	1.00	-7.70	6.60	0.00	1.00	-7.70	6.60	0.00	1.00	0.00	0.00	0.00	0.00	0.00	0.00	0.00	0.00	0.00	0.00	0.00	0.00	0.00	0.00
0.00	0.00	0.00	0.00	0.00	0.00	0.00	0.00	0.00	0.00	0.00	0.00	0.00	0.00	0.00	0.00	0.00	0.00	0.00	-1.00	-154.40	155.50	0.00	-6.30	-73.20	79.60	0.00	3.50	-8.30	4.70	0.00	3.50	-8.30	4.70	0.00	1.00	0.00	0.00	0.00	0.00	0.00	0.00	0.00	0.00	0.00	0.00	0.00	0.00	0.00	0.00
0.00	0.00	0.00	0.00	0.00	0.00	0.00	0.00	0.00	0.00	0.00	0.00	0.00	0.00	0.00	0.00	0.00	0.00	0.00	54.20	-174.80	120.50	0.00	21.20	-85.00	63.80	0.00	5.70	-8.10	2.40	0.00	5.70	-8.10	2.40	0.00	1.00	0.00	0.00	0.00	0.00	0.00	0.00	0.00	0.00	0.00	0.00	0.00	0.00	0.00	0.00
0.00	0.00	0.00	0.00	0.00	0.00	0.00	0.00	0.00	0.00	0.00	0.00	0.00	0.00	0.00	0.00	0.00	0.00	0.00	104.30	-178.00	73.70	0.00	46.70	-88.40	41.70	0.00	7.30	-7.10	-0.10	0.00	7.30	-7.10	-0.10	0.00	1.00	0.00	0.00	0.00	0.00	0.00	0.00	0.00	0.00	0.00	0.00	0.00	0.00	0.00	0.00
0.00	0.00	0.00	0.00	0.00	0.00	0.00	0.00	0.00	0.00	0.00	0.00	0.00	0.00	0.00	0.00	0.00	0.00	0.00	144.10	-163.90	19.70	0.00	67.70	-83.20	15.50	0.00	8.20	-5.40	-2.70	0.00	8.20	-5.40	-2.70	0.00	1.00	0.00	0.00	0.00	0.00	0.00	0.00	0.00	0.00	0.00	0.00	0.00	0.00	0.00	0.00
0.00	0.00	0.00	0.00	0.00	0.00	0.00	0.00	0.00	0.00	0.00	0.00	0.00	0.00	0.00	0.00	0.00	0.00	0.00	169.80	-133.70	-36.10	0.00	82.00	-69.80	-12.10	0.00	8.30	-3.20	-5.00	0.00	8.30	-3.20	-5.00	0.00	1.00	0.00	0.00	0.00	0.00	0.00	0.00	0.00	0.00	0.00	0.00	0.00	0.00	0.00	0.00
0.00	0.00	0.00	0.00	0.00	0.00	0.00	0.00	0.00	0.00	0.00	0.00	0.00	0.00	0.00	0.00	0.00	0.00	0.00	178.90	-90.40	-88.50	0.00	88.20	-49.60	-38.60	0.00	7.50	-0.60	-6.80	0.00	7.50	-0.60	-6.80	0.00	1.00	0.00	0.00	0.00	0.00	0.00	0.00	0.00	0.00	0.00	0.00	0.00	0.00	0.00	0.00
0.00	0.00	0.00	0.00	0.00	0.00	0.00	0.00	0.00	0.00	0.00	0.00	0.00	0.00	0.00	0.00	0.00	0.00	0.00	170.50	-38.20	-132.20	0.00	85.90	-24.50	-61.30	0.00	6.10	1.90	-8.00	0.00	6.10	1.90	-8.00	0.00	1.00	0.00	0.00	0.00	0.00	0.00	0.00	0.00	0.00	0.00	0.00	0.00	0.00	0.00	0.00
0.00	0.00	0.00	0.00	0.00	0.00	0.00	0.00	0.00	0.00	0.00	0.00	0.00	0.00	0.00	0.00	0.00	0.00	0.00	145.40	17.60	-163.00	0.00	75.10	2.90	-78.10	0.00	4.00	4.30	-8.30	0.00	4.00	4.30	-8.30	0.00	1.00	0.00	0.00	0.00	0.00	0.00	0.00	0.00	0.00	0.00	0.00	0.00	0.00	0.00	0.00
0.00	0.00	0.00	0.00	0.00	0.00	0.00	0.00	0.00	0.00	0.00	0.00	0.00	0.00	0.00	0.00	0.00	0.00	0.00	106.00	71.80	-177.80	0.00	57.00	30.10	-87.10	0.00	1.50	6.30	-7.90	0.00	1.50	6.30	-7.90	0.00	1.00	0.00	0.00	0.00	0.00	0.00	0.00	0.00	0.00	0.00	0.00	0.00	0.00	0.00	0.00
0.00	0.00	0.00	0.00	0.00	0.00	0.00	0.00	0.00	0.00	0.00	0.00	0.00	0.00	0.00	0.00	0.00	0.00	0.00	56.30	118.90	-175.20	0.00	33.20	54.30	-87.70	0.00	-1.00	7.70	-6.60	0.00	-1.00	7.70	-6.60	0.00	1.00	0.00	0.00	0.00	0.00	0.00	0.00	0.00	0.00	0.00	0.00	0.00	0.00	0.00	0.00
0.00	0.00	0.00	0.00	0.00	0.00	0.00	0.00	0.00	0.00	0.00	0.00	0.00	0.00	0.00	0.00	0.00	0.00	0.00	1.00	154.40	-155.50	0.00	6.30	73.20	-79.60	0.00	-3.50	8.30	-4.70	0.00	-3.50	8.30	-4.70	0.00	1.00	0.00	0.00	0.00	0.00	0.00	0.00	0.00	0.00	0.00	0.00	0.00	0.00	0.00	0.00
0.00	0.00	0.00	0.00	0.00	0.00	0.00	0.00	0.00	0.00	0.00	0.00	0.00	0.00	0.00	0.00	0.00	0.00	0.00	-54.20	174.80	-120.50	0.00	-21.20	85.00	-63.80	0.00	-5.70	8.10	-2.40	0.00	-5.70	8.10	-2.40	0.00	1.00	0.00	0.00	0.00	0.00	0.00	0.00	0.00	0.00	0.00	0.00	0.00	0.00	0.00	0.00
0.00	0.00	0.00	0.00	0.00	0.00	0.00	0.00	0.00	0.00	0.00	0.00	0.00	0.00	0.00	0.00	0.00	0.00	0.00	-104.30	178.00	-73.70	0.00	-46.70	88.40	-41.70	0.00	-7.30	7.10	0.10	0.00	-7.30	7.10	0.10	0.00	1.00	0.00	0.00	0.00	0.00	0.00	0.00	0.00	0.00	0.00	0.00	0.00	0.00	0.00	0.00
0.00	0.00	0.00	0.00	0.00	0.00	0.00	0.00	0.00	0.00	0.00	0.00	0.00	0.00	0.00	0.00	0.00	0.00	0.00	-144.10	163.90	-19.70	0.00	-67.70	83.20	-15.50	0.00	-8.20	5.40	2.70	0.00	-8.20	5.40	2.70	0.00	1.00	0.00	0.00	0.00	0.00	0.00	0.00	0.00	0.00	0.00	0.00	0.00	0.00	0.00	0.00
0.00	0.00	0.00	0.00	0.00	0.00	0.00	0.00	0.00	0.00	0.00	0.00	0.00	0.00	0.00	0.00	0.00	0.00	0.00	-169.80	133.70	36.10	0.00	-82.00	69.80	12.10	0.00	-8.30	3.20	5.00	0.00	-8.30	3.20	5.00	0.00	1.00	0.00	0.00	0.00	0.00	0.00	0.00	0.00	0.00	0.00	0.00	0.00	0.00	0.00	0.00
0.00	0.00	0.00	0.00	0.00	0.00	0.00	0.00	0.00	0.00	0.00	0.00	0.00	0.00	0.00	0.00	0.00	0.00	0.00	-178.90	90.40	88.50	0.00	-88.20	49.60	38.60	0.00	-7.50	0.60	6.80	0.00	-7.50	0.60	6.80	0.00	1.00	0.00	0.00	0.00	0.00	0.00	0.00	0.00	0.00	0.00	0.00	0.00	0.00	0.00	0.00
0.00	0.00	0.00	0.00	0.00	0.00	0.00	0.00	0.00	0.00	0.00	0.00	0.00	0.00	0.00	0.00	0.00	0.00	0.00	-170.50	38.20	132.20	0.00	-85.90	24.50	61.40	0.00	-6.10	-1.90	8.00	0.00	-6.10	-1.90	8.00	0.00	1.00	0.00	0.00	0.00	0.00	0.00	0.00	0.00	0.00	0.00	0.00	0.00	0.00	0.00	0.00
0.00	0.00	0.00	0.00	0.00	0.00	0.00	0.00	0.00	0.00	0.00	0.00	0.00	0.00	0.00	0.00	0.00	0.00	0.00	-145.40	-17.60	163.00	0.00	-75.10	-2.90	78.10	0.00	-4.00	-4.30	8.30	0.00	-4.00	-4.30	8.30	0.00	1.00	0.00	0.00	0.00	0.00	0.00	0.00	0.00	0.00	0.00	0.00	0.00	0.00	0.00	0.00
0.00	0.00	0.00	0.00	0.00	0.00	0.00	0.00	0.00	0.00	0.00	0.00	0.00	0.00	0.00	0.00	0.00	0.00	0.00	-106.00	-71.80	177.80	0.00	-57.00	-30.10	87.10	0.00	-1.50	-6.30	7.90	0.00	-1.50	-6.30	7.90	0.00	1.00	0.00	0.00	0.00	0.00	0.00	0.00	0.00	0.00	0.00	0.00	0.00	0.00	0.00	0.00
0.00	0.00	0.00	0.00	0.00	0.00	0.00	0.00	0.00	0.00	0.00	0.00	0.00	0.00	0.00	0.00	0.00	0.00	0.00	-56.30	-118.90	175.20	0.00	-33.20	-54.30	87.70	0.00	1.00	-7.70	6.60	0.00	1.00	-7.70	6.60	0.00	1.00	0.00	0.00	0.00	0.00	0.00	0.00	0.00	0.00	0.00	0.00	0.00	0.00	0.00	0.00
0.00	0.00	0.00	0.00	0.00	0.00	0.00	0.00	0.00	0.00	0.00	0.00	0.00	0.00	0.00	0.00	0.00	0.00	0.00	-1.00	-154.40	155.50	0.00	-6.30	-73.20	79.60	0.00	3.50	-8.30	4.70	0.00	3.50	-8.30	4.70	0.00	1.00	0.00	0.00	0.00	0.00	0.00	0.00	0.00	0.00	0.00	0.00	0.00	0.00	0.00	0.00
0.00	0.00	0.00	0.00	0.00	0.00	0.00	0.00	0.00	0.00	0.00	0.00	0.00	0.00	0.00	0.00	0.00	0.00	0.00	54.20	-174.80	120.50	0.00	21.20	-85.00	63.80	0.00	5.70	-8.10	2.40	0.00	5.70	-8.10	2.40	0.00	1.00	0.00	0.00	0.00	0.00	0.00	0.00	0.00	0.00	0.00	0.00	0.00	0.00	0.00	0.00
0.00	0.00	0.00	0.00	0.00	0.00	0.00	0.00	0.00	0.00	0.00	0.00	0.00	0.00	0.00	0.00	0.00	0.00	0.00	104.30	-178.10	73.70	0.00	46.70	-88.40	41.70	0.00	7.30	-7.10	-0.10	0.00	7.30	-7.10	-0.10	0.00	1.00	0.00	0.00	0.00	0.00	0.00	0.00	0.00	0.00	0.00	0.00	0.00	0.00	0.00	0.00
0.00	0.00	0.00	0.00	0.00	0.00	0.00	0.00	0.00	0.00	0.00	0.00	0.00	0.00	0.00	0.00	0.00	0.00	0.00	144.10	-163.90	19.70	0.00	67.70	-83.20	15.50	0.00	8.20	-5.40	-2.70	0.00	8.20	-5.40	-2.70	0.00	1.00	0.00	0.00	0.00	0.00	0.00	0.00	0.00	0.00	0.00	0.00	0.00	0.00	0.00	0.00
0.00	0.00	0.00	0.00	0.00	0.00	0.00	0.00	0.00	0.00	0.00	0.00	0.00	0.00	0.00	0.00	0.00	0.00	0.00	169.80	-133.70	-36.10	0.00	82.00	-69.80	-12.10	0.00	8.30	-3.20	-5.00	0.00	8.30	-3.20	-5.00	0.00	1.00	0.00	0.00	0.00	0.00	0.00	0.00	0.00	0.00	0.00	0.00	0.00	0.00	0.00	0.00
0.00	0.00	0.00	0.00	0.00	0.00	0.00	0.00	0.00	0.00	0.00	0.00	0.00	0.00	0.00	0.00	0.00	0.00	0.00	178.90	-90.40	-88.50	0.00	88.30	-49.60	-38.60	0.00	7.50	-0.60	-6.80	0.00	7.50	-0.60	-6.80	0.00	1.00	0.00	0.00	0.00	0.00	0.00	0.00	0.00	0.00	0.00	0.00	0.00	0.00	0.00	0.00
0.00	0.00	0.00	0.00	0.00	0.00	0.00	0.00	0.00	0.00	0.00	0.00	0.00	0.00	0.00	0.00	0.00	0.00	0.00	170.50	-38.20	-132.20	0.00	85.90	-24.50	-61.40	0.00	6.10	1.90	-8.00	0.00	6.10	1.90	-8.00	0.00	1.00	0.00	0.00	0.00	0.00	0.00	0.00	0.00	0.00	0.00	0.00	0.00	0.00	0.00	0.00
0.00	0.00	0.00	0.00	0.00	0.00	0.00	0.00	0.00	0.00	0.00	0.00	0.00	0.00	0.00	0.00	0.00	0.00	0.00	145.40	17.60	-163.00	0.00	75.10	2.80	-78.10	0.00	4.00	4.30	-8.30	0.00	4.00	4.30	-8.30	0.00	1.00	0.00	0.00	0.00	0.00	0.00	0.00	0.00	0.00	0.00	0.00	0.00	0.00	0.00	0.00
0.00	0.00	0.00	0.00	0.00	0.00	0.00	0.00	0.00	0.00	0.00	0.00	0.00	0.00	0.00	0.00	0.00	0.00	0.00	106.00	71.80	-177.80	0.00	57.00	30.00	-87.10	0.00	1.50	6.30	-7.90	0.00	1.50	6.30	-7.90	0.00	1.00	0.00	0.00	0.00	0.00	0.00	0.00	0.00	0.00	0.00	0.00	0.00	0.00	0.00	0.00
0.00	0.00	0.00	0.00	0.00	0.00	0.00	0.00	0.00	0.00	0.00	0.00	0.00	0.00	0.00	0.00	0.00	0.00	0.00	56.30	118.90	-175.20	0.00	33.30	54.30	-87.70	0.00	-1.00	7.70	-6.60	0.00	-1.00	7.70	-6.60	0.00	1.00	0.00	0.00	0.00	0.00	0.00	0.00	0.00	0.00	0.00	0.00	0.00	0.00	0.00	0.00
0.00	0.00	0.00	0.00	0.00	0.00	0.00	0.00	0.00	0.00	0.00	0.00	0.00	0.00	0.00	0.00	0.00	0.00	0.00	1.00	154.40	-155.50	0.00	6.30	73.20	-79.60	0.00	-3.50	8.30	-4.70	0.00	-3.50	8.30	-4.70	0.00	1.00	0.00	0.00	0.00	0.00	0.00	0.00	0.00	0.00	0.00	0.00	0.00	0.00	0.00	0.00
0.00	0.00	0.00	0.00	0.00	0.00	0.00	0.00	0.00	0.00	0.00	0.00	0.00	0.00	0.00	0.00	0.00	0.00	0.00	-54.20	174.80	-120.50	0.00	-21.20	85.00	-63.80	0.00	-5.70	8.10	-2.40	0.00	-5.70	8.10	-2.40	0.00	1.00	0.00	0.00	0.00	0.00	0.00	0.00	0.00	0.00	0.00	0.00	0.00	0.00	0.00	0.00
0.00	0.00	0.00	0.00	0.00	0.00	0.00	0.00	0.00	0.00	0.00	0.00	0.00	0.00	0.00	0.00	0.00	0.00	0.00	-104.30	178.00	-73.70	0.00	-46.70	88.40	-41.70	0.00	-7.30	7.10	0.10	0.00	-7.30	7.10	0.10	0.00	1.00	0.00	0.00	0.00	0.00	0.00	0.00	0.00	0.00	0.00	0.00	0.00	0.00	0.00	0.00
0.00	0.00	0.00	0.00	0.00	0.00	0.00	0.00	0.00	0.00	0.00	0.00	0.00	0.00	0.00	0.00	0.00	0.00	0.00	-144.10	163.90	-19.70	0.00	-67.70	83.20	-15.50	0.00	-8.20	5.40	2.70	0.00	-8.20	5.40	2.70	0.00	1.00	0.00	0.00	0.00	0.00	0.00	0.00	0.00	0.00	0.00	0.00	0.00	0.00	0.00	0.00
0.00	0.00	0.00	0.00	0.00	0.00	0.00	0.00	0.00	0.00	0.00	0.00	0.00	0.00	0.00	0.00	0.00	0.00	0.00	-169.80	133.70	36.10	0.00	-82.00	69.80	12.10	0.00	-8.30	3.20	5.00	0.00	-8.30	3.20	5.00	0.00	1.00	0.00	0.00	0.00	0.00	0.00	0.00	0.00	0.00	0.00	0.00	0.00	0.00	0.00	0.00
0.00	0.00	0.00	0.00	0.00	0.00	0.00	0.00	0.00	0.00	0.00	0.00	0.00	0.00	0.00	0.00	0.00	0.00	0.00	-178.90	90.40	88.50	0.00	-88.20	49.60	38.60	0.00	-7.50	0.60	6.80	0.00	-7.50	0.60	6.80	0.00	1.00	0.00	0.00	0.00	0.00	0.00	0.00	0.00	0.00	0.00	0.00	0.00	0.00	0.00	0.00
0.00	0.00	0.00	0.00	0.00	0.00	0.00	0.00	0.00	0.00	0.00	0.00	0.00	0.00	0.00	0.00	0.00	0.00	0.00	-170.50	38.20	132.20	0.00	-85.90	24.50	61.40	0.00	-6.10	-1.90	8.00	0.00	-6.10	-1.90	8.00	0.00	1.00	0.00	0.00	0.00	0.00	0.00	0.00	0.00	0.00	0.00	0.00	0.00	0.00	0.00	0.00
0.00	0.00	0.00	0.00	0.00	0.00	0.00	0.00	0.00	0.00	0.00	0.00	0.00	0.00	0.00	0.00	0.00	0.00	0.00	-145.40	-17.60	163.00	0.00	-75.10	-2.90	78.10	0.00	-4.00	-4.30	8.30	0.00	-4.00	-4.30	8.30	0.00	1.00	0.00	0.00	0.00	0.00	0.00	0.00	0.00	0.00	0.00	0.00	0.00	0.00	0.00	0.00
0.00	0.00	0.00	0.00	0.00	0.00	0.00	0.00	0.00	0.00	0.00	0.00	0.00	0.00	0.00	0.00	0.00	0.00	0.00	-106.00	-71.80	177.80	0.00	-57.00	-30.00	87.10	0.00	-1.50	-6.30	7.90	0.00	-1.50	-6.30	7.90	0.00	1.00	0.00	0.00	0.00	0.00	0.00	0.00	0.00	0.00	0.00	0.00	0.00	0.00	0.00	0.00
0.00	0.00	0.00	0.00	0.00	0.00	0.00	0.00	0.00	0.00	0.00	0.00	0.00	0.00	0.00	0.00	0.00	0.00	0.00	-56.30	-118.90	175.20	0.00	-33.30	-54.30	87.70	0.00	1.00	-7.70	6.60	0.00	1.00	-7.70	6.60	0.00	1.00	0.00	0.00	0.00	0.00	0.00	0.00	0.00	0.00	0.00	0.00	0.00	0.00	0.00	0.00
0.00	0.00	0.00	0.00	0.00	0.00	0.00	0.00	0.00	0.00	0.00	0.00	0.00	0.00	0.00	0.00	0.00	0.00	0.00	-1.00	-154.40	155.50	0.00	-6.30	-73.20	79.60	0.00	3.50	-8.30	4.70	0.00	3.50	-8.30	4.70	0.00	1.00	0.00	0.00	0.00	0.00	0.00	0.00	0.00	0.00	0.00	0.00	0.00	0.00	0.00	0.00
0.00	0.00	0.00	0.00	0.00	0.00	0.00	0.00	0.00	0.00	0.00	0.00	0.00	0.00	0.00	0.00	0.00	0.00	0.00	54.20	-174.80	120.50	0.00	21.20	-85.00	63.80	0.00	5.70	-8.10	2.40	0.00	5.70	-8.10	2.40	0.00	1.00	0.00	0.00	0.00	0.00	0.00	0.00	0.00	0.00	0.00	0.00	0.00	0.00	0.00	0.00
0.00	0.00	0.00	0.00	0.00	0.00	0.00	0.00	0.00	0.00	0.00	0.00	0.00	0.00	0.00	0.00	0.00	0.00	0.00	104.30	-178.00	73.70	0.00	46.70	-88.40	41.70	0.00	7.30	-7.10	-0.10	0.00	7.30	-7.10	-0.10	0.00	1.00	0.00	0.00	0.00	0.00	0.00	0.00	0.00	0.00	0.00	0.00	0.00	0.00	0.00	0.00
0.00	0.00	0.00	0.00	0.00	0.00	0.00	0.00	0.00	0.00	0.00	0.00	0.00	0.00	0.00	0.00	0.00	0.00	0.00	144.10	-163.90	19.70	0.00	67.70	-83.20	15.50	0.00	8.20	-5.40	-2.70	0.00	8.20	-5.40	-2.70	0.00	1.00	0.00	0.00	0.00	0.00	0.00	0.00	0.00	0.00	0.00	0.00	0.00	0.00	0.00	0.00
0.00	0.00	0.00	0.00	0.00	0.00	0.00	0.00	0.00	0.00	0.00	0.00	0.00	0.00	0.00	0.00	0.00	0.00	0.00	169.80	-133.70	-36.10	0.00	82.00	-69.80	-12.10	0.00	8.30	-3.20	-5.00	0.00	8.30	-3.20	-5.00	0.00	1.00	0.00	0.00	0.00	0.00	0.00	0.00	0.00	0.00	0.00	0.00	0.00	0.00	0.00	0.00
0.00	0.00	0.00	0.00	0.00	0.00	0.00	0.00	0.00	0.00	0.00	0.00	0.00	0.00	0.00	0.00	0.00	0.00	0.00	178.90	-90.40	-88.50	0.00	88.20	-49.60	-38.60	0.00	7.50	-0.60	-6.80	0.00	7.50	-0.60	-6.80	0.00	1.00	0.00	0.00	0.00	0.00	0.00	0.00	0.00	0.00	0.00	0.00	0.00	0.00	0.00	0.00
0.00	0.00	0.00	0.00	0.00	0.00	0.00	0.00	0.00	0.00	0.00	0.00	0.00	0.00	0.00	0.00	0.00	0.00	0.00	170.50	-38.20	-132.20	0.00	85.90	-24.50	-61.30	0.00	6.10	1.90	-8.00	0.00	6.10	1.90	-8.00	0.00	1.00	0.00	0.00	0.00	0.00	0.00	0.00	0.00	0.00	0.00	0.00	0.00	0.00	0.00	0.00
0.00	0.00	0.00	0.00	0.00	0.00	0.00	0.00	0.00	0.00	0.00	0.00	0.00	0.00	0.00	0.00	0.00	0.00	0.00	145.40	17.60	-163.00	0.00	75.10	2.90	-78.10	0.00	4.00	4.30	-8.30	0.00	4.00	4.30	-8.30	0.00	1.00	0.00	0.00	0.00	0.00	0.00	0.00	0.00	0.00	0.00	0.00	0.00	0.00	0.00	0.00
0.00	0.00	0.00	0.00	0.00	0.00	0.00	0.00	0.00	0.00	0.00	0.00	0.00	0.00	0.00	0.00	0.00	0.00	0.00	106.00	71.80	-177.80	0.00	57.00	30.10	-87.10	0.00	1.50	6.30	-7.90	0.00	1.50	6.30	-7.90	0.00	1.00	0.00	0.00	0.00	0.00	0.00	0.00	0.00	0.00	0.00	0.00	0.00	0.00	0.00	0.00
0.00	0.00	0.00	0.00	0.00	0.00	0.00	0.00	0.00	0.00	0.00	0.00	0.00	0.00	0.00	0.00	0.00	0.00	0.00	56.30	118.90	-175.20	0.00	33.30	54.30	-87.70	0.00	-1.00	7.70	-6.60	0.00	-1.00	7.70	-6.60	0.00	1.00	0.00	0.00	0.00	0.00	0.00	0.00	0.00	0.00	0.00	0.00	0.00	0.00	0.00	0.00
0.00	0.00	0.00	0.00	0.00	0.00	0.00	0.00	0.00	0.00	0.00	0.00	0.00	0.00	0.00	0.00	0.00	0.00	0.00	1.00	154.40	-155.50	0.00	6.30	73.20	-79.60	0.00	-3.50	8.30	-4.70	0.00	-3.50	8.30	-4.70	0.00	1.00	0.00	0.00	0.00	0.00	0.00	0.00	0.00	0.00	0.00	0.00	0.00	0.00	0.00	0.00
0.00	0.00	0.00	0.00	0.00	0.00	0.00	0.00	0.00	0.00	0.00	0.00	0.00	0.00	0.00	0.00	0.00	0.00	0.00	-54.20	174.80	-120.50	0.00	-21.20	85.00	-63.80	0.00	-5.70	8.10	-2.40	0.00	-5.70	8.10	-2.40	0.00	1.00	0.00	0.00	0.00	0.00	0.00	0.00	0.00	0.00	0.00	0.00	0.00	0.00	0.00	0.00
0.00	0.00	0.00	0.00	0.00	0.00	0.00	0.00	0.00	0.00	0.00	0.00	0.00	0.00	0.00	0.00	0.00	0.00	0.00	-104.30	178.10	-73.70	0.00	-46.70	88.40	-41.70	0.00	-7.30	7.10	0.10	0.00	-7.30	7.10	0.10	0.00	1.00	0.00	0.00	0.00	0.00	0.00	0.00	0.00	0.00	0.00	0.00	0.00	0.00	0.00	0.00
0.00	0.00	0.00	0.00	0.00	0.00	0.00	0.00	0.00	0.00	0.00	0.00	0.00	0.00	0.00	0.00	0.00	0.00	0.00	-144.10	163.90	-19.70	0.00	-67.60	83.20	-15.50	0.00	-8.20	5.40	2.70	0.00	-8.20	5.40	2.70	0.00	1.00	0.00	0.00	0.00	0.00	0.00	0.00	0.00	0.00	0.00	0.00	0.00	0.00	0.00	0.00
0.00	0.00	0.00	0.00	0.00	0.00	0.00	0.00	0.00	0.00	0.00	0.00	0.00	0.00	0.00	0.00	0.00	0.00	0.00	-169.80	133.70	36.10	0.00	-82.00	69.80	12.10	0.00	-8.30	3.20	5.00	0.00	-8.30	3.20	5.00	0.00	1.00	0.00	0.00	0.00	0.00	0.00	0.00	0.00	0.00	0.00	0.00	0.00	0.00	0.00	0.00
0.00	0.00	0.00	0.00	0.00	0.00	0.00	0.00	0.00	0.00	0.00	0.00	0.00	0.00	0.00	0.00	0.00	0.00	0.00	-178.90	90.40	88.50	0.00	-88.20	49.60	38.60	0.00	-7.50	0.60	6.80	0.00	-7.50	0.60	6.80	0.00	1.00	0.00	0.00	0.00	0.00	0.00	0.00	0.00	0.00	0.00	0.00	0.00	0.00	0.00	0.00
0.00	0.00	0.00	0.00	0.00	0.00	0.00	0.00	0.00	0.00	0.00	0.00	0.00	0.00	0.00	0.00	0.00	0.00	0.00	-170.50	38.20	132.20	0.00	-85.90	24.50	61.30	0.00	-6.10	-1.90	8.00	0.00	-6.10	-1.90	8.00	0.00	1.00	0.00	0.00	0.00	0.00	0.00	0.00	0.00	0.00	0.00	0.00	0.00	0.00	0.00	0.00
0.00	0.00	0.00	0.00	0.00	0.00	0.00	0.00	0.00	0.00	0.00	0.00	0.00	0.00	0.00	0.00	0.00	0.00	0.00	-145.40	-17.60	163.00	0.00	-75.10	-2.90	78.10	0.00	-4.00	-4.30	8.30	0.00	-4.00	-4.30	8.30	0.00	1.00	0.00	0.00	0.00	0.00	0.00	0.00	0.00	0.00	0.00	0.00	0.00	0.00	0.00	0.00
0.00	0.00	0.00	0.00	0.00	0.00	0.00	0.00	0.00	0.00	0.00	0.00	0.00	0.00	0.00	0.00	0.00	0.00	0.00	-106.00	-71.80	177.80	0.00	-57.00	-30.10	87.10	0.00	-1.50	-6.30	7.90	0.00	-1.50	-6.30	7.90	0.00	1.00	0.00	0.00	0.00	0.00	0.00	0.00	0.00	0.00	0.00	0.00	0.00	0.00	0.00	0.00
0.00	0.00	0.00	0.00	0.00	0.00	0.00	0.00	0.00	0.00	0.00	0.00	0.00	0.00	0.00	0.00	0.00	0.00	0.00	-56.30	-118.90	175.20	0.00	-33.20	-54.30	87.70	0.00	1.00	-7.70	6.60	0.00	1.00	-7.70	6.60	0.00	1.00	0.00	0.00	0.00	0.00	0.00	0.00	0.00	0.00	0.00	0.00	0.00	0.00	0.00	0.00
0.00	0.00	0.00	0.00	0.00	0.00	0.00	0.00	0.00	0.00	0.00	0.00	0.00	0.00	0.00	0.00	0.00	0.00	0.00	-1.00	-154.40	155.50	0.00	-6.30	-73.20	79.60	0.00	3.50	-8.30	4.70	0.00	3.50	-8.30	4.70	0.00	1.00	0.00	0.00	0.00	0.00	0.00	0.00	0.00	0.00	0.00	0.00	0.00	0.00	0.00	0.00
0.00	0.00	0.00	0.00	0.00	0.00	0.00	0.00	0.00	0.00	0.00	0.00	0.00	0.00	0.00	0.00	0.00	0.00	0.00	54.20	-174.80	120.50	0.00	21.20	-85.00	63.80	0.00	5.70	-8.10	2.40	0.00	5.70	-8.10	2.40	0.00	1.00	0.00	0.00	0.00	0.00	0.00	0.00	0.00	0.00	0.00	0.00	0.00	0.00	0.00	0.00
0.00	0.00	0.00	0.00	0.00	0.00	0.00	0.00	0.00	0.00	0.00	0.00	0.00	0.00	0.00	0.00	0.00	0.00	0.00	104.30	-178.00	73.70	0.00	46.70	-88.40	41.70	0.00	7.30	-7.10	-0.10	0.00	7.30	-7.10	-0.10	0.00	1.00	0.00	0.00	0.00	0.00	0.00	0.00	0.00	0.00	0.00	0.00	0.00	0.00	0.00	0.00
0.00	0.00	0.00	0.00	0.00	0.00	0.00	0.00	0.00	0.00	0.00	0.00	0.00	0.00	0.00	0.00	0.00	0.00	0.00	144.10	-163.90	19.70	0.00	67.70	-83.20	15.50	0.00	8.20	-5.40	-2.70	0.00	8.20	-5.40	-2.70	0.00	1.00	0.00	0.00	0.00	0.00	0.00	0.00	0.00	0.00	0.00	0.00	0.00	0.00	0.00	0.00
0.00	0.00	0.00	0.00	0.00	0.00	0.00	0.00	0.00	0.00	0.00	0.00	0.00	0.00	0.00	0.00	0.00	0.00	0.00	169.80	-133.70	-36.10	0.00	82.00	-69.80	-12.10	0.00	8.30	-3.20	-5.00	0.00	8.30	-3.20	-5.00	0.00	1.00	0.00	0.00	0.00	0.00	0.00	0.00	0.00	0.00	0.00	0.00	0.00	0.00	0.00	0.00
0.00	0.00	0.00	0.00	0.00	0.00	0.00	0.00	0.00	0.00	0.00	0.00	0.00	0.00	0.00	0.00	0.00	0.00	0.00	178.90	-90.40	-88.50	0.00	88.20	-49.60	-38.60	0.00	7.50	-0.60	-6.80	0.00	7.50	-0.60	-6.80	0.00	1.00	0.00	0.00	0.00	0.00	0.00	0.00	0.00	0.00	0.00	0.00	0.00	0.00	0.00	0.00
0.00	0.00	0.00	0.00	0.00	0.00	0.00	0.00	0.00	0.00	0.00	0.00	0.00	0.00	0.00	0.00	0.00	0.00	0.00	170.50	-38.20	-132.20	0.00	85.90	-24.50	-61.30	0.00	6.10	1.90	-8.00	0.00	6.10	1.90	-8.00	0.00	1.00	0.00	0.00	0.00	0.00	0.00	0.00	0.00	0.00	0.00	0.00	0.00	0.00	0.00	0.00
0.00	0.00	0.00	0.00	0.00	0.00	0.00	0.00	0.00	0.00	0.00	0.00	0.00	0.00	0.00	0.00	0.00	0.00	0.00	145.40	17.60	-163.00	0.00	75.10	2.90	-78.10	0.00	4.00	4.30	-8.30	0.00	4.00	4.30	-8.30	0.00	1.00	0.00	0.00	0.00	0.00	0.00	0.00	0.00	0.00	0.00	0.00	0.00	0.00	0.00	0.00
0.00	0.00	0.00	0.00	0.00	0.00	0.00	0.00	0.00	0.00	0.00	0.00	0.00	0.00	0.00	0.00	0.00	0.00	0.00	106.00	71.80	-177.80	0.00	57.00	30.10	-87.10	0.00	1.50	6.30	-7.90	0.00	1.50	6.30	-7.90	0.00	1.00	0.00	0.00	0.00	0.00	0.00	0.00	0.00	0.00	0.00	0.00	0.00	0.00	0.00	0.00
0.00	0.00	0.00	0.00	0.00	0.00	0.00	0.00	0.00	0.00	0.00	0.00	0.00	0.00	0.00	0.00	0.00	0.00	0.00	56.30	118.90	-175.20	0.00	33.20	54.30	-87.70	0.00	-1.00	7.70	-6.60	0.00	-1.00	7.70	-6.60	0.00	1.00	0.00	0.00	0.00	0.00	0.00	0.00	0.00	0.00	0.00	0.00	0.00	0.00	0.00	0.00
0.00	0.00	0.00	0.00	0.00	0.00	0.00	0.00	0.00	0.00	0.00	0.00	0.00	0.00	0.00	0.00	0.00	0.00	0.00	1.00	154.40	-155.50	0.00	6.30	73.20	-79.60	0.00	-3.50	8.30	-4.70	0.00	-3.50	8.30	-4.70	0.00	1.00	0.00	0.00	0.00	0.00	0.00	0.00	0.00	0.00	0.00	0.00	0.00	0.00	0.00	0.00
0.00	0.00	0.00	0.00	0.00	0.00	0.00	0.00	0.00	0.00	0.00	0.00	0.00	0.00	0.00	0.00	0.00	0.00	0.00	-54.20	174.80	-120.50	0.00	-21.20	85.00	-63.80	0.00	-5.70	8.10	-2.40	0.00	-5.70	8.10	-2.40	0.00	1.00	0.00	0.00	0.00	0.00	0.00	0.00	0.00	0.00	0.00	0.00	0.00	0.00	0.00	0.00
0.00	0.00	0.00	0.00	0.00	0.00	0.00	0.00	0.00	0.00	0.00	0.00	0.00	0.00	0.00	0.00	0.00	0.00	0.00	-104.30	178.00	-73.70	0.00	-46.70	88.40	-41.70	0.00	-7.30	7.10	0.10	0.00	-7.30	7.10	0.10	0.00	1.00	0.00	0.00	0.00	0.00	0.00	0.00	0.00	0.00	0.00	0.00	0.00	0.00	0.00	0.00
0.00	0.00	0.00	0.00	0.00	0.00	0.00	0.00	0.00	0.00	0.00	0.00	0.00	0.00	0.00	0.00	0.00	0.00	0.00	-144.10	163.90	-19.70	0.00	-67.70	83.20	-15.50	0.00	-8.20	5.40	2.70	0.00	-8.20	5.40	2.70	0.00	1.00	0.00	0.00	0.00	0.00	0.00	0.00	0.00	0.00	0.00	0.00	0.00	0.00	0.00	0.00
0.00	0.00	0.00	0.00	0.00	0.00	0.00	0.00	0.00	0.00	0.00	0.00	0.00	0.00	0.00	0.00	0.00	0.00	0.00	-169.80	133.70	36.10	0.00	-82.00	69.80	12.10	0.00	-8.30	3.20	5.00	0.00	-8.30	3.20	5.00	0.00	1.00	0.00	0.00	0.00	0.00	0.00	0.00	0.00	0.00	0.00	0.00	0.00	0.00	0.00	0.00
0.00	0.00	0.00	0.00	0.00	0.00	0.00	0.00	0.00	0.00	0.00	0.00	0.00	0.00	0.00	0.00	0.00	0.00	0.00	-178.90	90.40	88.50	0.00	-88.20	49.60	38.60	0.00	-7.50	0.60	6.80	0.00	-7.50	0.60	6.80	0.00	1.00	0.00	0.00	0.00	0.00	0.00	0.00	0.00	0.00	0.00	0.00	0.00	0.00	0.00	0.00
0.00	0.00	0.00	0.00	0.00	0.00	0.00	0.00	0.00	0.00	0.00	0.00	0.00	0.00	0.00	0.00	0.00	0.00	0.00	-170.50	38.20	132.20	0.00	-85.90	24.50	61.30	0.00	-6.10	-1.90	8.00	0.00	-6.10	-1.90	8.00	0.00	1.00	0.00	0.00	0.00	0.00	0.00	0.00	0.00	0.00	0.00	0.00	0.00	0.00	0.00	0.00
0.00	0.00	0.00	0.00	0.00	0.00	0.00	0.00	0.00	0.00	0.00	0.00	0.00	0.00	0.00	0.00	0.00	0.00	0.00	-145.40	-17.60	163.00	0.00	-75.10	-2.90	78.00	0.00	-4.00	-4.30	8.30	0.00	-4.00	-4.30	8.30	0.00	1.00	0.00	0.00	0.00	0.00	0.00	0.00	0.00	0.00	0.00	0.00	0.00	0.00	0.00	0.00
0.00	0.00	0.00	0.00	0.00	0.00	0.00	0.00	0.00	0.00	0.00	0.00	0.00	0.00	0.00	0.00	0.00	0.00	0.00	-106.00	-71.80	177.80	0.00	-57.00	-30.10	87.10	0.00	-1.50	-6.30	7.90	0.00	-1.50	-6.30	7.90	0.00	1.00	0.00	0.00	0.00	0.00	0.00	0.00	0.00	0.00	0.00	0.00	0.00	0.00	0.00	0.00
0.00	0.00	0.00	0.00	0.00	0.00	0.00	0.00	0.00	0.00	0.00	0.00	0.00	0.00	0.00	0.00	0.00	0.00	0.00	-56.30	-118.90	175.20	0.00	-33.20	-54.30	87.60	0.00	1.00	-7.70	6.60	0.00	1.00	-7.70	6.60	0.00	1.00	0.00	0.00	0.00	0.00	0.00	0.00	0.00	0.00	0.00	0.00	0.00	0.00	0.00	0.00
0.00	0.00	0.00	0.00	0.00	0.00	0.00	0.00	0.00	0.00	0.00	0.00	0.00	0.00	0.00	0.00	0.00	0.00	0.00	-1.00	-154.40	155.50	0.00	-6.30	-73.20	79.60	0.00	3.50	-8.30	4.70	0.00	3.50	-8.30	4.70	0.00	1.00	0.00	0.00	0.00	0.00	0.00	0.00	0.00	0.00	0.00	0.00	0.00	0.00	0.00	0.00
0.00	0.00	0.00	0.00	0.00	0.00	0.00	0.00	0.00	0.00	0.00	0.00	0.00	0.00	0.00	0.00	0.00	0.00	0.00	54.20	-174.80	120.50	0.00	21.20	-85.00	63.70	0.00	5.70	-8.10	2.40	0.00	5.70	-8.10	2.40	0.00	1.00	0.00	0.00	0.00	0.00	0.00	0.00	0.00	0.00	0.00	0.00	0.00	0.00	0.00	0.00
0.00	0.00	0.00	0.00	0.00	0.00	0.00	0.00	0.00	0.00	0.00	0.00	0.00	0.00	0.00	0.00	0.00	0.00	0.00	104.30	-178.00	73.70	0.00	46.70	-88.40	41.70	0.00	7.30	-7.10	-0.10	0.00	7.30	-7.10	-0.10	0.00	1.00	0.00	0.00	0.00	0.00	0.00	0.00	0.00	0.00	0.00	0.00	0.00	0.00	0.00	0.00
0.00	0.00	0.00	0.00	0.00	0.00	0.00	0.00	0.00	0.00	0.00	0.00	0.00	0.00	0.00	0.00	0.00	0.00	0.00	144.10	-163.90	19.70	0.00	67.70	-83.20	15.50	0.00	8.20	-5.40	-2.70	0.00	8.20	-5.40	-2.70	0.00	1.00	0.00	0.00	0.00	0.00	0.00	0.00	0.00	0.00	0.00	0.00	0.00	0.00	0.00	0.00
0.00	0.00	0.00	0.00	0.00	0.00	0.00	0.00	0.00	0.00	0.00	0.00	0.00	0.00	0.00	0.00	0.00	0.00	0.00	169.80	-133.70	-36.10	0.00	82.00	-69.80	-12.10	0.00	8.30	-3.20	-5.00	0.00	8.30	-3.20	-5.00	0.00	1.00	0.00	0.00	0.00	0.00	0.00	0.00	0.00	0.00	0.00	0.00	0.00	0.00	0.00	0.00
0.00	0.00	0.00	0.00	0.00	0.00	0.00	0.00	0.00	0.00	0.00	0.00	0.00	0.00	0.00	0.00	0.00	0.00	0.00	178.90	-90.40	-88.50	0.00	88.30	-49.60	-38.60	0.00	7.50	-0.60	-6.80	0.00	7.50	-0.60	-6.80	0.00	1.00	0.00	0.00	0.00	0.00	0.00	0.00	0.00	0.00	0.00	0.00	0.00	0.00	0.00	0.00
0.00	0.00	0.00	0.00	0.00	0.00	0.00	0.00	0.00	0.00	0.00	0.00	0.00	0.00	0.00	0.00	0.00	0.00	0.00	170.50	-38.20	-132.20	0.00	85.90	-24.50	-61.30	0.00	6.10	1.90	-8.00	0.00	6.10	1.90	-8.00	0.00	1.00	0.00	0.00	0.00	0.00	0.00	0.00	0.00	0.00	0.00	0.00	0.00	0.00	0.00	0.00
0.00	0.00	0.00	0.00	0.00	0.00	0.00	0.00	0.00	0.00	0.00	0.00	0.00	0.00	0.00	0.00	0.00	0.00	0.00	145.40	17.60	-163.00	0.00	75.10	2.90	-78.10	0.00	4.00	4.30	-8.30	0.00	4.00	4.30	-8.30	0.00	1.00	0.00	0.00	0.00	0.00	0.00	0.00	0.00	0.00	0.00	0.00	0.00	0.00	0.00	0.00
0.00	0.00	0.00	0.00	0.00	0.00	0.00	0.00	0.00	0.00	0.00	0.00	0.00	0.00	0.00	0.00	0.00	0.00	0.00	106.00	71.80	-177.80	0.00	57.00	30.10	-87.10	0.00	1.50	6.30	-7.90	0.00	1.50	6.30	-7.90	0.00	1.00	0.00	0.00	0.00	0.00	0.00	0.00	0.00	0.00	0.00	0.00	0.00	0.00	0.00	0.00
0.00	0.00	0.00	0.00	0.00	0.00	0.00	0.00	0.00	0.00	0.00	0.00	0.00	0.00	0.00	0.00	0.00	0.00	0.00	56.30	118.90	-175.20	0.00	33.30	54.30	-87.70	0.00	-1.00	7.70	-6.60	0.00	-1.00	7.70	-6.60	0.00	1.00	0.00	0.00	0.00	0.00	0.00	0.00	0.00	0.00	0.00	0.00	0.00	0.00	0.00	0.00
0.00	0.00	0.00	0.00	0.00	0.00	0.00	0.00	0.00	0.00	0.00	0.00	0.00	0.00	0.00	0.00	0.00	0.00	0.00	1.00	154.40	-155.50	0.00	6.30	73.20	-79.60	0.00	-3.50	8.30	-4.70	0.00	-3.50	8.30	-4.70	0.00	1.00	0.00	0.00	0.00	0.00	0.00	0.00	0.00	0.00	0.00	0.00	0.00	0.00	0.00	0.00
0.00	0.00	0.00	0.00	0.00	0.00	0.00	0.00	0.00	0.00	0.00	0.00	0.00	0.00	0.00	0.00	0.00	0.00	0.00	-54.20	174.80	-120.50	0.00	-21.20	85.00	-63.80	0.00	-5.70	8.10	-2.40	0.00	-5.70	8.10	-2.40	0.00	1.00	0.00	0.00	0.00	0.00	0.00	0.00	0.00	0.00	0.00	0.00	0.00	0.00	0.00	0.00
0.00	0.00	0.00	0.00	0.00	0.00	0.00	0.00	0.00	0.00	0.00	0.00	0.00	0.00	0.00	0.00	0.00	0.00	0.00	-104.30	178.00	-73.70	0.00	-46.70	88.40	-41.70	0.00	-7.30	7.10	0.10	0.00	-7.30	7.10	0.10	0.00	1.00	0.00	0.00	0.00	0.00	0.00	0.00	0.00	0.00	0.00	0.00	0.00	0.00	0.00	0.00
0.00	0.00	0.00	0.00	0.00	0.00	0.00	0.00	0.00	0.00	0.00	0.00	0.00	0.00	0.00	0.00	0.00	0.00	0.00	-144.10	163.90	-19.70	0.00	-67.70	83.20	-15.50	0.00	-8.20	5.40	2.70	0.00	-8.20	5.40	2.70	0.00	1.00	0.00	0.00	0.00	0.00	0.00	0.00	0.00	0.00	0.00	0.00	0.00	0.00	0.00	0.00
0.00	0.00	0.00	0.00	0.00	0.00	0.00	0.00	0.00	0.00	0.00	0.00	0.00	0.00	0.00	0.00	0.00	0.00	0.00	-169.80	133.70	36.10	0.00	-82.00	69.80	12.10	0.00	-8.30	3.20	5.00	0.00	-8.30	3.20	5.00	0.00	1.00	0.00	0.00	0.00	0.00	0.00	0.00	0.00	0.00	0.00	0.00	0.00	0.00	0.00	0.00
0.00	0.00	0.00	0.00	0.00	0.00	0.00	0.00	0.00	0.00	0.00	0.00	0.00	0.00	0.00	0.00	0.00	0.00	0.00	-178.90	90.40	88.50	0.00	-88.30	49.60	38.60	0.00	-7.50	0.60	6.80	0.00	-7.50	0.60	6.80	0.00	1.00	0.00	0.00	0.00	0.00	0.00	0.00	0.00	0.00	0.00	0.00	0.00	0.00	0.00	0.00
0.00	0.00	0.00	0.00	0.00	0.00	0.00	0.00	0.00	0.00	0.00	0.00	0.00	0.00	0.00	0.00	0.00	0.00	0.00	-170.50	38.20	132.20	0.00	-85.90	24.50	61.30	0.00	-6.10	-1.90	8.00	0.00	-6.10	-1.90	8.00	0.00	1.00	0.00	0.00	0.00	0.00	0.00	0.00	0.00	0.00	0.00	0.00	0.00	0.00	0.00	0.00
0.00	0.00	0.00	0.00	0.00	0.00	0.00	0.00	0.00	0.00	0.00	0.00	0.00	0.00	0.00	0.00	0.00	0.00	0.00	-145.40	-17.60	163.00	0.00	-75.10	-2.90	78.10	0.00	-4.00	-4.30	8.30	0.00	-4.00	-4.30	8.30	0.00	1.00	0.00	0.00	0.00	0.00	0.00	0.00	0.00	0.00	0.00	0.00	0.00	0.00	0.00	0.00
0.00	0.00	0.00	0.00	0.00	0.00	0.00	0.00	0.00	0.00	0.00	0.00	0.00	0.00	0.00	0.00	0.00	0.00	0.00	-106.00	-71.80	177.80	0.00	-57.00	-30.10	87.10	0.00	-1.50	-6.30	7.90	0.00	-1.50	-6.30	7.90	0.00	1.00	0.00	0.00	0.00	0.00	0.00	0.00	0.00	0.00	0.00	0.00	0.00	0.00	0.00	0.00
0.00	0.00	0.00	0.00	0.00	0.00	0.00	0.00	0.00	0.00	0.00	0.00	0.00	0.00	0.00	0.00	0.00	0.00	0.00	-56.30	-118.90	175.20	0.00	-33.30	-54.30	87.70	0.00	1.00	-7.70	6.60	0.00	1.00	-7.70	6.60	0.00	1.00	0.00	0.00	0.00	0.00	0.00	0.00	0.00	0.00	0.00	0.00	0.00	0.00	0.00	0.00
0.00	0.00	0.00	0.00	0.00	0.00	0.00	0.00	0.00	0.00	0.00	0.00	0.00	0.00	0.00	0.00	0.00	0.00	0.00	-1.00	-154.40	155.50	0.00	-6.30	-73.20	79.60	0.00	3.50	-8.30	4.70	0.00	3.50	-8.30	4.70	0.00	1.00	0.00	0.00	0.00	0.00	0.00	0.00	0.00	0.00	0.00	0.00	0.00	0.00	0.00	0.00
0.00	0.00	0.00	0.00	0.00	0.00	0.00	0.00	0.00	0.00	0.00	0.00	0.00	0.00	0.00	0.00	0.00	0.00	0.00	54.20	-174.80	120.50	0.00	21.20	-85.00	63.80	0.00	5.70	-8.10	2.40	0.00	5.70	-8.10	2.40	0.00	1.00	0.00	0.00	0.00	0.00	0.00	0.00	0.00	0.00	0.00	0.00	0.00	0.00	0.00	0.00
0.00	0.00	0.00	0.00	0.00	0.00	0.00	0.00	0.00	0.00	0.00	0.00	0.00	0.00	0.00	0.00	0.00	0.00	0.00	104.30	-178.00	73.70	0.00	46.70	-88.40	41.70	0.00	7.30	-7.10	-0.10	0.00	7.30	-7.10	-0.10	0.00	1.00	0.00	0.00	0.00	0.00	0.00	0.00	0.00	0.00	0.00	0.00	0.00	0.00	0.00	0.00
0.00	0.00	0.00	0.00	0.00	0.00	0.00	0.00	0.00	0.00	0.00	0.00	0.00	0.00	0.00	0.00	0.00	0.00	0.00	144.10	-163.90	19.70	0.00	67.70	-83.20	15.50	0.00	8.20	-5.40	-2.70	0.00	8.20	-5.40	-2.70	0.00	1.00	0.00	0.00	0.00	0.00	0.00	0.00	0.00	0.00	0.00	0.00	0.00	0.00	0.00	0.00
0.00	0.00	0.00	0.00	0.00	0.00	0.00	0.00	0.00	0.00	0.00	0.00	0.00	0.00	0.00	0.00	0.00	0.00	0.00	169.80	-133.70	-36.10	0.00	82.00	-69.80	-12.10	0.00	8.30	-3.20	-5.00	0.00	8.30	-3.20	-5.00	0.00	1.00	0.00	0.00	0.00	0.00	0.00	0.00	0.00	0.00	0.00	0.00	0.00	0.00	0.00	0.00
0.00	0.00	0.00	0.00	0.00	0.00	0.00	0.00	0.00	0.00	0.00	0.00	0.00	0.00	0.00	0.00	0.00	0.00	0.00	178.90	-90.40	-88.50	0.00	88.30	-49.60	-38.60	0.00	7.50	-0.60	-6.80	0.00	7.50	-0.60	-6.80	0.00	1.00	0.00	0.00	0.00	0.00	0.00	0.00	0.00	0.00	0.00	0.00	0.00	0.00	0.00	0.00
0.00	0.00	0.00	0.00	0.00	0.00	0.00	0.00	0.00	0.00	0.00	0.00	0.00	0.00	0.00	0.00	0.00	0.00	0.00	170.50	-38.20	-132.20	0.00	85.90	-24.50	-61.30	0.00	6.10	1.90	-8.00	0.00	6.10	1.90	-8.00	0.00	1.00	0.00	0.00	0.00	0.00	0.00	0.00	0.00	0.00	0.00	0.00	0.00	0.00	0.00	0.00
0.00	0.00	0.00	0.00	0.00	0.00	0.00	0.00	0.00	0.00	0.00	0.00	0.00	0.00	0.00	0.00	0.00	0.00	0.00	145.40	17.60	-163.00	0.00	75.10	2.90	-78.10	0.00	4.00	4.30	-8.30	0.00	4.00	4.30	-8.30	0.00	1.00	0.00	0.00	0.00	0.00	0.00	0.00	0.00	0.00	0.00	0.00	0.00	0.00	0.00	0.00
0.00	0.00	0.00	0.00	0.00	0.00	0.00	0.00	0.00	0.00	0.00	0.00	0.00	0.00	0.00	0.00	0.00	0.00	0.00	106.00	71.80	-177.80	0.00	57.00	30.10	-87.10	0.00	1.50	6.30	-7.90	0.00	1.50	6.30	-7.90	0.00	1.00	0.00	0.00	0.00	0.00	0.00	0.00	0.00	0.00	0.00	0.00	0.00	0.00	0.00	0.00
0.00	0.00	0.00	0.00	0.00	0.00	0.00	0.00	0.00	0.00	0.00	0.00	0.00	0.00	0.00	0.00	0.00	0.00	0.00	56.30	118.90	-175.20	0.00	33.30	54.30	-87.70	0.00	-1.00	7.70	-6.60	0.00	-1.00	7.70	-6.60	0.00	1.00	0.00	0.00	0.00	0.00	0.00	0.00	0.00	0.00	0.00	0.00	0.00	0.00	0.00	0.00
0.00	0.00	0.00	0.00	0.00	0.00	0.00	0.00	0.00	0.00	0.00	0.00	0.00	0.00	0.00	0.00	0.00	0.00	0.00	1.00	154.40	-155.50	0.00	6.30	73.20	-79.60	0.00	-3.50	8.30	-4.70	0.00	-3.50	8.30	-4.70	0.00	1.00	0.00	0.00	0.00	0.00	0.00	0.00	0.00	0.00	0.00	0.00	0.00	0.00	0.00	0.00
0.00	0.00	0.00	0.00	0.00	0.00	0.00	0.00	0.00	0.00	0.00	0.00	0.00	0.00	0.00	0.00	0.00	0.00	0.00	-54.20	174.80	-120.50	0.00	-21.20	85.00	-63.80	0.00	-5.70	8.10	-2.40	0.00	-5.70	8.10	-2.40	0.00	1.00	0.00	0.00	0.00	0.00	0.00	0.00	0.00	0.00	0.00	0.00	0.00	0.00	0.00	0.00
0.00	0.00	0.00	0.00	0.00	0.00	0.00	0.00	0.00	0.00	0.00	0.00	0.00	0.00	0.00	0.00	0.00	0.00	0.00	-104.30	178.00	-73.70	0.00	-46.70	88.40	-41.70	0.00	-7.30	7.10	0.10	0.00	-7.30	7.10	0.10	0.00	1.00	0.00	0.00	0.00	0.00	0.00	0.00	0.00	0.00	0.00	0.00	0.00	0.00	0.00	0.00
0.00	0.00	0.00	0.00	0.00	0.00	0.00	0.00	0.00	0.00	0.00	0.00	0.00	0.00	0.00	0.00	0.00	0.00	0.00	-144.10	163.90	-19.70	0.00	-67.70	83.20	-15.50	0.00	-8.20	5.40	2.70	0.00	-8.20	5.40	2.70	0.00	1.00	0.00	0.00	0.00	0.00	0.00	0.00	0.00	0.00	0.00	0.00	0.00	0.00	0.00	0.00
0.00	0.00	0.00	0.00	0.00	0.00	0.00	0.00	0.00	0.00	0.00	0.00	0.00	0.00	0.00	0.00	0.00	0.00	0.00	-169.80	133.70	36.10	0.00	-82.00	69.80	12.10	0.00	-8.30	3.20	5.00	0.00	-8.30	3.20	5.00	0.00	1.00	0.00	0.00	0.00	0.00	0.00	0.00	0.00	0.00	0.00	0.00	0.00	0.00	0.00	0.00
0.00	0.00	0.00	0.00	0.00	0.00	0.00	0.00	0.00	0.00	0.00	0.00	0.00	0.00	0.00	0.00	0.00	0.00	0.00	-178.90	90.40	88.50	0.00	-88.20	49.60	38.60	0.00	-7.50	0.60	6.80	0.00	-7.50	0.60	6.80	0.00	1.00	0.00	0.00	0.00	0.00	0.00	0.00	0.00	0.00	0.00	0.00	0.00	0.00	0.00	0.00
0.00	0.00	0.00	0.00	0.00	0.00	0.00	0.00	0.00	0.00	0.00	0.00	0.00	0.00	0.00	0.00	0.00	0.00	0.00	-170.50	38.20	132.20	0.00	-85.90	24.50	61.30	0.00	-6.10	-1.90	8.00	0.00	-6.10	-1.90	8.00	0.00	1.00	0.00	0.00	0.00	0.00	0.00	0.00	0.00	0.00	0.00	0.00	0.00	0.00	0.00	0.00
0.00	0.00	0.00	0.00	0.00	0.00	0.00	0.00	0.00	0.00	0.00	0.00	0.00	0.00	0.00	0.00	0.00	0.00	0.00	-145.40	-17.60	163.00	0.00	-75.10	-2.90	78.00	0.00	-4.00	-4.30	8.30	0.00	-4.00	-4.30	8.30	0.00	1.00	0.00	0.00	0.00	0.00	0.00	0.00	0.00	0.00	0.00	0.00	0.00	0.00	0.00	0.00
0.00	0.00	0.00	0.00	0.00	0.00	0.00	0.00	0.00	0.00	0.00	0.00	0.00	0.00	0.00	0.00	0.00	0.00	0.00	-106.00	-71.80	177.80	0.00	-57.00	-30.10	87.10	0.00	-1.50	-6.30	7.90	0.00	-1.50	-6.30	7.90	0.00	1.00	0.00	0.00	0.00	0.00	0.00	0.00	0.00	0.00	0.00	0.00	0.00	0.00	0.00	0.00
0.00	0.00	0.00	0.00	0.00	0.00	0.00	0.00	0.00	0.00	0.00	0.00	0.00	0.00	0.00	0.00	0.00	0.00	0.00	-56.30	-118.90	175.20	0.00	-33.30	-54.30	87.70	0.00	1.00	-7.70	6.60	0.00	1.00	-7.70	6.60	0.00	1.00	0.00	0.00	0.00	0.00	0.00	0.00	0.00	0.00	0.00	0.00	0.00	0.00	0.00	0.00
0.00	0.00	0.00	0.00	0.00	0.00	0.00	0.00	0.00	0.00	0.00	0.00	0.00	0.00	0.00	0.00	0.00	0.00	0.00	-1.00	-154.40	155.50	0.00	-6.30	-73.20	79.60	0.00	3.50	-8.30	4.70	0.00	3.50	-8.30	4.70	0.00	1.00	0.00	0.00	0.00	0.00	0.00	0.00	0.00	0.00	0.00	0.00	0.00	0.00	0.00	0.00
0.00	0.00	0.00	0.00	0.00	0.00	0.00	0.00	0.00	0.00	0.00	0.00	0.00	0.00	0.00	0.00	0.00	0.00	0.00	54.20	-174.80	120.50	0.00	21.20	-85.00	63.80	0.00	5.70	-8.10	2.40	0.00	5.70	-8.10	2.40	0.00	1.00	0.00	0.00	0.00	0.00	0.00	0.00	0.00	0.00	0.00	0.00	0.00	0.00	0.00	0.00
0.00	0.00	0.00	0.00	0.00	0.00	0.00	0.00	0.00	0.00	0.00	0.00	0.00	0.00	0.00	0.00	0.00	0.00	0.00	104.30	-178.00	73.70	0.00	46.70	-88.40	41.70	0.00	7.30	-7.10	-0.10	0.00	7.30	-7.10	-0.10	0.00	1.00	0.00	0.00	0.00	0.00	0.00	0.00	0.00	0.00	0.00	0.00	0.00	0.00	0.00	0.00
0.00	0.00	0.00	0.00	0.00	0.00	0.00	0.00	0.00	0.00	0.00	0.00	0.00	0.00	0.00	0.00	0.00	0.00	0.00	144.10	-163.90	19.70	0.00	67.70	-83.20	15.50	0.00	8.20	-5.40	-2.70	0.00	8.20	-5.40	-2.70	0.00	1.00	0.00	0.00	0.00	0.00	0.00	0.00	0.00	0.00	0.00	0.00	0.00	0.00	0.00	0.00
0.00	0.00	0.00	0.00	0.00	0.00	0.00	0.00	0.00	0.00	0.00	0.00	0.00	0.00	0.00	0.00	0.00	0.00	0.00	169.80	-133.70	-36.10	0.00	82.00	-69.80	-12.10	0.00	8.30	-3.20	-5.00	0.00	8.30	-3.20	-5.00	0.00	1.00	0.00	0.00	0.00	0.00	0.00	0.00	0.00	0.00	0.00	0.00	0.00	0.00	0.00	0.00
0.00	0.00	0.00	0.00	0.00	0.00	0.00	0.00	0.00	0.00	0.00	0.00	0.00	0.00	0.00	0.00	0.00	0.00	0.00	178.90	-90.40	-88.50	0.00	88.20	-49.60	-38.60	0.00	7.50	-0.60	-6.80	0.00	7.50	-0.60	-6.80	0.00	1.00	0.00	0.00	0.00	0.00	0.00	0.00	0.00	0.00	0.00	0.00	0.00	0.00	0.00	0.00
0.00	0.00	0.00	0.00	0.00	0.00	0.00	0.00	0.00	0.00	0.00	0.00	0.00	0.00	0.00	0.00	0.00	0.00	0.00	170.50	-38.20	-132.20	0.00	85.90	-24.50	-61.30	0.00	6.10	1.90	-8.00	0.00	6.10	1.90	-8.00	0.00	1.00	0.00	0.00	0.00	0.00	0.00	0.00	0.00	0.00	0.00	0.00	0.00	0.00	0.00	0.00
0.00	0.00	0.00	0.00	0.00	0.00	0.00	0.00	0.00	0.00	0.00	0.00	0.00	0.00	0.00	0.00	0.00	0.00	0.00	145.40	17.60	-163.00	0.00	75.10	2.90	-78.00	0.00	4.00	4.30	-8.30	0.00	4.00	4.30	-8.30	0.00	1.00	0.00	0.00	0.00	0.00	0.00	0.00	0.00	0.00	0.00	0.00	0.00	0.00	0.00	0.00
0.00	0.00	0.00	0.00	0.00	0.00	0.00	0.00	0.00	0.00	0.00	0.00	0.00	0.00	0.00	0.00	0.00	0.00	0.00	106.00	71.80	-177.80	0.00	57.00	30.10	-87.10	0.00	1.50	6.30	-7.90	0.00	1.50	6.30	-7.90	0.00	1.00	0.00	0.00	0.00	0.00	0.00	0.00	0.00	0.00	0.00	0.00	0.00	0.00	0.00	0.00
0.00	0.00	0.00	0.00	0.00	0.00	0.00	0.00	0.00	0.00	0.00	0.00	0.00	0.00	0.00	0.00	0.00	0.00	0.00	56.30	118.90	-175.20	0.00	33.30	54.30	-87.70	0.00	-1.00	7.70	-6.60	0.00	-1.00	7.70	-6.60	0.00	1.00	0.00	0.00	0.00	0.00	0.00	0.00	0.00	0.00	0.00	0.00	0.00	0.00	0.00	0.00
[truncated: 1,814 more rows]
[truncated: 77 more columns]
