# Supplementary material for: Transformer fault identification based on GWO-optimized Dual-channel M-A method
Source: PLoS One. 2024 Oct 28;19(10):e0312474. doi: 10.1371/journal.pone.0312474 (PMC11516005; doi:10.1371/journal.pone.0312474)
Supplement: S1 Data — (ZIP) [file pone.0312474.s001.zip › data1147.csv]

# ¸ßÑ¹²àµçÁ÷AÏà_Iha	¸ßÑ¹²àµçÁ÷BÏà_Ihb	¸ßÑ¹²àµçÁ÷CÏà_Ihc	¸ßÑ¹²àÁãÐòµçÁ÷_3I0	ÖÐÑ¹²àµçÁ÷AÏà_Ima	ÖÐÑ¹²àµçÁ÷BÏà_Imb	ÖÐÑ¹²àµçÁ÷CÏà_Imc	ÖÐÑ¹²àÁãÐòµçÁ÷_3I0	µÍÑ¹1·ÖÖ§µçÁ÷AÏà_Il1a	µÍÑ¹1·ÖÖ§µçÁ÷BÏà_Il1b	µÍÑ¹1·ÖÖ§µçÁ÷CÏà_Il1c	µÍÑ¹1·ÖÖ§ÁãÐòµçÁ÷_3I0	µÍÑ¹2·ÖÖ§µçÁ÷AÏà_Il2a	µÍÑ¹2·ÖÖ§µçÁ÷BÏà_Il2b	µÍÑ¹2·ÖÖ§µçÁ÷CÏà_Il2c	µÍÑ¹2·ÖÖ§ÁãÐòµçÁ÷_3I0	×Ý²îµçÁ÷AÏà_Ia	×Ý²îµçÁ÷BÏà_Ib	×Ý²îµçÁ÷CÏà_Ic	¸ßÑ¹²àµçÑ¹AÏà_Uha	¸ßÑ¹²àµçÑ¹BÏà_Uhb	¸ßÑ¹²àµçÑ¹CÏà_Uhc	¸ßÑ¹²àÁãÐòµçÑ¹_3U0	ÖÐÑ¹²àµçÑ¹AÏà_Uma	ÖÐÑ¹²àµçÑ¹BÏà_Umb	ÖÐÑ¹²àµçÑ¹CÏà_Umc	ÖÐÑ¹²àÁãÐòµçÑ¹_3U0	µÍÑ¹1·ÖÖ§µçÑ¹AÏà_Ul1a	µÍÑ¹1·ÖÖ§µçÑ¹BÏà_Ul1b	µÍÑ¹1·ÖÖ§µçÑ¹CÏà_Ul1c	µÍÑ¹1·ÖÖ§ÁãÐòµçÑ¹_3U0	µÍÑ¹2·ÖÖ§µçÑ¹AÏà_Ul2a	µÍÑ¹2·ÖÖ§µçÑ¹BÏà_Ul2b	µÍÑ¹2·ÖÖ§µçÑ¹CÏà_Ul2c	µÍÑ¹2·ÖÖ§ÁãÐòµçÑ¹_3U0	±£»¤Æô¶¯	×ÝÁª²î¶¯ËÙ¶Ï	×ÝÁª±ÈÂÊ²î¶¯	Ìø¸ßÑ¹²à	¸ßÑ¹Ä¸Áª	ÌøÖÐÑ¹²à	ÖÐÑ¹Ä¸Áª	ÌøµÍ1·ÖÖ§	µÍ1·Ö¶Î	ÌøµÍ2·ÖÖ§	µÍ2·Ö¶Î	ÖÐÑ¹±ÕËø±¸	µÍ1±ÕËø±¸	µÍ2±ÕËø±¸	¸ßÏà¼ä×è¿¹1Ê±ÏÞ
-0.11	-0.05	0.16	0.00	0.17	0.12	-0.30	0.00	-0.03	0.19	-0.16	0.00	0.28	0.01	-0.29	0.00	0.00	0.01	-0.01	-96.00	-82.90	178.90	0.00	-50.20	-38.60	88.80	0.00	-0.60	-6.90	7.60	0.00	-0.60	-6.90	7.60	0.00	0.00	0.00	0.00	0.00	0.00	0.00	0.00	0.00	0.00	0.00	0.00	0.00	0.00	0.00	0.00
-0.06	0.35	0.38	0.00	0.09	0.20	-0.76	0.35	-0.18	0.20	-0.11	0.00	0.21	0.11	-0.67	0.00	0.00	0.27	0.11	-44.60	-127.96	172.50	0.00	-25.00	-61.50	86.82	0.00	1.90	-8.10	6.10	0.00	1.90	-8.10	6.10	0.00	0.00	0.00	0.00	0.00	0.00	0.00	0.00	0.00	0.00	0.00	0.00	0.00	0.00	0.00	0.00
-0.01	-0.14	0.06	-0.07	0.00	0.37	-0.25	0.00	-0.14	0.41	-0.05	0.00	0.12	0.61	-0.33	0.00	-0.01	0.01	0.08	11.10	-160.73	148.89	0.00	2.60	-78.40	75.70	0.00	4.40	-8.40	4.00	0.00	4.40	-8.40	4.00	0.00	0.00	0.00	0.00	0.00	0.00	0.00	0.00	0.00	0.00	0.00	0.00	0.00	0.00	0.00	0.00
0.03	-0.34	0.25	0.18	-0.09	0.46	-0.59	-0.11	-0.18	0.17	-0.02	0.40	0.01	0.27	-0.07	0.06	-0.01	0.01	-0.31	65.80	-177.09	111.20	-0.26	30.00	-87.60	57.82	0.00	6.40	-7.90	1.50	0.00	6.40	-7.90	1.50	0.00	0.00	0.00	0.00	0.00	0.00	0.00	0.00	0.00	0.00	0.00	0.00	0.00	0.00	0.00	0.00
-0.31	-0.23	0.08	0.00	-0.17	0.35	-0.47	0.00	-0.20	0.56	0.07	0.16	-0.52	0.66	-0.10	0.00	-0.01	0.25	0.00	114.10	-176.50	61.94	-0.06	54.40	-88.20	33.80	0.00	7.80	-6.70	-1.00	0.00	7.80	-6.70	-1.00	0.00	0.00	0.00	0.00	0.00	0.00	0.00	0.00	0.00	0.00	0.00	0.00	0.00	0.00	0.00	0.00
-0.19	0.33	0.03	0.00	-0.24	0.27	0.10	-0.20	-0.20	0.07	0.12	0.00	-0.18	0.80	0.20	-0.18	-0.44	0.00	0.00	150.66	-158.35	7.50	0.00	73.50	-79.80	6.78	0.00	8.40	-4.80	-3.60	0.00	8.40	-4.80	-3.60	0.00	0.00	0.00	0.00	0.00	0.00	0.00	0.00	0.00	0.00	0.00	0.00	0.00	0.00	0.00	0.00
0.15	-0.13	-0.02	0.00	-0.04	0.22	0.06	0.00	-0.18	0.01	0.17	0.00	-0.25	-0.16	0.44	-0.06	-0.01	0.00	0.01	173.40	-125.30	-48.00	0.00	85.40	-64.19	-21.00	0.00	8.20	-2.40	-5.80	0.00	8.20	-2.40	-5.80	0.00	0.00	0.00	0.00	0.00	0.00	0.00	0.00	0.00	0.00	0.00	0.00	0.00	0.00	0.00	0.00
0.17	-0.09	-0.07	0.00	-0.30	0.15	0.00	0.00	-0.14	-0.03	0.19	-0.18	-0.03	0.31	0.39	0.07	-0.32	0.00	0.01	178.70	-79.79	-99.00	0.00	89.00	-42.40	-47.13	0.00	7.20	0.20	-7.40	0.00	7.20	0.20	-7.40	0.00	0.00	0.00	0.00	0.00	0.00	0.00	0.00	0.00	0.00	0.00	0.00	0.00	0.00	0.00	0.00
0.16	-0.05	0.15	0.00	-0.28	0.06	0.49	-0.47	-0.09	-0.11	0.20	0.00	-0.31	0.18	0.23	0.00	0.13	0.00	0.01	166.50	-26.35	-140.30	0.00	83.80	-15.90	-67.64	0.00	5.50	2.80	-8.30	0.00	5.50	2.80	-8.30	0.00	0.00	0.00	0.00	0.00	0.00	0.00	0.00	0.00	0.00	0.00	0.00	0.00	0.00	0.00	0.00
0.14	0.00	-0.15	0.00	-0.24	-0.03	0.27	0.00	-0.03	0.32	-0.24	-0.43	-0.32	0.08	0.23	0.00	-0.09	0.00	0.01	137.77	29.80	-168.06	-0.09	70.40	11.90	-82.28	0.00	3.20	5.10	-8.40	0.00	3.20	5.10	-8.40	0.00	0.00	0.00	0.00	0.00	0.00	0.00	0.00	0.00	0.00	0.00	0.00	0.00	0.00	0.00	0.00
0.11	0.11	-0.16	0.00	0.06	-0.12	0.36	0.00	0.03	-0.57	0.16	0.00	-0.37	0.08	0.63	-0.43	0.42	-0.01	-0.42	96.00	82.90	-179.09	0.00	50.20	38.60	-88.80	0.00	0.60	6.90	-7.60	0.00	0.60	6.90	-7.60	0.00	0.00	0.00	0.00	0.00	0.00	0.00	0.00	0.00	0.00	0.00	0.00	0.00	0.00	0.00	0.00
0.48	0.04	-0.17	0.00	-0.09	-0.51	0.29	0.00	0.09	-0.20	0.29	0.00	-0.21	-0.11	0.32	0.05	-0.39	-0.01	-0.38	44.60	127.90	-172.50	0.00	25.00	61.19	-86.59	0.00	-1.90	8.10	-6.10	0.00	-1.90	8.10	-6.10	0.00	0.00	0.00	0.00	0.00	0.00	0.00	0.00	0.00	0.00	0.00	0.00	0.00	0.00	0.00	0.00
-0.37	0.14	-0.38	0.00	0.00	-0.26	0.43	0.40	0.14	-0.19	0.52	-0.44	0.15	0.01	0.39	0.00	0.01	0.46	0.00	-11.33	160.39	-149.15	0.17	-2.60	78.40	-75.70	0.00	-4.40	8.40	-4.00	0.00	-4.40	8.40	-4.00	0.00	0.00	0.00	0.00	0.00	0.00	0.00	0.00	0.00	0.00	0.00	0.00	0.00	0.00	0.00	0.00
0.25	0.16	-0.47	0.42	0.09	0.12	0.20	-0.15	0.18	-0.17	0.00	-0.43	-0.01	-0.27	0.29	0.00	0.01	-0.48	0.00	-65.80	177.10	-111.04	0.05	-30.00	87.60	-57.60	0.00	-6.40	7.90	-1.50	0.00	-6.40	7.90	-1.50	0.00	0.00	0.00	0.00	0.00	0.00	0.00	0.00	0.00	0.00	0.00	0.00	0.00	0.00	0.00	0.00
-0.51	0.17	-0.08	-0.43	0.17	-0.04	-0.31	0.23	0.20	-0.13	-0.07	0.00	0.08	0.02	0.23	0.00	-0.25	-0.33	0.00	-114.10	176.97	-62.40	0.00	-54.22	88.20	-33.86	0.00	-7.80	6.70	1.00	0.00	-7.80	6.70	1.00	0.00	0.00	0.00	0.00	0.00	0.00	0.00	0.00	0.00	0.00	0.00	0.00	0.00	0.00	0.00	0.00
-0.13	0.16	0.03	0.13	0.24	-0.27	0.50	0.00	0.17	0.06	0.33	0.00	0.18	-0.33	0.15	0.03	0.01	0.00	0.00	-151.26	158.70	-7.50	-0.39	-73.50	80.20	-6.55	0.00	-8.40	4.80	3.60	0.00	-8.40	4.80	3.60	0.00	0.00	0.00	0.00	0.00	0.00	0.00	0.00	0.00	0.00	0.00	0.00	0.00	0.00	0.00	0.00
-0.15	0.45	0.26	0.00	0.60	-0.22	-0.06	-0.19	0.67	0.04	-0.17	0.00	0.25	-0.31	0.05	-0.02	-0.22	0.40	-0.01	-173.51	124.99	48.43	0.00	-85.40	64.40	21.00	0.00	-8.20	2.40	5.80	0.00	-8.20	2.40	5.80	0.00	0.00	0.00	0.00	0.00	0.00	0.00	0.00	0.00	0.00	0.00	0.00	0.00	0.00	0.00	0.00
-0.17	0.09	0.07	-0.09	0.30	0.01	-0.59	0.09	0.20	0.05	-0.19	-0.16	0.57	-0.26	-0.05	0.00	-0.10	0.00	-0.08	-178.70	79.60	98.98	0.00	-89.00	42.20	46.83	0.00	-7.20	-0.20	7.40	0.00	-7.20	-0.20	7.40	0.00	0.00	0.00	0.00	0.00	0.00	0.00	0.00	0.00	0.00	0.00	0.00	0.00	0.00	0.00	0.00
-0.01	0.05	0.38	0.00	0.28	-0.06	-0.22	0.00	0.11	0.10	-0.20	0.00	0.33	-0.18	-0.15	0.08	0.00	-0.35	-0.01	-166.50	26.35	140.30	0.00	-83.98	15.90	67.99	0.00	-5.50	-2.80	8.30	0.00	-5.50	-2.80	8.30	0.00	0.00	0.00	0.00	0.00	0.00	0.00	0.00	0.00	0.00	0.00	0.00	0.00	0.00	0.00	0.00
-0.07	0.09	-0.23	0.09	0.23	0.03	-0.43	0.08	0.12	0.15	-0.19	-0.35	0.32	-0.08	-0.23	-0.38	0.00	0.01	-0.01	-138.00	-29.80	167.80	0.00	-70.34	-11.90	82.30	0.00	-3.20	-5.10	8.40	0.00	-3.20	-5.10	8.40	0.00	0.00	0.00	0.00	0.00	0.00	0.00	0.00	0.00	0.00	0.00	0.00	0.00	0.00	0.00	0.00
-0.46	0.00	0.16	-0.46	0.33	0.12	-0.30	-0.38	-0.03	0.19	-0.16	0.07	-0.07	0.01	-0.11	0.00	0.00	0.01	-0.01	-96.06	-82.45	178.90	-0.35	-50.20	-38.38	88.80	0.00	-0.60	-6.90	7.60	0.00	-0.60	-6.90	7.60	0.00	0.00	0.00	0.00	0.00	0.00	0.00	0.00	0.00	0.00	0.00	0.00	0.00	0.00	0.00	0.00
-0.06	-0.10	0.19	-0.01	0.56	0.20	-0.29	0.24	-0.09	0.20	-0.31	0.00	0.21	0.11	-0.32	0.28	-0.44	0.01	0.09	-44.60	-127.79	172.50	0.32	-25.00	-61.10	86.50	0.00	1.90	-8.10	6.10	0.00	1.90	-8.10	6.10	0.00	0.00	0.00	0.00	0.00	0.00	0.00	0.00	0.00	0.00	0.00	0.00	0.00	0.00	0.00	0.00
-0.01	-0.31	0.49	-0.19	-0.11	0.26	0.01	0.00	0.27	0.19	0.36	0.00	0.12	0.20	-0.33	-0.23	0.10	-0.06	0.00	10.64	-160.30	149.20	0.00	2.60	-77.98	75.70	0.00	4.40	-8.40	4.00	0.00	4.40	-8.40	4.00	0.00	0.00	0.00	0.00	0.00	0.00	0.00	0.00	0.00	0.00	0.00	0.00	0.00	0.00	0.00	0.00
0.03	-0.16	-0.27	0.00	-0.09	0.29	-0.20	0.09	-0.18	0.17	0.11	0.06	0.01	0.27	-0.72	0.00	-0.27	0.01	0.00	65.87	-177.10	111.62	0.00	30.00	-87.66	57.60	0.00	6.40	-7.90	1.50	0.00	6.40	-7.90	1.50	0.00	0.00	0.00	0.00	0.00	0.00	0.00	0.00	0.00	0.00	0.00	0.00	0.00	0.00	0.00	0.00
-0.01	-0.17	0.08	0.00	-0.17	0.30	-0.12	0.00	-0.20	0.47	0.07	0.00	-0.28	0.32	0.11	-0.22	-0.01	0.01	0.32	114.59	-176.50	62.40	0.00	54.05	-88.20	33.80	0.00	7.80	-6.70	-1.00	0.00	7.80	-6.70	-1.00	0.00	0.00	0.00	0.00	0.00	0.00	0.00	0.00	0.00	0.00	0.00	0.00	0.00	0.00	0.00	0.00
0.60	-0.16	0.45	0.34	-0.18	0.27	-0.22	0.00	0.22	0.07	0.61	0.00	-0.56	0.33	-0.15	0.42	-0.01	0.00	0.00	151.10	-158.70	7.49	0.00	73.56	-80.55	6.70	0.00	8.40	-4.80	-3.60	0.00	8.40	-4.80	-3.60	0.00	0.00	0.00	0.00	0.00	0.00	0.00	0.00	0.00	0.00	0.00	0.00	0.00	0.00	0.00	0.00
0.55	-0.13	-0.02	0.00	-0.66	0.62	0.06	0.00	-0.12	0.01	0.31	0.00	-0.03	0.31	-0.28	0.00	-0.47	0.17	-0.02	173.40	-124.90	-48.00	0.03	85.40	-64.40	-21.32	0.00	8.20	-2.40	-5.80	0.00	8.20	-2.40	-5.80	0.00	0.00	0.00	0.00	0.00	0.00	0.00	0.00	0.00	0.00	0.00	0.00	0.00	0.00	0.00	0.00
0.17	-0.09	-0.07	0.17	-0.74	0.15	0.60	0.00	-0.14	-0.05	0.19	0.00	-0.31	0.26	0.05	0.00	0.27	-0.26	0.35	178.70	-79.60	-99.47	0.00	88.99	-42.21	-46.70	0.00	7.20	0.20	-7.40	0.00	7.20	0.20	-7.40	0.00	0.00	0.00	0.00	0.00	0.00	0.00	0.00	0.00	0.00	0.00	0.00	0.00	0.00	0.00	0.00
-0.01	-0.05	0.24	0.00	-0.28	-0.37	0.22	0.00	-0.09	-0.11	-0.02	0.47	-0.71	0.21	0.56	0.00	0.00	0.00	0.01	166.50	-25.79	-140.24	-0.43	84.22	-15.90	-67.90	0.00	5.50	2.80	-8.30	0.00	5.50	2.80	-8.30	0.00	0.00	0.00	0.00	0.00	0.00	0.00	0.00	0.00	0.00	0.00	0.00	0.00	0.00	0.00	0.00
0.14	0.00	-0.15	0.26	-0.24	-0.03	0.04	-0.31	-0.03	-0.15	0.19	0.00	-0.32	0.08	0.23	0.00	-0.31	-0.01	0.01	138.00	29.98	-167.80	0.00	70.40	11.92	-82.49	0.00	3.20	5.10	-8.40	0.00	3.20	5.10	-8.40	0.00	0.00	0.00	0.00	0.00	0.00	0.00	0.00	0.00	0.00	0.00	0.00	0.00	0.00	0.00	0.00
0.11	0.12	0.12	0.00	-0.17	-0.12	0.30	0.16	0.03	-0.19	0.44	0.00	-0.28	-0.01	0.29	0.00	0.00	-0.01	0.01	96.40	82.89	-178.66	0.00	50.31	38.60	-88.80	0.00	0.60	6.90	-7.60	0.00	0.60	6.90	-7.60	0.00	0.00	0.00	0.00	0.00	0.00	0.00	0.00	0.00	0.00	0.00	0.00	0.00	0.00	0.00	0.00
0.06	0.16	-0.17	0.00	-0.09	-0.20	0.29	0.00	0.09	-0.20	0.28	0.00	-0.21	-0.11	0.32	-0.15	0.00	-0.01	0.34	45.03	127.96	-172.47	0.00	25.00	61.27	-86.50	0.00	-1.90	8.10	-6.10	0.00	-1.90	8.10	-6.10	0.00	0.00	0.00	0.00	0.00	0.00	0.00	0.00	0.00	0.00	0.00	0.00	0.00	0.00	0.00	0.00
0.01	0.14	-0.15	0.00	0.00	-0.26	0.26	0.00	-0.29	0.21	0.05	0.00	-0.06	-0.35	0.33	0.00	0.06	-0.01	0.00	-10.86	160.30	-149.20	0.00	-2.60	78.40	-75.28	0.00	-4.40	8.40	-4.00	0.00	-4.40	8.40	-4.00	0.00	0.00	0.00	0.00	0.00	0.00	0.00	0.00	0.00	0.00	0.00	0.00	0.00	0.00	0.00	0.00
-0.03	0.56	-0.12	0.01	0.06	-0.29	0.20	0.00	0.18	-0.17	-0.38	0.00	-0.01	-0.27	0.29	0.06	-0.01	-0.10	0.28	-66.26	176.94	-111.20	0.00	-30.38	87.60	-57.60	0.00	-6.40	7.90	-1.50	0.00	-6.40	7.90	-1.50	0.00	0.00	0.00	0.00	0.00	0.00	0.00	0.00	0.00	0.00	0.00	0.00	0.00	0.00	0.00	0.00
-0.08	0.17	-0.08	0.00	0.17	-0.32	0.12	0.00	0.20	-0.13	-0.07	0.27	0.08	-0.26	0.23	0.00	0.17	-0.01	0.16	-114.10	176.19	-62.40	0.00	-54.40	88.20	-33.80	0.00	-7.80	6.70	1.00	0.00	-7.80	6.70	1.00	0.00	0.00	0.00	0.00	0.00	0.00	0.00	0.00	0.00	0.00	0.00	0.00	0.00	0.00	0.00	0.00
-0.13	0.16	-0.03	0.00	0.24	-0.27	0.03	-0.35	0.23	-0.07	-0.21	0.00	0.18	0.07	-0.01	0.05	0.01	-0.43	0.00	-151.10	158.97	-7.50	0.27	-73.50	80.20	-6.70	0.00	-8.40	4.80	3.60	0.00	-8.40	4.80	3.60	0.00	0.00	0.00	0.00	0.00	0.00	0.00	0.00	0.00	0.00	0.00	0.00	0.00	0.00	0.00	0.00
-0.15	0.13	0.02	0.00	0.28	-0.57	0.01	0.00	0.00	0.17	-0.17	0.00	0.25	-0.54	0.05	0.00	0.01	0.00	-0.01	-173.40	125.64	48.00	0.00	-85.83	64.40	21.43	0.00	-8.20	2.40	5.80	0.00	-8.20	2.40	5.80	0.00	0.00	0.00	0.00	0.00	0.00	0.00	0.00	0.00	0.00	0.00	0.00	0.00	0.00	0.00	0.00
-0.23	0.43	0.07	0.00	0.56	-0.41	-0.15	0.02	0.14	0.05	-0.19	0.00	0.31	-0.26	-0.05	0.40	0.01	0.00	-0.20	-178.23	79.60	99.00	0.00	-89.00	42.28	46.71	0.00	-7.20	-0.20	7.40	0.00	-7.20	-0.20	7.40	0.00	0.00	0.00	0.00	0.00	0.00	0.00	0.00	0.00	0.00	0.00	0.00	0.00	0.00	0.00	0.00
-0.16	0.05	-0.07	-0.35	0.28	-0.06	-0.22	0.00	0.37	0.18	-0.20	0.00	0.33	-0.18	-0.15	0.34	0.00	-0.16	-0.01	-166.50	26.00	139.86	0.00	-83.56	15.67	67.90	0.00	-5.50	-2.80	8.30	0.00	-5.50	-2.80	8.30	0.00	0.00	0.00	0.00	0.00	0.00	0.00	0.00	0.00	0.00	0.00	0.00	0.00	0.00	0.00	0.00
-0.14	0.16	0.15	0.00	0.24	0.24	-0.27	0.00	0.37	-0.17	0.15	0.00	0.01	0.19	-0.23	0.00	-0.35	-0.19	-0.01	-138.10	-29.80	167.80	0.09	-70.40	-11.90	82.30	0.00	-3.20	-5.10	8.40	0.00	-3.20	-5.10	8.40	0.00	0.00	0.00	0.00	0.00	0.00	0.00	0.00	0.00	0.00	0.00	0.00	0.00	0.00	0.00	0.00
-0.11	0.42	0.16	0.00	0.17	0.06	0.15	0.00	-0.03	0.19	-0.16	0.00	0.28	0.03	-0.29	0.00	0.00	0.01	-0.01	-96.00	-82.68	178.90	0.00	-50.20	-38.38	88.80	0.00	-0.60	-6.90	7.60	0.00	-0.60	-6.90	7.60	0.00	0.00	0.00	0.00	0.00	0.00	0.00	0.00	0.00	0.00	0.00	0.00	0.00	0.00	0.00	0.00
-0.06	0.14	0.17	0.00	0.09	0.26	-0.30	0.42	-0.09	0.20	0.31	0.26	0.21	0.11	-0.50	0.00	0.00	0.01	0.00	-44.26	-127.90	172.73	0.00	-25.00	-61.10	86.50	0.00	1.90	-8.10	6.10	0.00	1.90	-8.10	6.10	0.00	0.00	0.00	0.00	0.00	0.00	0.00	0.00	0.00	0.00	0.00	0.00	0.00	0.00	0.00	0.00
-0.17	-0.01	0.15	0.16	0.00	0.33	-0.26	0.47	-0.52	0.19	0.38	0.00	0.12	0.20	-0.33	0.00	-0.01	0.01	0.40	11.38	-160.30	148.82	0.47	2.60	-78.40	75.39	0.00	4.40	-8.40	4.00	0.00	4.40	-8.40	4.00	0.00	0.00	0.00	0.00	0.00	0.00	0.00	0.00	0.00	0.00	0.00	0.00	0.00	0.00	0.00	0.00
0.03	-0.16	0.12	0.00	-0.09	-0.06	-0.04	-0.06	-0.18	0.17	0.18	-0.07	0.01	0.27	-0.29	-0.19	0.16	0.06	0.15	65.80	-177.10	111.13	-0.47	30.00	-88.03	58.07	0.00	6.40	-7.90	1.50	0.00	6.40	-7.90	1.50	0.00	0.00	0.00	0.00	0.00	0.00	0.00	0.00	0.00	0.00	0.00	0.00	0.00	0.00	0.00	0.00
0.08	-0.17	-0.27	0.00	-0.17	0.39	-0.12	0.00	-0.20	-0.06	0.07	0.00	-0.08	0.32	-0.23	0.23	-0.01	-0.37	0.00	113.67	-176.50	62.40	0.00	54.40	-87.94	33.80	0.00	7.80	-6.70	-1.00	0.00	7.80	-6.70	-1.00	0.00	0.00	0.00	0.00	0.00	0.00	0.00	0.00	0.00	0.00	0.00	0.00	0.00	0.00	0.00	0.00
0.22	-0.16	0.03	0.40	-0.15	0.27	-0.03	-0.22	-0.20	0.07	0.20	0.34	0.06	0.33	-0.18	0.00	-0.01	0.00	0.00	151.10	-158.70	7.50	0.00	73.50	-80.20	6.70	0.00	8.40	-4.80	-3.60	0.00	8.40	-4.80	-3.60	0.00	0.00	0.00	0.00	0.00	0.00	0.00	0.00	0.00	0.00	0.00	0.00	0.00	0.00	0.00	0.00
0.15	-0.13	0.11	-0.11	-0.44	0.22	0.06	0.00	-0.04	0.01	-0.30	0.00	-0.12	0.37	-0.05	0.42	0.34	0.00	-0.31	173.38	-125.30	-48.00	0.00	85.40	-64.35	-21.00	0.00	8.20	-2.40	-5.80	0.00	8.20	-2.40	-5.80	0.00	0.00	0.00	0.00	0.00	0.00	0.00	0.00	0.00	0.00	0.00	0.00	0.00	0.00	0.00	0.00
0.17	0.36	-0.07	0.00	-0.73	-0.24	0.49	0.00	0.31	-0.05	0.35	-0.38	-0.31	0.26	0.33	0.00	-0.01	0.00	0.01	178.70	-79.60	-99.38	0.22	89.09	-42.20	-46.70	0.00	7.20	0.20	-7.40	0.00	7.20	0.20	-7.40	0.00	0.00	0.00	0.00	0.00	0.00	0.00	0.00	0.00	0.00	0.00	0.00	0.00	0.00	0.00	0.00
0.16	-0.44	-0.11	-0.38	-0.28	-0.05	0.11	0.00	-0.40	0.29	0.47	0.34	-0.33	0.18	-0.32	-0.35	0.00	0.27	0.01	166.03	-25.73	-139.96	-0.10	83.80	-15.90	-67.45	0.00	5.50	2.80	-8.30	0.00	5.50	2.80	-8.30	0.00	0.00	0.00	0.00	0.00	0.00	0.00	0.00	0.00	0.00	0.00	0.00	0.00	0.00	0.00	0.00
-0.21	0.00	-0.15	-0.43	-0.24	-0.03	0.33	-0.09	-0.03	-0.15	0.19	0.00	-0.32	0.08	0.41	0.43	0.00	-0.16	0.01	137.91	30.22	-167.80	0.00	70.40	11.59	-82.30	0.00	3.20	5.10	-8.40	0.00	3.20	5.10	-8.40	0.00	0.00	0.00	0.00	0.00	0.00	0.00	0.00	0.00	0.00	0.00	0.00	0.00	0.00	0.00	0.00
0.11	0.04	-0.16	0.23	-0.17	-0.06	0.30	0.00	-0.14	-0.21	-0.15	-0.15	-0.28	-0.01	-0.02	0.00	0.00	0.04	0.01	96.06	82.90	-178.90	0.34	50.20	38.88	-88.80	0.00	0.60	6.90	-7.60	0.00	0.60	6.90	-7.60	0.00	0.00	0.00	0.00	0.00	0.00	0.00	0.00	0.00	0.00	0.00	0.00	0.00	0.00	0.00	0.00
0.55	0.10	-0.17	0.00	-0.09	-0.20	0.09	0.17	0.09	-0.43	-0.33	0.00	0.20	-0.10	0.32	-0.11	0.14	0.39	0.00	44.76	127.43	-172.15	0.00	25.00	61.33	-86.50	0.00	-1.90	8.10	-6.10	0.00	-1.90	8.10	-6.10	0.00	0.00	0.00	0.00	0.00	0.00	0.00	0.00	0.00	0.00	0.00	0.00	0.00	0.00	0.00	0.00
0.01	0.20	0.07	0.06	0.00	-0.26	0.54	-0.31	0.21	-0.01	-0.33	0.00	0.30	-0.27	0.33	0.18	0.01	-0.01	0.00	-11.10	160.30	-149.04	0.00	-2.60	78.40	-75.70	0.00	-4.40	8.40	-4.00	0.00	-4.40	8.40	-4.00	0.00	0.00	0.00	0.00	0.00	0.00	0.00	0.00	0.00	0.00	0.00	0.00	0.00	0.00	0.00	0.00
-0.38	0.33	0.20	0.00	0.09	0.18	0.20	0.06	0.58	-0.17	0.15	-0.38	-0.01	-0.28	0.29	0.00	0.01	-0.01	0.00	-66.27	177.10	-111.42	0.00	-30.32	87.60	-57.25	0.00	-6.40	7.90	-1.50	0.00	-6.40	7.90	-1.50	0.00	0.00	0.00	0.00	0.00	0.00	0.00	0.00	0.00	0.00	0.00	0.00	0.00	0.00	0.00	0.00
-0.51	0.64	-0.08	0.00	0.17	-0.30	-0.05	0.21	0.20	-0.13	-0.07	0.00	0.08	-0.05	0.23	0.06	0.01	-0.27	0.00	-114.10	176.04	-62.40	-0.35	-53.91	88.63	-33.80	0.00	-7.80	6.70	1.00	0.00	-7.80	6.70	1.00	0.00	0.00	0.00	0.00	0.00	0.00	0.00	0.00	0.00	0.00	0.00	0.00	0.00	0.00	0.00	0.00
-0.13	0.42	0.03	0.00	0.24	-0.27	0.03	0.00	0.20	-0.07	-0.12	0.41	0.18	-0.33	0.15	-0.20	-0.18	0.00	0.23	-151.10	159.04	-7.50	0.00	-73.50	80.20	-6.70	0.00	-8.40	4.80	3.60	0.00	-8.40	4.80	3.60	0.00	0.00	0.00	0.00	0.00	0.00	0.00	0.00	0.00	0.00	0.00	0.00	0.00	0.00	0.00	0.00
-0.15	0.13	0.02	0.00	0.50	-0.19	-0.37	0.00	0.18	-0.01	-0.63	0.00	0.25	-0.31	0.05	0.00	0.35	0.00	0.39	-173.60	125.30	48.00	0.00	-85.18	64.40	21.00	0.00	-8.20	2.40	5.80	0.00	-8.20	2.40	5.80	0.00	0.00	0.00	0.00	0.00	0.00	0.00	0.00	0.00	0.00	0.00	0.00	0.00	0.00	0.00	0.00
0.04	0.09	0.07	0.00	0.75	-0.15	0.07	0.00	0.14	0.05	-0.19	0.00	0.31	-0.26	-0.05	0.00	0.01	-0.02	0.05	-178.87	79.51	99.00	0.00	-88.53	42.20	46.50	0.00	-7.20	-0.20	7.40	0.00	-7.20	-0.20	7.40	0.00	0.00	0.00	0.00	0.00	0.00	0.00	0.00	0.00	0.00	0.00	0.00	0.00	0.00	0.00	0.00
-0.03	0.32	0.11	0.00	0.54	0.21	-0.22	0.00	0.09	0.11	-0.20	0.00	0.33	-0.18	0.09	-0.32	0.00	0.09	-0.01	-166.50	26.20	140.30	0.00	-83.80	16.25	67.90	0.00	-5.50	-2.80	8.30	0.00	-5.50	-2.80	8.30	0.00	0.00	0.00	0.00	0.00	0.00	0.00	0.00	0.00	0.00	0.00	0.00	0.00	0.00	0.00	0.00
-0.14	0.27	-0.08	-0.18	0.24	0.25	-0.27	0.42	0.03	0.15	-0.10	0.40	0.06	-0.08	-0.23	0.00	0.00	0.01	-0.01	-138.07	-29.80	167.80	0.00	-70.57	-11.74	82.58	0.00	-3.20	-5.10	8.40	0.00	-3.20	-5.10	8.40	0.00	0.00	0.00	0.00	0.00	0.00	0.00	0.00	0.00	0.00	0.00	0.00	0.00	0.00	0.00	0.00
-0.11	0.22	0.09	0.00	0.17	0.12	-0.24	-0.18	-0.03	0.30	-0.16	0.00	0.28	0.01	-0.29	0.00	0.00	0.01	-0.01	-96.00	-82.90	178.90	0.16	-50.07	-38.71	88.80	0.00	-0.60	-6.90	7.60	0.00	-0.60	-6.90	7.60	0.00	0.00	0.00	0.00	0.00	0.00	0.00	0.00	0.00	0.00	0.00	0.00	0.00	0.00	0.00	0.00
-0.06	0.03	-0.03	0.00	0.14	0.20	-0.52	-0.16	-0.10	0.20	-0.11	-0.35	0.32	-0.15	-0.32	0.00	0.00	0.07	0.40	-44.60	-127.90	172.50	0.11	-25.00	-61.50	86.50	0.00	1.90	-8.10	6.10	0.00	1.90	-8.10	6.10	0.00	0.00	0.00	0.00	0.00	0.00	0.00	0.00	0.00	0.00	0.00	0.00	0.00	0.00	0.00	0.00
-0.01	0.20	0.55	0.00	0.00	0.19	-0.61	0.00	-0.14	0.09	-0.05	0.43	0.61	0.42	-0.33	0.00	0.42	-0.18	0.00	11.10	-160.74	149.20	0.00	2.63	-78.40	75.70	0.00	4.40	-8.40	4.00	0.00	4.40	-8.40	4.00	0.00	0.00	0.00	0.00	0.00	0.00	0.00	0.00	0.00	0.00	0.00	0.00	0.00	0.00	0.00	0.00
0.03	-0.11	0.27	0.45	-0.09	0.29	-0.20	0.00	-0.44	0.59	0.05	0.00	0.01	0.27	-0.29	0.00	-0.01	0.01	0.26	65.80	-177.10	111.20	0.00	29.61	-87.60	57.60	0.00	6.40	-7.90	1.50	0.00	6.40	-7.90	1.50	0.00	0.00	0.00	0.00	0.00	0.00	0.00	0.00	0.00	0.00	0.00	0.00	0.00	0.00	0.00	0.00
0.08	0.24	-0.09	0.00	-0.17	0.30	0.06	0.00	0.12	0.13	0.10	0.00	-0.14	0.32	-0.40	0.13	0.06	0.01	-0.06	114.10	-176.50	62.40	0.00	54.40	-88.20	33.80	0.00	7.80	-6.70	-1.00	0.00	7.80	-6.70	-1.00	0.00	0.00	0.00	0.00	0.00	0.00	0.00	0.00	0.00	0.00	0.00	0.00	0.00	0.00	0.00	0.00
0.13	-0.16	0.03	0.45	-0.39	0.34	-0.03	0.00	-0.20	-0.24	0.12	0.00	0.22	-0.05	-0.15	0.00	0.26	0.00	-0.38	151.10	-158.89	7.50	0.00	73.50	-79.93	6.88	0.00	8.40	-4.80	-3.60	0.00	8.40	-4.80	-3.60	0.00	0.00	0.00	0.00	0.00	0.00	0.00	0.00	0.00	0.00	0.00	0.00	0.00	0.00	0.00	0.00
0.15	-0.06	-0.02	0.00	-0.28	0.22	0.48	0.22	-0.18	0.01	0.30	0.00	-0.25	0.31	-0.43	0.00	-0.01	0.00	0.01	173.40	-125.12	-48.00	0.00	85.40	-64.40	-21.17	0.00	8.20	-2.40	-5.80	0.00	8.20	-2.40	-5.80	0.00	0.00	0.00	0.00	0.00	0.00	0.00	0.00	0.00	0.00	0.00	0.00	0.00	0.00	0.00	0.00
0.11	-0.09	-0.22	0.00	-0.30	0.15	0.15	0.00	-0.14	-0.24	0.19	0.00	-0.17	-0.09	0.05	0.00	-0.01	0.00	0.01	178.70	-79.25	-99.00	0.06	89.00	-42.20	-46.70	0.00	7.20	0.20	-7.40	0.00	7.20	0.20	-7.40	0.00	0.00	0.00	0.00	0.00	0.00	0.00	0.00	0.00	0.00	0.00	0.00	0.00	0.00	0.00	0.00
0.16	-0.05	-0.11	0.00	-0.28	0.20	0.22	0.27	-0.55	0.04	0.20	0.00	-0.15	-0.28	0.15	0.22	0.00	0.00	0.01	166.50	-26.14	-140.30	0.26	83.80	-15.48	-67.90	0.00	5.50	2.80	-8.30	0.00	5.50	2.80	-8.30	0.00	0.00	0.00	0.00	0.00	0.00	0.00	0.00	0.00	0.00	0.00	0.00	0.00	0.00	0.00	0.00
0.14	0.00	-0.15	0.00	-0.24	-0.03	0.30	0.00	-0.03	-0.41	0.19	0.00	-0.32	0.14	0.57	0.00	0.00	-0.36	0.01	138.00	29.80	-167.80	0.00	70.25	11.90	-82.30	0.00	3.20	5.10	-8.40	0.00	3.20	5.10	-8.40	0.00	0.00	0.00	0.00	0.00	0.00	0.00	0.00	0.00	0.00	0.00	0.00	0.00	0.00	0.00	0.00
0.11	0.05	-0.16	-0.10	-0.17	-0.12	0.38	0.06	0.03	0.07	0.16	0.00	-0.71	-0.01	0.29	0.47	0.26	-0.01	0.01	96.42	82.90	-178.90	0.00	50.20	38.60	-88.80	0.00	0.60	6.90	-7.60	0.00	0.60	6.90	-7.60	0.00	0.00	0.00	0.00	0.00	0.00	0.00	0.00	0.00	0.00	0.00	0.00	0.00	0.00	0.00	0.00
0.30	-0.37	-0.17	0.22	-0.09	-0.20	0.29	0.00	-0.08	-0.20	-0.15	0.02	-0.21	-0.55	0.32	0.00	-0.35	0.15	0.00	44.60	127.90	-172.26	0.00	25.00	61.50	-86.50	0.00	-1.90	8.10	-6.10	0.00	-1.90	8.10	-6.10	0.00	0.00	0.00	0.00	0.00	0.00	0.00	0.00	0.00	0.00	0.00	0.00	0.00	0.00	0.00	0.00
0.01	-0.29	-0.15	0.00	-0.39	0.17	0.26	-0.07	0.14	-0.13	0.05	0.00	-0.12	-0.20	0.33	0.00	0.42	-0.01	0.03	-11.10	160.30	-149.20	0.45	-2.54	78.38	-76.17	0.00	-4.40	8.40	-4.00	0.00	-4.40	8.40	-4.00	0.00	0.00	0.00	0.00	0.00	0.00	0.00	0.00	0.00	0.00	0.00	0.00	0.00	0.00	0.00	0.00
-0.03	0.16	-0.47	0.00	0.09	-0.29	0.69	0.00	0.41	-0.23	-0.23	0.26	-0.01	-0.27	0.29	0.49	0.01	-0.01	0.00	-66.18	177.10	-111.20	0.00	-29.95	87.60	-57.60	0.00	-6.40	7.90	-1.50	0.00	-6.40	7.90	-1.50	0.00	0.00	0.00	0.00	0.00	0.00	0.00	0.00	0.00	0.00	0.00	0.00	0.00	0.00	0.00	0.00
-0.08	0.17	-0.08	0.00	-0.29	-0.30	0.12	-0.23	0.20	-0.59	-0.24	0.42	0.16	-0.32	0.23	0.00	0.07	-0.01	0.00	-113.75	176.50	-62.40	0.08	-54.40	88.20	-33.80	0.00	-7.80	6.70	1.00	0.00	-7.80	6.70	1.00	0.00	0.00	0.00	0.00	0.00	0.00	0.00	0.00	0.00	0.00	0.00	0.00	0.00	0.00	0.00	0.00
-0.13	0.16	-0.03	0.00	0.05	-0.27	0.03	0.00	0.33	-0.25	-0.12	0.32	0.27	-0.33	0.26	-0.46	-0.31	-0.19	0.00	-151.10	158.35	-7.50	0.00	-73.56	80.54	-6.70	0.00	-8.40	4.80	3.60	0.00	-8.40	4.80	3.60	0.00	0.00	0.00	0.00	0.00	0.00	0.00	0.00	0.00	0.00	0.00	0.00	0.00	0.00	0.00	0.00
-0.15	-0.18	0.02	0.00	0.28	-0.22	-0.06	0.00	0.18	-0.01	-0.17	0.00	0.25	-0.31	0.05	0.00	0.08	0.00	0.25	-173.00	125.51	48.09	-0.03	-85.40	64.02	21.00	0.00	-8.20	2.40	5.80	0.00	-8.20	2.40	5.80	0.00	0.00	0.00	0.00	0.00	0.00	0.00	0.00	0.00	0.00	0.00	0.00	0.00	0.00	0.00	0.00
-0.17	0.09	0.07	0.00	0.30	-0.15	-0.15	0.00	0.61	-0.06	-0.19	0.09	0.31	-0.26	-0.05	0.00	0.01	-0.43	-0.01	-178.70	79.60	98.91	-0.07	-89.00	41.73	46.32	0.00	-7.20	-0.20	7.40	0.00	-7.20	-0.20	7.40	0.00	0.00	0.00	0.00	0.00	0.00	0.00	0.00	0.00	0.00	0.00	0.00	0.00	0.00	0.00	0.00
-0.16	0.05	-0.05	0.22	0.28	-0.06	0.18	0.00	0.09	0.11	-0.20	0.18	0.34	-0.18	-0.15	0.00	0.16	0.00	0.17	-166.65	26.27	140.30	0.26	-83.78	15.90	67.64	0.00	-5.50	-2.80	8.30	0.00	-5.50	-2.80	8.30	0.00	0.00	0.00	0.00	0.00	0.00	0.00	0.00	0.00	0.00	0.00	0.00	0.00	0.00	0.00	0.00
-0.14	0.00	0.15	0.00	0.05	0.43	-0.27	0.00	0.18	0.15	-0.19	-0.03	0.32	-0.08	-0.16	0.00	0.00	0.08	-0.01	-138.00	-29.91	167.80	-0.31	-70.40	-11.90	82.52	0.00	-3.20	-5.10	8.40	0.00	-3.20	-5.10	8.40	0.00	0.00	0.00	0.00	0.00	0.00	0.00	0.00	0.00	0.00	0.00	0.00	0.00	0.00	0.00	0.00
-0.28	-0.05	0.16	0.00	0.17	0.12	-0.30	0.00	-0.03	-0.12	-0.19	-0.43	-0.18	-0.22	-0.13	0.00	0.47	0.01	-0.01	-96.00	-82.90	178.43	0.00	-50.20	-38.60	88.80	0.00	-0.60	-6.90	7.60	0.00	-0.60	-6.90	7.60	0.00	0.00	0.00	0.00	0.00	0.00	0.00	0.00	0.00	0.00	0.00	0.00	0.00	0.00	0.00	0.00
-0.06	-0.10	0.17	0.06	0.09	0.20	0.03	0.00	-0.09	0.44	0.11	-0.47	0.56	-0.20	-0.70	0.00	-0.38	-0.45	0.00	-44.60	-127.50	172.50	0.00	-25.00	-61.50	86.50	0.00	1.90	-8.10	6.10	0.00	1.90	-8.10	6.10	0.00	0.00	0.00	0.00	0.00	0.00	0.00	0.00	0.00	0.00	0.00	0.00	0.00	0.00	0.00	0.00
-0.01	-0.14	0.15	0.00	0.28	0.61	-0.26	0.00	-0.36	0.53	0.35	0.00	0.12	0.20	-0.30	0.15	-0.01	0.01	0.00	11.10	-160.68	149.54	0.15	2.54	-78.40	75.23	0.00	4.40	-8.40	4.00	0.00	4.40	-8.40	4.00	0.00	0.00	0.00	0.00	0.00	0.00	0.00	0.00	0.00	0.00	0.00	0.00	0.00	0.00	0.00	0.00
0.03	-0.27	0.12	0.00	-0.09	0.63	-0.20	-0.10	-0.18	0.17	0.01	0.00	0.01	0.05	-0.29	0.00	0.12	0.01	-0.43	65.49	-177.16	111.46	0.00	30.41	-87.60	57.60	0.00	6.40	-7.90	1.50	0.00	6.40	-7.90	1.50	0.00	0.00	0.00	0.00	0.00	0.00	0.00	0.00	0.00	0.00	0.00	0.00	0.00	0.00	0.00	0.00
0.09	0.09	0.08	0.27	-0.17	0.30	-0.12	-0.26	-0.20	0.13	0.14	0.00	-0.25	0.48	0.24	-0.43	-0.01	0.01	-0.35	114.15	-176.67	62.40	0.42	54.40	-88.51	33.80	0.00	7.80	-6.70	-1.00	0.00	7.80	-6.70	-1.00	0.00	0.00	0.00	0.00	0.00	0.00	0.00	0.00	0.00	0.00	0.00	0.00	0.00	0.00	0.00	0.00
0.13	-0.16	0.03	0.00	-0.24	0.27	-0.13	0.00	-0.20	0.21	-0.23	0.00	-0.18	0.33	0.12	0.00	-0.17	0.00	0.00	151.10	-158.21	7.30	0.00	73.73	-80.20	6.70	0.00	8.40	-4.80	-3.60	0.00	8.40	-4.80	-3.60	0.00	0.00	0.00	0.00	0.00	0.00	0.00	0.00	0.00	0.00	0.00	0.00	0.00	0.00	0.00	0.00
0.15	-0.13	-0.19	0.00	-0.28	0.64	0.06	0.00	-0.37	0.01	0.17	-0.26	-0.25	0.31	-0.44	-0.16	-0.47	0.00	0.01	173.14	-125.30	-48.00	-0.26	85.40	-64.75	-20.73	0.00	8.20	-2.40	-5.80	0.00	8.20	-2.40	-5.80	0.00	0.00	0.00	0.00	0.00	0.00	0.00	0.00	0.00	0.00	0.00	0.00	0.00	0.00	0.00	0.00
0.17	-0.44	-0.07	-0.38	-0.53	0.15	0.15	0.00	-0.14	-0.05	0.19	0.00	-0.31	0.33	0.05	0.00	-0.01	0.22	-0.22	178.83	-79.60	-99.00	-0.43	89.26	-42.20	-46.70	0.00	7.20	0.20	-7.40	0.00	7.20	0.20	-7.40	0.00	0.00	0.00	0.00	0.00	0.00	0.00	0.00	0.00	0.00	0.00	0.00	0.00	0.00	0.00	0.00
0.16	0.11	-0.42	0.27	0.07	0.06	0.27	0.11	-0.09	0.31	0.20	0.11	-0.56	0.18	0.14	0.00	0.00	0.41	0.01	166.50	-26.20	-140.23	0.00	83.80	-16.00	-67.90	0.00	5.50	2.80	-8.30	0.00	5.50	2.80	-8.30	0.00	0.00	0.00	0.00	0.00	0.00	0.00	0.00	0.00	0.00	0.00	0.00	0.00	0.00	0.00	0.00
0.14	0.02	-0.47	0.00	-0.07	-0.03	0.27	-0.26	-0.03	-0.15	0.19	0.01	0.00	0.24	0.06	0.00	0.00	-0.01	0.01	138.03	29.80	-167.80	0.00	70.67	11.90	-82.30	0.00	3.20	5.10	-8.40	0.00	3.20	5.10	-8.40	0.00	0.00	0.00	0.00	0.00	0.00	0.00	0.00	0.00	0.00	0.00	0.00	0.00	0.00	0.00	0.00
0.53	0.05	-0.16	0.00	-0.17	-0.32	0.30	0.00	-0.40	-0.19	0.16	-0.02	0.15	-0.01	0.74	0.16	0.40	-0.01	0.01	96.00	82.64	-178.90	0.42	50.20	38.95	-88.80	0.00	0.60	6.90	-7.60	0.00	0.60	6.90	-7.60	0.00	0.00	0.00	0.00	0.00	0.00	0.00	0.00	0.00	0.00	0.00	0.00	0.00	0.00	0.00	0.00
0.06	-0.05	0.10	0.00	-0.04	-0.21	0.29	0.07	0.36	-0.20	0.11	0.09	-0.21	-0.11	0.32	-0.35	0.00	-0.01	-0.16	44.59	127.90	-172.50	0.00	25.07	61.50	-86.66	0.00	-1.90	8.10	-6.10	0.00	-1.90	8.10	-6.10	0.00	0.00	0.00	0.00	0.00	0.00	0.00	0.00	0.00	0.00	0.00	0.00	0.00	0.00	0.00	0.00
0.01	0.14	-0.15	0.00	-0.02	-0.26	0.47	0.00	0.14	-0.36	0.05	0.00	-0.12	-0.52	0.14	0.00	0.43	0.41	0.00	-11.29	160.30	-149.20	0.00	-2.61	78.40	-75.70	0.00	-4.40	8.40	-4.00	0.00	-4.40	8.40	-4.00	0.00	0.00	0.00	0.00	0.00	0.00	0.00	0.00	0.00	0.00	0.00	0.00	0.00	0.00	0.00	0.00
-0.03	0.16	-0.34	0.24	-0.26	-0.75	0.20	0.07	0.08	-0.17	0.00	-0.46	-0.01	0.18	0.35	0.00	0.01	-0.01	0.00	-65.80	176.71	-111.20	0.00	-30.00	87.67	-57.60	0.00	-6.40	7.90	-1.50	0.00	-6.40	7.90	-1.50	0.00	0.00	0.00	0.00	0.00	0.00	0.00	0.00	0.00	0.00	0.00	0.00	0.00	0.00	0.00	0.00
-0.08	0.17	-0.27	0.14	0.64	-0.30	0.12	0.06	0.20	-0.13	-0.07	0.17	0.08	0.10	0.23	0.00	0.01	-0.01	0.00	-114.10	176.93	-62.40	-0.35	-54.40	88.19	-33.75	0.00	-7.80	6.70	1.00	0.00	-7.80	6.70	1.00	0.00	0.00	0.00	0.00	0.00	0.00	0.00	0.00	0.00	0.00	0.00	0.00	0.00	0.00	0.00	0.00
-0.13	0.16	-0.03	0.00	0.24	-0.27	0.03	0.00	0.20	-0.14	-0.44	-0.17	0.18	-0.42	0.55	0.00	0.01	0.00	-0.46	-151.10	158.70	-7.50	-0.01	-73.50	80.20	-6.70	0.00	-8.40	4.80	3.60	0.00	-8.40	4.80	3.60	0.00	0.00	0.00	0.00	0.00	0.00	0.00	0.00	0.00	0.00	0.00	0.00	0.00	0.00	0.00	0.00
-0.15	-0.33	0.44	0.00	0.28	-0.21	-0.06	0.00	0.18	0.15	-0.17	0.00	0.25	-0.31	-0.06	0.47	0.01	0.00	-0.01	-173.40	124.99	48.00	0.34	-85.40	64.40	21.00	0.00	-8.20	2.40	5.80	0.00	-8.20	2.40	5.80	0.00	0.00	0.00	0.00	0.00	0.00	0.00	0.00	0.00	0.00	0.00	0.00	0.00	0.00	0.00	0.00
-0.17	0.09	0.07	-0.20	0.30	-0.15	-0.24	0.00	0.14	-0.38	-0.19	0.09	0.31	-0.26	-0.05	0.00	0.01	0.00	-0.07	-178.70	79.60	99.00	0.00	-88.66	42.20	46.70	0.00	-7.20	-0.20	7.40	0.00	-7.20	-0.20	7.40	0.00	0.00	0.00	0.00	0.00	0.00	0.00	0.00	0.00	0.00	0.00	0.00	0.00	0.00	0.00	0.00
-0.16	-0.04	0.11	0.00	0.28	-0.06	-0.22	-0.35	-0.26	0.11	-0.14	0.00	0.33	-0.18	-0.15	0.00	-0.43	0.00	0.41	-166.28	26.25	140.30	0.00	-83.53	15.90	68.37	0.00	-5.50	-2.80	8.30	0.00	-5.50	-2.80	8.30	0.00	0.00	0.00	0.00	0.00	0.00	0.00	0.00	0.00	0.00	0.00	0.00	0.00	0.00	0.00	0.00
-0.14	0.00	0.15	0.49	0.24	-0.35	0.20	0.14	-0.14	0.37	-0.19	0.00	0.32	-0.08	-0.23	0.00	0.00	0.28	-0.01	-138.35	-29.80	168.02	0.00	-70.40	-11.99	82.30	0.00	-3.20	-5.10	8.40	0.00	-3.20	-5.10	8.40	0.00	0.00	0.00	0.00	0.00	0.00	0.00	0.00	0.00	0.00	0.00	0.00	0.00	0.00	0.00	0.00
-0.11	-0.36	0.16	0.00	0.51	0.47	-0.30	-0.47	-0.03	0.19	-0.16	0.00	0.28	0.27	-0.29	0.00	0.15	0.01	0.26	-96.00	-82.90	178.96	0.00	-50.20	-38.26	88.80	0.00	-0.60	-6.90	7.60	0.00	-0.60	-6.90	7.60	0.00	0.00	0.00	0.00	0.00	0.00	0.00	0.00	0.00	0.00	0.00	0.00	0.00	0.00	0.00	0.00
-0.06	-0.10	0.17	0.00	0.09	0.20	-0.29	0.00	-0.09	0.20	-0.57	-0.17	-0.18	0.29	-0.34	0.01	-0.35	0.01	0.45	-44.46	-127.48	172.50	0.00	-25.00	-61.50	86.50	0.00	1.90	-8.10	6.10	0.00	1.90	-8.10	6.10	0.00	0.00	0.00	0.00	0.00	0.00	0.00	0.00	0.00	0.00	0.00	0.00	0.00	0.00	0.00	0.00
0.15	-0.05	-0.11	-0.47	0.03	0.26	-0.26	0.27	-0.15	0.19	-0.05	0.00	0.12	0.03	-0.33	0.00	0.20	0.35	0.07	11.10	-160.30	149.20	0.41	2.60	-78.40	75.70	0.00	4.40	-8.40	4.00	0.00	4.40	-8.40	4.00	0.00	0.00	0.00	0.00	0.00	0.00	0.00	0.00	0.00	0.00	0.00	0.00	0.00	0.00	0.00	0.00
0.03	-0.16	0.12	0.00	0.04	0.19	-0.20	0.00	-0.44	0.11	0.42	0.00	-0.16	0.27	-0.29	0.00	-0.01	-0.10	0.18	65.80	-177.27	111.20	0.00	29.54	-87.60	57.60	0.00	6.40	-7.90	1.50	0.00	6.40	-7.90	1.50	0.00	0.00	0.00	0.00	0.00	0.00	0.00	0.00	0.00	0.00	0.00	0.00	0.00	0.00	0.00	0.00
0.08	0.17	0.02	0.00	-0.17	0.30	-0.12	-0.43	0.14	0.13	0.30	-0.11	0.01	0.72	-0.23	0.00	-0.01	-0.46	0.00	114.07	-176.34	62.40	0.00	54.40	-88.63	33.80	0.00	7.80	-6.70	-1.00	0.00	7.80	-6.70	-1.00	0.00	0.00	0.00	0.00	0.00	0.00	0.00	0.00	0.00	0.00	0.00	0.00	0.00	0.00	0.00	0.00
0.13	-0.59	0.03	0.00	-0.24	0.27	-0.10	0.22	-0.20	0.07	-0.03	0.00	-0.18	0.33	-0.46	0.00	-0.01	0.00	0.00	151.10	-158.70	7.50	0.06	73.50	-80.55	6.35	0.00	8.40	-4.80	-3.60	0.00	8.40	-4.80	-3.60	0.00	0.00	0.00	0.00	0.00	0.00	0.00	0.00	0.00	0.00	0.00	0.00	0.00	0.00	0.00	0.00
0.15	-0.13	0.06	0.00	-0.28	0.46	0.06	0.00	-0.37	0.01	0.19	0.00	-0.25	-0.12	-0.05	0.14	-0.01	0.35	-0.46	173.40	-125.30	-48.23	0.00	85.09	-64.79	-21.00	0.00	8.20	-2.40	-5.80	0.00	8.20	-2.40	-5.80	0.00	0.00	0.00	0.00	0.00	0.00	0.00	0.00	0.00	0.00	0.00	0.00	0.00	0.00	0.00	0.00
0.17	-0.09	0.28	0.00	-0.16	-0.02	-0.32	0.00	-0.14	-0.05	0.19	0.00	-0.31	0.48	0.45	0.00	-0.24	0.00	0.01	178.70	-79.60	-99.23	0.00	89.00	-42.20	-46.70	0.00	7.20	0.20	-7.40	0.00	7.20	0.20	-7.40	0.00	0.00	0.00	0.00	0.00	0.00	0.00	0.00	0.00	0.00	0.00	0.00	0.00	0.00	0.00	0.00
0.16	-0.07	-0.10	0.00	-0.28	0.06	0.64	0.00	-0.09	-0.11	0.20	0.00	-0.33	-0.21	0.15	0.00	0.00	0.24	-0.30	166.61	-26.20	-140.47	0.00	83.45	-15.96	-67.90	0.00	5.50	2.80	-8.30	0.00	5.50	2.80	-8.30	0.00	0.00	0.00	0.00	0.00	0.00	0.00	0.00	0.00	0.00	0.00	0.00	0.00	0.00	0.00	0.00
0.14	-0.01	-0.15	0.00	-0.24	-0.03	0.27	0.00	-0.03	-0.50	0.19	0.23	-0.32	0.08	0.23	0.00	0.24	0.02	0.01	138.00	29.80	-167.80	0.00	69.94	11.90	-82.73	0.00	3.20	5.10	-8.40	0.00	3.20	5.10	-8.40	0.00	0.00	0.00	0.00	0.00	0.00	0.00	0.00	0.00	0.00	0.00	0.00	0.00	0.00	0.00	0.00
0.11	0.05	-0.47	0.00	-0.17	-0.12	0.43	0.00	0.03	-0.13	0.16	0.00	-0.22	-0.01	0.29	0.00	0.34	-0.32	0.25	96.00	82.47	-178.90	0.35	50.26	38.60	-89.26	0.00	0.60	6.90	-7.60	0.00	0.60	6.90	-7.60	0.00	0.00	0.00	0.00	0.00	0.00	0.00	0.00	0.00	0.00	0.00	0.00	0.00	0.00	0.00	0.00
-0.14	0.25	-0.63	0.00	-0.09	-0.11	-0.14	0.00	0.09	-0.20	0.11	0.00	-0.21	-0.11	0.32	0.00	-0.47	-0.01	0.00	44.17	127.90	-172.50	0.35	24.91	61.50	-86.50	0.00	-1.90	8.10	-6.10	0.00	-1.90	8.10	-6.10	0.00	0.00	0.00	0.00	0.00	0.00	0.00	0.00	0.00	0.00	0.00	0.00	0.00	0.00	0.00	0.00
0.01	0.14	-0.15	0.00	0.00	-0.08	0.26	0.43	0.14	-0.19	0.05	0.00	-0.12	-0.20	0.27	0.00	0.01	-0.01	-0.02	-11.10	160.30	-149.20	0.00	-2.44	78.40	-76.01	0.00	-4.40	8.40	-4.00	0.00	-4.40	8.40	-4.00	0.00	0.00	0.00	0.00	0.00	0.00	0.00	0.00	0.00	0.00	0.00	0.00	0.00	0.00	0.00	0.00
-0.05	-0.04	-0.29	0.00	0.31	-0.21	0.20	0.00	0.18	-0.17	0.00	0.00	-0.01	-0.27	0.34	0.00	0.01	-0.01	0.43	-65.80	176.84	-111.20	0.00	-30.00	87.42	-57.61	0.00	-6.40	7.90	-1.50	0.00	-6.40	7.90	-1.50	0.00	0.00	0.00	0.00	0.00	0.00	0.00	0.00	0.00	0.00	0.00	0.00	0.00	0.00	0.00	0.00
-0.51	0.17	-0.08	0.00	0.17	-0.30	0.12	0.00	0.46	-0.13	-0.07	0.00	0.42	-0.35	0.14	0.24	0.01	-0.01	0.00	-114.10	176.12	-62.56	0.01	-54.40	88.20	-33.80	0.00	-7.80	6.70	1.00	0.00	-7.80	6.70	1.00	0.00	0.00	0.00	0.00	0.00	0.00	0.00	0.00	0.00	0.00	0.00	0.00	0.00	0.00	0.00	0.00
-0.59	0.16	-0.03	0.07	0.23	-0.27	0.03	0.00	0.20	0.40	-0.12	0.00	-0.13	-0.33	0.32	0.00	0.01	0.00	0.00	-151.10	158.70	-7.32	0.00	-73.76	80.20	-6.70	0.00	-8.40	4.80	3.60	0.00	-8.40	4.80	3.60	0.00	0.00	0.00	0.00	0.00	0.00	0.00	0.00	0.00	0.00	0.00	0.00	0.00	0.00	0.00	0.00
-0.15	-0.30	0.02	0.00	0.28	-0.65	-0.06	0.00	0.18	-0.01	-0.17	0.05	0.25	-0.26	0.05	-0.19	-0.02	0.18	-0.18	-173.14	125.30	48.00	0.00	-85.32	64.40	21.00	0.00	-8.20	2.40	5.80	0.00	-8.20	2.40	5.80	0.00	0.00	0.00	0.00	0.00	0.00	0.00	0.00	0.00	0.00	0.00	0.00	0.00	0.00	0.00	0.00
-0.17	0.09	0.25	-0.31	0.32	0.03	-0.15	0.00	0.49	0.05	0.23	0.15	0.66	-0.26	-0.05	0.00	0.01	0.32	0.12	-178.70	79.60	98.89	0.49	-89.00	42.20	46.70	0.00	-7.20	-0.20	7.40	0.00	-7.20	-0.20	7.40	0.00	0.00	0.00	0.00	0.00	0.00	0.00	0.00	0.00	0.00	0.00	0.00	0.00	0.00	0.00	0.00
0.25	0.05	0.11	0.00	0.34	-0.06	-0.22	0.00	0.56	0.32	-0.20	0.00	0.40	-0.18	-0.15	0.00	0.26	0.00	0.08	-166.68	26.20	140.35	0.47	-83.45	15.90	67.90	0.00	-5.50	-2.80	8.30	0.00	-5.50	-2.80	8.30	0.00	0.00	0.00	0.00	0.00	0.00	0.00	0.00	0.00	0.00	0.00	0.00	0.00	0.00	0.00	0.00
-0.14	0.00	-0.23	-0.31	0.24	0.45	-0.27	-0.43	0.03	-0.29	-0.19	-0.09	-0.03	-0.39	-0.07	0.00	-0.17	0.01	-0.01	-138.00	-29.90	168.27	0.00	-70.40	-11.90	82.30	0.00	-3.20	-5.10	8.40	0.00	-3.20	-5.10	8.40	0.00	0.00	0.00	0.00	0.00	0.00	0.00	0.00	0.00	0.00	0.00	0.00	0.00	0.00	0.00	0.00
-0.37	-0.12	0.58	-0.39	0.35	0.12	-0.56	0.00	-0.03	0.19	-0.16	0.00	0.34	0.01	-0.29	0.00	0.00	0.48	-0.36	-96.00	-82.90	178.51	0.00	-50.20	-38.60	88.42	0.00	-0.60	-6.90	7.60	0.00	-0.60	-6.90	7.60	0.00	0.00	0.00	0.00	0.00	0.00	0.00	0.00	0.00	0.00	0.00	0.00	0.00	0.00	0.00	0.00
-0.06	-0.10	0.17	0.34	0.09	0.20	-0.22	0.00	-0.55	0.37	-0.54	0.00	0.21	0.11	-0.32	0.00	0.00	-0.38	0.00	-44.60	-127.90	172.50	0.00	-25.00	-61.36	86.74	0.00	1.90	-8.10	6.10	0.00	1.90	-8.10	6.10	0.00	0.00	0.00	0.00	0.00	0.00	0.00	0.00	0.00	0.00	0.00	0.00	0.00	0.00	0.00	0.00
-0.01	-0.24	-0.31	0.00	0.00	0.26	-0.26	0.00	-0.14	0.19	-0.24	0.00	0.46	0.20	-0.33	0.00	0.05	0.01	0.00	11.42	-160.30	149.20	0.18	2.60	-78.40	75.70	0.00	4.40	-8.40	4.00	0.00	4.40	-8.40	4.00	0.00	0.00	0.00	0.00	0.00	0.00	0.00	0.00	0.00	0.00	0.00	0.00	0.00	0.00	0.00	0.00
0.03	-0.16	0.61	0.40	-0.09	0.29	0.06	0.00	0.24	0.17	-0.17	0.00	0.01	0.27	-0.75	0.17	0.34	0.01	0.16	65.80	-177.10	111.20	0.00	30.00	-87.60	58.09	0.00	6.40	-7.90	1.50	0.00	6.40	-7.90	1.50	0.00	0.00	0.00	0.00	0.00	0.00	0.00	0.00	0.00	0.00	0.00	0.00	0.00	0.00	0.00	0.00
0.43	-0.33	-0.02	-0.47	-0.37	0.30	-0.12	0.00	-0.67	-0.30	0.07	0.00	-0.08	0.32	0.22	0.00	0.00	0.09	0.22	114.10	-176.50	62.34	0.00	54.82	-88.02	33.80	0.00	7.80	-6.70	-1.00	0.00	7.80	-6.70	-1.00	0.00	0.00	0.00	0.00	0.00	0.00	0.00	0.00	0.00	0.00	0.00	0.00	0.00	0.00	0.00	0.00
0.13	-0.16	0.03	0.00	-0.24	-0.05	-0.03	0.45	0.04	-0.40	0.12	0.00	-0.18	0.33	-0.15	0.00	0.39	0.00	0.00	151.10	-158.70	7.56	0.00	73.50	-80.20	6.97	0.00	8.40	-4.80	-3.60	0.00	8.40	-4.80	-3.60	0.00	0.00	0.00	0.00	0.00	0.00	0.00	0.00	0.00	0.00	0.00	0.00	0.00	0.00	0.00	0.00
0.42	-0.39	-0.02	0.28	-0.28	0.00	0.03	0.00	0.06	0.46	0.17	0.00	-0.25	0.31	-0.05	0.42	-0.01	0.00	-0.19	173.09	-125.30	-47.73	0.00	85.40	-64.40	-20.84	0.00	8.20	-2.40	-5.80	0.00	8.20	-2.40	-5.80	0.00	0.00	0.00	0.00	0.00	0.00	0.00	0.00	0.00	0.00	0.00	0.00	0.00	0.00	0.00	0.00
0.17	-0.26	-0.02	0.00	-0.30	0.15	0.15	0.00	-0.14	-0.05	0.19	0.00	0.16	0.26	0.05	0.41	-0.01	0.00	0.01	178.35	-79.33	-99.35	0.00	89.47	-42.04	-46.70	0.00	7.20	0.20	-7.40	0.00	7.20	0.20	-7.40	0.00	0.00	0.00	0.00	0.00	0.00	0.00	0.00	0.00	0.00	0.00	0.00	0.00	0.00	0.00	0.00
-0.06	-0.05	-0.11	0.00	0.06	0.06	0.22	0.18	0.25	-0.11	-0.06	0.00	-0.33	0.18	0.15	0.00	0.00	0.00	0.01	166.50	-26.20	-140.02	0.24	83.80	-15.49	-68.05	0.00	5.50	2.80	-8.30	0.00	5.50	2.80	-8.30	0.00	0.00	0.00	0.00	0.00	0.00	0.00	0.00	0.00	0.00	0.00	0.00	0.00	0.00	0.00	0.00
0.25	0.23	-0.15	-0.06	-0.34	-0.03	0.27	0.00	-0.03	-0.15	0.51	0.35	-0.26	0.08	0.49	0.45	0.24	0.44	0.01	138.27	29.80	-167.53	0.13	70.40	11.75	-82.30	0.00	3.20	5.10	-8.40	0.00	3.20	5.10	-8.40	0.00	0.00	0.00	0.00	0.00	0.00	0.00	0.00	0.00	0.00	0.00	0.00	0.00	0.00	0.00	0.00
0.37	0.05	-0.16	0.00	0.18	0.15	-0.02	0.34	0.03	0.15	0.16	0.00	-0.01	-0.47	0.29	0.00	0.00	-0.02	0.01	96.42	82.90	-178.90	-0.18	50.20	38.60	-88.91	0.00	0.60	6.90	-7.60	0.00	0.60	6.90	-7.60	0.00	0.00	0.00	0.00	0.00	0.00	0.00	0.00	0.00	0.00	0.00	0.00	0.00	0.00	0.00	0.00
0.06	0.13	-0.17	0.00	-0.03	-0.20	0.29	0.00	0.09	-0.17	-0.36	0.00	-0.31	0.16	0.53	0.27	0.00	-0.01	0.21	44.94	127.90	-172.50	0.00	25.34	61.92	-86.10	0.00	-1.90	8.10	-6.10	0.00	-1.90	8.10	-6.10	0.00	0.00	0.00	0.00	0.00	0.00	0.00	0.00	0.00	0.00	0.00	0.00	0.00	0.00	0.00	0.00
0.01	0.14	-0.21	0.00	-0.31	-0.26	0.26	0.00	0.14	-0.57	0.05	-0.06	-0.12	-0.20	0.33	0.00	0.06	-0.01	0.00	-11.10	160.30	-149.13	0.00	-2.60	78.08	-75.70	0.00	-4.40	8.40	-4.00	0.00	-4.40	8.40	-4.00	0.00	0.00	0.00	0.00	0.00	0.00	0.00	0.00	0.00	0.00	0.00	0.00	0.00	0.00	0.00	0.00
-0.04	0.51	-0.12	0.41	0.09	-0.29	0.36	0.00	0.18	-0.17	0.00	0.07	-0.01	-0.14	0.29	0.00	0.00	0.27	0.06	-65.62	177.10	-111.20	0.07	-29.55	87.60	-57.54	0.00	-6.40	7.90	-1.50	0.00	-6.40	7.90	-1.50	0.00	0.00	0.00	0.00	0.00	0.00	0.00	0.00	0.00	0.00	0.00	0.00	0.00	0.00	0.00	0.00
-0.08	0.23	-0.08	0.00	0.17	-0.30	0.12	0.24	0.20	-0.13	0.20	-0.22	0.08	-0.32	0.23	-0.03	0.01	0.12	-0.26	-114.10	176.50	-62.39	0.00	-54.40	88.27	-33.38	0.00	-7.80	6.70	1.00	0.00	-7.80	6.70	1.00	0.00	0.00	0.00	0.00	0.00	0.00	0.00	0.00	0.00	0.00	0.00	0.00	0.00	0.00	0.00	0.00
0.27	-0.15	-0.03	0.00	0.64	-0.27	0.03	0.00	0.28	-0.07	-0.12	0.06	0.18	-0.33	0.15	0.00	0.01	0.00	0.00	-151.08	159.04	-7.50	0.00	-73.50	80.01	-6.70	0.00	-8.40	4.80	3.60	0.00	-8.40	4.80	3.60	0.00	0.00	0.00	0.00	0.00	0.00	0.00	0.00	0.00	0.00	0.00	0.00	0.00	0.00	0.00	0.00
-0.15	0.13	0.02	0.05	0.71	-0.45	-0.23	0.00	0.18	0.23	-0.17	0.42	0.25	-0.31	0.05	0.00	0.01	0.34	-0.01	-173.83	125.43	47.85	0.00	-85.40	64.53	21.00	0.00	-8.20	2.40	5.80	0.00	-8.20	2.40	5.80	0.00	0.00	0.00	0.00	0.00	0.00	0.00	0.00	0.00	0.00	0.00	0.00	0.00	0.00	0.00	0.00
-0.14	0.09	0.07	0.00	0.30	-0.15	-0.15	0.00	0.14	0.12	-0.19	-0.46	0.31	0.08	0.01	0.00	0.01	0.00	-0.24	-178.36	79.60	99.11	0.00	-89.00	42.20	46.70	0.00	-7.20	-0.20	7.40	0.00	-7.20	-0.20	7.40	0.00	0.00	0.00	0.00	0.00	0.00	0.00	0.00	0.00	0.00	0.00	0.00	0.00	0.00	0.00	0.00
-0.09	0.05	0.11	-0.17	0.28	-0.06	-0.22	0.00	0.09	0.11	-0.20	0.00	0.48	-0.18	-0.25	-0.38	0.00	0.00	-0.01	-166.50	26.46	140.75	0.00	-84.15	15.90	68.32	0.00	-5.50	-2.80	8.30	0.00	-5.50	-2.80	8.30	0.00	0.00	0.00	0.00	0.00	0.00	0.00	0.00	0.00	0.00	0.00	0.00	0.00	0.00	0.00	0.00
-0.14	0.42	0.15	0.00	0.24	0.03	-0.18	0.00	0.03	-0.20	-0.19	0.00	0.32	-0.08	-0.23	0.40	0.34	0.01	-0.20	-137.55	-29.64	167.80	-0.15	-70.40	-11.90	82.24	0.00	-3.20	-5.10	8.40	0.00	-3.20	-5.10	8.40	0.00	0.00	0.00	0.00	0.00	0.00	0.00	0.00	0.00	0.00	0.00	0.00	0.00	0.00	0.00	0.00
-0.11	-0.05	0.16	0.08	-0.26	0.12	-0.30	0.00	-0.03	0.45	-0.16	0.00	0.28	0.01	-0.75	0.13	0.00	0.01	-0.02	-96.00	-82.90	178.90	0.34	-50.37	-38.60	88.70	0.00	-0.60	-6.90	7.60	0.00	-0.60	-6.90	7.60	0.00	0.00	0.00	0.00	0.00	0.00	0.00	0.00	0.00	0.00	0.00	0.00	0.00	0.00	0.00	0.00
0.28	-0.10	0.17	0.16	0.09	0.01	-0.29	0.00	-0.09	0.20	-0.11	0.00	0.21	0.11	-0.32	0.00	0.00	0.01	0.00	-44.60	-127.90	172.63	-0.11	-25.00	-61.67	86.33	0.00	1.90	-8.10	6.10	0.00	1.90	-8.10	6.10	0.00	0.00	0.00	0.00	0.00	0.00	0.00	0.00	0.00	0.00	0.00	0.00	0.00	0.00	0.00	0.00
-0.01	-0.14	0.15	0.42	-0.26	0.26	-0.48	0.00	-0.14	0.19	0.21	0.00	-0.10	0.20	-0.26	0.00	-0.01	-0.43	-0.17	11.10	-160.30	149.61	0.27	2.37	-78.40	75.70	0.00	4.40	-8.40	4.00	0.00	4.40	-8.40	4.00	0.00	0.00	0.00	0.00	0.00	0.00	0.00	0.00	0.00	0.00	0.00	0.00	0.00	0.00	0.00	0.00
0.00	0.02	0.39	0.00	-0.02	-0.02	0.14	0.32	-0.02	0.49	0.00	0.00	0.06	0.72	-0.29	-0.31	0.07	0.00	0.00	65.80	-177.33	111.02	-0.31	29.56	-87.60	57.34	0.00	6.40	-7.90	1.50	0.00	6.40	-7.90	1.50	0.00	0.00	0.00	0.00	0.00	0.00	0.00	0.00	0.00	0.00	0.00	0.00	0.00	0.00	0.00	0.00
0.08	-0.17	0.08	0.00	-0.17	0.30	-0.12	0.00	-0.20	0.13	0.07	0.28	-0.08	0.43	-0.23	0.16	-0.01	0.01	0.27	114.36	-176.43	62.40	0.13	54.40	-88.20	33.80	0.00	7.80	-6.70	-1.00	0.00	7.80	-6.70	-1.00	0.00	0.00	0.00	0.00	0.00	0.00	0.00	0.00	0.00	0.00	0.00	0.00	0.00	0.00	0.00	0.00
0.60	-0.16	0.03	0.06	-0.24	0.27	-0.46	0.00	-0.43	0.35	0.36	0.16	-0.18	0.68	-0.10	0.00	-0.01	-0.46	0.00	151.10	-158.48	7.63	0.24	73.07	-80.20	6.70	0.00	8.40	-4.80	-3.60	0.00	8.40	-4.80	-3.60	0.00	0.00	0.00	0.00	0.00	0.00	0.00	0.00	0.00	0.00	0.00	0.00	0.00	0.00	0.00	0.00
-0.31	-0.13	-0.02	-0.31	-0.28	0.56	0.00	-0.43	-0.18	0.36	0.17	0.27	-0.18	0.31	-0.05	-0.46	-0.39	-0.23	0.43	173.40	-124.96	-48.00	0.00	85.40	-64.23	-20.79	0.00	8.20	-2.40	-5.80	0.00	8.20	-2.40	-5.80	0.00	0.00	0.00	0.00	0.00	0.00	0.00	0.00	0.00	0.00	0.00	0.00	0.00	0.00	0.00	0.00
0.17	-0.09	0.09	0.00	-0.30	0.43	0.15	0.00	-0.09	-0.05	0.19	-0.20	-0.07	0.26	0.05	0.00	-0.01	0.13	0.01	178.70	-79.60	-99.00	-0.17	88.80	-42.20	-46.70	0.00	7.20	0.20	-7.40	0.00	7.20	0.20	-7.40	0.00	0.00	0.00	0.00	0.00	0.00	0.00	0.00	0.00	0.00	0.00	0.00	0.00	0.00	0.00	0.00
0.16	-0.05	-0.08	0.00	-0.28	0.12	0.22	0.00	-0.09	-0.11	0.54	-0.10	-0.33	0.00	-0.28	0.00	0.00	-0.31	0.35	166.50	-25.96	-140.30	0.00	83.80	-15.90	-67.90	0.00	5.50	2.80	-8.30	0.00	5.50	2.80	-8.30	0.00	0.00	0.00	0.00	0.00	0.00	0.00	0.00	0.00	0.00	0.00	0.00	0.00	0.00	0.00	0.00
0.20	0.00	-0.15	0.26	0.03	-0.03	0.32	0.00	0.19	-0.15	0.02	0.00	-0.32	0.08	-0.12	-0.26	0.00	-0.01	0.01	138.00	30.07	-167.80	0.00	70.40	11.90	-82.30	0.00	3.20	5.10	-8.40	0.00	3.20	5.10	-8.40	0.00	0.00	0.00	0.00	0.00	0.00	0.00	0.00	0.00	0.00	0.00	0.00	0.00	0.00	0.00	0.00
-0.06	0.05	0.06	0.00	-0.09	-0.12	0.30	0.00	0.03	-0.19	-0.19	0.00	-0.28	-0.01	0.14	0.00	0.00	-0.01	-0.45	96.15	83.30	-178.90	0.00	50.20	38.60	-88.75	0.00	0.60	6.90	-7.60	0.00	0.60	6.90	-7.60	0.00	0.00	0.00	0.00	0.00	0.00	0.00	0.00	0.00	0.00	0.00	0.00	0.00	0.00	0.00	0.00
0.51	0.53	-0.17	0.35	0.06	-0.20	0.29	0.00	0.09	-0.19	0.11	0.00	-0.21	-0.31	0.32	-0.09	0.45	-0.01	0.09	44.61	127.90	-172.24	0.00	25.00	61.50	-86.44	0.00	-1.90	8.10	-6.10	0.00	-1.90	8.10	-6.10	0.00	0.00	0.00	0.00	0.00	0.00	0.00	0.00	0.00	0.00	0.00	0.00	0.00	0.00	0.00	0.00
0.01	-0.33	-0.15	0.00	0.00	-0.26	0.26	0.00	0.14	-0.13	-0.02	0.27	-0.12	-0.12	0.33	0.00	0.01	-0.01	0.45	-11.10	160.30	-149.05	0.27	-2.36	78.58	-75.72	0.00	-4.40	8.40	-4.00	0.00	-4.40	8.40	-4.00	0.00	0.00	0.00	0.00	0.00	0.00	0.00	0.00	0.00	0.00	0.00	0.00	0.00	0.00	0.00	0.00
-0.03	0.16	-0.12	0.00	0.09	-0.13	0.20	0.15	0.60	-0.17	-0.31	0.00	-0.01	-0.27	0.29	0.00	0.01	-0.01	0.00	-65.80	177.10	-111.20	-0.46	-30.47	87.66	-57.51	0.00	-6.40	7.90	-1.50	0.00	-6.40	7.90	-1.50	0.00	0.00	0.00	0.00	0.00	0.00	0.00	0.00	0.00	0.00	0.00	0.00	0.00	0.00	0.00	0.00
-0.08	0.17	-0.51	0.00	0.17	-0.30	0.12	0.00	0.04	-0.13	-0.07	0.45	0.34	-0.32	0.23	0.06	0.01	-0.18	0.00	-114.10	176.43	-62.00	0.00	-54.40	88.20	-33.80	0.00	-7.80	6.70	1.00	0.00	-7.80	6.70	1.00	0.00	0.00	0.00	0.00	0.00	0.00	0.00	0.00	0.00	0.00	0.00	0.00	0.00	0.00	0.00	0.00
-0.13	0.16	0.03	0.00	0.33	-0.73	-0.23	-0.23	0.20	-0.07	-0.12	0.00	0.18	-0.68	0.15	0.34	0.01	0.16	0.05	-151.10	158.70	-7.76	-0.19	-73.50	80.20	-6.70	0.00	-8.40	4.80	3.60	0.00	-8.40	4.80	3.60	0.00	0.00	0.00	0.00	0.00	0.00	0.00	0.00	0.00	0.00	0.00	0.00	0.00	0.00	0.00	0.00
-0.15	-0.10	0.02	-0.02	0.28	-0.22	-0.06	0.00	0.18	0.22	-0.17	0.00	0.25	-0.22	0.05	-0.31	0.10	-0.35	-0.01	-173.34	125.30	48.34	-0.38	-85.71	64.40	21.45	0.00	-8.20	2.40	5.80	0.00	-8.20	2.40	5.80	0.00	0.00	0.00	0.00	0.00	0.00	0.00	0.00	0.00	0.00	0.00	0.00	0.00	0.00	0.00	0.00
-0.17	0.09	0.07	0.00	0.30	-0.41	-0.46	-0.31	0.14	0.05	-0.19	0.00	0.31	-0.26	0.19	0.00	0.01	0.00	-0.01	-178.70	79.60	99.00	0.09	-88.74	42.33	46.70	0.00	-7.20	-0.20	7.40	0.00	-7.20	-0.20	7.40	0.00	0.00	0.00	0.00	0.00	0.00	0.00	0.00	0.00	0.00	0.00	0.00	0.00	0.00	0.00	0.00
-0.16	0.26	-0.15	-0.44	0.28	-0.06	-0.22	-0.17	0.09	0.27	-0.20	0.35	0.32	-0.18	-0.62	0.27	0.47	0.06	-0.01	-166.16	26.20	140.30	0.28	-83.48	15.90	68.24	0.00	-5.50	-2.80	8.30	0.00	-5.50	-2.80	8.30	0.00	0.00	0.00	0.00	0.00	0.00	0.00	0.00	0.00	0.00	0.00	0.00	0.00	0.00	0.00	0.00
-0.61	-0.22	0.31	0.21	0.24	0.26	-0.04	0.00	0.03	0.15	-0.19	0.00	0.32	-0.08	-0.23	0.40	0.00	0.01	-0.01	-138.00	-29.80	167.45	-0.23	-70.40	-11.90	82.30	0.00	-3.20	-5.10	8.40	0.00	-3.20	-5.10	8.40	0.00	0.00	0.00	0.00	0.00	0.00	0.00	0.00	0.00	0.00	0.00	0.00	0.00	0.00	0.00	0.00
-0.11	-0.43	0.16	0.00	-0.29	0.11	-0.30	0.00	-0.03	0.19	-0.16	-0.19	0.28	0.01	-0.29	-0.01	0.34	0.01	0.33	-96.00	-82.82	178.90	0.00	-50.20	-38.60	88.57	0.00	-0.60	-6.90	7.60	0.00	-0.60	-6.90	7.60	0.00	0.00	0.00	0.00	0.00	0.00	0.00	0.00	0.00	0.00	0.00	0.00	0.00	0.00	0.00	0.00
0.08	-0.10	0.17	0.02	0.09	0.25	-0.29	0.00	-0.09	0.20	-0.02	0.00	0.21	0.11	0.11	0.00	0.00	0.01	0.35	-44.53	-128.13	172.82	0.00	-25.00	-61.50	86.50	0.00	1.90	-8.10	6.10	0.00	1.90	-8.10	6.10	0.00	0.00	0.00	0.00	0.00	0.00	0.00	0.00	0.00	0.00	0.00	0.00	0.00	0.00	0.00	0.00
-0.01	0.20	0.15	0.00	-0.32	0.26	-0.26	0.00	-0.45	0.19	-0.05	0.00	-0.04	0.43	0.07	0.00	0.21	0.01	0.00	11.10	-160.30	148.89	0.00	2.77	-78.40	75.73	0.00	4.40	-8.40	4.00	0.00	4.40	-8.40	4.00	0.00	0.00	0.00	0.00	0.00	0.00	0.00	0.00	0.00	0.00	0.00	0.00	0.00	0.00	0.00	0.00
0.03	-0.16	0.12	-0.26	-0.09	0.29	0.07	0.00	-0.18	0.17	0.00	0.00	0.01	0.01	-0.03	0.00	-0.01	0.01	0.00	65.80	-177.10	111.20	0.40	30.00	-87.28	57.60	0.00	6.40	-7.90	1.50	0.00	6.40	-7.90	1.50	0.00	0.00	0.00	0.00	0.00	0.00	0.00	0.00	0.00	0.00	0.00	0.00	0.00	0.00	0.00	0.00
-0.23	-0.17	0.49	0.00	-0.11	0.30	-0.12	0.00	-0.52	0.40	0.07	0.00	-0.08	0.67	-0.23	0.00	-0.20	0.01	0.06	113.84	-176.50	62.40	0.00	54.40	-88.20	33.80	0.00	7.80	-6.70	-1.00	0.00	7.80	-6.70	-1.00	0.00	0.00	0.00	0.00	0.00	0.00	0.00	0.00	0.00	0.00	0.00	0.00	0.00	0.00	0.00	0.00
0.13	-0.16	0.50	0.00	-0.59	0.27	0.31	0.00	-0.20	0.07	0.47	0.00	-0.02	-0.14	-0.15	0.26	-0.01	0.00	0.00	151.10	-158.61	7.50	0.23	73.19	-80.66	6.70	0.00	8.40	-4.80	-3.60	0.00	8.40	-4.80	-3.60	0.00	0.00	0.00	0.00	0.00	0.00	0.00	0.00	0.00	0.00	0.00	0.00	0.00	0.00	0.00	0.00
0.15	-0.13	-0.49	0.00	0.06	0.67	-0.12	0.00	-0.18	0.01	0.24	0.00	-0.25	0.31	-0.05	0.00	0.17	0.00	-0.10	173.40	-125.30	-48.00	0.00	85.40	-64.17	-20.86	0.00	8.20	-2.40	-5.80	0.00	8.20	-2.40	-5.80	0.00	0.00	0.00	0.00	0.00	0.00	0.00	0.00	0.00	0.00	0.00	0.00	0.00	0.00	0.00	0.00
0.16	-0.09	-0.07	0.00	-0.30	0.15	0.50	0.00	-0.09	-0.05	0.09	0.22	-0.31	0.32	0.05	0.00	-0.01	0.00	0.01	178.70	-79.60	-99.00	-0.06	89.00	-42.20	-46.70	0.00	7.20	0.20	-7.40	0.00	7.20	0.20	-7.40	0.00	0.00	0.00	0.00	0.00	0.00	0.00	0.00	0.00	0.00	0.00	0.00	0.00	0.00	0.00	0.00
0.25	-0.05	-0.11	0.00	-0.28	0.00	0.22	-0.06	-0.09	-0.11	0.20	0.00	-0.33	0.18	0.42	0.00	0.40	0.21	0.01	166.50	-26.07	-140.30	-0.43	83.33	-15.84	-67.90	0.00	5.50	2.80	-8.30	0.00	5.50	2.80	-8.30	0.00	0.00	0.00	0.00	0.00	0.00	0.00	0.00	0.00	0.00	0.00	0.00	0.00	0.00	0.00	0.00
0.19	0.00	-0.15	-0.22	-0.24	-0.03	0.27	0.00	-0.03	-0.15	-0.12	0.47	0.15	0.08	0.23	0.00	0.00	-0.01	0.01	138.00	29.89	-167.53	0.43	70.55	12.24	-82.30	0.00	3.20	5.10	-8.40	0.00	3.20	5.10	-8.40	0.00	0.00	0.00	0.00	0.00	0.00	0.00	0.00	0.00	0.00	0.00	0.00	0.00	0.00	0.00	0.00
0.17	0.02	0.18	0.11	-0.17	-0.12	0.30	-0.01	0.03	-0.19	0.16	0.00	-0.30	-0.36	0.44	0.00	0.00	-0.01	0.01	96.00	82.90	-178.90	0.00	50.17	38.60	-88.80	0.00	0.60	6.90	-7.60	0.00	0.60	6.90	-7.60	0.00	0.00	0.00	0.00	0.00	0.00	0.00	0.00	0.00	0.00	0.00	0.00	0.00	0.00	0.00	0.00
0.06	0.10	-0.17	0.00	-0.26	-0.20	0.29	0.00	0.18	-0.20	-0.08	0.00	-0.12	-0.11	0.25	0.00	0.00	-0.01	0.00	44.38	127.90	-172.50	0.00	25.43	61.50	-86.23	0.00	-1.90	8.10	-6.10	0.00	-1.90	8.10	-6.10	0.00	0.00	0.00	0.00	0.00	0.00	0.00	0.00	0.00	0.00	0.00	0.00	0.00	0.00	0.00	0.00
0.35	0.14	-0.34	0.00	0.00	0.16	0.26	0.00	0.14	-0.19	0.45	0.49	-0.12	-0.20	0.42	0.00	0.23	-0.01	-0.31	-11.10	160.30	-149.20	0.00	-2.60	78.40	-75.70	0.00	-4.40	8.40	-4.00	0.00	-4.40	8.40	-4.00	0.00	0.00	0.00	0.00	0.00	0.00	0.00	0.00	0.00	0.00	0.00	0.00	0.00	0.00	0.00	0.00
0.39	0.16	-0.55	0.00	0.25	0.05	0.20	-0.02	0.18	-0.17	-0.01	0.00	0.15	-0.18	0.29	0.02	-0.21	-0.01	0.00	-65.64	177.10	-111.18	0.00	-30.00	87.60	-57.60	0.00	-6.40	7.90	-1.50	0.00	-6.40	7.90	-1.50	0.00	0.00	0.00	0.00	0.00	0.00	0.00	0.00	0.00	0.00	0.00	0.00	0.00	0.00	0.00	0.00
-0.08	0.17	-0.08	0.00	0.59	-0.30	0.12	0.00	-0.03	0.27	-0.07	0.00	0.08	-0.14	0.50	0.00	0.07	-0.01	0.00	-114.10	176.50	-62.26	0.00	-54.40	88.20	-33.80	0.00	-7.80	6.70	1.00	0.00	-7.80	6.70	1.00	0.00	0.00	0.00	0.00	0.00	0.00	0.00	0.00	0.00	0.00	0.00	0.00	0.00	0.00	0.00	0.00
-0.32	0.24	0.06	0.00	0.51	-0.14	0.03	0.00	0.38	-0.07	0.12	0.13	0.39	-0.33	-0.04	0.35	0.01	-0.31	0.00	-151.04	158.35	-7.50	0.05	-73.50	80.20	-6.70	0.00	-8.40	4.80	3.60	0.00	-8.40	4.80	3.60	0.00	0.00	0.00	0.00	0.00	0.00	0.00	0.00	0.00	0.00	0.00	0.00	0.00	0.00	0.00	0.00
-0.06	0.13	0.02	-0.26	0.28	-0.60	-0.06	0.26	0.18	0.07	0.17	0.00	0.19	0.11	-0.17	-0.47	0.01	0.00	-0.01	-173.57	125.30	48.00	0.00	-85.40	64.40	21.06	0.00	-8.20	2.40	5.80	0.00	-8.20	2.40	5.80	0.00	0.00	0.00	0.00	0.00	0.00	0.00	0.00	0.00	0.00	0.00	0.00	0.00	0.00	0.00	0.00
0.05	-0.14	0.07	0.00	0.30	0.00	-0.15	0.00	0.14	0.05	-0.19	0.13	0.76	-0.26	0.30	0.09	0.01	0.00	-0.01	-178.70	79.60	99.22	0.06	-89.00	42.20	46.48	0.00	-7.20	-0.20	7.40	0.00	-7.20	-0.20	7.40	0.00	0.00	0.00	0.00	0.00	0.00	0.00	0.00	0.00	0.00	0.00	0.00	0.00	0.00	0.00	0.00
-0.17	0.06	0.10	0.03	0.74	-0.08	0.04	0.00	0.10	0.09	-0.20	0.00	0.33	-0.20	-0.12	-0.47	-0.01	0.00	-0.01	-170.88	40.00	131.10	0.00	-85.50	22.54	63.10	0.00	-6.00	-2.10	8.10	0.00	-6.00	-2.10	8.10	0.00	0.00	0.00	0.00	0.00	0.00	0.00	0.00	0.00	0.00	0.00	0.00	0.00	0.00	0.00	0.00
-0.15	0.01	0.38	-0.32	0.25	-0.43	-0.32	0.40	0.04	0.14	-0.14	-0.32	0.32	-0.11	-0.21	0.00	0.09	0.01	-0.01	-146.50	-15.80	162.08	0.00	-74.67	-5.16	79.66	0.00	-3.80	-4.50	8.40	0.00	-3.80	-4.50	8.40	0.00	0.00	0.00	0.00	0.00	0.00	0.00	0.00	0.00	0.00	0.00	0.00	0.00	0.00	0.00	0.00
-0.12	-0.04	0.16	0.00	0.59	0.10	-0.75	0.13	0.26	0.18	-0.17	0.00	0.29	0.00	-0.28	-0.31	0.45	-0.16	-0.01	-107.50	-70.20	177.70	0.07	-55.91	-32.10	87.93	0.00	-1.30	-6.50	7.90	0.00	-1.30	-6.50	7.90	0.00	0.00	0.00	0.00	0.00	0.00	0.00	0.00	0.00	0.00	0.00	0.00	0.00	0.00	0.00	0.00
-0.25	0.26	0.57	0.47	0.11	-0.01	-0.07	0.00	0.28	-0.11	-0.12	0.24	-0.09	-0.02	-0.32	0.00	0.00	0.36	-0.01	-58.00	-117.60	175.70	0.40	-31.60	-56.20	87.90	0.00	1.30	-7.90	6.50	0.00	1.30	-7.90	6.50	0.00	0.00	0.00	0.00	0.00	0.00	0.00	0.00	0.00	0.00	0.00	0.00	0.00	0.00	0.00	0.00
0.24	-0.48	0.61	0.34	0.51	0.25	-0.27	0.49	-0.48	0.19	-0.07	0.00	0.14	0.18	-0.33	0.00	-0.18	0.28	0.47	-2.53	-153.60	156.50	0.00	-4.30	-74.80	79.44	0.00	3.80	-8.40	4.60	0.00	3.80	-8.40	4.60	0.00	0.00	0.00	0.00	0.00	0.00	0.00	0.00	0.00	0.00	0.00	0.00	0.00	0.00	0.00	0.00
0.02	-0.16	0.36	0.00	-0.38	0.29	-0.21	0.00	-0.17	0.18	-0.06	0.00	0.04	0.39	-0.24	0.00	-0.01	0.46	0.00	52.50	-174.50	121.90	0.00	23.30	-86.10	62.70	0.00	5.90	-8.10	2.20	0.00	5.90	-8.10	2.20	0.00	0.00	0.00	0.00	0.00	0.00	0.00	0.00	0.00	0.00	0.00	0.00	0.00	0.00	0.00	0.00
0.07	-0.17	0.09	-0.16	-0.15	0.30	0.12	0.00	-0.19	0.23	0.05	-0.31	-0.06	0.57	0.07	0.00	-0.01	0.01	0.00	102.90	-178.07	75.40	0.40	48.68	-88.45	40.10	0.00	7.50	-7.10	-0.40	0.00	7.50	-7.10	-0.40	0.00	0.00	0.00	0.00	0.00	0.00	0.00	0.00	0.00	0.00	0.00	0.00	0.00	0.00	0.00	0.00
0.12	-0.35	0.22	0.00	-0.23	0.75	-0.05	0.00	-0.26	0.09	0.11	0.34	-0.50	0.33	0.30	0.00	-0.01	0.09	-0.39	142.78	-164.42	21.59	0.00	69.20	-83.00	13.60	0.00	8.30	-5.30	-3.00	0.00	8.30	-5.30	-3.00	0.00	0.00	0.00	0.00	0.00	0.00	0.00	0.00	0.00	0.00	0.00	0.00	0.00	0.00	0.00	0.00
0.38	-0.05	0.00	0.42	-0.28	0.23	0.04	0.00	-0.19	-0.13	0.10	0.00	-0.24	0.32	-0.07	0.00	-0.01	0.00	0.01	169.40	-135.00	-34.40	0.00	83.33	-69.00	-13.86	0.00	8.30	-3.00	-5.30	0.00	8.30	-3.00	-5.30	0.00	0.00	0.00	0.00	0.00	0.00	0.00	0.00	0.00	0.00	0.00	0.00	0.00	0.00	0.00	0.00
0.23	-0.10	-0.06	0.47	-0.29	0.17	0.13	0.00	-0.15	-0.03	0.08	0.00	0.12	0.17	0.02	0.09	-0.01	-0.17	0.01	179.00	-92.00	-87.00	0.00	89.24	-47.96	-40.60	0.00	7.50	-0.40	-7.00	0.00	7.50	-0.40	-7.00	0.00	0.00	0.00	0.00	0.00	0.00	0.00	0.00	0.00	0.00	0.00	0.00	0.00	0.00	0.00	0.00
0.17	-0.06	-0.13	0.00	-0.46	0.08	-0.18	0.00	-0.10	-0.09	0.04	0.00	-0.33	0.20	0.12	0.00	0.00	0.00	0.01	171.10	-40.00	-131.10	0.00	85.90	-22.70	-63.27	0.00	6.00	2.10	-8.10	0.00	6.00	2.10	-8.10	0.00	0.00	0.00	0.00	0.00	0.00	0.00	0.00	0.00	0.00	0.00	0.00	0.00	0.00	0.00	0.00
0.15	-0.01	-0.14	0.00	-0.25	0.00	0.28	0.00	-0.04	-0.37	0.19	0.00	-0.32	0.11	0.21	0.00	0.00	-0.01	0.01	146.50	15.80	-162.34	0.00	74.50	5.37	-79.06	0.00	3.80	4.50	-8.40	0.00	3.80	4.50	-8.40	0.00	0.00	0.00	0.00	0.00	0.00	0.00	0.00	0.00	0.00	0.00	0.00	0.00	0.00	0.00	0.00
-0.07	-0.28	-0.16	0.00	-0.19	-0.33	0.29	0.34	0.01	0.09	0.17	0.06	-0.55	0.00	0.28	-0.07	0.00	-0.01	0.01	107.50	70.20	-178.13	-0.20	55.80	32.10	-88.00	0.00	1.30	6.50	-7.90	0.00	1.30	6.50	-7.90	0.00	0.00	0.00	0.00	0.00	0.00	0.00	0.00	0.00	0.00	0.00	0.00	0.00	0.00	0.00	0.00
0.07	0.33	-0.17	-0.01	-0.11	-0.18	0.29	-0.39	0.07	-0.20	0.12	0.00	-0.34	-0.09	0.32	-0.35	0.00	-0.24	0.01	58.00	117.60	-175.70	-0.38	31.60	56.03	-88.08	0.00	-1.30	7.90	-6.50	0.00	-1.30	7.90	-6.50	0.00	0.00	0.00	0.00	0.00	0.00	0.00	0.00	0.00	0.00	0.00	0.00	0.00	0.00	0.00	0.00
-0.09	0.53	-0.16	0.34	0.19	-0.25	0.27	0.00	0.31	0.22	0.34	0.00	-0.14	-0.18	0.33	-0.17	-0.20	-0.01	0.00	2.93	153.60	-156.50	-0.02	4.30	75.07	-79.39	0.00	-3.80	8.40	-4.60	0.00	-3.80	8.40	-4.60	0.00	0.00	0.00	0.00	0.00	0.00	0.00	0.00	0.00	0.00	0.00	0.00	0.00	0.00	0.00	0.00
0.32	0.16	-0.13	-0.43	0.41	-0.29	0.30	0.18	0.17	-0.18	0.00	-0.17	0.19	-0.26	0.30	0.00	0.01	-0.01	0.00	-52.50	174.49	-121.55	-0.17	-23.30	85.91	-62.30	0.00	-5.90	8.10	-2.20	0.00	-5.90	8.10	-2.20	0.00	0.00	0.00	0.00	0.00	0.00	0.00	0.00	0.00	0.00	0.00	0.00	0.00	0.00	0.00	0.00
-0.07	0.28	-0.09	0.00	0.56	-0.30	0.14	0.00	0.19	-0.17	-0.05	0.00	-0.25	-0.31	0.25	0.21	0.01	-0.01	0.00	-102.90	178.35	-75.40	-0.01	-48.96	88.90	-40.33	0.00	-7.50	7.10	0.40	0.00	-7.50	7.10	0.40	0.00	0.00	0.00	0.00	0.00	0.00	0.00	0.00	0.00	0.00	0.00	0.00	0.00	0.00	0.00	0.00
-0.12	0.16	-0.04	0.07	0.23	-0.45	0.05	-0.35	0.42	-0.09	0.15	0.00	0.49	-0.33	0.11	0.00	0.01	0.00	-0.44	-143.01	164.70	-21.50	0.00	-69.30	83.00	-13.60	0.00	-8.30	5.30	3.00	0.00	-8.30	5.30	3.00	0.00	0.00	0.00	0.00	0.00	0.00	0.00	0.00	0.00	0.00	0.00	0.00	0.00	0.00	0.00	0.00
-0.15	0.14	0.00	0.43	0.28	-0.23	-0.04	0.42	0.19	-0.02	-0.16	0.00	0.24	-0.51	0.07	-0.44	0.01	0.42	-0.01	-169.40	135.00	34.40	0.00	-82.93	69.03	14.20	0.00	-8.30	3.00	5.30	0.00	-8.30	3.00	5.30	0.00	0.00	0.00	0.00	0.00	0.00	0.00	0.00	0.00	0.00	0.00	0.00	0.00	0.00	0.00	0.00
-0.17	0.10	0.13	0.00	0.30	-0.17	-0.13	0.00	0.55	0.48	-0.62	0.00	0.30	-0.27	-0.02	0.09	0.01	0.00	-0.10	-179.35	92.03	87.40	0.00	-88.90	48.20	40.60	0.00	-7.50	0.40	7.00	0.00	-7.50	0.40	7.00	0.00	0.00	0.00	0.00	0.00	0.00	0.00	0.00	0.00	0.00	0.00	0.00	0.00	0.00	0.00	0.00
-0.24	0.36	1.02	1.22	0.15	-0.50	0.33	0.14	0.00	-0.44	0.02	-0.23	0.50	-0.25	-0.01	0.00	-0.90	0.01	0.79	-151.43	0.06	0.00	-334.10	-70.20	11.90	12.80	-52.30	-4.60	-0.10	4.80	0.00	-4.60	-0.10	4.80	0.00	0.00	0.00	0.00	0.00	0.00	0.00	0.00	0.00	0.00	0.00	0.00	0.00	0.00	0.00	0.00
-0.36	0.37	2.67	3.03	0.21	-0.03	0.12	0.46	-0.48	-0.26	0.31	0.00	0.28	-0.43	0.00	-0.23	-2.33	-0.60	2.94	-146.50	0.00	0.00	-322.30	-62.90	6.40	7.49	-56.30	-3.70	-0.10	3.80	0.00	-3.70	-0.10	3.80	0.00	0.00	0.00	0.00	0.00	0.00	0.00	0.00	0.00	0.00	0.00	0.00	0.00	0.00	0.00	0.00
-0.63	-0.20	4.31	3.80	0.57	-0.02	0.40	0.12	0.22	-0.32	0.10	0.00	-0.12	-0.27	-0.03	0.00	-3.39	-2.36	5.71	-96.60	0.00	0.00	-96.51	-42.63	5.10	4.90	-32.50	-2.50	0.00	2.40	0.00	-2.50	0.00	2.40	0.00	1.00	0.00	0.00	0.00	0.00	0.00	0.00	0.00	0.00	0.00	0.00	0.00	0.00	0.00	0.00
-0.54	-1.28	6.34	4.37	-0.08	0.12	-0.38	0.07	0.66	-0.58	-0.15	0.00	0.37	-0.26	0.37	0.00	-4.30	-5.45	9.45	-59.20	0.00	0.00	-59.10	-25.20	3.48	2.19	-18.90	-1.60	0.10	1.40	0.00	-1.60	0.10	1.40	0.00	1.00	0.00	0.00	0.00	0.00	0.00	0.00	0.00	0.00	0.00	0.00	0.00	0.00	0.00	0.00
-0.54	-2.75	7.92	4.62	0.04	-0.01	0.00	0.02	0.07	-0.04	0.21	-0.06	0.29	-0.24	-0.04	0.00	-4.31	-8.31	12.49	-18.15	0.02	-0.01	-18.40	-11.70	0.90	0.26	-10.00	-0.80	0.00	0.80	0.00	-0.80	0.00	0.80	0.00	1.00	0.00	0.00	0.00	0.00	0.00	0.00	0.00	0.00	0.00	0.00	0.00	0.00	0.00	0.00
-0.46	-4.91	9.66	4.35	-0.11	0.00	0.01	0.38	-0.18	-0.07	0.26	0.08	0.23	-0.25	0.01	0.00	-3.97	-11.75	15.32	31.89	0.00	0.45	32.30	16.77	-1.80	-0.70	14.40	0.90	-0.10	-0.70	0.00	0.90	-0.10	-0.70	0.00	1.00	0.00	0.00	0.00	0.00	0.00	0.00	0.00	0.00	0.00	0.00	0.00	0.00	0.00	0.00
-0.35	-6.13	10.13	4.04	-0.11	0.00	0.44	-0.54	-0.13	-0.30	0.21	0.00	0.31	-0.26	0.07	0.00	-3.24	-14.66	18.39	87.18	0.32	-0.09	86.77	35.20	-4.30	-3.40	27.40	2.30	-0.10	-2.10	0.00	2.30	-0.10	-2.10	0.00	1.00	0.00	0.00	0.00	0.00	0.00	0.00	0.00	0.00	0.00	0.00	0.00	0.00	0.00	0.00
0.02	-8.18	10.36	2.31	-0.19	0.50	0.03	-0.10	0.26	-0.28	0.17	-0.23	0.14	-0.27	0.12	0.00	-2.15	-17.87	19.86	127.30	0.00	0.10	127.40	58.00	-6.84	-7.50	43.50	3.60	0.10	-3.70	0.00	3.60	0.10	-3.70	0.00	1.00	0.00	0.00	0.00	0.00	0.00	0.00	0.00	0.00	0.00	0.00	0.00	0.00	0.00	0.00
-0.35	-9.18	10.01	0.78	-0.22	0.01	-0.32	-0.11	0.16	-0.25	-0.10	0.05	0.27	0.15	0.15	0.00	-0.82	-19.65	20.53	149.70	0.00	0.10	149.70	65.60	-7.40	-8.40	49.70	3.90	0.10	-4.10	0.00	3.90	0.10	-4.10	0.00	1.00	0.00	0.00	0.00	0.00	0.00	0.00	0.00	0.00	0.00	0.00	0.00	0.00	0.00	0.00
-0.17	-10.07	9.07	-0.86	-0.24	0.02	0.03	-0.64	-0.06	0.31	0.46	-0.35	0.44	-0.09	0.20	0.00	0.75	-20.69	20.42	162.61	-0.10	0.08	162.40	71.40	-8.13	-8.40	54.40	4.20	0.00	-4.20	0.00	4.20	0.00	-4.20	0.00	1.00	0.00	0.00	0.00	0.00	0.00	0.00	0.00	0.00	0.00	0.00	0.00	0.00	0.00	0.00
0.32	-10.06	8.02	-2.95	0.04	0.02	0.21	-0.18	-0.22	-0.13	0.44	0.00	-0.01	-0.25	0.26	0.00	2.13	-20.49	18.35	166.30	-0.10	0.00	166.30	69.70	-8.30	-7.00	54.30	4.20	-0.20	-4.00	0.00	4.20	-0.20	-4.00	0.00	1.00	0.00	0.00	0.00	0.00	0.00	0.00	0.00	0.00	0.00	0.00	0.00	0.00	0.00	0.00
0.47	-10.19	5.64	-4.30	-0.52	0.02	0.03	-0.16	0.13	-0.32	0.40	-0.31	-0.03	-0.26	0.30	-0.26	3.52	-18.91	15.71	144.00	-0.56	0.00	143.59	63.20	-7.90	-7.30	48.00	4.00	0.00	-3.90	0.00	4.00	0.00	-3.90	0.00	1.00	0.00	0.00	0.00	0.00	0.00	0.00	0.00	0.00	0.00	0.00	0.00	0.00	0.00	0.00
0.74	-9.32	3.46	-5.46	-0.18	-0.08	0.03	-0.16	0.17	-0.23	0.06	0.22	-0.03	-0.27	0.72	0.00	4.57	-16.85	12.26	108.90	0.00	0.00	108.90	51.90	-5.91	-6.80	39.00	3.20	0.10	-3.40	0.00	3.20	0.10	-3.40	0.00	1.00	0.00	0.00	0.00	0.00	0.00	0.00	0.00	0.00	0.00	0.00	0.00	0.00	0.00	0.00
0.61	-8.09	1.74	-5.99	-0.10	-0.15	0.01	-0.08	0.05	0.00	-0.20	0.00	-0.02	-0.25	0.28	0.35	5.35	-13.51	8.15	72.90	0.00	-0.43	72.80	29.41	-3.10	-3.90	22.30	1.70	0.10	-1.80	0.00	1.70	0.10	-1.80	0.00	1.00	0.00	0.00	0.00	0.00	0.00	0.00	0.00	0.00	0.00	0.00	0.00	0.00	0.00	0.00
0.61	-6.21	-0.69	-6.28	-0.25	0.00	0.00	-0.19	0.02	0.02	-0.04	0.00	-0.01	-0.24	0.26	-0.17	5.47	-9.95	4.55	6.09	0.00	0.18	6.10	4.67	-1.30	-0.64	3.00	0.20	0.00	-0.10	0.00	0.20	0.00	-0.10	0.00	1.00	0.00	0.00	0.00	0.00	0.00	0.00	0.00	0.00	0.00	0.00	0.00	0.00	0.00	0.00
0.49	-4.16	-2.16	-5.76	0.14	-0.01	-0.02	0.03	0.38	-0.18	0.71	0.00	0.41	0.22	0.07	0.00	5.26	-5.39	0.33	-39.10	-0.02	0.40	-39.20	-17.60	1.50	2.60	-13.40	-1.00	-0.10	1.20	0.00	-1.00	-0.10	1.20	0.00	1.00	0.00	0.00	0.00	0.00	0.00	0.00	0.00	0.00	0.00	0.00	0.00	0.00	0.00	0.00
0.90	-2.12	-3.21	-4.60	0.11	-0.01	0.00	-0.11	0.11	-0.23	0.20	0.00	0.06	-0.26	0.19	0.27	4.58	-1.83	-2.75	-91.90	0.45	0.00	-92.34	-35.70	3.10	3.37	-29.30	-2.00	0.00	2.00	0.00	-2.00	0.00	2.00	0.00	1.00	0.00	0.00	0.00	0.00	0.00	0.00	0.00	0.00	0.00	0.00	0.00	0.00	0.00	0.00
0.62	-0.15	-3.70	-3.56	0.57	-0.03	0.10	0.13	0.31	-0.11	-0.14	0.24	0.12	-0.02	0.13	0.00	3.46	1.84	-5.24	-120.35	0.00	0.00	-120.90	-53.80	6.90	5.45	-41.00	-3.20	0.10	3.00	0.00	-3.20	0.10	3.00	0.00	1.00	0.00	0.00	0.00	0.00	0.00	0.00	0.00	0.00	0.00	0.00	0.00	0.00	0.00	0.00
0.12	1.29	-3.44	-2.06	0.22	0.03	-0.48	0.17	0.54	0.02	-0.69	0.00	-0.29	-0.24	-0.38	0.00	2.13	3.91	-6.05	-168.56	0.00	-0.31	-168.80	-69.19	7.70	7.19	-54.10	-4.30	0.00	4.20	0.00	-4.30	0.00	4.20	0.00	1.00	0.00	0.00	0.00	0.00	0.00	0.00	0.00	0.00	0.00	0.00	0.00	0.00	0.00	0.00
-0.06	2.76	-2.28	-0.04	0.32	-0.03	-0.19	0.18	0.21	-0.01	-0.07	-0.39	0.56	0.08	0.43	0.00	0.53	5.56	-6.01	-169.60	0.00	0.47	-169.60	-75.00	9.20	9.97	-55.90	-4.70	-0.10	4.80	0.00	-4.70	-0.10	4.80	0.00	1.00	0.00	0.00	0.00	0.00	0.00	0.00	0.00	0.00	0.00	0.00	0.00	0.00	0.00	0.00
-0.67	3.40	-1.35	1.81	0.25	-0.03	0.13	0.18	0.02	-0.58	0.21	0.00	-0.17	-0.69	0.00	-0.17	-1.00	5.77	-4.76	-165.50	0.00	0.00	-165.16	-74.16	8.00	9.00	-56.90	-4.40	-0.10	4.60	0.00	-4.40	-0.10	4.60	0.00	1.00	0.00	0.00	0.00	0.00	0.00	0.00	0.00	0.00	0.00	0.00	0.00	0.00	0.00	0.00
-0.38	3.32	0.40	3.32	0.32	-0.20	-0.01	0.63	-0.23	-0.30	0.54	-0.47	0.12	-0.26	-0.02	0.00	-2.49	5.30	-2.23	-142.10	-0.35	0.00	-142.10	-62.80	8.19	7.63	-47.60	-3.70	0.00	3.70	0.00	-3.70	0.00	3.70	0.00	1.00	0.00	0.00	0.00	0.00	0.00	0.00	0.00	0.00	0.00	0.00	0.00	0.00	0.00	0.00
-0.09	2.97	2.40	4.66	0.16	-0.02	-0.01	0.17	0.26	-0.11	0.07	0.00	0.31	-0.44	0.08	0.00	-3.54	2.97	0.10	-105.90	0.00	0.17	-106.20	-47.90	6.29	5.10	-36.50	-2.90	0.10	2.70	0.00	-2.90	0.10	2.70	0.00	1.00	0.00	0.00	0.00	0.00	0.00	0.00	0.00	0.00	0.00	0.00	0.00	0.00	0.00	0.00
-0.23	1.73	4.25	5.25	0.10	-0.18	0.00	0.08	-0.20	0.04	-0.19	0.00	0.34	-0.24	-0.06	-0.06	-4.38	0.28	4.22	-66.43	0.00	0.00	-66.50	-29.68	3.64	3.80	-22.10	-1.90	0.00	1.90	0.00	-1.90	0.00	1.90	0.00	1.00	0.00	0.00	0.00	0.00	0.00	0.00	0.00	0.00	0.00	0.00	0.00	0.00	0.00	0.00
-0.35	0.30	6.11	5.51	0.03	-0.45	0.00	0.02	0.02	-0.06	0.11	0.00	0.25	0.25	-0.26	0.00	-4.27	-3.25	8.16	-7.80	-0.43	0.00	-7.70	-8.00	1.87	2.60	-3.70	-0.60	-0.10	0.70	0.00	-0.60	-0.10	0.70	0.00	1.00	1.00	0.00	1.00	0.00	1.00	0.00	1.00	0.00	1.00	0.00	0.00	0.00	0.00	0.00
-0.46	-1.79	7.29	5.13	-0.22	0.27	0.01	-0.03	-0.02	-0.27	0.36	0.18	0.68	-0.12	-0.24	0.00	-4.55	-6.78	11.18	38.90	0.00	0.42	38.90	16.20	-2.09	-1.30	12.70	1.00	-0.10	-0.90	0.00	1.00	-0.10	-0.90	0.00	1.00	1.00	1.00	1.00	0.00	1.00	0.00	1.00	0.00	1.00	0.00	0.00	0.00	0.00	0.00
-0.35	-3.73	7.95	3.93	-0.13	0.01	0.02	-0.09	0.03	-0.14	0.24	-0.01	0.19	-0.09	0.06	0.00	-3.82	-10.17	14.01	105.52	-0.32	0.00	105.20	41.30	-3.90	-4.79	32.90	2.50	0.00	-2.60	0.00	2.50	0.00	-2.60	0.00	1.00	1.00	1.00	1.00	0.00	1.00	0.00	1.00	0.00	1.00	0.00	0.00	0.00	0.00	0.00
-0.21	-5.59	8.56	2.54	-0.44	0.01	0.03	-0.13	0.09	-0.06	-0.03	0.00	0.14	-0.25	0.10	0.34	-2.72	-13.02	15.78	127.90	0.00	0.00	127.96	56.78	-6.70	-7.63	42.00	3.40	0.10	-3.60	0.00	3.40	0.10	-3.60	0.00	1.00	1.00	1.00	1.00	0.00	1.00	0.00	1.00	0.00	1.00	0.00	0.00	0.00	0.00	0.00
-0.03	-7.07	8.21	1.03	-0.23	0.42	0.03	-0.12	0.00	-0.13	-0.03	0.21	0.09	-0.24	0.15	0.24	-1.35	-15.18	16.54	162.60	-0.22	0.09	162.60	70.35	-7.50	-7.24	55.00	4.10	0.00	-4.10	0.00	4.10	0.00	-4.10	0.00	1.00	1.00	1.00	1.00	0.00	1.00	0.00	1.00	0.00	1.00	0.00	0.00	0.00	0.00	0.00
0.42	-8.07	7.21	-0.70	-0.24	0.34	0.37	-0.02	-0.08	-0.11	0.25	0.00	-0.44	-0.25	0.21	0.00	0.26	-16.39	16.13	166.00	0.00	0.00	166.00	72.94	-8.85	-8.20	55.10	4.40	-0.10	-4.20	0.00	4.40	-0.10	-4.20	0.00	1.00	1.00	1.00	1.00	0.00	1.00	0.00	1.00	0.00	1.00	0.00	0.00	0.00	0.00	0.00
0.76	-8.56	5.21	-2.48	-0.47	0.02	-0.28	-0.18	-0.13	0.12	0.40	0.00	0.17	-0.64	0.01	0.00	1.33	-16.38	14.60	166.30	0.14	-0.06	166.30	73.90	-8.90	-7.96	56.70	4.60	0.00	-4.50	0.00	4.60	0.00	-4.50	0.00	1.00	1.00	1.00	1.00	0.00	1.00	0.00	1.00	0.00	1.00	0.00	0.00	0.00	0.00	0.00
0.47	-8.17	3.79	-4.05	-0.69	0.02	-0.16	-0.16	0.04	-0.68	0.18	0.00	-0.10	-0.28	0.29	-0.10	3.26	-14.83	11.81	143.40	-0.17	-0.46	143.30	65.40	-8.20	-8.90	48.30	4.10	0.10	-4.20	0.00	4.10	0.10	-4.20	0.00	1.00	1.00	1.00	1.00	0.00	1.00	0.00	1.00	0.00	1.00	0.00	0.00	0.00	0.00	0.00
0.56	-7.74	1.81	-5.28	-0.17	0.10	0.02	0.27	0.12	-0.02	-0.10	0.00	-0.04	-0.41	-0.14	0.18	4.37	-12.90	8.61	110.20	0.00	0.00	110.12	50.19	-6.44	-6.80	37.10	3.00	0.10	-3.20	0.00	3.00	0.10	-3.20	0.00	1.00	1.00	1.00	1.00	0.00	1.00	0.00	1.00	0.00	1.00	0.00	0.00	0.00	0.00	0.00
0.61	-6.64	-0.31	-5.90	0.32	0.00	0.01	-0.07	-0.34	-0.16	-0.42	0.00	-0.04	-0.24	0.28	0.00	5.21	-9.73	4.64	60.25	0.00	0.00	60.10	27.11	-4.13	-3.30	19.80	1.60	0.00	-1.50	0.00	1.60	0.00	-1.50	0.00	1.00	1.00	1.00	1.00	0.00	1.00	0.00	1.00	0.00	1.00	0.00	0.00	0.00	0.00	0.00
0.75	-4.88	-1.73	-5.86	-0.04	-0.18	0.00	0.25	-0.06	0.24	0.17	0.00	-0.02	-0.24	0.27	0.32	5.66	-6.06	0.97	29.03	0.00	0.00	28.51	11.80	-1.60	-0.60	9.60	0.70	-0.10	-0.50	0.00	0.70	-0.10	-0.50	0.00	1.00	1.00	1.00	1.00	0.00	1.00	0.00	1.00	0.00	1.00	0.00	0.00	0.00	0.00	0.00
0.60	-3.91	-2.51	-5.67	0.00	0.00	0.00	0.00	0.00	-0.22	0.22	0.42	-0.16	-0.41	0.27	0.00	5.57	-5.26	-0.45	-4.40	0.06	0.00	-4.50	-3.20	-0.20	0.60	-2.80	-0.10	-0.10	0.20	0.00	-0.10	-0.10	0.20	0.00	1.00	1.00	1.00	1.00	0.00	1.00	0.00	1.00	0.00	1.00	0.00	0.00	0.00	0.00	0.00
0.84	-2.97	-3.34	-5.74	0.03	0.33	0.00	0.28	-0.04	-0.28	0.25	0.00	-0.19	-0.57	0.25	-0.39	5.10	-2.52	-2.98	-30.56	0.00	-0.03	-30.82	-13.19	0.50	1.00	-11.40	-0.60	0.00	0.70	0.00	-0.60	0.00	0.70	0.00	1.00	1.00	1.00	1.00	0.00	1.00	0.00	1.00	0.00	1.00	0.00	0.00	0.00	0.00	0.00
0.52	-1.84	-3.86	-5.23	0.20	0.25	0.00	-0.33	0.37	-0.29	0.19	0.00	-0.17	-0.26	0.46	-0.01	5.53	-1.39	-3.66	-66.30	0.00	0.42	-66.40	-25.20	1.74	1.90	-21.10	-1.40	0.00	1.30	0.00	-1.40	0.00	1.30	0.00	1.00	1.00	1.00	1.00	0.00	1.00	0.00	1.00	0.00	1.00	0.00	0.00	0.00	0.00	0.00
0.74	0.25	-4.71	-3.96	0.13	0.22	-0.01	0.10	0.23	-0.03	-0.11	0.00	0.35	0.03	0.17	0.00	4.21	2.33	-6.42	-101.82	-0.18	0.49	-102.00	-43.10	5.55	4.40	-33.20	-2.60	0.10	2.40	0.00	-2.60	0.10	2.40	0.00	1.00	1.00	1.00	1.00	0.00	1.00	0.00	1.00	0.00	1.00	0.00	0.00	0.00	0.00	0.00
0.32	1.03	-5.00	-3.59	-0.27	-0.02	-0.01	0.47	0.42	-0.02	-0.22	0.14	0.11	-0.30	0.13	0.00	3.56	4.01	-7.58	-121.40	0.00	-0.43	-121.40	-51.70	6.06	5.61	-40.40	-3.10	0.10	3.00	0.00	-3.10	0.10	3.00	0.00	1.00	1.00	1.00	1.00	0.00	1.00	0.00	1.00	0.00	1.00	0.00	0.00	0.00	0.00	0.00
0.21	2.71	-5.00	-2.13	0.46	-0.03	-0.02	0.25	0.18	0.01	-0.20	0.00	0.16	-0.24	0.07	0.11	2.18	6.64	-8.81	-150.61	0.00	0.00	-150.70	-65.58	8.00	8.30	-49.50	-4.10	0.00	4.10	0.00	-4.10	0.00	4.10	0.00	1.00	1.00	1.00	1.00	0.00	1.00	0.00	1.00	0.00	1.00	0.00	0.00	0.00	0.00	0.00
0.14	3.64	-4.27	-0.62	0.25	-0.03	-0.02	0.18	-0.11	-0.16	0.06	0.00	0.21	-0.25	0.03	0.00	0.61	8.29	-9.09	-170.80	0.00	0.00	-170.64	-75.50	8.67	9.70	-57.00	-4.60	-0.10	4.80	0.00	-4.60	-0.10	4.80	0.00	1.00	1.00	1.00	1.00	0.00	1.00	0.00	1.00	0.00	1.00	0.00	0.00	0.00	0.00	0.00
-0.38	4.85	-3.30	1.00	0.24	-0.01	-0.03	0.18	0.10	-0.50	0.18	0.00	0.66	-0.32	-0.34	0.34	-0.64	8.78	-8.14	-160.29	0.26	-0.35	-159.90	-73.10	9.01	9.43	-54.80	-4.40	0.00	4.50	0.00	-4.40	0.00	4.50	0.00	1.00	1.00	1.00	1.00	0.00	1.00	0.00	1.00	0.00	1.00	0.00	0.00	0.00	0.00	0.00
-0.28	5.31	-2.11	2.49	0.23	-0.03	0.22	-0.15	0.05	-0.26	0.32	0.00	0.09	-0.26	-0.01	0.26	-1.86	8.33	-6.29	-147.70	0.24	0.00	-147.70	-67.70	8.96	8.27	-50.60	-4.10	0.00	4.00	0.00	-4.10	0.00	4.00	0.00	1.00	1.00	1.00	1.00	0.00	1.00	0.00	1.00	0.00	1.00	0.00	0.00	0.00	0.00	0.00
-0.31	4.82	-0.68	3.81	0.21	-0.03	-0.01	-0.01	0.21	-0.29	-0.08	0.00	0.29	-0.25	-0.04	0.00	-2.75	7.81	-5.05	-140.40	0.00	0.00	-140.18	-61.36	8.15	7.50	-46.20	-3.80	0.10	3.60	0.00	-3.80	0.10	3.60	0.00	1.00	1.00	1.00	1.00	0.00	1.00	0.00	1.00	0.00	1.00	0.00	0.00	0.00	0.00	0.00
-0.97	4.18	1.23	4.91	0.10	-0.37	0.40	0.12	-0.26	0.02	-0.20	0.34	0.31	0.10	-0.07	0.00	-3.66	5.70	-1.85	-98.78	0.00	0.21	-98.09	-47.34	6.40	6.10	-34.90	-3.00	0.00	2.90	0.00	-3.00	0.00	2.90	0.00	1.00	1.00	1.00	1.00	0.00	1.00	0.00	1.00	0.00	1.00	0.00	0.00	0.00	0.00	0.00
-0.54	3.16	2.12	5.16	-0.26	-0.33	-0.01	0.10	0.20	-0.01	-0.01	0.00	0.30	-0.24	-0.06	-0.43	-5.00	3.79	1.23	-74.74	0.00	0.00	-74.70	-34.35	4.74	5.28	-24.60	-2.20	-0.10	2.30	0.00	-2.20	-0.10	2.30	0.00	1.00	1.00	1.00	1.00	0.00	1.00	0.00	1.00	0.00	1.00	0.00	0.00	0.00	0.00	0.00
-0.92	1.64	4.43	5.53	0.05	-0.01	0.42	0.31	0.00	-0.20	0.21	0.06	0.28	-0.25	-0.23	0.22	-4.85	0.43	4.64	-21.60	0.00	-0.17	-21.97	-13.58	1.84	2.50	-9.10	-0.80	-0.10	0.90	0.00	-0.80	-0.10	0.90	0.00	1.00	1.00	1.00	1.00	0.00	1.00	0.00	1.00	0.00	1.00	0.00	0.00	0.00	0.00	0.00
-0.49	0.18	5.92	5.20	-0.03	0.00	0.01	-0.03	0.01	-0.67	0.28	0.00	0.25	-0.26	0.09	0.00	-4.88	-3.06	8.28	33.70	-0.47	0.00	33.80	12.50	-1.00	-1.10	9.90	0.70	0.00	-0.70	0.00	0.70	0.00	-0.70	0.00	1.00	1.00	1.00	1.00	0.00	1.00	0.00	1.00	0.00	1.00	0.00	0.00	0.00	0.00	0.00
-0.63	-2.14	7.31	3.97	-0.10	-0.03	0.02	-0.07	0.04	-0.12	0.08	-0.19	0.20	-0.25	0.04	0.00	-4.23	-6.89	11.14	81.10	0.00	0.00	80.64	34.20	-3.70	-5.03	25.70	2.10	0.10	-2.20	0.00	2.10	0.10	-2.20	0.00	1.00	1.00	1.00	1.00	0.00	1.00	0.00	1.00	0.00	1.00	0.00	0.00	0.00	0.00	0.00
-0.33	-3.25	7.18	3.59	-0.14	0.01	0.02	-0.10	0.04	-0.03	0.12	0.00	-0.28	-0.24	0.15	0.00	-3.74	-8.61	12.10	98.21	0.00	0.00	98.40	44.50	-5.50	-6.20	32.70	2.70	0.10	-2.80	0.00	2.70	0.10	-2.80	0.00	1.00	1.00	1.00	1.00	0.00	1.00	0.00	1.00	0.00	1.00	0.00	0.00	0.00	0.00	0.00
0.07	-5.01	7.30	2.11	-0.19	0.01	0.03	-0.01	0.44	0.01	0.00	0.00	0.12	-0.23	0.11	0.00	-2.52	-11.28	14.01	140.31	0.00	0.00	139.90	60.69	-7.00	-6.70	46.80	3.60	0.00	-3.50	0.00	3.60	0.00	-3.50	0.00	1.00	1.00	1.00	1.00	0.00	1.00	0.00	1.00	0.00	1.00	0.00	0.00	0.00	0.00	0.00
0.18	-6.36	6.42	0.49	-0.22	0.24	0.03	-0.17	-0.08	-0.10	0.24	-0.26	0.06	0.19	0.39	0.07	-1.00	-13.46	14.53	153.70	0.17	-0.17	153.88	68.50	-8.70	-7.49	51.70	4.10	-0.10	-4.00	0.00	4.10	-0.10	-4.00	0.00	1.00	1.00	1.00	1.00	0.00	1.00	0.00	1.00	0.00	1.00	0.00	0.00	0.00	0.00	0.00
0.19	-7.24	5.83	-1.20	-0.25	0.47	0.12	-0.18	0.32	-0.28	0.53	-0.31	0.01	-0.25	0.24	0.00	0.60	-14.24	13.78	166.89	0.00	0.00	167.25	74.33	-8.80	-8.15	57.10	4.50	0.00	-4.50	0.00	4.50	0.00	-4.50	0.00	1.00	1.00	1.00	1.00	0.00	1.00	0.00	1.00	0.00	1.00	0.00	0.00	0.00	0.00	0.00
0.35	-7.55	4.34	-2.85	-0.24	0.02	0.03	-0.18	-0.01	-0.17	0.18	0.00	-0.01	-0.18	-0.05	0.00	2.02	-14.09	11.90	156.63	0.00	0.00	156.54	69.80	-8.50	-9.30	51.90	4.30	0.10	-4.50	0.00	4.30	0.10	-4.50	0.00	1.00	1.00	1.00	1.00	0.00	1.00	0.00	1.00	0.00	1.00	0.00	0.00	0.00	0.00	0.00
0.48	-7.23	2.44	-4.06	-0.55	0.01	0.03	-0.15	0.04	0.00	-0.05	0.45	-0.27	-0.24	0.28	0.00	3.51	-12.85	9.14	129.47	0.00	0.00	129.24	59.50	-7.68	-7.80	44.30	3.60	0.00	-3.70	0.00	3.60	0.00	-3.70	0.00	1.00	1.00	1.00	1.00	0.00	1.00	0.00	1.00	0.00	1.00	0.00	0.00	0.00	0.00	0.00
0.57	-6.24	0.81	-5.19	0.04	0.01	0.02	-0.11	0.03	0.48	-0.20	-0.01	-0.04	-0.23	0.28	0.00	4.59	-10.30	5.70	90.30	0.00	0.00	90.72	41.40	-5.87	-5.26	31.10	2.50	-0.10	-2.40	0.00	2.50	-0.10	-2.40	0.00	1.00	1.00	1.00	1.00	0.00	1.00	0.00	1.00	0.00	1.00	0.00	0.00	0.00	0.00	0.00
0.61	-4.80	-1.51	-5.70	-0.54	0.00	0.41	0.28	0.01	0.15	0.18	0.00	-0.04	-0.01	0.29	0.00	5.46	-7.10	2.13	43.70	0.42	0.34	43.70	20.98	-3.07	-2.10	15.60	1.30	-0.10	-1.10	0.00	1.30	-0.10	-1.10	0.00	1.00	1.00	1.00	1.00	0.00	1.00	0.00	1.00	0.00	1.00	0.00	0.00	0.00	0.00	0.00
0.34	-2.99	-3.28	-5.33	0.00	0.00	0.00	0.45	-0.47	0.00	0.00	0.03	0.05	-0.54	0.17	0.00	5.66	-3.66	-1.46	-6.00	-0.03	0.00	-6.00	-0.70	-0.40	-0.55	-1.40	0.00	0.00	0.00	0.00	0.00	0.00	0.00	0.00	1.00	1.00	1.00	1.00	0.00	1.00	0.00	1.00	0.00	1.00	0.00	0.00	0.00	0.00	0.00
0.46	-1.25	-4.47	-5.17	0.00	-0.47	0.00	-0.44	0.09	0.00	0.00	0.00	0.00	0.14	0.28	0.00	4.99	-0.03	-4.95	-51.60	0.00	0.00	-51.77	-18.50	1.60	1.40	-15.40	-0.60	-0.10	0.80	0.00	-0.60	-0.10	0.80	0.00	1.00	1.00	1.00	1.00	0.00	1.00	0.00	1.00	0.00	1.00	0.00	0.00	0.00	0.00	0.00
0.52	0.75	-5.38	-3.79	-0.06	0.00	0.06	0.00	-0.31	0.00	0.35	0.40	0.00	0.00	0.13	0.00	4.20	3.68	-7.89	-97.30	0.00	-0.10	-97.72	-39.42	4.09	4.10	-31.00	-2.00	-0.10	2.20	0.00	-2.00	-0.10	2.20	0.00	1.00	1.00	1.00	1.00	0.00	1.00	0.00	1.00	0.00	1.00	0.00	0.00	0.00	0.00	0.00
0.29	0.00	-5.45	-5.16	0.00	0.00	0.00	0.00	0.00	-0.26	0.00	0.00	0.00	1.56	-1.99	0.45	4.44	4.14	-8.16	-161.60	79.30	0.00	-82.30	-79.85	78.80	-1.60	-2.90	-8.50	3.10	5.00	-0.40	-8.50	3.10	5.00	-0.40	1.00	1.00	1.00	1.00	0.00	1.00	0.00	1.00	0.00	1.00	0.00	0.00	0.00	0.00	0.00
0.11	0.00	-5.01	-4.90	0.00	0.00	0.00	0.00	0.00	0.00	0.00	0.00	0.00	2.92	-2.92	0.00	3.87	3.54	-7.42	-144.40	218.70	0.00	74.20	-71.10	81.90	3.80	14.60	-8.90	3.40	5.00	-0.40	-8.90	3.40	5.00	-0.40	1.00	1.00	1.00	1.00	0.00	1.00	0.00	1.00	0.00	1.00	0.00	0.00	0.00	0.00	0.00
0.00	0.00	-4.07	-4.07	0.00	0.00	0.00	0.00	0.00	0.00	0.00	0.00	0.00	3.57	-3.57	0.00	3.13	3.27	-6.41	-192.90	39.70	0.00	-153.20	-92.80	43.80	4.30	-44.60	-8.20	2.80	4.80	-0.60	-8.20	2.80	4.80	-0.60	1.00	1.00	1.00	1.00	0.00	1.00	0.00	1.00	0.00	1.00	0.00	0.00	0.00	0.00	0.00
0.00	0.00	-2.70	-2.70	0.00	0.00	0.00	0.00	0.00	0.00	0.00	0.00	0.00	2.81	-2.81	0.00	2.28	2.28	-4.58	-173.10	69.40	0.00	-103.60	-77.20	45.30	0.80	-30.90	-6.60	2.40	3.60	-0.50	-6.60	2.40	3.60	-0.50	1.00	1.00	1.00	1.00	0.00	1.00	0.00	1.00	0.00	1.00	0.00	0.00	0.00	0.00	0.00
0.00	0.00	-0.84	-0.84	0.00	0.00	0.00	0.00	0.00	0.00	0.00	0.00	0.00	0.00	0.00	0.00	0.92	0.91	-1.84	-131.00	-29.30	0.00	-160.40	-58.90	-4.40	7.00	-56.20	-2.60	-8.40	11.10	0.00	-2.60	-8.40	11.10	0.00	1.00	1.00	1.00	1.00	0.00	1.00	0.00	1.00	0.00	1.00	0.00	0.00	0.00	0.00	0.00
0.00	0.00	0.00	0.00	0.00	0.00	0.00	0.00	0.00	0.00	0.00	0.00	0.00	0.00	0.00	0.00	-0.40	-0.40	0.81	-96.80	-61.40	143.40	-14.80	-44.40	-17.40	47.80	-14.00	-1.00	-2.80	4.80	0.90	-1.00	-2.80	4.80	0.90	1.00	1.00	1.00	1.00	0.00	1.00	0.00	1.00	0.00	1.00	0.00	0.00	0.00	0.00	0.00
0.00	0.00	0.00	0.00	0.00	0.00	0.00	0.00	0.00	0.00	0.00	0.00	0.00	0.00	0.00	0.00	0.00	0.00	0.00	-74.00	-128.00	137.10	-64.90	-41.40	-58.80	86.60	-13.60	1.20	-6.80	7.90	2.20	1.20	-6.80	7.90	2.20	1.00	1.00	1.00	1.00	0.00	1.00	0.00	1.00	0.00	1.00	0.00	0.00	0.00	0.00	0.00
0.00	0.00	0.00	0.00	0.00	0.00	0.00	0.00	0.00	0.00	0.00	0.00	0.00	0.00	0.00	0.00	0.00	0.00	0.00	2.60	-146.50	208.80	64.90	-9.00	-68.80	94.10	16.20	3.60	-8.20	7.10	2.50	3.60	-8.20	7.10	2.50	1.00	1.00	1.00	1.00	0.00	1.00	0.00	1.00	0.00	1.00	0.00	0.00	0.00	0.00	0.00
0.00	0.00	0.00	0.00	0.00	0.00	0.00	0.00	0.00	0.00	0.00	0.00	0.00	0.00	0.00	0.00	0.00	0.00	0.00	53.10	-169.20	100.90	-15.10	17.80	-85.40	60.60	-6.90	6.40	-7.50	3.30	2.20	6.40	-7.50	3.30	2.20	1.00	1.00	1.00	1.00	0.00	1.00	0.00	1.00	0.00	1.00	0.00	0.00	0.00	0.00	0.00
0.00	0.00	0.00	0.00	0.00	0.00	0.00	0.00	0.00	0.00	0.00	0.00	0.00	0.00	0.00	0.00	0.00	0.00	0.00	101.10	-191.60	61.60	-28.80	49.20	-94.60	38.10	-7.10	8.20	-6.90	-1.20	0.00	8.20	-6.90	-1.20	0.00	1.00	1.00	1.00	1.00	0.00	1.00	0.00	1.00	0.00	1.00	0.00	0.00	0.00	0.00	0.00
0.00	0.00	0.00	0.00	0.00	0.00	0.00	0.00	0.00	0.00	0.00	0.00	0.00	0.00	0.00	0.00	0.00	0.00	0.00	158.30	-154.20	16.90	21.10	76.90	-78.00	8.10	6.90	7.90	-5.00	-4.70	-1.70	7.90	-5.00	-4.70	-1.70	1.00	1.00	1.00	1.00	0.00	1.00	0.00	1.00	0.00	1.00	0.00	0.00	0.00	0.00	0.00
0.00	0.00	0.00	0.00	0.00	0.00	0.00	0.00	0.00	0.00	0.00	0.00	0.00	0.00	0.00	0.00	0.00	0.00	0.00	169.80	-128.20	-46.70	-5.10	80.50	-67.60	-16.30	-3.40	7.00	-3.60	-5.60	-2.20	7.00	-3.60	-5.60	-2.20	1.00	1.00	1.00	1.00	0.00	1.00	0.00	1.00	0.00	1.00	0.00	0.00	0.00	0.00	0.00
0.00	0.00	0.00	0.00	0.00	0.00	0.00	0.00	0.00	0.00	0.00	0.00	0.00	0.00	0.00	0.00	0.00	0.00	0.00	168.80	-91.30	-89.30	-11.80	82.30	-48.30	-36.80	-2.80	6.20	-1.70	-6.40	-1.80	6.20	-1.70	-6.40	-1.80	1.00	1.00	1.00	1.00	0.00	1.00	0.00	1.00	0.00	1.00	0.00	0.00	0.00	0.00	0.00
0.00	0.00	0.00	0.00	0.00	0.00	0.00	0.00	0.00	0.00	0.00	0.00	0.00	0.00	0.00	0.00	0.00	0.00	0.00	170.80	-30.20	-131.90	8.60	84.60	-22.20	-59.20	3.10	5.60	1.30	-8.10	-1.00	5.60	1.30	-8.10	-1.00	1.00	1.00	1.00	1.00	0.00	1.00	0.00	1.00	0.00	1.00	0.00	0.00	0.00	0.00	0.00
0.00	0.00	0.00	0.00	0.00	0.00	0.00	0.00	0.00	0.00	0.00	0.00	0.00	0.00	0.00	0.00	0.00	0.00	0.00	143.40	19.10	-166.90	-4.30	76.00	3.10	-81.80	-2.60	4.30	4.60	-9.20	-0.20	4.30	4.60	-9.20	-0.20	1.00	1.00	1.00	1.00	0.00	1.00	0.00	1.00	0.00	1.00	0.00	0.00	0.00	0.00	0.00
0.00	0.00	0.00	0.00	0.00	0.00	0.00	0.00	0.00	0.00	0.00	0.00	0.00	0.00	0.00	0.00	0.00	0.00	0.00	104.10	76.00	-185.10	-4.80	58.60	32.90	-92.60	-0.90	1.60	7.20	-8.60	0.30	1.60	7.20	-8.60	0.30	1.00	1.00	1.00	1.00	0.00	1.00	0.00	1.00	0.00	1.00	0.00	0.00	0.00	0.00	0.00
0.00	0.00	0.00	0.00	0.00	0.00	0.00	0.00	0.00	0.00	0.00	0.00	0.00	0.00	0.00	0.00	0.00	0.00	0.00	51.10	125.00	-174.20	1.90	30.40	58.30	-87.80	0.90	-1.50	8.10	-6.00	0.50	-1.50	8.10	-6.00	0.50	1.00	1.00	1.00	1.00	0.00	1.00	0.00	1.00	0.00	1.00	0.00	0.00	0.00	0.00	0.00
0.00	0.00	0.00	0.00	0.00	0.00	0.00	0.00	0.00	0.00	0.00	0.00	0.00	0.00	0.00	0.00	0.00	0.00	0.00	-8.80	156.90	-149.60	-1.40	-1.00	74.40	-75.00	-1.50	-4.10	8.00	-3.40	0.50	-4.10	8.00	-3.40	0.50	1.00	1.00	1.00	1.00	0.00	1.00	0.00	1.00	0.00	1.00	0.00	0.00	0.00	0.00	0.00
0.00	0.00	0.00	0.00	0.00	0.00	0.00	0.00	0.00	0.00	0.00	0.00	0.00	0.00	0.00	0.00	0.00	0.00	0.00	-62.40	173.10	-114.10	-3.40	-25.70	84.30	-59.00	-0.40	-5.70	7.70	-1.60	0.30	-5.70	7.70	-1.60	0.30	1.00	1.00	1.00	1.00	0.00	1.00	0.00	1.00	0.00	1.00	0.00	0.00	0.00	0.00	0.00
0.00	0.00	0.00	0.00	0.00	0.00	0.00	0.00	0.00	0.00	0.00	0.00	0.00	0.00	0.00	0.00	0.00	0.00	0.00	-105.90	176.30	-70.60	-0.10	-46.30	87.00	-40.70	-0.10	-6.90	7.20	-0.10	0.10	-6.90	7.20	-0.10	0.10	1.00	1.00	1.00	1.00	0.00	1.00	0.00	1.00	0.00	1.00	0.00	0.00	0.00	0.00	0.00
0.00	0.00	0.00	0.00	0.00	0.00	0.00	0.00	0.00	0.00	0.00	0.00	0.00	0.00	0.00	0.00	0.00	0.00	0.00	-143.90	161.90	-18.00	0.00	-66.20	82.50	-17.10	-0.80	-8.00	5.70	2.20	0.00	-8.00	5.70	2.20	0.00	1.00	1.00	1.00	1.00	0.00	1.00	0.00	1.00	0.00	1.00	0.00	0.00	0.00	0.00	0.00
0.00	0.00	0.00	0.00	0.00	0.00	0.00	0.00	0.00	0.00	0.00	0.00	0.00	0.00	0.00	0.00	0.00	0.00	0.00	-173.30	129.90	38.80	-4.50	-83.60	69.20	13.70	-0.60	-8.60	3.10	5.30	-0.10	-8.60	3.10	5.30	-0.10	1.00	1.00	1.00	1.00	0.00	1.00	0.00	1.00	0.00	1.00	0.00	0.00	0.00	0.00	0.00
0.00	0.00	0.00	0.00	0.00	0.00	0.00	0.00	0.00	0.00	0.00	0.00	0.00	0.00	0.00	0.00	0.00	0.00	0.00	-182.30	85.80	96.60	0.10	-91.90	47.70	43.90	-0.20	-7.90	0.00	7.70	-0.10	-7.90	0.00	7.70	-0.10	1.00	1.00	1.00	1.00	0.00	1.00	0.00	1.00	0.00	1.00	0.00	0.00	0.00	0.00	0.00
0.00	0.00	0.00	0.00	0.00	0.00	0.00	0.00	0.00	0.00	0.00	0.00	0.00	0.00	0.00	0.00	0.00	0.00	0.00	-170.10	32.20	138.40	0.50	-87.10	20.70	66.00	-0.30	-5.90	-2.60	8.40	-0.10	-5.90	-2.60	8.40	-0.10	1.00	1.00	1.00	1.00	0.00	1.00	0.00	1.00	0.00	1.00	0.00	0.00	0.00	0.00	0.00
0.00	0.00	0.00	0.00	0.00	0.00	0.00	0.00	0.00	0.00	0.00	0.00	0.00	0.00	0.00	0.00	0.00	0.00	0.00	-141.80	-25.70	162.90	-4.60	-71.80	-6.90	77.90	-0.80	-3.40	-4.40	7.80	0.00	-3.40	-4.40	7.80	0.00	1.00	1.00	1.00	1.00	0.00	1.00	0.00	1.00	0.00	1.00	0.00	0.00	0.00	0.00	0.00
0.00	0.00	0.00	0.00	0.00	0.00	0.00	0.00	0.00	0.00	0.00	0.00	0.00	0.00	0.00	0.00	0.00	0.00	0.00	-98.50	-76.20	175.50	0.70	-52.00	-32.40	84.30	-0.10	-1.00	-6.00	7.10	0.00	-1.00	-6.00	7.10	0.00	1.00	1.00	1.00	1.00	0.00	1.00	0.00	1.00	0.00	1.00	0.00	0.00	0.00	0.00	0.00
0.00	0.00	0.00	0.00	0.00	0.00	0.00	0.00	0.00	0.00	0.00	0.00	0.00	0.00	0.00	0.00	0.00	0.00	0.00	-51.50	-122.10	172.90	-0.80	-31.00	-55.40	86.00	-0.30	1.00	-7.60	6.50	0.00	1.00	-7.60	6.50	0.00	1.00	1.00	1.00	1.00	0.00	1.00	0.00	1.00	0.00	1.00	0.00	0.00	0.00	0.00	0.00
0.00	0.00	0.00	0.00	0.00	0.00	0.00	0.00	0.00	0.00	0.00	0.00	0.00	0.00	0.00	0.00	0.00	0.00	0.00	0.60	-157.70	153.70	-3.30	-6.80	-74.70	80.70	-0.80	3.40	-8.60	5.20	0.00	3.40	-8.60	5.20	0.00	1.00	1.00	1.00	1.00	0.00	1.00	0.00	1.00	0.00	1.00	0.00	0.00	0.00	0.00	0.00
0.00	0.00	0.00	0.00	0.00	0.00	0.00	0.00	0.00	0.00	0.00	0.00	0.00	0.00	0.00	0.00	0.00	0.00	0.00	58.20	-176.30	119.70	1.60	22.20	-86.50	64.30	0.00	5.90	-8.40	2.50	0.00	5.90	-8.40	2.50	0.00	1.00	1.00	1.00	1.00	0.00	1.00	0.00	1.00	0.00	1.00	0.00	0.00	0.00	0.00	0.00
0.00	0.00	0.00	0.00	0.00	0.00	0.00	0.00	0.00	0.00	0.00	0.00	0.00	0.00	0.00	0.00	0.00	0.00	0.00	109.20	-179.50	67.40	-2.80	50.40	-89.50	38.50	-0.60	7.80	-6.90	-0.80	0.00	7.80	-6.90	-0.80	0.00	1.00	1.00	1.00	1.00	0.00	1.00	0.00	1.00	0.00	1.00	0.00	0.00	0.00	0.00	0.00
0.00	0.00	0.00	0.00	0.00	0.00	0.00	0.00	0.00	0.00	0.00	0.00	0.00	0.00	0.00	0.00	0.00	0.00	0.00	149.00	-162.30	10.90	-2.30	71.70	-82.20	9.90	-0.60	8.50	-4.90	-3.50	0.00	8.50	-4.90	-3.50	0.00	1.00	1.00	1.00	1.00	0.00	1.00	0.00	1.00	0.00	1.00	0.00	0.00	0.00	0.00	0.00
0.00	0.00	0.00	0.00	0.00	0.00	0.00	0.00	0.00	0.00	0.00	0.00	0.00	0.00	0.00	0.00	0.00	0.00	0.00	172.10	-128.60	-41.90	1.50	83.00	-67.30	-15.60	0.00	8.10	-2.80	-5.20	0.00	8.10	-2.80	-5.20	0.00	1.00	1.00	1.00	1.00	0.00	1.00	0.00	1.00	0.00	1.00	0.00	0.00	0.00	0.00	0.00
0.00	0.00	0.00	0.00	0.00	0.00	0.00	0.00	0.00	0.00	0.00	0.00	0.00	0.00	0.00	0.00	0.00	0.00	0.00	175.50	-86.40	-92.10	-3.00	85.80	-47.20	-39.30	-0.70	7.10	-0.60	-6.40	0.00	7.10	-0.60	-6.40	0.00	1.00	1.00	1.00	1.00	0.00	1.00	0.00	1.00	0.00	1.00	0.00	0.00	0.00	0.00	0.00
0.00	0.00	0.00	0.00	0.00	0.00	0.00	0.00	0.00	0.00	0.00	0.00	0.00	0.00	0.00	0.00	0.00	0.00	0.00	167.10	-34.00	-133.90	-0.80	83.60	-22.80	-61.10	-0.30	5.90	1.80	-7.70	0.00	5.90	1.80	-7.70	0.00	1.00	1.00	1.00	1.00	0.00	1.00	0.00	1.00	0.00	1.00	0.00	0.00	0.00	0.00	0.00
0.00	0.00	0.00	0.00	0.00	0.00	0.00	0.00	0.00	0.00	0.00	0.00	0.00	0.00	0.00	0.00	0.00	0.00	0.00	143.50	22.30	-165.60	0.10	74.90	4.70	-79.80	-0.10	4.00	4.60	-8.60	0.00	4.00	4.60	-8.60	0.00	1.00	1.00	1.00	1.00	0.00	1.00	0.00	1.00	0.00	1.00	0.00	0.00	0.00	0.00	0.00
0.00	0.00	0.00	0.00	0.00	0.00	0.00	0.00	0.00	0.00	0.00	0.00	0.00	0.00	0.00	0.00	0.00	0.00	0.00	102.70	75.60	-181.30	-2.90	56.80	32.30	-89.90	-0.70	1.50	6.80	-8.30	0.00	1.50	6.80	-8.30	0.00	1.00	1.00	1.00	1.00	0.00	1.00	0.00	1.00	0.00	1.00	0.00	0.00	0.00	0.00	0.00
0.00	0.00	0.00	0.00	0.00	0.00	0.00	0.00	0.00	0.00	0.00	0.00	0.00	0.00	0.00	0.00	0.00	0.00	0.00	51.30	123.60	-174.70	0.20	31.00	57.20	-88.30	-0.10	-1.40	7.90	-6.50	0.00	-1.40	7.90	-6.50	0.00	1.00	1.00	1.00	1.00	0.00	1.00	0.00	1.00	0.00	1.00	0.00	0.00	0.00	0.00	0.00
0.00	0.00	0.00	0.00	0.00	0.00	0.00	0.00	0.00	0.00	0.00	0.00	0.00	0.00	0.00	0.00	0.00	0.00	0.00	-6.40	157.00	-151.60	-1.00	1.60	74.90	-76.90	-0.40	-4.00	8.10	-4.10	0.00	-4.00	8.10	-4.10	0.00	1.00	1.00	1.00	1.00	0.00	1.00	0.00	1.00	0.00	1.00	0.00	0.00	0.00	0.00	0.00
0.00	0.00	0.00	0.00	0.00	0.00	0.00	0.00	0.00	0.00	0.00	0.00	0.00	0.00	0.00	0.00	0.00	0.00	0.00	-61.20	174.80	-115.50	-1.90	-25.30	85.00	-60.20	-0.50	-5.90	7.80	-1.80	0.00	-5.90	7.80	-1.80	0.00	1.00	1.00	1.00	1.00	0.00	1.00	0.00	1.00	0.00	1.00	0.00	0.00	0.00	0.00	0.00
0.00	0.00	0.00	0.00	0.00	0.00	0.00	0.00	0.00	0.00	0.00	0.00	0.00	0.00	0.00	0.00	0.00	0.00	0.00	-107.60	176.70	-68.50	0.40	-48.10	87.50	-39.50	-0.10	-7.20	7.00	0.20	0.00	-7.20	7.00	0.20	0.00	1.00	1.00	1.00	1.00	0.00	1.00	0.00	1.00	0.00	1.00	0.00	0.00	0.00	0.00	0.00
0.00	0.00	0.00	0.00	0.00	0.00	0.00	0.00	0.00	0.00	0.00	0.00	0.00	0.00	0.00	0.00	0.00	0.00	0.00	-146.20	160.90	-16.90	-2.20	-67.70	82.10	-15.00	-0.50	-8.10	5.50	2.50	0.00	-8.10	5.50	2.50	0.00	1.00	1.00	1.00	1.00	0.00	1.00	0.00	1.00	0.00	1.00	0.00	0.00	0.00	0.00	0.00
0.00	0.00	0.00	0.00	0.00	0.00	0.00	0.00	0.00	0.00	0.00	0.00	0.00	0.00	0.00	0.00	0.00	0.00	0.00	-171.50	130.20	40.10	-1.10	-82.80	68.60	13.80	-0.20	-8.30	3.10	5.20	0.00	-8.30	3.10	5.20	0.00	1.00	1.00	1.00	1.00	0.00	1.00	0.00	1.00	0.00	1.00	0.00	0.00	0.00	0.00	0.00
0.00	0.00	0.00	0.00	0.00	0.00	0.00	0.00	0.00	0.00	0.00	0.00	0.00	0.00	0.00	0.00	0.00	0.00	0.00	-180.20	86.30	94.40	0.50	-90.00	47.70	42.10	-0.10	-7.60	0.20	7.40	0.00	-7.60	0.20	7.40	0.00	1.00	1.00	1.00	1.00	0.00	1.00	0.00	1.00	0.00	1.00	0.00	0.00	0.00	0.00	0.00
0.00	0.00	0.00	0.00	0.00	0.00	0.00	0.00	0.00	0.00	0.00	0.00	0.00	0.00	0.00	0.00	0.00	0.00	0.00	-170.70	31.60	137.20	-1.90	-86.60	21.20	64.80	-0.60	-5.90	-2.30	8.30	0.00	-5.90	-2.30	8.30	0.00	1.00	1.00	1.00	1.00	0.00	1.00	0.00	1.00	0.00	1.00	0.00	0.00	0.00	0.00	0.00
0.00	0.00	0.00	0.00	0.00	0.00	0.00	0.00	0.00	0.00	0.00	0.00	0.00	0.00	0.00	0.00	0.00	0.00	0.00	-141.60	-23.70	164.80	-0.50	-73.00	-6.20	79.10	-0.20	-3.60	-4.50	8.10	0.00	-3.60	-4.50	8.10	0.00	1.00	1.00	1.00	1.00	0.00	1.00	0.00	1.00	0.00	1.00	0.00	0.00	0.00	0.00	0.00
0.00	0.00	0.00	0.00	0.00	0.00	0.00	0.00	0.00	0.00	0.00	0.00	0.00	0.00	0.00	0.00	0.00	0.00	0.00	-100.30	-77.10	176.70	-0.70	-53.50	-32.80	86.00	-0.30	-1.10	-6.30	7.40	0.00	-1.10	-6.30	7.40	0.00	1.00	1.00	1.00	1.00	0.00	1.00	0.00	1.00	0.00	1.00	0.00	0.00	0.00	0.00	0.00
0.00	0.00	0.00	0.00	0.00	0.00	0.00	0.00	0.00	0.00	0.00	0.00	0.00	0.00	0.00	0.00	0.00	0.00	0.00	-51.30	-122.90	172.60	-1.60	-30.60	-56.00	86.20	-0.40	1.20	-7.70	6.40	0.00	1.20	-7.70	6.40	0.00	1.00	1.00	1.00	1.00	0.00	1.00	0.00	1.00	0.00	1.00	0.00	0.00	0.00	0.00	0.00
0.00	0.00	0.00	0.00	0.00	0.00	0.00	0.00	0.00	0.00	0.00	0.00	0.00	0.00	0.00	0.00	0.00	0.00	0.00	3.00	-157.00	154.00	0.00	-4.90	-74.50	79.40	-0.10	3.60	-8.50	4.80	0.00	3.60	-8.50	4.80	0.00	1.00	1.00	1.00	1.00	0.00	1.00	0.00	1.00	0.00	1.00	0.00	0.00	0.00	0.00	0.00
0.00	0.00	0.00	0.00	0.00	0.00	0.00	0.00	0.00	0.00	0.00	0.00	0.00	0.00	0.00	0.00	0.00	0.00	0.00	57.90	-176.50	117.10	-1.40	22.60	-86.20	63.10	-0.40	5.80	-8.30	2.40	0.00	5.80	-8.30	2.40	0.00	1.00	0.00	1.00	1.00	0.00	1.00	0.00	1.00	0.00	1.00	0.00	0.00	0.00	0.00	0.00
0.00	0.00	0.00	0.00	0.00	0.00	0.00	0.00	0.00	0.00	0.00	0.00	0.00	0.00	0.00	0.00	0.00	0.00	0.00	108.70	-178.60	68.70	-1.10	49.40	-89.00	39.30	-0.20	7.60	-7.00	-0.50	0.00	7.60	-7.00	-0.50	0.00	1.00	0.00	1.00	1.00	0.00	1.00	0.00	1.00	0.00	1.00	0.00	0.00	0.00	0.00	0.00
0.00	0.00	0.00	0.00	0.00	0.00	0.00	0.00	0.00	0.00	0.00	0.00	0.00	0.00	0.00	0.00	0.00	0.00	0.00	148.60	-161.60	13.30	0.30	70.60	-82.40	11.50	-0.10	8.40	-5.10	-3.30	0.00	8.40	-5.10	-3.30	0.00	1.00	0.00	1.00	1.00	0.00	1.00	0.00	1.00	0.00	1.00	0.00	0.00	0.00	0.00	0.00
0.00	0.00	0.00	0.00	0.00	0.00	0.00	0.00	0.00	0.00	0.00	0.00	0.00	0.00	0.00	0.00	0.00	0.00	0.00	171.30	-130.30	-42.20	-1.20	83.10	-67.90	-15.60	-0.40	8.20	-2.90	-5.30	0.00	8.20	-2.90	-5.30	0.00	1.00	0.00	1.00	1.00	0.00	1.00	0.00	1.00	0.00	1.00	0.00	0.00	0.00	0.00	0.00
0.00	0.00	0.00	0.00	0.00	0.00	0.00	0.00	0.00	0.00	0.00	0.00	0.00	0.00	0.00	0.00	0.00	0.00	0.00	177.80	-85.40	-93.10	-0.70	87.30	-47.20	-40.30	-0.10	7.30	-0.50	-6.70	0.00	7.30	-0.50	-6.70	0.00	1.00	0.00	1.00	1.00	0.00	1.00	0.00	1.00	0.00	1.00	0.00	0.00	0.00	0.00	0.00
0.00	0.00	0.00	0.00	0.00	0.00	0.00	0.00	0.00	0.00	0.00	0.00	0.00	0.00	0.00	0.00	0.00	0.00	0.00	167.60	-33.60	-134.60	-0.60	84.10	-22.40	-62.00	-0.20	5.80	1.90	-7.80	0.00	5.80	1.90	-7.80	0.00	1.00	0.00	1.00	1.00	0.00	1.00	0.00	1.00	0.00	1.00	0.00	0.00	0.00	0.00	0.00
0.00	0.00	0.00	0.00	0.00	0.00	0.00	0.00	0.00	0.00	0.00	0.00	0.00	0.00	0.00	0.00	0.00	0.00	0.00	142.00	22.00	-165.60	-1.40	73.90	4.90	-79.30	-0.30	3.90	4.50	-8.40	0.00	3.90	4.50	-8.40	0.00	1.00	0.00	1.00	1.00	0.00	1.00	0.00	1.00	0.00	1.00	0.00	0.00	0.00	0.00	0.00
0.00	0.00	0.00	0.00	0.00	0.00	0.00	0.00	0.00	0.00	0.00	0.00	0.00	0.00	0.00	0.00	0.00	0.00	0.00	102.60	76.30	-179.10	-0.10	56.00	32.40	-88.50	-0.10	1.40	6.60	-8.00	0.00	1.40	6.60	-8.00	0.00	1.00	0.00	1.00	1.00	0.00	1.00	0.00	1.00	0.00	1.00	0.00	0.00	0.00	0.00	0.00
0.00	0.00	0.00	0.00	0.00	0.00	0.00	0.00	0.00	0.00	0.00	0.00	0.00	0.00	0.00	0.00	0.00	0.00	0.00	51.30	123.10	-175.20	-0.70	31.00	56.60	-88.10	-0.30	-1.30	7.90	-6.50	0.00	-1.30	7.90	-6.50	0.00	1.00	0.00	1.00	1.00	0.00	1.00	0.00	1.00	0.00	1.00	0.00	0.00	0.00	0.00	0.00
0.00	0.00	0.00	0.00	0.00	0.00	0.00	0.00	0.00	0.00	0.00	0.00	0.00	0.00	0.00	0.00	0.00	0.00	0.00	-5.50	156.60	-152.10	-1.00	2.70	74.80	-77.80	-0.20	-3.90	8.30	-4.30	0.00	-3.90	8.30	-4.30	0.00	1.00	0.00	1.00	1.00	0.00	1.00	0.00	1.00	0.00	1.00	0.00	0.00	0.00	0.00	0.00
0.00	0.00	0.00	0.00	0.00	0.00	0.00	0.00	0.00	0.00	0.00	0.00	0.00	0.00	0.00	0.00	0.00	0.00	0.00	-60.10	175.80	-115.50	0.00	-24.70	85.50	-60.90	-0.10	-5.90	7.90	-1.90	0.00	-5.90	7.90	-1.90	0.00	1.00	0.00	1.00	1.00	0.00	1.00	0.00	1.00	0.00	1.00	0.00	0.00	0.00	0.00	0.00
0.00	0.00	0.00	0.00	0.00	0.00	0.00	0.00	0.00	0.00	0.00	0.00	0.00	0.00	0.00	0.00	0.00	0.00	0.00	-108.70	176.50	-68.80	-1.00	-48.90	87.70	-39.20	-0.30	-7.30	7.00	0.30	0.00	-7.30	7.00	0.30	0.00	1.00	0.00	1.00	1.00	0.00	1.00	0.00	1.00	0.00	1.00	0.00	0.00	0.00	0.00	0.00
0.00	0.00	0.00	0.00	0.00	0.00	0.00	0.00	0.00	0.00	0.00	0.00	0.00	0.00	0.00	0.00	0.00	0.00	0.00	-146.60	161.30	-15.70	-1.00	-68.50	82.10	-13.80	-0.10	-8.10	5.30	2.70	0.00	-8.10	5.30	2.70	0.00	1.00	0.00	1.00	1.00	0.00	1.00	0.00	1.00	0.00	1.00	0.00	0.00	0.00	0.00	0.00
0.00	0.00	0.00	0.00	0.00	0.00	0.00	0.00	0.00	0.00	0.00	0.00	0.00	0.00	0.00	0.00	0.00	0.00	0.00	-171.30	129.90	41.10	-0.20	-82.60	68.30	14.10	-0.20	-8.30	3.00	5.20	0.00	-8.30	3.00	5.20	0.00	1.00	0.00	1.00	1.00	0.00	1.00	0.00	1.00	0.00	1.00	0.00	0.00	0.00	0.00	0.00
0.00	0.00	0.00	0.00	0.00	0.00	0.00	0.00	0.00	0.00	0.00	0.00	0.00	0.00	0.00	0.00	0.00	0.00	0.00	-179.70	85.70	93.00	-0.90	-89.10	47.50	41.30	-0.30	-7.50	0.30	7.10	0.00	-7.50	0.30	7.10	0.00	1.00	0.00	0.00	0.00	0.00	0.00	0.00	0.00	0.00	0.00	0.00	0.00	0.00	0.00	0.00
0.00	0.00	0.00	0.00	0.00	0.00	0.00	0.00	0.00	0.00	0.00	0.00	0.00	0.00	0.00	0.00	0.00	0.00	0.00	-169.60	32.50	136.60	-0.50	-86.00	21.70	64.10	-0.10	-5.90	-2.20	8.20	0.00	-5.90	-2.20	8.20	0.00	1.00	0.00	0.00	0.00	0.00	0.00	0.00	0.00	0.00	0.00	0.00	0.00	0.00	0.00	0.00
0.00	0.00	0.00	0.00	0.00	0.00	0.00	0.00	0.00	0.00	0.00	0.00	0.00	0.00	0.00	0.00	0.00	0.00	0.00	-142.20	-23.40	165.10	-0.50	-73.60	-6.00	79.40	-0.20	-3.70	-4.60	8.30	0.00	-3.70	-4.60	8.30	0.00	1.00	0.00	0.00	0.00	0.00	0.00	0.00	0.00	0.00	0.00	0.00	0.00	0.00	0.00	0.00
0.00	0.00	0.00	0.00	0.00	0.00	0.00	0.00	0.00	0.00	0.00	0.00	0.00	0.00	0.00	0.00	0.00	0.00	0.00	-101.20	-77.30	177.90	-0.70	-54.20	-32.80	86.80	-0.20	-1.20	-6.40	7.60	0.00	-1.20	-6.40	7.60	0.00	1.00	0.00	0.00	0.00	0.00	0.00	0.00	0.00	0.00	0.00	0.00	0.00	0.00	0.00	0.00
0.00	0.00	0.00	0.00	0.00	0.00	0.00	0.00	0.00	0.00	0.00	0.00	0.00	0.00	0.00	0.00	0.00	0.00	0.00	-50.70	-122.50	173.30	0.00	-30.50	-56.20	86.60	-0.10	1.30	-7.70	6.40	0.00	1.30	-7.70	6.40	0.00	1.00	0.00	0.00	0.00	0.00	0.00	0.00	0.00	0.00	0.00	0.00	0.00	0.00	0.00	0.00
0.00	0.00	0.00	0.00	0.00	0.00	0.00	0.00	0.00	0.00	0.00	0.00	0.00	0.00	0.00	0.00	0.00	0.00	0.00	3.40	-157.40	153.00	-0.90	-4.30	-74.70	78.60	-0.30	3.70	-8.40	4.70	0.00	3.70	-8.40	4.70	0.00	1.00	0.00	0.00	0.00	0.00	0.00	0.00	0.00	0.00	0.00	0.00	0.00	0.00	0.00	0.00
0.00	0.00	0.00	0.00	0.00	0.00	0.00	0.00	0.00	0.00	0.00	0.00	0.00	0.00	0.00	0.00	0.00	0.00	0.00	58.30	-176.30	116.80	-1.10	23.10	-85.90	62.60	-0.20	5.80	-8.20	2.30	0.00	5.80	-8.20	2.30	0.00	1.00	0.00	0.00	0.00	0.00	0.00	0.00	0.00	0.00	0.00	0.00	0.00	0.00	0.00	0.00
0.00	0.00	0.00	0.00	0.00	0.00	0.00	0.00	0.00	0.00	0.00	0.00	0.00	0.00	0.00	0.00	0.00	0.00	0.00	108.60	-178.00	69.20	-0.10	49.00	-88.70	39.50	-0.10	7.50	-7.00	-0.40	0.00	7.50	-7.00	-0.40	0.00	1.00	0.00	0.00	0.00	0.00	0.00	0.00	0.00	0.00	0.00	0.00	0.00	0.00	0.00	0.00
0.00	0.00	0.00	0.00	0.00	0.00	0.00	0.00	0.00	0.00	0.00	0.00	0.00	0.00	0.00	0.00	0.00	0.00	0.00	147.90	-161.70	13.40	-0.40	69.90	-82.50	12.20	-0.20	8.30	-5.20	-3.10	0.00	8.30	-5.20	-3.10	0.00	1.00	0.00	0.00	0.00	0.00	0.00	0.00	0.00	0.00	0.00	0.00	0.00	0.00	0.00	0.00
0.00	0.00	0.00	0.00	0.00	0.00	0.00	0.00	0.00	0.00	0.00	0.00	0.00	0.00	0.00	0.00	0.00	0.00	0.00	171.50	-130.30	-41.70	-0.60	83.20	-68.10	-15.20	-0.10	8.20	-2.90	-5.30	0.00	8.20	-2.90	-5.30	0.00	1.00	0.00	0.00	0.00	0.00	0.00	0.00	0.00	0.00	0.00	0.00	0.00	0.00	0.00	0.00
0.00	0.00	0.00	0.00	0.00	0.00	0.00	0.00	0.00	0.00	0.00	0.00	0.00	0.00	0.00	0.00	0.00	0.00	0.00	178.30	-85.70	-93.10	-0.50	87.90	-47.30	-40.80	-0.20	7.40	-0.40	-6.90	0.00	7.40	-0.40	-6.90	0.00	1.00	0.00	0.00	0.00	0.00	0.00	0.00	0.00	0.00	0.00	0.00	0.00	0.00	0.00	0.00
0.00	0.00	0.00	0.00	0.00	0.00	0.00	0.00	0.00	0.00	0.00	0.00	0.00	0.00	0.00	0.00	0.00	0.00	0.00	168.00	-33.40	-135.30	-0.70	84.60	-22.10	-62.60	-0.20	5.80	2.00	-7.90	0.00	5.80	2.00	-7.90	0.00	1.00	0.00	0.00	0.00	0.00	0.00	0.00	0.00	0.00	0.00	0.00	0.00	0.00	0.00	0.00
0.00	0.00	0.00	0.00	0.00	0.00	0.00	0.00	0.00	0.00	0.00	0.00	0.00	0.00	0.00	0.00	0.00	0.00	0.00	142.20	22.80	-165.30	-0.20	73.70	5.20	-79.00	0.00	3.80	4.50	-8.30	0.00	3.80	4.50	-8.30	0.00	1.00	0.00	0.00	0.00	0.00	0.00	0.00	0.00	0.00	0.00	0.00	0.00	0.00	0.00	0.00
0.00	0.00	0.00	0.00	0.00	0.00	0.00	0.00	0.00	0.00	0.00	0.00	0.00	0.00	0.00	0.00	0.00	0.00	0.00	101.90	76.10	-178.40	-0.40	55.40	32.30	-88.00	-0.20	1.30	6.50	-7.90	0.00	1.30	6.50	-7.90	0.00	1.00	0.00	0.00	0.00	0.00	0.00	0.00	0.00	0.00	0.00	0.00	0.00	0.00	0.00	0.00
0.00	0.00	0.00	0.00	0.00	0.00	0.00	0.00	0.00	0.00	0.00	0.00	0.00	0.00	0.00	0.00	0.00	0.00	0.00	51.10	122.70	-174.70	-0.80	31.00	56.40	-87.70	-0.20	-1.30	7.80	-6.50	0.00	-1.30	7.80	-6.50	0.00	1.00	0.00	0.00	0.00	0.00	0.00	0.00	0.00	0.00	0.00	0.00	0.00	0.00	0.00	0.00
0.00	0.00	0.00	0.00	0.00	0.00	0.00	0.00	0.00	0.00	0.00	0.00	0.00	0.00	0.00	0.00	0.00	0.00	0.00	-4.60	157.00	-152.50	-0.20	3.30	74.80	-78.20	-0.10	-3.80	8.30	-4.40	0.00	-3.80	8.30	-4.40	0.00	1.00	0.00	0.00	0.00	0.00	0.00	0.00	0.00	0.00	0.00	0.00	0.00	0.00	0.00	0.00
0.00	0.00	0.00	0.00	0.00	0.00	0.00	0.00	0.00	0.00	0.00	0.00	0.00	0.00	0.00	0.00	0.00	0.00	0.00	-59.90	175.80	-116.30	-0.40	-24.30	85.50	-61.40	-0.20	-5.90	8.00	-2.00	0.00	-5.90	8.00	-2.00	0.00	1.00	0.00	0.00	0.00	0.00	0.00	0.00	0.00	0.00	0.00	0.00	0.00	0.00	0.00	0.00
0.00	0.00	0.00	0.00	0.00	0.00	0.00	0.00	0.00	0.00	0.00	0.00	0.00	0.00	0.00	0.00	0.00	0.00	0.00	-108.90	176.80	-68.50	-0.70	-49.00	88.00	-39.10	-0.10	-7.40	6.90	0.40	0.00	-7.40	6.90	0.40	0.00	1.00	0.00	0.00	0.00	0.00	0.00	0.00	0.00	0.00	0.00	0.00	0.00	0.00	0.00	0.00
0.00	0.00	0.00	0.00	0.00	0.00	0.00	0.00	0.00	0.00	0.00	0.00	0.00	0.00	0.00	0.00	0.00	0.00	0.00	-146.80	161.50	-15.00	-0.30	-68.90	82.10	-13.20	-0.10	-8.20	5.30	2.90	0.00	-8.20	5.30	2.90	0.00	1.00	0.00	0.00	0.00	0.00	0.00	0.00	0.00	0.00	0.00	0.00	0.00	0.00	0.00	0.00
0.00	0.00	0.00	0.00	0.00	0.00	0.00	0.00	0.00	0.00	0.00	0.00	0.00	0.00	0.00	0.00	0.00	0.00	0.00	-171.30	129.80	41.00	-0.40	-82.70	68.10	14.30	-0.20	-8.20	3.00	5.20	0.00	-8.20	3.00	5.20	0.00	1.00	0.00	0.00	0.00	0.00	0.00	0.00	0.00	0.00	0.00	0.00	0.00	0.00	0.00	0.00
0.00	0.00	0.00	0.00	0.00	0.00	0.00	0.00	0.00	0.00	0.00	0.00	0.00	0.00	0.00	0.00	0.00	0.00	0.00	-179.30	85.60	93.20	-0.40	-88.70	47.40	41.10	-0.10	-7.50	0.40	7.00	0.00	-7.50	0.40	7.00	0.00	1.00	0.00	0.00	0.00	0.00	0.00	0.00	0.00	0.00	0.00	0.00	0.00	0.00	0.00	0.00
0.00	0.00	0.00	0.00	0.00	0.00	0.00	0.00	0.00	0.00	0.00	0.00	0.00	0.00	0.00	0.00	0.00	0.00	0.00	-169.40	32.50	136.50	-0.30	-85.70	21.80	63.60	-0.10	-5.90	-2.20	8.20	0.00	-5.90	-2.20	8.20	0.00	1.00	0.00	0.00	0.00	0.00	0.00	0.00	0.00	0.00	0.00	0.00	0.00	0.00	0.00	0.00
0.00	0.00	0.00	0.00	0.00	0.00	0.00	0.00	0.00	0.00	0.00	0.00	0.00	0.00	0.00	0.00	0.00	0.00	0.00	-142.30	-23.20	164.90	-0.50	-73.70	-5.80	79.40	-0.10	-3.70	-4.50	8.30	0.00	-3.70	-4.50	8.30	0.00	1.00	0.00	0.00	0.00	0.00	0.00	0.00	0.00	0.00	0.00	0.00	0.00	0.00	0.00	0.00
0.00	0.00	0.00	0.00	0.00	0.00	0.00	0.00	0.00	0.00	0.00	0.00	0.00	0.00	0.00	0.00	0.00	0.00	0.00	-101.30	-77.00	178.10	-0.20	-54.60	-32.70	87.30	-0.10	-1.20	-6.40	7.70	0.00	-1.20	-6.40	7.70	0.00	1.00	0.00	0.00	0.00	0.00	0.00	0.00	0.00	0.00	0.00	0.00	0.00	0.00	0.00	0.00
0.00	0.00	0.00	0.00	0.00	0.00	0.00	0.00	0.00	0.00	0.00	0.00	0.00	0.00	0.00	0.00	0.00	0.00	0.00	-51.00	-123.00	173.70	-0.30	-30.60	-56.40	86.90	-0.20	1.30	-7.70	6.40	0.00	1.30	-7.70	6.40	0.00	1.00	0.00	0.00	0.00	0.00	0.00	0.00	0.00	0.00	0.00	0.00	0.00	0.00	0.00	0.00
0.00	0.00	0.00	0.00	0.00	0.00	0.00	0.00	0.00	0.00	0.00	0.00	0.00	0.00	0.00	0.00	0.00	0.00	0.00	3.70	-157.40	152.70	-0.90	-3.90	-74.70	78.40	-0.10	3.70	-8.30	4.60	0.00	3.70	-8.30	4.60	0.00	1.00	0.00	0.00	0.00	0.00	0.00	0.00	0.00	0.00	0.00	0.00	0.00	0.00	0.00	0.00
0.00	0.00	0.00	0.00	0.00	0.00	0.00	0.00	0.00	0.00	0.00	0.00	0.00	0.00	0.00	0.00	0.00	0.00	0.00	59.00	-175.90	116.50	-0.30	23.40	-85.80	62.20	-0.10	5.90	-8.10	2.20	0.00	5.90	-8.10	2.20	0.00	1.00	0.00	0.00	0.00	0.00	0.00	0.00	0.00	0.00	0.00	0.00	0.00	0.00	0.00	0.00
0.00	0.00	0.00	0.00	0.00	0.00	0.00	0.00	0.00	0.00	0.00	0.00	0.00	0.00	0.00	0.00	0.00	0.00	0.00	108.50	-177.70	69.20	0.00	48.90	-88.50	39.50	-0.10	7.40	-7.00	-0.40	0.00	7.40	-7.00	-0.40	0.00	1.00	0.00	0.00	0.00	0.00	0.00	0.00	0.00	0.00	0.00	0.00	0.00	0.00	0.00	0.00
0.00	0.00	0.00	0.00	0.00	0.00	0.00	0.00	0.00	0.00	0.00	0.00	0.00	0.00	0.00	0.00	0.00	0.00	0.00	147.40	-161.90	14.10	-0.30	69.60	-82.40	12.60	-0.10	8.30	-5.20	-3.00	0.00	8.30	-5.20	-3.00	0.00	1.00	0.00	0.00	0.00	0.00	0.00	0.00	0.00	0.00	0.00	0.00	0.00	0.00	0.00	0.00
0.00	0.00	0.00	0.00	0.00	0.00	0.00	0.00	0.00	0.00	0.00	0.00	0.00	0.00	0.00	0.00	0.00	0.00	0.00	171.50	-130.30	-41.60	-0.40	83.10	-68.20	-15.10	-0.10	8.20	-2.90	-5.30	0.00	8.20	-2.90	-5.30	0.00	1.00	0.00	0.00	0.00	0.00	0.00	0.00	0.00	0.00	0.00	0.00	0.00	0.00	0.00	0.00
0.00	0.00	0.00	0.00	0.00	0.00	0.00	0.00	0.00	0.00	0.00	0.00	0.00	0.00	0.00	0.00	0.00	0.00	0.00	178.60	-85.80	-93.40	-0.60	88.20	-47.40	-41.00	-0.10	7.40	-0.40	-6.90	0.00	7.40	-0.40	-6.90	0.00	1.00	0.00	0.00	0.00	0.00	0.00	0.00	0.00	0.00	0.00	0.00	0.00	0.00	0.00	0.00
0.00	0.00	0.00	0.00	0.00	0.00	0.00	0.00	0.00	0.00	0.00	0.00	0.00	0.00	0.00	0.00	0.00	0.00	0.00	168.40	-33.20	-135.30	-0.20	84.90	-22.00	-62.90	0.00	5.90	2.10	-8.00	0.00	5.90	2.10	-8.00	0.00	1.00	0.00	0.00	0.00	0.00	0.00	0.00	0.00	0.00	0.00	0.00	0.00	0.00	0.00	0.00
0.00	0.00	0.00	0.00	0.00	0.00	0.00	0.00	0.00	0.00	0.00	0.00	0.00	0.00	0.00	0.00	0.00	0.00	0.00	142.10	22.80	-165.10	-0.10	73.60	5.30	-79.10	-0.10	3.80	4.50	-8.30	0.00	3.80	4.50	-8.30	0.00	1.00	0.00	0.00	0.00	0.00	0.00	0.00	0.00	0.00	0.00	0.00	0.00	0.00	0.00	0.00
0.00	0.00	0.00	0.00	0.00	0.00	0.00	0.00	0.00	0.00	0.00	0.00	0.00	0.00	0.00	0.00	0.00	0.00	0.00	101.70	76.30	-178.70	-0.70	55.10	32.40	-87.70	-0.10	1.30	6.50	-7.80	0.00	1.30	6.50	-7.80	0.00	1.00	0.00	0.00	0.00	0.00	0.00	0.00	0.00	0.00	0.00	0.00	0.00	0.00	0.00	0.00
0.00	0.00	0.00	0.00	0.00	0.00	0.00	0.00	0.00	0.00	0.00	0.00	0.00	0.00	0.00	0.00	0.00	0.00	0.00	51.20	122.70	-174.40	-0.40	31.00	56.40	-87.50	-0.10	-1.20	7.80	-6.50	0.00	-1.20	7.80	-6.50	0.00	1.00	0.00	0.00	0.00	0.00	0.00	0.00	0.00	0.00	0.00	0.00	0.00	0.00	0.00	0.00
0.00	0.00	0.00	0.00	0.00	0.00	0.00	0.00	0.00	0.00	0.00	0.00	0.00	0.00	0.00	0.00	0.00	0.00	0.00	-4.50	156.90	-152.40	0.00	3.50	74.70	-78.40	-0.10	-3.80	8.30	-4.50	0.00	-3.80	8.30	-4.50	0.00	1.00	0.00	0.00	0.00	0.00	0.00	0.00	0.00	0.00	0.00	0.00	0.00	0.00	0.00	0.00
0.00	0.00	0.00	0.00	0.00	0.00	0.00	0.00	0.00	0.00	0.00	0.00	0.00	0.00	0.00	0.00	0.00	0.00	0.00	-59.60	175.70	-116.40	-0.30	-24.10	85.60	-61.60	0.00	-5.90	8.00	-2.10	0.00	-5.90	8.00	-2.10	0.00	1.00	0.00	0.00	0.00	0.00	0.00	0.00	0.00	0.00	0.00	0.00	0.00	0.00	0.00	0.00
0.00	0.00	0.00	0.00	0.00	0.00	0.00	0.00	0.00	0.00	0.00	0.00	0.00	0.00	0.00	0.00	0.00	0.00	0.00	-108.60	177.30	-68.70	-0.10	-49.10	88.10	-39.10	-0.10	-7.40	7.00	0.40	0.00	-7.40	7.00	0.40	0.00	1.00	0.00	0.00	0.00	0.00	0.00	0.00	0.00	0.00	0.00	0.00	0.00	0.00	0.00	0.00
0.00	0.00	0.00	0.00	0.00	0.00	0.00	0.00	0.00	0.00	0.00	0.00	0.00	0.00	0.00	0.00	0.00	0.00	0.00	-147.10	161.40	-14.60	-0.30	-69.20	82.10	-13.00	-0.10	-8.20	5.20	2.90	0.00	-8.20	5.20	2.90	0.00	1.00	0.00	0.00	0.00	0.00	0.00	0.00	0.00	0.00	0.00	0.00	0.00	0.00	0.00	0.00
0.00	0.00	0.00	0.00	0.00	0.00	0.00	0.00	0.00	0.00	0.00	0.00	0.00	0.00	0.00	0.00	0.00	0.00	0.00	-171.50	129.70	41.20	-0.50	-82.80	68.10	14.50	-0.10	-8.20	3.00	5.20	0.00	-8.20	3.00	5.20	0.00	1.00	0.00	0.00	0.00	0.00	0.00	0.00	0.00	0.00	0.00	0.00	0.00	0.00	0.00	0.00
0.00	0.00	0.00	0.00	0.00	0.00	0.00	0.00	0.00	0.00	0.00	0.00	0.00	0.00	0.00	0.00	0.00	0.00	0.00	-179.00	85.60	93.00	-0.40	-88.50	47.30	41.00	-0.10	-7.40	0.40	7.00	0.00	-7.40	0.40	7.00	0.00	1.00	0.00	0.00	0.00	0.00	0.00	0.00	0.00	0.00	0.00	0.00	0.00	0.00	0.00	0.00
0.00	0.00	0.00	0.00	0.00	0.00	0.00	0.00	0.00	0.00	0.00	0.00	0.00	0.00	0.00	0.00	0.00	0.00	0.00	-169.10	32.70	136.00	-0.40	-85.40	21.90	63.40	0.00	-5.90	-2.20	8.10	0.00	-5.90	-2.20	8.10	0.00	1.00	0.00	0.00	0.00	0.00	0.00	0.00	0.00	0.00	0.00	0.00	0.00	0.00	0.00	0.00
0.00	0.00	0.00	0.00	0.00	0.00	0.00	0.00	0.00	0.00	0.00	0.00	0.00	0.00	0.00	0.00	0.00	0.00	0.00	-142.30	-23.10	165.40	0.00	-73.80	-5.70	79.40	0.00	-3.80	-4.50	8.30	0.00	-3.80	-4.50	8.30	0.00	1.00	0.00	0.00	0.00	0.00	0.00	0.00	0.00	0.00	0.00	0.00	0.00	0.00	0.00	0.00
0.00	0.00	0.00	0.00	0.00	0.00	0.00	0.00	0.00	0.00	0.00	0.00	0.00	0.00	0.00	0.00	0.00	0.00	0.00	-101.40	-76.80	178.40	0.10	-54.80	-32.70	87.40	-0.10	-1.20	-6.50	7.70	0.00	-1.20	-6.50	7.70	0.00	1.00	0.00	0.00	0.00	0.00	0.00	0.00	0.00	0.00	0.00	0.00	0.00	0.00	0.00	0.00
0.00	0.00	0.00	0.00	0.00	0.00	0.00	0.00	0.00	0.00	0.00	0.00	0.00	0.00	0.00	0.00	0.00	0.00	0.00	-51.10	-123.00	173.60	-0.50	-30.70	-56.50	87.10	-0.10	1.30	-7.80	6.40	0.00	1.30	-7.80	6.40	0.00	1.00	0.00	0.00	0.00	0.00	0.00	0.00	0.00	0.00	0.00	0.00	0.00	0.00	0.00	0.00
0.00	0.00	0.00	0.00	0.00	0.00	0.00	0.00	0.00	0.00	0.00	0.00	0.00	0.00	0.00	0.00	0.00	0.00	0.00	4.00	-157.30	152.70	-0.50	-3.70	-74.70	78.40	0.00	3.70	-8.30	4.50	0.00	3.70	-8.30	4.50	0.00	1.00	0.00	0.00	0.00	0.00	0.00	0.00	0.00	0.00	0.00	0.00	0.00	0.00	0.00	0.00
0.00	0.00	0.00	0.00	0.00	0.00	0.00	0.00	0.00	0.00	0.00	0.00	0.00	0.00	0.00	0.00	0.00	0.00	0.00	59.00	-176.10	116.70	-0.20	23.60	-85.80	62.10	0.00	5.90	-8.10	2.20	0.00	5.90	-8.10	2.20	0.00	1.00	0.00	0.00	0.00	0.00	0.00	0.00	0.00	0.00	0.00	0.00	0.00	0.00	0.00	0.00
0.00	0.00	0.00	0.00	0.00	0.00	0.00	0.00	0.00	0.00	0.00	0.00	0.00	0.00	0.00	0.00	0.00	0.00	0.00	108.50	-177.70	68.80	-0.20	48.90	-88.40	39.40	0.00	7.40	-7.00	-0.40	0.00	7.40	-7.00	-0.40	0.00	1.00	0.00	0.00	0.00	0.00	0.00	0.00	0.00	0.00	0.00	0.00	0.00	0.00	0.00	0.00
0.00	0.00	0.00	0.00	0.00	0.00	0.00	0.00	0.00	0.00	0.00	0.00	0.00	0.00	0.00	0.00	0.00	0.00	0.00	147.40	-161.80	14.10	-0.20	69.40	-82.40	12.80	-0.10	8.30	-5.20	-3.00	0.00	8.30	-5.20	-3.00	0.00	1.00	0.00	0.00	0.00	0.00	0.00	0.00	0.00	0.00	0.00	0.00	0.00	0.00	0.00	0.00
0.00	0.00	0.00	0.00	0.00	0.00	0.00	0.00	0.00	0.00	0.00	0.00	0.00	0.00	0.00	0.00	0.00	0.00	0.00	171.40	-130.30	-41.40	-0.40	83.00	-68.20	-14.90	-0.10	8.20	-2.90	-5.30	0.00	8.20	-2.90	-5.30	0.00	1.00	0.00	0.00	0.00	0.00	0.00	0.00	0.00	0.00	0.00	0.00	0.00	0.00	0.00	0.00
0.00	0.00	0.00	0.00	0.00	0.00	0.00	0.00	0.00	0.00	0.00	0.00	0.00	0.00	0.00	0.00	0.00	0.00	0.00	178.80	-85.80	-93.10	-0.10	88.40	-47.40	-41.00	0.00	7.40	-0.40	-7.00	0.00	7.40	-0.40	-7.00	0.00	1.00	0.00	0.00	0.00	0.00	0.00	0.00	0.00	0.00	0.00	0.00	0.00	0.00	0.00	0.00
0.00	0.00	0.00	0.00	0.00	0.00	0.00	0.00	0.00	0.00	0.00	0.00	0.00	0.00	0.00	0.00	0.00	0.00	0.00	168.70	-32.90	-135.60	0.10	85.10	-22.00	-63.10	0.00	5.90	2.10	-8.00	0.00	5.90	2.10	-8.00	0.00	1.00	0.00	0.00	0.00	0.00	0.00	0.00	0.00	0.00	0.00	0.00	0.00	0.00	0.00	0.00
0.00	0.00	0.00	0.00	0.00	0.00	0.00	0.00	0.00	0.00	0.00	0.00	0.00	0.00	0.00	0.00	0.00	0.00	0.00	142.00	22.70	-165.20	-0.40	73.60	5.40	-79.10	-0.10	3.80	4.50	-8.30	0.00	3.80	4.50	-8.30	0.00	1.00	0.00	0.00	0.00	0.00	0.00	0.00	0.00	0.00	0.00	0.00	0.00	0.00	0.00	0.00
0.00	0.00	0.00	0.00	0.00	0.00	0.00	0.00	0.00	0.00	0.00	0.00	0.00	0.00	0.00	0.00	0.00	0.00	0.00	101.50	76.30	-178.40	-0.60	55.00	32.40	-87.60	-0.10	1.30	6.50	-7.80	0.00	1.30	6.50	-7.80	0.00	1.00	0.00	0.00	0.00	0.00	0.00	0.00	0.00	0.00	0.00	0.00	0.00	0.00	0.00	0.00
0.00	0.00	0.00	0.00	0.00	0.00	0.00	0.00	0.00	0.00	0.00	0.00	0.00	0.00	0.00	0.00	0.00	0.00	0.00	51.20	122.80	-174.20	-0.10	30.90	56.30	-87.40	-0.10	-1.20	7.80	-6.50	0.00	-1.20	7.80	-6.50	0.00	1.00	0.00	0.00	0.00	0.00	0.00	0.00	0.00	0.00	0.00	0.00	0.00	0.00	0.00	0.00
0.00	0.00	0.00	0.00	0.00	0.00	0.00	0.00	0.00	0.00	0.00	0.00	0.00	0.00	0.00	0.00	0.00	0.00	0.00	-4.30	157.00	-152.80	-0.10	3.60	74.70	-78.40	0.00	-3.80	8.30	-4.50	0.00	-3.80	8.30	-4.50	0.00	1.00	0.00	0.00	0.00	0.00	0.00	0.00	0.00	0.00	0.00	0.00	0.00	0.00	0.00	0.00
0.00	0.00	0.00	0.00	0.00	0.00	0.00	0.00	0.00	0.00	0.00	0.00	0.00	0.00	0.00	0.00	0.00	0.00	0.00	-59.50	175.70	-116.20	0.00	-23.90	85.60	-61.70	0.00	-5.90	8.00	-2.10	0.00	-5.90	8.00	-2.10	0.00	1.00	0.00	0.00	0.00	0.00	0.00	0.00	0.00	0.00	0.00	0.00	0.00	0.00	0.00	0.00
0.00	0.00	0.00	0.00	0.00	0.00	0.00	0.00	0.00	0.00	0.00	0.00	0.00	0.00	0.00	0.00	0.00	0.00	0.00	-108.70	177.20	-68.60	-0.20	-49.10	88.20	-39.20	-0.10	-7.40	7.00	0.40	0.00	-7.40	7.00	0.40	0.00	1.00	0.00	0.00	0.00	0.00	0.00	0.00	0.00	0.00	0.00	0.00	0.00	0.00	0.00	0.00
0.00	0.00	0.00	0.00	0.00	0.00	0.00	0.00	0.00	0.00	0.00	0.00	0.00	0.00	0.00	0.00	0.00	0.00	0.00	-147.20	161.50	-14.60	-0.30	-69.30	82.10	-12.90	0.00	-8.20	5.20	2.90	0.00	-8.20	5.20	2.90	0.00	1.00	0.00	0.00	0.00	0.00	0.00	0.00	0.00	0.00	0.00	0.00	0.00	0.00	0.00	0.00
0.00	0.00	0.00	0.00	0.00	0.00	0.00	0.00	0.00	0.00	0.00	0.00	0.00	0.00	0.00	0.00	0.00	0.00	0.00	-171.40	129.90	41.20	-0.10	-82.90	68.10	14.70	0.00	-8.20	3.00	5.20	0.00	-8.20	3.00	5.20	0.00	1.00	0.00	0.00	0.00	0.00	0.00	0.00	0.00	0.00	0.00	0.00	0.00	0.00	0.00	0.00
0.00	0.00	0.00	0.00	0.00	0.00	0.00	0.00	0.00	0.00	0.00	0.00	0.00	0.00	0.00	0.00	0.00	0.00	0.00	-179.10	85.40	93.30	-0.30	-88.40	47.30	41.00	0.00	-7.40	0.40	7.00	0.00	-7.40	0.40	7.00	0.00	1.00	0.00	0.00	0.00	0.00	0.00	0.00	0.00	0.00	0.00	0.00	0.00	0.00	0.00	0.00
0.00	0.00	0.00	0.00	0.00	0.00	0.00	0.00	0.00	0.00	0.00	0.00	0.00	0.00	0.00	0.00	0.00	0.00	0.00	-169.00	32.70	136.00	-0.10	-85.30	21.90	63.30	0.00	-5.90	-2.10	8.10	0.00	-5.90	-2.10	8.10	0.00	1.00	0.00	0.00	0.00	0.00	0.00	0.00	0.00	0.00	0.00	0.00	0.00	0.00	0.00	0.00
0.00	0.00	0.00	0.00	0.00	0.00	0.00	0.00	0.00	0.00	0.00	0.00	0.00	0.00	0.00	0.00	0.00	0.00	0.00	-142.10	-23.00	165.30	0.00	-73.80	-5.70	79.40	0.00	-3.80	-4.50	8.30	0.00	-3.80	-4.50	8.30	0.00	1.00	0.00	0.00	0.00	0.00	0.00	0.00	0.00	0.00	0.00	0.00	0.00	0.00	0.00	0.00
0.00	0.00	0.00	0.00	0.00	0.00	0.00	0.00	0.00	0.00	0.00	0.00	0.00	0.00	0.00	0.00	0.00	0.00	0.00	-101.70	-76.90	178.20	-0.30	-54.90	-32.70	87.50	-0.10	-1.20	-6.50	7.80	0.00	-1.20	-6.50	7.80	0.00	1.00	0.00	0.00	0.00	0.00	0.00	0.00	0.00	0.00	0.00	0.00	0.00	0.00	0.00	0.00
0.00	0.00	0.00	0.00	0.00	0.00	0.00	0.00	0.00	0.00	0.00	0.00	0.00	0.00	0.00	0.00	0.00	0.00	0.00	-51.20	-123.10	173.90	-0.40	-30.70	-56.50	87.20	0.00	1.30	-7.80	6.50	0.00	1.30	-7.80	6.50	0.00	1.00	0.00	0.00	0.00	0.00	0.00	0.00	0.00	0.00	0.00	0.00	0.00	0.00	0.00	0.00
0.00	0.00	0.00	0.00	0.00	0.00	0.00	0.00	0.00	0.00	0.00	0.00	0.00	0.00	0.00	0.00	0.00	0.00	0.00	4.30	-157.10	152.60	-0.10	-3.60	-74.70	78.40	0.00	3.80	-8.30	4.50	0.00	3.80	-8.30	4.50	0.00	1.00	0.00	0.00	0.00	0.00	0.00	0.00	0.00	0.00	0.00	0.00	0.00	0.00	0.00	0.00
0.00	0.00	0.00	0.00	0.00	0.00	0.00	0.00	0.00	0.00	0.00	0.00	0.00	0.00	0.00	0.00	0.00	0.00	0.00	59.30	-175.90	116.50	0.00	23.70	-85.80	62.00	0.00	5.90	-8.10	2.10	0.00	5.90	-8.10	2.10	0.00	1.00	0.00	0.00	0.00	0.00	0.00	0.00	0.00	0.00	0.00	0.00	0.00	0.00	0.00	0.00
0.00	0.00	0.00	0.00	0.00	0.00	0.00	0.00	0.00	0.00	0.00	0.00	0.00	0.00	0.00	0.00	0.00	0.00	0.00	108.50	-177.60	69.00	0.00	48.90	-88.40	39.40	0.00	7.40	-7.00	-0.40	0.00	7.40	-7.00	-0.40	0.00	1.00	0.00	0.00	0.00	0.00	0.00	0.00	0.00	0.00	0.00	0.00	0.00	0.00	0.00	0.00
0.00	0.00	0.00	0.00	0.00	0.00	0.00	0.00	0.00	0.00	0.00	0.00	0.00	0.00	0.00	0.00	0.00	0.00	0.00	147.10	-161.90	14.40	-0.40	69.40	-82.40	12.80	-0.10	8.20	-5.20	-3.00	0.00	8.20	-5.20	-3.00	0.00	1.00	0.00	0.00	0.00	0.00	0.00	0.00	0.00	0.00	0.00	0.00	0.00	0.00	0.00	0.00
0.00	0.00	0.00	0.00	0.00	0.00	0.00	0.00	0.00	0.00	0.00	0.00	0.00	0.00	0.00	0.00	0.00	0.00	0.00	171.50	-130.20	-41.60	-0.30	83.00	-68.20	-14.80	0.00	8.20	-3.00	-5.20	0.00	8.20	-3.00	-5.20	0.00	1.00	0.00	0.00	0.00	0.00	0.00	0.00	0.00	0.00	0.00	0.00	0.00	0.00	0.00	0.00
0.00	0.00	0.00	0.00	0.00	0.00	0.00	0.00	0.00	0.00	0.00	0.00	0.00	0.00	0.00	0.00	0.00	0.00	0.00	178.90	-85.70	-93.00	0.10	88.40	-47.40	-41.00	0.00	7.40	-0.40	-7.00	0.00	7.40	-0.40	-7.00	0.00	1.00	0.00	0.00	0.00	0.00	0.00	0.00	0.00	0.00	0.00	0.00	0.00	0.00	0.00	0.00
0.00	0.00	0.00	0.00	0.00	0.00	0.00	0.00	0.00	0.00	0.00	0.00	0.00	0.00	0.00	0.00	0.00	0.00	0.00	168.60	-33.10	-135.60	0.00	85.10	-22.00	-63.10	0.00	5.90	2.10	-8.00	0.00	5.90	2.10	-8.00	0.00	1.00	0.00	0.00	0.00	0.00	0.00	0.00	0.00	0.00	0.00	0.00	0.00	0.00	0.00	0.00
0.00	0.00	0.00	0.00	0.00	0.00	0.00	0.00	0.00	0.00	0.00	0.00	0.00	0.00	0.00	0.00	0.00	0.00	0.00	142.00	22.70	-165.10	-0.30	73.60	5.40	-79.20	0.00	3.80	4.50	-8.30	0.00	3.80	4.50	-8.30	0.00	1.00	0.00	0.00	0.00	0.00	0.00	0.00	0.00	0.00	0.00	0.00	0.00	0.00	0.00	0.00
0.00	0.00	0.00	0.00	0.00	0.00	0.00	0.00	0.00	0.00	0.00	0.00	0.00	0.00	0.00	0.00	0.00	0.00	0.00	101.70	76.60	-178.50	-0.20	54.90	32.50	-87.50	0.00	1.30	6.50	-7.80	0.00	1.30	6.50	-7.80	0.00	1.00	0.00	0.00	0.00	0.00	0.00	0.00	0.00	0.00	0.00	0.00	0.00	0.00	0.00	0.00
0.00	0.00	0.00	0.00	0.00	0.00	0.00	0.00	0.00	0.00	0.00	0.00	0.00	0.00	0.00	0.00	0.00	0.00	0.00	51.10	122.70	-174.10	-0.20	30.80	56.30	-87.30	0.00	-1.30	7.80	-6.50	0.00	-1.30	7.80	-6.50	0.00	1.00	0.00	0.00	0.00	0.00	0.00	0.00	0.00	0.00	0.00	0.00	0.00	0.00	0.00	0.00
0.00	0.00	0.00	0.00	0.00	0.00	0.00	0.00	0.00	0.00	0.00	0.00	0.00	0.00	0.00	0.00	0.00	0.00	0.00	-4.30	156.90	-152.60	0.00	3.60	74.70	-78.40	0.00	-3.80	8.30	-4.50	0.00	-3.80	8.30	-4.50	0.00	1.00	0.00	0.00	0.00	0.00	0.00	0.00	0.00	0.00	0.00	0.00	0.00	0.00	0.00	0.00
0.00	0.00	0.00	0.00	0.00	0.00	0.00	0.00	0.00	0.00	0.00	0.00	0.00	0.00	0.00	0.00	0.00	0.00	0.00	-59.40	175.70	-116.40	-0.10	-23.90	85.60	-61.80	0.00	-5.90	8.00	-2.10	0.00	-5.90	8.00	-2.10	0.00	1.00	0.00	0.00	0.00	0.00	0.00	0.00	0.00	0.00	0.00	0.00	0.00	0.00	0.00	0.00
0.00	0.00	0.00	0.00	0.00	0.00	0.00	0.00	0.00	0.00	0.00	0.00	0.00	0.00	0.00	0.00	0.00	0.00	0.00	-108.70	177.30	-68.80	-0.20	-49.00	88.20	-39.20	0.00	-7.40	7.00	0.40	0.00	-7.40	7.00	0.40	0.00	1.00	0.00	0.00	0.00	0.00	0.00	0.00	0.00	0.00	0.00	0.00	0.00	0.00	0.00	0.00
0.00	0.00	0.00	0.00	0.00	0.00	0.00	0.00	0.00	0.00	0.00	0.00	0.00	0.00	0.00	0.00	0.00	0.00	0.00	-147.20	161.50	-14.20	0.00	-69.30	82.20	-12.80	0.00	-8.20	5.20	3.00	0.00	-8.20	5.20	3.00	0.00	1.00	0.00	0.00	0.00	0.00	0.00	0.00	0.00	0.00	0.00	0.00	0.00	0.00	0.00	0.00
0.00	0.00	0.00	0.00	0.00	0.00	0.00	0.00	0.00	0.00	0.00	0.00	0.00	0.00	0.00	0.00	0.00	0.00	0.00	-171.40	129.90	41.30	-0.10	-82.90	68.10	14.70	0.00	-8.20	3.00	5.20	0.00	-8.20	3.00	5.20	0.00	1.00	0.00	0.00	0.00	0.00	0.00	0.00	0.00	0.00	0.00	0.00	0.00	0.00	0.00	0.00
0.00	0.00	0.00	0.00	0.00	0.00	0.00	0.00	0.00	0.00	0.00	0.00	0.00	0.00	0.00	0.00	0.00	0.00	0.00	-178.90	85.50	93.00	-0.30	-88.40	47.30	41.00	0.00	-7.40	0.40	7.00	0.00	-7.40	0.40	7.00	0.00	1.00	0.00	0.00	0.00	0.00	0.00	0.00	0.00	0.00	0.00	0.00	0.00	0.00	0.00	0.00
0.00	0.00	0.00	0.00	0.00	0.00	0.00	0.00	0.00	0.00	0.00	0.00	0.00	0.00	0.00	0.00	0.00	0.00	0.00	-168.90	32.80	135.90	0.00	-85.30	21.90	63.30	0.00	-5.90	-2.10	8.10	0.00	-5.90	-2.10	8.10	0.00	1.00	0.00	0.00	0.00	0.00	0.00	0.00	0.00	0.00	0.00	0.00	0.00	0.00	0.00	0.00
0.00	0.00	0.00	0.00	0.00	0.00	0.00	0.00	0.00	0.00	0.00	0.00	0.00	0.00	0.00	0.00	0.00	0.00	0.00	-142.30	-23.20	165.40	0.00	-73.70	-5.60	79.30	0.00	-3.80	-4.50	8.30	0.00	-3.80	-4.50	8.30	0.00	1.00	0.00	0.00	0.00	0.00	0.00	0.00	0.00	0.00	0.00	0.00	0.00	0.00	0.00	0.00
0.00	0.00	0.00	0.00	0.00	0.00	0.00	0.00	0.00	0.00	0.00	0.00	0.00	0.00	0.00	0.00	0.00	0.00	0.00	-101.60	-76.80	178.30	-0.10	-54.90	-32.60	87.50	0.00	-1.30	-6.50	7.80	0.00	-1.30	-6.50	7.80	0.00	1.00	0.00	0.00	0.00	0.00	0.00	0.00	0.00	0.00	0.00	0.00	0.00	0.00	0.00	0.00
0.00	0.00	0.00	0.00	0.00	0.00	0.00	0.00	0.00	0.00	0.00	0.00	0.00	0.00	0.00	0.00	0.00	0.00	0.00	-51.00	-122.90	173.90	0.00	-30.80	-56.50	87.20	0.00	1.30	-7.80	6.50	0.00	1.30	-7.80	6.50	0.00	1.00	0.00	0.00	0.00	0.00	0.00	0.00	0.00	0.00	0.00	0.00	0.00	0.00	0.00	0.00
0.00	0.00	0.00	0.00	0.00	0.00	0.00	0.00	0.00	0.00	0.00	0.00	0.00	0.00	0.00	0.00	0.00	0.00	0.00	4.20	-157.20	152.80	0.00	-3.60	-74.80	78.40	0.00	3.80	-8.30	4.50	0.00	3.80	-8.30	4.50	0.00	1.00	0.00	0.00	0.00	0.00	0.00	0.00	0.00	0.00	0.00	0.00	0.00	0.00	0.00	0.00
0.00	0.00	0.00	0.00	0.00	0.00	0.00	0.00	0.00	0.00	0.00	0.00	0.00	0.00	0.00	0.00	0.00	0.00	0.00	59.30	-176.00	116.70	0.00	23.70	-85.80	61.90	0.00	5.90	-8.10	2.10	0.00	5.90	-8.10	2.10	0.00	1.00	0.00	0.00	0.00	0.00	0.00	0.00	0.00	0.00	0.00	0.00	0.00	0.00	0.00	0.00
0.00	0.00	0.00	0.00	0.00	0.00	0.00	0.00	0.00	0.00	0.00	0.00	0.00	0.00	0.00	0.00	0.00	0.00	0.00	108.50	-177.60	68.70	-0.30	48.90	-88.40	39.30	0.00	7.40	-7.00	-0.40	0.00	7.40	-7.00	-0.40	0.00	1.00	0.00	0.00	0.00	0.00	0.00	0.00	0.00	0.00	0.00	0.00	0.00	0.00	0.00	0.00
0.00	0.00	0.00	0.00	0.00	0.00	0.00	0.00	0.00	0.00	0.00	0.00	0.00	0.00	0.00	0.00	0.00	0.00	0.00	147.10	-161.90	14.30	-0.40	69.30	-82.30	12.90	0.00	8.20	-5.20	-3.00	0.00	8.20	-5.20	-3.00	0.00	1.00	0.00	0.00	0.00	0.00	0.00	0.00	0.00	0.00	0.00	0.00	0.00	0.00	0.00	0.00
0.00	0.00	0.00	0.00	0.00	0.00	0.00	0.00	0.00	0.00	0.00	0.00	0.00	0.00	0.00	0.00	0.00	0.00	0.00	171.50	-130.10	-41.30	0.00	83.00	-68.20	-14.70	0.00	8.20	-3.00	-5.20	0.00	8.20	-3.00	-5.20	0.00	1.00	0.00	0.00	0.00	0.00	0.00	0.00	0.00	0.00	0.00	0.00	0.00	0.00	0.00	0.00
0.00	0.00	0.00	0.00	0.00	0.00	0.00	0.00	0.00	0.00	0.00	0.00	0.00	0.00	0.00	0.00	0.00	0.00	0.00	179.00	-85.70	-93.10	0.10	88.40	-47.40	-41.00	0.00	7.40	-0.40	-7.00	0.00	7.40	-0.40	-7.00	0.00	1.00	0.00	0.00	0.00	0.00	0.00	0.00	0.00	0.00	0.00	0.00	0.00	0.00	0.00	0.00
0.00	0.00	0.00	0.00	0.00	0.00	0.00	0.00	0.00	0.00	0.00	0.00	0.00	0.00	0.00	0.00	0.00	0.00	0.00	168.80	-33.00	-135.90	-0.10	85.20	-22.00	-63.20	0.00	5.90	2.10	-8.00	0.00	5.90	2.10	-8.00	0.00	1.00	0.00	0.00	0.00	0.00	0.00	0.00	0.00	0.00	0.00	0.00	0.00	0.00	0.00	0.00
0.00	0.00	0.00	0.00	0.00	0.00	0.00	0.00	0.00	0.00	0.00	0.00	0.00	0.00	0.00	0.00	0.00	0.00	0.00	142.00	22.70	-165.00	-0.20	73.60	5.40	-79.20	0.00	3.80	4.50	-8.30	0.00	3.80	4.50	-8.30	0.00	1.00	0.00	0.00	0.00	0.00	0.00	0.00	0.00	0.00	0.00	0.00	0.00	0.00	0.00	0.00
0.00	0.00	0.00	0.00	0.00	0.00	0.00	0.00	0.00	0.00	0.00	0.00	0.00	0.00	0.00	0.00	0.00	0.00	0.00	101.50	76.50	-178.20	-0.10	54.90	32.50	-87.50	0.00	1.30	6.50	-7.80	0.00	1.30	6.50	-7.80	0.00	1.00	0.00	0.00	0.00	0.00	0.00	0.00	0.00	0.00	0.00	0.00	0.00	0.00	0.00	0.00
0.00	0.00	0.00	0.00	0.00	0.00	0.00	0.00	0.00	0.00	0.00	0.00	0.00	0.00	0.00	0.00	0.00	0.00	0.00	51.20	122.80	-174.10	0.00	30.80	56.30	-87.20	0.00	-1.30	7.80	-6.50	0.00	-1.30	7.80	-6.50	0.00	1.00	0.00	0.00	0.00	0.00	0.00	0.00	0.00	0.00	0.00	0.00	0.00	0.00	0.00	0.00
0.00	0.00	0.00	0.00	0.00	0.00	0.00	0.00	0.00	0.00	0.00	0.00	0.00	0.00	0.00	0.00	0.00	0.00	0.00	-4.20	157.00	-152.80	0.00	3.60	74.60	-78.40	0.00	-3.80	8.30	-4.50	0.00	-3.80	8.30	-4.50	0.00	1.00	0.00	0.00	0.00	0.00	0.00	0.00	0.00	0.00	0.00	0.00	0.00	0.00	0.00	0.00
0.00	0.00	0.00	0.00	0.00	0.00	0.00	0.00	0.00	0.00	0.00	0.00	0.00	0.00	0.00	0.00	0.00	0.00	0.00	-59.50	175.60	-116.30	-0.20	-23.80	85.60	-61.80	0.00	-5.90	8.00	-2.10	0.00	-5.90	8.00	-2.10	0.00	1.00	0.00	0.00	0.00	0.00	0.00	0.00	0.00	0.00	0.00	0.00	0.00	0.00	0.00	0.00
0.00	0.00	0.00	0.00	0.00	0.00	0.00	0.00	0.00	0.00	0.00	0.00	0.00	0.00	0.00	0.00	0.00	0.00	0.00	-108.60	177.30	-68.70	0.00	-49.00	88.20	-39.20	0.00	-7.40	7.00	0.40	0.00	-7.40	7.00	0.40	0.00	1.00	0.00	0.00	0.00	0.00	0.00	0.00	0.00	0.00	0.00	0.00	0.00	0.00	0.00	0.00
0.00	0.00	0.00	0.00	0.00	0.00	0.00	0.00	0.00	0.00	0.00	0.00	0.00	0.00	0.00	0.00	0.00	0.00	0.00	-147.20	161.60	-14.40	0.00	-69.30	82.20	-12.80	0.00	-8.20	5.20	3.00	0.00	-8.20	5.20	3.00	0.00	1.00	0.00	0.00	0.00	0.00	0.00	0.00	0.00	0.00	0.00	0.00	0.00	0.00	0.00	0.00
0.00	0.00	0.00	0.00	0.00	0.00	0.00	0.00	0.00	0.00	0.00	0.00	0.00	0.00	0.00	0.00	0.00	0.00	0.00	-171.50	129.90	41.30	-0.10	-82.90	68.10	14.80	0.00	-8.20	3.00	5.20	0.00	-8.20	3.00	5.20	0.00	1.00	0.00	0.00	0.00	0.00	0.00	0.00	0.00	0.00	0.00	0.00	0.00	0.00	0.00	0.00
0.00	0.00	0.00	0.00	0.00	0.00	0.00	0.00	0.00	0.00	0.00	0.00	0.00	0.00	0.00	0.00	0.00	0.00	0.00	-178.90	85.50	93.20	-0.10	-88.40	47.30	41.00	0.00	-7.40	0.40	7.00	0.00	-7.40	0.40	7.00	0.00	1.00	0.00	0.00	0.00	0.00	0.00	0.00	0.00	0.00	0.00	0.00	0.00	0.00	0.00	0.00
0.00	0.00	0.00	0.00	0.00	0.00	0.00	0.00	0.00	0.00	0.00	0.00	0.00	0.00	0.00	0.00	0.00	0.00	0.00	-168.80	32.80	135.80	0.00	-85.20	21.90	63.30	0.00	-5.90	-2.10	8.10	0.00	-5.90	-2.10	8.10	0.00	1.00	0.00	0.00	0.00	0.00	0.00	0.00	0.00	0.00	0.00	0.00	0.00	0.00	0.00	0.00
0.00	0.00	0.00	0.00	0.00	0.00	0.00	0.00	0.00	0.00	0.00	0.00	0.00	0.00	0.00	0.00	0.00	0.00	0.00	-142.20	-23.10	165.30	0.00	-73.70	-5.60	79.30	0.00	-3.80	-4.50	8.30	0.00	-3.80	-4.50	8.30	0.00	1.00	0.00	0.00	0.00	0.00	0.00	0.00	0.00	0.00	0.00	0.00	0.00	0.00	0.00	0.00
0.00	0.00	0.00	0.00	0.00	0.00	0.00	0.00	0.00	0.00	0.00	0.00	0.00	0.00	0.00	0.00	0.00	0.00	0.00	-101.70	-76.80	178.50	0.00	-54.90	-32.60	87.60	0.00	-1.30	-6.50	7.80	0.00	-1.30	-6.50	7.80	0.00	1.00	0.00	0.00	0.00	0.00	0.00	0.00	0.00	0.00	0.00	0.00	0.00	0.00	0.00	0.00
0.00	0.00	0.00	0.00	0.00	0.00	0.00	0.00	0.00	0.00	0.00	0.00	0.00	0.00	0.00	0.00	0.00	0.00	0.00	-51.10	-123.00	174.10	-0.10	-30.80	-56.50	87.20	0.00	1.30	-7.80	6.50	0.00	1.30	-7.80	6.50	0.00	1.00	0.00	0.00	0.00	0.00	0.00	0.00	0.00	0.00	0.00	0.00	0.00	0.00	0.00	0.00
0.00	0.00	0.00	0.00	0.00	0.00	0.00	0.00	0.00	0.00	0.00	0.00	0.00	0.00	0.00	0.00	0.00	0.00	0.00	4.40	-157.00	152.60	0.00	-3.60	-74.80	78.40	0.00	3.80	-8.30	4.50	0.00	3.80	-8.30	4.50	0.00	1.00	0.00	0.00	0.00	0.00	0.00	0.00	0.00	0.00	0.00	0.00	0.00	0.00	0.00	0.00
0.00	0.00	0.00	0.00	0.00	0.00	0.00	0.00	0.00	0.00	0.00	0.00	0.00	0.00	0.00	0.00	0.00	0.00	0.00	59.30	-176.00	116.50	0.00	23.80	-85.80	61.90	0.00	5.90	-8.10	2.10	0.00	5.90	-8.10	2.10	0.00	1.00	0.00	0.00	0.00	0.00	0.00	0.00	0.00	0.00	0.00	0.00	0.00	0.00	0.00	0.00
0.00	0.00	0.00	0.00	0.00	0.00	0.00	0.00	0.00	0.00	0.00	0.00	0.00	0.00	0.00	0.00	0.00	0.00	0.00	108.40	-177.70	68.90	-0.30	48.90	-88.40	39.30	0.00	7.40	-7.00	-0.40	0.00	7.40	-7.00	-0.40	0.00	1.00	0.00	0.00	0.00	0.00	0.00	0.00	0.00	0.00	0.00	0.00	0.00	0.00	0.00	0.00
0.00	0.00	0.00	0.00	0.00	0.00	0.00	0.00	0.00	0.00	0.00	0.00	0.00	0.00	0.00	0.00	0.00	0.00	0.00	147.20	-161.80	14.50	0.00	69.40	-82.30	12.90	0.00	8.20	-5.20	-3.00	0.00	8.20	-5.20	-3.00	0.00	1.00	0.00	0.00	0.00	0.00	0.00	0.00	0.00	0.00	0.00	0.00	0.00	0.00	0.00	0.00
0.00	0.00	0.00	0.00	0.00	0.00	0.00	0.00	0.00	0.00	0.00	0.00	0.00	0.00	0.00	0.00	0.00	0.00	0.00	171.60	-130.00	-41.40	0.10	83.00	-68.20	-14.70	0.00	8.20	-3.00	-5.20	0.00	8.20	-3.00	-5.20	0.00	1.00	0.00	0.00	0.00	0.00	0.00	0.00	0.00	0.00	0.00	0.00	0.00	0.00	0.00	0.00
0.00	0.00	0.00	0.00	0.00	0.00	0.00	0.00	0.00	0.00	0.00	0.00	0.00	0.00	0.00	0.00	0.00	0.00	0.00	178.90	-85.80	-93.10	0.00	88.40	-47.40	-41.00	0.00	7.40	-0.40	-7.00	0.00	7.40	-0.40	-7.00	0.00	1.00	0.00	0.00	0.00	0.00	0.00	0.00	0.00	0.00	0.00	0.00	0.00	0.00	0.00	0.00
0.00	0.00	0.00	0.00	0.00	0.00	0.00	0.00	0.00	0.00	0.00	0.00	0.00	0.00	0.00	0.00	0.00	0.00	0.00	168.70	-33.10	-135.80	-0.10	85.20	-22.00	-63.20	0.00	5.90	2.10	-8.00	0.00	5.90	2.10	-8.00	0.00	1.00	0.00	0.00	0.00	0.00	0.00	0.00	0.00	0.00	0.00	0.00	0.00	0.00	0.00	0.00
0.00	0.00	0.00	0.00	0.00	0.00	0.00	0.00	0.00	0.00	0.00	0.00	0.00	0.00	0.00	0.00	0.00	0.00	0.00	142.10	22.80	-165.20	-0.20	73.60	5.50	-79.20	0.00	3.80	4.50	-8.30	0.00	3.80	4.50	-8.30	0.00	1.00	0.00	0.00	0.00	0.00	0.00	0.00	0.00	0.00	0.00	0.00	0.00	0.00	0.00	0.00
0.00	0.00	0.00	0.00	0.00	0.00	0.00	0.00	0.00	0.00	0.00	0.00	0.00	0.00	0.00	0.00	0.00	0.00	0.00	101.60	76.60	-178.30	0.00	54.90	32.50	-87.50	0.00	1.30	6.50	-7.80	0.00	1.30	6.50	-7.80	0.00	1.00	0.00	0.00	0.00	0.00	0.00	0.00	0.00	0.00	0.00	0.00	0.00	0.00	0.00	0.00
0.00	0.00	0.00	0.00	0.00	0.00	0.00	0.00	0.00	0.00	0.00	0.00	0.00	0.00	0.00	0.00	0.00	0.00	0.00	51.10	122.70	-173.90	0.00	30.80	56.30	-87.20	0.00	-1.30	7.80	-6.50	0.00	-1.30	7.80	-6.50	0.00	1.00	0.00	0.00	0.00	0.00	0.00	0.00	0.00	0.00	0.00	0.00	0.00	0.00	0.00	0.00
0.00	0.00	0.00	0.00	0.00	0.00	0.00	0.00	0.00	0.00	0.00	0.00	0.00	0.00	0.00	0.00	0.00	0.00	0.00	-4.30	156.90	-152.80	-0.20	3.60	74.70	-78.40	0.00	-3.80	8.30	-4.50	0.00	-3.80	8.30	-4.50	0.00	1.00	0.00	0.00	0.00	0.00	0.00	0.00	0.00	0.00	0.00	0.00	0.00	0.00	0.00	0.00
0.00	0.00	0.00	0.00	0.00	0.00	0.00	0.00	0.00	0.00	0.00	0.00	0.00	0.00	0.00	0.00	0.00	0.00	0.00	-59.30	175.80	-116.50	0.00	-23.80	85.70	-61.80	0.00	-5.90	8.00	-2.10	0.00	-5.90	8.00	-2.10	0.00	1.00	0.00	0.00	0.00	0.00	0.00	0.00	0.00	0.00	0.00	0.00	0.00	0.00	0.00	0.00
0.00	0.00	0.00	0.00	0.00	0.00	0.00	0.00	0.00	0.00	0.00	0.00	0.00	0.00	0.00	0.00	0.00	0.00	0.00	-108.60	177.40	-68.60	0.20	-49.00	88.20	-39.20	0.00	-7.40	7.00	0.40	0.00	-7.40	7.00	0.40	0.00	1.00	0.00	0.00	0.00	0.00	0.00	0.00	0.00	0.00	0.00	0.00	0.00	0.00	0.00	0.00
0.00	0.00	0.00	0.00	0.00	0.00	0.00	0.00	0.00	0.00	0.00	0.00	0.00	0.00	0.00	0.00	0.00	0.00	0.00	-147.30	161.50	-14.20	0.00	-69.40	82.20	-12.80	0.00	-8.20	5.20	3.00	0.00	-8.20	5.20	3.00	0.00	1.00	0.00	0.00	0.00	0.00	0.00	0.00	0.00	0.00	0.00	0.00	0.00	0.00	0.00	0.00
0.00	0.00	0.00	0.00	0.00	0.00	0.00	0.00	0.00	0.00	0.00	0.00	0.00	0.00	0.00	0.00	0.00	0.00	0.00	-171.50	129.90	41.30	-0.20	-82.90	68.10	14.80	0.00	-8.20	3.00	5.20	0.00	-8.20	3.00	5.20	0.00	1.00	0.00	0.00	0.00	0.00	0.00	0.00	0.00	0.00	0.00	0.00	0.00	0.00	0.00	0.00
0.00	0.00	0.00	0.00	0.00	0.00	0.00	0.00	0.00	0.00	0.00	0.00	0.00	0.00	0.00	0.00	0.00	0.00	0.00	-178.90	85.50	93.00	-0.20	-88.40	47.30	41.00	0.00	-7.40	0.40	7.00	0.00	-7.40	0.40	7.00	0.00	1.00	0.00	0.00	0.00	0.00	0.00	0.00	0.00	0.00	0.00	0.00	0.00	0.00	0.00	0.00
0.00	0.00	0.00	0.00	0.00	0.00	0.00	0.00	0.00	0.00	0.00	0.00	0.00	0.00	0.00	0.00	0.00	0.00	0.00	-168.80	32.80	135.90	-0.10	-85.20	21.90	63.30	0.00	-5.90	-2.10	8.10	0.00	-5.90	-2.10	8.10	0.00	1.00	0.00	0.00	0.00	0.00	0.00	0.00	0.00	0.00	0.00	0.00	0.00	0.00	0.00	0.00
0.00	0.00	0.00	0.00	0.00	0.00	0.00	0.00	0.00	0.00	0.00	0.00	0.00	0.00	0.00	0.00	0.00	0.00	0.00	-142.20	-23.10	165.30	0.00	-73.70	-5.60	79.30	0.00	-3.80	-4.50	8.30	0.00	-3.80	-4.50	8.30	0.00	1.00	0.00	0.00	0.00	0.00	0.00	0.00	0.00	0.00	0.00	0.00	0.00	0.00	0.00	0.00
0.00	0.00	0.00	0.00	0.00	0.00	0.00	0.00	0.00	0.00	0.00	0.00	0.00	0.00	0.00	0.00	0.00	0.00	0.00	-101.60	-76.70	178.40	0.00	-54.90	-32.60	87.60	0.00	-1.30	-6.50	7.80	0.00	-1.30	-6.50	7.80	0.00	1.00	0.00	0.00	0.00	0.00	0.00	0.00	0.00	0.00	0.00	0.00	0.00	0.00	0.00	0.00
0.00	0.00	0.00	0.00	0.00	0.00	0.00	0.00	0.00	0.00	0.00	0.00	0.00	0.00	0.00	0.00	0.00	0.00	0.00	-51.10	-123.00	174.20	0.00	-30.80	-56.50	87.30	0.00	1.30	-7.80	6.50	0.00	1.30	-7.80	6.50	0.00	1.00	0.00	0.00	0.00	0.00	0.00	0.00	0.00	0.00	0.00	0.00	0.00	0.00	0.00	0.00
0.00	0.00	0.00	0.00	0.00	0.00	0.00	0.00	0.00	0.00	0.00	0.00	0.00	0.00	0.00	0.00	0.00	0.00	0.00	4.30	-157.20	152.80	0.00	-3.60	-74.80	78.40	0.00	3.80	-8.30	4.50	0.00	3.80	-8.30	4.50	0.00	1.00	0.00	0.00	0.00	0.00	0.00	0.00	0.00	0.00	0.00	0.00	0.00	0.00	0.00	0.00
0.00	0.00	0.00	0.00	0.00	0.00	0.00	0.00	0.00	0.00	0.00	0.00	0.00	0.00	0.00	0.00	0.00	0.00	0.00	59.30	-176.00	116.40	-0.20	23.80	-85.80	61.90	0.00	5.90	-8.10	2.10	0.00	5.90	-8.10	2.10	0.00	1.00	0.00	0.00	0.00	0.00	0.00	0.00	0.00	0.00	0.00	0.00	0.00	0.00	0.00	0.00
0.00	0.00	0.00	0.00	0.00	0.00	0.00	0.00	0.00	0.00	0.00	0.00	0.00	0.00	0.00	0.00	0.00	0.00	0.00	108.60	-177.50	68.70	-0.20	49.00	-88.40	39.30	0.00	7.40	-7.00	-0.40	0.00	7.40	-7.00	-0.40	0.00	1.00	0.00	0.00	0.00	0.00	0.00	0.00	0.00	0.00	0.00	0.00	0.00	0.00	0.00	0.00
0.00	0.00	0.00	0.00	0.00	0.00	0.00	0.00	0.00	0.00	0.00	0.00	0.00	0.00	0.00	0.00	0.00	0.00	0.00	147.20	-161.80	14.50	0.00	69.30	-82.30	12.90	0.00	8.20	-5.20	-3.00	0.00	8.20	-5.20	-3.00	0.00	1.00	0.00	0.00	0.00	0.00	0.00	0.00	0.00	0.00	0.00	0.00	0.00	0.00	0.00	0.00
0.00	0.00	0.00	0.00	0.00	0.00	0.00	0.00	0.00	0.00	0.00	0.00	0.00	0.00	0.00	0.00	0.00	0.00	0.00	171.40	-130.20	-41.20	0.00	82.90	-68.20	-14.70	0.00	8.20	-3.00	-5.20	0.00	8.20	-3.00	-5.20	0.00	1.00	0.00	0.00	0.00	0.00	0.00	0.00	0.00	0.00	0.00	0.00	0.00	0.00	0.00	0.00
0.00	0.00	0.00	0.00	0.00	0.00	0.00	0.00	0.00	0.00	0.00	0.00	0.00	0.00	0.00	0.00	0.00	0.00	0.00	178.90	-85.70	-93.20	0.00	88.40	-47.40	-41.00	0.00	7.40	-0.40	-7.00	0.00	7.40	-0.40	-7.00	0.00	1.00	0.00	0.00	0.00	0.00	0.00	0.00	0.00	0.00	0.00	0.00	0.00	0.00	0.00	0.00
0.00	0.00	0.00	0.00	0.00	0.00	0.00	0.00	0.00	0.00	0.00	0.00	0.00	0.00	0.00	0.00	0.00	0.00	0.00	168.80	-33.00	-135.90	-0.10	85.20	-22.00	-63.20	0.00	5.90	2.10	-8.00	0.00	5.90	2.10	-8.00	0.00	1.00	0.00	0.00	0.00	0.00	0.00	0.00	0.00	0.00	0.00	0.00	0.00	0.00	0.00	0.00
0.00	0.00	0.00	0.00	0.00	0.00	0.00	0.00	0.00	0.00	0.00	0.00	0.00	0.00	0.00	0.00	0.00	0.00	0.00	142.20	22.80	-165.00	0.00	73.70	5.50	-79.20	0.00	3.80	4.50	-8.30	0.00	3.80	4.50	-8.30	0.00	1.00	0.00	0.00	0.00	0.00	0.00	0.00	0.00	0.00	0.00	0.00	0.00	0.00	0.00	0.00
0.00	0.00	0.00	0.00	0.00	0.00	0.00	0.00	0.00	0.00	0.00	0.00	0.00	0.00	0.00	0.00	0.00	0.00	0.00	101.60	76.60	-178.10	0.10	54.90	32.50	-87.50	0.00	1.30	6.50	-7.80	0.00	1.30	6.50	-7.80	0.00	1.00	0.00	0.00	0.00	0.00	0.00	0.00	0.00	0.00	0.00	0.00	0.00	0.00	0.00	0.00
0.00	0.00	0.00	0.00	0.00	0.00	0.00	0.00	0.00	0.00	0.00	0.00	0.00	0.00	0.00	0.00	0.00	0.00	0.00	51.10	122.70	-174.10	-0.20	30.80	56.30	-87.20	0.00	-1.30	7.80	-6.50	0.00	-1.30	7.80	-6.50	0.00	1.00	0.00	0.00	0.00	0.00	0.00	0.00	0.00	0.00	0.00	0.00	0.00	0.00	0.00	0.00
0.00	0.00	0.00	0.00	0.00	0.00	0.00	0.00	0.00	0.00	0.00	0.00	0.00	0.00	0.00	0.00	0.00	0.00	0.00	-4.40	156.80	-152.70	-0.30	3.60	74.60	-78.40	0.00	-3.80	8.30	-4.50	0.00	-3.80	8.30	-4.50	0.00	1.00	0.00	0.00	0.00	0.00	0.00	0.00	0.00	0.00	0.00	0.00	0.00	0.00	0.00	0.00
0.00	0.00	0.00	0.00	0.00	0.00	0.00	0.00	0.00	0.00	0.00	0.00	0.00	0.00	0.00	0.00	0.00	0.00	0.00	-59.40	175.70	-116.40	0.00	-23.80	85.70	-61.80	0.00	-5.90	8.00	-2.10	0.00	-5.90	8.00	-2.10	0.00	1.00	0.00	0.00	0.00	0.00	0.00	0.00	0.00	0.00	0.00	0.00	0.00	0.00	0.00	0.00
0.00	0.00	0.00	0.00	0.00	0.00	0.00	0.00	0.00	0.00	0.00	0.00	0.00	0.00	0.00	0.00	0.00	0.00	0.00	-108.50	177.40	-68.80	0.00	-49.00	88.30	-39.20	0.00	-7.40	7.00	0.40	0.00	-7.40	7.00	0.40	0.00	1.00	0.00	0.00	0.00	0.00	0.00	0.00	0.00	0.00	0.00	0.00	0.00	0.00	0.00	0.00
0.00	0.00	0.00	0.00	0.00	0.00	0.00	0.00	0.00	0.00	0.00	0.00	0.00	0.00	0.00	0.00	0.00	0.00	0.00	-147.20	161.60	-14.40	0.00	-69.40	82.20	-12.80	0.00	-8.20	5.20	3.00	0.00	-8.20	5.20	3.00	0.00	1.00	0.00	0.00	0.00	0.00	0.00	0.00	0.00	0.00	0.00	0.00	0.00	0.00	0.00	0.00
0.00	0.00	0.00	0.00	0.00	0.00	0.00	0.00	0.00	0.00	0.00	0.00	0.00	0.00	0.00	0.00	0.00	0.00	0.00	-171.50	129.90	41.50	0.00	-82.90	68.10	14.80	0.00	-8.20	3.00	5.20	0.00	-8.20	3.00	5.20	0.00	1.00	0.00	0.00	0.00	0.00	0.00	0.00	0.00	0.00	0.00	0.00	0.00	0.00	0.00	0.00
0.00	0.00	0.00	0.00	0.00	0.00	0.00	0.00	0.00	0.00	0.00	0.00	0.00	0.00	0.00	0.00	0.00	0.00	0.00	-178.90	85.50	93.30	0.00	-88.40	47.30	41.00	0.00	-7.40	0.40	7.00	0.00	-7.40	0.40	7.00	0.00	1.00	0.00	0.00	0.00	0.00	0.00	0.00	0.00	0.00	0.00	0.00	0.00	0.00	0.00	0.00
0.00	0.00	0.00	0.00	0.00	0.00	0.00	0.00	0.00	0.00	0.00	0.00	0.00	0.00	0.00	0.00	0.00	0.00	0.00	-168.70	32.90	135.80	0.00	-85.20	21.90	63.30	0.00	-5.90	-2.10	8.10	0.00	-5.90	-2.10	8.10	0.00	1.00	0.00	0.00	0.00	0.00	0.00	0.00	0.00	0.00	0.00	0.00	0.00	0.00	0.00	0.00
0.00	0.00	0.00	0.00	0.00	0.00	0.00	0.00	0.00	0.00	0.00	0.00	0.00	0.00	0.00	0.00	0.00	0.00	0.00	-142.20	-23.10	165.20	-0.10	-73.70	-5.60	79.30	0.00	-3.80	-4.50	8.30	0.00	-3.80	-4.50	8.30	0.00	1.00	0.00	0.00	0.00	0.00	0.00	0.00	0.00	0.00	0.00	0.00	0.00	0.00	0.00	0.00
0.00	0.00	0.00	0.00	0.00	0.00	0.00	0.00	0.00	0.00	0.00	0.00	0.00	0.00	0.00	0.00	0.00	0.00	0.00	-101.70	-76.90	178.50	-0.10	-54.90	-32.60	87.60	0.00	-1.30	-6.50	7.80	0.00	-1.30	-6.50	7.80	0.00	1.00	0.00	0.00	0.00	0.00	0.00	0.00	0.00	0.00	0.00	0.00	0.00	0.00	0.00	0.00
0.00	0.00	0.00	0.00	0.00	0.00	0.00	0.00	0.00	0.00	0.00	0.00	0.00	0.00	0.00	0.00	0.00	0.00	0.00	-51.10	-123.00	174.10	0.00	-30.80	-56.50	87.30	0.00	1.30	-7.80	6.50	0.00	1.30	-7.80	6.50	0.00	1.00	0.00	0.00	0.00	0.00	0.00	0.00	0.00	0.00	0.00	0.00	0.00	0.00	0.00	0.00
0.00	0.00	0.00	0.00	0.00	0.00	0.00	0.00	0.00	0.00	0.00	0.00	0.00	0.00	0.00	0.00	0.00	0.00	0.00	4.30	-157.10	152.70	0.00	-3.60	-74.80	78.40	0.00	3.80	-8.30	4.50	0.00	3.80	-8.30	4.50	0.00	1.00	0.00	0.00	0.00	0.00	0.00	0.00	0.00	0.00	0.00	0.00	0.00	0.00	0.00	0.00
0.00	0.00	0.00	0.00	0.00	0.00	0.00	0.00	0.00	0.00	0.00	0.00	0.00	0.00	0.00	0.00	0.00	0.00	0.00	59.40	-175.90	116.50	0.00	23.80	-85.80	61.90	0.00	5.90	-8.10	2.10	0.00	5.90	-8.10	2.10	0.00	1.00	0.00	0.00	0.00	0.00	0.00	0.00	0.00	0.00	0.00	0.00	0.00	0.00	0.00	0.00
0.00	0.00	0.00	0.00	0.00	0.00	0.00	0.00	0.00	0.00	0.00	0.00	0.00	0.00	0.00	0.00	0.00	0.00	0.00	108.60	-177.50	68.90	0.00	49.00	-88.40	39.30	0.00	7.40	-7.00	-0.40	0.00	7.40	-7.00	-0.40	0.00	1.00	0.00	0.00	0.00	0.00	0.00	0.00	0.00	0.00	0.00	0.00	0.00	0.00	0.00	0.00
0.00	0.00	0.00	0.00	0.00	0.00	0.00	0.00	0.00	0.00	0.00	0.00	0.00	0.00	0.00	0.00	0.00	0.00	0.00	147.20	-161.70	14.40	0.00	69.30	-82.30	12.90	0.00	8.20	-5.20	-3.00	0.00	8.20	-5.20	-3.00	0.00	1.00	0.00	0.00	0.00	0.00	0.00	0.00	0.00	0.00	0.00	0.00	0.00	0.00	0.00	0.00
0.00	0.00	0.00	0.00	0.00	0.00	0.00	0.00	0.00	0.00	0.00	0.00	0.00	0.00	0.00	0.00	0.00	0.00	0.00	171.40	-130.20	-41.30	-0.10	82.90	-68.20	-14.70	0.00	8.20	-3.00	-5.20	0.00	8.20	-3.00	-5.20	0.00	1.00	0.00	0.00	0.00	0.00	0.00	0.00	0.00	0.00	0.00	0.00	0.00	0.00	0.00	0.00
0.00	0.00	0.00	0.00	0.00	0.00	0.00	0.00	0.00	0.00	0.00	0.00	0.00	0.00	0.00	0.00	0.00	0.00	0.00	178.80	-85.90	-93.00	-0.10	88.40	-47.40	-41.00	0.00	7.40	-0.40	-7.00	0.00	7.40	-0.40	-7.00	0.00	1.00	0.00	0.00	0.00	0.00	0.00	0.00	0.00	0.00	0.00	0.00	0.00	0.00	0.00	0.00
0.00	0.00	0.00	0.00	0.00	0.00	0.00	0.00	0.00	0.00	0.00	0.00	0.00	0.00	0.00	0.00	0.00	0.00	0.00	168.80	-33.00	-135.70	0.00	85.20	-22.00	-63.20	0.00	5.90	2.10	-8.10	0.00	5.90	2.10	-8.10	0.00	1.00	0.00	0.00	0.00	0.00	0.00	0.00	0.00	0.00	0.00	0.00	0.00	0.00	0.00	0.00
0.00	0.00	0.00	0.00	0.00	0.00	0.00	0.00	0.00	0.00	0.00	0.00	0.00	0.00	0.00	0.00	0.00	0.00	0.00	142.30	23.00	-165.10	0.10	73.70	5.50	-79.20	0.00	3.80	4.50	-8.30	0.00	3.80	4.50	-8.30	0.00	1.00	0.00	0.00	0.00	0.00	0.00	0.00	0.00	0.00	0.00	0.00	0.00	0.00	0.00	0.00
0.00	0.00	0.00	0.00	0.00	0.00	0.00	0.00	0.00	0.00	0.00	0.00	0.00	0.00	0.00	0.00	0.00	0.00	0.00	101.60	76.60	-178.30	0.00	54.90	32.50	-87.50	0.00	1.30	6.50	-7.80	0.00	1.30	6.50	-7.80	0.00	1.00	0.00	0.00	0.00	0.00	0.00	0.00	0.00	0.00	0.00	0.00	0.00	0.00	0.00	0.00
0.00	0.00	0.00	0.00	0.00	0.00	0.00	0.00	0.00	0.00	0.00	0.00	0.00	0.00	0.00	0.00	0.00	0.00	0.00	51.00	122.60	-174.00	-0.20	30.80	56.30	-87.20	0.00	-1.30	7.80	-6.50	0.00	-1.30	7.80	-6.50	0.00	1.00	0.00	0.00	0.00	0.00	0.00	0.00	0.00	0.00	0.00	0.00	0.00	0.00	0.00	0.00
0.00	0.00	0.00	0.00	0.00	0.00	0.00	0.00	0.00	0.00	0.00	0.00	0.00	0.00	0.00	0.00	0.00	0.00	0.00	-4.30	156.90	-152.70	-0.10	3.60	74.70	-78.40	0.00	-3.80	8.30	-4.50	0.00	-3.80	8.30	-4.50	0.00	1.00	0.00	0.00	0.00	0.00	0.00	0.00	0.00	0.00	0.00	0.00	0.00	0.00	0.00	0.00
0.00	0.00	0.00	0.00	0.00	0.00	0.00	0.00	0.00	0.00	0.00	0.00	0.00	0.00	0.00	0.00	0.00	0.00	0.00	-59.30	175.90	-116.40	0.10	-23.80	85.70	-61.80	0.00	-5.90	8.00	-2.10	0.00	-5.90	8.00	-2.10	0.00	1.00	0.00	0.00	0.00	0.00	0.00	0.00	0.00	0.00	0.00	0.00	0.00	0.00	0.00	0.00
0.00	0.00	0.00	0.00	0.00	0.00	0.00	0.00	0.00	0.00	0.00	0.00	0.00	0.00	0.00	0.00	0.00	0.00	0.00	-108.50	177.40	-68.60	0.10	-49.00	88.20	-39.20	0.00	-7.40	7.00	0.40	0.00	-7.40	7.00	0.40	0.00	1.00	0.00	0.00	0.00	0.00	0.00	0.00	0.00	0.00	0.00	0.00	0.00	0.00	0.00	0.00
0.00	0.00	0.00	0.00	0.00	0.00	0.00	0.00	0.00	0.00	0.00	0.00	0.00	0.00	0.00	0.00	0.00	0.00	0.00	-147.20	161.50	-14.30	0.00	-69.40	82.20	-12.80	0.00	-8.20	5.20	3.00	0.00	-8.20	5.20	3.00	0.00	1.00	0.00	0.00	0.00	0.00	0.00	0.00	0.00	0.00	0.00	0.00	0.00	0.00	0.00	0.00
0.00	0.00	0.00	0.00	0.00	0.00	0.00	0.00	0.00	0.00	0.00	0.00	0.00	0.00	0.00	0.00	0.00	0.00	0.00	-171.50	129.90	41.30	-0.20	-82.90	68.10	14.80	0.00	-8.20	3.00	5.20	0.00	-8.20	3.00	5.20	0.00	1.00	0.00	0.00	0.00	0.00	0.00	0.00	0.00	0.00	0.00	0.00	0.00	0.00	0.00	0.00
0.00	0.00	0.00	0.00	0.00	0.00	0.00	0.00	0.00	0.00	0.00	0.00	0.00	0.00	0.00	0.00	0.00	0.00	0.00	-178.90	85.50	93.20	0.00	-88.40	47.30	41.00	0.00	-7.40	0.40	7.00	0.00	-7.40	0.40	7.00	0.00	1.00	0.00	0.00	0.00	0.00	0.00	0.00	0.00	0.00	0.00	0.00	0.00	0.00	0.00	0.00
0.00	0.00	0.00	0.00	0.00	0.00	0.00	0.00	0.00	0.00	0.00	0.00	0.00	0.00	0.00	0.00	0.00	0.00	0.00	-168.80	32.80	135.90	0.00	-85.20	21.90	63.30	0.00	-5.90	-2.10	8.10	0.00	-5.90	-2.10	8.10	0.00	1.00	0.00	0.00	0.00	0.00	0.00	0.00	0.00	0.00	0.00	0.00	0.00	0.00	0.00	0.00
0.00	0.00	0.00	0.00	0.00	0.00	0.00	0.00	0.00	0.00	0.00	0.00	0.00	0.00	0.00	0.00	0.00	0.00	0.00	-142.10	-23.00	165.20	0.00	-73.70	-5.60	79.30	0.00	-3.80	-4.50	8.30	0.00	-3.80	-4.50	8.30	0.00	1.00	0.00	0.00	0.00	0.00	0.00	0.00	0.00	0.00	0.00	0.00	0.00	0.00	0.00	0.00
0.00	0.00	0.00	0.00	0.00	0.00	0.00	0.00	0.00	0.00	0.00	0.00	0.00	0.00	0.00	0.00	0.00	0.00	0.00	-101.60	-76.70	178.30	0.00	-54.90	-32.60	87.60	0.00	-1.30	-6.50	7.80	0.00	-1.30	-6.50	7.80	0.00	1.00	0.00	0.00	0.00	0.00	0.00	0.00	0.00	0.00	0.00	0.00	0.00	0.00	0.00	0.00
0.00	0.00	0.00	0.00	0.00	0.00	0.00	0.00	0.00	0.00	0.00	0.00	0.00	0.00	0.00	0.00	0.00	0.00	0.00	-51.10	-123.00	174.20	0.00	-30.80	-56.50	87.30	0.00	1.30	-7.80	6.50	0.00	1.30	-7.80	6.50	0.00	1.00	0.00	0.00	0.00	0.00	0.00	0.00	0.00	0.00	0.00	0.00	0.00	0.00	0.00	0.00
0.00	0.00	0.00	0.00	0.00	0.00	0.00	0.00	0.00	0.00	0.00	0.00	0.00	0.00	0.00	0.00	0.00	0.00	0.00	4.20	-157.20	152.90	0.00	-3.60	-74.80	78.40	0.00	3.80	-8.30	4.50	0.00	3.80	-8.30	4.50	0.00	1.00	0.00	0.00	0.00	0.00	0.00	0.00	0.00	0.00	0.00	0.00	0.00	0.00	0.00	0.00
0.00	0.00	0.00	0.00	0.00	0.00	0.00	0.00	0.00	0.00	0.00	0.00	0.00	0.00	0.00	0.00	0.00	0.00	0.00	59.30	-175.90	116.40	-0.10	23.80	-85.80	61.90	0.00	5.90	-8.10	2.10	0.00	5.90	-8.10	2.10	0.00	1.00	0.00	0.00	0.00	0.00	0.00	0.00	0.00	0.00	0.00	0.00	0.00	0.00	0.00	0.00
0.00	0.00	0.00	0.00	0.00	0.00	0.00	0.00	0.00	0.00	0.00	0.00	0.00	0.00	0.00	0.00	0.00	0.00	0.00	108.60	-177.50	68.80	0.00	49.00	-88.40	39.30	0.00	7.40	-7.00	-0.40	0.00	7.40	-7.00	-0.40	0.00	1.00	0.00	0.00	0.00	0.00	0.00	0.00	0.00	0.00	0.00	0.00	0.00	0.00	0.00	0.00
0.00	0.00	0.00	0.00	0.00	0.00	0.00	0.00	0.00	0.00	0.00	0.00	0.00	0.00	0.00	0.00	0.00	0.00	0.00	147.20	-161.80	14.50	0.00	69.30	-82.30	12.90	0.00	8.20	-5.20	-3.00	0.00	8.20	-5.20	-3.00	0.00	1.00	0.00	0.00	0.00	0.00	0.00	0.00	0.00	0.00	0.00	0.00	0.00	0.00	0.00	0.00
0.00	0.00	0.00	0.00	0.00	0.00	0.00	0.00	0.00	0.00	0.00	0.00	0.00	0.00	0.00	0.00	0.00	0.00	0.00	171.40	-130.20	-41.30	0.00	82.90	-68.20	-14.70	0.00	8.20	-3.00	-5.20	0.00	8.20	-3.00	-5.20	0.00	1.00	0.00	0.00	0.00	0.00	0.00	0.00	0.00	0.00	0.00	0.00	0.00	0.00	0.00	0.00
0.00	0.00	0.00	0.00	0.00	0.00	0.00	0.00	0.00	0.00	0.00	0.00	0.00	0.00	0.00	0.00	0.00	0.00	0.00	178.90	-85.70	-93.10	0.00	88.40	-47.40	-40.90	0.00	7.40	-0.40	-7.00	0.00	7.40	-0.40	-7.00	0.00	1.00	0.00	0.00	0.00	0.00	0.00	0.00	0.00	0.00	0.00	0.00	0.00	0.00	0.00	0.00
0.00	0.00	0.00	0.00	0.00	0.00	0.00	0.00	0.00	0.00	0.00	0.00	0.00	0.00	0.00	0.00	0.00	0.00	0.00	168.80	-33.00	-135.70	0.10	85.20	-22.00	-63.20	0.00	5.90	2.10	-8.10	0.00	5.90	2.10	-8.10	0.00	1.00	0.00	0.00	0.00	0.00	0.00	0.00	0.00	0.00	0.00	0.00	0.00	0.00	0.00	0.00
0.00	0.00	0.00	0.00	0.00	0.00	0.00	0.00	0.00	0.00	0.00	0.00	0.00	0.00	0.00	0.00	0.00	0.00	0.00	142.20	22.90	-165.00	0.10	73.70	5.50	-79.20	0.00	3.80	4.50	-8.30	0.00	3.80	4.50	-8.30	0.00	1.00	0.00	0.00	0.00	0.00	0.00	0.00	0.00	0.00	0.00	0.00	0.00	0.00	0.00	0.00
0.00	0.00	0.00	0.00	0.00	0.00	0.00	0.00	0.00	0.00	0.00	0.00	0.00	0.00	0.00	0.00	0.00	0.00	0.00	101.60	76.60	-178.40	-0.10	54.90	32.50	-87.50	0.00	1.30	6.50	-7.80	0.00	1.30	6.50	-7.80	0.00	1.00	0.00	0.00	0.00	0.00	0.00	0.00	0.00	0.00	0.00	0.00	0.00	0.00	0.00	0.00
0.00	0.00	0.00	0.00	0.00	0.00	0.00	0.00	0.00	0.00	0.00	0.00	0.00	0.00	0.00	0.00	0.00	0.00	0.00	51.10	122.70	-174.10	-0.20	30.80	56.30	-87.20	0.00	-1.30	7.80	-6.50	0.00	-1.30	7.80	-6.50	0.00	1.00	0.00	0.00	0.00	0.00	0.00	0.00	0.00	0.00	0.00	0.00	0.00	0.00	0.00	0.00
0.00	0.00	0.00	0.00	0.00	0.00	0.00	0.00	0.00	0.00	0.00	0.00	0.00	0.00	0.00	0.00	0.00	0.00	0.00	-4.30	156.90	-152.60	0.00	3.60	74.70	-78.30	0.00	-3.80	8.30	-4.50	0.00	-3.80	8.30	-4.50	0.00	1.00	0.00	0.00	0.00	0.00	0.00	0.00	0.00	0.00	0.00	0.00	0.00	0.00	0.00	0.00
0.00	0.00	0.00	0.00	0.00	0.00	0.00	0.00	0.00	0.00	0.00	0.00	0.00	0.00	0.00	0.00	0.00	0.00	0.00	-59.30	175.80	-116.30	0.00	-23.80	85.70	-61.80	0.00	-5.90	8.00	-2.10	0.00	-5.90	8.00	-2.10	0.00	1.00	0.00	0.00	0.00	0.00	0.00	0.00	0.00	0.00	0.00	0.00	0.00	0.00	0.00	0.00
0.00	0.00	0.00	0.00	0.00	0.00	0.00	0.00	0.00	0.00	0.00	0.00	0.00	0.00	0.00	0.00	0.00	0.00	0.00	-108.60	177.40	-68.80	0.00	-49.00	88.20	-39.30	0.00	-7.40	7.00	0.40	0.00	-7.40	7.00	0.40	0.00	1.00	0.00	0.00	0.00	0.00	0.00	0.00	0.00	0.00	0.00	0.00	0.00	0.00	0.00	0.00
0.00	0.00	0.00	0.00	0.00	0.00	0.00	0.00	0.00	0.00	0.00	0.00	0.00	0.00	0.00	0.00	0.00	0.00	0.00	-147.20	161.60	-14.40	0.00	-69.40	82.20	-12.80	0.00	-8.20	5.20	3.00	0.00	-8.20	5.20	3.00	0.00	1.00	0.00	0.00	0.00	0.00	0.00	0.00	0.00	0.00	0.00	0.00	0.00	0.00	0.00	0.00
0.00	0.00	0.00	0.00	0.00	0.00	0.00	0.00	0.00	0.00	0.00	0.00	0.00	0.00	0.00	0.00	0.00	0.00	0.00	-142.20	-23.10	165.20	-0.10	-73.70	-5.60	79.30	0.00	-3.80	-4.50	8.30	0.00	-3.80	-4.50	8.30	0.00	1.00	0.00	0.00	0.00	0.00	0.00	0.00	0.00	0.00	0.00	0.00	0.00	0.00	0.00	0.00
0.00	0.00	0.00	0.00	0.00	0.00	0.00	0.00	0.00	0.00	0.00	0.00	0.00	0.00	0.00	0.00	0.00	0.00	0.00	-101.70	-76.80	178.40	-0.10	-54.90	-32.60	87.60	0.00	-1.30	-6.50	7.80	0.00	-1.30	-6.50	7.80	0.00	1.00	0.00	0.00	0.00	0.00	0.00	0.00	0.00	0.00	0.00	0.00	0.00	0.00	0.00	0.00
0.00	0.00	0.00	0.00	0.00	0.00	0.00	0.00	0.00	0.00	0.00	0.00	0.00	0.00	0.00	0.00	0.00	0.00	0.00	-51.10	-122.90	174.00	0.00	-30.80	-56.40	87.30	0.00	1.30	-7.80	6.50	0.00	1.30	-7.80	6.50	0.00	1.00	0.00	0.00	0.00	0.00	0.00	0.00	0.00	0.00	0.00	0.00	0.00	0.00	0.00	0.00
0.00	0.00	0.00	0.00	0.00	0.00	0.00	0.00	0.00	0.00	0.00	0.00	0.00	0.00	0.00	0.00	0.00	0.00	0.00	4.30	-157.10	152.80	0.00	-3.60	-74.80	78.40	0.00	3.80	-8.30	4.50	0.00	3.80	-8.30	4.50	0.00	1.00	0.00	0.00	0.00	0.00	0.00	0.00	0.00	0.00	0.00	0.00	0.00	0.00	0.00	0.00
0.00	0.00	0.00	0.00	0.00	0.00	0.00	0.00	0.00	0.00	0.00	0.00	0.00	0.00	0.00	0.00	0.00	0.00	0.00	59.30	-175.90	116.70	0.10	23.80	-85.80	61.90	0.00	5.90	-8.10	2.10	0.00	5.90	-8.10	2.10	0.00	1.00	0.00	0.00	0.00	0.00	0.00	0.00	0.00	0.00	0.00	0.00	0.00	0.00	0.00	0.00
0.00	0.00	0.00	0.00	0.00	0.00	0.00	0.00	0.00	0.00	0.00	0.00	0.00	0.00	0.00	0.00	0.00	0.00	0.00	108.60	-177.50	68.90	0.00	49.00	-88.40	39.30	0.00	7.40	-7.00	-0.40	0.00	7.40	-7.00	-0.40	0.00	1.00	0.00	0.00	0.00	0.00	0.00	0.00	0.00	0.00	0.00	0.00	0.00	0.00	0.00	0.00
0.00	0.00	0.00	0.00	0.00	0.00	0.00	0.00	0.00	0.00	0.00	0.00	0.00	0.00	0.00	0.00	0.00	0.00	0.00	147.20	-161.70	14.40	0.00	69.30	-82.30	12.90	0.00	8.20	-5.20	-3.00	0.00	8.20	-5.20	-3.00	0.00	1.00	0.00	0.00	0.00	0.00	0.00	0.00	0.00	0.00	0.00	0.00	0.00	0.00	0.00	0.00
0.00	0.00	0.00	0.00	0.00	0.00	0.00	0.00	0.00	0.00	0.00	0.00	0.00	0.00	0.00	0.00	0.00	0.00	0.00	171.40	-130.20	-41.30	-0.20	82.90	-68.20	-14.70	0.00	8.20	-3.00	-5.20	0.00	8.20	-3.00	-5.20	0.00	1.00	0.00	0.00	0.00	0.00	0.00	0.00	0.00	0.00	0.00	0.00	0.00	0.00	0.00	0.00
0.00	0.00	0.00	0.00	0.00	0.00	0.00	0.00	0.00	0.00	0.00	0.00	0.00	0.00	0.00	0.00	0.00	0.00	0.00	178.80	-85.80	-93.00	0.00	88.40	-47.40	-40.90	0.00	7.40	-0.40	-7.00	0.00	7.40	-0.40	-7.00	0.00	1.00	0.00	0.00	0.00	0.00	0.00	0.00	0.00	0.00	0.00	0.00	0.00	0.00	0.00	0.00
0.00	0.00	0.00	0.00	0.00	0.00	0.00	0.00	0.00	0.00	0.00	0.00	0.00	0.00	0.00	0.00	0.00	0.00	0.00	168.80	-33.00	-135.70	0.00	85.20	-22.00	-63.20	0.00	5.90	2.10	-8.10	0.00	5.90	2.10	-8.10	0.00	1.00	0.00	0.00	0.00	0.00	0.00	0.00	0.00	0.00	0.00	0.00	0.00	0.00	0.00	0.00
0.00	0.00	0.00	0.00	0.00	0.00	0.00	0.00	0.00	0.00	0.00	0.00	0.00	0.00	0.00	0.00	0.00	0.00	0.00	142.20	22.90	-165.10	0.00	73.70	5.50	-79.20	0.00	3.80	4.50	-8.30	0.00	3.80	4.50	-8.30	0.00	1.00	0.00	0.00	0.00	0.00	0.00	0.00	0.00	0.00	0.00	0.00	0.00	0.00	0.00	0.00
0.00	0.00	0.00	0.00	0.00	0.00	0.00	0.00	0.00	0.00	0.00	0.00	0.00	0.00	0.00	0.00	0.00	0.00	0.00	101.60	76.60	-178.30	0.00	54.90	32.50	-87.50	0.00	1.30	6.50	-7.80	0.00	1.30	6.50	-7.80	0.00	1.00	0.00	0.00	0.00	0.00	0.00	0.00	0.00	0.00	0.00	0.00	0.00	0.00	0.00	0.00
0.00	0.00	0.00	0.00	0.00	0.00	0.00	0.00	0.00	0.00	0.00	0.00	0.00	0.00	0.00	0.00	0.00	0.00	0.00	51.10	122.80	-174.00	0.00	30.80	56.40	-87.20	0.00	-1.30	7.80	-6.50	0.00	-1.30	7.80	-6.50	0.00	1.00	0.00	0.00	0.00	0.00	0.00	0.00	0.00	0.00	0.00	0.00	0.00	0.00	0.00	0.00
0.00	0.00	0.00	0.00	0.00	0.00	0.00	0.00	0.00	0.00	0.00	0.00	0.00	0.00	0.00	0.00	0.00	0.00	0.00	-4.20	157.00	-152.70	0.00	3.60	74.70	-78.30	0.00	-3.80	8.30	-4.50	0.00	-3.80	8.30	-4.50	0.00	1.00	0.00	0.00	0.00	0.00	0.00	0.00	0.00	0.00	0.00	0.00	0.00	0.00	0.00	0.00
0.00	0.00	0.00	0.00	0.00	0.00	0.00	0.00	0.00	0.00	0.00	0.00	0.00	0.00	0.00	0.00	0.00	0.00	0.00	-59.40	175.80	-116.30	0.00	-23.80	85.60	-61.80	0.00	-5.90	8.00	-2.10	0.00	-5.90	8.00	-2.10	0.00	1.00	0.00	0.00	0.00	0.00	0.00	0.00	0.00	0.00	0.00	0.00	0.00	0.00	0.00	0.00
0.00	0.00	0.00	0.00	0.00	0.00	0.00	0.00	0.00	0.00	0.00	0.00	0.00	0.00	0.00	0.00	0.00	0.00	0.00	-108.70	177.30	-68.70	-0.10	-49.00	88.20	-39.30	0.00	-7.40	7.00	0.40	0.00	-7.40	7.00	0.40	0.00	1.00	0.00	0.00	0.00	0.00	0.00	0.00	0.00	0.00	0.00	0.00	0.00	0.00	0.00	0.00
0.00	0.00	0.00	0.00	0.00	0.00	0.00	0.00	0.00	0.00	0.00	0.00	0.00	0.00	0.00	0.00	0.00	0.00	0.00	-147.20	161.60	-14.40	0.00	-69.30	82.20	-12.80	0.00	-8.20	5.20	3.00	0.00	-8.20	5.20	3.00	0.00	1.00	0.00	0.00	0.00	0.00	0.00	0.00	0.00	0.00	0.00	0.00	0.00	0.00	0.00	0.00
0.00	0.00	0.00	0.00	0.00	0.00	0.00	0.00	0.00	0.00	0.00	0.00	0.00	0.00	0.00	0.00	0.00	0.00	0.00	-171.40	130.00	41.40	0.00	-82.90	68.10	14.80	0.00	-8.20	3.00	5.20	0.00	-8.20	3.00	5.20	0.00	1.00	0.00	0.00	0.00	0.00	0.00	0.00	0.00	0.00	0.00	0.00	0.00	0.00	0.00	0.00
0.00	0.00	0.00	0.00	0.00	0.00	0.00	0.00	0.00	0.00	0.00	0.00	0.00	0.00	0.00	0.00	0.00	0.00	0.00	-178.90	85.60	93.30	0.00	-88.40	47.30	41.00	0.00	-7.40	0.40	7.00	0.00	-7.40	0.40	7.00	0.00	1.00	0.00	0.00	0.00	0.00	0.00	0.00	0.00	0.00	0.00	0.00	0.00	0.00	0.00	0.00
0.00	0.00	0.00	0.00	0.00	0.00	0.00	0.00	0.00	0.00	0.00	0.00	0.00	0.00	0.00	0.00	0.00	0.00	0.00	-168.80	32.80	135.90	0.00	-85.20	21.90	63.30	0.00	-5.90	-2.10	8.10	0.00	-5.90	-2.10	8.10	0.00	1.00	0.00	0.00	0.00	0.00	0.00	0.00	0.00	0.00	0.00	0.00	0.00	0.00	0.00	0.00
0.00	0.00	0.00	0.00	0.00	0.00	0.00	0.00	0.00	0.00	0.00	0.00	0.00	0.00	0.00	0.00	0.00	0.00	0.00	-142.20	-23.00	165.20	0.00	-73.70	-5.60	79.30	0.00	-3.80	-4.50	8.30	0.00	-3.80	-4.50	8.30	0.00	1.00	0.00	0.00	0.00	0.00	0.00	0.00	0.00	0.00	0.00	0.00	0.00	0.00	0.00	0.00
0.00	0.00	0.00	0.00	0.00	0.00	0.00	0.00	0.00	0.00	0.00	0.00	0.00	0.00	0.00	0.00	0.00	0.00	0.00	-101.60	-76.70	178.40	0.00	-54.90	-32.60	87.60	0.00	-1.30	-6.50	7.80	0.00	-1.30	-6.50	7.80	0.00	1.00	0.00	0.00	0.00	0.00	0.00	0.00	0.00	0.00	0.00	0.00	0.00	0.00	0.00	0.00
0.00	0.00	0.00	0.00	0.00	0.00	0.00	0.00	0.00	0.00	0.00	0.00	0.00	0.00	0.00	0.00	0.00	0.00	0.00	-51.10	-122.90	174.10	0.00	-30.80	-56.50	87.30	0.00	1.30	-7.80	6.50	0.00	1.30	-7.80	6.50	0.00	1.00	0.00	0.00	0.00	0.00	0.00	0.00	0.00	0.00	0.00	0.00	0.00	0.00	0.00	0.00
0.00	0.00	0.00	0.00	0.00	0.00	0.00	0.00	0.00	0.00	0.00	0.00	0.00	0.00	0.00	0.00	0.00	0.00	0.00	4.30	-157.10	152.80	0.00	-3.60	-74.80	78.40	0.00	3.80	-8.30	4.50	0.00	3.80	-8.30	4.50	0.00	1.00	0.00	0.00	0.00	0.00	0.00	0.00	0.00	0.00	0.00	0.00	0.00	0.00	0.00	0.00
0.00	0.00	0.00	0.00	0.00	0.00	0.00	0.00	0.00	0.00	0.00	0.00	0.00	0.00	0.00	0.00	0.00	0.00	0.00	59.30	-175.90	116.50	0.00	23.80	-85.80	61.90	0.00	5.90	-8.10	2.10	0.00	5.90	-8.10	2.10	0.00	1.00	0.00	0.00	0.00	0.00	0.00	0.00	0.00	0.00	0.00	0.00	0.00	0.00	0.00	0.00
0.00	0.00	0.00	0.00	0.00	0.00	0.00	0.00	0.00	0.00	0.00	0.00	0.00	0.00	0.00	0.00	0.00	0.00	0.00	108.60	-177.60	68.90	0.00	49.00	-88.40	39.30	0.00	7.40	-7.00	-0.40	0.00	7.40	-7.00	-0.40	0.00	1.00	0.00	0.00	0.00	0.00	0.00	0.00	0.00	0.00	0.00	0.00	0.00	0.00	0.00	0.00
0.00	0.00	0.00	0.00	0.00	0.00	0.00	0.00	0.00	0.00	0.00	0.00	0.00	0.00	0.00	0.00	0.00	0.00	0.00	147.20	-161.80	14.50	0.00	69.40	-82.30	12.90	0.00	8.20	-5.20	-3.00	0.00	8.20	-5.20	-3.00	0.00	1.00	0.00	0.00	0.00	0.00	0.00	0.00	0.00	0.00	0.00	0.00	0.00	0.00	0.00	0.00
0.00	0.00	0.00	0.00	0.00	0.00	0.00	0.00	0.00	0.00	0.00	0.00	0.00	0.00	0.00	0.00	0.00	0.00	0.00	171.50	-130.10	-41.40	0.00	82.90	-68.20	-14.70	0.00	8.20	-3.00	-5.20	0.00	8.20	-3.00	-5.20	0.00	1.00	0.00	0.00	0.00	0.00	0.00	0.00	0.00	0.00	0.00	0.00	0.00	0.00	0.00	0.00
0.00	0.00	0.00	0.00	0.00	0.00	0.00	0.00	0.00	0.00	0.00	0.00	0.00	0.00	0.00	0.00	0.00	0.00	0.00	178.90	-85.70	-93.10	0.00	88.40	-47.40	-40.90	0.00	7.40	-0.40	-7.00	0.00	7.40	-0.40	-7.00	0.00	1.00	0.00	0.00	0.00	0.00	0.00	0.00	0.00	0.00	0.00	0.00	0.00	0.00	0.00	0.00
0.00	0.00	0.00	0.00	0.00	0.00	0.00	0.00	0.00	0.00	0.00	0.00	0.00	0.00	0.00	0.00	0.00	0.00	0.00	168.80	-33.00	-135.60	0.10	85.20	-22.00	-63.20	0.00	5.90	2.10	-8.10	0.00	5.90	2.10	-8.10	0.00	1.00	0.00	0.00	0.00	0.00	0.00	0.00	0.00	0.00	0.00	0.00	0.00	0.00	0.00	0.00
0.00	0.00	0.00	0.00	0.00	0.00	0.00	0.00	0.00	0.00	0.00	0.00	0.00	0.00	0.00	0.00	0.00	0.00	0.00	142.20	22.80	-165.00	0.00	73.70	5.50	-79.20	0.00	3.80	4.50	-8.30	0.00	3.80	4.50	-8.30	0.00	1.00	0.00	0.00	0.00	0.00	0.00	0.00	0.00	0.00	0.00	0.00	0.00	0.00	0.00	0.00
0.00	0.00	0.00	0.00	0.00	0.00	0.00	0.00	0.00	0.00	0.00	0.00	0.00	0.00	0.00	0.00	0.00	0.00	0.00	101.60	76.60	-178.30	0.00	54.90	32.50	-87.50	0.00	1.30	6.50	-7.80	0.00	1.30	6.50	-7.80	0.00	1.00	0.00	0.00	0.00	0.00	0.00	0.00	0.00	0.00	0.00	0.00	0.00	0.00	0.00	0.00
0.00	0.00	0.00	0.00	0.00	0.00	0.00	0.00	0.00	0.00	0.00	0.00	0.00	0.00	0.00	0.00	0.00	0.00	0.00	51.10	122.80	-174.00	0.00	30.80	56.40	-87.20	0.00	-1.30	7.80	-6.50	0.00	-1.30	7.80	-6.50	0.00	1.00	0.00	0.00	0.00	0.00	0.00	0.00	0.00	0.00	0.00	0.00	0.00	0.00	0.00	0.00
0.00	0.00	0.00	0.00	0.00	0.00	0.00	0.00	0.00	0.00	0.00	0.00	0.00	0.00	0.00	0.00	0.00	0.00	0.00	-4.30	156.90	-152.60	0.00	3.60	74.70	-78.40	0.00	-3.80	8.30	-4.50	0.00	-3.80	8.30	-4.50	0.00	1.00	0.00	0.00	0.00	0.00	0.00	0.00	0.00	0.00	0.00	0.00	0.00	0.00	0.00	0.00
0.00	0.00	0.00	0.00	0.00	0.00	0.00	0.00	0.00	0.00	0.00	0.00	0.00	0.00	0.00	0.00	0.00	0.00	0.00	-59.40	175.70	-116.40	-0.10	-23.80	85.70	-61.80	0.00	-5.90	8.00	-2.10	0.00	-5.90	8.00	-2.10	0.00	1.00	0.00	0.00	0.00	0.00	0.00	0.00	0.00	0.00	0.00	0.00	0.00	0.00	0.00	0.00
0.00	0.00	0.00	0.00	0.00	0.00	0.00	0.00	0.00	0.00	0.00	0.00	0.00	0.00	0.00	0.00	0.00	0.00	0.00	-108.60	177.40	-68.80	0.00	-49.00	88.30	-39.20	0.00	-7.40	7.00	0.40	0.00	-7.40	7.00	0.40	0.00	1.00	0.00	0.00	0.00	0.00	0.00	0.00	0.00	0.00	0.00	0.00	0.00	0.00	0.00	0.00
0.00	0.00	0.00	0.00	0.00	0.00	0.00	0.00	0.00	0.00	0.00	0.00	0.00	0.00	0.00	0.00	0.00	0.00	0.00	-147.20	161.60	-14.20	0.10	-69.30	82.20	-12.80	0.00	-8.20	5.20	3.00	0.00	-8.20	5.20	3.00	0.00	1.00	0.00	0.00	0.00	0.00	0.00	0.00	0.00	0.00	0.00	0.00	0.00	0.00	0.00	0.00
0.00	0.00	0.00	0.00	0.00	0.00	0.00	0.00	0.00	0.00	0.00	0.00	0.00	0.00	0.00	0.00	0.00	0.00	0.00	-171.40	130.00	41.50	0.10	-82.90	68.10	14.80	0.00	-8.20	3.00	5.20	0.00	-8.20	3.00	5.20	0.00	1.00	0.00	0.00	0.00	0.00	0.00	0.00	0.00	0.00	0.00	0.00	0.00	0.00	0.00	0.00
0.00	0.00	0.00	0.00	0.00	0.00	0.00	0.00	0.00	0.00	0.00	0.00	0.00	0.00	0.00	0.00	0.00	0.00	0.00	-178.80	85.60	93.10	0.00	-88.40	47.30	41.00	0.00	-7.40	0.40	7.00	0.00	-7.40	0.40	7.00	0.00	1.00	0.00	0.00	0.00	0.00	0.00	0.00	0.00	0.00	0.00	0.00	0.00	0.00	0.00	0.00
0.00	0.00	0.00	0.00	0.00	0.00	0.00	0.00	0.00	0.00	0.00	0.00	0.00	0.00	0.00	0.00	0.00	0.00	0.00	-168.90	32.80	135.80	-0.10	-85.20	21.90	63.30	0.00	-5.90	-2.10	8.10	0.00	-5.90	-2.10	8.10	0.00	1.00	0.00	0.00	0.00	0.00	0.00	0.00	0.00	0.00	0.00	0.00	0.00	0.00	0.00	0.00
0.00	0.00	0.00	0.00	0.00	0.00	0.00	0.00	0.00	0.00	0.00	0.00	0.00	0.00	0.00	0.00	0.00	0.00	0.00	-142.30	-23.10	165.30	-0.10	-73.70	-5.60	79.30	0.00	-3.80	-4.50	8.30	0.00	-3.80	-4.50	8.30	0.00	1.00	0.00	0.00	0.00	0.00	0.00	0.00	0.00	0.00	0.00	0.00	0.00	0.00	0.00	0.00
0.00	0.00	0.00	0.00	0.00	0.00	0.00	0.00	0.00	0.00	0.00	0.00	0.00	0.00	0.00	0.00	0.00	0.00	0.00	-101.60	-76.80	178.40	0.00	-54.90	-32.60	87.60	0.00	-1.30	-6.50	7.80	0.00	-1.30	-6.50	7.80	0.00	1.00	0.00	0.00	0.00	0.00	0.00	0.00	0.00	0.00	0.00	0.00	0.00	0.00	0.00	0.00
0.00	0.00	0.00	0.00	0.00	0.00	0.00	0.00	0.00	0.00	0.00	0.00	0.00	0.00	0.00	0.00	0.00	0.00	0.00	-51.10	-122.90	174.00	0.00	-30.80	-56.40	87.30	0.00	1.30	-7.80	6.50	0.00	1.30	-7.80	6.50	0.00	1.00	0.00	0.00	0.00	0.00	0.00	0.00	0.00	0.00	0.00	0.00	0.00	0.00	0.00	0.00
0.00	0.00	0.00	0.00	0.00	0.00	0.00	0.00	0.00	0.00	0.00	0.00	0.00	0.00	0.00	0.00	0.00	0.00	0.00	4.30	-157.10	152.80	0.00	-3.60	-74.80	78.40	0.00	3.80	-8.30	4.50	0.00	3.80	-8.30	4.50	0.00	1.00	0.00	0.00	0.00	0.00	0.00	0.00	0.00	0.00	0.00	0.00	0.00	0.00	0.00	0.00
0.00	0.00	0.00	0.00	0.00	0.00	0.00	0.00	0.00	0.00	0.00	0.00	0.00	0.00	0.00	0.00	0.00	0.00	0.00	59.40	-175.90	116.60	0.10	23.80	-85.80	61.90	0.00	5.90	-8.10	2.10	0.00	5.90	-8.10	2.10	0.00	1.00	0.00	0.00	0.00	0.00	0.00	0.00	0.00	0.00	0.00	0.00	0.00	0.00	0.00	0.00
0.00	0.00	0.00	0.00	0.00	0.00	0.00	0.00	0.00	0.00	0.00	0.00	0.00	0.00	0.00	0.00	0.00	0.00	0.00	108.60	-177.50	68.90	0.00	49.00	-88.40	39.30	0.00	7.40	-7.00	-0.40	0.00	7.40	-7.00	-0.40	0.00	1.00	0.00	0.00	0.00	0.00	0.00	0.00	0.00	0.00	0.00	0.00	0.00	0.00	0.00	0.00
0.00	0.00	0.00	0.00	0.00	0.00	0.00	0.00	0.00	0.00	0.00	0.00	0.00	0.00	0.00	0.00	0.00	0.00	0.00	147.20	-161.80	14.40	-0.10	69.30	-82.30	12.90	0.00	8.20	-5.20	-3.00	0.00	8.20	-5.20	-3.00	0.00	1.00	0.00	0.00	0.00	0.00	0.00	0.00	0.00	0.00	0.00	0.00	0.00	0.00	0.00	0.00
0.00	0.00	0.00	0.00	0.00	0.00	0.00	0.00	0.00	0.00	0.00	0.00	0.00	0.00	0.00	0.00	0.00	0.00	0.00	171.40	-130.20	-41.30	-0.10	82.90	-68.20	-14.70	0.00	8.20	-3.00	-5.20	0.00	8.20	-3.00	-5.20	0.00	1.00	0.00	0.00	0.00	0.00	0.00	0.00	0.00	0.00	0.00	0.00	0.00	0.00	0.00	0.00
0.00	0.00	0.00	0.00	0.00	0.00	0.00	0.00	0.00	0.00	0.00	0.00	0.00	0.00	0.00	0.00	0.00	0.00	0.00	178.90	-85.80	-93.10	0.00	88.40	-47.40	-41.00	0.00	7.40	-0.40	-7.00	0.00	7.40	-0.40	-7.00	0.00	1.00	0.00	0.00	0.00	0.00	0.00	0.00	0.00	0.00	0.00	0.00	0.00	0.00	0.00	0.00
0.00	0.00	0.00	0.00	0.00	0.00	0.00	0.00	0.00	0.00	0.00	0.00	0.00	0.00	0.00	0.00	0.00	0.00	0.00	168.80	-33.00	-135.80	0.00	85.20	-22.00	-63.20	0.00	5.90	2.10	-8.10	0.00	5.90	2.10	-8.10	0.00	1.00	0.00	0.00	0.00	0.00	0.00	0.00	0.00	0.00	0.00	0.00	0.00	0.00	0.00	0.00
0.00	0.00	0.00	0.00	0.00	0.00	0.00	0.00	0.00	0.00	0.00	0.00	0.00	0.00	0.00	0.00	0.00	0.00	0.00	142.20	22.90	-165.00	0.00	73.70	5.50	-79.20	0.00	3.80	4.50	-8.30	0.00	3.80	4.50	-8.30	0.00	1.00	0.00	0.00	0.00	0.00	0.00	0.00	0.00	0.00	0.00	0.00	0.00	0.00	0.00	0.00
0.00	0.00	0.00	0.00	0.00	0.00	0.00	0.00	0.00	0.00	0.00	0.00	0.00	0.00	0.00	0.00	0.00	0.00	0.00	101.60	76.60	-178.20	0.00	54.90	32.50	-87.50	0.00	1.30	6.50	-7.80	0.00	1.30	6.50	-7.80	0.00	1.00	0.00	0.00	0.00	0.00	0.00	0.00	0.00	0.00	0.00	0.00	0.00	0.00	0.00	0.00
0.00	0.00	0.00	0.00	0.00	0.00	0.00	0.00	0.00	0.00	0.00	0.00	0.00	0.00	0.00	0.00	0.00	0.00	0.00	51.20	122.80	-174.00	0.00	30.80	56.40	-87.20	0.00	-1.30	7.80	-6.50	0.00	-1.30	7.80	-6.50	0.00	1.00	0.00	0.00	0.00	0.00	0.00	0.00	0.00	0.00	0.00	0.00	0.00	0.00	0.00	0.00
0.00	0.00	0.00	0.00	0.00	0.00	0.00	0.00	0.00	0.00	0.00	0.00	0.00	0.00	0.00	0.00	0.00	0.00	0.00	-4.20	157.00	-152.80	0.00	3.60	74.70	-78.40	0.00	-3.80	8.30	-4.50	0.00	-3.80	8.30	-4.50	0.00	1.00	0.00	0.00	0.00	0.00	0.00	0.00	0.00	0.00	0.00	0.00	0.00	0.00	0.00	0.00
0.00	0.00	0.00	0.00	0.00	0.00	0.00	0.00	0.00	0.00	0.00	0.00	0.00	0.00	0.00	0.00	0.00	0.00	0.00	-59.40	175.70	-116.40	-0.10	-23.80	85.70	-61.80	0.00	-5.90	8.00	-2.10	0.00	-5.90	8.00	-2.10	0.00	1.00	0.00	0.00	0.00	0.00	0.00	0.00	0.00	0.00	0.00	0.00	0.00	0.00	0.00	0.00
0.00	0.00	0.00	0.00	0.00	0.00	0.00	0.00	0.00	0.00	0.00	0.00	0.00	0.00	0.00	0.00	0.00	0.00	0.00	-108.60	177.30	-68.70	0.00	-49.00	88.30	-39.20	0.00	-7.40	7.00	0.40	0.00	-7.40	7.00	0.40	0.00	1.00	0.00	0.00	0.00	0.00	0.00	0.00	0.00	0.00	0.00	0.00	0.00	0.00	0.00	0.00
0.00	0.00	0.00	0.00	0.00	0.00	0.00	0.00	0.00	0.00	0.00	0.00	0.00	0.00	0.00	0.00	0.00	0.00	0.00	-147.20	161.60	-14.30	0.00	-69.30	82.20	-12.80	0.00	-8.20	5.20	3.00	0.00	-8.20	5.20	3.00	0.00	1.00	0.00	0.00	0.00	0.00	0.00	0.00	0.00	0.00	0.00	0.00	0.00	0.00	0.00	0.00
0.00	0.00	0.00	0.00	0.00	0.00	0.00	0.00	0.00	0.00	0.00	0.00	0.00	0.00	0.00	0.00	0.00	0.00	0.00	-171.40	130.00	41.40	0.00	-82.90	68.10	14.80	0.00	-8.20	3.00	5.20	0.00	-8.20	3.00	5.20	0.00	1.00	0.00	0.00	0.00	0.00	0.00	0.00	0.00	0.00	0.00	0.00	0.00	0.00	0.00	0.00
0.00	0.00	0.00	0.00	0.00	0.00	0.00	0.00	0.00	0.00	0.00	0.00	0.00	0.00	0.00	0.00	0.00	0.00	0.00	-178.90	85.60	93.20	0.00	-88.40	47.30	41.00	0.00	-7.40	0.40	7.00	0.00	-7.40	0.40	7.00	0.00	1.00	0.00	0.00	0.00	0.00	0.00	0.00	0.00	0.00	0.00	0.00	0.00	0.00	0.00	0.00
0.00	0.00	0.00	0.00	0.00	0.00	0.00	0.00	0.00	0.00	0.00	0.00	0.00	0.00	0.00	0.00	0.00	0.00	0.00	-168.70	32.90	135.90	0.00	-85.20	21.90	63.30	0.00	-5.90	-2.10	8.10	0.00	-5.90	-2.10	8.10	0.00	1.00	0.00	0.00	0.00	0.00	0.00	0.00	0.00	0.00	0.00	0.00	0.00	0.00	0.00	0.00
0.00	0.00	0.00	0.00	0.00	0.00	0.00	0.00	0.00	0.00	0.00	0.00	0.00	0.00	0.00	0.00	0.00	0.00	0.00	-142.10	-23.00	165.30	0.10	-73.70	-5.60	79.30	0.00	-3.80	-4.50	8.30	0.00	-3.80	-4.50	8.30	0.00	1.00	0.00	0.00	0.00	0.00	0.00	0.00	0.00	0.00	0.00	0.00	0.00	0.00	0.00	0.00
0.00	0.00	0.00	0.00	0.00	0.00	0.00	0.00	0.00	0.00	0.00	0.00	0.00	0.00	0.00	0.00	0.00	0.00	0.00	-101.70	-76.80	178.50	0.00	-54.90	-32.60	87.60	0.00	-1.30	-6.50	7.80	0.00	-1.30	-6.50	7.80	0.00	1.00	0.00	0.00	0.00	0.00	0.00	0.00	0.00	0.00	0.00	0.00	0.00	0.00	0.00	0.00
0.00	0.00	0.00	0.00	0.00	0.00	0.00	0.00	0.00	0.00	0.00	0.00	0.00	0.00	0.00	0.00	0.00	0.00	0.00	-51.20	-123.00	174.10	-0.10	-30.80	-56.50	87.30	0.00	1.30	-7.80	6.50	0.00	1.30	-7.80	6.50	0.00	1.00	0.00	0.00	0.00	0.00	0.00	0.00	0.00	0.00	0.00	0.00	0.00	0.00	0.00	0.00
0.00	0.00	0.00	0.00	0.00	0.00	0.00	0.00	0.00	0.00	0.00	0.00	0.00	0.00	0.00	0.00	0.00	0.00	0.00	4.30	-157.10	152.70	-0.10	-3.60	-74.80	78.40	0.00	3.80	-8.30	4.50	0.00	3.80	-8.30	4.50	0.00	1.00	0.00	0.00	0.00	0.00	0.00	0.00	0.00	0.00	0.00	0.00	0.00	0.00	0.00	0.00
0.00	0.00	0.00	0.00	0.00	0.00	0.00	0.00	0.00	0.00	0.00	0.00	0.00	0.00	0.00	0.00	0.00	0.00	0.00	59.40	-175.90	116.50	0.00	23.80	-85.70	61.90	0.00	5.90	-8.10	2.10	0.00	5.90	-8.10	2.10	0.00	1.00	0.00	0.00	0.00	0.00	0.00	0.00	0.00	0.00	0.00	0.00	0.00	0.00	0.00	0.00
0.00	0.00	0.00	0.00	0.00	0.00	0.00	0.00	0.00	0.00	0.00	0.00	0.00	0.00	0.00	0.00	0.00	0.00	0.00	108.60	-177.50	68.90	0.10	49.00	-88.30	39.30	0.00	7.40	-7.00	-0.40	0.00	7.40	-7.00	-0.40	0.00	1.00	0.00	0.00	0.00	0.00	0.00	0.00	0.00	0.00	0.00	0.00	0.00	0.00	0.00	0.00
0.00	0.00	0.00	0.00	0.00	0.00	0.00	0.00	0.00	0.00	0.00	0.00	0.00	0.00	0.00	0.00	0.00	0.00	0.00	147.20	-161.70	14.50	0.00	69.30	-82.30	12.90	0.00	8.20	-5.20	-3.00	0.00	8.20	-5.20	-3.00	0.00	1.00	0.00	0.00	0.00	0.00	0.00	0.00	0.00	0.00	0.00	0.00	0.00	0.00	0.00	0.00
0.00	0.00	0.00	0.00	0.00	0.00	0.00	0.00	0.00	0.00	0.00	0.00	0.00	0.00	0.00	0.00	0.00	0.00	0.00	171.50	-130.10	-41.30	0.00	82.90	-68.20	-14.70	0.00	8.20	-3.00	-5.20	0.00	8.20	-3.00	-5.20	0.00	1.00	0.00	0.00	0.00	0.00	0.00	0.00	0.00	0.00	0.00	0.00	0.00	0.00	0.00	0.00
0.00	0.00	0.00	0.00	0.00	0.00	0.00	0.00	0.00	0.00	0.00	0.00	0.00	0.00	0.00	0.00	0.00	0.00	0.00	178.90	-85.80	-93.10	0.00	88.40	-47.40	-40.90	0.00	7.40	-0.40	-7.00	0.00	7.40	-0.40	-7.00	0.00	1.00	0.00	0.00	0.00	0.00	0.00	0.00	0.00	0.00	0.00	0.00	0.00	0.00	0.00	0.00
0.00	0.00	0.00	0.00	0.00	0.00	0.00	0.00	0.00	0.00	0.00	0.00	0.00	0.00	0.00	0.00	0.00	0.00	0.00	168.80	-33.00	-135.80	0.00	85.20	-22.00	-63.20	0.00	5.90	2.10	-8.10	0.00	5.90	2.10	-8.10	0.00	1.00	0.00	0.00	0.00	0.00	0.00	0.00	0.00	0.00	0.00	0.00	0.00	0.00	0.00	0.00
0.00	0.00	0.00	0.00	0.00	0.00	0.00	0.00	0.00	0.00	0.00	0.00	0.00	0.00	0.00	0.00	0.00	0.00	0.00	142.20	22.90	-165.10	0.00	73.70	5.50	-79.20	0.00	3.80	4.50	-8.30	0.00	3.80	4.50	-8.30	0.00	1.00	0.00	0.00	0.00	0.00	0.00	0.00	0.00	0.00	0.00	0.00	0.00	0.00	0.00	0.00
0.00	0.00	0.00	0.00	0.00	0.00	0.00	0.00	0.00	0.00	0.00	0.00	0.00	0.00	0.00	0.00	0.00	0.00	0.00	101.60	76.60	-178.20	0.00	54.90	32.50	-87.50	0.00	1.30	6.50	-7.80	0.00	1.30	6.50	-7.80	0.00	1.00	0.00	0.00	0.00	0.00	0.00	0.00	0.00	0.00	0.00	0.00	0.00	0.00	0.00	0.00
0.00	0.00	0.00	0.00	0.00	0.00	0.00	0.00	0.00	0.00	0.00	0.00	0.00	0.00	0.00	0.00	0.00	0.00	0.00	51.10	122.80	-173.90	0.00	30.80	56.30	-87.20	0.00	-1.30	7.80	-6.50	0.00	-1.30	7.80	-6.50	0.00	1.00	0.00	0.00	0.00	0.00	0.00	0.00	0.00	0.00	0.00	0.00	0.00	0.00	0.00	0.00
0.00	0.00	0.00	0.00	0.00	0.00	0.00	0.00	0.00	0.00	0.00	0.00	0.00	0.00	0.00	0.00	0.00	0.00	0.00	-4.30	156.90	-152.70	0.00	3.60	74.70	-78.40	0.00	-3.80	8.30	-4.50	0.00	-3.80	8.30	-4.50	0.00	1.00	0.00	0.00	0.00	0.00	0.00	0.00	0.00	0.00	0.00	0.00	0.00	0.00	0.00	0.00
0.00	0.00	0.00	0.00	0.00	0.00	0.00	0.00	0.00	0.00	0.00	0.00	0.00	0.00	0.00	0.00	0.00	0.00	0.00	-59.30	175.80	-116.50	0.00	-23.80	85.70	-61.80	0.00	-5.90	8.00	-2.10	0.00	-5.90	8.00	-2.10	0.00	1.00	0.00	0.00	0.00	0.00	0.00	0.00	0.00	0.00	0.00	0.00	0.00	0.00	0.00	0.00
0.00	0.00	0.00	0.00	0.00	0.00	0.00	0.00	0.00	0.00	0.00	0.00	0.00	0.00	0.00	0.00	0.00	0.00	0.00	-108.60	177.40	-68.80	0.00	-49.00	88.30	-39.20	0.00	-7.40	7.00	0.40	0.00	-7.40	7.00	0.40	0.00	1.00	0.00	0.00	0.00	0.00	0.00	0.00	0.00	0.00	0.00	0.00	0.00	0.00	0.00	0.00
0.00	0.00	0.00	0.00	0.00	0.00	0.00	0.00	0.00	0.00	0.00	0.00	0.00	0.00	0.00	0.00	0.00	0.00	0.00	-147.20	161.60	-14.20	0.00	-69.30	82.20	-12.80	0.00	-8.20	5.20	3.00	0.00	-8.20	5.20	3.00	0.00	1.00	0.00	0.00	0.00	0.00	0.00	0.00	0.00	0.00	0.00	0.00	0.00	0.00	0.00	0.00
0.00	0.00	0.00	0.00	0.00	0.00	0.00	0.00	0.00	0.00	0.00	0.00	0.00	0.00	0.00	0.00	0.00	0.00	0.00	-171.40	130.00	41.40	0.00	-82.90	68.10	14.80	0.00	-8.20	3.00	5.20	0.00	-8.20	3.00	5.20	0.00	1.00	0.00	0.00	0.00	0.00	0.00	0.00	0.00	0.00	0.00	0.00	0.00	0.00	0.00	0.00
0.00	0.00	0.00	0.00	0.00	0.00	0.00	0.00	0.00	0.00	0.00	0.00	0.00	0.00	0.00	0.00	0.00	0.00	0.00	-178.80	85.60	93.10	0.00	-88.40	47.30	41.00	0.00	-7.40	0.40	7.00	0.00	-7.40	0.40	7.00	0.00	1.00	0.00	0.00	0.00	0.00	0.00	0.00	0.00	0.00	0.00	0.00	0.00	0.00	0.00	0.00
0.00	0.00	0.00	0.00	0.00	0.00	0.00	0.00	0.00	0.00	0.00	0.00	0.00	0.00	0.00	0.00	0.00	0.00	0.00	-168.80	32.90	135.90	0.00	-85.20	21.90	63.30	0.00	-5.90	-2.10	8.10	0.00	-5.90	-2.10	8.10	0.00	1.00	0.00	0.00	0.00	0.00	0.00	0.00	0.00	0.00	0.00	0.00	0.00	0.00	0.00	0.00
0.00	0.00	0.00	0.00	0.00	0.00	0.00	0.00	0.00	0.00	0.00	0.00	0.00	0.00	0.00	0.00	0.00	0.00	0.00	-142.20	-23.10	165.30	0.00	-73.70	-5.60	79.30	0.00	-3.80	-4.50	8.30	0.00	-3.80	-4.50	8.30	0.00	1.00	0.00	0.00	0.00	0.00	0.00	0.00	0.00	0.00	0.00	0.00	0.00	0.00	0.00	0.00
0.00	0.00	0.00	0.00	0.00	0.00	0.00	0.00	0.00	0.00	0.00	0.00	0.00	0.00	0.00	0.00	0.00	0.00	0.00	-101.70	-76.80	178.40	-0.10	-54.90	-32.60	87.60	0.00	-1.30	-6.50	7.80	0.00	-1.30	-6.50	7.80	0.00	1.00	0.00	0.00	0.00	0.00	0.00	0.00	0.00	0.00	0.00	0.00	0.00	0.00	0.00	0.00
0.00	0.00	0.00	0.00	0.00	0.00	0.00	0.00	0.00	0.00	0.00	0.00	0.00	0.00	0.00	0.00	0.00	0.00	0.00	-51.20	-123.00	174.10	0.00	-30.80	-56.50	87.30	0.00	1.30	-7.80	6.50	0.00	1.30	-7.80	6.50	0.00	1.00	0.00	0.00	0.00	0.00	0.00	0.00	0.00	0.00	0.00	0.00	0.00	0.00	0.00	0.00
0.00	0.00	0.00	0.00	0.00	0.00	0.00	0.00	0.00	0.00	0.00	0.00	0.00	0.00	0.00	0.00	0.00	0.00	0.00	4.30	-157.10	152.80	0.00	-3.60	-74.80	78.40	0.00	3.80	-8.30	4.50	0.00	3.80	-8.30	4.50	0.00	1.00	0.00	0.00	0.00	0.00	0.00	0.00	0.00	0.00	0.00	0.00	0.00	0.00	0.00	0.00
0.00	0.00	0.00	0.00	0.00	0.00	0.00	0.00	0.00	0.00	0.00	0.00	0.00	0.00	0.00	0.00	0.00	0.00	0.00	59.40	-175.80	116.50	0.10	23.80	-85.70	61.90	0.00	5.90	-8.10	2.10	0.00	5.90	-8.10	2.10	0.00	1.00	0.00	0.00	0.00	0.00	0.00	0.00	0.00	0.00	0.00	0.00	0.00	0.00	0.00	0.00
0.00	0.00	0.00	0.00	0.00	0.00	0.00	0.00	0.00	0.00	0.00	0.00	0.00	0.00	0.00	0.00	0.00	0.00	0.00	108.70	-177.50	68.80	0.00	49.00	-88.40	39.30	0.00	7.40	-7.00	-0.40	0.00	7.40	-7.00	-0.40	0.00	1.00	0.00	0.00	0.00	0.00	0.00	0.00	0.00	0.00	0.00	0.00	0.00	0.00	0.00	0.00
0.00	0.00	0.00	0.00	0.00	0.00	0.00	0.00	0.00	0.00	0.00	0.00	0.00	0.00	0.00	0.00	0.00	0.00	0.00	147.20	-161.80	14.40	-0.10	69.30	-82.30	12.90	0.00	8.20	-5.20	-3.00	0.00	8.20	-5.20	-3.00	0.00	1.00	0.00	0.00	0.00	0.00	0.00	0.00	0.00	0.00	0.00	0.00	0.00	0.00	0.00	0.00
0.00	0.00	0.00	0.00	0.00	0.00	0.00	0.00	0.00	0.00	0.00	0.00	0.00	0.00	0.00	0.00	0.00	0.00	0.00	171.40	-130.20	-41.30	-0.10	82.90	-68.20	-14.70	0.00	8.20	-3.00	-5.20	0.00	8.20	-3.00	-5.20	0.00	1.00	0.00	0.00	0.00	0.00	0.00	0.00	0.00	0.00	0.00	0.00	0.00	0.00	0.00	0.00
0.00	0.00	0.00	0.00	0.00	0.00	0.00	0.00	0.00	0.00	0.00	0.00	0.00	0.00	0.00	0.00	0.00	0.00	0.00	178.90	-85.80	-93.10	0.00	88.40	-47.40	-41.00	0.00	7.40	-0.40	-7.00	0.00	7.40	-0.40	-7.00	0.00	1.00	0.00	0.00	0.00	0.00	0.00	0.00	0.00	0.00	0.00	0.00	0.00	0.00	0.00	0.00
0.00	0.00	0.00	0.00	0.00	0.00	0.00	0.00	0.00	0.00	0.00	0.00	0.00	0.00	0.00	0.00	0.00	0.00	0.00	168.80	-33.00	-135.80	0.00	85.20	-22.00	-63.20	0.00	5.90	2.10	-8.10	0.00	5.90	2.10	-8.10	0.00	1.00	0.00	0.00	0.00	0.00	0.00	0.00	0.00	0.00	0.00	0.00	0.00	0.00	0.00	0.00
0.00	0.00	0.00	0.00	0.00	0.00	0.00	0.00	0.00	0.00	0.00	0.00	0.00	0.00	0.00	0.00	0.00	0.00	0.00	142.20	22.90	-165.10	0.10	73.70	5.50	-79.20	0.00	3.80	4.50	-8.30	0.00	3.80	4.50	-8.30	0.00	1.00	0.00	0.00	0.00	0.00	0.00	0.00	0.00	0.00	0.00	0.00	0.00	0.00	0.00	0.00
0.00	0.00	0.00	0.00	0.00	0.00	0.00	0.00	0.00	0.00	0.00	0.00	0.00	0.00	0.00	0.00	0.00	0.00	0.00	101.60	76.60	-178.20	0.00	54.90	32.50	-87.50	0.00	1.30	6.50	-7.80	0.00	1.30	6.50	-7.80	0.00	1.00	0.00	0.00	0.00	0.00	0.00	0.00	0.00	0.00	0.00	0.00	0.00	0.00	0.00	0.00
0.00	0.00	0.00	0.00	0.00	0.00	0.00	0.00	0.00	0.00	0.00	0.00	0.00	0.00	0.00	0.00	0.00	0.00	0.00	51.10	122.80	-174.00	0.00	30.80	56.40	-87.20	0.00	-1.30	7.80	-6.50	0.00	-1.30	7.80	-6.50	0.00	1.00	0.00	0.00	0.00	0.00	0.00	0.00	0.00	0.00	0.00	0.00	0.00	0.00	0.00	0.00
0.00	0.00	0.00	0.00	0.00	0.00	0.00	0.00	0.00	0.00	0.00	0.00	0.00	0.00	0.00	0.00	0.00	0.00	0.00	-4.30	156.90	-152.70	-0.10	3.60	74.70	-78.30	0.00	-3.80	8.30	-4.50	0.00	-3.80	8.30	-4.50	0.00	1.00	0.00	0.00	0.00	0.00	0.00	0.00	0.00	0.00	0.00	0.00	0.00	0.00	0.00	0.00
0.00	0.00	0.00	0.00	0.00	0.00	0.00	0.00	0.00	0.00	0.00	0.00	0.00	0.00	0.00	0.00	0.00	0.00	0.00	-59.40	175.80	-116.40	0.00	-23.80	85.70	-61.80	0.00	-5.90	8.00	-2.10	0.00	-5.90	8.00	-2.10	0.00	1.00	0.00	0.00	0.00	0.00	0.00	0.00	0.00	0.00	0.00	0.00	0.00	0.00	0.00	0.00
0.00	0.00	0.00	0.00	0.00	0.00	0.00	0.00	0.00	0.00	0.00	0.00	0.00	0.00	0.00	0.00	0.00	0.00	0.00	-108.60	177.40	-68.70	0.00	-49.00	88.30	-39.30	0.00	-7.40	7.00	0.40	0.00	-7.40	7.00	0.40	0.00	1.00	0.00	0.00	0.00	0.00	0.00	0.00	0.00	0.00	0.00	0.00	0.00	0.00	0.00	0.00
0.00	0.00	0.00	0.00	0.00	0.00	0.00	0.00	0.00	0.00	0.00	0.00	0.00	0.00	0.00	0.00	0.00	0.00	0.00	-147.20	161.60	-14.40	0.00	-69.30	82.20	-12.80	0.00	-8.20	5.20	3.00	0.00	-8.20	5.20	3.00	0.00	1.00	0.00	0.00	0.00	0.00	0.00	0.00	0.00	0.00	0.00	0.00	0.00	0.00	0.00	0.00
0.00	0.00	0.00	0.00	0.00	0.00	0.00	0.00	0.00	0.00	0.00	0.00	0.00	0.00	0.00	0.00	0.00	0.00	0.00	-171.50	129.90	41.40	0.00	-82.90	68.10	14.80	0.00	-8.20	3.00	5.20	0.00	-8.20	3.00	5.20	0.00	1.00	0.00	0.00	0.00	0.00	0.00	0.00	0.00	0.00	0.00	0.00	0.00	0.00	0.00	0.00
0.00	0.00	0.00	0.00	0.00	0.00	0.00	0.00	0.00	0.00	0.00	0.00	0.00	0.00	0.00	0.00	0.00	0.00	0.00	-178.90	85.60	93.30	0.00	-88.40	47.30	41.00	0.00	-7.40	0.40	7.00	0.00	-7.40	0.40	7.00	0.00	1.00	0.00	0.00	0.00	0.00	0.00	0.00	0.00	0.00	0.00	0.00	0.00	0.00	0.00	0.00
0.00	0.00	0.00	0.00	0.00	0.00	0.00	0.00	0.00	0.00	0.00	0.00	0.00	0.00	0.00	0.00	0.00	0.00	0.00	-168.70	32.90	135.90	0.10	-85.20	21.90	63.30	0.00	-5.90	-2.10	8.10	0.00	-5.90	-2.10	8.10	0.00	1.00	0.00	0.00	0.00	0.00	0.00	0.00	0.00	0.00	0.00	0.00	0.00	0.00	0.00	0.00
0.00	0.00	0.00	0.00	0.00	0.00	0.00	0.00	0.00	0.00	0.00	0.00	0.00	0.00	0.00	0.00	0.00	0.00	0.00	-142.10	-23.00	165.20	0.00	-73.70	-5.60	79.30	0.00	-3.80	-4.50	8.30	0.00	-3.80	-4.50	8.30	0.00	1.00	0.00	0.00	0.00	0.00	0.00	0.00	0.00	0.00	0.00	0.00	0.00	0.00	0.00	0.00
0.00	0.00	0.00	0.00	0.00	0.00	0.00	0.00	0.00	0.00	0.00	0.00	0.00	0.00	0.00	0.00	0.00	0.00	0.00	-101.70	-76.80	178.40	0.00	-54.90	-32.60	87.60	0.00	-1.30	-6.50	7.80	0.00	-1.30	-6.50	7.80	0.00	1.00	0.00	0.00	0.00	0.00	0.00	0.00	0.00	0.00	0.00	0.00	0.00	0.00	0.00	0.00
0.00	0.00	0.00	0.00	0.00	0.00	0.00	0.00	0.00	0.00	0.00	0.00	0.00	0.00	0.00	0.00	0.00	0.00	0.00	-51.20	-123.00	174.10	-0.10	-30.80	-56.40	87.30	0.00	1.30	-7.80	6.50	0.00	1.30	-7.80	6.50	0.00	1.00	0.00	0.00	0.00	0.00	0.00	0.00	0.00	0.00	0.00	0.00	0.00	0.00	0.00	0.00
0.00	0.00	0.00	0.00	0.00	0.00	0.00	0.00	0.00	0.00	0.00	0.00	0.00	0.00	0.00	0.00	0.00	0.00	0.00	4.30	-157.10	152.80	0.00	-3.60	-74.80	78.40	0.00	3.80	-8.30	4.50	0.00	3.80	-8.30	4.50	0.00	1.00	0.00	0.00	0.00	0.00	0.00	0.00	0.00	0.00	0.00	0.00	0.00	0.00	0.00	0.00
0.00	0.00	0.00	0.00	0.00	0.00	0.00	0.00	0.00	0.00	0.00	0.00	0.00	0.00	0.00	0.00	0.00	0.00	0.00	59.40	-175.90	116.50	0.00	23.80	-85.70	61.90	0.00	5.90	-8.10	2.10	0.00	5.90	-8.10	2.10	0.00	1.00	0.00	0.00	0.00	0.00	0.00	0.00	0.00	0.00	0.00	0.00	0.00	0.00	0.00	0.00
0.00	0.00	0.00	0.00	0.00	0.00	0.00	0.00	0.00	0.00	0.00	0.00	0.00	0.00	0.00	0.00	0.00	0.00	0.00	108.60	-177.50	68.90	0.00	49.00	-88.30	39.30	0.00	7.40	-7.00	-0.40	0.00	7.40	-7.00	-0.40	0.00	1.00	0.00	0.00	0.00	0.00	0.00	0.00	0.00	0.00	0.00	0.00	0.00	0.00	0.00	0.00
0.00	0.00	0.00	0.00	0.00	0.00	0.00	0.00	0.00	0.00	0.00	0.00	0.00	0.00	0.00	0.00	0.00	0.00	0.00	147.30	-161.70	14.40	0.00	69.30	-82.30	12.90	0.00	8.20	-5.20	-3.00	0.00	8.20	-5.20	-3.00	0.00	1.00	0.00	0.00	0.00	0.00	0.00	0.00	0.00	0.00	0.00	0.00	0.00	0.00	0.00	0.00
0.00	0.00	0.00	0.00	0.00	0.00	0.00	0.00	0.00	0.00	0.00	0.00	0.00	0.00	0.00	0.00	0.00	0.00	0.00	171.50	-130.10	-41.30	0.00	82.90	-68.20	-14.70	0.00	8.20	-3.00	-5.20	0.00	8.20	-3.00	-5.20	0.00	1.00	0.00	0.00	0.00	0.00	0.00	0.00	0.00	0.00	0.00	0.00	0.00	0.00	0.00	0.00
0.00	0.00	0.00	0.00	0.00	0.00	0.00	0.00	0.00	0.00	0.00	0.00	0.00	0.00	0.00	0.00	0.00	0.00	0.00	178.80	-85.80	-93.00	0.00	88.40	-47.40	-40.90	0.00	7.40	-0.40	-7.00	0.00	7.40	-0.40	-7.00	0.00	1.00	0.00	0.00	0.00	0.00	0.00	0.00	0.00	0.00	0.00	0.00	0.00	0.00	0.00	0.00
0.00	0.00	0.00	0.00	0.00	0.00	0.00	0.00	0.00	0.00	0.00	0.00	0.00	0.00	0.00	0.00	0.00	0.00	0.00	168.80	-33.00	-135.80	0.00	85.20	-22.00	-63.20	0.00	5.90	2.10	-8.10	0.00	5.90	2.10	-8.10	0.00	1.00	0.00	0.00	0.00	0.00	0.00	0.00	0.00	0.00	0.00	0.00	0.00	0.00	0.00	0.00
0.00	0.00	0.00	0.00	0.00	0.00	0.00	0.00	0.00	0.00	0.00	0.00	0.00	0.00	0.00	0.00	0.00	0.00	0.00	142.20	22.90	-165.20	0.00	73.70	5.50	-79.20	0.00	3.80	4.50	-8.30	0.00	3.80	4.50	-8.30	0.00	1.00	0.00	0.00	0.00	0.00	0.00	0.00	0.00	0.00	0.00	0.00	0.00	0.00	0.00	0.00
0.00	0.00	0.00	0.00	0.00	0.00	0.00	0.00	0.00	0.00	0.00	0.00	0.00	0.00	0.00	0.00	0.00	0.00	0.00	101.70	76.60	-178.30	0.00	54.90	32.50	-87.50	0.00	1.30	6.50	-7.80	0.00	1.30	6.50	-7.80	0.00	1.00	0.00	0.00	0.00	0.00	0.00	0.00	0.00	0.00	0.00	0.00	0.00	0.00	0.00	0.00
0.00	0.00	0.00	0.00	0.00	0.00	0.00	0.00	0.00	0.00	0.00	0.00	0.00	0.00	0.00	0.00	0.00	0.00	0.00	51.10	122.80	-173.90	0.00	30.80	56.40	-87.20	0.00	-1.30	7.80	-6.50	0.00	-1.30	7.80	-6.50	0.00	1.00	0.00	0.00	0.00	0.00	0.00	0.00	0.00	0.00	0.00	0.00	0.00	0.00	0.00	0.00
0.00	0.00	0.00	0.00	0.00	0.00	0.00	0.00	0.00	0.00	0.00	0.00	0.00	0.00	0.00	0.00	0.00	0.00	0.00	-4.30	156.90	-152.60	0.00	3.60	74.70	-78.40	0.00	-3.80	8.30	-4.50	0.00	-3.80	8.30	-4.50	0.00	1.00	0.00	0.00	0.00	0.00	0.00	0.00	0.00	0.00	0.00	0.00	0.00	0.00	0.00	0.00
0.00	0.00	0.00	0.00	0.00	0.00	0.00	0.00	0.00	0.00	0.00	0.00	0.00	0.00	0.00	0.00	0.00	0.00	0.00	-59.30	175.80	-116.40	0.00	-23.80	85.70	-61.80	0.00	-5.90	8.00	-2.10	0.00	-5.90	8.00	-2.10	0.00	1.00	0.00	0.00	0.00	0.00	0.00	0.00	0.00	0.00	0.00	0.00	0.00	0.00	0.00	0.00
0.00	0.00	0.00	0.00	0.00	0.00	0.00	0.00	0.00	0.00	0.00	0.00	0.00	0.00	0.00	0.00	0.00	0.00	0.00	-108.60	177.40	-68.70	0.00	-49.00	88.30	-39.20	0.00	-7.40	7.00	0.40	0.00	-7.40	7.00	0.40	0.00	1.00	0.00	0.00	0.00	0.00	0.00	0.00	0.00	0.00	0.00	0.00	0.00	0.00	0.00	0.00
0.00	0.00	0.00	0.00	0.00	0.00	0.00	0.00	0.00	0.00	0.00	0.00	0.00	0.00	0.00	0.00	0.00	0.00	0.00	-147.20	161.60	-14.30	0.00	-69.30	82.20	-12.80	0.00	-8.20	5.20	3.00	0.00	-8.20	5.20	3.00	0.00	1.00	0.00	0.00	0.00	0.00	0.00	0.00	0.00	0.00	0.00	0.00	0.00	0.00	0.00	0.00
0.00	0.00	0.00	0.00	0.00	0.00	0.00	0.00	0.00	0.00	0.00	0.00	0.00	0.00	0.00	0.00	0.00	0.00	0.00	-171.40	130.00	41.40	0.00	-82.90	68.10	14.80	0.00	-8.20	3.00	5.20	0.00	-8.20	3.00	5.20	0.00	1.00	0.00	0.00	0.00	0.00	0.00	0.00	0.00	0.00	0.00	0.00	0.00	0.00	0.00	0.00
0.00	0.00	0.00	0.00	0.00	0.00	0.00	0.00	0.00	0.00	0.00	0.00	0.00	0.00	0.00	0.00	0.00	0.00	0.00	-178.80	85.60	93.20	0.00	-88.40	47.30	41.00	0.00	-7.40	0.40	7.00	0.00	-7.40	0.40	7.00	0.00	1.00	0.00	0.00	0.00	0.00	0.00	0.00	0.00	0.00	0.00	0.00	0.00	0.00	0.00	0.00
0.00	0.00	0.00	0.00	0.00	0.00	0.00	0.00	0.00	0.00	0.00	0.00	0.00	0.00	0.00	0.00	0.00	0.00	0.00	-168.80	32.90	136.00	0.10	-85.20	21.90	63.30	0.00	-5.90	-2.10	8.10	0.00	-5.90	-2.10	8.10	0.00	1.00	0.00	0.00	0.00	0.00	0.00	0.00	0.00	0.00	0.00	0.00	0.00	0.00	0.00	0.00
0.00	0.00	0.00	0.00	0.00	0.00	0.00	0.00	0.00	0.00	0.00	0.00	0.00	0.00	0.00	0.00	0.00	0.00	0.00	-142.20	-23.00	165.20	0.00	-73.70	-5.60	79.30	0.00	-3.80	-4.50	8.30	0.00	-3.80	-4.50	8.30	0.00	1.00	0.00	0.00	0.00	0.00	0.00	0.00	0.00	0.00	0.00	0.00	0.00	0.00	0.00	0.00
0.00	0.00	0.00	0.00	0.00	0.00	0.00	0.00	0.00	0.00	0.00	0.00	0.00	0.00	0.00	0.00	0.00	0.00	0.00	-101.60	-76.70	178.30	-0.10	-54.90	-32.60	87.60	0.00	-1.30	-6.50	7.80	0.00	-1.30	-6.50	7.80	0.00	1.00	0.00	0.00	0.00	0.00	0.00	0.00	0.00	0.00	0.00	0.00	0.00	0.00	0.00	0.00
0.00	0.00	0.00	0.00	0.00	0.00	0.00	0.00	0.00	0.00	0.00	0.00	0.00	0.00	0.00	0.00	0.00	0.00	0.00	-51.10	-123.00	174.10	0.00	-30.80	-56.40	87.30	0.00	1.30	-7.80	6.50	0.00	1.30	-7.80	6.50	0.00	1.00	0.00	0.00	0.00	0.00	0.00	0.00	0.00	0.00	0.00	0.00	0.00	0.00	0.00	0.00
0.00	0.00	0.00	0.00	0.00	0.00	0.00	0.00	0.00	0.00	0.00	0.00	0.00	0.00	0.00	0.00	0.00	0.00	0.00	4.30	-157.10	152.90	0.00	-3.60	-74.80	78.40	0.00	3.80	-8.30	4.50	0.00	3.80	-8.30	4.50	0.00	1.00	0.00	0.00	0.00	0.00	0.00	0.00	0.00	0.00	0.00	0.00	0.00	0.00	0.00	0.00
0.00	0.00	0.00	0.00	0.00	0.00	0.00	0.00	0.00	0.00	0.00	0.00	0.00	0.00	0.00	0.00	0.00	0.00	0.00	59.40	-175.90	116.50	0.00	23.80	-85.70	61.90	0.00	5.90	-8.10	2.10	0.00	5.90	-8.10	2.10	0.00	1.00	0.00	0.00	0.00	0.00	0.00	0.00	0.00	0.00	0.00	0.00	0.00	0.00	0.00	0.00
0.00	0.00	0.00	0.00	0.00	0.00	0.00	0.00	0.00	0.00	0.00	0.00	0.00	0.00	0.00	0.00	0.00	0.00	0.00	108.60	-177.50	68.80	0.00	49.00	-88.40	39.30	0.00	7.40	-7.00	-0.40	0.00	7.40	-7.00	-0.40	0.00	1.00	0.00	0.00	0.00	0.00	0.00	0.00	0.00	0.00	0.00	0.00	0.00	0.00	0.00	0.00
0.00	0.00	0.00	0.00	0.00	0.00	0.00	0.00	0.00	0.00	0.00	0.00	0.00	0.00	0.00	0.00	0.00	0.00	0.00	147.20	-161.70	14.50	0.00	69.30	-82.30	12.90	0.00	8.20	-5.20	-3.00	0.00	8.20	-5.20	-3.00	0.00	1.00	0.00	0.00	0.00	0.00	0.00	0.00	0.00	0.00	0.00	0.00	0.00	0.00	0.00	0.00
0.00	0.00	0.00	0.00	0.00	0.00	0.00	0.00	0.00	0.00	0.00	0.00	0.00	0.00	0.00	0.00	0.00	0.00	0.00	171.40	-130.10	-41.30	0.00	82.90	-68.20	-14.70	0.00	8.20	-3.00	-5.20	0.00	8.20	-3.00	-5.20	0.00	1.00	0.00	0.00	0.00	0.00	0.00	0.00	0.00	0.00	0.00	0.00	0.00	0.00	0.00	0.00
0.00	0.00	0.00	0.00	0.00	0.00	0.00	0.00	0.00	0.00	0.00	0.00	0.00	0.00	0.00	0.00	0.00	0.00	0.00	178.90	-85.80	-93.10	0.00	88.40	-47.40	-41.00	0.00	7.40	-0.40	-7.00	0.00	7.40	-0.40	-7.00	0.00	1.00	0.00	0.00	0.00	0.00	0.00	0.00	0.00	0.00	0.00	0.00	0.00	0.00	0.00	0.00
0.00	0.00	0.00	0.00	0.00	0.00	0.00	0.00	0.00	0.00	0.00	0.00	0.00	0.00	0.00	0.00	0.00	0.00	0.00	168.80	-33.00	-135.80	0.00	85.20	-22.00	-63.20	0.00	5.90	2.10	-8.10	0.00	5.90	2.10	-8.10	0.00	1.00	0.00	0.00	0.00	0.00	0.00	0.00	0.00	0.00	0.00	0.00	0.00	0.00	0.00	0.00
0.00	0.00	0.00	0.00	0.00	0.00	0.00	0.00	0.00	0.00	0.00	0.00	0.00	0.00	0.00	0.00	0.00	0.00	0.00	142.20	22.90	-165.10	0.00	73.70	5.50	-79.20	0.00	3.80	4.50	-8.30	0.00	3.80	4.50	-8.30	0.00	1.00	0.00	0.00	0.00	0.00	0.00	0.00	0.00	0.00	0.00	0.00	0.00	0.00	0.00	0.00
0.00	0.00	0.00	0.00	0.00	0.00	0.00	0.00	0.00	0.00	0.00	0.00	0.00	0.00	0.00	0.00	0.00	0.00	0.00	101.70	76.60	-178.30	0.00	54.90	32.50	-87.50	0.00	1.30	6.50	-7.80	0.00	1.30	6.50	-7.80	0.00	1.00	0.00	0.00	0.00	0.00	0.00	0.00	0.00	0.00	0.00	0.00	0.00	0.00	0.00	0.00
0.00	0.00	0.00	0.00	0.00	0.00	0.00	0.00	0.00	0.00	0.00	0.00	0.00	0.00	0.00	0.00	0.00	0.00	0.00	51.20	122.80	-174.00	0.00	30.80	56.40	-87.20	0.00	-1.30	7.80	-6.50	0.00	-1.30	7.80	-6.50	0.00	1.00	0.00	0.00	0.00	0.00	0.00	0.00	0.00	0.00	0.00	0.00	0.00	0.00	0.00	0.00
0.00	0.00	0.00	0.00	0.00	0.00	0.00	0.00	0.00	0.00	0.00	0.00	0.00	0.00	0.00	0.00	0.00	0.00	0.00	-4.30	157.00	-152.60	0.00	3.60	74.70	-78.30	0.00	-3.80	8.30	-4.50	0.00	-3.80	8.30	-4.50	0.00	1.00	0.00	0.00	0.00	0.00	0.00	0.00	0.00	0.00	0.00	0.00	0.00	0.00	0.00	0.00
0.00	0.00	0.00	0.00	0.00	0.00	0.00	0.00	0.00	0.00	0.00	0.00	0.00	0.00	0.00	0.00	0.00	0.00	0.00	-59.40	175.70	-116.30	0.00	-23.80	85.70	-61.80	0.00	-5.90	8.00	-2.10	0.00	-5.90	8.00	-2.10	0.00	1.00	0.00	0.00	0.00	0.00	0.00	0.00	0.00	0.00	0.00	0.00	0.00	0.00	0.00	0.00
0.00	0.00	0.00	0.00	0.00	0.00	0.00	0.00	0.00	0.00	0.00	0.00	0.00	0.00	0.00	0.00	0.00	0.00	0.00	-108.60	177.30	-68.70	0.00	-49.00	88.30	-39.30	0.00	-7.40	7.00	0.40	0.00	-7.40	7.00	0.40	0.00	1.00	0.00	0.00	0.00	0.00	0.00	0.00	0.00	0.00	0.00	0.00	0.00	0.00	0.00	0.00
0.00	0.00	0.00	0.00	0.00	0.00	0.00	0.00	0.00	0.00	0.00	0.00	0.00	0.00	0.00	0.00	0.00	0.00	0.00	-147.20	161.60	-14.40	-0.10	-69.30	82.20	-12.80	0.00	-8.20	5.20	3.00	0.00	-8.20	5.20	3.00	0.00	1.00	0.00	0.00	0.00	0.00	0.00	0.00	0.00	0.00	0.00	0.00	0.00	0.00	0.00	0.00
0.00	0.00	0.00	0.00	0.00	0.00	0.00	0.00	0.00	0.00	0.00	0.00	0.00	0.00	0.00	0.00	0.00	0.00	0.00	-171.40	129.90	41.40	0.00	-82.90	68.10	14.80	0.00	-8.20	3.00	5.20	0.00	-8.20	3.00	5.20	0.00	1.00	0.00	0.00	0.00	0.00	0.00	0.00	0.00	0.00	0.00	0.00	0.00	0.00	0.00	0.00
0.00	0.00	0.00	0.00	0.00	0.00	0.00	0.00	0.00	0.00	0.00	0.00	0.00	0.00	0.00	0.00	0.00	0.00	0.00	-178.80	85.60	93.30	0.10	-88.40	47.30	41.00	0.00	-7.40	0.40	7.00	0.00	-7.40	0.40	7.00	0.00	1.00	0.00	0.00	0.00	0.00	0.00	0.00	0.00	0.00	0.00	0.00	0.00	0.00	0.00	0.00
0.00	0.00	0.00	0.00	0.00	0.00	0.00	0.00	0.00	0.00	0.00	0.00	0.00	0.00	0.00	0.00	0.00	0.00	0.00	-168.70	32.90	135.90	0.00	-85.20	21.90	63.30	0.00	-5.90	-2.10	8.10	0.00	-5.90	-2.10	8.10	0.00	1.00	0.00	0.00	0.00	0.00	0.00	0.00	0.00	0.00	0.00	0.00	0.00	0.00	0.00	0.00
0.00	0.00	0.00	0.00	0.00	0.00	0.00	0.00	0.00	0.00	0.00	0.00	0.00	0.00	0.00	0.00	0.00	0.00	0.00	-142.20	-23.00	165.20	0.00	-73.70	-5.60	79.30	0.00	-3.80	-4.50	8.30	0.00	-3.80	-4.50	8.30	0.00	1.00	0.00	0.00	0.00	0.00	0.00	0.00	0.00	0.00	0.00	0.00	0.00	0.00	0.00	0.00
0.00	0.00	0.00	0.00	0.00	0.00	0.00	0.00	0.00	0.00	0.00	0.00	0.00	0.00	0.00	0.00	0.00	0.00	0.00	-101.60	-76.80	178.40	0.00	-54.90	-32.60	87.60	0.00	-1.30	-6.50	7.80	0.00	-1.30	-6.50	7.80	0.00	1.00	0.00	0.00	0.00	0.00	0.00	0.00	0.00	0.00	0.00	0.00	0.00	0.00	0.00	0.00
0.00	0.00	0.00	0.00	0.00	0.00	0.00	0.00	0.00	0.00	0.00	0.00	0.00	0.00	0.00	0.00	0.00	0.00	0.00	-51.10	-122.90	174.10	0.00	-30.80	-56.40	87.30	0.00	1.30	-7.80	6.50	0.00	1.30	-7.80	6.50	0.00	1.00	0.00	0.00	0.00	0.00	0.00	0.00	0.00	0.00	0.00	0.00	0.00	0.00	0.00	0.00
0.00	0.00	0.00	0.00	0.00	0.00	0.00	0.00	0.00	0.00	0.00	0.00	0.00	0.00	0.00	0.00	0.00	0.00	0.00	4.30	-157.10	152.80	0.00	-3.60	-74.80	78.40	0.00	3.80	-8.30	4.50	0.00	3.80	-8.30	4.50	0.00	1.00	0.00	0.00	0.00	0.00	0.00	0.00	0.00	0.00	0.00	0.00	0.00	0.00	0.00	0.00
0.00	0.00	0.00	0.00	0.00	0.00	0.00	0.00	0.00	0.00	0.00	0.00	0.00	0.00	0.00	0.00	0.00	0.00	0.00	59.30	-176.00	116.60	0.00	23.80	-85.80	61.90	0.00	5.90	-8.10	2.10	0.00	5.90	-8.10	2.10	0.00	1.00	0.00	0.00	0.00	0.00	0.00	0.00	0.00	0.00	0.00	0.00	0.00	0.00	0.00	0.00
0.00	0.00	0.00	0.00	0.00	0.00	0.00	0.00	0.00	0.00	0.00	0.00	0.00	0.00	0.00	0.00	0.00	0.00	0.00	108.60	-177.50	68.90	0.00	49.00	-88.30	39.30	0.00	7.40	-7.00	-0.40	0.00	7.40	-7.00	-0.40	0.00	1.00	0.00	0.00	0.00	0.00	0.00	0.00	0.00	0.00	0.00	0.00	0.00	0.00	0.00	0.00
0.00	0.00	0.00	0.00	0.00	0.00	0.00	0.00	0.00	0.00	0.00	0.00	0.00	0.00	0.00	0.00	0.00	0.00	0.00	147.30	-161.70	14.40	0.00	69.40	-82.30	12.90	0.00	8.20	-5.20	-3.00	0.00	8.20	-5.20	-3.00	0.00	1.00	0.00	0.00	0.00	0.00	0.00	0.00	0.00	0.00	0.00	0.00	0.00	0.00	0.00	0.00
0.00	0.00	0.00	0.00	0.00	0.00	0.00	0.00	0.00	0.00	0.00	0.00	0.00	0.00	0.00	0.00	0.00	0.00	0.00	171.50	-130.10	-41.30	0.00	82.90	-68.20	-14.70	0.00	8.20	-3.00	-5.20	0.00	8.20	-3.00	-5.20	0.00	1.00	0.00	0.00	0.00	0.00	0.00	0.00	0.00	0.00	0.00	0.00	0.00	0.00	0.00	0.00
0.00	0.00	0.00	0.00	0.00	0.00	0.00	0.00	0.00	0.00	0.00	0.00	0.00	0.00	0.00	0.00	0.00	0.00	0.00	178.80	-85.80	-93.10	0.00	88.40	-47.40	-41.00	0.00	7.40	-0.40	-7.00	0.00	7.40	-0.40	-7.00	0.00	1.00	0.00	0.00	0.00	0.00	0.00	0.00	0.00	0.00	0.00	0.00	0.00	0.00	0.00	0.00
0.00	0.00	0.00	0.00	0.00	0.00	0.00	0.00	0.00	0.00	0.00	0.00	0.00	0.00	0.00	0.00	0.00	0.00	0.00	168.80	-33.00	-135.80	0.00	85.20	-22.00	-63.20	0.00	5.90	2.10	-8.10	0.00	5.90	2.10	-8.10	0.00	1.00	0.00	0.00	0.00	0.00	0.00	0.00	0.00	0.00	0.00	0.00	0.00	0.00	0.00	0.00
0.00	0.00	0.00	0.00	0.00	0.00	0.00	0.00	0.00	0.00	0.00	0.00	0.00	0.00	0.00	0.00	0.00	0.00	0.00	142.20	22.90	-165.10	0.00	73.70	5.50	-79.20	0.00	3.80	4.50	-8.30	0.00	3.80	4.50	-8.30	0.00	1.00	0.00	0.00	0.00	0.00	0.00	0.00	0.00	0.00	0.00	0.00	0.00	0.00	0.00	0.00
0.00	0.00	0.00	0.00	0.00	0.00	0.00	0.00	0.00	0.00	0.00	0.00	0.00	0.00	0.00	0.00	0.00	0.00	0.00	101.60	76.60	-178.30	0.00	54.90	32.50	-87.50	0.00	1.30	6.50	-7.80	0.00	1.30	6.50	-7.80	0.00	1.00	0.00	0.00	0.00	0.00	0.00	0.00	0.00	0.00	0.00	0.00	0.00	0.00	0.00	0.00
0.00	0.00	0.00	0.00	0.00	0.00	0.00	0.00	0.00	0.00	0.00	0.00	0.00	0.00	0.00	0.00	0.00	0.00	0.00	51.10	122.80	-174.00	0.00	30.80	56.40	-87.20	0.00	-1.30	7.80	-6.50	0.00	-1.30	7.80	-6.50	0.00	1.00	0.00	0.00	0.00	0.00	0.00	0.00	0.00	0.00	0.00	0.00	0.00	0.00	0.00	0.00
0.00	0.00	0.00	0.00	0.00	0.00	0.00	0.00	0.00	0.00	0.00	0.00	0.00	0.00	0.00	0.00	0.00	0.00	0.00	-4.30	157.00	-152.70	0.00	3.60	74.70	-78.40	0.00	-3.80	8.30	-4.50	0.00	-3.80	8.30	-4.50	0.00	1.00	0.00	0.00	0.00	0.00	0.00	0.00	0.00	0.00	0.00	0.00	0.00	0.00	0.00	0.00
0.00	0.00	0.00	0.00	0.00	0.00	0.00	0.00	0.00	0.00	0.00	0.00	0.00	0.00	0.00	0.00	0.00	0.00	0.00	-59.30	175.80	-116.40	0.00	-23.80	85.70	-61.80	0.00	-5.90	8.10	-2.10	0.00	-5.90	8.10	-2.10	0.00	1.00	0.00	0.00	0.00	0.00	0.00	0.00	0.00	0.00	0.00	0.00	0.00	0.00	0.00	0.00
0.00	0.00	0.00	0.00	0.00	0.00	0.00	0.00	0.00	0.00	0.00	0.00	0.00	0.00	0.00	0.00	0.00	0.00	0.00	-108.60	177.30	-68.70	0.00	-49.00	88.30	-39.20	0.00	-7.40	7.00	0.40	0.00	-7.40	7.00	0.40	0.00	1.00	0.00	0.00	0.00	0.00	0.00	0.00	0.00	0.00	0.00	0.00	0.00	0.00	0.00	0.00
0.00	0.00	0.00	0.00	0.00	0.00	0.00	0.00	0.00	0.00	0.00	0.00	0.00	0.00	0.00	0.00	0.00	0.00	0.00	-147.20	161.60	-14.30	0.00	-69.30	82.20	-12.80	0.00	-8.20	5.20	3.00	0.00	-8.20	5.20	3.00	0.00	1.00	0.00	0.00	0.00	0.00	0.00	0.00	0.00	0.00	0.00	0.00	0.00	0.00	0.00	0.00
0.00	0.00	0.00	0.00	0.00	0.00	0.00	0.00	0.00	0.00	0.00	0.00	0.00	0.00	0.00	0.00	0.00	0.00	0.00	-171.40	130.00	41.40	0.00	-82.90	68.10	14.80	0.00	-8.20	3.00	5.20	0.00	-8.20	3.00	5.20	0.00	1.00	0.00	0.00	0.00	0.00	0.00	0.00	0.00	0.00	0.00	0.00	0.00	0.00	0.00	0.00
0.00	0.00	0.00	0.00	0.00	0.00	0.00	0.00	0.00	0.00	0.00	0.00	0.00	0.00	0.00	0.00	0.00	0.00	0.00	-178.80	85.60	93.20	0.00	-88.40	47.30	41.00	0.00	-7.40	0.40	7.00	0.00	-7.40	0.40	7.00	0.00	1.00	0.00	0.00	0.00	0.00	0.00	0.00	0.00	0.00	0.00	0.00	0.00	0.00	0.00	0.00
0.00	0.00	0.00	0.00	0.00	0.00	0.00	0.00	0.00	0.00	0.00	0.00	0.00	0.00	0.00	0.00	0.00	0.00	0.00	-168.80	32.80	135.90	0.00	-85.20	21.90	63.30	0.00	-5.90	-2.10	8.10	0.00	-5.90	-2.10	8.10	0.00	1.00	0.00	0.00	0.00	0.00	0.00	0.00	0.00	0.00	0.00	0.00	0.00	0.00	0.00	0.00
0.00	0.00	0.00	0.00	0.00	0.00	0.00	0.00	0.00	0.00	0.00	0.00	0.00	0.00	0.00	0.00	0.00	0.00	0.00	-142.20	-23.00	165.30	0.00	-73.70	-5.60	79.30	0.00	-3.80	-4.50	8.30	0.00	-3.80	-4.50	8.30	0.00	1.00	0.00	0.00	0.00	0.00	0.00	0.00	0.00	0.00	0.00	0.00	0.00	0.00	0.00	0.00
0.00	0.00	0.00	0.00	0.00	0.00	0.00	0.00	0.00	0.00	0.00	0.00	0.00	0.00	0.00	0.00	0.00	0.00	0.00	-101.60	-76.70	178.40	0.00	-54.90	-32.60	87.60	0.00	-1.30	-6.50	7.80	0.00	-1.30	-6.50	7.80	0.00	1.00	0.00	0.00	0.00	0.00	0.00	0.00	0.00	0.00	0.00	0.00	0.00	0.00	0.00	0.00
0.00	0.00	0.00	0.00	0.00	0.00	0.00	0.00	0.00	0.00	0.00	0.00	0.00	0.00	0.00	0.00	0.00	0.00	0.00	-51.10	-122.90	174.10	0.00	-30.80	-56.40	87.30	0.00	1.30	-7.80	6.50	0.00	1.30	-7.80	6.50	0.00	1.00	0.00	0.00	0.00	0.00	0.00	0.00	0.00	0.00	0.00	0.00	0.00	0.00	0.00	0.00
0.00	0.00	0.00	0.00	0.00	0.00	0.00	0.00	0.00	0.00	0.00	0.00	0.00	0.00	0.00	0.00	0.00	0.00	0.00	4.30	-157.10	152.80	0.00	-3.60	-74.80	78.40	0.00	3.80	-8.30	4.50	0.00	3.80	-8.30	4.50	0.00	1.00	0.00	0.00	0.00	0.00	0.00	0.00	0.00	0.00	0.00	0.00	0.00	0.00	0.00	0.00
0.00	0.00	0.00	0.00	0.00	0.00	0.00	0.00	0.00	0.00	0.00	0.00	0.00	0.00	0.00	0.00	0.00	0.00	0.00	59.40	-175.90	116.50	0.00	23.80	-85.70	61.90	0.00	5.90	-8.10	2.10	0.00	5.90	-8.10	2.10	0.00	1.00	0.00	0.00	0.00	0.00	0.00	0.00	0.00	0.00	0.00	0.00	0.00	0.00	0.00	0.00
0.00	0.00	0.00	0.00	0.00	0.00	0.00	0.00	0.00	0.00	0.00	0.00	0.00	0.00	0.00	0.00	0.00	0.00	0.00	108.60	-177.50	68.90	0.00	49.00	-88.30	39.30	0.00	7.40	-7.00	-0.40	0.00	7.40	-7.00	-0.40	0.00	1.00	0.00	0.00	0.00	0.00	0.00	0.00	0.00	0.00	0.00	0.00	0.00	0.00	0.00	0.00
0.00	0.00	0.00	0.00	0.00	0.00	0.00	0.00	0.00	0.00	0.00	0.00	0.00	0.00	0.00	0.00	0.00	0.00	0.00	147.20	-161.70	14.50	0.00	69.40	-82.30	12.90	0.00	8.20	-5.20	-3.00	0.00	8.20	-5.20	-3.00	0.00	1.00	0.00	0.00	0.00	0.00	0.00	0.00	0.00	0.00	0.00	0.00	0.00	0.00	0.00	0.00
0.00	0.00	0.00	0.00	0.00	0.00	0.00	0.00	0.00	0.00	0.00	0.00	0.00	0.00	0.00	0.00	0.00	0.00	0.00	171.50	-130.10	-41.30	0.00	82.90	-68.20	-14.70	0.00	8.20	-3.00	-5.20	0.00	8.20	-3.00	-5.20	0.00	1.00	0.00	0.00	0.00	0.00	0.00	0.00	0.00	0.00	0.00	0.00	0.00	0.00	0.00	0.00
0.00	0.00	0.00	0.00	0.00	0.00	0.00	0.00	0.00	0.00	0.00	0.00	0.00	0.00	0.00	0.00	0.00	0.00	0.00	178.90	-85.70	-93.10	0.00	88.40	-47.40	-41.00	0.00	7.40	-0.40	-7.00	0.00	7.40	-0.40	-7.00	0.00	1.00	0.00	0.00	0.00	0.00	0.00	0.00	0.00	0.00	0.00	0.00	0.00	0.00	0.00	0.00
0.00	0.00	0.00	0.00	0.00	0.00	0.00	0.00	0.00	0.00	0.00	0.00	0.00	0.00	0.00	0.00	0.00	0.00	0.00	168.80	-33.00	-135.70	0.00	85.20	-22.00	-63.20	0.00	5.90	2.10	-8.10	0.00	5.90	2.10	-8.10	0.00	1.00	0.00	0.00	0.00	0.00	0.00	0.00	0.00	0.00	0.00	0.00	0.00	0.00	0.00	0.00
0.00	0.00	0.00	0.00	0.00	0.00	0.00	0.00	0.00	0.00	0.00	0.00	0.00	0.00	0.00	0.00	0.00	0.00	0.00	142.10	22.80	-165.00	0.00	73.70	5.50	-79.20	0.00	3.80	4.50	-8.30	0.00	3.80	4.50	-8.30	0.00	1.00	0.00	0.00	0.00	0.00	0.00	0.00	0.00	0.00	0.00	0.00	0.00	0.00	0.00	0.00
0.00	0.00	0.00	0.00	0.00	0.00	0.00	0.00	0.00	0.00	0.00	0.00	0.00	0.00	0.00	0.00	0.00	0.00	0.00	101.60	76.60	-178.30	0.00	54.90	32.50	-87.50	0.00	1.30	6.50	-7.80	0.00	1.30	6.50	-7.80	0.00	1.00	0.00	0.00	0.00	0.00	0.00	0.00	0.00	0.00	0.00	0.00	0.00	0.00	0.00	0.00
0.00	0.00	0.00	0.00	0.00	0.00	0.00	0.00	0.00	0.00	0.00	0.00	0.00	0.00	0.00	0.00	0.00	0.00	0.00	51.20	122.80	-174.00	0.00	30.80	56.40	-87.20	0.00	-1.30	7.80	-6.50	0.00	-1.30	7.80	-6.50	0.00	1.00	0.00	0.00	0.00	0.00	0.00	0.00	0.00	0.00	0.00	0.00	0.00	0.00	0.00	0.00
0.00	0.00	0.00	0.00	0.00	0.00	0.00	0.00	0.00	0.00	0.00	0.00	0.00	0.00	0.00	0.00	0.00	0.00	0.00	-4.20	157.00	-152.70	0.00	3.60	74.70	-78.40	0.00	-3.80	8.30	-4.50	0.00	-3.80	8.30	-4.50	0.00	1.00	0.00	0.00	0.00	0.00	0.00	0.00	0.00	0.00	0.00	0.00	0.00	0.00	0.00	0.00
0.00	0.00	0.00	0.00	0.00	0.00	0.00	0.00	0.00	0.00	0.00	0.00	0.00	0.00	0.00	0.00	0.00	0.00	0.00	-59.30	175.80	-116.40	0.00	-23.80	85.70	-61.80	0.00	-5.90	8.00	-2.10	0.00	-5.90	8.00	-2.10	0.00	1.00	0.00	0.00	0.00	0.00	0.00	0.00	0.00	0.00	0.00	0.00	0.00	0.00	0.00	0.00
0.00	0.00	0.00	0.00	0.00	0.00	0.00	0.00	0.00	0.00	0.00	0.00	0.00	0.00	0.00	0.00	0.00	0.00	0.00	-108.60	177.40	-68.70	0.00	-49.00	88.30	-39.30	0.00	-7.40	7.00	0.40	0.00	-7.40	7.00	0.40	0.00	1.00	0.00	0.00	0.00	0.00	0.00	0.00	0.00	0.00	0.00	0.00	0.00	0.00	0.00	0.00
0.00	0.00	0.00	0.00	0.00	0.00	0.00	0.00	0.00	0.00	0.00	0.00	0.00	0.00	0.00	0.00	0.00	0.00	0.00	-147.30	161.60	-14.30	0.00	-69.30	82.20	-12.80	0.00	-8.20	5.20	3.00	0.00	-8.20	5.20	3.00	0.00	1.00	0.00	0.00	0.00	0.00	0.00	0.00	0.00	0.00	0.00	0.00	0.00	0.00	0.00	0.00
0.00	0.00	0.00	0.00	0.00	0.00	0.00	0.00	0.00	0.00	0.00	0.00	0.00	0.00	0.00	0.00	0.00	0.00	0.00	-171.50	129.90	41.40	0.00	-82.90	68.10	14.80	0.00	-8.20	3.00	5.20	0.00	-8.20	3.00	5.20	0.00	1.00	0.00	0.00	0.00	0.00	0.00	0.00	0.00	0.00	0.00	0.00	0.00	0.00	0.00	0.00
0.00	0.00	0.00	0.00	0.00	0.00	0.00	0.00	0.00	0.00	0.00	0.00	0.00	0.00	0.00	0.00	0.00	0.00	0.00	-178.90	85.60	93.20	0.00	-88.40	47.30	41.00	0.00	-7.40	0.40	7.00	0.00	-7.40	0.40	7.00	0.00	1.00	0.00	0.00	0.00	0.00	0.00	0.00	0.00	0.00	0.00	0.00	0.00	0.00	0.00	0.00
0.00	0.00	0.00	0.00	0.00	0.00	0.00	0.00	0.00	0.00	0.00	0.00	0.00	0.00	0.00	0.00	0.00	0.00	0.00	-168.70	32.90	135.90	0.00	-85.20	21.90	63.30	0.00	-5.90	-2.10	8.10	0.00	-5.90	-2.10	8.10	0.00	1.00	0.00	0.00	0.00	0.00	0.00	0.00	0.00	0.00	0.00	0.00	0.00	0.00	0.00	0.00
0.00	0.00	0.00	0.00	0.00	0.00	0.00	0.00	0.00	0.00	0.00	0.00	0.00	0.00	0.00	0.00	0.00	0.00	0.00	-142.10	-23.00	165.30	0.10	-73.70	-5.60	79.30	0.00	-3.80	-4.50	8.30	0.00	-3.80	-4.50	8.30	0.00	1.00	0.00	0.00	0.00	0.00	0.00	0.00	0.00	0.00	0.00	0.00	0.00	0.00	0.00	0.00
0.00	0.00	0.00	0.00	0.00	0.00	0.00	0.00	0.00	0.00	0.00	0.00	0.00	0.00	0.00	0.00	0.00	0.00	0.00	-101.60	-76.70	178.50	0.00	-54.90	-32.60	87.60	0.00	-1.30	-6.50	7.80	0.00	-1.30	-6.50	7.80	0.00	1.00	0.00	0.00	0.00	0.00	0.00	0.00	0.00	0.00	0.00	0.00	0.00	0.00	0.00	0.00
0.00	0.00	0.00	0.00	0.00	0.00	0.00	0.00	0.00	0.00	0.00	0.00	0.00	0.00	0.00	0.00	0.00	0.00	0.00	-51.10	-123.00	174.10	0.00	-30.80	-56.40	87.30	0.00	1.30	-7.80	6.50	0.00	1.30	-7.80	6.50	0.00	1.00	0.00	0.00	0.00	0.00	0.00	0.00	0.00	0.00	0.00	0.00	0.00	0.00	0.00	0.00
0.00	0.00	0.00	0.00	0.00	0.00	0.00	0.00	0.00	0.00	0.00	0.00	0.00	0.00	0.00	0.00	0.00	0.00	0.00	4.20	-157.20	152.70	-0.10	-3.60	-74.80	78.40	0.00	3.80	-8.30	4.50	0.00	3.80	-8.30	4.50	0.00	1.00	0.00	0.00	0.00	0.00	0.00	0.00	0.00	0.00	0.00	0.00	0.00	0.00	0.00	0.00
0.00	0.00	0.00	0.00	0.00	0.00	0.00	0.00	0.00	0.00	0.00	0.00	0.00	0.00	0.00	0.00	0.00	0.00	0.00	59.30	-175.90	116.50	0.00	23.80	-85.70	61.90	0.00	5.90	-8.10	2.10	0.00	5.90	-8.10	2.10	0.00	1.00	0.00	0.00	0.00	0.00	0.00	0.00	0.00	0.00	0.00	0.00	0.00	0.00	0.00	0.00
0.00	0.00	0.00	0.00	0.00	0.00	0.00	0.00	0.00	0.00	0.00	0.00	0.00	0.00	0.00	0.00	0.00	0.00	0.00	108.60	-177.50	68.90	0.00	49.00	-88.30	39.30	0.00	7.40	-7.00	-0.40	0.00	7.40	-7.00	-0.40	0.00	1.00	0.00	0.00	0.00	0.00	0.00	0.00	0.00	0.00	0.00	0.00	0.00	0.00	0.00	0.00
0.00	0.00	0.00	0.00	0.00	0.00	0.00	0.00	0.00	0.00	0.00	0.00	0.00	0.00	0.00	0.00	0.00	0.00	0.00	147.30	-161.70	14.50	0.00	69.30	-82.30	12.90	0.00	8.20	-5.20	-3.00	0.00	8.20	-5.20	-3.00	0.00	1.00	0.00	0.00	0.00	0.00	0.00	0.00	0.00	0.00	0.00	0.00	0.00	0.00	0.00	0.00
0.00	0.00	0.00	0.00	0.00	0.00	0.00	0.00	0.00	0.00	0.00	0.00	0.00	0.00	0.00	0.00	0.00	0.00	0.00	171.40	-130.10	-41.30	0.00	82.90	-68.20	-14.70	0.00	8.20	-3.00	-5.20	0.00	8.20	-3.00	-5.20	0.00	1.00	0.00	0.00	0.00	0.00	0.00	0.00	0.00	0.00	0.00	0.00	0.00	0.00	0.00	0.00
0.00	0.00	0.00	0.00	0.00	0.00	0.00	0.00	0.00	0.00	0.00	0.00	0.00	0.00	0.00	0.00	0.00	0.00	0.00	178.90	-85.80	-93.10	0.00	88.40	-47.40	-41.00	0.00	7.40	-0.40	-7.00	0.00	7.40	-0.40	-7.00	0.00	1.00	0.00	0.00	0.00	0.00	0.00	0.00	0.00	0.00	0.00	0.00	0.00	0.00	0.00	0.00
0.00	0.00	0.00	0.00	0.00	0.00	0.00	0.00	0.00	0.00	0.00	0.00	0.00	0.00	0.00	0.00	0.00	0.00	0.00	168.80	-33.00	-135.80	0.00	85.20	-22.00	-63.20	0.00	5.90	2.10	-8.10	0.00	5.90	2.10	-8.10	0.00	1.00	0.00	0.00	0.00	0.00	0.00	0.00	0.00	0.00	0.00	0.00	0.00	0.00	0.00	0.00
0.00	0.00	0.00	0.00	0.00	0.00	0.00	0.00	0.00	0.00	0.00	0.00	0.00	0.00	0.00	0.00	0.00	0.00	0.00	142.20	22.90	-165.10	0.00	73.70	5.50	-79.20	0.00	3.80	4.50	-8.30	0.00	3.80	4.50	-8.30	0.00	1.00	0.00	0.00	0.00	0.00	0.00	0.00	0.00	0.00	0.00	0.00	0.00	0.00	0.00	0.00
0.00	0.00	0.00	0.00	0.00	0.00	0.00	0.00	0.00	0.00	0.00	0.00	0.00	0.00	0.00	0.00	0.00	0.00	0.00	101.60	76.60	-178.20	0.00	54.90	32.50	-87.50	0.00	1.30	6.50	-7.80	0.00	1.30	6.50	-7.80	0.00	1.00	0.00	0.00	0.00	0.00	0.00	0.00	0.00	0.00	0.00	0.00	0.00	0.00	0.00	0.00
0.00	0.00	0.00	0.00	0.00	0.00	0.00	0.00	0.00	0.00	0.00	0.00	0.00	0.00	0.00	0.00	0.00	0.00	0.00	51.10	122.80	-174.00	0.00	30.80	56.40	-87.20	0.00	-1.30	7.80	-6.50	0.00	-1.30	7.80	-6.50	0.00	1.00	0.00	0.00	0.00	0.00	0.00	0.00	0.00	0.00	0.00	0.00	0.00	0.00	0.00	0.00
0.00	0.00	0.00	0.00	0.00	0.00	0.00	0.00	0.00	0.00	0.00	0.00	0.00	0.00	0.00	0.00	0.00	0.00	0.00	-4.20	157.00	-152.70	0.00	3.60	74.70	-78.40	0.00	-3.80	8.30	-4.50	0.00	-3.80	8.30	-4.50	0.00	1.00	0.00	0.00	0.00	0.00	0.00	0.00	0.00	0.00	0.00	0.00	0.00	0.00	0.00	0.00
0.00	0.00	0.00	0.00	0.00	0.00	0.00	0.00	0.00	0.00	0.00	0.00	0.00	0.00	0.00	0.00	0.00	0.00	0.00	-59.30	175.80	-116.40	0.00	-23.80	85.70	-61.80	0.00	-5.90	8.00	-2.10	0.00	-5.90	8.00	-2.10	0.00	1.00	0.00	0.00	0.00	0.00	0.00	0.00	0.00	0.00	0.00	0.00	0.00	0.00	0.00	0.00
0.00	0.00	0.00	0.00	0.00	0.00	0.00	0.00	0.00	0.00	0.00	0.00	0.00	0.00	0.00	0.00	0.00	0.00	0.00	-108.60	177.40	-68.70	0.00	-49.00	88.30	-39.20	0.00	-7.40	7.00	0.40	0.00	-7.40	7.00	0.40	0.00	1.00	0.00	0.00	0.00	0.00	0.00	0.00	0.00	0.00	0.00	0.00	0.00	0.00	0.00	0.00
0.00	0.00	0.00	0.00	0.00	0.00	0.00	0.00	0.00	0.00	0.00	0.00	0.00	0.00	0.00	0.00	0.00	0.00	0.00	-147.20	161.60	-14.30	0.00	-69.30	82.20	-12.80	0.00	-8.20	5.20	3.00	0.00	-8.20	5.20	3.00	0.00	1.00	0.00	0.00	0.00	0.00	0.00	0.00	0.00	0.00	0.00	0.00	0.00	0.00	0.00	0.00
0.00	0.00	0.00	0.00	0.00	0.00	0.00	0.00	0.00	0.00	0.00	0.00	0.00	0.00	0.00	0.00	0.00	0.00	0.00	-171.40	130.00	41.40	0.00	-82.90	68.10	14.80	0.00	-8.20	3.00	5.20	0.00	-8.20	3.00	5.20	0.00	1.00	0.00	0.00	0.00	0.00	0.00	0.00	0.00	0.00	0.00	0.00	0.00	0.00	0.00	0.00
0.00	0.00	0.00	0.00	0.00	0.00	0.00	0.00	0.00	0.00	0.00	0.00	0.00	0.00	0.00	0.00	0.00	0.00	0.00	-178.90	85.60	93.20	0.00	-88.40	47.30	41.00	0.00	-7.40	0.40	7.00	0.00	-7.40	0.40	7.00	0.00	1.00	0.00	0.00	0.00	0.00	0.00	0.00	0.00	0.00	0.00	0.00	0.00	0.00	0.00	0.00
0.00	0.00	0.00	0.00	0.00	0.00	0.00	0.00	0.00	0.00	0.00	0.00	0.00	0.00	0.00	0.00	0.00	0.00	0.00	-168.80	32.90	135.90	0.00	-85.20	21.90	63.30	0.00	-5.90	-2.10	8.10	0.00	-5.90	-2.10	8.10	0.00	1.00	0.00	0.00	0.00	0.00	0.00	0.00	0.00	0.00	0.00	0.00	0.00	0.00	0.00	0.00
0.00	0.00	0.00	0.00	0.00	0.00	0.00	0.00	0.00	0.00	0.00	0.00	0.00	0.00	0.00	0.00	0.00	0.00	0.00	-142.20	-23.00	165.20	0.00	-73.70	-5.60	79.30	0.00	-3.80	-4.50	8.30	0.00	-3.80	-4.50	8.30	0.00	1.00	0.00	0.00	0.00	0.00	0.00	0.00	0.00	0.00	0.00	0.00	0.00	0.00	0.00	0.00
0.00	0.00	0.00	0.00	0.00	0.00	0.00	0.00	0.00	0.00	0.00	0.00	0.00	0.00	0.00	0.00	0.00	0.00	0.00	-101.60	-76.80	178.40	0.00	-54.90	-32.60	87.60	0.00	-1.30	-6.50	7.80	0.00	-1.30	-6.50	7.80	0.00	1.00	0.00	0.00	0.00	0.00	0.00	0.00	0.00	0.00	0.00	0.00	0.00	0.00	0.00	0.00
0.00	0.00	0.00	0.00	0.00	0.00	0.00	0.00	0.00	0.00	0.00	0.00	0.00	0.00	0.00	0.00	0.00	0.00	0.00	-51.20	-123.00	174.20	0.00	-30.80	-56.40	87.30	0.00	1.30	-7.80	6.50	0.00	1.30	-7.80	6.50	0.00	1.00	0.00	0.00	0.00	0.00	0.00	0.00	0.00	0.00	0.00	0.00	0.00	0.00	0.00	0.00
0.00	0.00	0.00	0.00	0.00	0.00	0.00	0.00	0.00	0.00	0.00	0.00	0.00	0.00	0.00	0.00	0.00	0.00	0.00	4.30	-157.10	152.80	0.00	-3.60	-74.80	78.40	0.00	3.80	-8.30	4.50	0.00	3.80	-8.30	4.50	0.00	1.00	0.00	0.00	0.00	0.00	0.00	0.00	0.00	0.00	0.00	0.00	0.00	0.00	0.00	0.00
0.00	0.00	0.00	0.00	0.00	0.00	0.00	0.00	0.00	0.00	0.00	0.00	0.00	0.00	0.00	0.00	0.00	0.00	0.00	59.40	-175.90	116.50	0.00	23.80	-85.70	61.90	0.00	5.90	-8.10	2.10	0.00	5.90	-8.10	2.10	0.00	1.00	0.00	0.00	0.00	0.00	0.00	0.00	0.00	0.00	0.00	0.00	0.00	0.00	0.00	0.00
0.00	0.00	0.00	0.00	0.00	0.00	0.00	0.00	0.00	0.00	0.00	0.00	0.00	0.00	0.00	0.00	0.00	0.00	0.00	108.60	-177.50	68.90	0.00	49.00	-88.30	39.30	0.00	7.40	-7.00	-0.40	0.00	7.40	-7.00	-0.40	0.00	1.00	0.00	0.00	0.00	0.00	0.00	0.00	0.00	0.00	0.00	0.00	0.00	0.00	0.00	0.00
0.00	0.00	0.00	0.00	0.00	0.00	0.00	0.00	0.00	0.00	0.00	0.00	0.00	0.00	0.00	0.00	0.00	0.00	0.00	147.20	-161.70	14.50	0.00	69.30	-82.30	12.90	0.00	8.20	-5.20	-3.00	0.00	8.20	-5.20	-3.00	0.00	1.00	0.00	0.00	0.00	0.00	0.00	0.00	0.00	0.00	0.00	0.00	0.00	0.00	0.00	0.00
0.00	0.00	0.00	0.00	0.00	0.00	0.00	0.00	0.00	0.00	0.00	0.00	0.00	0.00	0.00	0.00	0.00	0.00	0.00	171.40	-130.10	-41.30	0.00	82.90	-68.20	-14.70	0.00	8.20	-3.00	-5.20	0.00	8.20	-3.00	-5.20	0.00	1.00	0.00	0.00	0.00	0.00	0.00	0.00	0.00	0.00	0.00	0.00	0.00	0.00	0.00	0.00
0.00	0.00	0.00	0.00	0.00	0.00	0.00	0.00	0.00	0.00	0.00	0.00	0.00	0.00	0.00	0.00	0.00	0.00	0.00	178.90	-85.70	-93.10	0.00	88.40	-47.40	-41.00	0.00	7.40	-0.40	-7.00	0.00	7.40	-0.40	-7.00	0.00	1.00	0.00	0.00	0.00	0.00	0.00	0.00	0.00	0.00	0.00	0.00	0.00	0.00	0.00	0.00
0.00	0.00	0.00	0.00	0.00	0.00	0.00	0.00	0.00	0.00	0.00	0.00	0.00	0.00	0.00	0.00	0.00	0.00	0.00	168.80	-33.00	-135.70	0.00	85.20	-22.00	-63.20	0.00	5.90	2.10	-8.10	0.00	5.90	2.10	-8.10	0.00	1.00	0.00	0.00	0.00	0.00	0.00	0.00	0.00	0.00	0.00	0.00	0.00	0.00	0.00	0.00
0.00	0.00	0.00	0.00	0.00	0.00	0.00	0.00	0.00	0.00	0.00	0.00	0.00	0.00	0.00	0.00	0.00	0.00	0.00	142.20	22.90	-165.10	0.00	73.70	5.50	-79.20	0.00	3.80	4.50	-8.30	0.00	3.80	4.50	-8.30	0.00	1.00	0.00	0.00	0.00	0.00	0.00	0.00	0.00	0.00	0.00	0.00	0.00	0.00	0.00	0.00
0.00	0.00	0.00	0.00	0.00	0.00	0.00	0.00	0.00	0.00	0.00	0.00	0.00	0.00	0.00	0.00	0.00	0.00	0.00	101.60	76.60	-178.30	0.00	54.90	32.50	-87.50	0.00	1.30	6.50	-7.80	0.00	1.30	6.50	-7.80	0.00	1.00	0.00	0.00	0.00	0.00	0.00	0.00	0.00	0.00	0.00	0.00	0.00	0.00	0.00	0.00
0.00	0.00	0.00	0.00	0.00	0.00	0.00	0.00	0.00	0.00	0.00	0.00	0.00	0.00	0.00	0.00	0.00	0.00	0.00	51.10	122.80	-174.00	0.00	30.80	56.40	-87.20	0.00	-1.30	7.80	-6.50	0.00	-1.30	7.80	-6.50	0.00	1.00	0.00	0.00	0.00	0.00	0.00	0.00	0.00	0.00	0.00	0.00	0.00	0.00	0.00	0.00
0.00	0.00	0.00	0.00	0.00	0.00	0.00	0.00	0.00	0.00	0.00	0.00	0.00	0.00	0.00	0.00	0.00	0.00	0.00	-4.30	157.00	-152.60	0.00	3.60	74.70	-78.40	0.00	-3.80	8.30	-4.50	0.00	-3.80	8.30	-4.50	0.00	1.00	0.00	0.00	0.00	0.00	0.00	0.00	0.00	0.00	0.00	0.00	0.00	0.00	0.00	0.00
0.00	0.00	0.00	0.00	0.00	0.00	0.00	0.00	0.00	0.00	0.00	0.00	0.00	0.00	0.00	0.00	0.00	0.00	0.00	-59.30	175.80	-116.40	0.00	-23.80	85.70	-61.80	0.00	-5.90	8.10	-2.10	0.00	-5.90	8.10	-2.10	0.00	1.00	0.00	0.00	0.00	0.00	0.00	0.00	0.00	0.00	0.00	0.00	0.00	0.00	0.00	0.00
0.00	0.00	0.00	0.00	0.00	0.00	0.00	0.00	0.00	0.00	0.00	0.00	0.00	0.00	0.00	0.00	0.00	0.00	0.00	-108.60	177.40	-68.80	0.00	-49.00	88.30	-39.30	0.00	-7.40	7.00	0.40	0.00	-7.40	7.00	0.40	0.00	1.00	0.00	0.00	0.00	0.00	0.00	0.00	0.00	0.00	0.00	0.00	0.00	0.00	0.00	0.00
0.00	0.00	0.00	0.00	0.00	0.00	0.00	0.00	0.00	0.00	0.00	0.00	0.00	0.00	0.00	0.00	0.00	0.00	0.00	-147.30	161.50	-14.30	0.00	-69.30	82.20	-12.80	0.00	-8.20	5.20	3.00	0.00	-8.20	5.20	3.00	0.00	1.00	0.00	0.00	0.00	0.00	0.00	0.00	0.00	0.00	0.00	0.00	0.00	0.00	0.00	0.00
0.00	0.00	0.00	0.00	0.00	0.00	0.00	0.00	0.00	0.00	0.00	0.00	0.00	0.00	0.00	0.00	0.00	0.00	0.00	-171.50	129.90	41.40	-0.10	-82.90	68.10	14.80	0.00	-8.20	3.00	5.20	0.00	-8.20	3.00	5.20	0.00	1.00	0.00	0.00	0.00	0.00	0.00	0.00	0.00	0.00	0.00	0.00	0.00	0.00	0.00	0.00
0.00	0.00	0.00	0.00	0.00	0.00	0.00	0.00	0.00	0.00	0.00	0.00	0.00	0.00	0.00	0.00	0.00	0.00	0.00	-178.90	85.60	93.20	0.00	-88.40	47.30	41.00	0.00	-7.40	0.40	7.00	0.00	-7.40	0.40	7.00	0.00	1.00	0.00	0.00	0.00	0.00	0.00	0.00	0.00	0.00	0.00	0.00	0.00	0.00	0.00	0.00
0.00	0.00	0.00	0.00	0.00	0.00	0.00	0.00	0.00	0.00	0.00	0.00	0.00	0.00	0.00	0.00	0.00	0.00	0.00	-168.70	32.90	135.90	0.00	-85.20	21.90	63.30	0.00	-5.90	-2.10	8.10	0.00	-5.90	-2.10	8.10	0.00	1.00	0.00	0.00	0.00	0.00	0.00	0.00	0.00	0.00	0.00	0.00	0.00	0.00	0.00	0.00
0.00	0.00	0.00	0.00	0.00	0.00	0.00	0.00	0.00	0.00	0.00	0.00	0.00	0.00	0.00	0.00	0.00	0.00	0.00	-142.10	-23.00	165.30	0.10	-73.70	-5.60	79.30	0.00	-3.80	-4.50	8.30	0.00	-3.80	-4.50	8.30	0.00	1.00	0.00	0.00	0.00	0.00	0.00	0.00	0.00	0.00	0.00	0.00	0.00	0.00	0.00	0.00
0.00	0.00	0.00	0.00	0.00	0.00	0.00	0.00	0.00	0.00	0.00	0.00	0.00	0.00	0.00	0.00	0.00	0.00	0.00	-101.60	-76.70	178.40	0.00	-54.90	-32.60	87.60	0.00	-1.30	-6.50	7.80	0.00	-1.30	-6.50	7.80	0.00	1.00	0.00	0.00	0.00	0.00	0.00	0.00	0.00	0.00	0.00	0.00	0.00	0.00	0.00	0.00
0.00	0.00	0.00	0.00	0.00	0.00	0.00	0.00	0.00	0.00	0.00	0.00	0.00	0.00	0.00	0.00	0.00	0.00	0.00	-51.20	-123.00	174.10	0.00	-30.80	-56.40	87.30	0.00	1.30	-7.80	6.50	0.00	1.30	-7.80	6.50	0.00	1.00	0.00	0.00	0.00	0.00	0.00	0.00	0.00	0.00	0.00	0.00	0.00	0.00	0.00	0.00
0.00	0.00	0.00	0.00	0.00	0.00	0.00	0.00	0.00	0.00	0.00	0.00	0.00	0.00	0.00	0.00	0.00	0.00	0.00	4.20	-157.20	152.80	-0.10	-3.60	-74.80	78.40	0.00	3.80	-8.30	4.50	0.00	3.80	-8.30	4.50	0.00	1.00	0.00	0.00	0.00	0.00	0.00	0.00	0.00	0.00	0.00	0.00	0.00	0.00	0.00	0.00
0.00	0.00	0.00	0.00	0.00	0.00	0.00	0.00	0.00	0.00	0.00	0.00	0.00	0.00	0.00	0.00	0.00	0.00	0.00	59.30	-175.90	116.50	0.00	23.80	-85.70	61.90	0.00	5.90	-8.10	2.10	0.00	5.90	-8.10	2.10	0.00	1.00	0.00	0.00	0.00	0.00	0.00	0.00	0.00	0.00	0.00	0.00	0.00	0.00	0.00	0.00
0.00	0.00	0.00	0.00	0.00	0.00	0.00	0.00	0.00	0.00	0.00	0.00	0.00	0.00	0.00	0.00	0.00	0.00	0.00	108.60	-177.50	68.80	0.00	49.00	-88.30	39.30	0.00	7.40	-7.00	-0.40	0.00	7.40	-7.00	-0.40	0.00	1.00	0.00	0.00	0.00	0.00	0.00	0.00	0.00	0.00	0.00	0.00	0.00	0.00	0.00	0.00
0.00	0.00	0.00	0.00	0.00	0.00	0.00	0.00	0.00	0.00	0.00	0.00	0.00	0.00	0.00	0.00	0.00	0.00	0.00	147.20	-161.70	14.40	0.00	69.30	-82.30	12.90	0.00	8.20	-5.20	-3.00	0.00	8.20	-5.20	-3.00	0.00	1.00	0.00	0.00	0.00	0.00	0.00	0.00	0.00	0.00	0.00	0.00	0.00	0.00	0.00	0.00
0.00	0.00	0.00	0.00	0.00	0.00	0.00	0.00	0.00	0.00	0.00	0.00	0.00	0.00	0.00	0.00	0.00	0.00	0.00	171.50	-130.10	-41.20	0.00	82.90	-68.20	-14.70	0.00	8.20	-3.00	-5.20	0.00	8.20	-3.00	-5.20	0.00	1.00	0.00	0.00	0.00	0.00	0.00	0.00	0.00	0.00	0.00	0.00	0.00	0.00	0.00	0.00
0.00	0.00	0.00	0.00	0.00	0.00	0.00	0.00	0.00	0.00	0.00	0.00	0.00	0.00	0.00	0.00	0.00	0.00	0.00	178.90	-85.70	-93.00	0.10	88.40	-47.40	-41.00	0.00	7.40	-0.40	-7.00	0.00	7.40	-0.40	-7.00	0.00	1.00	0.00	0.00	0.00	0.00	0.00	0.00	0.00	0.00	0.00	0.00	0.00	0.00	0.00	0.00
0.00	0.00	0.00	0.00	0.00	0.00	0.00	0.00	0.00	0.00	0.00	0.00	0.00	0.00	0.00	0.00	0.00	0.00	0.00	168.80	-33.00	-135.80	0.00	85.20	-22.00	-63.20	0.00	5.90	2.10	-8.10	0.00	5.90	2.10	-8.10	0.00	1.00	0.00	0.00	0.00	0.00	0.00	0.00	0.00	0.00	0.00	0.00	0.00	0.00	0.00	0.00
0.00	0.00	0.00	0.00	0.00	0.00	0.00	0.00	0.00	0.00	0.00	0.00	0.00	0.00	0.00	0.00	0.00	0.00	0.00	142.20	22.90	-165.20	-0.10	73.70	5.50	-79.20	0.00	3.80	4.50	-8.30	0.00	3.80	4.50	-8.30	0.00	1.00	0.00	0.00	0.00	0.00	0.00	0.00	0.00	0.00	0.00	0.00	0.00	0.00	0.00	0.00
0.00	0.00	0.00	0.00	0.00	0.00	0.00	0.00	0.00	0.00	0.00	0.00	0.00	0.00	0.00	0.00	0.00	0.00	0.00	101.60	76.60	-178.30	-0.10	54.90	32.50	-87.50	0.00	1.30	6.50	-7.80	0.00	1.30	6.50	-7.80	0.00	1.00	0.00	0.00	0.00	0.00	0.00	0.00	0.00	0.00	0.00	0.00	0.00	0.00	0.00	0.00
0.00	0.00	0.00	0.00	0.00	0.00	0.00	0.00	0.00	0.00	0.00	0.00	0.00	0.00	0.00	0.00	0.00	0.00	0.00	51.10	122.80	-174.00	0.00	30.80	56.40	-87.20	0.00	-1.30	7.80	-6.50	0.00	-1.30	7.80	-6.50	0.00	1.00	0.00	0.00	0.00	0.00	0.00	0.00	0.00	0.00	0.00	0.00	0.00	0.00	0.00	0.00
0.00	0.00	0.00	0.00	0.00	0.00	0.00	0.00	0.00	0.00	0.00	0.00	0.00	0.00	0.00	0.00	0.00	0.00	0.00	-4.30	157.00	-152.60	0.00	3.60	74.70	-78.40	0.00	-3.80	8.30	-4.50	0.00	-3.80	8.30	-4.50	0.00	1.00	0.00	0.00	0.00	0.00	0.00	0.00	0.00	0.00	0.00	0.00	0.00	0.00	0.00	0.00
0.00	0.00	0.00	0.00	0.00	0.00	0.00	0.00	0.00	0.00	0.00	0.00	0.00	0.00	0.00	0.00	0.00	0.00	0.00	-59.30	175.80	-116.30	0.00	-23.80	85.70	-61.80	0.00	-5.90	8.10	-2.10	0.00	-5.90	8.10	-2.10	0.00	1.00	0.00	0.00	0.00	0.00	0.00	0.00	0.00	0.00	0.00	0.00	0.00	0.00	0.00	0.00
0.00	0.00	0.00	0.00	0.00	0.00	0.00	0.00	0.00	0.00	0.00	0.00	0.00	0.00	0.00	0.00	0.00	0.00	0.00	-108.60	177.40	-68.70	0.00	-49.00	88.30	-39.30	0.00	-7.40	7.00	0.40	0.00	-7.40	7.00	0.40	0.00	1.00	0.00	0.00	0.00	0.00	0.00	0.00	0.00	0.00	0.00	0.00	0.00	0.00	0.00	0.00
0.00	0.00	0.00	0.00	0.00	0.00	0.00	0.00	0.00	0.00	0.00	0.00	0.00	0.00	0.00	0.00	0.00	0.00	0.00	-147.20	161.60	-14.30	0.00	-69.30	82.20	-12.80	0.00	-8.20	5.20	3.00	0.00	-8.20	5.20	3.00	0.00	1.00	0.00	0.00	0.00	0.00	0.00	0.00	0.00	0.00	0.00	0.00	0.00	0.00	0.00	0.00
0.00	0.00	0.00	0.00	0.00	0.00	0.00	0.00	0.00	0.00	0.00	0.00	0.00	0.00	0.00	0.00	0.00	0.00	0.00	-171.50	129.90	41.40	0.00	-82.90	68.10	14.80	0.00	-8.20	3.00	5.20	0.00	-8.20	3.00	5.20	0.00	1.00	0.00	0.00	0.00	0.00	0.00	0.00	0.00	0.00	0.00	0.00	0.00	0.00	0.00	0.00
0.00	0.00	0.00	0.00	0.00	0.00	0.00	0.00	0.00	0.00	0.00	0.00	0.00	0.00	0.00	0.00	0.00	0.00	0.00	-178.90	85.60	93.20	0.00	-88.40	47.30	41.00	0.00	-7.40	0.40	7.00	0.00	-7.40	0.40	7.00	0.00	1.00	0.00	0.00	0.00	0.00	0.00	0.00	0.00	0.00	0.00	0.00	0.00	0.00	0.00	0.00
0.00	0.00	0.00	0.00	0.00	0.00	0.00	0.00	0.00	0.00	0.00	0.00	0.00	0.00	0.00	0.00	0.00	0.00	0.00	-168.80	32.90	135.80	0.00	-85.20	21.90	63.30	0.00	-5.90	-2.10	8.10	0.00	-5.90	-2.10	8.10	0.00	1.00	0.00	0.00	0.00	0.00	0.00	0.00	0.00	0.00	0.00	0.00	0.00	0.00	0.00	0.00
0.00	0.00	0.00	0.00	0.00	0.00	0.00	0.00	0.00	0.00	0.00	0.00	0.00	0.00	0.00	0.00	0.00	0.00	0.00	-142.10	-23.00	165.20	0.00	-73.70	-5.60	79.30	0.00	-3.80	-4.50	8.30	0.00	-3.80	-4.50	8.30	0.00	1.00	0.00	0.00	0.00	0.00	0.00	0.00	0.00	0.00	0.00	0.00	0.00	0.00	0.00	0.00
0.00	0.00	0.00	0.00	0.00	0.00	0.00	0.00	0.00	0.00	0.00	0.00	0.00	0.00	0.00	0.00	0.00	0.00	0.00	-101.60	-76.70	178.40	0.00	-54.90	-32.60	87.60	0.00	-1.30	-6.50	7.80	0.00	-1.30	-6.50	7.80	0.00	1.00	0.00	0.00	0.00	0.00	0.00	0.00	0.00	0.00	0.00	0.00	0.00	0.00	0.00	0.00
0.00	0.00	0.00	0.00	0.00	0.00	0.00	0.00	0.00	0.00	0.00	0.00	0.00	0.00	0.00	0.00	0.00	0.00	0.00	-51.10	-122.90	174.20	0.00	-30.80	-56.40	87.30	0.00	1.30	-7.80	6.50	0.00	1.30	-7.80	6.50	0.00	1.00	0.00	0.00	0.00	0.00	0.00	0.00	0.00	0.00	0.00	0.00	0.00	0.00	0.00	0.00
0.00	0.00	0.00	0.00	0.00	0.00	0.00	0.00	0.00	0.00	0.00	0.00	0.00	0.00	0.00	0.00	0.00	0.00	0.00	4.30	-157.10	152.80	0.00	-3.60	-74.80	78.40	0.00	3.80	-8.30	4.50	0.00	3.80	-8.30	4.50	0.00	1.00	0.00	0.00	0.00	0.00	0.00	0.00	0.00	0.00	0.00	0.00	0.00	0.00	0.00	0.00
0.00	0.00	0.00	0.00	0.00	0.00	0.00	0.00	0.00	0.00	0.00	0.00	0.00	0.00	0.00	0.00	0.00	0.00	0.00	59.40	-175.90	116.50	0.00	23.80	-85.70	61.90	0.00	5.90	-8.10	2.10	0.00	5.90	-8.10	2.10	0.00	1.00	0.00	0.00	0.00	0.00	0.00	0.00	0.00	0.00	0.00	0.00	0.00	0.00	0.00	0.00
0.00	0.00	0.00	0.00	0.00	0.00	0.00	0.00	0.00	0.00	0.00	0.00	0.00	0.00	0.00	0.00	0.00	0.00	0.00	108.60	-177.50	68.80	0.00	49.00	-88.30	39.30	0.00	7.40	-7.00	-0.40	0.00	7.40	-7.00	-0.40	0.00	1.00	0.00	0.00	0.00	0.00	0.00	0.00	0.00	0.00	0.00	0.00	0.00	0.00	0.00	0.00
0.00	0.00	0.00	0.00	0.00	0.00	0.00	0.00	0.00	0.00	0.00	0.00	0.00	0.00	0.00	0.00	0.00	0.00	0.00	147.20	-161.70	14.40	0.00	69.40	-82.30	12.90	0.00	8.20	-5.20	-3.00	0.00	8.20	-5.20	-3.00	0.00	1.00	0.00	0.00	0.00	0.00	0.00	0.00	0.00	0.00	0.00	0.00	0.00	0.00	0.00	0.00
0.00	0.00	0.00	0.00	0.00	0.00	0.00	0.00	0.00	0.00	0.00	0.00	0.00	0.00	0.00	0.00	0.00	0.00	0.00	171.50	-130.10	-41.30	0.00	82.90	-68.20	-14.70	0.00	8.20	-3.00	-5.20	0.00	8.20	-3.00	-5.20	0.00	1.00	0.00	0.00	0.00	0.00	0.00	0.00	0.00	0.00	0.00	0.00	0.00	0.00	0.00	0.00
0.00	0.00	0.00	0.00	0.00	0.00	0.00	0.00	0.00	0.00	0.00	0.00	0.00	0.00	0.00	0.00	0.00	0.00	0.00	178.90	-85.70	-93.00	0.00	88.40	-47.40	-41.00	0.00	7.40	-0.40	-7.00	0.00	7.40	-0.40	-7.00	0.00	1.00	0.00	0.00	0.00	0.00	0.00	0.00	0.00	0.00	0.00	0.00	0.00	0.00	0.00	0.00
0.00	0.00	0.00	0.00	0.00	0.00	0.00	0.00	0.00	0.00	0.00	0.00	0.00	0.00	0.00	0.00	0.00	0.00	0.00	168.80	-33.00	-135.70	0.00	85.20	-22.00	-63.20	0.00	5.90	2.10	-8.10	0.00	5.90	2.10	-8.10	0.00	1.00	0.00	0.00	0.00	0.00	0.00	0.00	0.00	0.00	0.00	0.00	0.00	0.00	0.00	0.00
0.00	0.00	0.00	0.00	0.00	0.00	0.00	0.00	0.00	0.00	0.00	0.00	0.00	0.00	0.00	0.00	0.00	0.00	0.00	142.20	22.90	-165.10	0.00	73.70	5.50	-79.20	0.00	3.80	4.50	-8.30	0.00	3.80	4.50	-8.30	0.00	1.00	0.00	0.00	0.00	0.00	0.00	0.00	0.00	0.00	0.00	0.00	0.00	0.00	0.00	0.00
0.00	0.00	0.00	0.00	0.00	0.00	0.00	0.00	0.00	0.00	0.00	0.00	0.00	0.00	0.00	0.00	0.00	0.00	0.00	101.70	76.60	-178.30	0.00	54.90	32.50	-87.50	0.00	1.30	6.50	-7.80	0.00	1.30	6.50	-7.80	0.00	1.00	0.00	0.00	0.00	0.00	0.00	0.00	0.00	0.00	0.00	0.00	0.00	0.00	0.00	0.00
0.00	0.00	0.00	0.00	0.00	0.00	0.00	0.00	0.00	0.00	0.00	0.00	0.00	0.00	0.00	0.00	0.00	0.00	0.00	51.20	122.80	-174.00	0.00	30.80	56.40	-87.20	0.00	-1.30	7.80	-6.50	0.00	-1.30	7.80	-6.50	0.00	1.00	0.00	0.00	0.00	0.00	0.00	0.00	0.00	0.00	0.00	0.00	0.00	0.00	0.00	0.00
0.00	0.00	0.00	0.00	0.00	0.00	0.00	0.00	0.00	0.00	0.00	0.00	0.00	0.00	0.00	0.00	0.00	0.00	0.00	-4.30	157.00	-152.60	0.00	3.60	74.70	-78.40	0.00	-3.80	8.30	-4.50	0.00	-3.80	8.30	-4.50	0.00	1.00	0.00	0.00	0.00	0.00	0.00	0.00	0.00	0.00	0.00	0.00	0.00	0.00	0.00	0.00
0.00	0.00	0.00	0.00	0.00	0.00	0.00	0.00	0.00	0.00	0.00	0.00	0.00	0.00	0.00	0.00	0.00	0.00	0.00	-59.30	175.80	-116.40	0.00	-23.80	85.70	-61.80	0.00	-5.90	8.10	-2.10	0.00	-5.90	8.10	-2.10	0.00	1.00	0.00	0.00	0.00	0.00	0.00	0.00	0.00	0.00	0.00	0.00	0.00	0.00	0.00	0.00
0.00	0.00	0.00	0.00	0.00	0.00	0.00	0.00	0.00	0.00	0.00	0.00	0.00	0.00	0.00	0.00	0.00	0.00	0.00	-108.60	177.40	-68.70	0.00	-49.00	88.30	-39.30	0.00	-7.40	7.00	0.40	0.00	-7.40	7.00	0.40	0.00	1.00	0.00	0.00	0.00	0.00	0.00	0.00	0.00	0.00	0.00	0.00	0.00	0.00	0.00	0.00
0.00	0.00	0.00	0.00	0.00	0.00	0.00	0.00	0.00	0.00	0.00	0.00	0.00	0.00	0.00	0.00	0.00	0.00	0.00	-147.20	161.60	-14.30	0.00	-69.30	82.20	-12.80	0.00	-8.20	5.20	3.00	0.00	-8.20	5.20	3.00	0.00	1.00	0.00	0.00	0.00	0.00	0.00	0.00	0.00	0.00	0.00	0.00	0.00	0.00	0.00	0.00
0.00	0.00	0.00	0.00	0.00	0.00	0.00	0.00	0.00	0.00	0.00	0.00	0.00	0.00	0.00	0.00	0.00	0.00	0.00	-171.40	130.00	41.40	0.00	-82.90	68.10	14.80	0.00	-8.20	3.00	5.20	0.00	-8.20	3.00	5.20	0.00	1.00	0.00	0.00	0.00	0.00	0.00	0.00	0.00	0.00	0.00	0.00	0.00	0.00	0.00	0.00
0.00	0.00	0.00	0.00	0.00	0.00	0.00	0.00	0.00	0.00	0.00	0.00	0.00	0.00	0.00	0.00	0.00	0.00	0.00	-178.80	85.60	93.20	0.00	-88.40	47.30	41.00	0.00	-7.40	0.40	7.00	0.00	-7.40	0.40	7.00	0.00	1.00	0.00	0.00	0.00	0.00	0.00	0.00	0.00	0.00	0.00	0.00	0.00	0.00	0.00	0.00
0.00	0.00	0.00	0.00	0.00	0.00	0.00	0.00	0.00	0.00	0.00	0.00	0.00	0.00	0.00	0.00	0.00	0.00	0.00	-168.80	32.90	135.90	0.00	-85.20	21.90	63.30	0.00	-5.90	-2.10	8.10	0.00	-5.90	-2.10	8.10	0.00	1.00	0.00	0.00	0.00	0.00	0.00	0.00	0.00	0.00	0.00	0.00	0.00	0.00	0.00	0.00
0.00	0.00	0.00	0.00	0.00	0.00	0.00	0.00	0.00	0.00	0.00	0.00	0.00	0.00	0.00	0.00	0.00	0.00	0.00	-142.10	-23.00	165.30	0.00	-73.70	-5.60	79.30	0.00	-3.80	-4.50	8.30	0.00	-3.80	-4.50	8.30	0.00	1.00	0.00	0.00	0.00	0.00	0.00	0.00	0.00	0.00	0.00	0.00	0.00	0.00	0.00	0.00
0.00	0.00	0.00	0.00	0.00	0.00	0.00	0.00	0.00	0.00	0.00	0.00	0.00	0.00	0.00	0.00	0.00	0.00	0.00	-101.60	-76.70	178.40	0.00	-54.90	-32.60	87.60	0.00	-1.30	-6.50	7.80	0.00	-1.30	-6.50	7.80	0.00	1.00	0.00	0.00	0.00	0.00	0.00	0.00	0.00	0.00	0.00	0.00	0.00	0.00	0.00	0.00
0.00	0.00	0.00	0.00	0.00	0.00	0.00	0.00	0.00	0.00	0.00	0.00	0.00	0.00	0.00	0.00	0.00	0.00	0.00	-51.10	-122.90	174.10	0.00	-30.80	-56.40	87.30	0.00	1.30	-7.80	6.50	0.00	1.30	-7.80	6.50	0.00	1.00	0.00	0.00	0.00	0.00	0.00	0.00	0.00	0.00	0.00	0.00	0.00	0.00	0.00	0.00
0.00	0.00	0.00	0.00	0.00	0.00	0.00	0.00	0.00	0.00	0.00	0.00	0.00	0.00	0.00	0.00	0.00	0.00	0.00	4.20	-157.10	152.80	0.00	-3.60	-74.80	78.40	0.00	3.80	-8.30	4.50	0.00	3.80	-8.30	4.50	0.00	1.00	0.00	0.00	0.00	0.00	0.00	0.00	0.00	0.00	0.00	0.00	0.00	0.00	0.00	0.00
0.00	0.00	0.00	0.00	0.00	0.00	0.00	0.00	0.00	0.00	0.00	0.00	0.00	0.00	0.00	0.00	0.00	0.00	0.00	59.30	-175.90	116.50	0.00	23.80	-85.70	61.90	0.00	5.90	-8.10	2.10	0.00	5.90	-8.10	2.10	0.00	1.00	0.00	0.00	0.00	0.00	0.00	0.00	0.00	0.00	0.00	0.00	0.00	0.00	0.00	0.00
0.00	0.00	0.00	0.00	0.00	0.00	0.00	0.00	0.00	0.00	0.00	0.00	0.00	0.00	0.00	0.00	0.00	0.00	0.00	108.60	-177.50	68.80	0.00	49.00	-88.30	39.30	0.00	7.40	-7.00	-0.40	0.00	7.40	-7.00	-0.40	0.00	1.00	0.00	0.00	0.00	0.00	0.00	0.00	0.00	0.00	0.00	0.00	0.00	0.00	0.00	0.00
0.00	0.00	0.00	0.00	0.00	0.00	0.00	0.00	0.00	0.00	0.00	0.00	0.00	0.00	0.00	0.00	0.00	0.00	0.00	147.30	-161.70	14.40	0.00	69.40	-82.30	12.90	0.00	8.20	-5.20	-3.00	0.00	8.20	-5.20	-3.00	0.00	1.00	0.00	0.00	0.00	0.00	0.00	0.00	0.00	0.00	0.00	0.00	0.00	0.00	0.00	0.00
0.00	0.00	0.00	0.00	0.00	0.00	0.00	0.00	0.00	0.00	0.00	0.00	0.00	0.00	0.00	0.00	0.00	0.00	0.00	171.50	-130.10	-41.30	0.00	82.90	-68.20	-14.70	0.00	8.20	-3.00	-5.20	0.00	8.20	-3.00	-5.20	0.00	1.00	0.00	0.00	0.00	0.00	0.00	0.00	0.00	0.00	0.00	0.00	0.00	0.00	0.00	0.00
0.00	0.00	0.00	0.00	0.00	0.00	0.00	0.00	0.00	0.00	0.00	0.00	0.00	0.00	0.00	0.00	0.00	0.00	0.00	178.90	-85.70	-93.10	0.00	88.40	-47.40	-41.00	0.00	7.40	-0.40	-7.00	0.00	7.40	-0.40	-7.00	0.00	1.00	0.00	0.00	0.00	0.00	0.00	0.00	0.00	0.00	0.00	0.00	0.00	0.00	0.00	0.00
0.00	0.00	0.00	0.00	0.00	0.00	0.00	0.00	0.00	0.00	0.00	0.00	0.00	0.00	0.00	0.00	0.00	0.00	0.00	168.80	-33.00	-135.80	0.00	85.20	-22.00	-63.20	0.00	5.90	2.10	-8.10	0.00	5.90	2.10	-8.10	0.00	1.00	0.00	0.00	0.00	0.00	0.00	0.00	0.00	0.00	0.00	0.00	0.00	0.00	0.00	0.00
0.00	0.00	0.00	0.00	0.00	0.00	0.00	0.00	0.00	0.00	0.00	0.00	0.00	0.00	0.00	0.00	0.00	0.00	0.00	142.20	22.90	-165.10	0.00	73.70	5.50	-79.20	0.00	3.80	4.50	-8.30	0.00	3.80	4.50	-8.30	0.00	1.00	0.00	0.00	0.00	0.00	0.00	0.00	0.00	0.00	0.00	0.00	0.00	0.00	0.00	0.00
0.00	0.00	0.00	0.00	0.00	0.00	0.00	0.00	0.00	0.00	0.00	0.00	0.00	0.00	0.00	0.00	0.00	0.00	0.00	101.60	76.60	-178.30	0.00	54.90	32.50	-87.50	0.00	1.30	6.50	-7.80	0.00	1.30	6.50	-7.80	0.00	1.00	0.00	0.00	0.00	0.00	0.00	0.00	0.00	0.00	0.00	0.00	0.00	0.00	0.00	0.00
0.00	0.00	0.00	0.00	0.00	0.00	0.00	0.00	0.00	0.00	0.00	0.00	0.00	0.00	0.00	0.00	0.00	0.00	0.00	51.10	122.80	-174.00	0.00	30.80	56.40	-87.20	0.00	-1.30	7.80	-6.50	0.00	-1.30	7.80	-6.50	0.00	1.00	0.00	0.00	0.00	0.00	0.00	0.00	0.00	0.00	0.00	0.00	0.00	0.00	0.00	0.00
0.00	0.00	0.00	0.00	0.00	0.00	0.00	0.00	0.00	0.00	0.00	0.00	0.00	0.00	0.00	0.00	0.00	0.00	0.00	-4.30	157.00	-152.70	0.00	3.60	74.70	-78.40	0.00	-3.80	8.30	-4.50	0.00	-3.80	8.30	-4.50	0.00	1.00	0.00	0.00	0.00	0.00	0.00	0.00	0.00	0.00	0.00	0.00	0.00	0.00	0.00	0.00
0.00	0.00	0.00	0.00	0.00	0.00	0.00	0.00	0.00	0.00	0.00	0.00	0.00	0.00	0.00	0.00	0.00	0.00	0.00	-59.40	175.80	-116.30	0.00	-23.80	85.70	-61.80	0.00	-5.90	8.10	-2.10	0.00	-5.90	8.10	-2.10	0.00	1.00	0.00	0.00	0.00	0.00	0.00	0.00	0.00	0.00	0.00	0.00	0.00	0.00	0.00	0.00
0.00	0.00	0.00	0.00	0.00	0.00	0.00	0.00	0.00	0.00	0.00	0.00	0.00	0.00	0.00	0.00	0.00	0.00	0.00	-108.60	177.40	-68.70	0.10	-49.00	88.30	-39.30	0.00	-7.40	7.00	0.40	0.00	-7.40	7.00	0.40	0.00	1.00	0.00	0.00	0.00	0.00	0.00	0.00	0.00	0.00	0.00	0.00	0.00	0.00	0.00	0.00
0.00	0.00	0.00	0.00	0.00	0.00	0.00	0.00	0.00	0.00	0.00	0.00	0.00	0.00	0.00	0.00	0.00	0.00	0.00	-147.20	161.60	-14.30	0.00	-69.30	82.20	-12.80	0.00	-8.20	5.20	3.00	0.00	-8.20	5.20	3.00	0.00	1.00	0.00	0.00	0.00	0.00	0.00	0.00	0.00	0.00	0.00	0.00	0.00	0.00	0.00	0.00
0.00	0.00	0.00	0.00	0.00	0.00	0.00	0.00	0.00	0.00	0.00	0.00	0.00	0.00	0.00	0.00	0.00	0.00	0.00	-171.40	130.00	41.40	0.00	-82.90	68.10	14.80	0.00	-8.20	3.00	5.20	0.00	-8.20	3.00	5.20	0.00	1.00	0.00	0.00	0.00	0.00	0.00	0.00	0.00	0.00	0.00	0.00	0.00	0.00	0.00	0.00
0.00	0.00	0.00	0.00	0.00	0.00	0.00	0.00	0.00	0.00	0.00	0.00	0.00	0.00	0.00	0.00	0.00	0.00	0.00	-178.90	85.60	93.10	-0.10	-88.40	47.30	41.00	0.00	-7.40	0.40	7.00	0.00	-7.40	0.40	7.00	0.00	1.00	0.00	0.00	0.00	0.00	0.00	0.00	0.00	0.00	0.00	0.00	0.00	0.00	0.00	0.00
0.00	0.00	0.00	0.00	0.00	0.00	0.00	0.00	0.00	0.00	0.00	0.00	0.00	0.00	0.00	0.00	0.00	0.00	0.00	-168.80	32.80	135.80	0.00	-85.20	21.90	63.30	0.00	-5.90	-2.10	8.10	0.00	-5.90	-2.10	8.10	0.00	1.00	0.00	0.00	0.00	0.00	0.00	0.00	0.00	0.00	0.00	0.00	0.00	0.00	0.00	0.00
0.00	0.00	0.00	0.00	0.00	0.00	0.00	0.00	0.00	0.00	0.00	0.00	0.00	0.00	0.00	0.00	0.00	0.00	0.00	-142.20	-23.00	165.20	0.00	-73.70	-5.60	79.30	0.00	-3.80	-4.50	8.30	0.00	-3.80	-4.50	8.30	0.00	1.00	0.00	0.00	0.00	0.00	0.00	0.00	0.00	0.00	0.00	0.00	0.00	0.00	0.00	0.00
0.00	0.00	0.00	0.00	0.00	0.00	0.00	0.00	0.00	0.00	0.00	0.00	0.00	0.00	0.00	0.00	0.00	0.00	0.00	-101.60	-76.70	178.50	0.00	-54.90	-32.60	87.60	0.00	-1.30	-6.50	7.80	0.00	-1.30	-6.50	7.80	0.00	1.00	0.00	0.00	0.00	0.00	0.00	0.00	0.00	0.00	0.00	0.00	0.00	0.00	0.00	0.00
0.00	0.00	0.00	0.00	0.00	0.00	0.00	0.00	0.00	0.00	0.00	0.00	0.00	0.00	0.00	0.00	0.00	0.00	0.00	-51.10	-122.90	174.20	0.10	-30.80	-56.40	87.30	0.00	1.30	-7.80	6.50	0.00	1.30	-7.80	6.50	0.00	1.00	0.00	0.00	0.00	0.00	0.00	0.00	0.00	0.00	0.00	0.00	0.00	0.00	0.00	0.00
0.00	0.00	0.00	0.00	0.00	0.00	0.00	0.00	0.00	0.00	0.00	0.00	0.00	0.00	0.00	0.00	0.00	0.00	0.00	4.30	-157.10	152.80	0.00	-3.60	-74.80	78.40	0.00	3.80	-8.30	4.50	0.00	3.80	-8.30	4.50	0.00	1.00	0.00	0.00	0.00	0.00	0.00	0.00	0.00	0.00	0.00	0.00	0.00	0.00	0.00	0.00
0.00	0.00	0.00	0.00	0.00	0.00	0.00	0.00	0.00	0.00	0.00	0.00	0.00	0.00	0.00	0.00	0.00	0.00	0.00	59.30	-175.90	116.50	0.00	23.80	-85.70	61.90	0.00	5.90	-8.10	2.10	0.00	5.90	-8.10	2.10	0.00	1.00	0.00	0.00	0.00	0.00	0.00	0.00	0.00	0.00	0.00	0.00	0.00	0.00	0.00	0.00
0.00	0.00	0.00	0.00	0.00	0.00	0.00	0.00	0.00	0.00	0.00	0.00	0.00	0.00	0.00	0.00	0.00	0.00	0.00	108.60	-177.50	68.80	0.00	49.00	-88.30	39.30	0.00	7.40	-7.00	-0.40	0.00	7.40	-7.00	-0.40	0.00	1.00	0.00	0.00	0.00	0.00	0.00	0.00	0.00	0.00	0.00	0.00	0.00	0.00	0.00	0.00
0.00	0.00	0.00	0.00	0.00	0.00	0.00	0.00	0.00	0.00	0.00	0.00	0.00	0.00	0.00	0.00	0.00	0.00	0.00	147.20	-161.70	14.40	0.00	69.40	-82.30	12.90	0.00	8.20	-5.20	-3.00	0.00	8.20	-5.20	-3.00	0.00	1.00	0.00	0.00	0.00	0.00	0.00	0.00	0.00	0.00	0.00	0.00	0.00	0.00	0.00	0.00
0.00	0.00	0.00	0.00	0.00	0.00	0.00	0.00	0.00	0.00	0.00	0.00	0.00	0.00	0.00	0.00	0.00	0.00	0.00	171.50	-130.10	-41.30	0.00	82.90	-68.20	-14.70	0.00	8.20	-3.00	-5.20	0.00	8.20	-3.00	-5.20	0.00	1.00	0.00	0.00	0.00	0.00	0.00	0.00	0.00	0.00	0.00	0.00	0.00	0.00	0.00	0.00
0.00	0.00	0.00	0.00	0.00	0.00	0.00	0.00	0.00	0.00	0.00	0.00	0.00	0.00	0.00	0.00	0.00	0.00	0.00	178.90	-85.70	-93.10	0.00	88.40	-47.40	-41.00	0.00	7.40	-0.40	-7.00	0.00	7.40	-0.40	-7.00	0.00	1.00	0.00	0.00	0.00	0.00	0.00	0.00	0.00	0.00	0.00	0.00	0.00	0.00	0.00	0.00
0.00	0.00	0.00	0.00	0.00	0.00	0.00	0.00	0.00	0.00	0.00	0.00	0.00	0.00	0.00	0.00	0.00	0.00	0.00	168.80	-33.00	-135.70	0.00	85.20	-22.00	-63.20	0.00	5.90	2.10	-8.10	0.00	5.90	2.10	-8.10	0.00	1.00	0.00	0.00	0.00	0.00	0.00	0.00	0.00	0.00	0.00	0.00	0.00	0.00	0.00	0.00
0.00	0.00	0.00	0.00	0.00	0.00	0.00	0.00	0.00	0.00	0.00	0.00	0.00	0.00	0.00	0.00	0.00	0.00	0.00	142.20	22.90	-165.10	0.00	73.70	5.50	-79.20	0.00	3.80	4.50	-8.30	0.00	3.80	4.50	-8.30	0.00	1.00	0.00	0.00	0.00	0.00	0.00	0.00	0.00	0.00	0.00	0.00	0.00	0.00	0.00	0.00
0.00	0.00	0.00	0.00	0.00	0.00	0.00	0.00	0.00	0.00	0.00	0.00	0.00	0.00	0.00	0.00	0.00	0.00	0.00	101.60	76.60	-178.30	0.00	54.90	32.50	-87.50	0.00	1.30	6.50	-7.80	0.00	1.30	6.50	-7.80	0.00	1.00	0.00	0.00	0.00	0.00	0.00	0.00	0.00	0.00	0.00	0.00	0.00	0.00	0.00	0.00
0.00	0.00	0.00	0.00	0.00	0.00	0.00	0.00	0.00	0.00	0.00	0.00	0.00	0.00	0.00	0.00	0.00	0.00	0.00	51.10	122.80	-174.00	0.00	30.80	56.40	-87.20	0.00	-1.30	7.80	-6.50	0.00	-1.30	7.80	-6.50	0.00	1.00	0.00	0.00	0.00	0.00	0.00	0.00	0.00	0.00	0.00	0.00	0.00	0.00	0.00	0.00
0.00	0.00	0.00	0.00	0.00	0.00	0.00	0.00	0.00	0.00	0.00	0.00	0.00	0.00	0.00	0.00	0.00	0.00	0.00	-4.30	157.00	-152.70	0.00	3.60	74.70	-78.40	0.00	-3.80	8.30	-4.50	0.00	-3.80	8.30	-4.50	0.00	1.00	0.00	0.00	0.00	0.00	0.00	0.00	0.00	0.00	0.00	0.00	0.00	0.00	0.00	0.00
0.00	0.00	0.00	0.00	0.00	0.00	0.00	0.00	0.00	0.00	0.00	0.00	0.00	0.00	0.00	0.00	0.00	0.00	0.00	-59.30	175.80	-116.40	0.00	-23.80	85.70	-61.80	0.00	-5.90	8.00	-2.10	0.00	-5.90	8.00	-2.10	0.00	1.00	0.00	0.00	0.00	0.00	0.00	0.00	0.00	0.00	0.00	0.00	0.00	0.00	0.00	0.00
0.00	0.00	0.00	0.00	0.00	0.00	0.00	0.00	0.00	0.00	0.00	0.00	0.00	0.00	0.00	0.00	0.00	0.00	0.00	-108.60	177.40	-68.70	0.00	-49.00	88.30	-39.30	0.00	-7.40	7.00	0.40	0.00	-7.40	7.00	0.40	0.00	1.00	0.00	0.00	0.00	0.00	0.00	0.00	0.00	0.00	0.00	0.00	0.00	0.00	0.00	0.00
0.00	0.00	0.00	0.00	0.00	0.00	0.00	0.00	0.00	0.00	0.00	0.00	0.00	0.00	0.00	0.00	0.00	0.00	0.00	-147.20	161.60	-14.30	0.00	-69.30	82.20	-12.80	0.00	-8.20	5.20	3.00	0.00	-8.20	5.20	3.00	0.00	1.00	0.00	0.00	0.00	0.00	0.00	0.00	0.00	0.00	0.00	0.00	0.00	0.00	0.00	0.00
0.00	0.00	0.00	0.00	0.00	0.00	0.00	0.00	0.00	0.00	0.00	0.00	0.00	0.00	0.00	0.00	0.00	0.00	0.00	-171.40	130.00	41.40	0.00	-82.90	68.10	14.80	0.00	-8.20	3.00	5.20	0.00	-8.20	3.00	5.20	0.00	1.00	0.00	0.00	0.00	0.00	0.00	0.00	0.00	0.00	0.00	0.00	0.00	0.00	0.00	0.00
0.00	0.00	0.00	0.00	0.00	0.00	0.00	0.00	0.00	0.00	0.00	0.00	0.00	0.00	0.00	0.00	0.00	0.00	0.00	-178.80	85.60	93.20	0.00	-88.40	47.30	41.00	0.00	-7.40	0.40	7.00	0.00	-7.40	0.40	7.00	0.00	1.00	0.00	0.00	0.00	0.00	0.00	0.00	0.00	0.00	0.00	0.00	0.00	0.00	0.00	0.00
0.00	0.00	0.00	0.00	0.00	0.00	0.00	0.00	0.00	0.00	0.00	0.00	0.00	0.00	0.00	0.00	0.00	0.00	0.00	-168.80	32.90	135.90	0.00	-85.20	21.90	63.30	0.00	-5.90	-2.10	8.10	0.00	-5.90	-2.10	8.10	0.00	1.00	0.00	0.00	0.00	0.00	0.00	0.00	0.00	0.00	0.00	0.00	0.00	0.00	0.00	0.00
0.00	0.00	0.00	0.00	0.00	0.00	0.00	0.00	0.00	0.00	0.00	0.00	0.00	0.00	0.00	0.00	0.00	0.00	0.00	-142.20	-23.00	165.30	0.00	-73.70	-5.60	79.30	0.00	-3.80	-4.50	8.30	0.00	-3.80	-4.50	8.30	0.00	1.00	0.00	0.00	0.00	0.00	0.00	0.00	0.00	0.00	0.00	0.00	0.00	0.00	0.00	0.00
0.00	0.00	0.00	0.00	0.00	0.00	0.00	0.00	0.00	0.00	0.00	0.00	0.00	0.00	0.00	0.00	0.00	0.00	0.00	-101.60	-76.70	178.40	0.00	-54.90	-32.60	87.60	0.00	-1.30	-6.50	7.80	0.00	-1.30	-6.50	7.80	0.00	1.00	0.00	0.00	0.00	0.00	0.00	0.00	0.00	0.00	0.00	0.00	0.00	0.00	0.00	0.00
0.00	0.00	0.00	0.00	0.00	0.00	0.00	0.00	0.00	0.00	0.00	0.00	0.00	0.00	0.00	0.00	0.00	0.00	0.00	-51.10	-122.90	174.10	0.00	-30.80	-56.40	87.30	0.00	1.30	-7.80	6.50	0.00	1.30	-7.80	6.50	0.00	1.00	0.00	0.00	0.00	0.00	0.00	0.00	0.00	0.00	0.00	0.00	0.00	0.00	0.00	0.00
0.00	0.00	0.00	0.00	0.00	0.00	0.00	0.00	0.00	0.00	0.00	0.00	0.00	0.00	0.00	0.00	0.00	0.00	0.00	4.30	-157.10	152.80	0.00	-3.60	-74.80	78.40	0.00	3.80	-8.30	4.50	0.00	3.80	-8.30	4.50	0.00	1.00	0.00	0.00	0.00	0.00	0.00	0.00	0.00	0.00	0.00	0.00	0.00	0.00	0.00	0.00
0.00	0.00	0.00	0.00	0.00	0.00	0.00	0.00	0.00	0.00	0.00	0.00	0.00	0.00	0.00	0.00	0.00	0.00	0.00	59.40	-175.90	116.50	0.00	23.80	-85.70	61.90	0.00	5.90	-8.10	2.10	0.00	5.90	-8.10	2.10	0.00	1.00	0.00	0.00	0.00	0.00	0.00	0.00	0.00	0.00	0.00	0.00	0.00	0.00	0.00	0.00
0.00	0.00	0.00	0.00	0.00	0.00	0.00	0.00	0.00	0.00	0.00	0.00	0.00	0.00	0.00	0.00	0.00	0.00	0.00	108.60	-177.50	68.90	0.00	49.00	-88.30	39.30	0.00	7.40	-7.00	-0.40	0.00	7.40	-7.00	-0.40	0.00	1.00	0.00	0.00	0.00	0.00	0.00	0.00	0.00	0.00	0.00	0.00	0.00	0.00	0.00	0.00
0.00	0.00	0.00	0.00	0.00	0.00	0.00	0.00	0.00	0.00	0.00	0.00	0.00	0.00	0.00	0.00	0.00	0.00	0.00	147.20	-161.70	14.50	0.00	69.30	-82.30	12.90	0.00	8.20	-5.20	-3.00	0.00	8.20	-5.20	-3.00	0.00	1.00	0.00	0.00	0.00	0.00	0.00	0.00	0.00	0.00	0.00	0.00	0.00	0.00	0.00	0.00
0.00	0.00	0.00	0.00	0.00	0.00	0.00	0.00	0.00	0.00	0.00	0.00	0.00	0.00	0.00	0.00	0.00	0.00	0.00	171.40	-130.10	-41.30	0.00	82.90	-68.20	-14.70	0.00	8.20	-3.00	-5.20	0.00	8.20	-3.00	-5.20	0.00	1.00	0.00	0.00	0.00	0.00	0.00	0.00	0.00	0.00	0.00	0.00	0.00	0.00	0.00	0.00
0.00	0.00	0.00	0.00	0.00	0.00	0.00	0.00	0.00	0.00	0.00	0.00	0.00	0.00	0.00	0.00	0.00	0.00	0.00	178.90	-85.70	-93.10	0.00	88.40	-47.40	-41.00	0.00	7.40	-0.40	-7.00	0.00	7.40	-0.40	-7.00	0.00	1.00	0.00	0.00	0.00	0.00	0.00	0.00	0.00	0.00	0.00	0.00	0.00	0.00	0.00	0.00
0.00	0.00	0.00	0.00	0.00	0.00	0.00	0.00	0.00	0.00	0.00	0.00	0.00	0.00	0.00	0.00	0.00	0.00	0.00	168.80	-33.00	-135.80	0.00	85.20	-22.00	-63.20	0.00	5.90	2.10	-8.10	0.00	5.90	2.10	-8.10	0.00	1.00	0.00	0.00	0.00	0.00	0.00	0.00	0.00	0.00	0.00	0.00	0.00	0.00	0.00	0.00
0.00	0.00	0.00	0.00	0.00	0.00	0.00	0.00	0.00	0.00	0.00	0.00	0.00	0.00	0.00	0.00	0.00	0.00	0.00	142.20	22.90	-165.10	0.00	73.70	5.50	-79.20	0.00	3.80	4.50	-8.30	0.00	3.80	4.50	-8.30	0.00	1.00	0.00	0.00	0.00	0.00	0.00	0.00	0.00	0.00	0.00	0.00	0.00	0.00	0.00	0.00
0.00	0.00	0.00	0.00	0.00	0.00	0.00	0.00	0.00	0.00	0.00	0.00	0.00	0.00	0.00	0.00	0.00	0.00	0.00	101.60	76.60	-178.30	0.00	54.90	32.50	-87.50	0.00	1.30	6.50	-7.80	0.00	1.30	6.50	-7.80	0.00	1.00	0.00	0.00	0.00	0.00	0.00	0.00	0.00	0.00	0.00	0.00	0.00	0.00	0.00	0.00
0.00	0.00	0.00	0.00	0.00	0.00	0.00	0.00	0.00	0.00	0.00	0.00	0.00	0.00	0.00	0.00	0.00	0.00	0.00	51.10	122.80	-174.00	0.00	30.80	56.40	-87.20	0.00	-1.30	7.80	-6.50	0.00	-1.30	7.80	-6.50	0.00	1.00	0.00	0.00	0.00	0.00	0.00	0.00	0.00	0.00	0.00	0.00	0.00	0.00	0.00	0.00
0.00	0.00	0.00	0.00	0.00	0.00	0.00	0.00	0.00	0.00	0.00	0.00	0.00	0.00	0.00	0.00	0.00	0.00	0.00	-4.30	157.00	-152.70	0.00	3.60	74.70	-78.40	0.00	-3.80	8.30	-4.50	0.00	-3.80	8.30	-4.50	0.00	1.00	0.00	0.00	0.00	0.00	0.00	0.00	0.00	0.00	0.00	0.00	0.00	0.00	0.00	0.00
0.00	0.00	0.00	0.00	0.00	0.00	0.00	0.00	0.00	0.00	0.00	0.00	0.00	0.00	0.00	0.00	0.00	0.00	0.00	-59.30	175.80	-116.40	0.00	-23.80	85.70	-61.80	0.00	-5.90	8.10	-2.10	0.00	-5.90	8.10	-2.10	0.00	1.00	0.00	0.00	0.00	0.00	0.00	0.00	0.00	0.00	0.00	0.00	0.00	0.00	0.00	0.00
0.00	0.00	0.00	0.00	0.00	0.00	0.00	0.00	0.00	0.00	0.00	0.00	0.00	0.00	0.00	0.00	0.00	0.00	0.00	-108.60	177.40	-68.70	0.00	-49.00	88.30	-39.30	0.00	-7.40	7.00	0.40	0.00	-7.40	7.00	0.40	0.00	1.00	0.00	0.00	0.00	0.00	0.00	0.00	0.00	0.00	0.00	0.00	0.00	0.00	0.00	0.00
0.00	0.00	0.00	0.00	0.00	0.00	0.00	0.00	0.00	0.00	0.00	0.00	0.00	0.00	0.00	0.00	0.00	0.00	0.00	-147.20	161.60	-14.30	0.00	-69.30	82.20	-12.80	0.00	-8.20	5.20	3.00	0.00	-8.20	5.20	3.00	0.00	1.00	0.00	0.00	0.00	0.00	0.00	0.00	0.00	0.00	0.00	0.00	0.00	0.00	0.00	0.00
0.00	0.00	0.00	0.00	0.00	0.00	0.00	0.00	0.00	0.00	0.00	0.00	0.00	0.00	0.00	0.00	0.00	0.00	0.00	-171.50	129.90	41.40	0.00	-82.90	68.10	14.80	0.00	-8.20	3.00	5.20	0.00	-8.20	3.00	5.20	0.00	1.00	0.00	0.00	0.00	0.00	0.00	0.00	0.00	0.00	0.00	0.00	0.00	0.00	0.00	0.00
0.00	0.00	0.00	0.00	0.00	0.00	0.00	0.00	0.00	0.00	0.00	0.00	0.00	0.00	0.00	0.00	0.00	0.00	0.00	-178.90	85.60	93.20	0.00	-88.40	47.30	41.00	0.00	-7.40	0.40	7.00	0.00	-7.40	0.40	7.00	0.00	1.00	0.00	0.00	0.00	0.00	0.00	0.00	0.00	0.00	0.00	0.00	0.00	0.00	0.00	0.00
0.00	0.00	0.00	0.00	0.00	0.00	0.00	0.00	0.00	0.00	0.00	0.00	0.00	0.00	0.00	0.00	0.00	0.00	0.00	-168.80	32.90	135.80	0.00	-85.20	21.90	63.30	0.00	-5.90	-2.10	8.10	0.00	-5.90	-2.10	8.10	0.00	1.00	0.00	0.00	0.00	0.00	0.00	0.00	0.00	0.00	0.00	0.00	0.00	0.00	0.00	0.00
0.00	0.00	0.00	0.00	0.00	0.00	0.00	0.00	0.00	0.00	0.00	0.00	0.00	0.00	0.00	0.00	0.00	0.00	0.00	-142.20	-23.00	165.20	0.00	-73.70	-5.60	79.30	0.00	-3.80	-4.50	8.30	0.00	-3.80	-4.50	8.30	0.00	1.00	0.00	0.00	0.00	0.00	0.00	0.00	0.00	0.00	0.00	0.00	0.00	0.00	0.00	0.00
0.00	0.00	0.00	0.00	0.00	0.00	0.00	0.00	0.00	0.00	0.00	0.00	0.00	0.00	0.00	0.00	0.00	0.00	0.00	-101.60	-76.70	178.50	0.00	-54.90	-32.60	87.60	0.00	-1.30	-6.50	7.80	0.00	-1.30	-6.50	7.80	0.00	1.00	0.00	0.00	0.00	0.00	0.00	0.00	0.00	0.00	0.00	0.00	0.00	0.00	0.00	0.00
0.00	0.00	0.00	0.00	0.00	0.00	0.00	0.00	0.00	0.00	0.00	0.00	0.00	0.00	0.00	0.00	0.00	0.00	0.00	-51.10	-122.90	174.20	0.00	-30.80	-56.40	87.30	0.00	1.30	-7.80	6.50	0.00	1.30	-7.80	6.50	0.00	1.00	0.00	0.00	0.00	0.00	0.00	0.00	0.00	0.00	0.00	0.00	0.00	0.00	0.00	0.00
0.00	0.00	0.00	0.00	0.00	0.00	0.00	0.00	0.00	0.00	0.00	0.00	0.00	0.00	0.00	0.00	0.00	0.00	0.00	4.30	-157.10	152.80	0.00	-3.60	-74.80	78.40	0.00	3.80	-8.30	4.50	0.00	3.80	-8.30	4.50	0.00	1.00	0.00	0.00	0.00	0.00	0.00	0.00	0.00	0.00	0.00	0.00	0.00	0.00	0.00	0.00
0.00	0.00	0.00	0.00	0.00	0.00	0.00	0.00	0.00	0.00	0.00	0.00	0.00	0.00	0.00	0.00	0.00	0.00	0.00	59.40	-175.90	116.50	0.00	23.80	-85.70	61.90	0.00	5.90	-8.10	2.10	0.00	5.90	-8.10	2.10	0.00	1.00	0.00	0.00	0.00	0.00	0.00	0.00	0.00	0.00	0.00	0.00	0.00	0.00	0.00	0.00
0.00	0.00	0.00	0.00	0.00	0.00	0.00	0.00	0.00	0.00	0.00	0.00	0.00	0.00	0.00	0.00	0.00	0.00	0.00	108.60	-177.50	68.80	0.00	49.00	-88.30	39.30	0.00	7.40	-7.00	-0.40	0.00	7.40	-7.00	-0.40	0.00	1.00	0.00	0.00	0.00	0.00	0.00	0.00	0.00	0.00	0.00	0.00	0.00	0.00	0.00	0.00
0.00	0.00	0.00	0.00	0.00	0.00	0.00	0.00	0.00	0.00	0.00	0.00	0.00	0.00	0.00	0.00	0.00	0.00	0.00	147.20	-161.70	14.40	0.00	69.30	-82.30	12.90	0.00	8.20	-5.20	-3.00	0.00	8.20	-5.20	-3.00	0.00	1.00	0.00	0.00	0.00	0.00	0.00	0.00	0.00	0.00	0.00	0.00	0.00	0.00	0.00	0.00
0.00	0.00	0.00	0.00	0.00	0.00	0.00	0.00	0.00	0.00	0.00	0.00	0.00	0.00	0.00	0.00	0.00	0.00	0.00	171.40	-130.10	-41.30	0.00	82.90	-68.20	-14.70	0.00	8.20	-3.00	-5.20	0.00	8.20	-3.00	-5.20	0.00	1.00	0.00	0.00	0.00	0.00	0.00	0.00	0.00	0.00	0.00	0.00	0.00	0.00	0.00	0.00
0.00	0.00	0.00	0.00	0.00	0.00	0.00	0.00	0.00	0.00	0.00	0.00	0.00	0.00	0.00	0.00	0.00	0.00	0.00	178.90	-85.70	-93.00	0.00	88.40	-47.40	-41.00	0.00	7.40	-0.40	-7.00	0.00	7.40	-0.40	-7.00	0.00	1.00	0.00	0.00	0.00	0.00	0.00	0.00	0.00	0.00	0.00	0.00	0.00	0.00	0.00	0.00
0.00	0.00	0.00	0.00	0.00	0.00	0.00	0.00	0.00	0.00	0.00	0.00	0.00	0.00	0.00	0.00	0.00	0.00	0.00	168.80	-32.90	-135.70	0.10	85.20	-22.00	-63.20	0.00	5.90	2.10	-8.10	0.00	5.90	2.10	-8.10	0.00	1.00	0.00	0.00	0.00	0.00	0.00	0.00	0.00	0.00	0.00	0.00	0.00	0.00	0.00	0.00
0.00	0.00	0.00	0.00	0.00	0.00	0.00	0.00	0.00	0.00	0.00	0.00	0.00	0.00	0.00	0.00	0.00	0.00	0.00	142.20	22.90	-165.10	0.00	73.70	5.50	-79.20	0.00	3.80	4.50	-8.30	0.00	3.80	4.50	-8.30	0.00	1.00	0.00	0.00	0.00	0.00	0.00	0.00	0.00	0.00	0.00	0.00	0.00	0.00	0.00	0.00
0.00	0.00	0.00	0.00	0.00	0.00	0.00	0.00	0.00	0.00	0.00	0.00	0.00	0.00	0.00	0.00	0.00	0.00	0.00	101.60	76.60	-178.30	0.00	54.90	32.50	-87.50	0.00	1.30	6.50	-7.80	0.00	1.30	6.50	-7.80	0.00	1.00	0.00	0.00	0.00	0.00	0.00	0.00	0.00	0.00	0.00	0.00	0.00	0.00	0.00	0.00
0.00	0.00	0.00	0.00	0.00	0.00	0.00	0.00	0.00	0.00	0.00	0.00	0.00	0.00	0.00	0.00	0.00	0.00	0.00	51.10	122.80	-174.00	-0.10	30.80	56.40	-87.20	0.00	-1.30	7.80	-6.50	0.00	-1.30	7.80	-6.50	0.00	1.00	0.00	0.00	0.00	0.00	0.00	0.00	0.00	0.00	0.00	0.00	0.00	0.00	0.00	0.00
0.00	0.00	0.00	0.00	0.00	0.00	0.00	0.00	0.00	0.00	0.00	0.00	0.00	0.00	0.00	0.00	0.00	0.00	0.00	-4.30	157.00	-152.70	0.00	3.60	74.70	-78.40	0.00	-3.80	8.30	-4.50	0.00	-3.80	8.30	-4.50	0.00	1.00	0.00	0.00	0.00	0.00	0.00	0.00	0.00	0.00	0.00	0.00	0.00	0.00	0.00	0.00
0.00	0.00	0.00	0.00	0.00	0.00	0.00	0.00	0.00	0.00	0.00	0.00	0.00	0.00	0.00	0.00	0.00	0.00	0.00	-59.30	175.80	-116.40	0.00	-23.80	85.70	-61.80	0.00	-5.90	8.10	-2.10	0.00	-5.90	8.10	-2.10	0.00	1.00	0.00	0.00	0.00	0.00	0.00	0.00	0.00	0.00	0.00	0.00	0.00	0.00	0.00	0.00
0.00	0.00	0.00	0.00	0.00	0.00	0.00	0.00	0.00	0.00	0.00	0.00	0.00	0.00	0.00	0.00	0.00	0.00	0.00	-108.60	177.40	-68.70	0.00	-49.00	88.30	-39.30	0.00	-7.40	7.00	0.40	0.00	-7.40	7.00	0.40	0.00	1.00	0.00	0.00	0.00	0.00	0.00	0.00	0.00	0.00	0.00	0.00	0.00	0.00	0.00	0.00
0.00	0.00	0.00	0.00	0.00	0.00	0.00	0.00	0.00	0.00	0.00	0.00	0.00	0.00	0.00	0.00	0.00	0.00	0.00	-147.20	161.60	-14.30	0.00	-69.30	82.20	-12.80	0.00	-8.20	5.20	3.00	0.00	-8.20	5.20	3.00	0.00	1.00	0.00	0.00	0.00	0.00	0.00	0.00	0.00	0.00	0.00	0.00	0.00	0.00	0.00	0.00
0.00	0.00	0.00	0.00	0.00	0.00	0.00	0.00	0.00	0.00	0.00	0.00	0.00	0.00	0.00	0.00	0.00	0.00	0.00	-171.40	130.00	41.40	0.00	-82.90	68.10	14.80	0.00	-8.20	3.00	5.20	0.00	-8.20	3.00	5.20	0.00	1.00	0.00	0.00	0.00	0.00	0.00	0.00	0.00	0.00	0.00	0.00	0.00	0.00	0.00	0.00
0.00	0.00	0.00	0.00	0.00	0.00	0.00	0.00	0.00	0.00	0.00	0.00	0.00	0.00	0.00	0.00	0.00	0.00	0.00	-178.90	85.60	93.20	0.00	-88.40	47.30	41.00	0.00	-7.40	0.40	7.00	0.00	-7.40	0.40	7.00	0.00	1.00	0.00	0.00	0.00	0.00	0.00	0.00	0.00	0.00	0.00	0.00	0.00	0.00	0.00	0.00
0.00	0.00	0.00	0.00	0.00	0.00	0.00	0.00	0.00	0.00	0.00	0.00	0.00	0.00	0.00	0.00	0.00	0.00	0.00	-168.80	32.90	135.80	0.00	-85.20	21.90	63.30	0.00	-5.90	-2.10	8.10	0.00	-5.90	-2.10	8.10	0.00	1.00	0.00	0.00	0.00	0.00	0.00	0.00	0.00	0.00	0.00	0.00	0.00	0.00	0.00	0.00
0.00	0.00	0.00	0.00	0.00	0.00	0.00	0.00	0.00	0.00	0.00	0.00	0.00	0.00	0.00	0.00	0.00	0.00	0.00	-142.20	-23.00	165.20	0.00	-73.70	-5.60	79.30	0.00	-3.80	-4.50	8.30	0.00	-3.80	-4.50	8.30	0.00	1.00	0.00	0.00	0.00	0.00	0.00	0.00	0.00	0.00	0.00	0.00	0.00	0.00	0.00	0.00
0.00	0.00	0.00	0.00	0.00	0.00	0.00	0.00	0.00	0.00	0.00	0.00	0.00	0.00	0.00	0.00	0.00	0.00	0.00	-101.60	-76.70	178.40	0.00	-54.90	-32.60	87.60	0.00	-1.30	-6.50	7.80	0.00	-1.30	-6.50	7.80	0.00	1.00	0.00	0.00	0.00	0.00	0.00	0.00	0.00	0.00	0.00	0.00	0.00	0.00	0.00	0.00
0.00	0.00	0.00	0.00	0.00	0.00	0.00	0.00	0.00	0.00	0.00	0.00	0.00	0.00	0.00	0.00	0.00	0.00	0.00	-51.10	-122.90	174.10	0.00	-30.80	-56.40	87.30	0.00	1.30	-7.80	6.50	0.00	1.30	-7.80	6.50	0.00	1.00	0.00	0.00	0.00	0.00	0.00	0.00	0.00	0.00	0.00	0.00	0.00	0.00	0.00	0.00
0.00	0.00	0.00	0.00	0.00	0.00	0.00	0.00	0.00	0.00	0.00	0.00	0.00	0.00	0.00	0.00	0.00	0.00	0.00	4.30	-157.10	152.80	0.00	-3.60	-74.70	78.40	0.00	3.80	-8.30	4.50	0.00	3.80	-8.30	4.50	0.00	1.00	0.00	0.00	0.00	0.00	0.00	0.00	0.00	0.00	0.00	0.00	0.00	0.00	0.00	0.00
0.00	0.00	0.00	0.00	0.00	0.00	0.00	0.00	0.00	0.00	0.00	0.00	0.00	0.00	0.00	0.00	0.00	0.00	0.00	59.40	-175.90	116.50	0.00	23.80	-85.70	61.90	0.00	5.90	-8.10	2.10	0.00	5.90	-8.10	2.10	0.00	1.00	0.00	0.00	0.00	0.00	0.00	0.00	0.00	0.00	0.00	0.00	0.00	0.00	0.00	0.00
0.00	0.00	0.00	0.00	0.00	0.00	0.00	0.00	0.00	0.00	0.00	0.00	0.00	0.00	0.00	0.00	0.00	0.00	0.00	108.60	-177.50	68.80	0.00	49.00	-88.30	39.30	0.00	7.40	-7.00	-0.40	0.00	7.40	-7.00	-0.40	0.00	1.00	0.00	0.00	0.00	0.00	0.00	0.00	0.00	0.00	0.00	0.00	0.00	0.00	0.00	0.00
0.00	0.00	0.00	0.00	0.00	0.00	0.00	0.00	0.00	0.00	0.00	0.00	0.00	0.00	0.00	0.00	0.00	0.00	0.00	147.20	-161.70	14.40	0.00	69.30	-82.30	12.90	0.00	8.20	-5.20	-3.00	0.00	8.20	-5.20	-3.00	0.00	1.00	0.00	0.00	0.00	0.00	0.00	0.00	0.00	0.00	0.00	0.00	0.00	0.00	0.00	0.00
0.00	0.00	0.00	0.00	0.00	0.00	0.00	0.00	0.00	0.00	0.00	0.00	0.00	0.00	0.00	0.00	0.00	0.00	0.00	171.40	-130.10	-41.30	0.00	82.90	-68.20	-14.70	0.00	8.20	-3.00	-5.20	0.00	8.20	-3.00	-5.20	0.00	1.00	0.00	0.00	0.00	0.00	0.00	0.00	0.00	0.00	0.00	0.00	0.00	0.00	0.00	0.00
0.00	0.00	0.00	0.00	0.00	0.00	0.00	0.00	0.00	0.00	0.00	0.00	0.00	0.00	0.00	0.00	0.00	0.00	0.00	178.90	-85.70	-93.10	0.00	88.40	-47.40	-41.00	0.00	7.40	-0.40	-7.00	0.00	7.40	-0.40	-7.00	0.00	1.00	0.00	0.00	0.00	0.00	0.00	0.00	0.00	0.00	0.00	0.00	0.00	0.00	0.00	0.00
0.00	0.00	0.00	0.00	0.00	0.00	0.00	0.00	0.00	0.00	0.00	0.00	0.00	0.00	0.00	0.00	0.00	0.00	0.00	168.80	-33.00	-135.70	0.00	85.20	-22.00	-63.20	0.00	5.90	2.10	-8.10	0.00	5.90	2.10	-8.10	0.00	1.00	0.00	0.00	0.00	0.00	0.00	0.00	0.00	0.00	0.00	0.00	0.00	0.00	0.00	0.00
0.00	0.00	0.00	0.00	0.00	0.00	0.00	0.00	0.00	0.00	0.00	0.00	0.00	0.00	0.00	0.00	0.00	0.00	0.00	142.20	22.90	-165.10	0.00	73.70	5.50	-79.20	0.00	3.80	4.50	-8.30	0.00	3.80	4.50	-8.30	0.00	1.00	0.00	0.00	0.00	0.00	0.00	0.00	0.00	0.00	0.00	0.00	0.00	0.00	0.00	0.00
0.00	0.00	0.00	0.00	0.00	0.00	0.00	0.00	0.00	0.00	0.00	0.00	0.00	0.00	0.00	0.00	0.00	0.00	0.00	101.60	76.60	-178.30	0.00	54.90	32.50	-87.50	0.00	1.30	6.50	-7.80	0.00	1.30	6.50	-7.80	0.00	1.00	0.00	0.00	0.00	0.00	0.00	0.00	0.00	0.00	0.00	0.00	0.00	0.00	0.00	0.00
0.00	0.00	0.00	0.00	0.00	0.00	0.00	0.00	0.00	0.00	0.00	0.00	0.00	0.00	0.00	0.00	0.00	0.00	0.00	51.10	122.80	-174.00	0.00	30.80	56.40	-87.20	0.00	-1.30	7.80	-6.50	0.00	-1.30	7.80	-6.50	0.00	1.00	0.00	0.00	0.00	0.00	0.00	0.00	0.00	0.00	0.00	0.00	0.00	0.00	0.00	0.00
0.00	0.00	0.00	0.00	0.00	0.00	0.00	0.00	0.00	0.00	0.00	0.00	0.00	0.00	0.00	0.00	0.00	0.00	0.00	-4.30	157.00	-152.60	0.00	3.60	74.70	-78.40	0.00	-3.80	8.30	-4.50	0.00	-3.80	8.30	-4.50	0.00	1.00	0.00	0.00	0.00	0.00	0.00	0.00	0.00	0.00	0.00	0.00	0.00	0.00	0.00	0.00
0.00	0.00	0.00	0.00	0.00	0.00	0.00	0.00	0.00	0.00	0.00	0.00	0.00	0.00	0.00	0.00	0.00	0.00	0.00	-59.30	175.80	-116.40	0.00	-23.80	85.70	-61.80	0.00	-5.90	8.10	-2.10	0.00	-5.90	8.10	-2.10	0.00	1.00	0.00	0.00	0.00	0.00	0.00	0.00	0.00	0.00	0.00	0.00	0.00	0.00	0.00	0.00
0.00	0.00	0.00	0.00	0.00	0.00	0.00	0.00	0.00	0.00	0.00	0.00	0.00	0.00	0.00	0.00	0.00	0.00	0.00	-108.60	177.40	-68.70	0.00	-49.00	88.30	-39.30	0.00	-7.40	7.00	0.40	0.00	-7.40	7.00	0.40	0.00	1.00	0.00	0.00	0.00	0.00	0.00	0.00	0.00	0.00	0.00	0.00	0.00	0.00	0.00	0.00
0.00	0.00	0.00	0.00	0.00	0.00	0.00	0.00	0.00	0.00	0.00	0.00	0.00	0.00	0.00	0.00	0.00	0.00	0.00	-147.20	161.60	-14.30	0.00	-69.30	82.20	-12.80	0.00	-8.20	5.20	3.00	0.00	-8.20	5.20	3.00	0.00	1.00	0.00	0.00	0.00	0.00	0.00	0.00	0.00	0.00	0.00	0.00	0.00	0.00	0.00	0.00
0.00	0.00	0.00	0.00	0.00	0.00	0.00	0.00	0.00	0.00	0.00	0.00	0.00	0.00	0.00	0.00	0.00	0.00	0.00	-171.40	130.00	41.40	0.00	-82.90	68.10	14.80	0.00	-8.20	3.00	5.20	0.00	-8.20	3.00	5.20	0.00	1.00	0.00	0.00	0.00	0.00	0.00	0.00	0.00	0.00	0.00	0.00	0.00	0.00	0.00	0.00
0.00	0.00	0.00	0.00	0.00	0.00	0.00	0.00	0.00	0.00	0.00	0.00	0.00	0.00	0.00	0.00	0.00	0.00	0.00	-178.90	85.60	93.20	0.00	-88.40	47.30	41.00	0.00	-7.40	0.40	7.00	0.00	-7.40	0.40	7.00	0.00	1.00	0.00	0.00	0.00	0.00	0.00	0.00	0.00	0.00	0.00	0.00	0.00	0.00	0.00	0.00
0.00	0.00	0.00	0.00	0.00	0.00	0.00	0.00	0.00	0.00	0.00	0.00	0.00	0.00	0.00	0.00	0.00	0.00	0.00	-168.80	32.90	135.80	0.00	-85.20	21.90	63.30	0.00	-5.90	-2.10	8.10	0.00	-5.90	-2.10	8.10	0.00	1.00	0.00	0.00	0.00	0.00	0.00	0.00	0.00	0.00	0.00	0.00	0.00	0.00	0.00	0.00
0.00	0.00	0.00	0.00	0.00	0.00	0.00	0.00	0.00	0.00	0.00	0.00	0.00	0.00	0.00	0.00	0.00	0.00	0.00	-142.20	-23.00	165.20	0.00	-73.70	-5.60	79.30	0.00	-3.80	-4.50	8.30	0.00	-3.80	-4.50	8.30	0.00	1.00	0.00	0.00	0.00	0.00	0.00	0.00	0.00	0.00	0.00	0.00	0.00	0.00	0.00	0.00
0.00	0.00	0.00	0.00	0.00	0.00	0.00	0.00	0.00	0.00	0.00	0.00	0.00	0.00	0.00	0.00	0.00	0.00	0.00	-101.60	-76.70	178.40	0.00	-54.90	-32.60	87.60	0.00	-1.30	-6.50	7.80	0.00	-1.30	-6.50	7.80	0.00	1.00	0.00	0.00	0.00	0.00	0.00	0.00	0.00	0.00	0.00	0.00	0.00	0.00	0.00	0.00
0.00	0.00	0.00	0.00	0.00	0.00	0.00	0.00	0.00	0.00	0.00	0.00	0.00	0.00	0.00	0.00	0.00	0.00	0.00	-51.10	-122.90	174.20	0.00	-30.80	-56.40	87.30	0.00	1.30	-7.80	6.50	0.00	1.30	-7.80	6.50	0.00	1.00	0.00	0.00	0.00	0.00	0.00	0.00	0.00	0.00	0.00	0.00	0.00	0.00	0.00	0.00
0.00	0.00	0.00	0.00	0.00	0.00	0.00	0.00	0.00	0.00	0.00	0.00	0.00	0.00	0.00	0.00	0.00	0.00	0.00	4.30	-157.10	152.80	0.00	-3.60	-74.80	78.40	0.00	3.80	-8.30	4.50	0.00	3.80	-8.30	4.50	0.00	1.00	0.00	0.00	0.00	0.00	0.00	0.00	0.00	0.00	0.00	0.00	0.00	0.00	0.00	0.00
0.00	0.00	0.00	0.00	0.00	0.00	0.00	0.00	0.00	0.00	0.00	0.00	0.00	0.00	0.00	0.00	0.00	0.00	0.00	59.30	-175.90	116.50	0.00	23.80	-85.70	61.90	0.00	5.90	-8.10	2.10	0.00	5.90	-8.10	2.10	0.00	1.00	0.00	0.00	0.00	0.00	0.00	0.00	0.00	0.00	0.00	0.00	0.00	0.00	0.00	0.00
0.00	0.00	0.00	0.00	0.00	0.00	0.00	0.00	0.00	0.00	0.00	0.00	0.00	0.00	0.00	0.00	0.00	0.00	0.00	108.60	-177.50	68.80	0.00	49.00	-88.30	39.30	0.00	7.40	-7.00	-0.40	0.00	7.40	-7.00	-0.40	0.00	1.00	0.00	0.00	0.00	0.00	0.00	0.00	0.00	0.00	0.00	0.00	0.00	0.00	0.00	0.00
0.00	0.00	0.00	0.00	0.00	0.00	0.00	0.00	0.00	0.00	0.00	0.00	0.00	0.00	0.00	0.00	0.00	0.00	0.00	147.30	-161.70	14.40	0.00	69.40	-82.30	12.90	0.00	8.20	-5.20	-3.00	0.00	8.20	-5.20	-3.00	0.00	1.00	0.00	0.00	0.00	0.00	0.00	0.00	0.00	0.00	0.00	0.00	0.00	0.00	0.00	0.00
0.00	0.00	0.00	0.00	0.00	0.00	0.00	0.00	0.00	0.00	0.00	0.00	0.00	0.00	0.00	0.00	0.00	0.00	0.00	171.50	-130.10	-41.30	0.00	82.90	-68.20	-14.70	0.00	8.20	-3.00	-5.20	0.00	8.20	-3.00	-5.20	0.00	1.00	0.00	0.00	0.00	0.00	0.00	0.00	0.00	0.00	0.00	0.00	0.00	0.00	0.00	0.00
0.00	0.00	0.00	0.00	0.00	0.00	0.00	0.00	0.00	0.00	0.00	0.00	0.00	0.00	0.00	0.00	0.00	0.00	0.00	178.90	-85.70	-93.10	0.00	88.40	-47.40	-41.00	0.00	7.40	-0.40	-7.00	0.00	7.40	-0.40	-7.00	0.00	1.00	0.00	0.00	0.00	0.00	0.00	0.00	0.00	0.00	0.00	0.00	0.00	0.00	0.00	0.00
0.00	0.00	0.00	0.00	0.00	0.00	0.00	0.00	0.00	0.00	0.00	0.00	0.00	0.00	0.00	0.00	0.00	0.00	0.00	168.80	-33.00	-135.70	0.00	85.20	-22.00	-63.20	0.00	5.90	2.10	-8.10	0.00	5.90	2.10	-8.10	0.00	1.00	0.00	0.00	0.00	0.00	0.00	0.00	0.00	0.00	0.00	0.00	0.00	0.00	0.00	0.00
0.00	0.00	0.00	0.00	0.00	0.00	0.00	0.00	0.00	0.00	0.00	0.00	0.00	0.00	0.00	0.00	0.00	0.00	0.00	142.20	22.90	-165.10	0.00	73.70	5.50	-79.20	0.00	3.80	4.50	-8.30	0.00	3.80	4.50	-8.30	0.00	1.00	0.00	0.00	0.00	0.00	0.00	0.00	0.00	0.00	0.00	0.00	0.00	0.00	0.00	0.00
0.00	0.00	0.00	0.00	0.00	0.00	0.00	0.00	0.00	0.00	0.00	0.00	0.00	0.00	0.00	0.00	0.00	0.00	0.00	101.60	76.60	-178.30	0.00	54.90	32.50	-87.50	0.00	1.30	6.50	-7.80	0.00	1.30	6.50	-7.80	0.00	1.00	0.00	0.00	0.00	0.00	0.00	0.00	0.00	0.00	0.00	0.00	0.00	0.00	0.00	0.00
0.00	0.00	0.00	0.00	0.00	0.00	0.00	0.00	0.00	0.00	0.00	0.00	0.00	0.00	0.00	0.00	0.00	0.00	0.00	51.10	122.80	-174.00	0.00	30.80	56.40	-87.20	0.00	-1.30	7.80	-6.50	0.00	-1.30	7.80	-6.50	0.00	1.00	0.00	0.00	0.00	0.00	0.00	0.00	0.00	0.00	0.00	0.00	0.00	0.00	0.00	0.00
0.00	0.00	0.00	0.00	0.00	0.00	0.00	0.00	0.00	0.00	0.00	0.00	0.00	0.00	0.00	0.00	0.00	0.00	0.00	-4.30	157.00	-152.70	0.00	3.60	74.70	-78.40	0.00	-3.80	8.30	-4.50	0.00	-3.80	8.30	-4.50	0.00	1.00	0.00	0.00	0.00	0.00	0.00	0.00	0.00	0.00	0.00	0.00	0.00	0.00	0.00	0.00
0.00	0.00	0.00	0.00	0.00	0.00	0.00	0.00	0.00	0.00	0.00	0.00	0.00	0.00	0.00	0.00	0.00	0.00	0.00	-59.40	175.80	-116.40	0.00	-23.80	85.70	-61.80	0.00	-5.90	8.10	-2.10	0.00	-5.90	8.10	-2.10	0.00	1.00	0.00	0.00	0.00	0.00	0.00	0.00	0.00	0.00	0.00	0.00	0.00	0.00	0.00	0.00
0.00	0.00	0.00	0.00	0.00	0.00	0.00	0.00	0.00	0.00	0.00	0.00	0.00	0.00	0.00	0.00	0.00	0.00	0.00	-108.60	177.40	-68.70	0.00	-49.00	88.30	-39.30	0.00	-7.40	7.00	0.40	0.00	-7.40	7.00	0.40	0.00	1.00	0.00	0.00	0.00	0.00	0.00	0.00	0.00	0.00	0.00	0.00	0.00	0.00	0.00	0.00
0.00	0.00	0.00	0.00	0.00	0.00	0.00	0.00	0.00	0.00	0.00	0.00	0.00	0.00	0.00	0.00	0.00	0.00	0.00	-147.20	161.60	-14.30	0.00	-69.30	82.20	-12.80	0.00	-8.20	5.20	3.00	0.00	-8.20	5.20	3.00	0.00	1.00	0.00	0.00	0.00	0.00	0.00	0.00	0.00	0.00	0.00	0.00	0.00	0.00	0.00	0.00
0.00	0.00	0.00	0.00	0.00	0.00	0.00	0.00	0.00	0.00	0.00	0.00	0.00	0.00	0.00	0.00	0.00	0.00	0.00	-171.40	130.00	41.40	0.00	-82.90	68.10	14.80	0.00	-8.20	3.00	5.20	0.00	-8.20	3.00	5.20	0.00	1.00	0.00	0.00	0.00	0.00	0.00	0.00	0.00	0.00	0.00	0.00	0.00	0.00	0.00	0.00
0.00	0.00	0.00	0.00	0.00	0.00	0.00	0.00	0.00	0.00	0.00	0.00	0.00	0.00	0.00	0.00	0.00	0.00	0.00	-178.90	85.60	93.20	0.00	-88.40	47.30	41.00	0.00	-7.40	0.40	7.00	0.00	-7.40	0.40	7.00	0.00	1.00	0.00	0.00	0.00	0.00	0.00	0.00	0.00	0.00	0.00	0.00	0.00	0.00	0.00	0.00
0.00	0.00	0.00	0.00	0.00	0.00	0.00	0.00	0.00	0.00	0.00	0.00	0.00	0.00	0.00	0.00	0.00	0.00	0.00	-168.80	32.90	135.90	0.00	-85.20	21.90	63.30	0.00	-5.90	-2.10	8.10	0.00	-5.90	-2.10	8.10	0.00	1.00	0.00	0.00	0.00	0.00	0.00	0.00	0.00	0.00	0.00	0.00	0.00	0.00	0.00	0.00
0.00	0.00	0.00	0.00	0.00	0.00	0.00	0.00	0.00	0.00	0.00	0.00	0.00	0.00	0.00	0.00	0.00	0.00	0.00	-142.20	-23.00	165.20	0.00	-73.70	-5.60	79.30	0.00	-3.80	-4.50	8.30	0.00	-3.80	-4.50	8.30	0.00	1.00	0.00	0.00	0.00	0.00	0.00	0.00	0.00	0.00	0.00	0.00	0.00	0.00	0.00	0.00
0.00	0.00	0.00	0.00	0.00	0.00	0.00	0.00	0.00	0.00	0.00	0.00	0.00	0.00	0.00	0.00	0.00	0.00	0.00	-101.60	-76.70	178.40	0.00	-54.90	-32.60	87.60	0.00	-1.30	-6.50	7.80	0.00	-1.30	-6.50	7.80	0.00	1.00	0.00	0.00	0.00	0.00	0.00	0.00	0.00	0.00	0.00	0.00	0.00	0.00	0.00	0.00
0.00	0.00	0.00	0.00	0.00	0.00	0.00	0.00	0.00	0.00	0.00	0.00	0.00	0.00	0.00	0.00	0.00	0.00	0.00	-51.10	-122.90	174.10	0.00	-30.80	-56.40	87.30	0.00	1.30	-7.80	6.50	0.00	1.30	-7.80	6.50	0.00	1.00	0.00	0.00	0.00	0.00	0.00	0.00	0.00	0.00	0.00	0.00	0.00	0.00	0.00	0.00
0.00	0.00	0.00	0.00	0.00	0.00	0.00	0.00	0.00	0.00	0.00	0.00	0.00	0.00	0.00	0.00	0.00	0.00	0.00	4.30	-157.10	152.80	0.00	-3.60	-74.70	78.40	0.00	3.80	-8.30	4.50	0.00	3.80	-8.30	4.50	0.00	1.00	0.00	0.00	0.00	0.00	0.00	0.00	0.00	0.00	0.00	0.00	0.00	0.00	0.00	0.00
0.00	0.00	0.00	0.00	0.00	0.00	0.00	0.00	0.00	0.00	0.00	0.00	0.00	0.00	0.00	0.00	0.00	0.00	0.00	59.40	-175.90	116.50	0.00	23.80	-85.70	61.90	0.00	5.90	-8.10	2.10	0.00	5.90	-8.10	2.10	0.00	1.00	0.00	0.00	0.00	0.00	0.00	0.00	0.00	0.00	0.00	0.00	0.00	0.00	0.00	0.00
0.00	0.00	0.00	0.00	0.00	0.00	0.00	0.00	0.00	0.00	0.00	0.00	0.00	0.00	0.00	0.00	0.00	0.00	0.00	108.60	-177.50	68.90	0.00	49.00	-88.30	39.30	0.00	7.40	-7.00	-0.40	0.00	7.40	-7.00	-0.40	0.00	1.00	0.00	0.00	0.00	0.00	0.00	0.00	0.00	0.00	0.00	0.00	0.00	0.00	0.00	0.00
0.00	0.00	0.00	0.00	0.00	0.00	0.00	0.00	0.00	0.00	0.00	0.00	0.00	0.00	0.00	0.00	0.00	0.00	0.00	147.20	-161.70	14.40	0.00	69.30	-82.30	12.90	0.00	8.20	-5.20	-3.00	0.00	8.20	-5.20	-3.00	0.00	1.00	0.00	0.00	0.00	0.00	0.00	0.00	0.00	0.00	0.00	0.00	0.00	0.00	0.00	0.00
0.00	0.00	0.00	0.00	0.00	0.00	0.00	0.00	0.00	0.00	0.00	0.00	0.00	0.00	0.00	0.00	0.00	0.00	0.00	171.40	-130.10	-41.30	0.00	82.90	-68.20	-14.70	0.00	8.20	-3.00	-5.20	0.00	8.20	-3.00	-5.20	0.00	1.00	0.00	0.00	0.00	0.00	0.00	0.00	0.00	0.00	0.00	0.00	0.00	0.00	0.00	0.00
0.00	0.00	0.00	0.00	0.00	0.00	0.00	0.00	0.00	0.00	0.00	0.00	0.00	0.00	0.00	0.00	0.00	0.00	0.00	178.90	-85.70	-93.10	0.00	88.40	-47.40	-41.00	0.00	7.40	-0.40	-7.00	0.00	7.40	-0.40	-7.00	0.00	1.00	0.00	0.00	0.00	0.00	0.00	0.00	0.00	0.00	0.00	0.00	0.00	0.00	0.00	0.00
0.00	0.00	0.00	0.00	0.00	0.00	0.00	0.00	0.00	0.00	0.00	0.00	0.00	0.00	0.00	0.00	0.00	0.00	0.00	168.80	-33.00	-135.70	0.00	85.20	-22.00	-63.20	0.00	5.90	2.10	-8.10	0.00	5.90	2.10	-8.10	0.00	1.00	0.00	0.00	0.00	0.00	0.00	0.00	0.00	0.00	0.00	0.00	0.00	0.00	0.00	0.00
0.00	0.00	0.00	0.00	0.00	0.00	0.00	0.00	0.00	0.00	0.00	0.00	0.00	0.00	0.00	0.00	0.00	0.00	0.00	142.20	22.90	-165.10	0.00	73.70	5.50	-79.20	0.00	3.80	4.50	-8.30	0.00	3.80	4.50	-8.30	0.00	1.00	0.00	0.00	0.00	0.00	0.00	0.00	0.00	0.00	0.00	0.00	0.00	0.00	0.00	0.00
0.00	0.00	0.00	0.00	0.00	0.00	0.00	0.00	0.00	0.00	0.00	0.00	0.00	0.00	0.00	0.00	0.00	0.00	0.00	101.70	76.60	-178.30	0.00	54.90	32.50	-87.50	0.00	1.30	6.50	-7.80	0.00	1.30	6.50	-7.80	0.00	1.00	0.00	0.00	0.00	0.00	0.00	0.00	0.00	0.00	0.00	0.00	0.00	0.00	0.00	0.00
0.00	0.00	0.00	0.00	0.00	0.00	0.00	0.00	0.00	0.00	0.00	0.00	0.00	0.00	0.00	0.00	0.00	0.00	0.00	51.10	122.80	-174.00	0.00	30.80	56.40	-87.20	0.00	-1.30	7.80	-6.50	0.00	-1.30	7.80	-6.50	0.00	1.00	0.00	0.00	0.00	0.00	0.00	0.00	0.00	0.00	0.00	0.00	0.00	0.00	0.00	0.00
0.00	0.00	0.00	0.00	0.00	0.00	0.00	0.00	0.00	0.00	0.00	0.00	0.00	0.00	0.00	0.00	0.00	0.00	0.00	-4.30	157.00	-152.70	0.00	3.60	74.70	-78.40	0.00	-3.80	8.30	-4.50	0.00	-3.80	8.30	-4.50	0.00	1.00	0.00	0.00	0.00	0.00	0.00	0.00	0.00	0.00	0.00	0.00	0.00	0.00	0.00	0.00
0.00	0.00	0.00	0.00	0.00	0.00	0.00	0.00	0.00	0.00	0.00	0.00	0.00	0.00	0.00	0.00	0.00	0.00	0.00	-59.40	175.80	-116.40	0.00	-23.80	85.70	-61.80	0.00	-5.90	8.10	-2.10	0.00	-5.90	8.10	-2.10	0.00	1.00	0.00	0.00	0.00	0.00	0.00	0.00	0.00	0.00	0.00	0.00	0.00	0.00	0.00	0.00
0.00	0.00	0.00	0.00	0.00	0.00	0.00	0.00	0.00	0.00	0.00	0.00	0.00	0.00	0.00	0.00	0.00	0.00	0.00	-108.60	177.40	-68.70	0.00	-49.00	88.30	-39.30	0.00	-7.40	7.00	0.40	0.00	-7.40	7.00	0.40	0.00	1.00	0.00	0.00	0.00	0.00	0.00	0.00	0.00	0.00	0.00	0.00	0.00	0.00	0.00	0.00
0.00	0.00	0.00	0.00	0.00	0.00	0.00	0.00	0.00	0.00	0.00	0.00	0.00	0.00	0.00	0.00	0.00	0.00	0.00	-147.20	161.60	-14.30	0.00	-69.30	82.20	-12.80	0.00	-8.20	5.20	3.00	0.00	-8.20	5.20	3.00	0.00	1.00	0.00	0.00	0.00	0.00	0.00	0.00	0.00	0.00	0.00	0.00	0.00	0.00	0.00	0.00
0.00	0.00	0.00	0.00	0.00	0.00	0.00	0.00	0.00	0.00	0.00	0.00	0.00	0.00	0.00	0.00	0.00	0.00	0.00	-171.40	130.00	41.40	0.00	-82.90	68.10	14.80	0.00	-8.20	3.00	5.20	0.00	-8.20	3.00	5.20	0.00	1.00	0.00	0.00	0.00	0.00	0.00	0.00	0.00	0.00	0.00	0.00	0.00	0.00	0.00	0.00
0.00	0.00	0.00	0.00	0.00	0.00	0.00	0.00	0.00	0.00	0.00	0.00	0.00	0.00	0.00	0.00	0.00	0.00	0.00	-178.90	85.60	93.10	0.00	-88.40	47.30	41.00	0.00	-7.40	0.40	7.00	0.00	-7.40	0.40	7.00	0.00	1.00	0.00	0.00	0.00	0.00	0.00	0.00	0.00	0.00	0.00	0.00	0.00	0.00	0.00	0.00
0.00	0.00	0.00	0.00	0.00	0.00	0.00	0.00	0.00	0.00	0.00	0.00	0.00	0.00	0.00	0.00	0.00	0.00	0.00	-168.80	32.90	135.80	0.00	-85.20	21.90	63.30	0.00	-5.90	-2.10	8.10	0.00	-5.90	-2.10	8.10	0.00	1.00	0.00	0.00	0.00	0.00	0.00	0.00	0.00	0.00	0.00	0.00	0.00	0.00	0.00	0.00
0.00	0.00	0.00	0.00	0.00	0.00	0.00	0.00	0.00	0.00	0.00	0.00	0.00	0.00	0.00	0.00	0.00	0.00	0.00	-142.20	-23.00	165.20	0.00	-73.70	-5.60	79.30	0.00	-3.80	-4.50	8.30	0.00	-3.80	-4.50	8.30	0.00	1.00	0.00	0.00	0.00	0.00	0.00	0.00	0.00	0.00	0.00	0.00	0.00	0.00	0.00	0.00
0.00	0.00	0.00	0.00	0.00	0.00	0.00	0.00	0.00	0.00	0.00	0.00	0.00	0.00	0.00	0.00	0.00	0.00	0.00	-101.60	-76.70	178.40	0.00	-54.90	-32.60	87.60	0.00	-1.30	-6.50	7.80	0.00	-1.30	-6.50	7.80	0.00	1.00	0.00	0.00	0.00	0.00	0.00	0.00	0.00	0.00	0.00	0.00	0.00	0.00	0.00	0.00
0.00	0.00	0.00	0.00	0.00	0.00	0.00	0.00	0.00	0.00	0.00	0.00	0.00	0.00	0.00	0.00	0.00	0.00	0.00	-51.10	-122.90	174.10	0.00	-30.80	-56.40	87.30	0.00	1.30	-7.80	6.50	0.00	1.30	-7.80	6.50	0.00	1.00	0.00	0.00	0.00	0.00	0.00	0.00	0.00	0.00	0.00	0.00	0.00	0.00	0.00	0.00
0.00	0.00	0.00	0.00	0.00	0.00	0.00	0.00	0.00	0.00	0.00	0.00	0.00	0.00	0.00	0.00	0.00	0.00	0.00	4.30	-157.10	152.80	0.00	-3.60	-74.80	78.40	0.00	3.80	-8.30	4.50	0.00	3.80	-8.30	4.50	0.00	1.00	0.00	0.00	0.00	0.00	0.00	0.00	0.00	0.00	0.00	0.00	0.00	0.00	0.00	0.00
0.00	0.00	0.00	0.00	0.00	0.00	0.00	0.00	0.00	0.00	0.00	0.00	0.00	0.00	0.00	0.00	0.00	0.00	0.00	59.30	-175.90	116.50	0.00	23.80	-85.70	61.90	0.00	5.90	-8.10	2.10	0.00	5.90	-8.10	2.10	0.00	1.00	0.00	0.00	0.00	0.00	0.00	0.00	0.00	0.00	0.00	0.00	0.00	0.00	0.00	0.00
0.00	0.00	0.00	0.00	0.00	0.00	0.00	0.00	0.00	0.00	0.00	0.00	0.00	0.00	0.00	0.00	0.00	0.00	0.00	108.60	-177.50	68.80	0.00	49.00	-88.30	39.30	0.00	7.40	-7.00	-0.40	0.00	7.40	-7.00	-0.40	0.00	1.00	0.00	0.00	0.00	0.00	0.00	0.00	0.00	0.00	0.00	0.00	0.00	0.00	0.00	0.00
0.00	0.00	0.00	0.00	0.00	0.00	0.00	0.00	0.00	0.00	0.00	0.00	0.00	0.00	0.00	0.00	0.00	0.00	0.00	147.20	-161.70	14.40	0.00	69.40	-82.30	12.90	0.00	8.20	-5.20	-3.00	0.00	8.20	-5.20	-3.00	0.00	1.00	0.00	0.00	0.00	0.00	0.00	0.00	0.00	0.00	0.00	0.00	0.00	0.00	0.00	0.00
0.00	0.00	0.00	0.00	0.00	0.00	0.00	0.00	0.00	0.00	0.00	0.00	0.00	0.00	0.00	0.00	0.00	0.00	0.00	171.40	-130.10	-41.30	0.00	82.90	-68.20	-14.70	0.00	8.20	-3.00	-5.20	0.00	8.20	-3.00	-5.20	0.00	1.00	0.00	0.00	0.00	0.00	0.00	0.00	0.00	0.00	0.00	0.00	0.00	0.00	0.00	0.00
0.00	0.00	0.00	0.00	0.00	0.00	0.00	0.00	0.00	0.00	0.00	0.00	0.00	0.00	0.00	0.00	0.00	0.00	0.00	178.90	-85.70	-93.10	0.00	88.40	-47.40	-41.00	0.00	7.40	-0.40	-7.00	0.00	7.40	-0.40	-7.00	0.00	1.00	0.00	0.00	0.00	0.00	0.00	0.00	0.00	0.00	0.00	0.00	0.00	0.00	0.00	0.00
0.00	0.00	0.00	0.00	0.00	0.00	0.00	0.00	0.00	0.00	0.00	0.00	0.00	0.00	0.00	0.00	0.00	0.00	0.00	168.80	-33.00	-135.70	0.00	85.20	-22.00	-63.20	0.00	5.90	2.10	-8.10	0.00	5.90	2.10	-8.10	0.00	1.00	0.00	0.00	0.00	0.00	0.00	0.00	0.00	0.00	0.00	0.00	0.00	0.00	0.00	0.00
0.00	0.00	0.00	0.00	0.00	0.00	0.00	0.00	0.00	0.00	0.00	0.00	0.00	0.00	0.00	0.00	0.00	0.00	0.00	142.20	22.90	-165.10	0.00	73.70	5.50	-79.20	0.00	3.80	4.50	-8.30	0.00	3.80	4.50	-8.30	0.00	1.00	0.00	0.00	0.00	0.00	0.00	0.00	0.00	0.00	0.00	0.00	0.00	0.00	0.00	0.00
0.00	0.00	0.00	0.00	0.00	0.00	0.00	0.00	0.00	0.00	0.00	0.00	0.00	0.00	0.00	0.00	0.00	0.00	0.00	101.60	76.60	-178.30	0.00	54.90	32.50	-87.50	0.00	1.30	6.50	-7.80	0.00	1.30	6.50	-7.80	0.00	1.00	0.00	0.00	0.00	0.00	0.00	0.00	0.00	0.00	0.00	0.00	0.00	0.00	0.00	0.00
0.00	0.00	0.00	0.00	0.00	0.00	0.00	0.00	0.00	0.00	0.00	0.00	0.00	0.00	0.00	0.00	0.00	0.00	0.00	51.20	122.80	-174.00	0.00	30.80	56.40	-87.20	0.00	-1.30	7.80	-6.50	0.00	-1.30	7.80	-6.50	0.00	1.00	0.00	0.00	0.00	0.00	0.00	0.00	0.00	0.00	0.00	0.00	0.00	0.00	0.00	0.00
0.00	0.00	0.00	0.00	0.00	0.00	0.00	0.00	0.00	0.00	0.00	0.00	0.00	0.00	0.00	0.00	0.00	0.00	0.00	-4.30	157.00	-152.70	0.00	3.60	74.70	-78.40	0.00	-3.80	8.30	-4.50	0.00	-3.80	8.30	-4.50	0.00	1.00	0.00	0.00	0.00	0.00	0.00	0.00	0.00	0.00	0.00	0.00	0.00	0.00	0.00	0.00
0.00	0.00	0.00	0.00	0.00	0.00	0.00	0.00	0.00	0.00	0.00	0.00	0.00	0.00	0.00	0.00	0.00	0.00	0.00	-59.40	175.80	-116.40	0.00	-23.80	85.70	-61.80	0.00	-5.90	8.10	-2.10	0.00	-5.90	8.10	-2.10	0.00	1.00	0.00	0.00	0.00	0.00	0.00	0.00	0.00	0.00	0.00	0.00	0.00	0.00	0.00	0.00
0.00	0.00	0.00	0.00	0.00	0.00	0.00	0.00	0.00	0.00	0.00	0.00	0.00	0.00	0.00	0.00	0.00	0.00	0.00	-108.60	177.40	-68.70	0.00	-49.00	88.30	-39.30	0.00	-7.40	7.00	0.40	0.00	-7.40	7.00	0.40	0.00	1.00	0.00	0.00	0.00	0.00	0.00	0.00	0.00	0.00	0.00	0.00	0.00	0.00	0.00	0.00
0.00	0.00	0.00	0.00	0.00	0.00	0.00	0.00	0.00	0.00	0.00	0.00	0.00	0.00	0.00	0.00	0.00	0.00	0.00	-147.20	161.60	-14.30	0.00	-69.30	82.20	-12.80	0.00	-8.20	5.20	3.00	0.00	-8.20	5.20	3.00	0.00	1.00	0.00	0.00	0.00	0.00	0.00	0.00	0.00	0.00	0.00	0.00	0.00	0.00	0.00	0.00
0.00	0.00	0.00	0.00	0.00	0.00	0.00	0.00	0.00	0.00	0.00	0.00	0.00	0.00	0.00	0.00	0.00	0.00	0.00	-171.40	130.00	41.40	0.00	-82.90	68.10	14.80	0.00	-8.20	3.00	5.20	0.00	-8.20	3.00	5.20	0.00	1.00	0.00	0.00	0.00	0.00	0.00	0.00	0.00	0.00	0.00	0.00	0.00	0.00	0.00	0.00
0.00	0.00	0.00	0.00	0.00	0.00	0.00	0.00	0.00	0.00	0.00	0.00	0.00	0.00	0.00	0.00	0.00	0.00	0.00	-178.90	85.60	93.20	0.00	-88.40	47.30	41.00	0.00	-7.40	0.40	7.00	0.00	-7.40	0.40	7.00	0.00	1.00	0.00	0.00	0.00	0.00	0.00	0.00	0.00	0.00	0.00	0.00	0.00	0.00	0.00	0.00
0.00	0.00	0.00	0.00	0.00	0.00	0.00	0.00	0.00	0.00	0.00	0.00	0.00	0.00	0.00	0.00	0.00	0.00	0.00	-168.80	32.90	135.90	0.00	-85.20	21.90	63.30	0.00	-5.90	-2.10	8.10	0.00	-5.90	-2.10	8.10	0.00	1.00	0.00	0.00	0.00	0.00	0.00	0.00	0.00	0.00	0.00	0.00	0.00	0.00	0.00	0.00
0.00	0.00	0.00	0.00	0.00	0.00	0.00	0.00	0.00	0.00	0.00	0.00	0.00	0.00	0.00	0.00	0.00	0.00	0.00	-142.20	-23.00	165.20	0.00	-73.70	-5.60	79.30	0.00	-3.80	-4.50	8.30	0.00	-3.80	-4.50	8.30	0.00	1.00	0.00	0.00	0.00	0.00	0.00	0.00	0.00	0.00	0.00	0.00	0.00	0.00	0.00	0.00
0.00	0.00	0.00	0.00	0.00	0.00	0.00	0.00	0.00	0.00	0.00	0.00	0.00	0.00	0.00	0.00	0.00	0.00	0.00	-101.60	-76.70	178.40	0.00	-54.90	-32.60	87.60	0.00	-1.30	-6.50	7.80	0.00	-1.30	-6.50	7.80	0.00	1.00	0.00	0.00	0.00	0.00	0.00	0.00	0.00	0.00	0.00	0.00	0.00	0.00	0.00	0.00
0.00	0.00	0.00	0.00	0.00	0.00	0.00	0.00	0.00	0.00	0.00	0.00	0.00	0.00	0.00	0.00	0.00	0.00	0.00	-51.10	-122.90	174.10	0.00	-30.80	-56.40	87.30	0.00	1.30	-7.80	6.50	0.00	1.30	-7.80	6.50	0.00	1.00	0.00	0.00	0.00	0.00	0.00	0.00	0.00	0.00	0.00	0.00	0.00	0.00	0.00	0.00
0.00	0.00	0.00	0.00	0.00	0.00	0.00	0.00	0.00	0.00	0.00	0.00	0.00	0.00	0.00	0.00	0.00	0.00	0.00	4.30	-157.10	152.70	0.00	-3.60	-74.70	78.40	0.00	3.80	-8.30	4.50	0.00	3.80	-8.30	4.50	0.00	1.00	0.00	0.00	0.00	0.00	0.00	0.00	0.00	0.00	0.00	0.00	0.00	0.00	0.00	0.00
0.00	0.00	0.00	0.00	0.00	0.00	0.00	0.00	0.00	0.00	0.00	0.00	0.00	0.00	0.00	0.00	0.00	0.00	0.00	59.40	-175.90	116.50	0.00	23.80	-85.70	61.90	0.00	5.90	-8.10	2.10	0.00	5.90	-8.10	2.10	0.00	1.00	0.00	0.00	0.00	0.00	0.00	0.00	0.00	0.00	0.00	0.00	0.00	0.00	0.00	0.00
0.00	0.00	0.00	0.00	0.00	0.00	0.00	0.00	0.00	0.00	0.00	0.00	0.00	0.00	0.00	0.00	0.00	0.00	0.00	108.60	-177.50	68.90	0.00	49.00	-88.30	39.30	0.00	7.40	-7.00	-0.40	0.00	7.40	-7.00	-0.40	0.00	1.00	0.00	0.00	0.00	0.00	0.00	0.00	0.00	0.00	0.00	0.00	0.00	0.00	0.00	0.00
0.00	0.00	0.00	0.00	0.00	0.00	0.00	0.00	0.00	0.00	0.00	0.00	0.00	0.00	0.00	0.00	0.00	0.00	0.00	147.20	-161.70	14.40	0.00	69.30	-82.30	12.90	0.00	8.20	-5.20	-3.00	0.00	8.20	-5.20	-3.00	0.00	1.00	0.00	0.00	0.00	0.00	0.00	0.00	0.00	0.00	0.00	0.00	0.00	0.00	0.00	0.00
0.00	0.00	0.00	0.00	0.00	0.00	0.00	0.00	0.00	0.00	0.00	0.00	0.00	0.00	0.00	0.00	0.00	0.00	0.00	171.40	-130.10	-41.30	0.00	82.90	-68.20	-14.70	0.00	8.20	-3.00	-5.20	0.00	8.20	-3.00	-5.20	0.00	1.00	0.00	0.00	0.00	0.00	0.00	0.00	0.00	0.00	0.00	0.00	0.00	0.00	0.00	0.00
0.00	0.00	0.00	0.00	0.00	0.00	0.00	0.00	0.00	0.00	0.00	0.00	0.00	0.00	0.00	0.00	0.00	0.00	0.00	178.80	-85.80	-93.10	0.00	88.40	-47.40	-41.00	0.00	7.40	-0.40	-7.00	0.00	7.40	-0.40	-7.00	0.00	1.00	0.00	0.00	0.00	0.00	0.00	0.00	0.00	0.00	0.00	0.00	0.00	0.00	0.00	0.00
0.00	0.00	0.00	0.00	0.00	0.00	0.00	0.00	0.00	0.00	0.00	0.00	0.00	0.00	0.00	0.00	0.00	0.00	0.00	168.80	-33.00	-135.70	0.00	85.20	-22.00	-63.20	0.00	5.90	2.10	-8.10	0.00	5.90	2.10	-8.10	0.00	1.00	0.00	0.00	0.00	0.00	0.00	0.00	0.00	0.00	0.00	0.00	0.00	0.00	0.00	0.00
0.00	0.00	0.00	0.00	0.00	0.00	0.00	0.00	0.00	0.00	0.00	0.00	0.00	0.00	0.00	0.00	0.00	0.00	0.00	142.20	22.90	-165.10	0.00	73.70	5.50	-79.20	0.00	3.80	4.50	-8.30	0.00	3.80	4.50	-8.30	0.00	1.00	0.00	0.00	0.00	0.00	0.00	0.00	0.00	0.00	0.00	0.00	0.00	0.00	0.00	0.00
0.00	0.00	0.00	0.00	0.00	0.00	0.00	0.00	0.00	0.00	0.00	0.00	0.00	0.00	0.00	0.00	0.00	0.00	0.00	101.70	76.60	-178.30	0.00	54.90	32.50	-87.50	0.00	1.30	6.50	-7.80	0.00	1.30	6.50	-7.80	0.00	1.00	0.00	0.00	0.00	0.00	0.00	0.00	0.00	0.00	0.00	0.00	0.00	0.00	0.00	0.00
0.00	0.00	0.00	0.00	0.00	0.00	0.00	0.00	0.00	0.00	0.00	0.00	0.00	0.00	0.00	0.00	0.00	0.00	0.00	51.20	122.80	-174.00	0.00	30.80	56.40	-87.20	0.00	-1.30	7.80	-6.50	0.00	-1.30	7.80	-6.50	0.00	1.00	0.00	0.00	0.00	0.00	0.00	0.00	0.00	0.00	0.00	0.00	0.00	0.00	0.00	0.00
0.00	0.00	0.00	0.00	0.00	0.00	0.00	0.00	0.00	0.00	0.00	0.00	0.00	0.00	0.00	0.00	0.00	0.00	0.00	-4.30	157.00	-152.70	0.00	3.60	74.70	-78.40	0.00	-3.80	8.30	-4.50	0.00	-3.80	8.30	-4.50	0.00	1.00	0.00	0.00	0.00	0.00	0.00	0.00	0.00	0.00	0.00	0.00	0.00	0.00	0.00	0.00
0.00	0.00	0.00	0.00	0.00	0.00	0.00	0.00	0.00	0.00	0.00	0.00	0.00	0.00	0.00	0.00	0.00	0.00	0.00	-59.30	175.80	-116.40	0.00	-23.80	85.70	-61.80	0.00	-5.90	8.10	-2.10	0.00	-5.90	8.10	-2.10	0.00	1.00	0.00	0.00	0.00	0.00	0.00	0.00	0.00	0.00	0.00	0.00	0.00	0.00	0.00	0.00
0.00	0.00	0.00	0.00	0.00	0.00	0.00	0.00	0.00	0.00	0.00	0.00	0.00	0.00	0.00	0.00	0.00	0.00	0.00	-108.60	177.40	-68.70	0.00	-49.00	88.30	-39.30	0.00	-7.40	7.00	0.40	0.00	-7.40	7.00	0.40	0.00	1.00	0.00	0.00	0.00	0.00	0.00	0.00	0.00	0.00	0.00	0.00	0.00	0.00	0.00	0.00
0.00	0.00	0.00	0.00	0.00	0.00	0.00	0.00	0.00	0.00	0.00	0.00	0.00	0.00	0.00	0.00	0.00	0.00	0.00	-147.20	161.60	-14.30	0.00	-69.30	82.20	-12.80	0.00	-8.20	5.20	3.00	0.00	-8.20	5.20	3.00	0.00	1.00	0.00	0.00	0.00	0.00	0.00	0.00	0.00	0.00	0.00	0.00	0.00	0.00	0.00	0.00
0.00	0.00	0.00	0.00	0.00	0.00	0.00	0.00	0.00	0.00	0.00	0.00	0.00	0.00	0.00	0.00	0.00	0.00	0.00	-171.40	130.00	41.40	0.00	-82.90	68.10	14.80	0.00	-8.20	3.00	5.20	0.00	-8.20	3.00	5.20	0.00	1.00	0.00	0.00	0.00	0.00	0.00	0.00	0.00	0.00	0.00	0.00	0.00	0.00	0.00	0.00
0.00	0.00	0.00	0.00	0.00	0.00	0.00	0.00	0.00	0.00	0.00	0.00	0.00	0.00	0.00	0.00	0.00	0.00	0.00	-178.80	85.60	93.20	0.00	-88.40	47.30	41.00	0.00	-7.40	0.40	7.00	0.00	-7.40	0.40	7.00	0.00	1.00	0.00	0.00	0.00	0.00	0.00	0.00	0.00	0.00	0.00	0.00	0.00	0.00	0.00	0.00
0.00	0.00	0.00	0.00	0.00	0.00	0.00	0.00	0.00	0.00	0.00	0.00	0.00	0.00	0.00	0.00	0.00	0.00	0.00	-168.80	32.90	135.80	0.00	-85.20	21.90	63.30	0.00	-5.90	-2.10	8.10	0.00	-5.90	-2.10	8.10	0.00	1.00	0.00	0.00	0.00	0.00	0.00	0.00	0.00	0.00	0.00	0.00	0.00	0.00	0.00	0.00
0.00	0.00	0.00	0.00	0.00	0.00	0.00	0.00	0.00	0.00	0.00	0.00	0.00	0.00	0.00	0.00	0.00	0.00	0.00	-142.20	-23.00	165.20	0.00	-73.70	-5.60	79.30	0.00	-3.80	-4.50	8.30	0.00	-3.80	-4.50	8.30	0.00	1.00	0.00	0.00	0.00	0.00	0.00	0.00	0.00	0.00	0.00	0.00	0.00	0.00	0.00	0.00
0.00	0.00	0.00	0.00	0.00	0.00	0.00	0.00	0.00	0.00	0.00	0.00	0.00	0.00	0.00	0.00	0.00	0.00	0.00	-101.60	-76.70	178.40	0.00	-54.90	-32.60	87.60	0.00	-1.30	-6.50	7.80	0.00	-1.30	-6.50	7.80	0.00	1.00	0.00	0.00	0.00	0.00	0.00	0.00	0.00	0.00	0.00	0.00	0.00	0.00	0.00	0.00
0.00	0.00	0.00	0.00	0.00	0.00	0.00	0.00	0.00	0.00	0.00	0.00	0.00	0.00	0.00	0.00	0.00	0.00	0.00	-51.10	-122.90	174.10	0.00	-30.80	-56.40	87.30	0.00	1.30	-7.80	6.50	0.00	1.30	-7.80	6.50	0.00	1.00	0.00	0.00	0.00	0.00	0.00	0.00	0.00	0.00	0.00	0.00	0.00	0.00	0.00	0.00
0.00	0.00	0.00	0.00	0.00	0.00	0.00	0.00	0.00	0.00	0.00	0.00	0.00	0.00	0.00	0.00	0.00	0.00	0.00	4.30	-157.10	152.80	0.00	-3.60	-74.70	78.40	0.00	3.80	-8.30	4.50	0.00	3.80	-8.30	4.50	0.00	1.00	0.00	0.00	0.00	0.00	0.00	0.00	0.00	0.00	0.00	0.00	0.00	0.00	0.00	0.00
0.00	0.00	0.00	0.00	0.00	0.00	0.00	0.00	0.00	0.00	0.00	0.00	0.00	0.00	0.00	0.00	0.00	0.00	0.00	59.40	-175.90	116.50	0.00	23.80	-85.70	61.90	0.00	5.90	-8.10	2.10	0.00	5.90	-8.10	2.10	0.00	1.00	0.00	0.00	0.00	0.00	0.00	0.00	0.00	0.00	0.00	0.00	0.00	0.00	0.00	0.00
0.00	0.00	0.00	0.00	0.00	0.00	0.00	0.00	0.00	0.00	0.00	0.00	0.00	0.00	0.00	0.00	0.00	0.00	0.00	108.60	-177.50	68.80	0.00	49.00	-88.30	39.30	0.00	7.40	-7.00	-0.40	0.00	7.40	-7.00	-0.40	0.00	1.00	0.00	0.00	0.00	0.00	0.00	0.00	0.00	0.00	0.00	0.00	0.00	0.00	0.00	0.00
0.00	0.00	0.00	0.00	0.00	0.00	0.00	0.00	0.00	0.00	0.00	0.00	0.00	0.00	0.00	0.00	0.00	0.00	0.00	147.20	-161.70	14.40	0.00	69.30	-82.30	12.90	0.00	8.20	-5.20	-3.00	0.00	8.20	-5.20	-3.00	0.00	1.00	0.00	0.00	0.00	0.00	0.00	0.00	0.00	0.00	0.00	0.00	0.00	0.00	0.00	0.00
0.00	0.00	0.00	0.00	0.00	0.00	0.00	0.00	0.00	0.00	0.00	0.00	0.00	0.00	0.00	0.00	0.00	0.00	0.00	171.40	-130.10	-41.30	0.00	82.90	-68.20	-14.70	0.00	8.20	-3.00	-5.20	0.00	8.20	-3.00	-5.20	0.00	1.00	0.00	0.00	0.00	0.00	0.00	0.00	0.00	0.00	0.00	0.00	0.00	0.00	0.00	0.00
0.00	0.00	0.00	0.00	0.00	0.00	0.00	0.00	0.00	0.00	0.00	0.00	0.00	0.00	0.00	0.00	0.00	0.00	0.00	178.90	-85.70	-93.10	0.00	88.40	-47.40	-41.00	0.00	7.40	-0.40	-7.00	0.00	7.40	-0.40	-7.00	0.00	1.00	0.00	0.00	0.00	0.00	0.00	0.00	0.00	0.00	0.00	0.00	0.00	0.00	0.00	0.00
0.00	0.00	0.00	0.00	0.00	0.00	0.00	0.00	0.00	0.00	0.00	0.00	0.00	0.00	0.00	0.00	0.00	0.00	0.00	168.80	-33.00	-135.70	0.00	85.20	-22.00	-63.20	0.00	5.90	2.10	-8.10	0.00	5.90	2.10	-8.10	0.00	1.00	0.00	0.00	0.00	0.00	0.00	0.00	0.00	0.00	0.00	0.00	0.00	0.00	0.00	0.00
0.00	0.00	0.00	0.00	0.00	0.00	0.00	0.00	0.00	0.00	0.00	0.00	0.00	0.00	0.00	0.00	0.00	0.00	0.00	142.20	22.90	-165.10	0.00	73.70	5.50	-79.20	0.00	3.80	4.50	-8.30	0.00	3.80	4.50	-8.30	0.00	1.00	0.00	0.00	0.00	0.00	0.00	0.00	0.00	0.00	0.00	0.00	0.00	0.00	0.00	0.00
0.00	0.00	0.00	0.00	0.00	0.00	0.00	0.00	0.00	0.00	0.00	0.00	0.00	0.00	0.00	0.00	0.00	0.00	0.00	101.60	76.60	-178.20	0.00	54.90	32.50	-87.50	0.00	1.30	6.50	-7.80	0.00	1.30	6.50	-7.80	0.00	1.00	0.00	0.00	0.00	0.00	0.00	0.00	0.00	0.00	0.00	0.00	0.00	0.00	0.00	0.00
0.00	0.00	0.00	0.00	0.00	0.00	0.00	0.00	0.00	0.00	0.00	0.00	0.00	0.00	0.00	0.00	0.00	0.00	0.00	51.10	122.80	-174.00	0.00	30.80	56.40	-87.20	0.00	-1.30	7.80	-6.50	0.00	-1.30	7.80	-6.50	0.00	1.00	0.00	0.00	0.00	0.00	0.00	0.00	0.00	0.00	0.00	0.00	0.00	0.00	0.00	0.00
0.00	0.00	0.00	0.00	0.00	0.00	0.00	0.00	0.00	0.00	0.00	0.00	0.00	0.00	0.00	0.00	0.00	0.00	0.00	-4.30	157.00	-152.70	0.00	3.60	74.70	-78.40	0.00	-3.80	8.30	-4.50	0.00	-3.80	8.30	-4.50	0.00	1.00	0.00	0.00	0.00	0.00	0.00	0.00	0.00	0.00	0.00	0.00	0.00	0.00	0.00	0.00
0.00	0.00	0.00	0.00	0.00	0.00	0.00	0.00	0.00	0.00	0.00	0.00	0.00	0.00	0.00	0.00	0.00	0.00	0.00	-59.30	175.80	-116.40	0.00	-23.80	85.70	-61.80	0.00	-5.90	8.10	-2.10	0.00	-5.90	8.10	-2.10	0.00	1.00	0.00	0.00	0.00	0.00	0.00	0.00	0.00	0.00	0.00	0.00	0.00	0.00	0.00	0.00
0.00	0.00	0.00	0.00	0.00	0.00	0.00	0.00	0.00	0.00	0.00	0.00	0.00	0.00	0.00	0.00	0.00	0.00	0.00	-108.60	177.40	-68.80	0.00	-49.00	88.30	-39.30	0.00	-7.40	7.00	0.40	0.00	-7.40	7.00	0.40	0.00	1.00	0.00	0.00	0.00	0.00	0.00	0.00	0.00	0.00	0.00	0.00	0.00	0.00	0.00	0.00
0.00	0.00	0.00	0.00	0.00	0.00	0.00	0.00	0.00	0.00	0.00	0.00	0.00	0.00	0.00	0.00	0.00	0.00	0.00	-147.20	161.60	-14.30	0.00	-69.30	82.20	-12.80	0.00	-8.20	5.20	3.00	0.00	-8.20	5.20	3.00	0.00	1.00	0.00	0.00	0.00	0.00	0.00	0.00	0.00	0.00	0.00	0.00	0.00	0.00	0.00	0.00
0.00	0.00	0.00	0.00	0.00	0.00	0.00	0.00	0.00	0.00	0.00	0.00	0.00	0.00	0.00	0.00	0.00	0.00	0.00	-171.40	130.00	41.40	0.00	-82.90	68.10	14.80	0.00	-8.20	3.00	5.20	0.00	-8.20	3.00	5.20	0.00	1.00	0.00	0.00	0.00	0.00	0.00	0.00	0.00	0.00	0.00	0.00	0.00	0.00	0.00	0.00
0.00	0.00	0.00	0.00	0.00	0.00	0.00	0.00	0.00	0.00	0.00	0.00	0.00	0.00	0.00	0.00	0.00	0.00	0.00	-178.80	85.60	93.20	0.00	-88.40	47.30	41.00	0.00	-7.40	0.40	7.00	0.00	-7.40	0.40	7.00	0.00	1.00	0.00	0.00	0.00	0.00	0.00	0.00	0.00	0.00	0.00	0.00	0.00	0.00	0.00	0.00
0.00	0.00	0.00	0.00	0.00	0.00	0.00	0.00	0.00	0.00	0.00	0.00	0.00	0.00	0.00	0.00	0.00	0.00	0.00	-168.80	32.90	135.80	0.00	-85.20	21.90	63.30	0.00	-5.90	-2.10	8.10	0.00	-5.90	-2.10	8.10	0.00	1.00	0.00	0.00	0.00	0.00	0.00	0.00	0.00	0.00	0.00	0.00	0.00	0.00	0.00	0.00
0.00	0.00	0.00	0.00	0.00	0.00	0.00	0.00	0.00	0.00	0.00	0.00	0.00	0.00	0.00	0.00	0.00	0.00	0.00	-142.20	-23.00	165.20	0.00	-73.70	-5.60	79.30	0.00	-3.80	-4.50	8.30	0.00	-3.80	-4.50	8.30	0.00	1.00	0.00	0.00	0.00	0.00	0.00	0.00	0.00	0.00	0.00	0.00	0.00	0.00	0.00	0.00
0.00	0.00	0.00	0.00	0.00	0.00	0.00	0.00	0.00	0.00	0.00	0.00	0.00	0.00	0.00	0.00	0.00	0.00	0.00	-101.70	-76.80	178.40	0.00	-54.90	-32.60	87.60	0.00	-1.30	-6.50	7.80	0.00	-1.30	-6.50	7.80	0.00	1.00	0.00	0.00	0.00	0.00	0.00	0.00	0.00	0.00	0.00	0.00	0.00	0.00	0.00	0.00
0.00	0.00	0.00	0.00	0.00	0.00	0.00	0.00	0.00	0.00	0.00	0.00	0.00	0.00	0.00	0.00	0.00	0.00	0.00	-51.20	-123.00	174.10	0.00	-30.80	-56.40	87.30	0.00	1.30	-7.80	6.50	0.00	1.30	-7.80	6.50	0.00	1.00	0.00	0.00	0.00	0.00	0.00	0.00	0.00	0.00	0.00	0.00	0.00	0.00	0.00	0.00
0.00	0.00	0.00	0.00	0.00	0.00	0.00	0.00	0.00	0.00	0.00	0.00	0.00	0.00	0.00	0.00	0.00	0.00	0.00	4.30	-157.10	152.80	0.00	-3.60	-74.70	78.40	0.00	3.80	-8.30	4.50	0.00	3.80	-8.30	4.50	0.00	1.00	0.00	0.00	0.00	0.00	0.00	0.00	0.00	0.00	0.00	0.00	0.00	0.00	0.00	0.00
0.00	0.00	0.00	0.00	0.00	0.00	0.00	0.00	0.00	0.00	0.00	0.00	0.00	0.00	0.00	0.00	0.00	0.00	0.00	59.40	-175.90	116.50	0.00	23.80	-85.70	61.90	0.00	5.90	-8.10	2.10	0.00	5.90	-8.10	2.10	0.00	1.00	0.00	0.00	0.00	0.00	0.00	0.00	0.00	0.00	0.00	0.00	0.00	0.00	0.00	0.00
0.00	0.00	0.00	0.00	0.00	0.00	0.00	0.00	0.00	0.00	0.00	0.00	0.00	0.00	0.00	0.00	0.00	0.00	0.00	108.60	-177.50	68.80	0.00	49.00	-88.30	39.30	0.00	7.40	-7.00	-0.40	0.00	7.40	-7.00	-0.40	0.00	1.00	0.00	0.00	0.00	0.00	0.00	0.00	0.00	0.00	0.00	0.00	0.00	0.00	0.00	0.00
0.00	0.00	0.00	0.00	0.00	0.00	0.00	0.00	0.00	0.00	0.00	0.00	0.00	0.00	0.00	0.00	0.00	0.00	0.00	147.20	-161.70	14.40	0.00	69.30	-82.30	12.90	0.00	8.20	-5.20	-3.00	0.00	8.20	-5.20	-3.00	0.00	1.00	0.00	0.00	0.00	0.00	0.00	0.00	0.00	0.00	0.00	0.00	0.00	0.00	0.00	0.00
0.00	0.00	0.00	0.00	0.00	0.00	0.00	0.00	0.00	0.00	0.00	0.00	0.00	0.00	0.00	0.00	0.00	0.00	0.00	171.40	-130.10	-41.30	0.00	82.90	-68.20	-14.70	0.00	8.20	-3.00	-5.20	0.00	8.20	-3.00	-5.20	0.00	1.00	0.00	0.00	0.00	0.00	0.00	0.00	0.00	0.00	0.00	0.00	0.00	0.00	0.00	0.00
0.00	0.00	0.00	0.00	0.00	0.00	0.00	0.00	0.00	0.00	0.00	0.00	0.00	0.00	0.00	0.00	0.00	0.00	0.00	178.90	-85.70	-93.10	0.00	88.40	-47.40	-41.00	0.00	7.40	-0.40	-7.00	0.00	7.40	-0.40	-7.00	0.00	1.00	0.00	0.00	0.00	0.00	0.00	0.00	0.00	0.00	0.00	0.00	0.00	0.00	0.00	0.00
0.00	0.00	0.00	0.00	0.00	0.00	0.00	0.00	0.00	0.00	0.00	0.00	0.00	0.00	0.00	0.00	0.00	0.00	0.00	168.80	-33.00	-135.80	0.00	85.20	-22.00	-63.20	0.00	5.90	2.10	-8.10	0.00	5.90	2.10	-8.10	0.00	1.00	0.00	0.00	0.00	0.00	0.00	0.00	0.00	0.00	0.00	0.00	0.00	0.00	0.00	0.00
0.00	0.00	0.00	0.00	0.00	0.00	0.00	0.00	0.00	0.00	0.00	0.00	0.00	0.00	0.00	0.00	0.00	0.00	0.00	142.20	22.90	-165.10	0.00	73.70	5.50	-79.20	0.00	3.80	4.50	-8.30	0.00	3.80	4.50	-8.30	0.00	1.00	0.00	0.00	0.00	0.00	0.00	0.00	0.00	0.00	0.00	0.00	0.00	0.00	0.00	0.00
0.00	0.00	0.00	0.00	0.00	0.00	0.00	0.00	0.00	0.00	0.00	0.00	0.00	0.00	0.00	0.00	0.00	0.00	0.00	101.60	76.60	-178.30	0.00	54.90	32.50	-87.50	0.00	1.30	6.50	-7.80	0.00	1.30	6.50	-7.80	0.00	1.00	0.00	0.00	0.00	0.00	0.00	0.00	0.00	0.00	0.00	0.00	0.00	0.00	0.00	0.00
0.00	0.00	0.00	0.00	0.00	0.00	0.00	0.00	0.00	0.00	0.00	0.00	0.00	0.00	0.00	0.00	0.00	0.00	0.00	51.10	122.80	-174.00	0.00	30.80	56.40	-87.20	0.00	-1.30	7.80	-6.50	0.00	-1.30	7.80	-6.50	0.00	1.00	0.00	0.00	0.00	0.00	0.00	0.00	0.00	0.00	0.00	0.00	0.00	0.00	0.00	0.00
0.00	0.00	0.00	0.00	0.00	0.00	0.00	0.00	0.00	0.00	0.00	0.00	0.00	0.00	0.00	0.00	0.00	0.00	0.00	-4.30	157.00	-152.70	0.00	3.60	74.70	-78.40	0.00	-3.80	8.30	-4.50	0.00	-3.80	8.30	-4.50	0.00	1.00	0.00	0.00	0.00	0.00	0.00	0.00	0.00	0.00	0.00	0.00	0.00	0.00	0.00	0.00
0.00	0.00	0.00	0.00	0.00	0.00	0.00	0.00	0.00	0.00	0.00	0.00	0.00	0.00	0.00	0.00	0.00	0.00	0.00	-59.30	175.80	-116.40	0.00	-23.80	85.70	-61.80	0.00	-5.90	8.10	-2.10	0.00	-5.90	8.10	-2.10	0.00	1.00	0.00	0.00	0.00	0.00	0.00	0.00	0.00	0.00	0.00	0.00	0.00	0.00	0.00	0.00
0.00	0.00	0.00	0.00	0.00	0.00	0.00	0.00	0.00	0.00	0.00	0.00	0.00	0.00	0.00	0.00	0.00	0.00	0.00	-108.60	177.40	-68.70	0.00	-49.00	88.30	-39.30	0.00	-7.40	7.00	0.40	0.00	-7.40	7.00	0.40	0.00	1.00	0.00	0.00	0.00	0.00	0.00	0.00	0.00	0.00	0.00	0.00	0.00	0.00	0.00	0.00
0.00	0.00	0.00	0.00	0.00	0.00	0.00	0.00	0.00	0.00	0.00	0.00	0.00	0.00	0.00	0.00	0.00	0.00	0.00	-147.20	161.60	-14.30	0.00	-69.30	82.20	-12.80	0.00	-8.20	5.20	3.00	0.00	-8.20	5.20	3.00	0.00	1.00	0.00	0.00	0.00	0.00	0.00	0.00	0.00	0.00	0.00	0.00	0.00	0.00	0.00	0.00
0.00	0.00	0.00	0.00	0.00	0.00	0.00	0.00	0.00	0.00	0.00	0.00	0.00	0.00	0.00	0.00	0.00	0.00	0.00	-171.40	130.00	41.40	0.00	-82.90	68.10	14.80	0.00	-8.20	3.00	5.20	0.00	-8.20	3.00	5.20	0.00	1.00	0.00	0.00	0.00	0.00	0.00	0.00	0.00	0.00	0.00	0.00	0.00	0.00	0.00	0.00
0.00	0.00	0.00	0.00	0.00	0.00	0.00	0.00	0.00	0.00	0.00	0.00	0.00	0.00	0.00	0.00	0.00	0.00	0.00	-178.90	85.60	93.20	0.00	-88.40	47.30	41.00	0.00	-7.40	0.40	7.00	0.00	-7.40	0.40	7.00	0.00	1.00	0.00	0.00	0.00	0.00	0.00	0.00	0.00	0.00	0.00	0.00	0.00	0.00	0.00	0.00
0.00	0.00	0.00	0.00	0.00	0.00	0.00	0.00	0.00	0.00	0.00	0.00	0.00	0.00	0.00	0.00	0.00	0.00	0.00	-168.80	32.90	135.80	0.00	-85.20	21.90	63.30	0.00	-5.90	-2.10	8.10	0.00	-5.90	-2.10	8.10	0.00	1.00	0.00	0.00	0.00	0.00	0.00	0.00	0.00	0.00	0.00	0.00	0.00	0.00	0.00	0.00
0.00	0.00	0.00	0.00	0.00	0.00	0.00	0.00	0.00	0.00	0.00	0.00	0.00	0.00	0.00	0.00	0.00	0.00	0.00	-142.10	-23.00	165.20	0.00	-73.70	-5.60	79.30	0.00	-3.80	-4.50	8.30	0.00	-3.80	-4.50	8.30	0.00	1.00	0.00	0.00	0.00	0.00	0.00	0.00	0.00	0.00	0.00	0.00	0.00	0.00	0.00	0.00
0.00	0.00	0.00	0.00	0.00	0.00	0.00	0.00	0.00	0.00	0.00	0.00	0.00	0.00	0.00	0.00	0.00	0.00	0.00	-101.60	-76.70	178.40	0.00	-54.90	-32.60	87.60	0.00	-1.30	-6.50	7.80	0.00	-1.30	-6.50	7.80	0.00	1.00	0.00	0.00	0.00	0.00	0.00	0.00	0.00	0.00	0.00	0.00	0.00	0.00	0.00	0.00
0.00	0.00	0.00	0.00	0.00	0.00	0.00	0.00	0.00	0.00	0.00	0.00	0.00	0.00	0.00	0.00	0.00	0.00	0.00	-51.10	-122.90	174.20	0.00	-30.80	-56.40	87.30	0.00	1.30	-7.80	6.50	0.00	1.30	-7.80	6.50	0.00	1.00	0.00	0.00	0.00	0.00	0.00	0.00	0.00	0.00	0.00	0.00	0.00	0.00	0.00	0.00
0.00	0.00	0.00	0.00	0.00	0.00	0.00	0.00	0.00	0.00	0.00	0.00	0.00	0.00	0.00	0.00	0.00	0.00	0.00	4.20	-157.10	152.80	0.00	-3.60	-74.70	78.40	0.00	3.80	-8.30	4.50	0.00	3.80	-8.30	4.50	0.00	1.00	0.00	0.00	0.00	0.00	0.00	0.00	0.00	0.00	0.00	0.00	0.00	0.00	0.00	0.00
0.00	0.00	0.00	0.00	0.00	0.00	0.00	0.00	0.00	0.00	0.00	0.00	0.00	0.00	0.00	0.00	0.00	0.00	0.00	59.30	-175.90	116.50	0.00	23.80	-85.70	61.90	0.00	5.90	-8.10	2.10	0.00	5.90	-8.10	2.10	0.00	1.00	0.00	0.00	0.00	0.00	0.00	0.00	0.00	0.00	0.00	0.00	0.00	0.00	0.00	0.00
0.00	0.00	0.00	0.00	0.00	0.00	0.00	0.00	0.00	0.00	0.00	0.00	0.00	0.00	0.00	0.00	0.00	0.00	0.00	108.60	-177.50	68.80	0.00	49.00	-88.30	39.30	0.00	7.40	-7.00	-0.40	0.00	7.40	-7.00	-0.40	0.00	1.00	0.00	0.00	0.00	0.00	0.00	0.00	0.00	0.00	0.00	0.00	0.00	0.00	0.00	0.00
0.00	0.00	0.00	0.00	0.00	0.00	0.00	0.00	0.00	0.00	0.00	0.00	0.00	0.00	0.00	0.00	0.00	0.00	0.00	147.20	-161.70	14.40	0.00	69.40	-82.30	12.90	0.00	8.20	-5.20	-3.00	0.00	8.20	-5.20	-3.00	0.00	1.00	0.00	0.00	0.00	0.00	0.00	0.00	0.00	0.00	0.00	0.00	0.00	0.00	0.00	0.00
0.00	0.00	0.00	0.00	0.00	0.00	0.00	0.00	0.00	0.00	0.00	0.00	0.00	0.00	0.00	0.00	0.00	0.00	0.00	171.50	-130.10	-41.30	0.00	82.90	-68.20	-14.70	0.00	8.20	-3.00	-5.20	0.00	8.20	-3.00	-5.20	0.00	1.00	0.00	0.00	0.00	0.00	0.00	0.00	0.00	0.00	0.00	0.00	0.00	0.00	0.00	0.00
0.00	0.00	0.00	0.00	0.00	0.00	0.00	0.00	0.00	0.00	0.00	0.00	0.00	0.00	0.00	0.00	0.00	0.00	0.00	178.90	-85.70	-93.10	0.00	88.40	-47.40	-41.00	0.00	7.40	-0.40	-7.00	0.00	7.40	-0.40	-7.00	0.00	1.00	0.00	0.00	0.00	0.00	0.00	0.00	0.00	0.00	0.00	0.00	0.00	0.00	0.00	0.00
0.00	0.00	0.00	0.00	0.00	0.00	0.00	0.00	0.00	0.00	0.00	0.00	0.00	0.00	0.00	0.00	0.00	0.00	0.00	168.80	-33.00	-135.80	0.00	85.20	-22.00	-63.20	0.00	5.90	2.10	-8.10	0.00	5.90	2.10	-8.10	0.00	1.00	0.00	0.00	0.00	0.00	0.00	0.00	0.00	0.00	0.00	0.00	0.00	0.00	0.00	0.00
0.00	0.00	0.00	0.00	0.00	0.00	0.00	0.00	0.00	0.00	0.00	0.00	0.00	0.00	0.00	0.00	0.00	0.00	0.00	142.20	22.90	-165.10	0.00	73.70	5.50	-79.20	0.00	3.80	4.50	-8.30	0.00	3.80	4.50	-8.30	0.00	1.00	0.00	0.00	0.00	0.00	0.00	0.00	0.00	0.00	0.00	0.00	0.00	0.00	0.00	0.00
0.00	0.00	0.00	0.00	0.00	0.00	0.00	0.00	0.00	0.00	0.00	0.00	0.00	0.00	0.00	0.00	0.00	0.00	0.00	101.60	76.60	-178.30	0.00	54.90	32.50	-87.50	0.00	1.30	6.50	-7.80	0.00	1.30	6.50	-7.80	0.00	1.00	0.00	0.00	0.00	0.00	0.00	0.00	0.00	0.00	0.00	0.00	0.00	0.00	0.00	0.00
0.00	0.00	0.00	0.00	0.00	0.00	0.00	0.00	0.00	0.00	0.00	0.00	0.00	0.00	0.00	0.00	0.00	0.00	0.00	51.10	122.80	-174.00	0.00	30.80	56.40	-87.20	0.00	-1.30	7.80	-6.50	0.00	-1.30	7.80	-6.50	0.00	1.00	0.00	0.00	0.00	0.00	0.00	0.00	0.00	0.00	0.00	0.00	0.00	0.00	0.00	0.00
0.00	0.00	0.00	0.00	0.00	0.00	0.00	0.00	0.00	0.00	0.00	0.00	0.00	0.00	0.00	0.00	0.00	0.00	0.00	-4.30	157.00	-152.70	0.00	3.60	74.70	-78.40	0.00	-3.80	8.30	-4.50	0.00	-3.80	8.30	-4.50	0.00	1.00	0.00	0.00	0.00	0.00	0.00	0.00	0.00	0.00	0.00	0.00	0.00	0.00	0.00	0.00
0.00	0.00	0.00	0.00	0.00	0.00	0.00	0.00	0.00	0.00	0.00	0.00	0.00	0.00	0.00	0.00	0.00	0.00	0.00	-59.40	175.80	-116.40	0.00	-23.80	85.70	-61.80	0.00	-5.90	8.10	-2.10	0.00	-5.90	8.10	-2.10	0.00	1.00	0.00	0.00	0.00	0.00	0.00	0.00	0.00	0.00	0.00	0.00	0.00	0.00	0.00	0.00
0.00	0.00	0.00	0.00	0.00	0.00	0.00	0.00	0.00	0.00	0.00	0.00	0.00	0.00	0.00	0.00	0.00	0.00	0.00	-108.60	177.40	-68.80	0.00	-49.00	88.30	-39.30	0.00	-7.40	7.00	0.40	0.00	-7.40	7.00	0.40	0.00	1.00	0.00	0.00	0.00	0.00	0.00	0.00	0.00	0.00	0.00	0.00	0.00	0.00	0.00	0.00
0.00	0.00	0.00	0.00	0.00	0.00	0.00	0.00	0.00	0.00	0.00	0.00	0.00	0.00	0.00	0.00	0.00	0.00	0.00	-147.20	161.60	-14.30	0.00	-69.30	82.20	-12.80	0.00	-8.20	5.20	3.00	0.00	-8.20	5.20	3.00	0.00	1.00	0.00	0.00	0.00	0.00	0.00	0.00	0.00	0.00	0.00	0.00	0.00	0.00	0.00	0.00
0.00	0.00	0.00	0.00	0.00	0.00	0.00	0.00	0.00	0.00	0.00	0.00	0.00	0.00	0.00	0.00	0.00	0.00	0.00	-171.40	130.00	41.40	0.00	-82.90	68.10	14.80	0.00	-8.20	3.00	5.20	0.00	-8.20	3.00	5.20	0.00	1.00	0.00	0.00	0.00	0.00	0.00	0.00	0.00	0.00	0.00	0.00	0.00	0.00	0.00	0.00
0.00	0.00	0.00	0.00	0.00	0.00	0.00	0.00	0.00	0.00	0.00	0.00	0.00	0.00	0.00	0.00	0.00	0.00	0.00	-178.80	85.60	93.20	0.00	-88.40	47.30	41.00	0.00	-7.40	0.40	7.00	0.00	-7.40	0.40	7.00	0.00	1.00	0.00	0.00	0.00	0.00	0.00	0.00	0.00	0.00	0.00	0.00	0.00	0.00	0.00	0.00
0.00	0.00	0.00	0.00	0.00	0.00	0.00	0.00	0.00	0.00	0.00	0.00	0.00	0.00	0.00	0.00	0.00	0.00	0.00	-168.80	32.90	135.80	0.00	-85.20	21.90	63.20	0.00	-5.90	-2.10	8.10	0.00	-5.90	-2.10	8.10	0.00	1.00	0.00	0.00	0.00	0.00	0.00	0.00	0.00	0.00	0.00	0.00	0.00	0.00	0.00	0.00
0.00	0.00	0.00	0.00	0.00	0.00	0.00	0.00	0.00	0.00	0.00	0.00	0.00	0.00	0.00	0.00	0.00	0.00	0.00	4.30	-157.10	152.80	0.00	-3.60	-74.70	78.40	0.00	3.80	-8.30	4.50	0.00	3.80	-8.30	4.50	0.00	1.00	0.00	0.00	0.00	0.00	0.00	0.00	0.00	0.00	0.00	0.00	0.00	0.00	0.00	0.00
0.00	0.00	0.00	0.00	0.00	0.00	0.00	0.00	0.00	0.00	0.00	0.00	0.00	0.00	0.00	0.00	0.00	0.00	0.00	59.40	-175.90	116.60	0.00	23.80	-85.70	61.90	0.00	5.90	-8.10	2.10	0.00	5.90	-8.10	2.10	0.00	1.00	0.00	0.00	0.00	0.00	0.00	0.00	0.00	0.00	0.00	0.00	0.00	0.00	0.00	0.00
0.00	0.00	0.00	0.00	0.00	0.00	0.00	0.00	0.00	0.00	0.00	0.00	0.00	0.00	0.00	0.00	0.00	0.00	0.00	108.60	-177.50	68.90	0.00	49.00	-88.30	39.30	0.00	7.40	-7.00	-0.40	0.00	7.40	-7.00	-0.40	0.00	1.00	0.00	0.00	0.00	0.00	0.00	0.00	0.00	0.00	0.00	0.00	0.00	0.00	0.00	0.00
0.00	0.00	0.00	0.00	0.00	0.00	0.00	0.00	0.00	0.00	0.00	0.00	0.00	0.00	0.00	0.00	0.00	0.00	0.00	147.30	-161.70	14.40	0.00	69.30	-82.30	12.90	0.00	8.20	-5.20	-3.00	0.00	8.20	-5.20	-3.00	0.00	1.00	0.00	0.00	0.00	0.00	0.00	0.00	0.00	0.00	0.00	0.00	0.00	0.00	0.00	0.00
0.00	0.00	0.00	0.00	0.00	0.00	0.00	0.00	0.00	0.00	0.00	0.00	0.00	0.00	0.00	0.00	0.00	0.00	0.00	171.40	-130.10	-41.30	0.00	82.90	-68.20	-14.70	0.00	8.20	-3.00	-5.20	0.00	8.20	-3.00	-5.20	0.00	1.00	0.00	0.00	0.00	0.00	0.00	0.00	0.00	0.00	0.00	0.00	0.00	0.00	0.00	0.00
0.00	0.00	0.00	0.00	0.00	0.00	0.00	0.00	0.00	0.00	0.00	0.00	0.00	0.00	0.00	0.00	0.00	0.00	0.00	178.80	-85.80	-93.10	0.00	88.40	-47.40	-41.00	0.00	7.40	-0.40	-7.00	0.00	7.40	-0.40	-7.00	0.00	1.00	0.00	0.00	0.00	0.00	0.00	0.00	0.00	0.00	0.00	0.00	0.00	0.00	0.00	0.00
0.00	0.00	0.00	0.00	0.00	0.00	0.00	0.00	0.00	0.00	0.00	0.00	0.00	0.00	0.00	0.00	0.00	0.00	0.00	168.80	-33.00	-135.80	0.00	85.20	-22.00	-63.20	0.00	5.90	2.10	-8.10	0.00	5.90	2.10	-8.10	0.00	1.00	0.00	0.00	0.00	0.00	0.00	0.00	0.00	0.00	0.00	0.00	0.00	0.00	0.00	0.00
0.00	0.00	0.00	0.00	0.00	0.00	0.00	0.00	0.00	0.00	0.00	0.00	0.00	0.00	0.00	0.00	0.00	0.00	0.00	142.20	22.90	-165.10	0.00	73.70	5.50	-79.20	0.00	3.80	4.50	-8.30	0.00	3.80	4.50	-8.30	0.00	1.00	0.00	0.00	0.00	0.00	0.00	0.00	0.00	0.00	0.00	0.00	0.00	0.00	0.00	0.00
0.00	0.00	0.00	0.00	0.00	0.00	0.00	0.00	0.00	0.00	0.00	0.00	0.00	0.00	0.00	0.00	0.00	0.00	0.00	101.70	76.60	-178.30	0.00	54.90	32.50	-87.50	0.00	1.30	6.50	-7.80	0.00	1.30	6.50	-7.80	0.00	1.00	0.00	0.00	0.00	0.00	0.00	0.00	0.00	0.00	0.00	0.00	0.00	0.00	0.00	0.00
0.00	0.00	0.00	0.00	0.00	0.00	0.00	0.00	0.00	0.00	0.00	0.00	0.00	0.00	0.00	0.00	0.00	0.00	0.00	51.20	122.80	-174.00	0.00	30.80	56.40	-87.20	0.00	-1.30	7.80	-6.50	0.00	-1.30	7.80	-6.50	0.00	1.00	0.00	0.00	0.00	0.00	0.00	0.00	0.00	0.00	0.00	0.00	0.00	0.00	0.00	0.00
0.00	0.00	0.00	0.00	0.00	0.00	0.00	0.00	0.00	0.00	0.00	0.00	0.00	0.00	0.00	0.00	0.00	0.00	0.00	-4.30	157.00	-152.70	0.00	3.60	74.70	-78.40	0.00	-3.80	8.30	-4.50	0.00	-3.80	8.30	-4.50	0.00	1.00	0.00	0.00	0.00	0.00	0.00	0.00	0.00	0.00	0.00	0.00	0.00	0.00	0.00	0.00
0.00	0.00	0.00	0.00	0.00	0.00	0.00	0.00	0.00	0.00	0.00	0.00	0.00	0.00	0.00	0.00	0.00	0.00	0.00	-59.40	175.80	-116.40	0.00	-23.80	85.70	-61.80	0.00	-5.90	8.10	-2.10	0.00	-5.90	8.10	-2.10	0.00	1.00	0.00	0.00	0.00	0.00	0.00	0.00	0.00	0.00	0.00	0.00	0.00	0.00	0.00	0.00
0.00	0.00	0.00	0.00	0.00	0.00	0.00	0.00	0.00	0.00	0.00	0.00	0.00	0.00	0.00	0.00	0.00	0.00	0.00	-108.60	177.40	-68.70	0.00	-49.00	88.30	-39.30	0.00	-7.40	7.00	0.40	0.00	-7.40	7.00	0.40	0.00	1.00	0.00	0.00	0.00	0.00	0.00	0.00	0.00	0.00	0.00	0.00	0.00	0.00	0.00	0.00
0.00	0.00	0.00	0.00	0.00	0.00	0.00	0.00	0.00	0.00	0.00	0.00	0.00	0.00	0.00	0.00	0.00	0.00	0.00	-147.20	161.60	-14.30	0.00	-69.30	82.20	-12.80	0.00	-8.20	5.20	3.00	0.00	-8.20	5.20	3.00	0.00	1.00	0.00	0.00	0.00	0.00	0.00	0.00	0.00	0.00	0.00	0.00	0.00	0.00	0.00	0.00
0.00	0.00	0.00	0.00	0.00	0.00	0.00	0.00	0.00	0.00	0.00	0.00	0.00	0.00	0.00	0.00	0.00	0.00	0.00	-171.40	130.00	41.40	0.00	-82.90	68.10	14.80	0.00	-8.20	3.00	5.20	0.00	-8.20	3.00	5.20	0.00	1.00	0.00	0.00	0.00	0.00	0.00	0.00	0.00	0.00	0.00	0.00	0.00	0.00	0.00	0.00
0.00	0.00	0.00	0.00	0.00	0.00	0.00	0.00	0.00	0.00	0.00	0.00	0.00	0.00	0.00	0.00	0.00	0.00	0.00	-178.90	85.60	93.20	0.00	-88.40	47.30	41.00	0.00	-7.40	0.40	7.00	0.00	-7.40	0.40	7.00	0.00	1.00	0.00	0.00	0.00	0.00	0.00	0.00	0.00	0.00	0.00	0.00	0.00	0.00	0.00	0.00
0.00	0.00	0.00	0.00	0.00	0.00	0.00	0.00	0.00	0.00	0.00	0.00	0.00	0.00	0.00	0.00	0.00	0.00	0.00	-168.80	32.90	135.90	0.00	-85.20	21.90	63.30	0.00	-5.90	-2.10	8.10	0.00	-5.90	-2.10	8.10	0.00	1.00	0.00	0.00	0.00	0.00	0.00	0.00	0.00	0.00	0.00	0.00	0.00	0.00	0.00	0.00
0.00	0.00	0.00	0.00	0.00	0.00	0.00	0.00	0.00	0.00	0.00	0.00	0.00	0.00	0.00	0.00	0.00	0.00	0.00	-142.10	-23.00	165.20	0.00	-73.70	-5.60	79.30	0.00	-3.80	-4.50	8.30	0.00	-3.80	-4.50	8.30	0.00	1.00	0.00	0.00	0.00	0.00	0.00	0.00	0.00	0.00	0.00	0.00	0.00	0.00	0.00	0.00
0.00	0.00	0.00	0.00	0.00	0.00	0.00	0.00	0.00	0.00	0.00	0.00	0.00	0.00	0.00	0.00	0.00	0.00	0.00	-101.60	-76.70	178.40	0.00	-54.90	-32.60	87.60	0.00	-1.30	-6.50	7.80	0.00	-1.30	-6.50	7.80	0.00	1.00	0.00	0.00	0.00	0.00	0.00	0.00	0.00	0.00	0.00	0.00	0.00	0.00	0.00	0.00
0.00	0.00	0.00	0.00	0.00	0.00	0.00	0.00	0.00	0.00	0.00	0.00	0.00	0.00	0.00	0.00	0.00	0.00	0.00	-51.10	-122.90	174.10	0.00	-30.80	-56.40	87.30	0.00	1.30	-7.80	6.50	0.00	1.30	-7.80	6.50	0.00	1.00	0.00	0.00	0.00	0.00	0.00	0.00	0.00	0.00	0.00	0.00	0.00	0.00	0.00	0.00
0.00	0.00	0.00	0.00	0.00	0.00	0.00	0.00	0.00	0.00	0.00	0.00	0.00	0.00	0.00	0.00	0.00	0.00	0.00	4.20	-157.10	152.80	0.00	-3.60	-74.70	78.40	0.00	3.80	-8.30	4.50	0.00	3.80	-8.30	4.50	0.00	1.00	0.00	0.00	0.00	0.00	0.00	0.00	0.00	0.00	0.00	0.00	0.00	0.00	0.00	0.00
0.00	0.00	0.00	0.00	0.00	0.00	0.00	0.00	0.00	0.00	0.00	0.00	0.00	0.00	0.00	0.00	0.00	0.00	0.00	59.30	-175.90	116.50	0.00	23.80	-85.70	61.90	0.00	5.90	-8.10	2.10	0.00	5.90	-8.10	2.10	0.00	1.00	0.00	0.00	0.00	0.00	0.00	0.00	0.00	0.00	0.00	0.00	0.00	0.00	0.00	0.00
0.00	0.00	0.00	0.00	0.00	0.00	0.00	0.00	0.00	0.00	0.00	0.00	0.00	0.00	0.00	0.00	0.00	0.00	0.00	108.60	-177.50	68.80	0.00	49.00	-88.30	39.30	0.00	7.40	-7.00	-0.40	0.00	7.40	-7.00	-0.40	0.00	1.00	0.00	0.00	0.00	0.00	0.00	0.00	0.00	0.00	0.00	0.00	0.00	0.00	0.00	0.00
0.00	0.00	0.00	0.00	0.00	0.00	0.00	0.00	0.00	0.00	0.00	0.00	0.00	0.00	0.00	0.00	0.00	0.00	0.00	147.30	-161.70	14.40	0.00	69.40	-82.30	12.90	0.00	8.20	-5.20	-3.00	0.00	8.20	-5.20	-3.00	0.00	1.00	0.00	0.00	0.00	0.00	0.00	0.00	0.00	0.00	0.00	0.00	0.00	0.00	0.00	0.00
0.00	0.00	0.00	0.00	0.00	0.00	0.00	0.00	0.00	0.00	0.00	0.00	0.00	0.00	0.00	0.00	0.00	0.00	0.00	171.50	-130.10	-41.30	0.00	82.90	-68.20	-14.70	0.00	8.20	-3.00	-5.20	0.00	8.20	-3.00	-5.20	0.00	1.00	0.00	0.00	0.00	0.00	0.00	0.00	0.00	0.00	0.00	0.00	0.00	0.00	0.00	0.00
0.00	0.00	0.00	0.00	0.00	0.00	0.00	0.00	0.00	0.00	0.00	0.00	0.00	0.00	0.00	0.00	0.00	0.00	0.00	178.90	-85.70	-93.10	0.00	88.40	-47.40	-41.00	0.00	7.40	-0.40	-7.00	0.00	7.40	-0.40	-7.00	0.00	1.00	0.00	0.00	0.00	0.00	0.00	0.00	0.00	0.00	0.00	0.00	0.00	0.00	0.00	0.00
0.00	0.00	0.00	0.00	0.00	0.00	0.00	0.00	0.00	0.00	0.00	0.00	0.00	0.00	0.00	0.00	0.00	0.00	0.00	168.80	-33.00	-135.70	0.00	85.20	-22.00	-63.20	0.00	5.90	2.10	-8.10	0.00	5.90	2.10	-8.10	0.00	1.00	0.00	0.00	0.00	0.00	0.00	0.00	0.00	0.00	0.00	0.00	0.00	0.00	0.00	0.00
0.00	0.00	0.00	0.00	0.00	0.00	0.00	0.00	0.00	0.00	0.00	0.00	0.00	0.00	0.00	0.00	0.00	0.00	0.00	142.10	22.90	-165.10	0.00	73.70	5.50	-79.20	0.00	3.80	4.50	-8.30	0.00	3.80	4.50	-8.30	0.00	1.00	0.00	0.00	0.00	0.00	0.00	0.00	0.00	0.00	0.00	0.00	0.00	0.00	0.00	0.00
0.00	0.00	0.00	0.00	0.00	0.00	0.00	0.00	0.00	0.00	0.00	0.00	0.00	0.00	0.00	0.00	0.00	0.00	0.00	101.60	76.60	-178.30	0.00	54.90	32.50	-87.50	0.00	1.30	6.50	-7.80	0.00	1.30	6.50	-7.80	0.00	1.00	0.00	0.00	0.00	0.00	0.00	0.00	0.00	0.00	0.00	0.00	0.00	0.00	0.00	0.00
0.00	0.00	0.00	0.00	0.00	0.00	0.00	0.00	0.00	0.00	0.00	0.00	0.00	0.00	0.00	0.00	0.00	0.00	0.00	51.10	122.80	-174.00	0.00	30.80	56.40	-87.20	0.00	-1.30	7.80	-6.50	0.00	-1.30	7.80	-6.50	0.00	1.00	0.00	0.00	0.00	0.00	0.00	0.00	0.00	0.00	0.00	0.00	0.00	0.00	0.00	0.00
0.00	0.00	0.00	0.00	0.00	0.00	0.00	0.00	0.00	0.00	0.00	0.00	0.00	0.00	0.00	0.00	0.00	0.00	0.00	-4.30	157.00	-152.70	0.00	3.60	74.70	-78.40	0.00	-3.80	8.30	-4.50	0.00	-3.80	8.30	-4.50	0.00	1.00	0.00	0.00	0.00	0.00	0.00	0.00	0.00	0.00	0.00	0.00	0.00	0.00	0.00	0.00
0.00	0.00	0.00	0.00	0.00	0.00	0.00	0.00	0.00	0.00	0.00	0.00	0.00	0.00	0.00	0.00	0.00	0.00	0.00	-59.30	175.80	-116.40	0.00	-23.80	85.70	-61.80	0.00	-5.90	8.10	-2.10	0.00	-5.90	8.10	-2.10	0.00	1.00	0.00	0.00	0.00	0.00	0.00	0.00	0.00	0.00	0.00	0.00	0.00	0.00	0.00	0.00
0.00	0.00	0.00	0.00	0.00	0.00	0.00	0.00	0.00	0.00	0.00	0.00	0.00	0.00	0.00	0.00	0.00	0.00	0.00	-108.60	177.40	-68.70	0.00	-49.00	88.30	-39.30	0.00	-7.40	7.00	0.40	0.00	-7.40	7.00	0.40	0.00	1.00	0.00	0.00	0.00	0.00	0.00	0.00	0.00	0.00	0.00	0.00	0.00	0.00	0.00	0.00
0.00	0.00	0.00	0.00	0.00	0.00	0.00	0.00	0.00	0.00	0.00	0.00	0.00	0.00	0.00	0.00	0.00	0.00	0.00	-147.20	161.60	-14.30	0.00	-69.30	82.20	-12.80	0.00	-8.20	5.20	3.00	0.00	-8.20	5.20	3.00	0.00	1.00	0.00	0.00	0.00	0.00	0.00	0.00	0.00	0.00	0.00	0.00	0.00	0.00	0.00	0.00
0.00	0.00	0.00	0.00	0.00	0.00	0.00	0.00	0.00	0.00	0.00	0.00	0.00	0.00	0.00	0.00	0.00	0.00	0.00	-171.40	130.00	41.40	0.00	-82.90	68.10	14.80	0.00	-8.20	3.00	5.20	0.00	-8.20	3.00	5.20	0.00	1.00	0.00	0.00	0.00	0.00	0.00	0.00	0.00	0.00	0.00	0.00	0.00	0.00	0.00	0.00
0.00	0.00	0.00	0.00	0.00	0.00	0.00	0.00	0.00	0.00	0.00	0.00	0.00	0.00	0.00	0.00	0.00	0.00	0.00	-178.90	85.60	93.20	0.00	-88.40	47.30	41.00	0.00	-7.40	0.40	7.00	0.00	-7.40	0.40	7.00	0.00	1.00	0.00	0.00	0.00	0.00	0.00	0.00	0.00	0.00	0.00	0.00	0.00	0.00	0.00	0.00
0.00	0.00	0.00	0.00	0.00	0.00	0.00	0.00	0.00	0.00	0.00	0.00	0.00	0.00	0.00	0.00	0.00	0.00	0.00	-168.80	32.90	135.90	0.00	-85.20	21.90	63.30	0.00	-5.90	-2.10	8.10	0.00	-5.90	-2.10	8.10	0.00	1.00	0.00	0.00	0.00	0.00	0.00	0.00	0.00	0.00	0.00	0.00	0.00	0.00	0.00	0.00
0.00	0.00	0.00	0.00	0.00	0.00	0.00	0.00	0.00	0.00	0.00	0.00	0.00	0.00	0.00	0.00	0.00	0.00	0.00	-142.20	-23.00	165.20	0.00	-73.70	-5.60	79.30	0.00	-3.80	-4.50	8.30	0.00	-3.80	-4.50	8.30	0.00	1.00	0.00	0.00	0.00	0.00	0.00	0.00	0.00	0.00	0.00	0.00	0.00	0.00	0.00	0.00
0.00	0.00	0.00	0.00	0.00	0.00	0.00	0.00	0.00	0.00	0.00	0.00	0.00	0.00	0.00	0.00	0.00	0.00	0.00	-101.60	-76.70	178.40	0.00	-54.90	-32.60	87.60	0.00	-1.30	-6.50	7.80	0.00	-1.30	-6.50	7.80	0.00	1.00	0.00	0.00	0.00	0.00	0.00	0.00	0.00	0.00	0.00	0.00	0.00	0.00	0.00	0.00
0.00	0.00	0.00	0.00	0.00	0.00	0.00	0.00	0.00	0.00	0.00	0.00	0.00	0.00	0.00	0.00	0.00	0.00	0.00	-51.10	-122.90	174.10	0.00	-30.80	-56.40	87.30	0.00	1.30	-7.80	6.50	0.00	1.30	-7.80	6.50	0.00	1.00	0.00	0.00	0.00	0.00	0.00	0.00	0.00	0.00	0.00	0.00	0.00	0.00	0.00	0.00
0.00	0.00	0.00	0.00	0.00	0.00	0.00	0.00	0.00	0.00	0.00	0.00	0.00	0.00	0.00	0.00	0.00	0.00	0.00	4.30	-157.10	152.80	0.00	-3.60	-74.70	78.40	0.00	3.80	-8.30	4.50	0.00	3.80	-8.30	4.50	0.00	1.00	0.00	0.00	0.00	0.00	0.00	0.00	0.00	0.00	0.00	0.00	0.00	0.00	0.00	0.00
0.00	0.00	0.00	0.00	0.00	0.00	0.00	0.00	0.00	0.00	0.00	0.00	0.00	0.00	0.00	0.00	0.00	0.00	0.00	59.40	-175.90	116.50	0.00	23.80	-85.70	61.90	0.00	5.90	-8.10	2.10	0.00	5.90	-8.10	2.10	0.00	1.00	0.00	0.00	0.00	0.00	0.00	0.00	0.00	0.00	0.00	0.00	0.00	0.00	0.00	0.00
0.00	0.00	0.00	0.00	0.00	0.00	0.00	0.00	0.00	0.00	0.00	0.00	0.00	0.00	0.00	0.00	0.00	0.00	0.00	108.60	-177.50	68.80	0.00	49.00	-88.30	39.30	0.00	7.40	-7.00	-0.40	0.00	7.40	-7.00	-0.40	0.00	1.00	0.00	0.00	0.00	0.00	0.00	0.00	0.00	0.00	0.00	0.00	0.00	0.00	0.00	0.00
0.00	0.00	0.00	0.00	0.00	0.00	0.00	0.00	0.00	0.00	0.00	0.00	0.00	0.00	0.00	0.00	0.00	0.00	0.00	147.20	-161.70	14.40	0.00	69.30	-82.30	12.90	0.00	8.20	-5.20	-3.00	0.00	8.20	-5.20	-3.00	0.00	1.00	0.00	0.00	0.00	0.00	0.00	0.00	0.00	0.00	0.00	0.00	0.00	0.00	0.00	0.00
0.00	0.00	0.00	0.00	0.00	0.00	0.00	0.00	0.00	0.00	0.00	0.00	0.00	0.00	0.00	0.00	0.00	0.00	0.00	171.40	-130.10	-41.30	0.00	82.90	-68.20	-14.70	0.00	8.20	-3.00	-5.20	0.00	8.20	-3.00	-5.20	0.00	1.00	0.00	0.00	0.00	0.00	0.00	0.00	0.00	0.00	0.00	0.00	0.00	0.00	0.00	0.00
0.00	0.00	0.00	0.00	0.00	0.00	0.00	0.00	0.00	0.00	0.00	0.00	0.00	0.00	0.00	0.00	0.00	0.00	0.00	178.90	-85.70	-93.10	0.00	88.40	-47.40	-41.00	0.00	7.40	-0.40	-7.00	0.00	7.40	-0.40	-7.00	0.00	1.00	0.00	0.00	0.00	0.00	0.00	0.00	0.00	0.00	0.00	0.00	0.00	0.00	0.00	0.00
0.00	0.00	0.00	0.00	0.00	0.00	0.00	0.00	0.00	0.00	0.00	0.00	0.00	0.00	0.00	0.00	0.00	0.00	0.00	168.80	-33.00	-135.70	0.00	85.20	-22.00	-63.20	0.00	5.90	2.10	-8.10	0.00	5.90	2.10	-8.10	0.00	1.00	0.00	0.00	0.00	0.00	0.00	0.00	0.00	0.00	0.00	0.00	0.00	0.00	0.00	0.00
0.00	0.00	0.00	0.00	0.00	0.00	0.00	0.00	0.00	0.00	0.00	0.00	0.00	0.00	0.00	0.00	0.00	0.00	0.00	142.20	22.90	-165.10	0.00	73.70	5.50	-79.20	0.00	3.80	4.50	-8.30	0.00	3.80	4.50	-8.30	0.00	1.00	0.00	0.00	0.00	0.00	0.00	0.00	0.00	0.00	0.00	0.00	0.00	0.00	0.00	0.00
0.00	0.00	0.00	0.00	0.00	0.00	0.00	0.00	0.00	0.00	0.00	0.00	0.00	0.00	0.00	0.00	0.00	0.00	0.00	101.60	76.60	-178.30	0.00	54.90	32.50	-87.50	0.00	1.30	6.50	-7.80	0.00	1.30	6.50	-7.80	0.00	1.00	0.00	0.00	0.00	0.00	0.00	0.00	0.00	0.00	0.00	0.00	0.00	0.00	0.00	0.00
0.00	0.00	0.00	0.00	0.00	0.00	0.00	0.00	0.00	0.00	0.00	0.00	0.00	0.00	0.00	0.00	0.00	0.00	0.00	51.20	122.80	-174.00	0.00	30.80	56.40	-87.20	0.00	-1.30	7.80	-6.50	0.00	-1.30	7.80	-6.50	0.00	1.00	0.00	0.00	0.00	0.00	0.00	0.00	0.00	0.00	0.00	0.00	0.00	0.00	0.00	0.00
0.00	0.00	0.00	0.00	0.00	0.00	0.00	0.00	0.00	0.00	0.00	0.00	0.00	0.00	0.00	0.00	0.00	0.00	0.00	-4.20	157.00	-152.70	0.00	3.60	74.70	-78.40	0.00	-3.80	8.30	-4.50	0.00	-3.80	8.30	-4.50	0.00	1.00	0.00	0.00	0.00	0.00	0.00	0.00	0.00	0.00	0.00	0.00	0.00	0.00	0.00	0.00
0.00	0.00	0.00	0.00	0.00	0.00	0.00	0.00	0.00	0.00	0.00	0.00	0.00	0.00	0.00	0.00	0.00	0.00	0.00	-59.30	175.80	-116.40	0.00	-23.80	85.70	-61.80	0.00	-5.90	8.10	-2.10	0.00	-5.90	8.10	-2.10	0.00	1.00	0.00	0.00	0.00	0.00	0.00	0.00	0.00	0.00	0.00	0.00	0.00	0.00	0.00	0.00
0.00	0.00	0.00	0.00	0.00	0.00	0.00	0.00	0.00	0.00	0.00	0.00	0.00	0.00	0.00	0.00	0.00	0.00	0.00	-108.60	177.40	-68.70	0.00	-49.00	88.30	-39.30	0.00	-7.40	7.00	0.40	0.00	-7.40	7.00	0.40	0.00	1.00	0.00	0.00	0.00	0.00	0.00	0.00	0.00	0.00	0.00	0.00	0.00	0.00	0.00	0.00
0.00	0.00	0.00	0.00	0.00	0.00	0.00	0.00	0.00	0.00	0.00	0.00	0.00	0.00	0.00	0.00	0.00	0.00	0.00	-147.30	161.60	-14.30	0.00	-69.30	82.20	-12.80	0.00	-8.20	5.20	3.00	0.00	-8.20	5.20	3.00	0.00	1.00	0.00	0.00	0.00	0.00	0.00	0.00	0.00	0.00	0.00	0.00	0.00	0.00	0.00	0.00
0.00	0.00	0.00	0.00	0.00	0.00	0.00	0.00	0.00	0.00	0.00	0.00	0.00	0.00	0.00	0.00	0.00	0.00	0.00	-171.40	130.00	41.40	0.00	-82.90	68.10	14.80	0.00	-8.20	3.00	5.20	0.00	-8.20	3.00	5.20	0.00	1.00	0.00	0.00	0.00	0.00	0.00	0.00	0.00	0.00	0.00	0.00	0.00	0.00	0.00	0.00
0.00	0.00	0.00	0.00	0.00	0.00	0.00	0.00	0.00	0.00	0.00	0.00	0.00	0.00	0.00	0.00	0.00	0.00	0.00	-178.80	85.60	93.20	0.00	-88.40	47.30	41.00	0.00	-7.40	0.40	7.00	0.00	-7.40	0.40	7.00	0.00	1.00	0.00	0.00	0.00	0.00	0.00	0.00	0.00	0.00	0.00	0.00	0.00	0.00	0.00	0.00
0.00	0.00	0.00	0.00	0.00	0.00	0.00	0.00	0.00	0.00	0.00	0.00	0.00	0.00	0.00	0.00	0.00	0.00	0.00	-168.70	32.90	135.90	0.00	-85.20	21.90	63.30	0.00	-5.90	-2.10	8.10	0.00	-5.90	-2.10	8.10	0.00	1.00	0.00	0.00	0.00	0.00	0.00	0.00	0.00	0.00	0.00	0.00	0.00	0.00	0.00	0.00
0.00	0.00	0.00	0.00	0.00	0.00	0.00	0.00	0.00	0.00	0.00	0.00	0.00	0.00	0.00	0.00	0.00	0.00	0.00	-142.10	-23.00	165.20	0.00	-73.70	-5.60	79.30	0.00	-3.80	-4.50	8.30	0.00	-3.80	-4.50	8.30	0.00	1.00	0.00	0.00	0.00	0.00	0.00	0.00	0.00	0.00	0.00	0.00	0.00	0.00	0.00	0.00
0.00	0.00	0.00	0.00	0.00	0.00	0.00	0.00	0.00	0.00	0.00	0.00	0.00	0.00	0.00	0.00	0.00	0.00	0.00	-101.60	-76.70	178.40	0.00	-54.90	-32.60	87.60	0.00	-1.30	-6.50	7.80	0.00	-1.30	-6.50	7.80	0.00	1.00	0.00	0.00	0.00	0.00	0.00	0.00	0.00	0.00	0.00	0.00	0.00	0.00	0.00	0.00
0.00	0.00	0.00	0.00	0.00	0.00	0.00	0.00	0.00	0.00	0.00	0.00	0.00	0.00	0.00	0.00	0.00	0.00	0.00	-51.20	-123.00	174.10	0.00	-30.80	-56.40	87.30	0.00	1.30	-7.80	6.50	0.00	1.30	-7.80	6.50	0.00	1.00	0.00	0.00	0.00	0.00	0.00	0.00	0.00	0.00	0.00	0.00	0.00	0.00	0.00	0.00
0.00	0.00	0.00	0.00	0.00	0.00	0.00	0.00	0.00	0.00	0.00	0.00	0.00	0.00	0.00	0.00	0.00	0.00	0.00	4.20	-157.10	152.80	0.00	-3.60	-74.70	78.40	0.00	3.80	-8.30	4.50	0.00	3.80	-8.30	4.50	0.00	1.00	0.00	0.00	0.00	0.00	0.00	0.00	0.00	0.00	0.00	0.00	0.00	0.00	0.00	0.00
0.00	0.00	0.00	0.00	0.00	0.00	0.00	0.00	0.00	0.00	0.00	0.00	0.00	0.00	0.00	0.00	0.00	0.00	0.00	59.30	-175.90	116.50	0.00	23.80	-85.70	61.90	0.00	5.90	-8.10	2.10	0.00	5.90	-8.10	2.10	0.00	1.00	0.00	0.00	0.00	0.00	0.00	0.00	0.00	0.00	0.00	0.00	0.00	0.00	0.00	0.00
0.00	0.00	0.00	0.00	0.00	0.00	0.00	0.00	0.00	0.00	0.00	0.00	0.00	0.00	0.00	0.00	0.00	0.00	0.00	108.60	-177.50	68.80	0.00	49.00	-88.30	39.30	0.00	7.40	-7.00	-0.40	0.00	7.40	-7.00	-0.40	0.00	1.00	0.00	0.00	0.00	0.00	0.00	0.00	0.00	0.00	0.00	0.00	0.00	0.00	0.00	0.00
0.00	0.00	0.00	0.00	0.00	0.00	0.00	0.00	0.00	0.00	0.00	0.00	0.00	0.00	0.00	0.00	0.00	0.00	0.00	147.30	-161.70	14.40	0.00	69.40	-82.30	12.90	0.00	8.20	-5.20	-3.00	0.00	8.20	-5.20	-3.00	0.00	1.00	0.00	0.00	0.00	0.00	0.00	0.00	0.00	0.00	0.00	0.00	0.00	0.00	0.00	0.00
0.00	0.00	0.00	0.00	0.00	0.00	0.00	0.00	0.00	0.00	0.00	0.00	0.00	0.00	0.00	0.00	0.00	0.00	0.00	171.50	-130.10	-41.30	0.00	82.90	-68.20	-14.70	0.00	8.20	-3.00	-5.20	0.00	8.20	-3.00	-5.20	0.00	1.00	0.00	0.00	0.00	0.00	0.00	0.00	0.00	0.00	0.00	0.00	0.00	0.00	0.00	0.00
0.00	0.00	0.00	0.00	0.00	0.00	0.00	0.00	0.00	0.00	0.00	0.00	0.00	0.00	0.00	0.00	0.00	0.00	0.00	178.90	-85.70	-93.10	0.00	88.40	-47.40	-41.00	0.00	7.40	-0.40	-7.00	0.00	7.40	-0.40	-7.00	0.00	1.00	0.00	0.00	0.00	0.00	0.00	0.00	0.00	0.00	0.00	0.00	0.00	0.00	0.00	0.00
0.00	0.00	0.00	0.00	0.00	0.00	0.00	0.00	0.00	0.00	0.00	0.00	0.00	0.00	0.00	0.00	0.00	0.00	0.00	168.80	-33.00	-135.80	0.00	85.20	-22.00	-63.20	0.00	5.90	2.10	-8.10	0.00	5.90	2.10	-8.10	0.00	1.00	0.00	0.00	0.00	0.00	0.00	0.00	0.00	0.00	0.00	0.00	0.00	0.00	0.00	0.00
0.00	0.00	0.00	0.00	0.00	0.00	0.00	0.00	0.00	0.00	0.00	0.00	0.00	0.00	0.00	0.00	0.00	0.00	0.00	142.20	22.90	-165.10	0.00	73.70	5.50	-79.20	0.00	3.80	4.50	-8.30	0.00	3.80	4.50	-8.30	0.00	1.00	0.00	0.00	0.00	0.00	0.00	0.00	0.00	0.00	0.00	0.00	0.00	0.00	0.00	0.00
0.00	0.00	0.00	0.00	0.00	0.00	0.00	0.00	0.00	0.00	0.00	0.00	0.00	0.00	0.00	0.00	0.00	0.00	0.00	101.60	76.60	-178.30	0.00	54.90	32.50	-87.50	0.00	1.30	6.50	-7.80	0.00	1.30	6.50	-7.80	0.00	1.00	0.00	0.00	0.00	0.00	0.00	0.00	0.00	0.00	0.00	0.00	0.00	0.00	0.00	0.00
0.00	0.00	0.00	0.00	0.00	0.00	0.00	0.00	0.00	0.00	0.00	0.00	0.00	0.00	0.00	0.00	0.00	0.00	0.00	51.10	122.80	-174.00	0.00	30.80	56.40	-87.20	0.00	-1.30	7.80	-6.50	0.00	-1.30	7.80	-6.50	0.00	1.00	0.00	0.00	0.00	0.00	0.00	0.00	0.00	0.00	0.00	0.00	0.00	0.00	0.00	0.00
0.00	0.00	0.00	0.00	0.00	0.00	0.00	0.00	0.00	0.00	0.00	0.00	0.00	0.00	0.00	0.00	0.00	0.00	0.00	-4.20	157.00	-152.70	0.00	3.60	74.70	-78.40	0.00	-3.80	8.30	-4.50	0.00	-3.80	8.30	-4.50	0.00	1.00	0.00	0.00	0.00	0.00	0.00	0.00	0.00	0.00	0.00	0.00	0.00	0.00	0.00	0.00
0.00	0.00	0.00	0.00	0.00	0.00	0.00	0.00	0.00	0.00	0.00	0.00	0.00	0.00	0.00	0.00	0.00	0.00	0.00	-59.30	175.80	-116.40	0.00	-23.80	85.70	-61.80	0.00	-5.90	8.10	-2.10	0.00	-5.90	8.10	-2.10	0.00	1.00	0.00	0.00	0.00	0.00	0.00	0.00	0.00	0.00	0.00	0.00	0.00	0.00	0.00	0.00
0.00	0.00	0.00	0.00	0.00	0.00	0.00	0.00	0.00	0.00	0.00	0.00	0.00	0.00	0.00	0.00	0.00	0.00	0.00	-108.60	177.40	-68.70	0.00	-49.00	88.30	-39.30	0.00	-7.40	7.00	0.40	0.00	-7.40	7.00	0.40	0.00	1.00	0.00	0.00	0.00	0.00	0.00	0.00	0.00	0.00	0.00	0.00	0.00	0.00	0.00	0.00
0.00	0.00	0.00	0.00	0.00	0.00	0.00	0.00	0.00	0.00	0.00	0.00	0.00	0.00	0.00	0.00	0.00	0.00	0.00	-147.20	161.60	-14.30	0.00	-69.30	82.20	-12.80	0.00	-8.20	5.20	3.00	0.00	-8.20	5.20	3.00	0.00	1.00	0.00	0.00	0.00	0.00	0.00	0.00	0.00	0.00	0.00	0.00	0.00	0.00	0.00	0.00
0.00	0.00	0.00	0.00	0.00	0.00	0.00	0.00	0.00	0.00	0.00	0.00	0.00	0.00	0.00	0.00	0.00	0.00	0.00	-171.40	130.00	41.40	0.00	-82.90	68.10	14.80	0.00	-8.20	3.00	5.20	0.00	-8.20	3.00	5.20	0.00	1.00	0.00	0.00	0.00	0.00	0.00	0.00	0.00	0.00	0.00	0.00	0.00	0.00	0.00	0.00
0.00	0.00	0.00	0.00	0.00	0.00	0.00	0.00	0.00	0.00	0.00	0.00	0.00	0.00	0.00	0.00	0.00	0.00	0.00	-178.90	85.60	93.20	0.00	-88.40	47.30	41.00	0.00	-7.40	0.40	7.00	0.00	-7.40	0.40	7.00	0.00	1.00	0.00	0.00	0.00	0.00	0.00	0.00	0.00	0.00	0.00	0.00	0.00	0.00	0.00	0.00
0.00	0.00	0.00	0.00	0.00	0.00	0.00	0.00	0.00	0.00	0.00	0.00	0.00	0.00	0.00	0.00	0.00	0.00	0.00	-168.80	32.90	135.80	0.00	-85.20	21.90	63.30	0.00	-5.90	-2.10	8.10	0.00	-5.90	-2.10	8.10	0.00	1.00	0.00	0.00	0.00	0.00	0.00	0.00	0.00	0.00	0.00	0.00	0.00	0.00	0.00	0.00
0.00	0.00	0.00	0.00	0.00	0.00	0.00	0.00	0.00	0.00	0.00	0.00	0.00	0.00	0.00	0.00	0.00	0.00	0.00	-142.20	-23.00	165.20	0.00	-73.70	-5.60	79.30	0.00	-3.80	-4.50	8.30	0.00	-3.80	-4.50	8.30	0.00	1.00	0.00	0.00	0.00	0.00	0.00	0.00	0.00	0.00	0.00	0.00	0.00	0.00	0.00	0.00
0.00	0.00	0.00	0.00	0.00	0.00	0.00	0.00	0.00	0.00	0.00	0.00	0.00	0.00	0.00	0.00	0.00	0.00	0.00	-101.60	-76.70	178.40	0.00	-54.90	-32.60	87.60	0.00	-1.30	-6.50	7.80	0.00	-1.30	-6.50	7.80	0.00	1.00	0.00	0.00	0.00	0.00	0.00	0.00	0.00	0.00	0.00	0.00	0.00	0.00	0.00	0.00
0.00	0.00	0.00	0.00	0.00	0.00	0.00	0.00	0.00	0.00	0.00	0.00	0.00	0.00	0.00	0.00	0.00	0.00	0.00	-51.10	-122.90	174.10	0.00	-30.80	-56.40	87.30	0.00	1.30	-7.80	6.50	0.00	1.30	-7.80	6.50	0.00	1.00	0.00	0.00	0.00	0.00	0.00	0.00	0.00	0.00	0.00	0.00	0.00	0.00	0.00	0.00
0.00	0.00	0.00	0.00	0.00	0.00	0.00	0.00	0.00	0.00	0.00	0.00	0.00	0.00	0.00	0.00	0.00	0.00	0.00	4.30	-157.10	152.80	0.00	-3.60	-74.70	78.40	0.00	3.80	-8.30	4.50	0.00	3.80	-8.30	4.50	0.00	1.00	0.00	0.00	0.00	0.00	0.00	0.00	0.00	0.00	0.00	0.00	0.00	0.00	0.00	0.00
0.00	0.00	0.00	0.00	0.00	0.00	0.00	0.00	0.00	0.00	0.00	0.00	0.00	0.00	0.00	0.00	0.00	0.00	0.00	59.40	-175.90	116.50	0.00	23.80	-85.70	61.90	0.00	5.90	-8.10	2.10	0.00	5.90	-8.10	2.10	0.00	1.00	0.00	0.00	0.00	0.00	0.00	0.00	0.00	0.00	0.00	0.00	0.00	0.00	0.00	0.00
0.00	0.00	0.00	0.00	0.00	0.00	0.00	0.00	0.00	0.00	0.00	0.00	0.00	0.00	0.00	0.00	0.00	0.00	0.00	108.60	-177.50	68.80	0.00	49.00	-88.30	39.30	0.00	7.40	-7.00	-0.40	0.00	7.40	-7.00	-0.40	0.00	1.00	0.00	0.00	0.00	0.00	0.00	0.00	0.00	0.00	0.00	0.00	0.00	0.00	0.00	0.00
0.00	0.00	0.00	0.00	0.00	0.00	0.00	0.00	0.00	0.00	0.00	0.00	0.00	0.00	0.00	0.00	0.00	0.00	0.00	147.20	-161.70	14.40	0.00	69.30	-82.30	12.90	0.00	8.20	-5.20	-3.00	0.00	8.20	-5.20	-3.00	0.00	1.00	0.00	0.00	0.00	0.00	0.00	0.00	0.00	0.00	0.00	0.00	0.00	0.00	0.00	0.00
0.00	0.00	0.00	0.00	0.00	0.00	0.00	0.00	0.00	0.00	0.00	0.00	0.00	0.00	0.00	0.00	0.00	0.00	0.00	171.40	-130.10	-41.30	0.00	82.90	-68.20	-14.70	0.00	8.20	-3.00	-5.20	0.00	8.20	-3.00	-5.20	0.00	1.00	0.00	0.00	0.00	0.00	0.00	0.00	0.00	0.00	0.00	0.00	0.00	0.00	0.00	0.00
0.00	0.00	0.00	0.00	0.00	0.00	0.00	0.00	0.00	0.00	0.00	0.00	0.00	0.00	0.00	0.00	0.00	0.00	0.00	178.90	-85.70	-93.10	0.00	88.40	-47.40	-41.00	0.00	7.40	-0.40	-7.00	0.00	7.40	-0.40	-7.00	0.00	1.00	0.00	0.00	0.00	0.00	0.00	0.00	0.00	0.00	0.00	0.00	0.00	0.00	0.00	0.00
0.00	0.00	0.00	0.00	0.00	0.00	0.00	0.00	0.00	0.00	0.00	0.00	0.00	0.00	0.00	0.00	0.00	0.00	0.00	168.80	-33.00	-135.80	0.00	85.20	-22.00	-63.20	0.00	5.90	2.10	-8.10	0.00	5.90	2.10	-8.10	0.00	1.00	0.00	0.00	0.00	0.00	0.00	0.00	0.00	0.00	0.00	0.00	0.00	0.00	0.00	0.00
0.00	0.00	0.00	0.00	0.00	0.00	0.00	0.00	0.00	0.00	0.00	0.00	0.00	0.00	0.00	0.00	0.00	0.00	0.00	142.20	22.90	-165.10	0.00	73.70	5.50	-79.20	0.00	3.80	4.50	-8.30	0.00	3.80	4.50	-8.30	0.00	1.00	0.00	0.00	0.00	0.00	0.00	0.00	0.00	0.00	0.00	0.00	0.00	0.00	0.00	0.00
0.00	0.00	0.00	0.00	0.00	0.00	0.00	0.00	0.00	0.00	0.00	0.00	0.00	0.00	0.00	0.00	0.00	0.00	0.00	101.60	76.60	-178.30	0.00	54.90	32.50	-87.50	0.00	1.30	6.50	-7.80	0.00	1.30	6.50	-7.80	0.00	1.00	0.00	0.00	0.00	0.00	0.00	0.00	0.00	0.00	0.00	0.00	0.00	0.00	0.00	0.00
0.00	0.00	0.00	0.00	0.00	0.00	0.00	0.00	0.00	0.00	0.00	0.00	0.00	0.00	0.00	0.00	0.00	0.00	0.00	51.10	122.80	-174.00	0.00	30.80	56.40	-87.20	0.00	-1.30	7.80	-6.50	0.00	-1.30	7.80	-6.50	0.00	1.00	0.00	0.00	0.00	0.00	0.00	0.00	0.00	0.00	0.00	0.00	0.00	0.00	0.00	0.00
0.00	0.00	0.00	0.00	0.00	0.00	0.00	0.00	0.00	0.00	0.00	0.00	0.00	0.00	0.00	0.00	0.00	0.00	0.00	-4.30	157.00	-152.70	0.00	3.60	74.70	-78.40	0.00	-3.80	8.30	-4.50	0.00	-3.80	8.30	-4.50	0.00	1.00	0.00	0.00	0.00	0.00	0.00	0.00	0.00	0.00	0.00	0.00	0.00	0.00	0.00	0.00
0.00	0.00	0.00	0.00	0.00	0.00	0.00	0.00	0.00	0.00	0.00	0.00	0.00	0.00	0.00	0.00	0.00	0.00	0.00	-59.30	175.80	-116.40	0.00	-23.80	85.70	-61.80	0.00	-5.90	8.10	-2.10	0.00	-5.90	8.10	-2.10	0.00	1.00	0.00	0.00	0.00	0.00	0.00	0.00	0.00	0.00	0.00	0.00	0.00	0.00	0.00	0.00
0.00	0.00	0.00	0.00	0.00	0.00	0.00	0.00	0.00	0.00	0.00	0.00	0.00	0.00	0.00	0.00	0.00	0.00	0.00	-108.60	177.40	-68.70	0.00	-49.00	88.30	-39.30	0.00	-7.40	7.00	0.40	0.00	-7.40	7.00	0.40	0.00	1.00	0.00	0.00	0.00	0.00	0.00	0.00	0.00	0.00	0.00	0.00	0.00	0.00	0.00	0.00
0.00	0.00	0.00	0.00	0.00	0.00	0.00	0.00	0.00	0.00	0.00	0.00	0.00	0.00	0.00	0.00	0.00	0.00	0.00	-147.20	161.60	-14.30	0.00	-69.30	82.20	-12.80	0.00	-8.20	5.20	3.00	0.00	-8.20	5.20	3.00	0.00	1.00	0.00	0.00	0.00	0.00	0.00	0.00	0.00	0.00	0.00	0.00	0.00	0.00	0.00	0.00
0.00	0.00	0.00	0.00	0.00	0.00	0.00	0.00	0.00	0.00	0.00	0.00	0.00	0.00	0.00	0.00	0.00	0.00	0.00	-171.50	130.00	41.40	0.00	-82.90	68.10	14.80	0.00	-8.20	3.00	5.20	0.00	-8.20	3.00	5.20	0.00	1.00	0.00	0.00	0.00	0.00	0.00	0.00	0.00	0.00	0.00	0.00	0.00	0.00	0.00	0.00
0.00	0.00	0.00	0.00	0.00	0.00	0.00	0.00	0.00	0.00	0.00	0.00	0.00	0.00	0.00	0.00	0.00	0.00	0.00	-178.90	85.60	93.20	0.00	-88.40	47.30	41.00	0.00	-7.40	0.40	7.00	0.00	-7.40	0.40	7.00	0.00	1.00	0.00	0.00	0.00	0.00	0.00	0.00	0.00	0.00	0.00	0.00	0.00	0.00	0.00	0.00
0.00	0.00	0.00	0.00	0.00	0.00	0.00	0.00	0.00	0.00	0.00	0.00	0.00	0.00	0.00	0.00	0.00	0.00	0.00	-168.70	32.90	135.80	0.00	-85.20	21.90	63.30	0.00	-5.90	-2.10	8.10	0.00	-5.90	-2.10	8.10	0.00	1.00	0.00	0.00	0.00	0.00	0.00	0.00	0.00	0.00	0.00	0.00	0.00	0.00	0.00	0.00
0.00	0.00	0.00	0.00	0.00	0.00	0.00	0.00	0.00	0.00	0.00	0.00	0.00	0.00	0.00	0.00	0.00	0.00	0.00	-142.10	-23.00	165.20	0.00	-73.70	-5.60	79.30	0.00	-3.80	-4.50	8.30	0.00	-3.80	-4.50	8.30	0.00	1.00	0.00	0.00	0.00	0.00	0.00	0.00	0.00	0.00	0.00	0.00	0.00	0.00	0.00	0.00
0.00	0.00	0.00	0.00	0.00	0.00	0.00	0.00	0.00	0.00	0.00	0.00	0.00	0.00	0.00	0.00	0.00	0.00	0.00	-101.60	-76.70	178.40	0.00	-54.90	-32.60	87.60	0.00	-1.30	-6.50	7.80	0.00	-1.30	-6.50	7.80	0.00	1.00	0.00	0.00	0.00	0.00	0.00	0.00	0.00	0.00	0.00	0.00	0.00	0.00	0.00	0.00
0.00	0.00	0.00	0.00	0.00	0.00	0.00	0.00	0.00	0.00	0.00	0.00	0.00	0.00	0.00	0.00	0.00	0.00	0.00	-51.10	-122.90	174.10	0.00	-30.80	-56.40	87.30	0.00	1.30	-7.80	6.50	0.00	1.30	-7.80	6.50	0.00	1.00	0.00	0.00	0.00	0.00	0.00	0.00	0.00	0.00	0.00	0.00	0.00	0.00	0.00	0.00
0.00	0.00	0.00	0.00	0.00	0.00	0.00	0.00	0.00	0.00	0.00	0.00	0.00	0.00	0.00	0.00	0.00	0.00	0.00	4.20	-157.10	152.80	0.00	-3.60	-74.70	78.40	0.00	3.80	-8.30	4.50	0.00	3.80	-8.30	4.50	0.00	1.00	0.00	0.00	0.00	0.00	0.00	0.00	0.00	0.00	0.00	0.00	0.00	0.00	0.00	0.00
0.00	0.00	0.00	0.00	0.00	0.00	0.00	0.00	0.00	0.00	0.00	0.00	0.00	0.00	0.00	0.00	0.00	0.00	0.00	59.30	-175.90	116.50	0.00	23.80	-85.70	61.90	0.00	5.90	-8.10	2.10	0.00	5.90	-8.10	2.10	0.00	1.00	0.00	0.00	0.00	0.00	0.00	0.00	0.00	0.00	0.00	0.00	0.00	0.00	0.00	0.00
0.00	0.00	0.00	0.00	0.00	0.00	0.00	0.00	0.00	0.00	0.00	0.00	0.00	0.00	0.00	0.00	0.00	0.00	0.00	108.60	-177.50	68.80	0.00	49.00	-88.30	39.30	0.00	7.40	-7.00	-0.40	0.00	7.40	-7.00	-0.40	0.00	1.00	0.00	0.00	0.00	0.00	0.00	0.00	0.00	0.00	0.00	0.00	0.00	0.00	0.00	0.00
0.00	0.00	0.00	0.00	0.00	0.00	0.00	0.00	0.00	0.00	0.00	0.00	0.00	0.00	0.00	0.00	0.00	0.00	0.00	147.30	-161.70	14.40	0.00	69.40	-82.30	12.90	0.00	8.20	-5.20	-3.00	0.00	8.20	-5.20	-3.00	0.00	1.00	0.00	0.00	0.00	0.00	0.00	0.00	0.00	0.00	0.00	0.00	0.00	0.00	0.00	0.00
0.00	0.00	0.00	0.00	0.00	0.00	0.00	0.00	0.00	0.00	0.00	0.00	0.00	0.00	0.00	0.00	0.00	0.00	0.00	171.50	-130.10	-41.30	0.00	82.90	-68.20	-14.70	0.00	8.20	-3.00	-5.20	0.00	8.20	-3.00	-5.20	0.00	1.00	0.00	0.00	0.00	0.00	0.00	0.00	0.00	0.00	0.00	0.00	0.00	0.00	0.00	0.00
0.00	0.00	0.00	0.00	0.00	0.00	0.00	0.00	0.00	0.00	0.00	0.00	0.00	0.00	0.00	0.00	0.00	0.00	0.00	178.90	-85.70	-93.10	0.00	88.40	-47.40	-41.00	0.00	7.40	-0.40	-7.00	0.00	7.40	-0.40	-7.00	0.00	1.00	0.00	0.00	0.00	0.00	0.00	0.00	0.00	0.00	0.00	0.00	0.00	0.00	0.00	0.00
0.00	0.00	0.00	0.00	0.00	0.00	0.00	0.00	0.00	0.00	0.00	0.00	0.00	0.00	0.00	0.00	0.00	0.00	0.00	168.80	-33.00	-135.80	0.00	85.20	-22.00	-63.20	0.00	5.90	2.10	-8.10	0.00	5.90	2.10	-8.10	0.00	1.00	0.00	0.00	0.00	0.00	0.00	0.00	0.00	0.00	0.00	0.00	0.00	0.00	0.00	0.00
0.00	0.00	0.00	0.00	0.00	0.00	0.00	0.00	0.00	0.00	0.00	0.00	0.00	0.00	0.00	0.00	0.00	0.00	0.00	142.20	22.90	-165.10	0.00	73.70	5.50	-79.20	0.00	3.80	4.50	-8.30	0.00	3.80	4.50	-8.30	0.00	1.00	0.00	0.00	0.00	0.00	0.00	0.00	0.00	0.00	0.00	0.00	0.00	0.00	0.00	0.00
0.00	0.00	0.00	0.00	0.00	0.00	0.00	0.00	0.00	0.00	0.00	0.00	0.00	0.00	0.00	0.00	0.00	0.00	0.00	101.60	76.60	-178.30	0.00	54.90	32.50	-87.50	0.00	1.30	6.50	-7.80	0.00	1.30	6.50	-7.80	0.00	1.00	0.00	0.00	0.00	0.00	0.00	0.00	0.00	0.00	0.00	0.00	0.00	0.00	0.00	0.00
0.00	0.00	0.00	0.00	0.00	0.00	0.00	0.00	0.00	0.00	0.00	0.00	0.00	0.00	0.00	0.00	0.00	0.00	0.00	51.10	122.80	-174.00	0.00	30.80	56.40	-87.20	0.00	-1.30	7.80	-6.50	0.00	-1.30	7.80	-6.50	0.00	1.00	0.00	0.00	0.00	0.00	0.00	0.00	0.00	0.00	0.00	0.00	0.00	0.00	0.00	0.00
0.00	0.00	0.00	0.00	0.00	0.00	0.00	0.00	0.00	0.00	0.00	0.00	0.00	0.00	0.00	0.00	0.00	0.00	0.00	-4.30	157.00	-152.70	0.00	3.60	74.70	-78.40	0.00	-3.80	8.30	-4.50	0.00	-3.80	8.30	-4.50	0.00	1.00	0.00	0.00	0.00	0.00	0.00	0.00	0.00	0.00	0.00	0.00	0.00	0.00	0.00	0.00
0.00	0.00	0.00	0.00	0.00	0.00	0.00	0.00	0.00	0.00	0.00	0.00	0.00	0.00	0.00	0.00	0.00	0.00	0.00	-59.30	175.80	-116.40	0.00	-23.80	85.70	-61.80	0.00	-5.90	8.10	-2.10	0.00	-5.90	8.10	-2.10	0.00	1.00	0.00	0.00	0.00	0.00	0.00	0.00	0.00	0.00	0.00	0.00	0.00	0.00	0.00	0.00
0.00	0.00	0.00	0.00	0.00	0.00	0.00	0.00	0.00	0.00	0.00	0.00	0.00	0.00	0.00	0.00	0.00	0.00	0.00	-108.60	177.40	-68.70	0.00	-49.00	88.30	-39.30	0.00	-7.40	7.00	0.40	0.00	-7.40	7.00	0.40	0.00	1.00	0.00	0.00	0.00	0.00	0.00	0.00	0.00	0.00	0.00	0.00	0.00	0.00	0.00	0.00
0.00	0.00	0.00	0.00	0.00	0.00	0.00	0.00	0.00	0.00	0.00	0.00	0.00	0.00	0.00	0.00	0.00	0.00	0.00	-147.20	161.60	-14.30	0.00	-69.30	82.20	-12.80	0.00	-8.20	5.20	3.00	0.00	-8.20	5.20	3.00	0.00	1.00	0.00	0.00	0.00	0.00	0.00	0.00	0.00	0.00	0.00	0.00	0.00	0.00	0.00	0.00
0.00	0.00	0.00	0.00	0.00	0.00	0.00	0.00	0.00	0.00	0.00	0.00	0.00	0.00	0.00	0.00	0.00	0.00	0.00	-171.40	130.00	41.40	0.00	-82.90	68.10	14.80	0.00	-8.20	3.00	5.20	0.00	-8.20	3.00	5.20	0.00	1.00	0.00	0.00	0.00	0.00	0.00	0.00	0.00	0.00	0.00	0.00	0.00	0.00	0.00	0.00
0.00	0.00	0.00	0.00	0.00	0.00	0.00	0.00	0.00	0.00	0.00	0.00	0.00	0.00	0.00	0.00	0.00	0.00	0.00	-178.90	85.60	93.20	0.00	-88.40	47.30	41.00	0.00	-7.40	0.40	7.00	0.00	-7.40	0.40	7.00	0.00	1.00	0.00	0.00	0.00	0.00	0.00	0.00	0.00	0.00	0.00	0.00	0.00	0.00	0.00	0.00
0.00	0.00	0.00	0.00	0.00	0.00	0.00	0.00	0.00	0.00	0.00	0.00	0.00	0.00	0.00	0.00	0.00	0.00	0.00	-168.80	32.90	135.80	0.00	-85.20	21.90	63.20	0.00	-5.90	-2.10	8.10	0.00	-5.90	-2.10	8.10	0.00	1.00	0.00	0.00	0.00	0.00	0.00	0.00	0.00	0.00	0.00	0.00	0.00	0.00	0.00	0.00
0.00	0.00	0.00	0.00	0.00	0.00	0.00	0.00	0.00	0.00	0.00	0.00	0.00	0.00	0.00	0.00	0.00	0.00	0.00	-142.20	-23.00	165.20	0.00	-73.70	-5.60	79.30	0.00	-3.80	-4.50	8.30	0.00	-3.80	-4.50	8.30	0.00	1.00	0.00	0.00	0.00	0.00	0.00	0.00	0.00	0.00	0.00	0.00	0.00	0.00	0.00	0.00
0.00	0.00	0.00	0.00	0.00	0.00	0.00	0.00	0.00	0.00	0.00	0.00	0.00	0.00	0.00	0.00	0.00	0.00	0.00	-101.60	-76.70	178.40	0.00	-54.90	-32.60	87.60	0.00	-1.30	-6.50	7.80	0.00	-1.30	-6.50	7.80	0.00	1.00	0.00	0.00	0.00	0.00	0.00	0.00	0.00	0.00	0.00	0.00	0.00	0.00	0.00	0.00
0.00	0.00	0.00	0.00	0.00	0.00	0.00	0.00	0.00	0.00	0.00	0.00	0.00	0.00	0.00	0.00	0.00	0.00	0.00	-51.10	-122.90	174.10	0.00	-30.80	-56.40	87.30	0.00	1.30	-7.80	6.50	0.00	1.30	-7.80	6.50	0.00	1.00	0.00	0.00	0.00	0.00	0.00	0.00	0.00	0.00	0.00	0.00	0.00	0.00	0.00	0.00
0.00	0.00	0.00	0.00	0.00	0.00	0.00	0.00	0.00	0.00	0.00	0.00	0.00	0.00	0.00	0.00	0.00	0.00	0.00	4.30	-157.10	152.80	0.00	-3.60	-74.70	78.40	0.00	3.80	-8.30	4.50	0.00	3.80	-8.30	4.50	0.00	1.00	0.00	0.00	0.00	0.00	0.00	0.00	0.00	0.00	0.00	0.00	0.00	0.00	0.00	0.00
0.00	0.00	0.00	0.00	0.00	0.00	0.00	0.00	0.00	0.00	0.00	0.00	0.00	0.00	0.00	0.00	0.00	0.00	0.00	59.30	-175.90	116.50	0.00	23.80	-85.70	61.90	0.00	5.90	-8.10	2.10	0.00	5.90	-8.10	2.10	0.00	1.00	0.00	0.00	0.00	0.00	0.00	0.00	0.00	0.00	0.00	0.00	0.00	0.00	0.00	0.00
0.00	0.00	0.00	0.00	0.00	0.00	0.00	0.00	0.00	0.00	0.00	0.00	0.00	0.00	0.00	0.00	0.00	0.00	0.00	108.60	-177.50	68.80	0.00	49.00	-88.30	39.30	0.00	7.40	-7.00	-0.40	0.00	7.40	-7.00	-0.40	0.00	1.00	0.00	0.00	0.00	0.00	0.00	0.00	0.00	0.00	0.00	0.00	0.00	0.00	0.00	0.00
0.00	0.00	0.00	0.00	0.00	0.00	0.00	0.00	0.00	0.00	0.00	0.00	0.00	0.00	0.00	0.00	0.00	0.00	0.00	147.20	-161.70	14.40	0.00	69.30	-82.30	12.90	0.00	8.20	-5.20	-3.00	0.00	8.20	-5.20	-3.00	0.00	1.00	0.00	0.00	0.00	0.00	0.00	0.00	0.00	0.00	0.00	0.00	0.00	0.00	0.00	0.00
0.00	0.00	0.00	0.00	0.00	0.00	0.00	0.00	0.00	0.00	0.00	0.00	0.00	0.00	0.00	0.00	0.00	0.00	0.00	171.40	-130.10	-41.30	0.00	82.90	-68.20	-14.70	0.00	8.20	-3.00	-5.20	0.00	8.20	-3.00	-5.20	0.00	1.00	0.00	0.00	0.00	0.00	0.00	0.00	0.00	0.00	0.00	0.00	0.00	0.00	0.00	0.00
0.00	0.00	0.00	0.00	0.00	0.00	0.00	0.00	0.00	0.00	0.00	0.00	0.00	0.00	0.00	0.00	0.00	0.00	0.00	178.90	-85.70	-93.10	0.00	88.40	-47.40	-41.00	0.00	7.40	-0.40	-7.00	0.00	7.40	-0.40	-7.00	0.00	1.00	0.00	0.00	0.00	0.00	0.00	0.00	0.00	0.00	0.00	0.00	0.00	0.00	0.00	0.00
0.00	0.00	0.00	0.00	0.00	0.00	0.00	0.00	0.00	0.00	0.00	0.00	0.00	0.00	0.00	0.00	0.00	0.00	0.00	168.80	-33.00	-135.70	0.00	85.20	-22.00	-63.20	0.00	5.90	2.10	-8.10	0.00	5.90	2.10	-8.10	0.00	1.00	0.00	0.00	0.00	0.00	0.00	0.00	0.00	0.00	0.00	0.00	0.00	0.00	0.00	0.00
0.00	0.00	0.00	0.00	0.00	0.00	0.00	0.00	0.00	0.00	0.00	0.00	0.00	0.00	0.00	0.00	0.00	0.00	0.00	142.20	22.90	-165.10	0.00	73.70	5.50	-79.20	0.00	3.80	4.50	-8.30	0.00	3.80	4.50	-8.30	0.00	1.00	0.00	0.00	0.00	0.00	0.00	0.00	0.00	0.00	0.00	0.00	0.00	0.00	0.00	0.00
0.00	0.00	0.00	0.00	0.00	0.00	0.00	0.00	0.00	0.00	0.00	0.00	0.00	0.00	0.00	0.00	0.00	0.00	0.00	101.60	76.60	-178.30	0.00	54.90	32.50	-87.50	0.00	1.30	6.50	-7.80	0.00	1.30	6.50	-7.80	0.00	1.00	0.00	0.00	0.00	0.00	0.00	0.00	0.00	0.00	0.00	0.00	0.00	0.00	0.00	0.00
0.00	0.00	0.00	0.00	0.00	0.00	0.00	0.00	0.00	0.00	0.00	0.00	0.00	0.00	0.00	0.00	0.00	0.00	0.00	51.10	122.80	-174.00	0.00	30.80	56.40	-87.20	0.00	-1.30	7.80	-6.50	0.00	-1.30	7.80	-6.50	0.00	1.00	0.00	0.00	0.00	0.00	0.00	0.00	0.00	0.00	0.00	0.00	0.00	0.00	0.00	0.00
0.00	0.00	0.00	0.00	0.00	0.00	0.00	0.00	0.00	0.00	0.00	0.00	0.00	0.00	0.00	0.00	0.00	0.00	0.00	-4.30	157.00	-152.70	0.00	3.60	74.70	-78.40	0.00	-3.80	8.30	-4.50	0.00	-3.80	8.30	-4.50	0.00	1.00	0.00	0.00	0.00	0.00	0.00	0.00	0.00	0.00	0.00	0.00	0.00	0.00	0.00	0.00
0.00	0.00	0.00	0.00	0.00	0.00	0.00	0.00	0.00	0.00	0.00	0.00	0.00	0.00	0.00	0.00	0.00	0.00	0.00	-59.30	175.80	-116.40	0.00	-23.80	85.70	-61.80	0.00	-5.90	8.10	-2.10	0.00	-5.90	8.10	-2.10	0.00	1.00	0.00	0.00	0.00	0.00	0.00	0.00	0.00	0.00	0.00	0.00	0.00	0.00	0.00	0.00
0.00	0.00	0.00	0.00	0.00	0.00	0.00	0.00	0.00	0.00	0.00	0.00	0.00	0.00	0.00	0.00	0.00	0.00	0.00	-108.60	177.40	-68.70	0.00	-49.00	88.30	-39.30	0.00	-7.40	7.00	0.40	0.00	-7.40	7.00	0.40	0.00	1.00	0.00	0.00	0.00	0.00	0.00	0.00	0.00	0.00	0.00	0.00	0.00	0.00	0.00	0.00
0.00	0.00	0.00	0.00	0.00	0.00	0.00	0.00	0.00	0.00	0.00	0.00	0.00	0.00	0.00	0.00	0.00	0.00	0.00	-147.20	161.60	-14.30	0.00	-69.30	82.20	-12.80	0.00	-8.20	5.20	3.00	0.00	-8.20	5.20	3.00	0.00	1.00	0.00	0.00	0.00	0.00	0.00	0.00	0.00	0.00	0.00	0.00	0.00	0.00	0.00	0.00
0.00	0.00	0.00	0.00	0.00	0.00	0.00	0.00	0.00	0.00	0.00	0.00	0.00	0.00	0.00	0.00	0.00	0.00	0.00	-171.40	130.00	41.40	0.00	-82.90	68.10	14.80	0.00	-8.20	3.00	5.20	0.00	-8.20	3.00	5.20	0.00	1.00	0.00	0.00	0.00	0.00	0.00	0.00	0.00	0.00	0.00	0.00	0.00	0.00	0.00	0.00
0.00	0.00	0.00	0.00	0.00	0.00	0.00	0.00	0.00	0.00	0.00	0.00	0.00	0.00	0.00	0.00	0.00	0.00	0.00	-178.90	85.60	93.20	0.00	-88.40	47.30	41.00	0.00	-7.40	0.40	7.00	0.00	-7.40	0.40	7.00	0.00	1.00	0.00	0.00	0.00	0.00	0.00	0.00	0.00	0.00	0.00	0.00	0.00	0.00	0.00	0.00
0.00	0.00	0.00	0.00	0.00	0.00	0.00	0.00	0.00	0.00	0.00	0.00	0.00	0.00	0.00	0.00	0.00	0.00	0.00	-168.80	32.90	135.80	0.00	-85.20	21.90	63.30	0.00	-5.90	-2.10	8.10	0.00	-5.90	-2.10	8.10	0.00	1.00	0.00	0.00	0.00	0.00	0.00	0.00	0.00	0.00	0.00	0.00	0.00	0.00	0.00	0.00
0.00	0.00	0.00	0.00	0.00	0.00	0.00	0.00	0.00	0.00	0.00	0.00	0.00	0.00	0.00	0.00	0.00	0.00	0.00	-142.20	-23.00	165.20	0.00	-73.70	-5.60	79.30	0.00	-3.80	-4.50	8.30	0.00	-3.80	-4.50	8.30	0.00	1.00	0.00	0.00	0.00	0.00	0.00	0.00	0.00	0.00	0.00	0.00	0.00	0.00	0.00	0.00
0.00	0.00	0.00	0.00	0.00	0.00	0.00	0.00	0.00	0.00	0.00	0.00	0.00	0.00	0.00	0.00	0.00	0.00	0.00	-101.60	-76.70	178.40	0.00	-54.90	-32.60	87.60	0.00	-1.30	-6.50	7.80	0.00	-1.30	-6.50	7.80	0.00	1.00	0.00	0.00	0.00	0.00	0.00	0.00	0.00	0.00	0.00	0.00	0.00	0.00	0.00	0.00
0.00	0.00	0.00	0.00	0.00	0.00	0.00	0.00	0.00	0.00	0.00	0.00	0.00	0.00	0.00	0.00	0.00	0.00	0.00	-51.10	-122.90	174.10	0.00	-30.80	-56.40	87.30	0.00	1.30	-7.80	6.50	0.00	1.30	-7.80	6.50	0.00	1.00	0.00	0.00	0.00	0.00	0.00	0.00	0.00	0.00	0.00	0.00	0.00	0.00	0.00	0.00
0.00	0.00	0.00	0.00	0.00	0.00	0.00	0.00	0.00	0.00	0.00	0.00	0.00	0.00	0.00	0.00	0.00	0.00	0.00	4.30	-157.10	152.80	0.00	-3.60	-74.70	78.40	0.00	3.80	-8.30	4.50	0.00	3.80	-8.30	4.50	0.00	1.00	0.00	0.00	0.00	0.00	0.00	0.00	0.00	0.00	0.00	0.00	0.00	0.00	0.00	0.00
0.00	0.00	0.00	0.00	0.00	0.00	0.00	0.00	0.00	0.00	0.00	0.00	0.00	0.00	0.00	0.00	0.00	0.00	0.00	59.30	-175.90	116.50	0.00	23.80	-85.70	61.90	0.00	5.90	-8.10	2.10	0.00	5.90	-8.10	2.10	0.00	1.00	0.00	0.00	0.00	0.00	0.00	0.00	0.00	0.00	0.00	0.00	0.00	0.00	0.00	0.00
0.00	0.00	0.00	0.00	0.00	0.00	0.00	0.00	0.00	0.00	0.00	0.00	0.00	0.00	0.00	0.00	0.00	0.00	0.00	108.60	-177.50	68.80	0.00	49.00	-88.30	39.30	0.00	7.40	-7.00	-0.40	0.00	7.40	-7.00	-0.40	0.00	1.00	0.00	0.00	0.00	0.00	0.00	0.00	0.00	0.00	0.00	0.00	0.00	0.00	0.00	0.00
0.00	0.00	0.00	0.00	0.00	0.00	0.00	0.00	0.00	0.00	0.00	0.00	0.00	0.00	0.00	0.00	0.00	0.00	0.00	147.30	-161.70	14.40	0.00	69.40	-82.30	12.90	0.00	8.20	-5.20	-3.00	0.00	8.20	-5.20	-3.00	0.00	1.00	0.00	0.00	0.00	0.00	0.00	0.00	0.00	0.00	0.00	0.00	0.00	0.00	0.00	0.00
0.00	0.00	0.00	0.00	0.00	0.00	0.00	0.00	0.00	0.00	0.00	0.00	0.00	0.00	0.00	0.00	0.00	0.00	0.00	171.50	-130.10	-41.30	0.00	82.90	-68.20	-14.70	0.00	8.20	-3.00	-5.20	0.00	8.20	-3.00	-5.20	0.00	1.00	0.00	0.00	0.00	0.00	0.00	0.00	0.00	0.00	0.00	0.00	0.00	0.00	0.00	0.00
0.00	0.00	0.00	0.00	0.00	0.00	0.00	0.00	0.00	0.00	0.00	0.00	0.00	0.00	0.00	0.00	0.00	0.00	0.00	178.90	-85.70	-93.10	0.00	88.40	-47.40	-41.00	0.00	7.40	-0.40	-7.00	0.00	7.40	-0.40	-7.00	0.00	1.00	0.00	0.00	0.00	0.00	0.00	0.00	0.00	0.00	0.00	0.00	0.00	0.00	0.00	0.00
0.00	0.00	0.00	0.00	0.00	0.00	0.00	0.00	0.00	0.00	0.00	0.00	0.00	0.00	0.00	0.00	0.00	0.00	0.00	168.80	-33.00	-135.70	0.00	85.20	-22.00	-63.20	0.00	5.90	2.10	-8.10	0.00	5.90	2.10	-8.10	0.00	1.00	0.00	0.00	0.00	0.00	0.00	0.00	0.00	0.00	0.00	0.00	0.00	0.00	0.00	0.00
0.00	0.00	0.00	0.00	0.00	0.00	0.00	0.00	0.00	0.00	0.00	0.00	0.00	0.00	0.00	0.00	0.00	0.00	0.00	142.20	22.90	-165.10	0.00	73.70	5.50	-79.20	0.00	3.80	4.50	-8.30	0.00	3.80	4.50	-8.30	0.00	1.00	0.00	0.00	0.00	0.00	0.00	0.00	0.00	0.00	0.00	0.00	0.00	0.00	0.00	0.00
0.00	0.00	0.00	0.00	0.00	0.00	0.00	0.00	0.00	0.00	0.00	0.00	0.00	0.00	0.00	0.00	0.00	0.00	0.00	101.60	76.60	-178.30	0.00	54.90	32.50	-87.50	0.00	1.30	6.50	-7.80	0.00	1.30	6.50	-7.80	0.00	1.00	0.00	0.00	0.00	0.00	0.00	0.00	0.00	0.00	0.00	0.00	0.00	0.00	0.00	0.00
0.00	0.00	0.00	0.00	0.00	0.00	0.00	0.00	0.00	0.00	0.00	0.00	0.00	0.00	0.00	0.00	0.00	0.00	0.00	51.10	122.80	-174.00	0.00	30.80	56.40	-87.20	0.00	-1.30	7.80	-6.50	0.00	-1.30	7.80	-6.50	0.00	1.00	0.00	0.00	0.00	0.00	0.00	0.00	0.00	0.00	0.00	0.00	0.00	0.00	0.00	0.00
0.00	0.00	0.00	0.00	0.00	0.00	0.00	0.00	0.00	0.00	0.00	0.00	0.00	0.00	0.00	0.00	0.00	0.00	0.00	-4.30	157.00	-152.70	0.00	3.60	74.70	-78.40	0.00	-3.80	8.30	-4.50	0.00	-3.80	8.30	-4.50	0.00	1.00	0.00	0.00	0.00	0.00	0.00	0.00	0.00	0.00	0.00	0.00	0.00	0.00	0.00	0.00
0.00	0.00	0.00	0.00	0.00	0.00	0.00	0.00	0.00	0.00	0.00	0.00	0.00	0.00	0.00	0.00	0.00	0.00	0.00	-59.30	175.80	-116.40	0.00	-23.80	85.70	-61.80	0.00	-5.90	8.10	-2.10	0.00	-5.90	8.10	-2.10	0.00	1.00	0.00	0.00	0.00	0.00	0.00	0.00	0.00	0.00	0.00	0.00	0.00	0.00	0.00	0.00
0.00	0.00	0.00	0.00	0.00	0.00	0.00	0.00	0.00	0.00	0.00	0.00	0.00	0.00	0.00	0.00	0.00	0.00	0.00	-108.60	177.40	-68.70	0.00	-49.00	88.30	-39.30	0.00	-7.40	7.00	0.40	0.00	-7.40	7.00	0.40	0.00	1.00	0.00	0.00	0.00	0.00	0.00	0.00	0.00	0.00	0.00	0.00	0.00	0.00	0.00	0.00
0.00	0.00	0.00	0.00	0.00	0.00	0.00	0.00	0.00	0.00	0.00	0.00	0.00	0.00	0.00	0.00	0.00	0.00	0.00	-147.20	161.60	-14.30	0.00	-69.30	82.20	-12.80	0.00	-8.20	5.20	3.00	0.00	-8.20	5.20	3.00	0.00	1.00	0.00	0.00	0.00	0.00	0.00	0.00	0.00	0.00	0.00	0.00	0.00	0.00	0.00	0.00
0.00	0.00	0.00	0.00	0.00	0.00	0.00	0.00	0.00	0.00	0.00	0.00	0.00	0.00	0.00	0.00	0.00	0.00	0.00	-171.40	130.00	41.40	0.00	-82.90	68.10	14.80	0.00	-8.20	3.00	5.20	0.00	-8.20	3.00	5.20	0.00	1.00	0.00	0.00	0.00	0.00	0.00	0.00	0.00	0.00	0.00	0.00	0.00	0.00	0.00	0.00
0.00	0.00	0.00	0.00	0.00	0.00	0.00	0.00	0.00	0.00	0.00	0.00	0.00	0.00	0.00	0.00	0.00	0.00	0.00	-178.90	85.60	93.20	0.00	-88.40	47.30	41.00	0.00	-7.40	0.40	7.00	0.00	-7.40	0.40	7.00	0.00	1.00	0.00	0.00	0.00	0.00	0.00	0.00	0.00	0.00	0.00	0.00	0.00	0.00	0.00	0.00
0.00	0.00	0.00	0.00	0.00	0.00	0.00	0.00	0.00	0.00	0.00	0.00	0.00	0.00	0.00	0.00	0.00	0.00	0.00	-168.80	32.90	135.80	0.00	-85.20	21.90	63.30	0.00	-5.90	-2.10	8.10	0.00	-5.90	-2.10	8.10	0.00	1.00	0.00	0.00	0.00	0.00	0.00	0.00	0.00	0.00	0.00	0.00	0.00	0.00	0.00	0.00
0.00	0.00	0.00	0.00	0.00	0.00	0.00	0.00	0.00	0.00	0.00	0.00	0.00	0.00	0.00	0.00	0.00	0.00	0.00	-142.20	-23.00	165.20	0.00	-73.70	-5.60	79.30	0.00	-3.80	-4.50	8.30	0.00	-3.80	-4.50	8.30	0.00	1.00	0.00	0.00	0.00	0.00	0.00	0.00	0.00	0.00	0.00	0.00	0.00	0.00	0.00	0.00
0.00	0.00	0.00	0.00	0.00	0.00	0.00	0.00	0.00	0.00	0.00	0.00	0.00	0.00	0.00	0.00	0.00	0.00	0.00	-101.60	-76.70	178.40	0.00	-54.90	-32.60	87.60	0.00	-1.30	-6.50	7.80	0.00	-1.30	-6.50	7.80	0.00	1.00	0.00	0.00	0.00	0.00	0.00	0.00	0.00	0.00	0.00	0.00	0.00	0.00	0.00	0.00
0.00	0.00	0.00	0.00	0.00	0.00	0.00	0.00	0.00	0.00	0.00	0.00	0.00	0.00	0.00	0.00	0.00	0.00	0.00	-51.10	-122.90	174.10	0.00	-30.80	-56.40	87.30	0.00	1.30	-7.80	6.50	0.00	1.30	-7.80	6.50	0.00	1.00	0.00	0.00	0.00	0.00	0.00	0.00	0.00	0.00	0.00	0.00	0.00	0.00	0.00	0.00
0.00	0.00	0.00	0.00	0.00	0.00	0.00	0.00	0.00	0.00	0.00	0.00	0.00	0.00	0.00	0.00	0.00	0.00	0.00	4.30	-157.10	152.80	0.00	-3.60	-74.70	78.40	0.00	3.80	-8.30	4.50	0.00	3.80	-8.30	4.50	0.00	1.00	0.00	0.00	0.00	0.00	0.00	0.00	0.00	0.00	0.00	0.00	0.00	0.00	0.00	0.00
0.00	0.00	0.00	0.00	0.00	0.00	0.00	0.00	0.00	0.00	0.00	0.00	0.00	0.00	0.00	0.00	0.00	0.00	0.00	59.30	-175.90	116.50	0.00	23.80	-85.70	61.90	0.00	5.90	-8.10	2.10	0.00	5.90	-8.10	2.10	0.00	1.00	0.00	0.00	0.00	0.00	0.00	0.00	0.00	0.00	0.00	0.00	0.00	0.00	0.00	0.00
0.00	0.00	0.00	0.00	0.00	0.00	0.00	0.00	0.00	0.00	0.00	0.00	0.00	0.00	0.00	0.00	0.00	0.00	0.00	108.60	-177.50	68.80	0.00	49.00	-88.30	39.30	0.00	7.40	-7.00	-0.40	0.00	7.40	-7.00	-0.40	0.00	1.00	0.00	0.00	0.00	0.00	0.00	0.00	0.00	0.00	0.00	0.00	0.00	0.00	0.00	0.00
0.00	0.00	0.00	0.00	0.00	0.00	0.00	0.00	0.00	0.00	0.00	0.00	0.00	0.00	0.00	0.00	0.00	0.00	0.00	147.20	-161.70	14.40	0.00	69.40	-82.30	12.90	0.00	8.20	-5.20	-3.00	0.00	8.20	-5.20	-3.00	0.00	1.00	0.00	0.00	0.00	0.00	0.00	0.00	0.00	0.00	0.00	0.00	0.00	0.00	0.00	0.00
0.00	0.00	0.00	0.00	0.00	0.00	0.00	0.00	0.00	0.00	0.00	0.00	0.00	0.00	0.00	0.00	0.00	0.00	0.00	171.50	-130.10	-41.30	0.00	82.90	-68.20	-14.70	0.00	8.20	-3.00	-5.20	0.00	8.20	-3.00	-5.20	0.00	1.00	0.00	0.00	0.00	0.00	0.00	0.00	0.00	0.00	0.00	0.00	0.00	0.00	0.00	0.00
0.00	0.00	0.00	0.00	0.00	0.00	0.00	0.00	0.00	0.00	0.00	0.00	0.00	0.00	0.00	0.00	0.00	0.00	0.00	178.90	-85.70	-93.10	0.00	88.40	-47.40	-41.00	0.00	7.40	-0.40	-7.00	0.00	7.40	-0.40	-7.00	0.00	1.00	0.00	0.00	0.00	0.00	0.00	0.00	0.00	0.00	0.00	0.00	0.00	0.00	0.00	0.00
0.00	0.00	0.00	0.00	0.00	0.00	0.00	0.00	0.00	0.00	0.00	0.00	0.00	0.00	0.00	0.00	0.00	0.00	0.00	168.80	-33.00	-135.70	0.00	85.20	-22.00	-63.20	0.00	5.90	2.10	-8.10	0.00	5.90	2.10	-8.10	0.00	1.00	0.00	0.00	0.00	0.00	0.00	0.00	0.00	0.00	0.00	0.00	0.00	0.00	0.00	0.00
0.00	0.00	0.00	0.00	0.00	0.00	0.00	0.00	0.00	0.00	0.00	0.00	0.00	0.00	0.00	0.00	0.00	0.00	0.00	142.20	22.90	-165.10	0.00	73.70	5.50	-79.20	0.00	3.80	4.50	-8.30	0.00	3.80	4.50	-8.30	0.00	1.00	0.00	0.00	0.00	0.00	0.00	0.00	0.00	0.00	0.00	0.00	0.00	0.00	0.00	0.00
0.00	0.00	0.00	0.00	0.00	0.00	0.00	0.00	0.00	0.00	0.00	0.00	0.00	0.00	0.00	0.00	0.00	0.00	0.00	101.60	76.60	-178.30	0.00	54.90	32.50	-87.50	0.00	1.30	6.50	-7.80	0.00	1.30	6.50	-7.80	0.00	1.00	0.00	0.00	0.00	0.00	0.00	0.00	0.00	0.00	0.00	0.00	0.00	0.00	0.00	0.00
0.00	0.00	0.00	0.00	0.00	0.00	0.00	0.00	0.00	0.00	0.00	0.00	0.00	0.00	0.00	0.00	0.00	0.00	0.00	51.20	122.80	-174.10	0.00	30.80	56.40	-87.20	0.00	-1.30	7.80	-6.50	0.00	-1.30	7.80	-6.50	0.00	1.00	0.00	0.00	0.00	0.00	0.00	0.00	0.00	0.00	0.00	0.00	0.00	0.00	0.00	0.00
0.00	0.00	0.00	0.00	0.00	0.00	0.00	0.00	0.00	0.00	0.00	0.00	0.00	0.00	0.00	0.00	0.00	0.00	0.00	-4.20	157.00	-152.70	0.00	3.60	74.70	-78.40	0.00	-3.80	8.30	-4.50	0.00	-3.80	8.30	-4.50	0.00	1.00	0.00	0.00	0.00	0.00	0.00	0.00	0.00	0.00	0.00	0.00	0.00	0.00	0.00	0.00
0.00	0.00	0.00	0.00	0.00	0.00	0.00	0.00	0.00	0.00	0.00	0.00	0.00	0.00	0.00	0.00	0.00	0.00	0.00	-59.30	175.80	-116.40	0.00	-23.80	85.70	-61.80	0.00	-5.90	8.10	-2.10	0.00	-5.90	8.10	-2.10	0.00	1.00	0.00	0.00	0.00	0.00	0.00	0.00	0.00	0.00	0.00	0.00	0.00	0.00	0.00	0.00
0.00	0.00	0.00	0.00	0.00	0.00	0.00	0.00	0.00	0.00	0.00	0.00	0.00	0.00	0.00	0.00	0.00	0.00	0.00	-108.60	177.40	-68.70	0.00	-49.00	88.30	-39.30	0.00	-7.40	7.00	0.40	0.00	-7.40	7.00	0.40	0.00	1.00	0.00	0.00	0.00	0.00	0.00	0.00	0.00	0.00	0.00	0.00	0.00	0.00	0.00	0.00
0.00	0.00	0.00	0.00	0.00	0.00	0.00	0.00	0.00	0.00	0.00	0.00	0.00	0.00	0.00	0.00	0.00	0.00	0.00	-147.20	161.60	-14.30	0.00	-69.30	82.20	-12.80	0.00	-8.20	5.20	3.00	0.00	-8.20	5.20	3.00	0.00	1.00	0.00	0.00	0.00	0.00	0.00	0.00	0.00	0.00	0.00	0.00	0.00	0.00	0.00	0.00
0.00	0.00	0.00	0.00	0.00	0.00	0.00	0.00	0.00	0.00	0.00	0.00	0.00	0.00	0.00	0.00	0.00	0.00	0.00	-171.50	130.00	41.40	0.00	-82.90	68.10	14.80	0.00	-8.20	3.00	5.20	0.00	-8.20	3.00	5.20	0.00	1.00	0.00	0.00	0.00	0.00	0.00	0.00	0.00	0.00	0.00	0.00	0.00	0.00	0.00	0.00
0.00	0.00	0.00	0.00	0.00	0.00	0.00	0.00	0.00	0.00	0.00	0.00	0.00	0.00	0.00	0.00	0.00	0.00	0.00	-178.90	85.60	93.20	0.00	-88.40	47.30	41.00	0.00	-7.40	0.40	7.00	0.00	-7.40	0.40	7.00	0.00	1.00	0.00	0.00	0.00	0.00	0.00	0.00	0.00	0.00	0.00	0.00	0.00	0.00	0.00	0.00
0.00	0.00	0.00	0.00	0.00	0.00	0.00	0.00	0.00	0.00	0.00	0.00	0.00	0.00	0.00	0.00	0.00	0.00	0.00	-168.80	32.90	135.80	0.00	-85.20	21.90	63.30	0.00	-5.90	-2.10	8.10	0.00	-5.90	-2.10	8.10	0.00	1.00	0.00	0.00	0.00	0.00	0.00	0.00	0.00	0.00	0.00	0.00	0.00	0.00	0.00	0.00
0.00	0.00	0.00	0.00	0.00	0.00	0.00	0.00	0.00	0.00	0.00	0.00	0.00	0.00	0.00	0.00	0.00	0.00	0.00	-142.10	-23.00	165.20	0.00	-73.70	-5.60	79.30	0.00	-3.80	-4.50	8.30	0.00	-3.80	-4.50	8.30	0.00	1.00	0.00	0.00	0.00	0.00	0.00	0.00	0.00	0.00	0.00	0.00	0.00	0.00	0.00	0.00
0.00	0.00	0.00	0.00	0.00	0.00	0.00	0.00	0.00	0.00	0.00	0.00	0.00	0.00	0.00	0.00	0.00	0.00	0.00	-101.60	-76.70	178.40	0.00	-54.90	-32.60	87.60	0.00	-1.30	-6.50	7.80	0.00	-1.30	-6.50	7.80	0.00	1.00	0.00	0.00	0.00	0.00	0.00	0.00	0.00	0.00	0.00	0.00	0.00	0.00	0.00	0.00
0.00	0.00	0.00	0.00	0.00	0.00	0.00	0.00	0.00	0.00	0.00	0.00	0.00	0.00	0.00	0.00	0.00	0.00	0.00	-51.10	-122.90	174.10	0.00	-30.80	-56.40	87.30	0.00	1.30	-7.80	6.50	0.00	1.30	-7.80	6.50	0.00	1.00	0.00	0.00	0.00	0.00	0.00	0.00	0.00	0.00	0.00	0.00	0.00	0.00	0.00	0.00
0.00	0.00	0.00	0.00	0.00	0.00	0.00	0.00	0.00	0.00	0.00	0.00	0.00	0.00	0.00	0.00	0.00	0.00	0.00	4.30	-157.10	152.80	0.00	-3.60	-74.70	78.40	0.00	3.80	-8.30	4.50	0.00	3.80	-8.30	4.50	0.00	1.00	0.00	0.00	0.00	0.00	0.00	0.00	0.00	0.00	0.00	0.00	0.00	0.00	0.00	0.00
0.00	0.00	0.00	0.00	0.00	0.00	0.00	0.00	0.00	0.00	0.00	0.00	0.00	0.00	0.00	0.00	0.00	0.00	0.00	59.30	-175.90	116.50	0.00	23.80	-85.70	61.90	0.00	5.90	-8.10	2.10	0.00	5.90	-8.10	2.10	0.00	1.00	0.00	0.00	0.00	0.00	0.00	0.00	0.00	0.00	0.00	0.00	0.00	0.00	0.00	0.00
0.00	0.00	0.00	0.00	0.00	0.00	0.00	0.00	0.00	0.00	0.00	0.00	0.00	0.00	0.00	0.00	0.00	0.00	0.00	108.60	-177.50	68.80	0.00	49.00	-88.30	39.30	0.00	7.40	-7.00	-0.40	0.00	7.40	-7.00	-0.40	0.00	1.00	0.00	0.00	0.00	0.00	0.00	0.00	0.00	0.00	0.00	0.00	0.00	0.00	0.00	0.00
0.00	0.00	0.00	0.00	0.00	0.00	0.00	0.00	0.00	0.00	0.00	0.00	0.00	0.00	0.00	0.00	0.00	0.00	0.00	147.20	-161.70	14.40	0.00	69.30	-82.30	12.90	0.00	8.20	-5.20	-3.00	0.00	8.20	-5.20	-3.00	0.00	1.00	0.00	0.00	0.00	0.00	0.00	0.00	0.00	0.00	0.00	0.00	0.00	0.00	0.00	0.00
0.00	0.00	0.00	0.00	0.00	0.00	0.00	0.00	0.00	0.00	0.00	0.00	0.00	0.00	0.00	0.00	0.00	0.00	0.00	171.50	-130.10	-41.30	0.00	82.90	-68.20	-14.70	0.00	8.20	-3.00	-5.20	0.00	8.20	-3.00	-5.20	0.00	1.00	0.00	0.00	0.00	0.00	0.00	0.00	0.00	0.00	0.00	0.00	0.00	0.00	0.00	0.00
0.00	0.00	0.00	0.00	0.00	0.00	0.00	0.00	0.00	0.00	0.00	0.00	0.00	0.00	0.00	0.00	0.00	0.00	0.00	178.90	-85.70	-93.10	0.00	88.40	-47.40	-41.00	0.00	7.40	-0.40	-7.00	0.00	7.40	-0.40	-7.00	0.00	1.00	0.00	0.00	0.00	0.00	0.00	0.00	0.00	0.00	0.00	0.00	0.00	0.00	0.00	0.00
0.00	0.00	0.00	0.00	0.00	0.00	0.00	0.00	0.00	0.00	0.00	0.00	0.00	0.00	0.00	0.00	0.00	0.00	0.00	168.80	-33.00	-135.70	0.00	85.20	-22.00	-63.20	0.00	5.90	2.10	-8.10	0.00	5.90	2.10	-8.10	0.00	1.00	0.00	0.00	0.00	0.00	0.00	0.00	0.00	0.00	0.00	0.00	0.00	0.00	0.00	0.00
0.00	0.00	0.00	0.00	0.00	0.00	0.00	0.00	0.00	0.00	0.00	0.00	0.00	0.00	0.00	0.00	0.00	0.00	0.00	142.20	22.90	-165.10	0.00	73.70	5.50	-79.20	0.00	3.80	4.50	-8.30	0.00	3.80	4.50	-8.30	0.00	1.00	0.00	0.00	0.00	0.00	0.00	0.00	0.00	0.00	0.00	0.00	0.00	0.00	0.00	0.00
0.00	0.00	0.00	0.00	0.00	0.00	0.00	0.00	0.00	0.00	0.00	0.00	0.00	0.00	0.00	0.00	0.00	0.00	0.00	101.60	76.60	-178.30	0.00	54.90	32.50	-87.50	0.00	1.30	6.50	-7.80	0.00	1.30	6.50	-7.80	0.00	1.00	0.00	0.00	0.00	0.00	0.00	0.00	0.00	0.00	0.00	0.00	0.00	0.00	0.00	0.00
0.00	0.00	0.00	0.00	0.00	0.00	0.00	0.00	0.00	0.00	0.00	0.00	0.00	0.00	0.00	0.00	0.00	0.00	0.00	51.10	122.80	-174.00	0.00	30.80	56.40	-87.20	0.00	-1.30	7.80	-6.50	0.00	-1.30	7.80	-6.50	0.00	1.00	0.00	0.00	0.00	0.00	0.00	0.00	0.00	0.00	0.00	0.00	0.00	0.00	0.00	0.00
0.00	0.00	0.00	0.00	0.00	0.00	0.00	0.00	0.00	0.00	0.00	0.00	0.00	0.00	0.00	0.00	0.00	0.00	0.00	-4.30	157.00	-152.70	0.00	3.60	74.70	-78.40	0.00	-3.80	8.30	-4.50	0.00	-3.80	8.30	-4.50	0.00	1.00	0.00	0.00	0.00	0.00	0.00	0.00	0.00	0.00	0.00	0.00	0.00	0.00	0.00	0.00
0.00	0.00	0.00	0.00	0.00	0.00	0.00	0.00	0.00	0.00	0.00	0.00	0.00	0.00	0.00	0.00	0.00	0.00	0.00	-59.30	175.80	-116.40	0.00	-23.80	85.70	-61.80	0.00	-5.90	8.10	-2.10	0.00	-5.90	8.10	-2.10	0.00	1.00	0.00	0.00	0.00	0.00	0.00	0.00	0.00	0.00	0.00	0.00	0.00	0.00	0.00	0.00
0.00	0.00	0.00	0.00	0.00	0.00	0.00	0.00	0.00	0.00	0.00	0.00	0.00	0.00	0.00	0.00	0.00	0.00	0.00	-108.60	177.40	-68.70	0.00	-49.00	88.30	-39.30	0.00	-7.40	7.00	0.40	0.00	-7.40	7.00	0.40	0.00	1.00	0.00	0.00	0.00	0.00	0.00	0.00	0.00	0.00	0.00	0.00	0.00	0.00	0.00	0.00
0.00	0.00	0.00	0.00	0.00	0.00	0.00	0.00	0.00	0.00	0.00	0.00	0.00	0.00	0.00	0.00	0.00	0.00	0.00	-147.20	161.60	-14.30	0.00	-69.30	82.20	-12.80	0.00	-8.20	5.20	3.00	0.00	-8.20	5.20	3.00	0.00	1.00	0.00	0.00	0.00	0.00	0.00	0.00	0.00	0.00	0.00	0.00	0.00	0.00	0.00	0.00
0.00	0.00	0.00	0.00	0.00	0.00	0.00	0.00	0.00	0.00	0.00	0.00	0.00	0.00	0.00	0.00	0.00	0.00	0.00	-171.40	130.00	41.40	0.00	-82.90	68.10	14.80	0.00	-8.20	3.00	5.20	0.00	-8.20	3.00	5.20	0.00	1.00	0.00	0.00	0.00	0.00	0.00	0.00	0.00	0.00	0.00	0.00	0.00	0.00	0.00	0.00
0.00	0.00	0.00	0.00	0.00	0.00	0.00	0.00	0.00	0.00	0.00	0.00	0.00	0.00	0.00	0.00	0.00	0.00	0.00	-178.90	85.60	93.20	0.00	-88.40	47.30	41.00	0.00	-7.40	0.40	7.00	0.00	-7.40	0.40	7.00	0.00	1.00	0.00	0.00	0.00	0.00	0.00	0.00	0.00	0.00	0.00	0.00	0.00	0.00	0.00	0.00
0.00	0.00	0.00	0.00	0.00	0.00	0.00	0.00	0.00	0.00	0.00	0.00	0.00	0.00	0.00	0.00	0.00	0.00	0.00	-168.80	32.90	135.80	0.00	-85.20	21.90	63.20	0.00	-5.90	-2.10	8.10	0.00	-5.90	-2.10	8.10	0.00	1.00	0.00	0.00	0.00	0.00	0.00	0.00	0.00	0.00	0.00	0.00	0.00	0.00	0.00	0.00
0.00	0.00	0.00	0.00	0.00	0.00	0.00	0.00	0.00	0.00	0.00	0.00	0.00	0.00	0.00	0.00	0.00	0.00	0.00	-142.20	-23.00	165.20	0.00	-73.70	-5.60	79.30	0.00	-3.80	-4.50	8.30	0.00	-3.80	-4.50	8.30	0.00	1.00	0.00	0.00	0.00	0.00	0.00	0.00	0.00	0.00	0.00	0.00	0.00	0.00	0.00	0.00
0.00	0.00	0.00	0.00	0.00	0.00	0.00	0.00	0.00	0.00	0.00	0.00	0.00	0.00	0.00	0.00	0.00	0.00	0.00	-101.60	-76.70	178.40	0.00	-54.90	-32.60	87.60	0.00	-1.30	-6.50	7.80	0.00	-1.30	-6.50	7.80	0.00	1.00	0.00	0.00	0.00	0.00	0.00	0.00	0.00	0.00	0.00	0.00	0.00	0.00	0.00	0.00
0.00	0.00	0.00	0.00	0.00	0.00	0.00	0.00	0.00	0.00	0.00	0.00	0.00	0.00	0.00	0.00	0.00	0.00	0.00	-51.10	-122.90	174.10	0.00	-30.80	-56.40	87.30	0.00	1.30	-7.80	6.50	0.00	1.30	-7.80	6.50	0.00	1.00	0.00	0.00	0.00	0.00	0.00	0.00	0.00	0.00	0.00	0.00	0.00	0.00	0.00	0.00
0.00	0.00	0.00	0.00	0.00	0.00	0.00	0.00	0.00	0.00	0.00	0.00	0.00	0.00	0.00	0.00	0.00	0.00	0.00	4.30	-157.10	152.80	0.00	-3.60	-74.70	78.40	0.00	3.80	-8.30	4.50	0.00	3.80	-8.30	4.50	0.00	1.00	0.00	0.00	0.00	0.00	0.00	0.00	0.00	0.00	0.00	0.00	0.00	0.00	0.00	0.00
0.00	0.00	0.00	0.00	0.00	0.00	0.00	0.00	0.00	0.00	0.00	0.00	0.00	0.00	0.00	0.00	0.00	0.00	0.00	59.40	-175.90	116.50	0.00	23.80	-85.70	61.90	0.00	5.90	-8.10	2.10	0.00	5.90	-8.10	2.10	0.00	1.00	0.00	0.00	0.00	0.00	0.00	0.00	0.00	0.00	0.00	0.00	0.00	0.00	0.00	0.00
0.00	0.00	0.00	0.00	0.00	0.00	0.00	0.00	0.00	0.00	0.00	0.00	0.00	0.00	0.00	0.00	0.00	0.00	0.00	108.60	-177.50	68.80	0.00	49.00	-88.30	39.30	0.00	7.40	-7.00	-0.40	0.00	7.40	-7.00	-0.40	0.00	1.00	0.00	0.00	0.00	0.00	0.00	0.00	0.00	0.00	0.00	0.00	0.00	0.00	0.00	0.00
0.00	0.00	0.00	0.00	0.00	0.00	0.00	0.00	0.00	0.00	0.00	0.00	0.00	0.00	0.00	0.00	0.00	0.00	0.00	147.20	-161.70	14.40	0.00	69.30	-82.30	12.90	0.00	8.20	-5.20	-3.00	0.00	8.20	-5.20	-3.00	0.00	1.00	0.00	0.00	0.00	0.00	0.00	0.00	0.00	0.00	0.00	0.00	0.00	0.00	0.00	0.00
0.00	0.00	0.00	0.00	0.00	0.00	0.00	0.00	0.00	0.00	0.00	0.00	0.00	0.00	0.00	0.00	0.00	0.00	0.00	171.40	-130.10	-41.30	0.00	82.90	-68.20	-14.70	0.00	8.20	-3.00	-5.20	0.00	8.20	-3.00	-5.20	0.00	1.00	0.00	0.00	0.00	0.00	0.00	0.00	0.00	0.00	0.00	0.00	0.00	0.00	0.00	0.00
0.00	0.00	0.00	0.00	0.00	0.00	0.00	0.00	0.00	0.00	0.00	0.00	0.00	0.00	0.00	0.00	0.00	0.00	0.00	178.90	-85.70	-93.10	0.00	88.40	-47.40	-41.00	0.00	7.40	-0.40	-7.00	0.00	7.40	-0.40	-7.00	0.00	1.00	0.00	0.00	0.00	0.00	0.00	0.00	0.00	0.00	0.00	0.00	0.00	0.00	0.00	0.00
0.00	0.00	0.00	0.00	0.00	0.00	0.00	0.00	0.00	0.00	0.00	0.00	0.00	0.00	0.00	0.00	0.00	0.00	0.00	168.80	-33.00	-135.70	0.00	85.20	-22.00	-63.20	0.00	5.90	2.10	-8.10	0.00	5.90	2.10	-8.10	0.00	1.00	0.00	0.00	0.00	0.00	0.00	0.00	0.00	0.00	0.00	0.00	0.00	0.00	0.00	0.00
0.00	0.00	0.00	0.00	0.00	0.00	0.00	0.00	0.00	0.00	0.00	0.00	0.00	0.00	0.00	0.00	0.00	0.00	0.00	142.20	22.90	-165.10	0.00	73.70	5.50	-79.20	0.00	3.80	4.50	-8.30	0.00	3.80	4.50	-8.30	0.00	1.00	0.00	0.00	0.00	0.00	0.00	0.00	0.00	0.00	0.00	0.00	0.00	0.00	0.00	0.00
0.00	0.00	0.00	0.00	0.00	0.00	0.00	0.00	0.00	0.00	0.00	0.00	0.00	0.00	0.00	0.00	0.00	0.00	0.00	101.60	76.60	-178.30	0.00	54.90	32.50	-87.50	0.00	1.30	6.50	-7.80	0.00	1.30	6.50	-7.80	0.00	1.00	0.00	0.00	0.00	0.00	0.00	0.00	0.00	0.00	0.00	0.00	0.00	0.00	0.00	0.00
0.00	0.00	0.00	0.00	0.00	0.00	0.00	0.00	0.00	0.00	0.00	0.00	0.00	0.00	0.00	0.00	0.00	0.00	0.00	51.10	122.80	-174.00	0.00	30.80	56.40	-87.20	0.00	-1.30	7.80	-6.50	0.00	-1.30	7.80	-6.50	0.00	1.00	0.00	0.00	0.00	0.00	0.00	0.00	0.00	0.00	0.00	0.00	0.00	0.00	0.00	0.00
0.00	0.00	0.00	0.00	0.00	0.00	0.00	0.00	0.00	0.00	0.00	0.00	0.00	0.00	0.00	0.00	0.00	0.00	0.00	-4.30	157.00	-152.70	0.00	3.60	74.70	-78.40	0.00	-3.80	8.30	-4.50	0.00	-3.80	8.30	-4.50	0.00	1.00	0.00	0.00	0.00	0.00	0.00	0.00	0.00	0.00	0.00	0.00	0.00	0.00	0.00	0.00
0.00	0.00	0.00	0.00	0.00	0.00	0.00	0.00	0.00	0.00	0.00	0.00	0.00	0.00	0.00	0.00	0.00	0.00	0.00	-59.30	175.80	-116.40	0.00	-23.80	85.70	-61.80	0.00	-5.90	8.10	-2.10	0.00	-5.90	8.10	-2.10	0.00	1.00	0.00	0.00	0.00	0.00	0.00	0.00	0.00	0.00	0.00	0.00	0.00	0.00	0.00	0.00
0.00	0.00	0.00	0.00	0.00	0.00	0.00	0.00	0.00	0.00	0.00	0.00	0.00	0.00	0.00	0.00	0.00	0.00	0.00	-108.60	177.40	-68.70	0.00	-49.00	88.30	-39.30	0.00	-7.40	7.00	0.40	0.00	-7.40	7.00	0.40	0.00	1.00	0.00	0.00	0.00	0.00	0.00	0.00	0.00	0.00	0.00	0.00	0.00	0.00	0.00	0.00
0.00	0.00	0.00	0.00	0.00	0.00	0.00	0.00	0.00	0.00	0.00	0.00	0.00	0.00	0.00	0.00	0.00	0.00	0.00	-147.20	161.60	-14.30	0.00	-69.30	82.20	-12.80	0.00	-8.20	5.20	3.00	0.00	-8.20	5.20	3.00	0.00	1.00	0.00	0.00	0.00	0.00	0.00	0.00	0.00	0.00	0.00	0.00	0.00	0.00	0.00	0.00
0.00	0.00	0.00	0.00	0.00	0.00	0.00	0.00	0.00	0.00	0.00	0.00	0.00	0.00	0.00	0.00	0.00	0.00	0.00	-171.50	130.00	41.40	0.00	-82.90	68.10	14.80	0.00	-8.20	3.00	5.20	0.00	-8.20	3.00	5.20	0.00	1.00	0.00	0.00	0.00	0.00	0.00	0.00	0.00	0.00	0.00	0.00	0.00	0.00	0.00	0.00
0.00	0.00	0.00	0.00	0.00	0.00	0.00	0.00	0.00	0.00	0.00	0.00	0.00	0.00	0.00	0.00	0.00	0.00	0.00	-178.90	85.60	93.20	0.00	-88.40	47.30	41.00	0.00	-7.40	0.40	7.00	0.00	-7.40	0.40	7.00	0.00	1.00	0.00	0.00	0.00	0.00	0.00	0.00	0.00	0.00	0.00	0.00	0.00	0.00	0.00	0.00
0.00	0.00	0.00	0.00	0.00	0.00	0.00	0.00	0.00	0.00	0.00	0.00	0.00	0.00	0.00	0.00	0.00	0.00	0.00	-168.80	32.90	135.80	0.00	-85.20	21.90	63.20	0.00	-5.90	-2.10	8.10	0.00	-5.90	-2.10	8.10	0.00	1.00	0.00	0.00	0.00	0.00	0.00	0.00	0.00	0.00	0.00	0.00	0.00	0.00	0.00	0.00
0.00	0.00	0.00	0.00	0.00	0.00	0.00	0.00	0.00	0.00	0.00	0.00	0.00	0.00	0.00	0.00	0.00	0.00	0.00	-142.10	-23.00	165.20	0.00	-73.70	-5.60	79.30	0.00	-3.80	-4.50	8.30	0.00	-3.80	-4.50	8.30	0.00	1.00	0.00	0.00	0.00	0.00	0.00	0.00	0.00	0.00	0.00	0.00	0.00	0.00	0.00	0.00
0.00	0.00	0.00	0.00	0.00	0.00	0.00	0.00	0.00	0.00	0.00	0.00	0.00	0.00	0.00	0.00	0.00	0.00	0.00	-101.60	-76.70	178.40	0.00	-54.90	-32.60	87.60	0.00	-1.30	-6.50	7.80	0.00	-1.30	-6.50	7.80	0.00	1.00	0.00	0.00	0.00	0.00	0.00	0.00	0.00	0.00	0.00	0.00	0.00	0.00	0.00	0.00
0.00	0.00	0.00	0.00	0.00	0.00	0.00	0.00	0.00	0.00	0.00	0.00	0.00	0.00	0.00	0.00	0.00	0.00	0.00	-51.10	-122.90	174.10	0.00	-30.80	-56.40	87.30	0.00	1.30	-7.80	6.50	0.00	1.30	-7.80	6.50	0.00	1.00	0.00	0.00	0.00	0.00	0.00	0.00	0.00	0.00	0.00	0.00	0.00	0.00	0.00	0.00
0.00	0.00	0.00	0.00	0.00	0.00	0.00	0.00	0.00	0.00	0.00	0.00	0.00	0.00	0.00	0.00	0.00	0.00	0.00	4.30	-157.10	152.80	0.00	-3.60	-74.70	78.40	0.00	3.80	-8.30	4.50	0.00	3.80	-8.30	4.50	0.00	1.00	0.00	0.00	0.00	0.00	0.00	0.00	0.00	0.00	0.00	0.00	0.00	0.00	0.00	0.00
0.00	0.00	0.00	0.00	0.00	0.00	0.00	0.00	0.00	0.00	0.00	0.00	0.00	0.00	0.00	0.00	0.00	0.00	0.00	59.30	-175.90	116.50	0.00	23.80	-85.70	61.90	0.00	5.90	-8.10	2.10	0.00	5.90	-8.10	2.10	0.00	1.00	0.00	0.00	0.00	0.00	0.00	0.00	0.00	0.00	0.00	0.00	0.00	0.00	0.00	0.00
0.00	0.00	0.00	0.00	0.00	0.00	0.00	0.00	0.00	0.00	0.00	0.00	0.00	0.00	0.00	0.00	0.00	0.00	0.00	108.60	-177.50	68.80	0.00	49.00	-88.30	39.30	0.00	7.40	-7.00	-0.40	0.00	7.40	-7.00	-0.40	0.00	1.00	0.00	0.00	0.00	0.00	0.00	0.00	0.00	0.00	0.00	0.00	0.00	0.00	0.00	0.00
0.00	0.00	0.00	0.00	0.00	0.00	0.00	0.00	0.00	0.00	0.00	0.00	0.00	0.00	0.00	0.00	0.00	0.00	0.00	147.20	-161.70	14.40	0.00	69.40	-82.30	12.90	0.00	8.20	-5.20	-3.00	0.00	8.20	-5.20	-3.00	0.00	1.00	0.00	0.00	0.00	0.00	0.00	0.00	0.00	0.00	0.00	0.00	0.00	0.00	0.00	0.00
0.00	0.00	0.00	0.00	0.00	0.00	0.00	0.00	0.00	0.00	0.00	0.00	0.00	0.00	0.00	0.00	0.00	0.00	0.00	171.50	-130.10	-41.30	0.00	82.90	-68.20	-14.70	0.00	8.20	-3.00	-5.20	0.00	8.20	-3.00	-5.20	0.00	1.00	0.00	0.00	0.00	0.00	0.00	0.00	0.00	0.00	0.00	0.00	0.00	0.00	0.00	0.00
0.00	0.00	0.00	0.00	0.00	0.00	0.00	0.00	0.00	0.00	0.00	0.00	0.00	0.00	0.00	0.00	0.00	0.00	0.00	178.90	-85.70	-93.10	0.00	88.40	-47.40	-41.00	0.00	7.40	-0.40	-7.00	0.00	7.40	-0.40	-7.00	0.00	1.00	0.00	0.00	0.00	0.00	0.00	0.00	0.00	0.00	0.00	0.00	0.00	0.00	0.00	0.00
0.00	0.00	0.00	0.00	0.00	0.00	0.00	0.00	0.00	0.00	0.00	0.00	0.00	0.00	0.00	0.00	0.00	0.00	0.00	168.80	-33.00	-135.80	0.00	85.20	-22.00	-63.20	0.00	5.90	2.10	-8.10	0.00	5.90	2.10	-8.10	0.00	1.00	0.00	0.00	0.00	0.00	0.00	0.00	0.00	0.00	0.00	0.00	0.00	0.00	0.00	0.00
0.00	0.00	0.00	0.00	0.00	0.00	0.00	0.00	0.00	0.00	0.00	0.00	0.00	0.00	0.00	0.00	0.00	0.00	0.00	142.20	22.90	-165.10	0.00	73.70	5.50	-79.20	0.00	3.80	4.50	-8.30	0.00	3.80	4.50	-8.30	0.00	1.00	0.00	0.00	0.00	0.00	0.00	0.00	0.00	0.00	0.00	0.00	0.00	0.00	0.00	0.00
0.00	0.00	0.00	0.00	0.00	0.00	0.00	0.00	0.00	0.00	0.00	0.00	0.00	0.00	0.00	0.00	0.00	0.00	0.00	101.60	76.60	-178.30	0.00	54.90	32.50	-87.50	0.00	1.30	6.50	-7.80	0.00	1.30	6.50	-7.80	0.00	1.00	0.00	0.00	0.00	0.00	0.00	0.00	0.00	0.00	0.00	0.00	0.00	0.00	0.00	0.00
0.00	0.00	0.00	0.00	0.00	0.00	0.00	0.00	0.00	0.00	0.00	0.00	0.00	0.00	0.00	0.00	0.00	0.00	0.00	51.10	122.80	-174.00	0.00	30.80	56.40	-87.20	0.00	-1.30	7.80	-6.50	0.00	-1.30	7.80	-6.50	0.00	1.00	0.00	0.00	0.00	0.00	0.00	0.00	0.00	0.00	0.00	0.00	0.00	0.00	0.00	0.00
0.00	0.00	0.00	0.00	0.00	0.00	0.00	0.00	0.00	0.00	0.00	0.00	0.00	0.00	0.00	0.00	0.00	0.00	0.00	-4.30	157.00	-152.70	0.00	3.60	74.70	-78.40	0.00	-3.80	8.30	-4.50	0.00	-3.80	8.30	-4.50	0.00	1.00	0.00	0.00	0.00	0.00	0.00	0.00	0.00	0.00	0.00	0.00	0.00	0.00	0.00	0.00
0.00	0.00	0.00	0.00	0.00	0.00	0.00	0.00	0.00	0.00	0.00	0.00	0.00	0.00	0.00	0.00	0.00	0.00	0.00	-59.30	175.80	-116.40	0.00	-23.80	85.70	-61.80	0.00	-5.90	8.10	-2.10	0.00	-5.90	8.10	-2.10	0.00	1.00	0.00	0.00	0.00	0.00	0.00	0.00	0.00	0.00	0.00	0.00	0.00	0.00	0.00	0.00
0.00	0.00	0.00	0.00	0.00	0.00	0.00	0.00	0.00	0.00	0.00	0.00	0.00	0.00	0.00	0.00	0.00	0.00	0.00	-108.60	177.40	-68.70	0.00	-49.00	88.30	-39.30	0.00	-7.40	7.00	0.40	0.00	-7.40	7.00	0.40	0.00	1.00	0.00	0.00	0.00	0.00	0.00	0.00	0.00	0.00	0.00	0.00	0.00	0.00	0.00	0.00
0.00	0.00	0.00	0.00	0.00	0.00	0.00	0.00	0.00	0.00	0.00	0.00	0.00	0.00	0.00	0.00	0.00	0.00	0.00	-147.20	161.60	-14.30	0.00	-69.30	82.20	-12.80	0.00	-8.20	5.20	3.00	0.00	-8.20	5.20	3.00	0.00	1.00	0.00	0.00	0.00	0.00	0.00	0.00	0.00	0.00	0.00	0.00	0.00	0.00	0.00	0.00
0.00	0.00	0.00	0.00	0.00	0.00	0.00	0.00	0.00	0.00	0.00	0.00	0.00	0.00	0.00	0.00	0.00	0.00	0.00	-171.40	130.00	41.40	0.00	-82.90	68.10	14.80	0.00	-8.20	3.00	5.20	0.00	-8.20	3.00	5.20	0.00	1.00	0.00	0.00	0.00	0.00	0.00	0.00	0.00	0.00	0.00	0.00	0.00	0.00	0.00	0.00
0.00	0.00	0.00	0.00	0.00	0.00	0.00	0.00	0.00	0.00	0.00	0.00	0.00	0.00	0.00	0.00	0.00	0.00	0.00	-178.90	85.60	93.20	0.00	-88.40	47.30	41.00	0.00	-7.40	0.40	7.00	0.00	-7.40	0.40	7.00	0.00	1.00	0.00	0.00	0.00	0.00	0.00	0.00	0.00	0.00	0.00	0.00	0.00	0.00	0.00	0.00
0.00	0.00	0.00	0.00	0.00	0.00	0.00	0.00	0.00	0.00	0.00	0.00	0.00	0.00	0.00	0.00	0.00	0.00	0.00	-168.80	32.90	135.80	0.00	-85.20	21.90	63.20	0.00	-5.90	-2.10	8.10	0.00	-5.90	-2.10	8.10	0.00	1.00	0.00	0.00	0.00	0.00	0.00	0.00	0.00	0.00	0.00	0.00	0.00	0.00	0.00	0.00
0.00	0.00	0.00	0.00	0.00	0.00	0.00	0.00	0.00	0.00	0.00	0.00	0.00	0.00	0.00	0.00	0.00	0.00	0.00	-142.20	-23.00	165.20	0.00	-73.70	-5.60	79.30	0.00	-3.80	-4.50	8.30	0.00	-3.80	-4.50	8.30	0.00	1.00	0.00	0.00	0.00	0.00	0.00	0.00	0.00	0.00	0.00	0.00	0.00	0.00	0.00	0.00
0.00	0.00	0.00	0.00	0.00	0.00	0.00	0.00	0.00	0.00	0.00	0.00	0.00	0.00	0.00	0.00	0.00	0.00	0.00	-101.60	-76.70	178.40	0.00	-54.90	-32.60	87.60	0.00	-1.30	-6.50	7.80	0.00	-1.30	-6.50	7.80	0.00	1.00	0.00	0.00	0.00	0.00	0.00	0.00	0.00	0.00	0.00	0.00	0.00	0.00	0.00	0.00
0.00	0.00	0.00	0.00	0.00	0.00	0.00	0.00	0.00	0.00	0.00	0.00	0.00	0.00	0.00	0.00	0.00	0.00	0.00	-51.10	-122.90	174.10	0.00	-30.80	-56.40	87.30	0.00	1.30	-7.80	6.50	0.00	1.30	-7.80	6.50	0.00	1.00	0.00	0.00	0.00	0.00	0.00	0.00	0.00	0.00	0.00	0.00	0.00	0.00	0.00	0.00
0.00	0.00	0.00	0.00	0.00	0.00	0.00	0.00	0.00	0.00	0.00	0.00	0.00	0.00	0.00	0.00	0.00	0.00	0.00	4.30	-157.10	152.80	0.00	-3.60	-74.70	78.40	0.00	3.80	-8.30	4.50	0.00	3.80	-8.30	4.50	0.00	1.00	0.00	0.00	0.00	0.00	0.00	0.00	0.00	0.00	0.00	0.00	0.00	0.00	0.00	0.00
0.00	0.00	0.00	0.00	0.00	0.00	0.00	0.00	0.00	0.00	0.00	0.00	0.00	0.00	0.00	0.00	0.00	0.00	0.00	59.40	-175.90	116.50	0.00	23.80	-85.70	61.90	0.00	5.90	-8.10	2.10	0.00	5.90	-8.10	2.10	0.00	1.00	0.00	0.00	0.00	0.00	0.00	0.00	0.00	0.00	0.00	0.00	0.00	0.00	0.00	0.00
0.00	0.00	0.00	0.00	0.00	0.00	0.00	0.00	0.00	0.00	0.00	0.00	0.00	0.00	0.00	0.00	0.00	0.00	0.00	108.60	-177.50	68.80	0.00	49.00	-88.30	39.30	0.00	7.40	-7.00	-0.40	0.00	7.40	-7.00	-0.40	0.00	1.00	0.00	0.00	0.00	0.00	0.00	0.00	0.00	0.00	0.00	0.00	0.00	0.00	0.00	0.00
0.00	0.00	0.00	0.00	0.00	0.00	0.00	0.00	0.00	0.00	0.00	0.00	0.00	0.00	0.00	0.00	0.00	0.00	0.00	147.20	-161.70	14.40	0.00	69.30	-82.30	12.90	0.00	8.20	-5.20	-3.00	0.00	8.20	-5.20	-3.00	0.00	1.00	0.00	0.00	0.00	0.00	0.00	0.00	0.00	0.00	0.00	0.00	0.00	0.00	0.00	0.00
0.00	0.00	0.00	0.00	0.00	0.00	0.00	0.00	0.00	0.00	0.00	0.00	0.00	0.00	0.00	0.00	0.00	0.00	0.00	171.40	-130.10	-41.40	0.00	82.90	-68.20	-14.70	0.00	8.20	-3.00	-5.20	0.00	8.20	-3.00	-5.20	0.00	1.00	0.00	0.00	0.00	0.00	0.00	0.00	0.00	0.00	0.00	0.00	0.00	0.00	0.00	0.00
0.00	0.00	0.00	0.00	0.00	0.00	0.00	0.00	0.00	0.00	0.00	0.00	0.00	0.00	0.00	0.00	0.00	0.00	0.00	178.90	-85.70	-93.10	0.00	88.40	-47.40	-41.00	0.00	7.40	-0.40	-7.00	0.00	7.40	-0.40	-7.00	0.00	1.00	0.00	0.00	0.00	0.00	0.00	0.00	0.00	0.00	0.00	0.00	0.00	0.00	0.00	0.00
0.00	0.00	0.00	0.00	0.00	0.00	0.00	0.00	0.00	0.00	0.00	0.00	0.00	0.00	0.00	0.00	0.00	0.00	0.00	168.80	-33.00	-135.70	0.00	85.20	-22.00	-63.20	0.00	5.90	2.10	-8.10	0.00	5.90	2.10	-8.10	0.00	1.00	0.00	0.00	0.00	0.00	0.00	0.00	0.00	0.00	0.00	0.00	0.00	0.00	0.00	0.00
0.00	0.00	0.00	0.00	0.00	0.00	0.00	0.00	0.00	0.00	0.00	0.00	0.00	0.00	0.00	0.00	0.00	0.00	0.00	142.20	22.90	-165.10	0.00	73.70	5.50	-79.20	0.00	3.80	4.50	-8.30	0.00	3.80	4.50	-8.30	0.00	1.00	0.00	0.00	0.00	0.00	0.00	0.00	0.00	0.00	0.00	0.00	0.00	0.00	0.00	0.00
0.00	0.00	0.00	0.00	0.00	0.00	0.00	0.00	0.00	0.00	0.00	0.00	0.00	0.00	0.00	0.00	0.00	0.00	0.00	101.60	76.60	-178.30	0.00	54.90	32.50	-87.50	0.00	1.30	6.50	-7.80	0.00	1.30	6.50	-7.80	0.00	1.00	0.00	0.00	0.00	0.00	0.00	0.00	0.00	0.00	0.00	0.00	0.00	0.00	0.00	0.00
0.00	0.00	0.00	0.00	0.00	0.00	0.00	0.00	0.00	0.00	0.00	0.00	0.00	0.00	0.00	0.00	0.00	0.00	0.00	51.10	122.80	-174.00	0.00	30.80	56.40	-87.20	0.00	-1.30	7.80	-6.50	0.00	-1.30	7.80	-6.50	0.00	1.00	0.00	0.00	0.00	0.00	0.00	0.00	0.00	0.00	0.00	0.00	0.00	0.00	0.00	0.00
0.00	0.00	0.00	0.00	0.00	0.00	0.00	0.00	0.00	0.00	0.00	0.00	0.00	0.00	0.00	0.00	0.00	0.00	0.00	-4.30	157.00	-152.70	0.00	3.60	74.70	-78.40	0.00	-3.80	8.30	-4.50	0.00	-3.80	8.30	-4.50	0.00	1.00	0.00	0.00	0.00	0.00	0.00	0.00	0.00	0.00	0.00	0.00	0.00	0.00	0.00	0.00
0.00	0.00	0.00	0.00	0.00	0.00	0.00	0.00	0.00	0.00	0.00	0.00	0.00	0.00	0.00	0.00	0.00	0.00	0.00	-59.30	175.80	-116.40	0.00	-23.80	85.70	-61.80	0.00	-5.90	8.10	-2.10	0.00	-5.90	8.10	-2.10	0.00	1.00	0.00	0.00	0.00	0.00	0.00	0.00	0.00	0.00	0.00	0.00	0.00	0.00	0.00	0.00
0.00	0.00	0.00	0.00	0.00	0.00	0.00	0.00	0.00	0.00	0.00	0.00	0.00	0.00	0.00	0.00	0.00	0.00	0.00	-108.60	177.40	-68.70	0.00	-49.00	88.30	-39.30	0.00	-7.40	7.00	0.40	0.00	-7.40	7.00	0.40	0.00	1.00	0.00	0.00	0.00	0.00	0.00	0.00	0.00	0.00	0.00	0.00	0.00	0.00	0.00	0.00
0.00	0.00	0.00	0.00	0.00	0.00	0.00	0.00	0.00	0.00	0.00	0.00	0.00	0.00	0.00	0.00	0.00	0.00	0.00	-147.20	161.60	-14.30	0.00	-69.30	82.20	-12.80	0.00	-8.20	5.20	3.00	0.00	-8.20	5.20	3.00	0.00	1.00	0.00	0.00	0.00	0.00	0.00	0.00	0.00	0.00	0.00	0.00	0.00	0.00	0.00	0.00
0.00	0.00	0.00	0.00	0.00	0.00	0.00	0.00	0.00	0.00	0.00	0.00	0.00	0.00	0.00	0.00	0.00	0.00	0.00	-171.40	130.00	41.40	0.00	-82.90	68.10	14.80	0.00	-8.20	3.00	5.20	0.00	-8.20	3.00	5.20	0.00	1.00	0.00	0.00	0.00	0.00	0.00	0.00	0.00	0.00	0.00	0.00	0.00	0.00	0.00	0.00
0.00	0.00	0.00	0.00	0.00	0.00	0.00	0.00	0.00	0.00	0.00	0.00	0.00	0.00	0.00	0.00	0.00	0.00	0.00	-178.90	85.60	93.20	0.00	-88.40	47.30	41.00	0.00	-7.40	0.40	7.00	0.00	-7.40	0.40	7.00	0.00	1.00	0.00	0.00	0.00	0.00	0.00	0.00	0.00	0.00	0.00	0.00	0.00	0.00	0.00	0.00
0.00	0.00	0.00	0.00	0.00	0.00	0.00	0.00	0.00	0.00	0.00	0.00	0.00	0.00	0.00	0.00	0.00	0.00	0.00	-168.80	32.90	135.80	0.00	-85.20	21.90	63.20	0.00	-5.90	-2.10	8.10	0.00	-5.90	-2.10	8.10	0.00	1.00	0.00	0.00	0.00	0.00	0.00	0.00	0.00	0.00	0.00	0.00	0.00	0.00	0.00	0.00
0.00	0.00	0.00	0.00	0.00	0.00	0.00	0.00	0.00	0.00	0.00	0.00	0.00	0.00	0.00	0.00	0.00	0.00	0.00	-142.10	-23.00	165.20	0.00	-73.70	-5.60	79.30	0.00	-3.80	-4.50	8.30	0.00	-3.80	-4.50	8.30	0.00	1.00	0.00	0.00	0.00	0.00	0.00	0.00	0.00	0.00	0.00	0.00	0.00	0.00	0.00	0.00
0.00	0.00	0.00	0.00	0.00	0.00	0.00	0.00	0.00	0.00	0.00	0.00	0.00	0.00	0.00	0.00	0.00	0.00	0.00	-101.60	-76.70	178.40	0.00	-54.90	-32.60	87.60	0.00	-1.30	-6.50	7.80	0.00	-1.30	-6.50	7.80	0.00	1.00	0.00	0.00	0.00	0.00	0.00	0.00	0.00	0.00	0.00	0.00	0.00	0.00	0.00	0.00
0.00	0.00	0.00	0.00	0.00	0.00	0.00	0.00	0.00	0.00	0.00	0.00	0.00	0.00	0.00	0.00	0.00	0.00	0.00	-51.10	-122.90	174.10	0.00	-30.80	-56.40	87.30	0.00	1.30	-7.80	6.50	0.00	1.30	-7.80	6.50	0.00	1.00	0.00	0.00	0.00	0.00	0.00	0.00	0.00	0.00	0.00	0.00	0.00	0.00	0.00	0.00
0.00	0.00	0.00	0.00	0.00	0.00	0.00	0.00	0.00	0.00	0.00	0.00	0.00	0.00	0.00	0.00	0.00	0.00	0.00	4.20	-157.10	152.80	0.00	-3.60	-74.70	78.40	0.00	3.80	-8.30	4.50	0.00	3.80	-8.30	4.50	0.00	1.00	0.00	0.00	0.00	0.00	0.00	0.00	0.00	0.00	0.00	0.00	0.00	0.00	0.00	0.00
0.00	0.00	0.00	0.00	0.00	0.00	0.00	0.00	0.00	0.00	0.00	0.00	0.00	0.00	0.00	0.00	0.00	0.00	0.00	59.30	-175.90	116.50	0.00	23.80	-85.70	61.90	0.00	5.90	-8.10	2.10	0.00	5.90	-8.10	2.10	0.00	1.00	0.00	0.00	0.00	0.00	0.00	0.00	0.00	0.00	0.00	0.00	0.00	0.00	0.00	0.00
0.00	0.00	0.00	0.00	0.00	0.00	0.00	0.00	0.00	0.00	0.00	0.00	0.00	0.00	0.00	0.00	0.00	0.00	0.00	108.60	-177.50	68.80	0.00	49.00	-88.30	39.30	0.00	7.40	-7.00	-0.40	0.00	7.40	-7.00	-0.40	0.00	1.00	0.00	0.00	0.00	0.00	0.00	0.00	0.00	0.00	0.00	0.00	0.00	0.00	0.00	0.00
0.00	0.00	0.00	0.00	0.00	0.00	0.00	0.00	0.00	0.00	0.00	0.00	0.00	0.00	0.00	0.00	0.00	0.00	0.00	147.30	-161.70	14.40	0.00	69.40	-82.30	12.90	0.00	8.20	-5.20	-3.00	0.00	8.20	-5.20	-3.00	0.00	1.00	0.00	0.00	0.00	0.00	0.00	0.00	0.00	0.00	0.00	0.00	0.00	0.00	0.00	0.00
0.00	0.00	0.00	0.00	0.00	0.00	0.00	0.00	0.00	0.00	0.00	0.00	0.00	0.00	0.00	0.00	0.00	0.00	0.00	171.50	-130.10	-41.30	0.00	82.90	-68.20	-14.70	0.00	8.20	-3.00	-5.20	0.00	8.20	-3.00	-5.20	0.00	1.00	0.00	0.00	0.00	0.00	0.00	0.00	0.00	0.00	0.00	0.00	0.00	0.00	0.00	0.00
0.00	0.00	0.00	0.00	0.00	0.00	0.00	0.00	0.00	0.00	0.00	0.00	0.00	0.00	0.00	0.00	0.00	0.00	0.00	178.90	-85.70	-93.10	0.00	88.40	-47.40	-41.00	0.00	7.40	-0.40	-7.00	0.00	7.40	-0.40	-7.00	0.00	1.00	0.00	0.00	0.00	0.00	0.00	0.00	0.00	0.00	0.00	0.00	0.00	0.00	0.00	0.00
0.00	0.00	0.00	0.00	0.00	0.00	0.00	0.00	0.00	0.00	0.00	0.00	0.00	0.00	0.00	0.00	0.00	0.00	0.00	168.80	-33.00	-135.80	0.00	85.20	-22.00	-63.20	0.00	5.90	2.10	-8.10	0.00	5.90	2.10	-8.10	0.00	1.00	0.00	0.00	0.00	0.00	0.00	0.00	0.00	0.00	0.00	0.00	0.00	0.00	0.00	0.00
0.00	0.00	0.00	0.00	0.00	0.00	0.00	0.00	0.00	0.00	0.00	0.00	0.00	0.00	0.00	0.00	0.00	0.00	0.00	142.20	22.90	-165.10	0.00	73.70	5.50	-79.20	0.00	3.80	4.50	-8.30	0.00	3.80	4.50	-8.30	0.00	1.00	0.00	0.00	0.00	0.00	0.00	0.00	0.00	0.00	0.00	0.00	0.00	0.00	0.00	0.00
0.00	0.00	0.00	0.00	0.00	0.00	0.00	0.00	0.00	0.00	0.00	0.00	0.00	0.00	0.00	0.00	0.00	0.00	0.00	101.60	76.60	-178.30	0.00	54.90	32.50	-87.50	0.00	1.30	6.50	-7.80	0.00	1.30	6.50	-7.80	0.00	1.00	0.00	0.00	0.00	0.00	0.00	0.00	0.00	0.00	0.00	0.00	0.00	0.00	0.00	0.00
0.00	0.00	0.00	0.00	0.00	0.00	0.00	0.00	0.00	0.00	0.00	0.00	0.00	0.00	0.00	0.00	0.00	0.00	0.00	51.10	122.80	-174.00	0.00	30.80	56.40	-87.20	0.00	-1.30	7.80	-6.50	0.00	-1.30	7.80	-6.50	0.00	1.00	0.00	0.00	0.00	0.00	0.00	0.00	0.00	0.00	0.00	0.00	0.00	0.00	0.00	0.00
0.00	0.00	0.00	0.00	0.00	0.00	0.00	0.00	0.00	0.00	0.00	0.00	0.00	0.00	0.00	0.00	0.00	0.00	0.00	-4.30	157.00	-152.70	0.00	3.60	74.70	-78.40	0.00	-3.80	8.30	-4.50	0.00	-3.80	8.30	-4.50	0.00	1.00	0.00	0.00	0.00	0.00	0.00	0.00	0.00	0.00	0.00	0.00	0.00	0.00	0.00	0.00
0.00	0.00	0.00	0.00	0.00	0.00	0.00	0.00	0.00	0.00	0.00	0.00	0.00	0.00	0.00	0.00	0.00	0.00	0.00	-59.30	175.80	-116.40	0.00	-23.80	85.70	-61.80	0.00	-5.90	8.10	-2.10	0.00	-5.90	8.10	-2.10	0.00	1.00	0.00	0.00	0.00	0.00	0.00	0.00	0.00	0.00	0.00	0.00	0.00	0.00	0.00	0.00
0.00	0.00	0.00	0.00	0.00	0.00	0.00	0.00	0.00	0.00	0.00	0.00	0.00	0.00	0.00	0.00	0.00	0.00	0.00	-108.60	177.40	-68.70	0.00	-49.00	88.30	-39.30	0.00	-7.40	7.00	0.40	0.00	-7.40	7.00	0.40	0.00	1.00	0.00	0.00	0.00	0.00	0.00	0.00	0.00	0.00	0.00	0.00	0.00	0.00	0.00	0.00
0.00	0.00	0.00	0.00	0.00	0.00	0.00	0.00	0.00	0.00	0.00	0.00	0.00	0.00	0.00	0.00	0.00	0.00	0.00	-147.20	161.60	-14.30	0.00	-69.30	82.20	-12.80	0.00	-8.20	5.20	3.00	0.00	-8.20	5.20	3.00	0.00	1.00	0.00	0.00	0.00	0.00	0.00	0.00	0.00	0.00	0.00	0.00	0.00	0.00	0.00	0.00
0.00	0.00	0.00	0.00	0.00	0.00	0.00	0.00	0.00	0.00	0.00	0.00	0.00	0.00	0.00	0.00	0.00	0.00	0.00	-171.40	130.00	41.40	0.00	-82.90	68.10	14.80	0.00	-8.20	3.00	5.20	0.00	-8.20	3.00	5.20	0.00	1.00	0.00	0.00	0.00	0.00	0.00	0.00	0.00	0.00	0.00	0.00	0.00	0.00	0.00	0.00
0.00	0.00	0.00	0.00	0.00	0.00	0.00	0.00	0.00	0.00	0.00	0.00	0.00	0.00	0.00	0.00	0.00	0.00	0.00	-178.90	85.60	93.20	0.00	-88.40	47.30	41.00	0.00	-7.40	0.40	7.00	0.00	-7.40	0.40	7.00	0.00	1.00	0.00	0.00	0.00	0.00	0.00	0.00	0.00	0.00	0.00	0.00	0.00	0.00	0.00	0.00
0.00	0.00	0.00	0.00	0.00	0.00	0.00	0.00	0.00	0.00	0.00	0.00	0.00	0.00	0.00	0.00	0.00	0.00	0.00	-168.80	32.90	135.80	0.00	-85.20	21.90	63.20	0.00	-5.90	-2.10	8.10	0.00	-5.90	-2.10	8.10	0.00	1.00	0.00	0.00	0.00	0.00	0.00	0.00	0.00	0.00	0.00	0.00	0.00	0.00	0.00	0.00
0.00	0.00	0.00	0.00	0.00	0.00	0.00	0.00	0.00	0.00	0.00	0.00	0.00	0.00	0.00	0.00	0.00	0.00	0.00	-142.20	-23.00	165.20	0.00	-73.70	-5.60	79.30	0.00	-3.80	-4.50	8.30	0.00	-3.80	-4.50	8.30	0.00	1.00	0.00	0.00	0.00	0.00	0.00	0.00	0.00	0.00	0.00	0.00	0.00	0.00	0.00	0.00
0.00	0.00	0.00	0.00	0.00	0.00	0.00	0.00	0.00	0.00	0.00	0.00	0.00	0.00	0.00	0.00	0.00	0.00	0.00	-101.60	-76.70	178.40	0.00	-54.90	-32.60	87.60	0.00	-1.30	-6.50	7.80	0.00	-1.30	-6.50	7.80	0.00	1.00	0.00	0.00	0.00	0.00	0.00	0.00	0.00	0.00	0.00	0.00	0.00	0.00	0.00	0.00
0.00	0.00	0.00	0.00	0.00	0.00	0.00	0.00	0.00	0.00	0.00	0.00	0.00	0.00	0.00	0.00	0.00	0.00	0.00	-51.10	-122.90	174.10	0.00	-30.80	-56.40	87.30	0.00	1.30	-7.80	6.50	0.00	1.30	-7.80	6.50	0.00	1.00	0.00	0.00	0.00	0.00	0.00	0.00	0.00	0.00	0.00	0.00	0.00	0.00	0.00	0.00
0.00	0.00	0.00	0.00	0.00	0.00	0.00	0.00	0.00	0.00	0.00	0.00	0.00	0.00	0.00	0.00	0.00	0.00	0.00	4.30	-157.10	152.80	0.00	-3.60	-74.70	78.40	0.00	3.80	-8.30	4.50	0.00	3.80	-8.30	4.50	0.00	1.00	0.00	0.00	0.00	0.00	0.00	0.00	0.00	0.00	0.00	0.00	0.00	0.00	0.00	0.00
0.00	0.00	0.00	0.00	0.00	0.00	0.00	0.00	0.00	0.00	0.00	0.00	0.00	0.00	0.00	0.00	0.00	0.00	0.00	59.30	-175.90	116.50	0.00	23.80	-85.70	61.90	0.00	5.90	-8.10	2.10	0.00	5.90	-8.10	2.10	0.00	1.00	0.00	0.00	0.00	0.00	0.00	0.00	0.00	0.00	0.00	0.00	0.00	0.00	0.00	0.00
0.00	0.00	0.00	0.00	0.00	0.00	0.00	0.00	0.00	0.00	0.00	0.00	0.00	0.00	0.00	0.00	0.00	0.00	0.00	108.60	-177.50	68.80	0.00	49.00	-88.30	39.30	0.00	7.40	-7.00	-0.40	0.00	7.40	-7.00	-0.40	0.00	1.00	0.00	0.00	0.00	0.00	0.00	0.00	0.00	0.00	0.00	0.00	0.00	0.00	0.00	0.00
0.00	0.00	0.00	0.00	0.00	0.00	0.00	0.00	0.00	0.00	0.00	0.00	0.00	0.00	0.00	0.00	0.00	0.00	0.00	147.20	-161.70	14.40	0.00	69.30	-82.30	12.90	0.00	8.20	-5.20	-3.00	0.00	8.20	-5.20	-3.00	0.00	1.00	0.00	0.00	0.00	0.00	0.00	0.00	0.00	0.00	0.00	0.00	0.00	0.00	0.00	0.00
0.00	0.00	0.00	0.00	0.00	0.00	0.00	0.00	0.00	0.00	0.00	0.00	0.00	0.00	0.00	0.00	0.00	0.00	0.00	171.40	-130.10	-41.30	0.00	82.90	-68.20	-14.70	0.00	8.20	-3.00	-5.20	0.00	8.20	-3.00	-5.20	0.00	1.00	0.00	0.00	0.00	0.00	0.00	0.00	0.00	0.00	0.00	0.00	0.00	0.00	0.00	0.00
0.00	0.00	0.00	0.00	0.00	0.00	0.00	0.00	0.00	0.00	0.00	0.00	0.00	0.00	0.00	0.00	0.00	0.00	0.00	178.90	-85.70	-93.10	0.00	88.40	-47.40	-41.00	0.00	7.40	-0.40	-7.00	0.00	7.40	-0.40	-7.00	0.00	1.00	0.00	0.00	0.00	0.00	0.00	0.00	0.00	0.00	0.00	0.00	0.00	0.00	0.00	0.00
0.00	0.00	0.00	0.00	0.00	0.00	0.00	0.00	0.00	0.00	0.00	0.00	0.00	0.00	0.00	0.00	0.00	0.00	0.00	168.80	-33.00	-135.70	0.00	85.20	-22.00	-63.20	0.00	5.90	2.10	-8.10	0.00	5.90	2.10	-8.10	0.00	1.00	0.00	0.00	0.00	0.00	0.00	0.00	0.00	0.00	0.00	0.00	0.00	0.00	0.00	0.00
0.00	0.00	0.00	0.00	0.00	0.00	0.00	0.00	0.00	0.00	0.00	0.00	0.00	0.00	0.00	0.00	0.00	0.00	0.00	142.20	22.90	-165.10	0.00	73.70	5.50	-79.20	0.00	3.80	4.50	-8.30	0.00	3.80	4.50	-8.30	0.00	1.00	0.00	0.00	0.00	0.00	0.00	0.00	0.00	0.00	0.00	0.00	0.00	0.00	0.00	0.00
0.00	0.00	0.00	0.00	0.00	0.00	0.00	0.00	0.00	0.00	0.00	0.00	0.00	0.00	0.00	0.00	0.00	0.00	0.00	101.60	76.60	-178.30	0.00	54.90	32.50	-87.50	0.00	1.30	6.50	-7.80	0.00	1.30	6.50	-7.80	0.00	1.00	0.00	0.00	0.00	0.00	0.00	0.00	0.00	0.00	0.00	0.00	0.00	0.00	0.00	0.00
0.00	0.00	0.00	0.00	0.00	0.00	0.00	0.00	0.00	0.00	0.00	0.00	0.00	0.00	0.00	0.00	0.00	0.00	0.00	51.20	122.80	-174.00	0.00	30.80	56.40	-87.20	0.00	-1.30	7.80	-6.50	0.00	-1.30	7.80	-6.50	0.00	1.00	0.00	0.00	0.00	0.00	0.00	0.00	0.00	0.00	0.00	0.00	0.00	0.00	0.00	0.00
0.00	0.00	0.00	0.00	0.00	0.00	0.00	0.00	0.00	0.00	0.00	0.00	0.00	0.00	0.00	0.00	0.00	0.00	0.00	-4.30	157.00	-152.70	0.00	3.60	74.70	-78.40	0.00	-3.80	8.30	-4.50	0.00	-3.80	8.30	-4.50	0.00	1.00	0.00	0.00	0.00	0.00	0.00	0.00	0.00	0.00	0.00	0.00	0.00	0.00	0.00	0.00
0.00	0.00	0.00	0.00	0.00	0.00	0.00	0.00	0.00	0.00	0.00	0.00	0.00	0.00	0.00	0.00	0.00	0.00	0.00	-59.30	175.80	-116.40	0.00	-23.80	85.70	-61.80	0.00	-5.90	8.10	-2.10	0.00	-5.90	8.10	-2.10	0.00	1.00	0.00	0.00	0.00	0.00	0.00	0.00	0.00	0.00	0.00	0.00	0.00	0.00	0.00	0.00
0.00	0.00	0.00	0.00	0.00	0.00	0.00	0.00	0.00	0.00	0.00	0.00	0.00	0.00	0.00	0.00	0.00	0.00	0.00	-108.60	177.40	-68.70	0.00	-49.00	88.30	-39.30	0.00	-7.40	7.00	0.40	0.00	-7.40	7.00	0.40	0.00	1.00	0.00	0.00	0.00	0.00	0.00	0.00	0.00	0.00	0.00	0.00	0.00	0.00	0.00	0.00
0.00	0.00	0.00	0.00	0.00	0.00	0.00	0.00	0.00	0.00	0.00	0.00	0.00	0.00	0.00	0.00	0.00	0.00	0.00	-147.20	161.60	-14.30	0.00	-69.30	82.20	-12.80	0.00	-8.20	5.20	3.00	0.00	-8.20	5.20	3.00	0.00	1.00	0.00	0.00	0.00	0.00	0.00	0.00	0.00	0.00	0.00	0.00	0.00	0.00	0.00	0.00
0.00	0.00	0.00	0.00	0.00	0.00	0.00	0.00	0.00	0.00	0.00	0.00	0.00	0.00	0.00	0.00	0.00	0.00	0.00	-171.40	130.00	41.40	0.00	-82.90	68.10	14.80	0.00	-8.20	3.00	5.20	0.00	-8.20	3.00	5.20	0.00	1.00	0.00	0.00	0.00	0.00	0.00	0.00	0.00	0.00	0.00	0.00	0.00	0.00	0.00	0.00
0.00	0.00	0.00	0.00	0.00	0.00	0.00	0.00	0.00	0.00	0.00	0.00	0.00	0.00	0.00	0.00	0.00	0.00	0.00	-178.90	85.60	93.20	0.00	-88.40	47.30	41.00	0.00	-7.40	0.40	7.00	0.00	-7.40	0.40	7.00	0.00	1.00	0.00	0.00	0.00	0.00	0.00	0.00	0.00	0.00	0.00	0.00	0.00	0.00	0.00	0.00
0.00	0.00	0.00	0.00	0.00	0.00	0.00	0.00	0.00	0.00	0.00	0.00	0.00	0.00	0.00	0.00	0.00	0.00	0.00	-168.80	32.90	135.80	0.00	-85.20	21.90	63.20	0.00	-5.90	-2.10	8.10	0.00	-5.90	-2.10	8.10	0.00	1.00	0.00	0.00	0.00	0.00	0.00	0.00	0.00	0.00	0.00	0.00	0.00	0.00	0.00	0.00
0.00	0.00	0.00	0.00	0.00	0.00	0.00	0.00	0.00	0.00	0.00	0.00	0.00	0.00	0.00	0.00	0.00	0.00	0.00	-142.20	-23.00	165.20	0.00	-73.70	-5.60	79.30	0.00	-3.80	-4.50	8.30	0.00	-3.80	-4.50	8.30	0.00	1.00	0.00	0.00	0.00	0.00	0.00	0.00	0.00	0.00	0.00	0.00	0.00	0.00	0.00	0.00
0.00	0.00	0.00	0.00	0.00	0.00	0.00	0.00	0.00	0.00	0.00	0.00	0.00	0.00	0.00	0.00	0.00	0.00	0.00	-101.60	-76.70	178.40	0.00	-54.90	-32.60	87.60	0.00	-1.30	-6.50	7.80	0.00	-1.30	-6.50	7.80	0.00	1.00	0.00	0.00	0.00	0.00	0.00	0.00	0.00	0.00	0.00	0.00	0.00	0.00	0.00	0.00
0.00	0.00	0.00	0.00	0.00	0.00	0.00	0.00	0.00	0.00	0.00	0.00	0.00	0.00	0.00	0.00	0.00	0.00	0.00	-51.10	-122.90	174.10	0.00	-30.80	-56.40	87.30	0.00	1.30	-7.80	6.50	0.00	1.30	-7.80	6.50	0.00	1.00	0.00	0.00	0.00	0.00	0.00	0.00	0.00	0.00	0.00	0.00	0.00	0.00	0.00	0.00
0.00	0.00	0.00	0.00	0.00	0.00	0.00	0.00	0.00	0.00	0.00	0.00	0.00	0.00	0.00	0.00	0.00	0.00	0.00	4.30	-157.10	152.80	0.00	-3.60	-74.70	78.40	0.00	3.80	-8.30	4.50	0.00	3.80	-8.30	4.50	0.00	1.00	0.00	0.00	0.00	0.00	0.00	0.00	0.00	0.00	0.00	0.00	0.00	0.00	0.00	0.00
0.00	0.00	0.00	0.00	0.00	0.00	0.00	0.00	0.00	0.00	0.00	0.00	0.00	0.00	0.00	0.00	0.00	0.00	0.00	59.30	-175.90	116.50	0.00	23.80	-85.70	61.90	0.00	5.90	-8.10	2.10	0.00	5.90	-8.10	2.10	0.00	1.00	0.00	0.00	0.00	0.00	0.00	0.00	0.00	0.00	0.00	0.00	0.00	0.00	0.00	0.00
0.00	0.00	0.00	0.00	0.00	0.00	0.00	0.00	0.00	0.00	0.00	0.00	0.00	0.00	0.00	0.00	0.00	0.00	0.00	108.60	-177.50	68.90	0.00	49.00	-88.30	39.30	0.00	7.40	-7.00	-0.40	0.00	7.40	-7.00	-0.40	0.00	1.00	0.00	0.00	0.00	0.00	0.00	0.00	0.00	0.00	0.00	0.00	0.00	0.00	0.00	0.00
0.00	0.00	0.00	0.00	0.00	0.00	0.00	0.00	0.00	0.00	0.00	0.00	0.00	0.00	0.00	0.00	0.00	0.00	0.00	147.20	-161.70	14.40	0.00	69.30	-82.30	12.90	0.00	8.20	-5.20	-3.00	0.00	8.20	-5.20	-3.00	0.00	1.00	0.00	0.00	0.00	0.00	0.00	0.00	0.00	0.00	0.00	0.00	0.00	0.00	0.00	0.00
0.00	0.00	0.00	0.00	0.00	0.00	0.00	0.00	0.00	0.00	0.00	0.00	0.00	0.00	0.00	0.00	0.00	0.00	0.00	171.40	-130.10	-41.30	0.00	82.90	-68.20	-14.70	0.00	8.20	-3.00	-5.20	0.00	8.20	-3.00	-5.20	0.00	1.00	0.00	0.00	0.00	0.00	0.00	0.00	0.00	0.00	0.00	0.00	0.00	0.00	0.00	0.00
0.00	0.00	0.00	0.00	0.00	0.00	0.00	0.00	0.00	0.00	0.00	0.00	0.00	0.00	0.00	0.00	0.00	0.00	0.00	178.90	-85.70	-93.10	0.00	88.40	-47.40	-41.00	0.00	7.40	-0.40	-7.00	0.00	7.40	-0.40	-7.00	0.00	1.00	0.00	0.00	0.00	0.00	0.00	0.00	0.00	0.00	0.00	0.00	0.00	0.00	0.00	0.00
0.00	0.00	0.00	0.00	0.00	0.00	0.00	0.00	0.00	0.00	0.00	0.00	0.00	0.00	0.00	0.00	0.00	0.00	0.00	168.80	-33.00	-135.80	0.00	85.20	-22.00	-63.20	0.00	5.90	2.10	-8.10	0.00	5.90	2.10	-8.10	0.00	1.00	0.00	0.00	0.00	0.00	0.00	0.00	0.00	0.00	0.00	0.00	0.00	0.00	0.00	0.00
0.00	0.00	0.00	0.00	0.00	0.00	0.00	0.00	0.00	0.00	0.00	0.00	0.00	0.00	0.00	0.00	0.00	0.00	0.00	142.20	22.90	-165.10	0.00	73.70	5.50	-79.20	0.00	3.80	4.50	-8.30	0.00	3.80	4.50	-8.30	0.00	1.00	0.00	0.00	0.00	0.00	0.00	0.00	0.00	0.00	0.00	0.00	0.00	0.00	0.00	0.00
0.00	0.00	0.00	0.00	0.00	0.00	0.00	0.00	0.00	0.00	0.00	0.00	0.00	0.00	0.00	0.00	0.00	0.00	0.00	101.60	76.60	-178.30	0.00	54.90	32.50	-87.50	0.00	1.30	6.50	-7.80	0.00	1.30	6.50	-7.80	0.00	1.00	0.00	0.00	0.00	0.00	0.00	0.00	0.00	0.00	0.00	0.00	0.00	0.00	0.00	0.00
0.00	0.00	0.00	0.00	0.00	0.00	0.00	0.00	0.00	0.00	0.00	0.00	0.00	0.00	0.00	0.00	0.00	0.00	0.00	51.20	122.80	-174.00	0.00	30.80	56.40	-87.20	0.00	-1.30	7.80	-6.50	0.00	-1.30	7.80	-6.50	0.00	1.00	0.00	0.00	0.00	0.00	0.00	0.00	0.00	0.00	0.00	0.00	0.00	0.00	0.00	0.00
0.00	0.00	0.00	0.00	0.00	0.00	0.00	0.00	0.00	0.00	0.00	0.00	0.00	0.00	0.00	0.00	0.00	0.00	0.00	-4.20	157.00	-152.70	0.00	3.60	74.70	-78.40	0.00	-3.80	8.30	-4.50	0.00	-3.80	8.30	-4.50	0.00	1.00	0.00	0.00	0.00	0.00	0.00	0.00	0.00	0.00	0.00	0.00	0.00	0.00	0.00	0.00
0.00	0.00	0.00	0.00	0.00	0.00	0.00	0.00	0.00	0.00	0.00	0.00	0.00	0.00	0.00	0.00	0.00	0.00	0.00	-59.30	175.80	-116.40	0.00	-23.80	85.70	-61.80	0.00	-5.90	8.10	-2.10	0.00	-5.90	8.10	-2.10	0.00	1.00	0.00	0.00	0.00	0.00	0.00	0.00	0.00	0.00	0.00	0.00	0.00	0.00	0.00	0.00
0.00	0.00	0.00	0.00	0.00	0.00	0.00	0.00	0.00	0.00	0.00	0.00	0.00	0.00	0.00	0.00	0.00	0.00	0.00	-108.60	177.40	-68.70	0.00	-49.00	88.30	-39.30	0.00	-7.40	7.00	0.40	0.00	-7.40	7.00	0.40	0.00	1.00	0.00	0.00	0.00	0.00	0.00	0.00	0.00	0.00	0.00	0.00	0.00	0.00	0.00	0.00
0.00	0.00	0.00	0.00	0.00	0.00	0.00	0.00	0.00	0.00	0.00	0.00	0.00	0.00	0.00	0.00	0.00	0.00	0.00	-147.20	161.60	-14.30	0.00	-69.30	82.20	-12.80	0.00	-8.20	5.20	3.00	0.00	-8.20	5.20	3.00	0.00	1.00	0.00	0.00	0.00	0.00	0.00	0.00	0.00	0.00	0.00	0.00	0.00	0.00	0.00	0.00
0.00	0.00	0.00	0.00	0.00	0.00	0.00	0.00	0.00	0.00	0.00	0.00	0.00	0.00	0.00	0.00	0.00	0.00	0.00	-171.40	130.00	41.40	0.00	-82.90	68.10	14.80	0.00	-8.20	3.00	5.20	0.00	-8.20	3.00	5.20	0.00	1.00	0.00	0.00	0.00	0.00	0.00	0.00	0.00	0.00	0.00	0.00	0.00	0.00	0.00	0.00
0.00	0.00	0.00	0.00	0.00	0.00	0.00	0.00	0.00	0.00	0.00	0.00	0.00	0.00	0.00	0.00	0.00	0.00	0.00	-178.90	85.60	93.20	0.00	-88.40	47.30	41.00	0.00	-7.40	0.40	7.00	0.00	-7.40	0.40	7.00	0.00	1.00	0.00	0.00	0.00	0.00	0.00	0.00	0.00	0.00	0.00	0.00	0.00	0.00	0.00	0.00
0.00	0.00	0.00	0.00	0.00	0.00	0.00	0.00	0.00	0.00	0.00	0.00	0.00	0.00	0.00	0.00	0.00	0.00	0.00	-168.80	32.90	135.80	0.00	-85.20	21.90	63.20	0.00	-5.90	-2.10	8.10	0.00	-5.90	-2.10	8.10	0.00	1.00	0.00	0.00	0.00	0.00	0.00	0.00	0.00	0.00	0.00	0.00	0.00	0.00	0.00	0.00
0.00	0.00	0.00	0.00	0.00	0.00	0.00	0.00	0.00	0.00	0.00	0.00	0.00	0.00	0.00	0.00	0.00	0.00	0.00	-142.20	-23.00	165.20	0.00	-73.70	-5.60	79.30	0.00	-3.80	-4.50	8.30	0.00	-3.80	-4.50	8.30	0.00	1.00	0.00	0.00	0.00	0.00	0.00	0.00	0.00	0.00	0.00	0.00	0.00	0.00	0.00	0.00
0.00	0.00	0.00	0.00	0.00	0.00	0.00	0.00	0.00	0.00	0.00	0.00	0.00	0.00	0.00	0.00	0.00	0.00	0.00	-101.60	-76.70	178.40	0.00	-54.90	-32.60	87.60	0.00	-1.30	-6.50	7.80	0.00	-1.30	-6.50	7.80	0.00	1.00	0.00	0.00	0.00	0.00	0.00	0.00	0.00	0.00	0.00	0.00	0.00	0.00	0.00	0.00
0.00	0.00	0.00	0.00	0.00	0.00	0.00	0.00	0.00	0.00	0.00	0.00	0.00	0.00	0.00	0.00	0.00	0.00	0.00	-51.10	-122.90	174.10	0.00	-30.80	-56.40	87.30	0.00	1.30	-7.80	6.50	0.00	1.30	-7.80	6.50	0.00	1.00	0.00	0.00	0.00	0.00	0.00	0.00	0.00	0.00	0.00	0.00	0.00	0.00	0.00	0.00
0.00	0.00	0.00	0.00	0.00	0.00	0.00	0.00	0.00	0.00	0.00	0.00	0.00	0.00	0.00	0.00	0.00	0.00	0.00	4.30	-157.10	152.80	0.00	-3.60	-74.70	78.40	0.00	3.80	-8.30	4.50	0.00	3.80	-8.30	4.50	0.00	1.00	0.00	0.00	0.00	0.00	0.00	0.00	0.00	0.00	0.00	0.00	0.00	0.00	0.00	0.00
0.00	0.00	0.00	0.00	0.00	0.00	0.00	0.00	0.00	0.00	0.00	0.00	0.00	0.00	0.00	0.00	0.00	0.00	0.00	59.40	-175.90	116.50	0.00	23.80	-85.70	61.90	0.00	5.90	-8.10	2.10	0.00	5.90	-8.10	2.10	0.00	1.00	0.00	0.00	0.00	0.00	0.00	0.00	0.00	0.00	0.00	0.00	0.00	0.00	0.00	0.00
0.00	0.00	0.00	0.00	0.00	0.00	0.00	0.00	0.00	0.00	0.00	0.00	0.00	0.00	0.00	0.00	0.00	0.00	0.00	108.60	-177.50	68.80	0.00	49.00	-88.30	39.30	0.00	7.40	-7.00	-0.40	0.00	7.40	-7.00	-0.40	0.00	1.00	0.00	0.00	0.00	0.00	0.00	0.00	0.00	0.00	0.00	0.00	0.00	0.00	0.00	0.00
0.00	0.00	0.00	0.00	0.00	0.00	0.00	0.00	0.00	0.00	0.00	0.00	0.00	0.00	0.00	0.00	0.00	0.00	0.00	147.20	-161.70	14.40	0.00	69.40	-82.30	12.90	0.00	8.20	-5.20	-3.00	0.00	8.20	-5.20	-3.00	0.00	1.00	0.00	0.00	0.00	0.00	0.00	0.00	0.00	0.00	0.00	0.00	0.00	0.00	0.00	0.00
0.00	0.00	0.00	0.00	0.00	0.00	0.00	0.00	0.00	0.00	0.00	0.00	0.00	0.00	0.00	0.00	0.00	0.00	0.00	171.40	-130.10	-41.30	0.00	82.90	-68.20	-14.70	0.00	8.20	-3.00	-5.20	0.00	8.20	-3.00	-5.20	0.00	1.00	0.00	0.00	0.00	0.00	0.00	0.00	0.00	0.00	0.00	0.00	0.00	0.00	0.00	0.00
0.00	0.00	0.00	0.00	0.00	0.00	0.00	0.00	0.00	0.00	0.00	0.00	0.00	0.00	0.00	0.00	0.00	0.00	0.00	178.90	-85.70	-93.10	0.00	88.40	-47.40	-41.00	0.00	7.40	-0.40	-7.00	0.00	7.40	-0.40	-7.00	0.00	1.00	0.00	0.00	0.00	0.00	0.00	0.00	0.00	0.00	0.00	0.00	0.00	0.00	0.00	0.00
0.00	0.00	0.00	0.00	0.00	0.00	0.00	0.00	0.00	0.00	0.00	0.00	0.00	0.00	0.00	0.00	0.00	0.00	0.00	168.80	-33.00	-135.70	0.00	85.20	-22.00	-63.20	0.00	5.90	2.10	-8.10	0.00	5.90	2.10	-8.10	0.00	1.00	0.00	0.00	0.00	0.00	0.00	0.00	0.00	0.00	0.00	0.00	0.00	0.00	0.00	0.00
0.00	0.00	0.00	0.00	0.00	0.00	0.00	0.00	0.00	0.00	0.00	0.00	0.00	0.00	0.00	0.00	0.00	0.00	0.00	142.20	22.90	-165.10	0.00	73.70	5.50	-79.20	0.00	3.80	4.50	-8.30	0.00	3.80	4.50	-8.30	0.00	1.00	0.00	0.00	0.00	0.00	0.00	0.00	0.00	0.00	0.00	0.00	0.00	0.00	0.00	0.00
0.00	0.00	0.00	0.00	0.00	0.00	0.00	0.00	0.00	0.00	0.00	0.00	0.00	0.00	0.00	0.00	0.00	0.00	0.00	101.60	76.60	-178.30	0.00	54.90	32.50	-87.50	0.00	1.30	6.50	-7.80	0.00	1.30	6.50	-7.80	0.00	1.00	0.00	0.00	0.00	0.00	0.00	0.00	0.00	0.00	0.00	0.00	0.00	0.00	0.00	0.00
0.00	0.00	0.00	0.00	0.00	0.00	0.00	0.00	0.00	0.00	0.00	0.00	0.00	0.00	0.00	0.00	0.00	0.00	0.00	51.10	122.80	-174.00	0.00	30.80	56.40	-87.20	0.00	-1.30	7.80	-6.50	0.00	-1.30	7.80	-6.50	0.00	1.00	0.00	0.00	0.00	0.00	0.00	0.00	0.00	0.00	0.00	0.00	0.00	0.00	0.00	0.00
0.00	0.00	0.00	0.00	0.00	0.00	0.00	0.00	0.00	0.00	0.00	0.00	0.00	0.00	0.00	0.00	0.00	0.00	0.00	-4.30	157.00	-152.70	0.00	3.60	74.70	-78.40	0.00	-3.80	8.30	-4.50	0.00	-3.80	8.30	-4.50	0.00	1.00	0.00	0.00	0.00	0.00	0.00	0.00	0.00	0.00	0.00	0.00	0.00	0.00	0.00	0.00
0.00	0.00	0.00	0.00	0.00	0.00	0.00	0.00	0.00	0.00	0.00	0.00	0.00	0.00	0.00	0.00	0.00	0.00	0.00	-59.30	175.80	-116.40	0.00	-23.80	85.70	-61.80	0.00	-5.90	8.10	-2.10	0.00	-5.90	8.10	-2.10	0.00	1.00	0.00	0.00	0.00	0.00	0.00	0.00	0.00	0.00	0.00	0.00	0.00	0.00	0.00	0.00
0.00	0.00	0.00	0.00	0.00	0.00	0.00	0.00	0.00	0.00	0.00	0.00	0.00	0.00	0.00	0.00	0.00	0.00	0.00	-108.60	177.40	-68.70	0.00	-49.00	88.30	-39.30	0.00	-7.40	7.00	0.40	0.00	-7.40	7.00	0.40	0.00	1.00	0.00	0.00	0.00	0.00	0.00	0.00	0.00	0.00	0.00	0.00	0.00	0.00	0.00	0.00
0.00	0.00	0.00	0.00	0.00	0.00	0.00	0.00	0.00	0.00	0.00	0.00	0.00	0.00	0.00	0.00	0.00	0.00	0.00	-147.20	161.60	-14.30	0.00	-69.30	82.20	-12.80	0.00	-8.20	5.20	3.00	0.00	-8.20	5.20	3.00	0.00	1.00	0.00	0.00	0.00	0.00	0.00	0.00	0.00	0.00	0.00	0.00	0.00	0.00	0.00	0.00
0.00	0.00	0.00	0.00	0.00	0.00	0.00	0.00	0.00	0.00	0.00	0.00	0.00	0.00	0.00	0.00	0.00	0.00	0.00	-171.40	130.00	41.40	0.00	-82.90	68.10	14.80	0.00	-8.20	3.00	5.20	0.00	-8.20	3.00	5.20	0.00	1.00	0.00	0.00	0.00	0.00	0.00	0.00	0.00	0.00	0.00	0.00	0.00	0.00	0.00	0.00
0.00	0.00	0.00	0.00	0.00	0.00	0.00	0.00	0.00	0.00	0.00	0.00	0.00	0.00	0.00	0.00	0.00	0.00	0.00	-178.90	85.60	93.20	0.00	-88.40	47.30	41.00	0.00	-7.40	0.40	7.00	0.00	-7.40	0.40	7.00	0.00	1.00	0.00	0.00	0.00	0.00	0.00	0.00	0.00	0.00	0.00	0.00	0.00	0.00	0.00	0.00
0.00	0.00	0.00	0.00	0.00	0.00	0.00	0.00	0.00	0.00	0.00	0.00	0.00	0.00	0.00	0.00	0.00	0.00	0.00	-168.80	32.90	135.80	0.00	-85.20	21.90	63.20	0.00	-5.90	-2.10	8.10	0.00	-5.90	-2.10	8.10	0.00	1.00	0.00	0.00	0.00	0.00	0.00	0.00	0.00	0.00	0.00	0.00	0.00	0.00	0.00	0.00
0.00	0.00	0.00	0.00	0.00	0.00	0.00	0.00	0.00	0.00	0.00	0.00	0.00	0.00	0.00	0.00	0.00	0.00	0.00	-142.10	-23.00	165.20	0.00	-73.70	-5.60	79.30	0.00	-3.80	-4.50	8.30	0.00	-3.80	-4.50	8.30	0.00	1.00	0.00	0.00	0.00	0.00	0.00	0.00	0.00	0.00	0.00	0.00	0.00	0.00	0.00	0.00
0.00	0.00	0.00	0.00	0.00	0.00	0.00	0.00	0.00	0.00	0.00	0.00	0.00	0.00	0.00	0.00	0.00	0.00	0.00	-101.60	-76.70	178.40	0.00	-54.90	-32.60	87.60	0.00	-1.30	-6.50	7.80	0.00	-1.30	-6.50	7.80	0.00	1.00	0.00	0.00	0.00	0.00	0.00	0.00	0.00	0.00	0.00	0.00	0.00	0.00	0.00	0.00
0.00	0.00	0.00	0.00	0.00	0.00	0.00	0.00	0.00	0.00	0.00	0.00	0.00	0.00	0.00	0.00	0.00	0.00	0.00	-51.10	-122.90	174.10	0.00	-30.80	-56.40	87.30	0.00	1.30	-7.80	6.50	0.00	1.30	-7.80	6.50	0.00	1.00	0.00	0.00	0.00	0.00	0.00	0.00	0.00	0.00	0.00	0.00	0.00	0.00	0.00	0.00
0.00	0.00	0.00	0.00	0.00	0.00	0.00	0.00	0.00	0.00	0.00	0.00	0.00	0.00	0.00	0.00	0.00	0.00	0.00	4.30	-157.10	152.80	0.00	-3.60	-74.70	78.40	0.00	3.80	-8.30	4.50	0.00	3.80	-8.30	4.50	0.00	1.00	0.00	0.00	0.00	0.00	0.00	0.00	0.00	0.00	0.00	0.00	0.00	0.00	0.00	0.00
0.00	0.00	0.00	0.00	0.00	0.00	0.00	0.00	0.00	0.00	0.00	0.00	0.00	0.00	0.00	0.00	0.00	0.00	0.00	59.30	-175.90	116.50	0.00	23.80	-85.70	61.90	0.00	5.90	-8.10	2.10	0.00	5.90	-8.10	2.10	0.00	1.00	0.00	0.00	0.00	0.00	0.00	0.00	0.00	0.00	0.00	0.00	0.00	0.00	0.00	0.00
0.00	0.00	0.00	0.00	0.00	0.00	0.00	0.00	0.00	0.00	0.00	0.00	0.00	0.00	0.00	0.00	0.00	0.00	0.00	108.60	-177.50	68.80	0.00	49.00	-88.30	39.30	0.00	7.40	-7.00	-0.40	0.00	7.40	-7.00	-0.40	0.00	1.00	0.00	0.00	0.00	0.00	0.00	0.00	0.00	0.00	0.00	0.00	0.00	0.00	0.00	0.00
0.00	0.00	0.00	0.00	0.00	0.00	0.00	0.00	0.00	0.00	0.00	0.00	0.00	0.00	0.00	0.00	0.00	0.00	0.00	147.20	-161.70	14.40	0.00	69.30	-82.30	12.90	0.00	8.20	-5.20	-3.00	0.00	8.20	-5.20	-3.00	0.00	1.00	0.00	0.00	0.00	0.00	0.00	0.00	0.00	0.00	0.00	0.00	0.00	0.00	0.00	0.00
0.00	0.00	0.00	0.00	0.00	0.00	0.00	0.00	0.00	0.00	0.00	0.00	0.00	0.00	0.00	0.00	0.00	0.00	0.00	171.50	-130.10	-41.30	0.00	82.90	-68.20	-14.70	0.00	8.20	-3.00	-5.20	0.00	8.20	-3.00	-5.20	0.00	1.00	0.00	0.00	0.00	0.00	0.00	0.00	0.00	0.00	0.00	0.00	0.00	0.00	0.00	0.00
0.00	0.00	0.00	0.00	0.00	0.00	0.00	0.00	0.00	0.00	0.00	0.00	0.00	0.00	0.00	0.00	0.00	0.00	0.00	178.90	-85.70	-93.10	0.00	88.40	-47.40	-41.00	0.00	7.40	-0.40	-7.00	0.00	7.40	-0.40	-7.00	0.00	1.00	0.00	0.00	0.00	0.00	0.00	0.00	0.00	0.00	0.00	0.00	0.00	0.00	0.00	0.00
0.00	0.00	0.00	0.00	0.00	0.00	0.00	0.00	0.00	0.00	0.00	0.00	0.00	0.00	0.00	0.00	0.00	0.00	0.00	168.80	-33.00	-135.80	0.00	85.20	-22.00	-63.20	0.00	5.90	2.10	-8.10	0.00	5.90	2.10	-8.10	0.00	1.00	0.00	0.00	0.00	0.00	0.00	0.00	0.00	0.00	0.00	0.00	0.00	0.00	0.00	0.00
0.00	0.00	0.00	0.00	0.00	0.00	0.00	0.00	0.00	0.00	0.00	0.00	0.00	0.00	0.00	0.00	0.00	0.00	0.00	142.20	22.90	-165.10	0.00	73.70	5.50	-79.20	0.00	3.80	4.50	-8.30	0.00	3.80	4.50	-8.30	0.00	1.00	0.00	0.00	0.00	0.00	0.00	0.00	0.00	0.00	0.00	0.00	0.00	0.00	0.00	0.00
0.00	0.00	0.00	0.00	0.00	0.00	0.00	0.00	0.00	0.00	0.00	0.00	0.00	0.00	0.00	0.00	0.00	0.00	0.00	101.60	76.60	-178.30	0.00	54.90	32.50	-87.50	0.00	1.30	6.50	-7.80	0.00	1.30	6.50	-7.80	0.00	1.00	0.00	0.00	0.00	0.00	0.00	0.00	0.00	0.00	0.00	0.00	0.00	0.00	0.00	0.00
0.00	0.00	0.00	0.00	0.00	0.00	0.00	0.00	0.00	0.00	0.00	0.00	0.00	0.00	0.00	0.00	0.00	0.00	0.00	51.10	122.80	-174.00	0.00	30.80	56.40	-87.20	0.00	-1.30	7.80	-6.50	0.00	-1.30	7.80	-6.50	0.00	1.00	0.00	0.00	0.00	0.00	0.00	0.00	0.00	0.00	0.00	0.00	0.00	0.00	0.00	0.00
0.00	0.00	0.00	0.00	0.00	0.00	0.00	0.00	0.00	0.00	0.00	0.00	0.00	0.00	0.00	0.00	0.00	0.00	0.00	-4.30	157.00	-152.70	0.00	3.60	74.70	-78.40	0.00	-3.80	8.30	-4.50	0.00	-3.80	8.30	-4.50	0.00	1.00	0.00	0.00	0.00	0.00	0.00	0.00	0.00	0.00	0.00	0.00	0.00	0.00	0.00	0.00
0.00	0.00	0.00	0.00	0.00	0.00	0.00	0.00	0.00	0.00	0.00	0.00	0.00	0.00	0.00	0.00	0.00	0.00	0.00	-59.30	175.80	-116.40	0.00	-23.80	85.70	-61.80	0.00	-5.90	8.10	-2.10	0.00	-5.90	8.10	-2.10	0.00	1.00	0.00	0.00	0.00	0.00	0.00	0.00	0.00	0.00	0.00	0.00	0.00	0.00	0.00	0.00
0.00	0.00	0.00	0.00	0.00	0.00	0.00	0.00	0.00	0.00	0.00	0.00	0.00	0.00	0.00	0.00	0.00	0.00	0.00	-108.60	177.40	-68.80	0.00	-49.00	88.30	-39.30	0.00	-7.40	7.00	0.40	0.00	-7.40	7.00	0.40	0.00	1.00	0.00	0.00	0.00	0.00	0.00	0.00	0.00	0.00	0.00	0.00	0.00	0.00	0.00	0.00
0.00	0.00	0.00	0.00	0.00	0.00	0.00	0.00	0.00	0.00	0.00	0.00	0.00	0.00	0.00	0.00	0.00	0.00	0.00	-147.20	161.60	-14.30	0.00	-69.30	82.20	-12.80	0.00	-8.20	5.20	3.00	0.00	-8.20	5.20	3.00	0.00	1.00	0.00	0.00	0.00	0.00	0.00	0.00	0.00	0.00	0.00	0.00	0.00	0.00	0.00	0.00
0.00	0.00	0.00	0.00	0.00	0.00	0.00	0.00	0.00	0.00	0.00	0.00	0.00	0.00	0.00	0.00	0.00	0.00	0.00	-171.40	130.00	41.40	0.00	-82.90	68.10	14.80	0.00	-8.20	3.00	5.20	0.00	-8.20	3.00	5.20	0.00	1.00	0.00	0.00	0.00	0.00	0.00	0.00	0.00	0.00	0.00	0.00	0.00	0.00	0.00	0.00
0.00	0.00	0.00	0.00	0.00	0.00	0.00	0.00	0.00	0.00	0.00	0.00	0.00	0.00	0.00	0.00	0.00	0.00	0.00	-178.90	85.60	93.20	0.00	-88.40	47.30	41.00	0.00	-7.40	0.40	7.00	0.00	-7.40	0.40	7.00	0.00	1.00	0.00	0.00	0.00	0.00	0.00	0.00	0.00	0.00	0.00	0.00	0.00	0.00	0.00	0.00
0.00	0.00	0.00	0.00	0.00	0.00	0.00	0.00	0.00	0.00	0.00	0.00	0.00	0.00	0.00	0.00	0.00	0.00	0.00	-168.80	32.90	135.80	0.00	-85.20	21.90	63.20	0.00	-5.90	-2.10	8.10	0.00	-5.90	-2.10	8.10	0.00	1.00	0.00	0.00	0.00	0.00	0.00	0.00	0.00	0.00	0.00	0.00	0.00	0.00	0.00	0.00
0.00	0.00	0.00	0.00	0.00	0.00	0.00	0.00	0.00	0.00	0.00	0.00	0.00	0.00	0.00	0.00	0.00	0.00	0.00	-142.20	-23.00	165.20	0.00	-73.70	-5.60	79.30	0.00	-3.80	-4.50	8.30	0.00	-3.80	-4.50	8.30	0.00	1.00	0.00	0.00	0.00	0.00	0.00	0.00	0.00	0.00	0.00	0.00	0.00	0.00	0.00	0.00
0.00	0.00	0.00	0.00	0.00	0.00	0.00	0.00	0.00	0.00	0.00	0.00	0.00	0.00	0.00	0.00	0.00	0.00	0.00	-101.60	-76.70	178.40	0.00	-54.90	-32.60	87.60	0.00	-1.30	-6.50	7.80	0.00	-1.30	-6.50	7.80	0.00	1.00	0.00	0.00	0.00	0.00	0.00	0.00	0.00	0.00	0.00	0.00	0.00	0.00	0.00	0.00
0.00	0.00	0.00	0.00	0.00	0.00	0.00	0.00	0.00	0.00	0.00	0.00	0.00	0.00	0.00	0.00	0.00	0.00	0.00	-51.20	-122.90	174.10	0.00	-30.80	-56.40	87.30	0.00	1.30	-7.80	6.50	0.00	1.30	-7.80	6.50	0.00	1.00	0.00	0.00	0.00	0.00	0.00	0.00	0.00	0.00	0.00	0.00	0.00	0.00	0.00	0.00
0.00	0.00	0.00	0.00	0.00	0.00	0.00	0.00	0.00	0.00	0.00	0.00	0.00	0.00	0.00	0.00	0.00	0.00	0.00	4.20	-157.10	152.80	0.00	-3.60	-74.70	78.40	0.00	3.80	-8.30	4.50	0.00	3.80	-8.30	4.50	0.00	1.00	0.00	0.00	0.00	0.00	0.00	0.00	0.00	0.00	0.00	0.00	0.00	0.00	0.00	0.00
0.00	0.00	0.00	0.00	0.00	0.00	0.00	0.00	0.00	0.00	0.00	0.00	0.00	0.00	0.00	0.00	0.00	0.00	0.00	59.30	-175.90	116.50	0.00	23.80	-85.70	61.90	0.00	5.90	-8.10	2.10	0.00	5.90	-8.10	2.10	0.00	1.00	0.00	0.00	0.00	0.00	0.00	0.00	0.00	0.00	0.00	0.00	0.00	0.00	0.00	0.00
0.00	0.00	0.00	0.00	0.00	0.00	0.00	0.00	0.00	0.00	0.00	0.00	0.00	0.00	0.00	0.00	0.00	0.00	0.00	108.60	-177.50	68.80	0.00	49.00	-88.30	39.30	0.00	7.40	-7.00	-0.40	0.00	7.40	-7.00	-0.40	0.00	1.00	0.00	0.00	0.00	0.00	0.00	0.00	0.00	0.00	0.00	0.00	0.00	0.00	0.00	0.00
0.00	0.00	0.00	0.00	0.00	0.00	0.00	0.00	0.00	0.00	0.00	0.00	0.00	0.00	0.00	0.00	0.00	0.00	0.00	147.30	-161.70	14.40	0.00	69.30	-82.30	12.90	0.00	8.20	-5.20	-3.00	0.00	8.20	-5.20	-3.00	0.00	1.00	0.00	0.00	0.00	0.00	0.00	0.00	0.00	0.00	0.00	0.00	0.00	0.00	0.00	0.00
0.00	0.00	0.00	0.00	0.00	0.00	0.00	0.00	0.00	0.00	0.00	0.00	0.00	0.00	0.00	0.00	0.00	0.00	0.00	171.50	-130.10	-41.30	0.00	82.90	-68.20	-14.70	0.00	8.20	-3.00	-5.20	0.00	8.20	-3.00	-5.20	0.00	1.00	0.00	0.00	0.00	0.00	0.00	0.00	0.00	0.00	0.00	0.00	0.00	0.00	0.00	0.00
0.00	0.00	0.00	0.00	0.00	0.00	0.00	0.00	0.00	0.00	0.00	0.00	0.00	0.00	0.00	0.00	0.00	0.00	0.00	178.90	-85.70	-93.10	0.00	88.40	-47.40	-41.00	0.00	7.40	-0.40	-7.00	0.00	7.40	-0.40	-7.00	0.00	1.00	0.00	0.00	0.00	0.00	0.00	0.00	0.00	0.00	0.00	0.00	0.00	0.00	0.00	0.00
0.00	0.00	0.00	0.00	0.00	0.00	0.00	0.00	0.00	0.00	0.00	0.00	0.00	0.00	0.00	0.00	0.00	0.00	0.00	168.80	-33.00	-135.70	0.00	85.20	-22.00	-63.20	0.00	5.90	2.10	-8.10	0.00	5.90	2.10	-8.10	0.00	1.00	0.00	0.00	0.00	0.00	0.00	0.00	0.00	0.00	0.00	0.00	0.00	0.00	0.00	0.00
0.00	0.00	0.00	0.00	0.00	0.00	0.00	0.00	0.00	0.00	0.00	0.00	0.00	0.00	0.00	0.00	0.00	0.00	0.00	142.20	22.90	-165.10	0.00	73.70	5.50	-79.20	0.00	3.80	4.50	-8.30	0.00	3.80	4.50	-8.30	0.00	1.00	0.00	0.00	0.00	0.00	0.00	0.00	0.00	0.00	0.00	0.00	0.00	0.00	0.00	0.00
0.00	0.00	0.00	0.00	0.00	0.00	0.00	0.00	0.00	0.00	0.00	0.00	0.00	0.00	0.00	0.00	0.00	0.00	0.00	101.60	76.60	-178.30	0.00	54.90	32.50	-87.50	0.00	1.30	6.50	-7.80	0.00	1.30	6.50	-7.80	0.00	1.00	0.00	0.00	0.00	0.00	0.00	0.00	0.00	0.00	0.00	0.00	0.00	0.00	0.00	0.00
0.00	0.00	0.00	0.00	0.00	0.00	0.00	0.00	0.00	0.00	0.00	0.00	0.00	0.00	0.00	0.00	0.00	0.00	0.00	51.10	122.80	-174.00	0.00	30.80	56.40	-87.20	0.00	-1.30	7.80	-6.50	0.00	-1.30	7.80	-6.50	0.00	1.00	0.00	0.00	0.00	0.00	0.00	0.00	0.00	0.00	0.00	0.00	0.00	0.00	0.00	0.00
0.00	0.00	0.00	0.00	0.00	0.00	0.00	0.00	0.00	0.00	0.00	0.00	0.00	0.00	0.00	0.00	0.00	0.00	0.00	-4.30	157.00	-152.70	0.00	3.60	74.70	-78.40	0.00	-3.80	8.30	-4.50	0.00	-3.80	8.30	-4.50	0.00	1.00	0.00	0.00	0.00	0.00	0.00	0.00	0.00	0.00	0.00	0.00	0.00	0.00	0.00	0.00
0.00	0.00	0.00	0.00	0.00	0.00	0.00	0.00	0.00	0.00	0.00	0.00	0.00	0.00	0.00	0.00	0.00	0.00	0.00	-59.30	175.80	-116.40	0.00	-23.80	85.70	-61.80	0.00	-5.90	8.10	-2.10	0.00	-5.90	8.10	-2.10	0.00	1.00	0.00	0.00	0.00	0.00	0.00	0.00	0.00	0.00	0.00	0.00	0.00	0.00	0.00	0.00
0.00	0.00	0.00	0.00	0.00	0.00	0.00	0.00	0.00	0.00	0.00	0.00	0.00	0.00	0.00	0.00	0.00	0.00	0.00	-108.60	177.40	-68.70	0.00	-49.00	88.30	-39.30	0.00	-7.40	7.00	0.40	0.00	-7.40	7.00	0.40	0.00	1.00	0.00	0.00	0.00	0.00	0.00	0.00	0.00	0.00	0.00	0.00	0.00	0.00	0.00	0.00
0.00	0.00	0.00	0.00	0.00	0.00	0.00	0.00	0.00	0.00	0.00	0.00	0.00	0.00	0.00	0.00	0.00	0.00	0.00	-147.20	161.60	-14.30	0.00	-69.30	82.20	-12.80	0.00	-8.20	5.20	3.00	0.00	-8.20	5.20	3.00	0.00	1.00	0.00	0.00	0.00	0.00	0.00	0.00	0.00	0.00	0.00	0.00	0.00	0.00	0.00	0.00
0.00	0.00	0.00	0.00	0.00	0.00	0.00	0.00	0.00	0.00	0.00	0.00	0.00	0.00	0.00	0.00	0.00	0.00	0.00	-171.40	130.00	41.40	0.00	-82.90	68.10	14.80	0.00	-8.20	3.00	5.20	0.00	-8.20	3.00	5.20	0.00	1.00	0.00	0.00	0.00	0.00	0.00	0.00	0.00	0.00	0.00	0.00	0.00	0.00	0.00	0.00
0.00	0.00	0.00	0.00	0.00	0.00	0.00	0.00	0.00	0.00	0.00	0.00	0.00	0.00	0.00	0.00	0.00	0.00	0.00	-178.90	85.60	93.20	0.00	-88.40	47.30	41.00	0.00	-7.40	0.40	7.00	0.00	-7.40	0.40	7.00	0.00	1.00	0.00	0.00	0.00	0.00	0.00	0.00	0.00	0.00	0.00	0.00	0.00	0.00	0.00	0.00
0.00	0.00	0.00	0.00	0.00	0.00	0.00	0.00	0.00	0.00	0.00	0.00	0.00	0.00	0.00	0.00	0.00	0.00	0.00	-168.80	32.90	135.80	0.00	-85.20	21.90	63.20	0.00	-5.90	-2.10	8.10	0.00	-5.90	-2.10	8.10	0.00	1.00	0.00	0.00	0.00	0.00	0.00	0.00	0.00	0.00	0.00	0.00	0.00	0.00	0.00	0.00
0.00	0.00	0.00	0.00	0.00	0.00	0.00	0.00	0.00	0.00	0.00	0.00	0.00	0.00	0.00	0.00	0.00	0.00	0.00	-142.20	-23.00	165.20	0.00	-73.70	-5.60	79.30	0.00	-3.80	-4.50	8.30	0.00	-3.80	-4.50	8.30	0.00	1.00	0.00	0.00	0.00	0.00	0.00	0.00	0.00	0.00	0.00	0.00	0.00	0.00	0.00	0.00
0.00	0.00	0.00	0.00	0.00	0.00	0.00	0.00	0.00	0.00	0.00	0.00	0.00	0.00	0.00	0.00	0.00	0.00	0.00	-101.60	-76.70	178.40	0.00	-54.90	-32.60	87.60	0.00	-1.30	-6.50	7.80	0.00	-1.30	-6.50	7.80	0.00	1.00	0.00	0.00	0.00	0.00	0.00	0.00	0.00	0.00	0.00	0.00	0.00	0.00	0.00	0.00
0.00	0.00	0.00	0.00	0.00	0.00	0.00	0.00	0.00	0.00	0.00	0.00	0.00	0.00	0.00	0.00	0.00	0.00	0.00	-51.10	-122.90	174.10	0.00	-30.80	-56.40	87.30	0.00	1.30	-7.80	6.50	0.00	1.30	-7.80	6.50	0.00	1.00	0.00	0.00	0.00	0.00	0.00	0.00	0.00	0.00	0.00	0.00	0.00	0.00	0.00	0.00
0.00	0.00	0.00	0.00	0.00	0.00	0.00	0.00	0.00	0.00	0.00	0.00	0.00	0.00	0.00	0.00	0.00	0.00	0.00	4.30	-157.10	152.80	0.00	-3.60	-74.70	78.40	0.00	3.80	-8.30	4.50	0.00	3.80	-8.30	4.50	0.00	1.00	0.00	0.00	0.00	0.00	0.00	0.00	0.00	0.00	0.00	0.00	0.00	0.00	0.00	0.00
0.00	0.00	0.00	0.00	0.00	0.00	0.00	0.00	0.00	0.00	0.00	0.00	0.00	0.00	0.00	0.00	0.00	0.00	0.00	59.30	-175.90	116.50	0.00	23.80	-85.70	61.90	0.00	5.90	-8.10	2.10	0.00	5.90	-8.10	2.10	0.00	1.00	0.00	0.00	0.00	0.00	0.00	0.00	0.00	0.00	0.00	0.00	0.00	0.00	0.00	0.00
0.00	0.00	0.00	0.00	0.00	0.00	0.00	0.00	0.00	0.00	0.00	0.00	0.00	0.00	0.00	0.00	0.00	0.00	0.00	108.60	-177.50	68.80	0.00	49.00	-88.30	39.30	0.00	7.40	-7.00	-0.40	0.00	7.40	-7.00	-0.40	0.00	1.00	0.00	0.00	0.00	0.00	0.00	0.00	0.00	0.00	0.00	0.00	0.00	0.00	0.00	0.00
0.00	0.00	0.00	0.00	0.00	0.00	0.00	0.00	0.00	0.00	0.00	0.00	0.00	0.00	0.00	0.00	0.00	0.00	0.00	147.20	-161.70	14.40	0.00	69.30	-82.30	12.90	0.00	8.20	-5.20	-3.00	0.00	8.20	-5.20	-3.00	0.00	1.00	0.00	0.00	0.00	0.00	0.00	0.00	0.00	0.00	0.00	0.00	0.00	0.00	0.00	0.00
0.00	0.00	0.00	0.00	0.00	0.00	0.00	0.00	0.00	0.00	0.00	0.00	0.00	0.00	0.00	0.00	0.00	0.00	0.00	171.50	-130.10	-41.40	0.00	82.90	-68.20	-14.70	0.00	8.20	-3.00	-5.20	0.00	8.20	-3.00	-5.20	0.00	1.00	0.00	0.00	0.00	0.00	0.00	0.00	0.00	0.00	0.00	0.00	0.00	0.00	0.00	0.00
0.00	0.00	0.00	0.00	0.00	0.00	0.00	0.00	0.00	0.00	0.00	0.00	0.00	0.00	0.00	0.00	0.00	0.00	0.00	178.90	-85.70	-93.10	0.00	88.40	-47.40	-41.00	0.00	7.40	-0.40	-7.00	0.00	7.40	-0.40	-7.00	0.00	1.00	0.00	0.00	0.00	0.00	0.00	0.00	0.00	0.00	0.00	0.00	0.00	0.00	0.00	0.00
0.00	0.00	0.00	0.00	0.00	0.00	0.00	0.00	0.00	0.00	0.00	0.00	0.00	0.00	0.00	0.00	0.00	0.00	0.00	168.80	-33.00	-135.80	0.00	85.20	-22.00	-63.20	0.00	5.90	2.10	-8.10	0.00	5.90	2.10	-8.10	0.00	1.00	0.00	0.00	0.00	0.00	0.00	0.00	0.00	0.00	0.00	0.00	0.00	0.00	0.00	0.00
0.00	0.00	0.00	0.00	0.00	0.00	0.00	0.00	0.00	0.00	0.00	0.00	0.00	0.00	0.00	0.00	0.00	0.00	0.00	142.20	22.90	-165.10	0.00	73.70	5.50	-79.20	0.00	3.80	4.50	-8.30	0.00	3.80	4.50	-8.30	0.00	1.00	0.00	0.00	0.00	0.00	0.00	0.00	0.00	0.00	0.00	0.00	0.00	0.00	0.00	0.00
0.00	0.00	0.00	0.00	0.00	0.00	0.00	0.00	0.00	0.00	0.00	0.00	0.00	0.00	0.00	0.00	0.00	0.00	0.00	101.60	76.60	-178.30	0.00	54.90	32.50	-87.50	0.00	1.30	6.50	-7.80	0.00	1.30	6.50	-7.80	0.00	1.00	0.00	0.00	0.00	0.00	0.00	0.00	0.00	0.00	0.00	0.00	0.00	0.00	0.00	0.00
0.00	0.00	0.00	0.00	0.00	0.00	0.00	0.00	0.00	0.00	0.00	0.00	0.00	0.00	0.00	0.00	0.00	0.00	0.00	51.10	122.80	-174.00	0.00	30.80	56.40	-87.20	0.00	-1.30	7.80	-6.50	0.00	-1.30	7.80	-6.50	0.00	1.00	0.00	0.00	0.00	0.00	0.00	0.00	0.00	0.00	0.00	0.00	0.00	0.00	0.00	0.00
0.00	0.00	0.00	0.00	0.00	0.00	0.00	0.00	0.00	0.00	0.00	0.00	0.00	0.00	0.00	0.00	0.00	0.00	0.00	-4.30	157.00	-152.70	0.00	3.60	74.70	-78.40	0.00	-3.80	8.30	-4.50	0.00	-3.80	8.30	-4.50	0.00	1.00	0.00	0.00	0.00	0.00	0.00	0.00	0.00	0.00	0.00	0.00	0.00	0.00	0.00	0.00
0.00	0.00	0.00	0.00	0.00	0.00	0.00	0.00	0.00	0.00	0.00	0.00	0.00	0.00	0.00	0.00	0.00	0.00	0.00	-59.30	175.80	-116.40	0.00	-23.80	85.70	-61.80	0.00	-5.90	8.10	-2.10	0.00	-5.90	8.10	-2.10	0.00	1.00	0.00	0.00	0.00	0.00	0.00	0.00	0.00	0.00	0.00	0.00	0.00	0.00	0.00	0.00
0.00	0.00	0.00	0.00	0.00	0.00	0.00	0.00	0.00	0.00	0.00	0.00	0.00	0.00	0.00	0.00	0.00	0.00	0.00	-108.60	177.40	-68.70	0.00	-49.00	88.30	-39.30	0.00	-7.40	7.00	0.40	0.00	-7.40	7.00	0.40	0.00	1.00	0.00	0.00	0.00	0.00	0.00	0.00	0.00	0.00	0.00	0.00	0.00	0.00	0.00	0.00
0.00	0.00	0.00	0.00	0.00	0.00	0.00	0.00	0.00	0.00	0.00	0.00	0.00	0.00	0.00	0.00	0.00	0.00	0.00	-147.20	161.60	-14.30	0.00	-69.30	82.20	-12.80	0.00	-8.20	5.20	3.00	0.00	-8.20	5.20	3.00	0.00	1.00	0.00	0.00	0.00	0.00	0.00	0.00	0.00	0.00	0.00	0.00	0.00	0.00	0.00	0.00
0.00	0.00	0.00	0.00	0.00	0.00	0.00	0.00	0.00	0.00	0.00	0.00	0.00	0.00	0.00	0.00	0.00	0.00	0.00	-171.40	130.00	41.40	0.00	-82.90	68.10	14.80	0.00	-8.20	3.00	5.20	0.00	-8.20	3.00	5.20	0.00	1.00	0.00	0.00	0.00	0.00	0.00	0.00	0.00	0.00	0.00	0.00	0.00	0.00	0.00	0.00
0.00	0.00	0.00	0.00	0.00	0.00	0.00	0.00	0.00	0.00	0.00	0.00	0.00	0.00	0.00	0.00	0.00	0.00	0.00	-178.90	85.60	93.20	0.00	-88.40	47.30	41.00	0.00	-7.40	0.40	7.00	0.00	-7.40	0.40	7.00	0.00	1.00	0.00	0.00	0.00	0.00	0.00	0.00	0.00	0.00	0.00	0.00	0.00	0.00	0.00	0.00
0.00	0.00	0.00	0.00	0.00	0.00	0.00	0.00	0.00	0.00	0.00	0.00	0.00	0.00	0.00	0.00	0.00	0.00	0.00	-168.80	32.90	135.80	0.00	-85.20	21.90	63.20	0.00	-5.90	-2.10	8.10	0.00	-5.90	-2.10	8.10	0.00	1.00	0.00	0.00	0.00	0.00	0.00	0.00	0.00	0.00	0.00	0.00	0.00	0.00	0.00	0.00
0.00	0.00	0.00	0.00	0.00	0.00	0.00	0.00	0.00	0.00	0.00	0.00	0.00	0.00	0.00	0.00	0.00	0.00	0.00	-142.20	-23.00	165.20	0.00	-73.70	-5.60	79.30	0.00	-3.80	-4.50	8.30	0.00	-3.80	-4.50	8.30	0.00	1.00	0.00	0.00	0.00	0.00	0.00	0.00	0.00	0.00	0.00	0.00	0.00	0.00	0.00	0.00
0.00	0.00	0.00	0.00	0.00	0.00	0.00	0.00	0.00	0.00	0.00	0.00	0.00	0.00	0.00	0.00	0.00	0.00	0.00	-101.60	-76.70	178.40	0.00	-54.90	-32.60	87.60	0.00	-1.30	-6.50	7.80	0.00	-1.30	-6.50	7.80	0.00	1.00	0.00	0.00	0.00	0.00	0.00	0.00	0.00	0.00	0.00	0.00	0.00	0.00	0.00	0.00
0.00	0.00	0.00	0.00	0.00	0.00	0.00	0.00	0.00	0.00	0.00	0.00	0.00	0.00	0.00	0.00	0.00	0.00	0.00	-51.10	-122.90	174.10	0.00	-30.80	-56.40	87.30	0.00	1.30	-7.80	6.50	0.00	1.30	-7.80	6.50	0.00	1.00	0.00	0.00	0.00	0.00	0.00	0.00	0.00	0.00	0.00	0.00	0.00	0.00	0.00	0.00
0.00	0.00	0.00	0.00	0.00	0.00	0.00	0.00	0.00	0.00	0.00	0.00	0.00	0.00	0.00	0.00	0.00	0.00	0.00	4.30	-157.10	152.80	0.00	-3.60	-74.70	78.40	0.00	3.80	-8.30	4.50	0.00	3.80	-8.30	4.50	0.00	1.00	0.00	0.00	0.00	0.00	0.00	0.00	0.00	0.00	0.00	0.00	0.00	0.00	0.00	0.00
0.00	0.00	0.00	0.00	0.00	0.00	0.00	0.00	0.00	0.00	0.00	0.00	0.00	0.00	0.00	0.00	0.00	0.00	0.00	59.30	-175.90	116.50	0.00	23.80	-85.70	61.90	0.00	5.90	-8.10	2.10	0.00	5.90	-8.10	2.10	0.00	1.00	0.00	0.00	0.00	0.00	0.00	0.00	0.00	0.00	0.00	0.00	0.00	0.00	0.00	0.00
0.00	0.00	0.00	0.00	0.00	0.00	0.00	0.00	0.00	0.00	0.00	0.00	0.00	0.00	0.00	0.00	0.00	0.00	0.00	108.60	-177.50	68.80	0.00	49.00	-88.30	39.30	0.00	7.40	-7.00	-0.40	0.00	7.40	-7.00	-0.40	0.00	1.00	0.00	0.00	0.00	0.00	0.00	0.00	0.00	0.00	0.00	0.00	0.00	0.00	0.00	0.00
0.00	0.00	0.00	0.00	0.00	0.00	0.00	0.00	0.00	0.00	0.00	0.00	0.00	0.00	0.00	0.00	0.00	0.00	0.00	147.20	-161.70	14.40	0.00	69.40	-82.30	12.90	0.00	8.20	-5.20	-3.00	0.00	8.20	-5.20	-3.00	0.00	1.00	0.00	0.00	0.00	0.00	0.00	0.00	0.00	0.00	0.00	0.00	0.00	0.00	0.00	0.00
0.00	0.00	0.00	0.00	0.00	0.00	0.00	0.00	0.00	0.00	0.00	0.00	0.00	0.00	0.00	0.00	0.00	0.00	0.00	171.50	-130.10	-41.30	0.00	82.90	-68.20	-14.70	0.00	8.20	-3.00	-5.20	0.00	8.20	-3.00	-5.20	0.00	1.00	0.00	0.00	0.00	0.00	0.00	0.00	0.00	0.00	0.00	0.00	0.00	0.00	0.00	0.00
0.00	0.00	0.00	0.00	0.00	0.00	0.00	0.00	0.00	0.00	0.00	0.00	0.00	0.00	0.00	0.00	0.00	0.00	0.00	178.90	-85.70	-93.10	0.00	88.40	-47.40	-41.00	0.00	7.40	-0.40	-7.00	0.00	7.40	-0.40	-7.00	0.00	1.00	0.00	0.00	0.00	0.00	0.00	0.00	0.00	0.00	0.00	0.00	0.00	0.00	0.00	0.00
0.00	0.00	0.00	0.00	0.00	0.00	0.00	0.00	0.00	0.00	0.00	0.00	0.00	0.00	0.00	0.00	0.00	0.00	0.00	168.80	-33.00	-135.70	0.00	85.20	-22.00	-63.20	0.00	5.90	2.10	-8.10	0.00	5.90	2.10	-8.10	0.00	1.00	0.00	0.00	0.00	0.00	0.00	0.00	0.00	0.00	0.00	0.00	0.00	0.00	0.00	0.00
0.00	0.00	0.00	0.00	0.00	0.00	0.00	0.00	0.00	0.00	0.00	0.00	0.00	0.00	0.00	0.00	0.00	0.00	0.00	142.20	22.90	-165.10	0.00	73.70	5.50	-79.20	0.00	3.80	4.50	-8.30	0.00	3.80	4.50	-8.30	0.00	1.00	0.00	0.00	0.00	0.00	0.00	0.00	0.00	0.00	0.00	0.00	0.00	0.00	0.00	0.00
0.00	0.00	0.00	0.00	0.00	0.00	0.00	0.00	0.00	0.00	0.00	0.00	0.00	0.00	0.00	0.00	0.00	0.00	0.00	101.60	76.60	-178.30	0.00	54.90	32.50	-87.50	0.00	1.30	6.50	-7.80	0.00	1.30	6.50	-7.80	0.00	1.00	0.00	0.00	0.00	0.00	0.00	0.00	0.00	0.00	0.00	0.00	0.00	0.00	0.00	0.00
0.00	0.00	0.00	0.00	0.00	0.00	0.00	0.00	0.00	0.00	0.00	0.00	0.00	0.00	0.00	0.00	0.00	0.00	0.00	51.20	122.80	-174.00	0.00	30.80	56.40	-87.20	0.00	-1.30	7.80	-6.50	0.00	-1.30	7.80	-6.50	0.00	1.00	0.00	0.00	0.00	0.00	0.00	0.00	0.00	0.00	0.00	0.00	0.00	0.00	0.00	0.00
0.00	0.00	0.00	0.00	0.00	0.00	0.00	0.00	0.00	0.00	0.00	0.00	0.00	0.00	0.00	0.00	0.00	0.00	0.00	-4.20	157.00	-152.70	0.00	3.60	74.70	-78.40	0.00	-3.80	8.30	-4.50	0.00	-3.80	8.30	-4.50	0.00	1.00	0.00	0.00	0.00	0.00	0.00	0.00	0.00	0.00	0.00	0.00	0.00	0.00	0.00	0.00
0.00	0.00	0.00	0.00	0.00	0.00	0.00	0.00	0.00	0.00	0.00	0.00	0.00	0.00	0.00	0.00	0.00	0.00	0.00	-59.30	175.80	-116.40	0.00	-23.80	85.70	-61.80	0.00	-5.90	8.10	-2.10	0.00	-5.90	8.10	-2.10	0.00	1.00	0.00	0.00	0.00	0.00	0.00	0.00	0.00	0.00	0.00	0.00	0.00	0.00	0.00	0.00
0.00	0.00	0.00	0.00	0.00	0.00	0.00	0.00	0.00	0.00	0.00	0.00	0.00	0.00	0.00	0.00	0.00	0.00	0.00	-108.60	177.40	-68.70	0.00	-49.00	88.30	-39.30	0.00	-7.40	7.00	0.40	0.00	-7.40	7.00	0.40	0.00	1.00	0.00	0.00	0.00	0.00	0.00	0.00	0.00	0.00	0.00	0.00	0.00	0.00	0.00	0.00
0.00	0.00	0.00	0.00	0.00	0.00	0.00	0.00	0.00	0.00	0.00	0.00	0.00	0.00	0.00	0.00	0.00	0.00	0.00	-147.20	161.60	-14.30	0.00	-69.30	82.20	-12.80	0.00	-8.20	5.20	3.00	0.00	-8.20	5.20	3.00	0.00	1.00	0.00	0.00	0.00	0.00	0.00	0.00	0.00	0.00	0.00	0.00	0.00	0.00	0.00	0.00
0.00	0.00	0.00	0.00	0.00	0.00	0.00	0.00	0.00	0.00	0.00	0.00	0.00	0.00	0.00	0.00	0.00	0.00	0.00	-171.50	130.00	41.40	0.00	-82.90	68.10	14.80	0.00	-8.20	3.00	5.20	0.00	-8.20	3.00	5.20	0.00	1.00	0.00	0.00	0.00	0.00	0.00	0.00	0.00	0.00	0.00	0.00	0.00	0.00	0.00	0.00
0.00	0.00	0.00	0.00	0.00	0.00	0.00	0.00	0.00	0.00	0.00	0.00	0.00	0.00	0.00	0.00	0.00	0.00	0.00	-178.90	85.60	93.20	0.00	-88.40	47.30	41.00	0.00	-7.40	0.40	7.00	0.00	-7.40	0.40	7.00	0.00	1.00	0.00	0.00	0.00	0.00	0.00	0.00	0.00	0.00	0.00	0.00	0.00	0.00	0.00	0.00
0.00	0.00	0.00	0.00	0.00	0.00	0.00	0.00	0.00	0.00	0.00	0.00	0.00	0.00	0.00	0.00	0.00	0.00	0.00	-168.80	32.90	135.80	0.00	-85.20	21.90	63.20	0.00	-5.90	-2.10	8.10	0.00	-5.90	-2.10	8.10	0.00	1.00	0.00	0.00	0.00	0.00	0.00	0.00	0.00	0.00	0.00	0.00	0.00	0.00	0.00	0.00
0.00	0.00	0.00	0.00	0.00	0.00	0.00	0.00	0.00	0.00	0.00	0.00	0.00	0.00	0.00	0.00	0.00	0.00	0.00	-142.10	-23.00	165.20	0.00	-73.70	-5.60	79.30	0.00	-3.80	-4.50	8.30	0.00	-3.80	-4.50	8.30	0.00	1.00	0.00	0.00	0.00	0.00	0.00	0.00	0.00	0.00	0.00	0.00	0.00	0.00	0.00	0.00
0.00	0.00	0.00	0.00	0.00	0.00	0.00	0.00	0.00	0.00	0.00	0.00	0.00	0.00	0.00	0.00	0.00	0.00	0.00	-101.60	-76.70	178.40	0.00	-54.90	-32.60	87.60	0.00	-1.30	-6.50	7.80	0.00	-1.30	-6.50	7.80	0.00	1.00	0.00	0.00	0.00	0.00	0.00	0.00	0.00	0.00	0.00	0.00	0.00	0.00	0.00	0.00
0.00	0.00	0.00	0.00	0.00	0.00	0.00	0.00	0.00	0.00	0.00	0.00	0.00	0.00	0.00	0.00	0.00	0.00	0.00	-51.10	-122.90	174.10	0.00	-30.80	-56.40	87.30	0.00	1.30	-7.80	6.50	0.00	1.30	-7.80	6.50	0.00	1.00	0.00	0.00	0.00	0.00	0.00	0.00	0.00	0.00	0.00	0.00	0.00	0.00	0.00	0.00
0.00	0.00	0.00	0.00	0.00	0.00	0.00	0.00	0.00	0.00	0.00	0.00	0.00	0.00	0.00	0.00	0.00	0.00	0.00	4.30	-157.10	152.80	0.00	-3.60	-74.70	78.40	0.00	3.80	-8.30	4.50	0.00	3.80	-8.30	4.50	0.00	1.00	0.00	0.00	0.00	0.00	0.00	0.00	0.00	0.00	0.00	0.00	0.00	0.00	0.00	0.00
0.00	0.00	0.00	0.00	0.00	0.00	0.00	0.00	0.00	0.00	0.00	0.00	0.00	0.00	0.00	0.00	0.00	0.00	0.00	59.30	-175.90	116.50	0.00	23.80	-85.70	61.90	0.00	5.90	-8.10	2.10	0.00	5.90	-8.10	2.10	0.00	1.00	0.00	0.00	0.00	0.00	0.00	0.00	0.00	0.00	0.00	0.00	0.00	0.00	0.00	0.00
0.00	0.00	0.00	0.00	0.00	0.00	0.00	0.00	0.00	0.00	0.00	0.00	0.00	0.00	0.00	0.00	0.00	0.00	0.00	108.60	-177.50	68.90	0.00	49.00	-88.30	39.30	0.00	7.40	-7.00	-0.40	0.00	7.40	-7.00	-0.40	0.00	1.00	0.00	0.00	0.00	0.00	0.00	0.00	0.00	0.00	0.00	0.00	0.00	0.00	0.00	0.00
0.00	0.00	0.00	0.00	0.00	0.00	0.00	0.00	0.00	0.00	0.00	0.00	0.00	0.00	0.00	0.00	0.00	0.00	0.00	147.20	-161.70	14.40	0.00	69.30	-82.30	12.90	0.00	8.20	-5.20	-3.00	0.00	8.20	-5.20	-3.00	0.00	1.00	0.00	0.00	0.00	0.00	0.00	0.00	0.00	0.00	0.00	0.00	0.00	0.00	0.00	0.00
0.00	0.00	0.00	0.00	0.00	0.00	0.00	0.00	0.00	0.00	0.00	0.00	0.00	0.00	0.00	0.00	0.00	0.00	0.00	171.50	-130.10	-41.30	0.00	82.90	-68.20	-14.70	0.00	8.20	-3.00	-5.20	0.00	8.20	-3.00	-5.20	0.00	1.00	0.00	0.00	0.00	0.00	0.00	0.00	0.00	0.00	0.00	0.00	0.00	0.00	0.00	0.00
0.00	0.00	0.00	0.00	0.00	0.00	0.00	0.00	0.00	0.00	0.00	0.00	0.00	0.00	0.00	0.00	0.00	0.00	0.00	178.90	-85.70	-93.10	0.00	88.40	-47.40	-41.00	0.00	7.40	-0.40	-7.00	0.00	7.40	-0.40	-7.00	0.00	1.00	0.00	0.00	0.00	0.00	0.00	0.00	0.00	0.00	0.00	0.00	0.00	0.00	0.00	0.00
0.00	0.00	0.00	0.00	0.00	0.00	0.00	0.00	0.00	0.00	0.00	0.00	0.00	0.00	0.00	0.00	0.00	0.00	0.00	168.80	-33.00	-135.80	0.00	85.20	-22.00	-63.20	0.00	5.90	2.10	-8.10	0.00	5.90	2.10	-8.10	0.00	1.00	0.00	0.00	0.00	0.00	0.00	0.00	0.00	0.00	0.00	0.00	0.00	0.00	0.00	0.00
0.00	0.00	0.00	0.00	0.00	0.00	0.00	0.00	0.00	0.00	0.00	0.00	0.00	0.00	0.00	0.00	0.00	0.00	0.00	142.20	22.90	-165.10	0.00	73.70	5.50	-79.20	0.00	3.80	4.50	-8.30	0.00	3.80	4.50	-8.30	0.00	1.00	0.00	0.00	0.00	0.00	0.00	0.00	0.00	0.00	0.00	0.00	0.00	0.00	0.00	0.00
0.00	0.00	0.00	0.00	0.00	0.00	0.00	0.00	0.00	0.00	0.00	0.00	0.00	0.00	0.00	0.00	0.00	0.00	0.00	101.60	76.60	-178.30	0.00	54.90	32.50	-87.50	0.00	1.30	6.50	-7.80	0.00	1.30	6.50	-7.80	0.00	1.00	0.00	0.00	0.00	0.00	0.00	0.00	0.00	0.00	0.00	0.00	0.00	0.00	0.00	0.00
0.00	0.00	0.00	0.00	0.00	0.00	0.00	0.00	0.00	0.00	0.00	0.00	0.00	0.00	0.00	0.00	0.00	0.00	0.00	51.10	122.80	-174.00	0.00	30.80	56.40	-87.20	0.00	-1.30	7.80	-6.50	0.00	-1.30	7.80	-6.50	0.00	1.00	0.00	0.00	0.00	0.00	0.00	0.00	0.00	0.00	0.00	0.00	0.00	0.00	0.00	0.00
0.00	0.00	0.00	0.00	0.00	0.00	0.00	0.00	0.00	0.00	0.00	0.00	0.00	0.00	0.00	0.00	0.00	0.00	0.00	-4.30	157.00	-152.70	0.00	3.60	74.70	-78.40	0.00	-3.80	8.30	-4.50	0.00	-3.80	8.30	-4.50	0.00	1.00	0.00	0.00	0.00	0.00	0.00	0.00	0.00	0.00	0.00	0.00	0.00	0.00	0.00	0.00
0.00	0.00	0.00	0.00	0.00	0.00	0.00	0.00	0.00	0.00	0.00	0.00	0.00	0.00	0.00	0.00	0.00	0.00	0.00	-59.30	175.80	-116.40	0.00	-23.80	85.70	-61.80	0.00	-5.90	8.10	-2.10	0.00	-5.90	8.10	-2.10	0.00	1.00	0.00	0.00	0.00	0.00	0.00	0.00	0.00	0.00	0.00	0.00	0.00	0.00	0.00	0.00
0.00	0.00	0.00	0.00	0.00	0.00	0.00	0.00	0.00	0.00	0.00	0.00	0.00	0.00	0.00	0.00	0.00	0.00	0.00	-108.60	177.40	-68.70	0.00	-49.00	88.30	-39.30	0.00	-7.40	7.00	0.40	0.00	-7.40	7.00	0.40	0.00	1.00	0.00	0.00	0.00	0.00	0.00	0.00	0.00	0.00	0.00	0.00	0.00	0.00	0.00	0.00
0.00	0.00	0.00	0.00	0.00	0.00	0.00	0.00	0.00	0.00	0.00	0.00	0.00	0.00	0.00	0.00	0.00	0.00	0.00	-147.20	161.60	-14.30	0.00	-69.30	82.20	-12.80	0.00	-8.20	5.20	3.00	0.00	-8.20	5.20	3.00	0.00	1.00	0.00	0.00	0.00	0.00	0.00	0.00	0.00	0.00	0.00	0.00	0.00	0.00	0.00	0.00
0.00	0.00	0.00	0.00	0.00	0.00	0.00	0.00	0.00	0.00	0.00	0.00	0.00	0.00	0.00	0.00	0.00	0.00	0.00	-171.40	130.00	41.40	0.00	-82.90	68.10	14.80	0.00	-8.20	3.00	5.20	0.00	-8.20	3.00	5.20	0.00	1.00	0.00	0.00	0.00	0.00	0.00	0.00	0.00	0.00	0.00	0.00	0.00	0.00	0.00	0.00
0.00	0.00	0.00	0.00	0.00	0.00	0.00	0.00	0.00	0.00	0.00	0.00	0.00	0.00	0.00	0.00	0.00	0.00	0.00	-178.90	85.60	93.20	0.00	-88.40	47.30	41.00	0.00	-7.40	0.40	7.00	0.00	-7.40	0.40	7.00	0.00	1.00	0.00	0.00	0.00	0.00	0.00	0.00	0.00	0.00	0.00	0.00	0.00	0.00	0.00	0.00
0.00	0.00	0.00	0.00	0.00	0.00	0.00	0.00	0.00	0.00	0.00	0.00	0.00	0.00	0.00	0.00	0.00	0.00	0.00	-168.80	32.90	135.80	0.00	-85.20	21.90	63.20	0.00	-5.90	-2.10	8.10	0.00	-5.90	-2.10	8.10	0.00	1.00	0.00	0.00	0.00	0.00	0.00	0.00	0.00	0.00	0.00	0.00	0.00	0.00	0.00	0.00
0.00	0.00	0.00	0.00	0.00	0.00	0.00	0.00	0.00	0.00	0.00	0.00	0.00	0.00	0.00	0.00	0.00	0.00	0.00	-142.20	-23.00	165.20	0.00	-73.70	-5.60	79.30	0.00	-3.80	-4.50	8.30	0.00	-3.80	-4.50	8.30	0.00	1.00	0.00	0.00	0.00	0.00	0.00	0.00	0.00	0.00	0.00	0.00	0.00	0.00	0.00	0.00
0.00	0.00	0.00	0.00	0.00	0.00	0.00	0.00	0.00	0.00	0.00	0.00	0.00	0.00	0.00	0.00	0.00	0.00	0.00	-101.60	-76.70	178.40	0.00	-54.90	-32.60	87.60	0.00	-1.30	-6.50	7.80	0.00	-1.30	-6.50	7.80	0.00	1.00	0.00	0.00	0.00	0.00	0.00	0.00	0.00	0.00	0.00	0.00	0.00	0.00	0.00	0.00
0.00	0.00	0.00	0.00	0.00	0.00	0.00	0.00	0.00	0.00	0.00	0.00	0.00	0.00	0.00	0.00	0.00	0.00	0.00	-51.10	-122.90	174.10	0.00	-30.80	-56.40	87.30	0.00	1.30	-7.80	6.50	0.00	1.30	-7.80	6.50	0.00	1.00	0.00	0.00	0.00	0.00	0.00	0.00	0.00	0.00	0.00	0.00	0.00	0.00	0.00	0.00
0.00	0.00	0.00	0.00	0.00	0.00	0.00	0.00	0.00	0.00	0.00	0.00	0.00	0.00	0.00	0.00	0.00	0.00	0.00	4.30	-157.10	152.80	0.00	-3.60	-74.70	78.40	0.00	3.80	-8.30	4.50	0.00	3.80	-8.30	4.50	0.00	1.00	0.00	0.00	0.00	0.00	0.00	0.00	0.00	0.00	0.00	0.00	0.00	0.00	0.00	0.00
0.00	0.00	0.00	0.00	0.00	0.00	0.00	0.00	0.00	0.00	0.00	0.00	0.00	0.00	0.00	0.00	0.00	0.00	0.00	59.30	-175.90	116.50	0.00	23.80	-85.70	61.90	0.00	5.90	-8.10	2.10	0.00	5.90	-8.10	2.10	0.00	1.00	0.00	0.00	0.00	0.00	0.00	0.00	0.00	0.00	0.00	0.00	0.00	0.00	0.00	0.00
0.00	0.00	0.00	0.00	0.00	0.00	0.00	0.00	0.00	0.00	0.00	0.00	0.00	0.00	0.00	0.00	0.00	0.00	0.00	108.60	-177.50	68.80	0.00	49.00	-88.30	39.30	0.00	7.40	-7.00	-0.40	0.00	7.40	-7.00	-0.40	0.00	1.00	0.00	0.00	0.00	0.00	0.00	0.00	0.00	0.00	0.00	0.00	0.00	0.00	0.00	0.00
0.00	0.00	0.00	0.00	0.00	0.00	0.00	0.00	0.00	0.00	0.00	0.00	0.00	0.00	0.00	0.00	0.00	0.00	0.00	147.20	-161.70	14.40	0.00	69.40	-82.30	12.90	0.00	8.20	-5.20	-3.00	0.00	8.20	-5.20	-3.00	0.00	1.00	0.00	0.00	0.00	0.00	0.00	0.00	0.00	0.00	0.00	0.00	0.00	0.00	0.00	0.00
0.00	0.00	0.00	0.00	0.00	0.00	0.00	0.00	0.00	0.00	0.00	0.00	0.00	0.00	0.00	0.00	0.00	0.00	0.00	171.50	-130.10	-41.30	0.00	82.90	-68.20	-14.70	0.00	8.20	-3.00	-5.20	0.00	8.20	-3.00	-5.20	0.00	1.00	0.00	0.00	0.00	0.00	0.00	0.00	0.00	0.00	0.00	0.00	0.00	0.00	0.00	0.00
0.00	0.00	0.00	0.00	0.00	0.00	0.00	0.00	0.00	0.00	0.00	0.00	0.00	0.00	0.00	0.00	0.00	0.00	0.00	178.90	-85.70	-93.10	0.00	88.40	-47.40	-41.00	0.00	7.40	-0.40	-7.00	0.00	7.40	-0.40	-7.00	0.00	1.00	0.00	0.00	0.00	0.00	0.00	0.00	0.00	0.00	0.00	0.00	0.00	0.00	0.00	0.00
0.00	0.00	0.00	0.00	0.00	0.00	0.00	0.00	0.00	0.00	0.00	0.00	0.00	0.00	0.00	0.00	0.00	0.00	0.00	168.80	-33.00	-135.80	0.00	85.20	-22.00	-63.20	0.00	5.90	2.10	-8.10	0.00	5.90	2.10	-8.10	0.00	1.00	0.00	0.00	0.00	0.00	0.00	0.00	0.00	0.00	0.00	0.00	0.00	0.00	0.00	0.00
0.00	0.00	0.00	0.00	0.00	0.00	0.00	0.00	0.00	0.00	0.00	0.00	0.00	0.00	0.00	0.00	0.00	0.00	0.00	142.20	22.90	-165.10	0.00	73.70	5.50	-79.20	0.00	3.80	4.50	-8.30	0.00	3.80	4.50	-8.30	0.00	1.00	0.00	0.00	0.00	0.00	0.00	0.00	0.00	0.00	0.00	0.00	0.00	0.00	0.00	0.00
0.00	0.00	0.00	0.00	0.00	0.00	0.00	0.00	0.00	0.00	0.00	0.00	0.00	0.00	0.00	0.00	0.00	0.00	0.00	101.60	76.60	-178.30	0.00	54.90	32.50	-87.50	0.00	1.30	6.50	-7.80	0.00	1.30	6.50	-7.80	0.00	1.00	0.00	0.00	0.00	0.00	0.00	0.00	0.00	0.00	0.00	0.00	0.00	0.00	0.00	0.00
0.00	0.00	0.00	0.00	0.00	0.00	0.00	0.00	0.00	0.00	0.00	0.00	0.00	0.00	0.00	0.00	0.00	0.00	0.00	51.10	122.80	-174.00	0.00	30.80	56.40	-87.20	0.00	-1.30	7.80	-6.50	0.00	-1.30	7.80	-6.50	0.00	1.00	0.00	0.00	0.00	0.00	0.00	0.00	0.00	0.00	0.00	0.00	0.00	0.00	0.00	0.00
0.00	0.00	0.00	0.00	0.00	0.00	0.00	0.00	0.00	0.00	0.00	0.00	0.00	0.00	0.00	0.00	0.00	0.00	0.00	-4.30	157.00	-152.70	0.00	3.60	74.70	-78.40	0.00	-3.80	8.30	-4.50	0.00	-3.80	8.30	-4.50	0.00	1.00	0.00	0.00	0.00	0.00	0.00	0.00	0.00	0.00	0.00	0.00	0.00	0.00	0.00	0.00
0.00	0.00	0.00	0.00	0.00	0.00	0.00	0.00	0.00	0.00	0.00	0.00	0.00	0.00	0.00	0.00	0.00	0.00	0.00	-59.30	175.80	-116.40	0.00	-23.80	85.70	-61.80	0.00	-5.90	8.10	-2.10	0.00	-5.90	8.10	-2.10	0.00	1.00	0.00	0.00	0.00	0.00	0.00	0.00	0.00	0.00	0.00	0.00	0.00	0.00	0.00	0.00
0.00	0.00	0.00	0.00	0.00	0.00	0.00	0.00	0.00	0.00	0.00	0.00	0.00	0.00	0.00	0.00	0.00	0.00	0.00	-108.60	177.40	-68.70	0.00	-49.00	88.30	-39.30	0.00	-7.40	7.00	0.40	0.00	-7.40	7.00	0.40	0.00	1.00	0.00	0.00	0.00	0.00	0.00	0.00	0.00	0.00	0.00	0.00	0.00	0.00	0.00	0.00
0.00	0.00	0.00	0.00	0.00	0.00	0.00	0.00	0.00	0.00	0.00	0.00	0.00	0.00	0.00	0.00	0.00	0.00	0.00	-147.20	161.60	-14.30	0.00	-69.30	82.20	-12.80	0.00	-8.20	5.20	3.00	0.00	-8.20	5.20	3.00	0.00	1.00	0.00	0.00	0.00	0.00	0.00	0.00	0.00	0.00	0.00	0.00	0.00	0.00	0.00	0.00
0.00	0.00	0.00	0.00	0.00	0.00	0.00	0.00	0.00	0.00	0.00	0.00	0.00	0.00	0.00	0.00	0.00	0.00	0.00	-171.40	130.00	41.40	0.00	-82.90	68.10	14.80	0.00	-8.20	3.00	5.20	0.00	-8.20	3.00	5.20	0.00	1.00	0.00	0.00	0.00	0.00	0.00	0.00	0.00	0.00	0.00	0.00	0.00	0.00	0.00	0.00
0.00	0.00	0.00	0.00	0.00	0.00	0.00	0.00	0.00	0.00	0.00	0.00	0.00	0.00	0.00	0.00	0.00	0.00	0.00	-178.90	85.60	93.20	0.00	-88.40	47.30	41.00	0.00	-7.40	0.40	7.00	0.00	-7.40	0.40	7.00	0.00	1.00	0.00	0.00	0.00	0.00	0.00	0.00	0.00	0.00	0.00	0.00	0.00	0.00	0.00	0.00
0.00	0.00	0.00	0.00	0.00	0.00	0.00	0.00	0.00	0.00	0.00	0.00	0.00	0.00	0.00	0.00	0.00	0.00	0.00	-168.80	32.90	135.80	0.00	-85.20	21.90	63.20	0.00	-5.90	-2.10	8.10	0.00	-5.90	-2.10	8.10	0.00	1.00	0.00	0.00	0.00	0.00	0.00	0.00	0.00	0.00	0.00	0.00	0.00	0.00	0.00	0.00
0.00	0.00	0.00	0.00	0.00	0.00	0.00	0.00	0.00	0.00	0.00	0.00	0.00	0.00	0.00	0.00	0.00	0.00	0.00	-142.10	-23.00	165.20	0.00	-73.70	-5.60	79.30	0.00	-3.80	-4.50	8.30	0.00	-3.80	-4.50	8.30	0.00	1.00	0.00	0.00	0.00	0.00	0.00	0.00	0.00	0.00	0.00	0.00	0.00	0.00	0.00	0.00
0.00	0.00	0.00	0.00	0.00	0.00	0.00	0.00	0.00	0.00	0.00	0.00	0.00	0.00	0.00	0.00	0.00	0.00	0.00	-101.60	-76.70	178.40	0.00	-54.90	-32.60	87.60	0.00	-1.30	-6.50	7.80	0.00	-1.30	-6.50	7.80	0.00	1.00	0.00	0.00	0.00	0.00	0.00	0.00	0.00	0.00	0.00	0.00	0.00	0.00	0.00	0.00
0.00	0.00	0.00	0.00	0.00	0.00	0.00	0.00	0.00	0.00	0.00	0.00	0.00	0.00	0.00	0.00	0.00	0.00	0.00	-51.10	-122.90	174.10	0.00	-30.80	-56.40	87.30	0.00	1.30	-7.80	6.50	0.00	1.30	-7.80	6.50	0.00	1.00	0.00	0.00	0.00	0.00	0.00	0.00	0.00	0.00	0.00	0.00	0.00	0.00	0.00	0.00
0.00	0.00	0.00	0.00	0.00	0.00	0.00	0.00	0.00	0.00	0.00	0.00	0.00	0.00	0.00	0.00	0.00	0.00	0.00	4.30	-157.10	152.80	0.00	-3.60	-74.70	78.40	0.00	3.80	-8.30	4.50	0.00	3.80	-8.30	4.50	0.00	1.00	0.00	0.00	0.00	0.00	0.00	0.00	0.00	0.00	0.00	0.00	0.00	0.00	0.00	0.00
0.00	0.00	0.00	0.00	0.00	0.00	0.00	0.00	0.00	0.00	0.00	0.00	0.00	0.00	0.00	0.00	0.00	0.00	0.00	59.30	-175.90	116.50	0.00	23.80	-85.70	61.90	0.00	5.90	-8.10	2.10	0.00	5.90	-8.10	2.10	0.00	1.00	0.00	0.00	0.00	0.00	0.00	0.00	0.00	0.00	0.00	0.00	0.00	0.00	0.00	0.00
0.00	0.00	0.00	0.00	0.00	0.00	0.00	0.00	0.00	0.00	0.00	0.00	0.00	0.00	0.00	0.00	0.00	0.00	0.00	108.60	-177.50	68.80	0.00	49.00	-88.30	39.30	0.00	7.40	-7.00	-0.40	0.00	7.40	-7.00	-0.40	0.00	1.00	0.00	0.00	0.00	0.00	0.00	0.00	0.00	0.00	0.00	0.00	0.00	0.00	0.00	0.00
0.00	0.00	0.00	0.00	0.00	0.00	0.00	0.00	0.00	0.00	0.00	0.00	0.00	0.00	0.00	0.00	0.00	0.00	0.00	147.20	-161.70	14.40	0.00	69.40	-82.30	12.90	0.00	8.20	-5.20	-3.00	0.00	8.20	-5.20	-3.00	0.00	1.00	0.00	0.00	0.00	0.00	0.00	0.00	0.00	0.00	0.00	0.00	0.00	0.00	0.00	0.00
0.00	0.00	0.00	0.00	0.00	0.00	0.00	0.00	0.00	0.00	0.00	0.00	0.00	0.00	0.00	0.00	0.00	0.00	0.00	171.50	-130.10	-41.30	0.00	82.90	-68.20	-14.70	0.00	8.20	-3.00	-5.20	0.00	8.20	-3.00	-5.20	0.00	1.00	0.00	0.00	0.00	0.00	0.00	0.00	0.00	0.00	0.00	0.00	0.00	0.00	0.00	0.00
0.00	0.00	0.00	0.00	0.00	0.00	0.00	0.00	0.00	0.00	0.00	0.00	0.00	0.00	0.00	0.00	0.00	0.00	0.00	178.90	-85.70	-93.10	0.00	88.40	-47.40	-41.00	0.00	7.40	-0.40	-7.00	0.00	7.40	-0.40	-7.00	0.00	1.00	0.00	0.00	0.00	0.00	0.00	0.00	0.00	0.00	0.00	0.00	0.00	0.00	0.00	0.00
0.00	0.00	0.00	0.00	0.00	0.00	0.00	0.00	0.00	0.00	0.00	0.00	0.00	0.00	0.00	0.00	0.00	0.00	0.00	168.80	-33.00	-135.80	0.00	85.20	-22.00	-63.20	0.00	5.90	2.10	-8.10	0.00	5.90	2.10	-8.10	0.00	1.00	0.00	0.00	0.00	0.00	0.00	0.00	0.00	0.00	0.00	0.00	0.00	0.00	0.00	0.00
0.00	0.00	0.00	0.00	0.00	0.00	0.00	0.00	0.00	0.00	0.00	0.00	0.00	0.00	0.00	0.00	0.00	0.00	0.00	142.20	22.90	-165.10	0.00	73.70	5.50	-79.20	0.00	3.80	4.50	-8.30	0.00	3.80	4.50	-8.30	0.00	1.00	0.00	0.00	0.00	0.00	0.00	0.00	0.00	0.00	0.00	0.00	0.00	0.00	0.00	0.00
0.00	0.00	0.00	0.00	0.00	0.00	0.00	0.00	0.00	0.00	0.00	0.00	0.00	0.00	0.00	0.00	0.00	0.00	0.00	101.60	76.60	-178.30	0.00	54.90	32.50	-87.50	0.00	1.30	6.50	-7.80	0.00	1.30	6.50	-7.80	0.00	1.00	0.00	0.00	0.00	0.00	0.00	0.00	0.00	0.00	0.00	0.00	0.00	0.00	0.00	0.00
0.00	0.00	0.00	0.00	0.00	0.00	0.00	0.00	0.00	0.00	0.00	0.00	0.00	0.00	0.00	0.00	0.00	0.00	0.00	51.10	122.80	-174.00	0.00	30.80	56.40	-87.20	0.00	-1.30	7.80	-6.50	0.00	-1.30	7.80	-6.50	0.00	1.00	0.00	0.00	0.00	0.00	0.00	0.00	0.00	0.00	0.00	0.00	0.00	0.00	0.00	0.00
0.00	0.00	0.00	0.00	0.00	0.00	0.00	0.00	0.00	0.00	0.00	0.00	0.00	0.00	0.00	0.00	0.00	0.00	0.00	-4.30	157.00	-152.70	0.00	3.60	74.70	-78.40	0.00	-3.80	8.30	-4.50	0.00	-3.80	8.30	-4.50	0.00	1.00	0.00	0.00	0.00	0.00	0.00	0.00	0.00	0.00	0.00	0.00	0.00	0.00	0.00	0.00
0.00	0.00	0.00	0.00	0.00	0.00	0.00	0.00	0.00	0.00	0.00	0.00	0.00	0.00	0.00	0.00	0.00	0.00	0.00	-59.30	175.80	-116.40	0.00	-23.80	85.70	-61.80	0.00	-5.90	8.10	-2.10	0.00	-5.90	8.10	-2.10	0.00	1.00	0.00	0.00	0.00	0.00	0.00	0.00	0.00	0.00	0.00	0.00	0.00	0.00	0.00	0.00
0.00	0.00	0.00	0.00	0.00	0.00	0.00	0.00	0.00	0.00	0.00	0.00	0.00	0.00	0.00	0.00	0.00	0.00	0.00	-108.60	177.40	-68.70	0.00	-49.00	88.30	-39.30	0.00	-7.40	7.00	0.40	0.00	-7.40	7.00	0.40	0.00	1.00	0.00	0.00	0.00	0.00	0.00	0.00	0.00	0.00	0.00	0.00	0.00	0.00	0.00	0.00
0.00	0.00	0.00	0.00	0.00	0.00	0.00	0.00	0.00	0.00	0.00	0.00	0.00	0.00	0.00	0.00	0.00	0.00	0.00	-147.20	161.60	-14.30	0.00	-69.30	82.20	-12.80	0.00	-8.20	5.20	3.00	0.00	-8.20	5.20	3.00	0.00	1.00	0.00	0.00	0.00	0.00	0.00	0.00	0.00	0.00	0.00	0.00	0.00	0.00	0.00	0.00
0.00	0.00	0.00	0.00	0.00	0.00	0.00	0.00	0.00	0.00	0.00	0.00	0.00	0.00	0.00	0.00	0.00	0.00	0.00	-171.40	130.00	41.40	0.00	-82.90	68.10	14.80	0.00	-8.20	3.00	5.20	0.00	-8.20	3.00	5.20	0.00	1.00	0.00	0.00	0.00	0.00	0.00	0.00	0.00	0.00	0.00	0.00	0.00	0.00	0.00	0.00
0.00	0.00	0.00	0.00	0.00	0.00	0.00	0.00	0.00	0.00	0.00	0.00	0.00	0.00	0.00	0.00	0.00	0.00	0.00	-178.90	85.60	93.20	0.00	-88.40	47.30	41.00	0.00	-7.40	0.40	7.00	0.00	-7.40	0.40	7.00	0.00	1.00	0.00	0.00	0.00	0.00	0.00	0.00	0.00	0.00	0.00	0.00	0.00	0.00	0.00	0.00
0.00	0.00	0.00	0.00	0.00	0.00	0.00	0.00	0.00	0.00	0.00	0.00	0.00	0.00	0.00	0.00	0.00	0.00	0.00	-168.80	32.90	135.80	0.00	-85.20	21.90	63.20	0.00	-5.90	-2.10	8.10	0.00	-5.90	-2.10	8.10	0.00	1.00	0.00	0.00	0.00	0.00	0.00	0.00	0.00	0.00	0.00	0.00	0.00	0.00	0.00	0.00
0.00	0.00	0.00	0.00	0.00	0.00	0.00	0.00	0.00	0.00	0.00	0.00	0.00	0.00	0.00	0.00	0.00	0.00	0.00	-142.10	-23.00	165.20	0.00	-73.70	-5.60	79.30	0.00	-3.80	-4.50	8.30	0.00	-3.80	-4.50	8.30	0.00	1.00	0.00	0.00	0.00	0.00	0.00	0.00	0.00	0.00	0.00	0.00	0.00	0.00	0.00	0.00
0.00	0.00	0.00	0.00	0.00	0.00	0.00	0.00	0.00	0.00	0.00	0.00	0.00	0.00	0.00	0.00	0.00	0.00	0.00	-101.60	-76.70	178.40	0.00	-54.90	-32.60	87.60	0.00	-1.30	-6.50	7.80	0.00	-1.30	-6.50	7.80	0.00	1.00	0.00	0.00	0.00	0.00	0.00	0.00	0.00	0.00	0.00	0.00	0.00	0.00	0.00	0.00
0.00	0.00	0.00	0.00	0.00	0.00	0.00	0.00	0.00	0.00	0.00	0.00	0.00	0.00	0.00	0.00	0.00	0.00	0.00	-51.10	-122.90	174.10	0.00	-30.80	-56.40	87.30	0.00	1.30	-7.80	6.50	0.00	1.30	-7.80	6.50	0.00	1.00	0.00	0.00	0.00	0.00	0.00	0.00	0.00	0.00	0.00	0.00	0.00	0.00	0.00	0.00
0.00	0.00	0.00	0.00	0.00	0.00	0.00	0.00	0.00	0.00	0.00	0.00	0.00	0.00	0.00	0.00	0.00	0.00	0.00	4.30	-157.10	152.80	0.00	-3.60	-74.70	78.40	0.00	3.80	-8.30	4.50	0.00	3.80	-8.30	4.50	0.00	1.00	0.00	0.00	0.00	0.00	0.00	0.00	0.00	0.00	0.00	0.00	0.00	0.00	0.00	0.00
0.00	0.00	0.00	0.00	0.00	0.00	0.00	0.00	0.00	0.00	0.00	0.00	0.00	0.00	0.00	0.00	0.00	0.00	0.00	59.30	-175.90	116.50	0.00	23.80	-85.70	61.90	0.00	5.90	-8.10	2.10	0.00	5.90	-8.10	2.10	0.00	1.00	0.00	0.00	0.00	0.00	0.00	0.00	0.00	0.00	0.00	0.00	0.00	0.00	0.00	0.00
0.00	0.00	0.00	0.00	0.00	0.00	0.00	0.00	0.00	0.00	0.00	0.00	0.00	0.00	0.00	0.00	0.00	0.00	0.00	108.60	-177.50	68.80	0.00	49.00	-88.30	39.30	0.00	7.40	-7.00	-0.40	0.00	7.40	-7.00	-0.40	0.00	1.00	0.00	0.00	0.00	0.00	0.00	0.00	0.00	0.00	0.00	0.00	0.00	0.00	0.00	0.00
0.00	0.00	0.00	0.00	0.00	0.00	0.00	0.00	0.00	0.00	0.00	0.00	0.00	0.00	0.00	0.00	0.00	0.00	0.00	147.20	-161.70	14.40	0.00	69.30	-82.30	12.90	0.00	8.20	-5.20	-3.00	0.00	8.20	-5.20	-3.00	0.00	1.00	0.00	0.00	0.00	0.00	0.00	0.00	0.00	0.00	0.00	0.00	0.00	0.00	0.00	0.00
0.00	0.00	0.00	0.00	0.00	0.00	0.00	0.00	0.00	0.00	0.00	0.00	0.00	0.00	0.00	0.00	0.00	0.00	0.00	171.50	-130.10	-41.30	0.00	82.90	-68.20	-14.70	0.00	8.20	-3.00	-5.20	0.00	8.20	-3.00	-5.20	0.00	1.00	0.00	0.00	0.00	0.00	0.00	0.00	0.00	0.00	0.00	0.00	0.00	0.00	0.00	0.00
0.00	0.00	0.00	0.00	0.00	0.00	0.00	0.00	0.00	0.00	0.00	0.00	0.00	0.00	0.00	0.00	0.00	0.00	0.00	178.90	-85.70	-93.10	0.00	88.40	-47.40	-41.00	0.00	7.40	-0.40	-7.00	0.00	7.40	-0.40	-7.00	0.00	1.00	0.00	0.00	0.00	0.00	0.00	0.00	0.00	0.00	0.00	0.00	0.00	0.00	0.00	0.00
0.00	0.00	0.00	0.00	0.00	0.00	0.00	0.00	0.00	0.00	0.00	0.00	0.00	0.00	0.00	0.00	0.00	0.00	0.00	168.80	-33.00	-135.70	0.00	85.20	-22.00	-63.20	0.00	5.90	2.10	-8.10	0.00	5.90	2.10	-8.10	0.00	1.00	0.00	0.00	0.00	0.00	0.00	0.00	0.00	0.00	0.00	0.00	0.00	0.00	0.00	0.00
0.00	0.00	0.00	0.00	0.00	0.00	0.00	0.00	0.00	0.00	0.00	0.00	0.00	0.00	0.00	0.00	0.00	0.00	0.00	142.20	22.90	-165.10	0.00	73.70	5.50	-79.20	0.00	3.80	4.50	-8.30	0.00	3.80	4.50	-8.30	0.00	1.00	0.00	0.00	0.00	0.00	0.00	0.00	0.00	0.00	0.00	0.00	0.00	0.00	0.00	0.00
0.00	0.00	0.00	0.00	0.00	0.00	0.00	0.00	0.00	0.00	0.00	0.00	0.00	0.00	0.00	0.00	0.00	0.00	0.00	101.60	76.60	-178.30	0.00	54.90	32.50	-87.50	0.00	1.30	6.50	-7.80	0.00	1.30	6.50	-7.80	0.00	1.00	0.00	0.00	0.00	0.00	0.00	0.00	0.00	0.00	0.00	0.00	0.00	0.00	0.00	0.00
0.00	0.00	0.00	0.00	0.00	0.00	0.00	0.00	0.00	0.00	0.00	0.00	0.00	0.00	0.00	0.00	0.00	0.00	0.00	51.10	122.80	-174.00	0.00	30.80	56.40	-87.20	0.00	-1.30	7.80	-6.50	0.00	-1.30	7.80	-6.50	0.00	1.00	0.00	0.00	0.00	0.00	0.00	0.00	0.00	0.00	0.00	0.00	0.00	0.00	0.00	0.00
[truncated: 1,814 more rows]
[truncated: 77 more columns]
